# Supplementary material for: FGMD: A novel approach for functional gene module detection in cancer
Source: PLoS One. 2017 Dec 15;12(12):e0188900. doi: 10.1371/journal.pone.0188900 (PMC5731741; doi:10.1371/journal.pone.0188900)
Supplement: S1 Table — (XLSX) [file pone.0188900.s001.xlsx]

## Sheet: M1. Hclust with ED
Module 1	ABCA13	ABCB5	ABHD11	ABHD14A	ACBD4	ACOT2	ACTN4	ACVR1	ACY1	ADAMTS12	ADAMTS18	ADCY8	AFAP1L1	AFAP1	AFMID	ANKRD12	ANKRD24	ANKRD45	ANTXR2	APH1B	API5	APOL5	AREG	ARHGAP24	ARIH2	ARL8B	ARPC1B	ARPC4	ARSK	ASB10	ASB3	ASCC1	ASCL3	ASGR1	ASNSD1	ATAD3B	ATG4B	ATG7	ATP6V1E1	ATP6V1E2	AVPR1A	AXIN2	AXL	B3GALT2	B3GALT6	B3GNT4	B3GNT7	B4GALNT4	B4GALT2
Module 2	ACTN1	ACTN3	AGXT2	ALOX12	AMBP	ANKS3	APAF1	APLP2	ATF5	ATG16L2	ATP2B1	ATP8B2	B3GNT1	BMP2K	BSND	BZW1	C11orf65	C11orf71	C1orf198	CACNA2D4	CALML6	CASP7	CASQ1	CEACAM21	CEMP1	CHMP4A	CHRNB2	CLUAP1	CNN2	CPLX2	CSRP3	CYP11B2	DCLRE1B	DNAI1	ENAH	ENOSF1	FAM111A	FLJ25758	FTCD	GABRA1	GABRG2	GCLC	GDAP1L1	GFRAL	GPX1	HABP2	HK2	HTR3C	IFNA17
Module 3	ABCA3	ADCY9	AKR7A3	ANKRD50	ASB13	ATP2A3	ATP7B	BAGE2	BAI2	BATF	BLNK	C12orf60	C1orf53	C20orf96	C2orf15	C9orf116	C9orf117	CACNA1D	CACNA1H	CCDC117	CCDC125	CCDC87	CDC7	CEACAM3	CEACAM7	CELSR1	CENPP	CHRNA6	CIB3	CISH	CPT1A	CUEDC1	CXXC5	CYFIP2	CYP21A2	DENND1B	DNAJA4	DNAL1	DNASE1L2	DUSP13	ELMO3	EMP2	EMX1	ENO2	ENPP1	ETNK2	EVL	FAM57B	FAM83E
Module 4	ACOT12	ALOXE3	ALPI	ALPPL2	ANKRD53	APOA4	BMP10	BTNL2	C16orf78	C16orf82	C17orf50	C20orf197	C6orf10	C7orf34	C9	CCDC62	CHD2	CLCNKA	CSH1	CSHL1	CTF1	CTRB2	CYLC2	CYP11B1	CYP17A1	CYP1A2	CYP8B1	DAB1	DLG4	DLGAP2	DMRTB1	DNAJC5G	DPEP3	DRD2	DSG4	EPS8L3	FGF3	FSCN3	FXYD2	GDF2	GH1	GHSR	GIP	GLP2R	GNRH2	GOT1L1	GPR123	GRID2	GTDC1
Module 5	ACSBG2	AGER	AKAP6	ALPP	AOC2	APOB	ARHGAP19	ARHGEF15	ATP1B2	C17orf74	C21orf33	C9orf131	CA1	CALM1	CD209	CDH20	CGB2	CLDN15	CLEC4M	CTDSP1	CYB5R3	CYP2B6	CYP4A11	DCUN1D4	DHDDS	DNAJC8	EBF2	EFNB3	EIF3D	EIF3K	EMILIN3	EPC2	EPS15	FAM71A	FAU	FBXO40	FEZF2	FLT4	FOXJ3	FRMD1	GABRA4	GFAP	GLYCTK	GPHA2	GPR149	GPR17	GRIP2	GYPE	H6PD
Module 6	ADAM15	ADNP	ALDH3B1	ALG10	ALG6	ANKRD16	ANKRD23	ANKRD39	APITD1	ATPIF1	B4GALT4	BDH1	BRAF	BUB3	C14orf169	C1orf122	C5orf22	C9orf69	CALR	CASC4	CASP6	CCDC6	CCT5	CDR2L	CLCN3	CLPB	CLPS	CRNKL1	CSPG5	CS	CYB5D1	DIP2B	DNAJB11	DPP7	DPY19L3	ELMOD2	ELOVL1	ENO1	FDPS	FUCA2	GNPNAT1	GPI	HDAC10	HLTF	HRAS	HSP90AA1	HTR1D	IDE	IGFBPL1
Module 7	ABCC10	ADPRHL2	APBA3	ARID1A	ASB6	ASNA1	ATG4D	ATP13A1	ATXN7L3	AUP1	B3GAT3	BANF1	C19orf10	C19orf52	C1orf216	C9orf114	CBFA2T2	CHD4	CLIC1	COPE	CTDP1	DAGLB	DAZAP1	DDOST	DDX31	DDX56	DENND1A	DIAPH1	DIP2A	DNAJC11	DOHH	DRAP1	DTX2	EHMT2	EIF2AK1	EVI5L	FARSA	FIBP	FKBP15	FOXH1	FXR2	FZR1	GMEB2	GPR137	GTF3C5	HS1BP3	ICMT	ITCH	LONP1
Module 8	ADORA1	AGL	AK7	AMN1	ANXA10	ARL14	ASPH	ATF7IP2	ATP1B1	BCL2L14	BTC	BZRAP1	C17orf67	C1orf21	C3orf18	C4orf32	CADM1	CCDC140	CD109	CDON	CLRN3	CMYA5	CTSF	CYB5A	CYP24A1	DMBT1	DOCK3	DPYSL4	EDARADD	EFCAB6	ELOVL5	EMB	ENOX1	ERO1LB	FCHO1	FKBP5	FRK	FRMD5	FZD6	GBA3	GDF6	GHRH	GNG12	GNMT	GPR98	HOMER1	HOXA13	HSPA2	IGFBP4
Module 9	ADAM32	AMIGO2	APOD	AQP5	ASS1	ATP13A4	ATP13A5	B3GNT3	B3GNT5	BCL11A	BMP5	C15orf52	C6orf15	C8orf4	CALML3	CCK	CFTR	CHI3L1	CHODL	CHST4	CHST9	CSTA	DDX43	DMRTA1	DNER	DYNC1I1	EYA2	FABP5	FAM92A1	FGF10	FGF9	FOXC1	FZD9	GPR110	GPR87	GPRIN2	GRAMD2	GSTA2	GSTA3	GSTA5	GSTP1	HSPB3	IL12A	IL17RD	IL22RA2	IRX4	ITGA6	KCNK2	KCNN4
Module 10	AMFR	AMH	ARHGDIG	ARRDC5	AVP	BARX1	BBC3	BLVRB	C12orf42	C4orf6	CACNA1E	CACNA1I	CAMK2N2	CAMTA1	CASKIN1	CDC42EP5	CDH24	CDKN2B	CNDP1	COX6A2	CST11	CSTL1	CTNNA2	DEFB118	DLGAP3	DUSP8	EFCAB2	EN2	EPHA8	EVX1	FAH	FAM69B	FBXL17	FBXL8	FGF20	GALR3	GLI4	GPR128	GPR153	GPR156	GPR162	GPR78	GPSM3	GRIA1	GRIN2D	HCN2	HCN4	HES7	HRK
Module 11	AASS	ACTA2	AIFM2	AMOTL2	AMT	ANGPTL2	ANKAR	ARID5B	BACH2	BCL6	BOC	C1QTNF4	CCL21	CD302	CDH13	CDH22	CLYBL	CMA1	CNTN6	CRIM1	DBX2	DDR2	DFNB59	DKK3	DLC1	EHD2	EMP1	ETV1	FBLN5	FEZ1	FLNC	FNDC4	FTO	GLI1	GPR124	GRAMD3	HHATL	IGF2	IGFBP1	JAM3	KCNA1	KIAA1683	LAMC1	LCA5	LIMS3	LMOD1	LRRC34	MAF	MCAM
Module 12	ABHD4	ACVR2B	ADD1	ARHGAP1	BCAN	BCDIN3D	BPHL	C16orf72	CCDC27	CHD5	CHST14	CTBP1	CTDSPL2	DDX59	DPF1	DRD1	DUT	EEF1E1	EIF3J	ELAVL3	ENO3	FAM8A1	FARS2	FBXO9	FSHB	GRPEL1	HCN3	HSPA1L	IBTK	ICK	KIAA0232	KIFAP3	KLHL20	LCMT2	LOC93622	LRP10	LRRC57	MACF1	MAEA	MAN2B2	MFAP1	MRFAP1L1	MRFAP1	MTR	MUT	MXD4	MYL6B	NAGLU	NGB
Module 13	AAAS	ADPGK	AFF4	AGGF1	ANAPC5	AP3B1	AP3S2	AP4E1	ARL1	ARL6IP4	ATG12	ATP5G2	ATP6V0E1	ATXN2	BLOC1S1	BNIP1	C12orf10	C12orf43	CCDC112	CCNT1	CDC23	CDK7	CHRNG	CLINT1	CNTNAP1	COQ5	CRYAA	DCP2	DDX46	DHX29	EDC3	EFTUD1	ERBB2IP	ERP29	FBXO21	FBXO38	GCM1	GCN1L1	HARS2	HARS	HEXA	HMGCR	HSPA9	IL5	IL9	IREB2	MANBAL	MAP3K12	MAT2A
Module 14	ATIC	ATP6V1A	ATPAF2	ATXN2L	AXIN1	BCAT2	BCKDK	BCL7C	C11orf49	C16orf58	CHD3	CLEC16A	CNKSR1	COG7	COQ7	CORO7	CUTA	DAXX	DECR2	DNAJA3	DNM1L	DOC2A	E4F1	EPHA10	ERCC4	FAHD1	FAM86B1	FKBPL	FLYWCH2	FUS	GFM1	GTF2E1	HAGH	HIRIP3	HMOX2	HS6ST1	ITFG3	KCNH1	KCNQ3	KCTD13	KCTD5	KIAA0556	KPNA1	LCMT1	LHFPL5	M6PR	MGRN1	MPDU1	MPG
Module 15	AAK1	ABO	ACPT	ADCYAP1R1	AQP2	ASTL	B3GNT6	BARHL2	C19orf26	C1orf111	C20orf141	CACNG3	CACNG5	CBLN3	CCDC114	CHRNA2	CLCN1	CLRN1	CNGB1	CPNE6	CRHR1	CRP	CRYBB3	CRYGA	CSMD2	CYP46A1	DEFA6	DEFB119	DPF3	EFNA2	EIF5B	ENPP7	FAM65A	FCHSD1	FERD3L	GPR113	GPR25	GPR37L1	GPR3	GPR61	GPX5	GRIK5	GRM2	GSX1	HAP1	HCRT	HTR1B	IL17A	INHBC
Module 16	A2ML1	ADAM21	APH1A	ARL5B	B4GALT5	BAG3	BAIAP2L2	BID	C15orf39	C18orf54	C2orf48	C8G	C9orf43	CALCA	CCDC138	CCDC18	CCL26	CCNYL1	CDK2AP1	CEP72	CREB3L2	CSTB	CTTN	DIRAS1	DOCK5	E2F3	EPHB3	FADD	FAM60A	FAM83F	FARP1	FBLIM1	FSCN1	GADD45G	GNB1L	GTF2IRD2	GTPBP4	HDAC2	HMGB2	HSPA14	IGF2BP3	IGHMBP2	KCNK12	KIAA1958	MICALL1	MRPL21	MTHFD1L	MYCN	MYO10
Module 17	ADAM28	AIF1	AKT3	AMICA1	APOBEC3G	APOL3	APOL6	ARHGAP15	ARHGAP25	ASB2	BCL11B	BIRC3	C11orf21	C3AR1	CCL18	CCL2	CCL8	CCR2	CD200R1	CD244	CD28	CD33	CD40	CD70	CD79B	CD97	CLEC4A	CPVL	CTSC	DOCK8	DOK2	FCN1	FGL2	GBP2	GBP6	GPNMB	GPR114	GRIN3A	IFI16	IL15RA	IL15	IL18R1	IL1B	IL1R2	IL6R	KLRC1	KLRC2	KLRC3	KLRD1
Module 18	AAMP	ABCF2	ACAD10	ADCY1	ALKBH4	ANAPC7	AP4M1	ARF5	ARPC3	ATP5J2	ATP6V1F	BCKDHA	BRD2	BTBD9	CAMKK2	CASP2	CSNK2A1	DDX23	DDX51	DDX54	DEDD2	DIABLO	DNAJB2	DNAJC14	DNPEP	DVL3	EIF2B5	ENTPD6	EP400	FAM134A	FAM98C	FASTK	FBXW8	FIP1L1	FKBP1A	GNB2	GNPDA1	GOLGA3	HIF1AN	ITPA	LMTK2	LRRC61	MAPKAPK5	MCRS1	MDH2	MED29	MOSPD3	MRPS26	NRF1
Module 19	ACSM1	ACTA1	ADRA2C	AGBL2	ASCL1	ATRNL1	BDNF	C11orf70	C1orf116	C20orf85	C6orf165	CASC1	CBFA2T3	CCNO	CDH18	CDH1	CRLF1	DCLK1	DISP2	DNASE2B	DSCAML1	DUSP26	DYNLRB2	EGLN3	ENPP5	EPHX2	FAM129A	FAM83B	FANK1	FBXO15	FBXO2	FMO5	FOXJ1	FOXN4	GABRB3	GJA1	GLRB	GSC	HLA-DRB6	HSPA12A	HSPB8	ITGB6	IYD	KIAA1377	KRT24	KRT7	KRTCAP3	LCT	LRRC48
Module 20	ABCA12	ADAM8	ADAMDEC1	AIM2	APOBEC3A	APOBEC3B	APOBEC3D	AQP9	BMPR1B	C10orf82	C2orf54	CALML5	CAMP	CAPS	CCL11	CCL7	CDKN2A	CEACAM5	CHST6	CLDN14	CLIC6	CNTNAP2	COL1A1	CTHRC1	CXCL11	CXCL13	CXCL9	CYP4X1	CYP4Z1	EDN2	EPYC	FN1	GBP5	HAPLN1	HOTAIR	HOXB13	HOXC10	HOXC11	HOXC12	HOXC13	HSD17B6	HSH2D	IBSP	IFI6	IFNG	IGFL2	INHBA	ISG15	JAKMIP1
Module 21	ABCA6	ABCA9	ACSL1	ADAMTS1	ADRB2	ALDH1A1	ANGPTL1	ANGPTL5	ANKRD35	AOC3	APCDD1	ASPA	ATF3	BHMT2	BMP6	BTNL9	C1QTNF9	CACHD1	CES1	CIDEC	CKMT2	CLEC3B	CLIP4	CNTNAP3	CRHBP	CRYAB	CXCL3	CYR61	DMGDH	DMRT2	DUSP1	EBF1	EDNRB	EFEMP1	EGR2	ENPP2	FAM107A	FGFBP2	FMO2	FOSB	FXYD1	GNAI1	GNG11	GPAM	GPX3	GRIK1	HAS3	HBA2	HBD
Module 22	ADAMTS15	APBB2	ARHGAP23	ARL3	BAI1	BBS1	BBS4	BTRC	C14orf177	C1QL3	C20orf195	C2orf43	C2orf61	CCDC70	CD320	CD46	CIB4	CPEB2	CPEB4	CTSH	CYB5R1	DNAH17	DOK1	DTX3	DUSP16	ENTPD2	FAM63A	FBXO24	FUCA1	GP5	HMGCL	ID2	IDUA	IL1A	IQCK	IRX3	KCTD3	KHK	KIAA0922	KRT34	KRTAP4-4	LRRC27	MIA3	MMP16	NDUFA4L2	NEK11	NEUROD1	NSMCE1	NUMA1
Module 23	AMZ2	ANKRD40	ARMC7	ATP5G1	ATP5H	BPTF	C12orf40	C17orf80	C17orf89	CASC3	CCDC47	CDK5RAP3	CHMP6	COG1	COIL	CPA2	DDX42	DGAT1	EEF1DP3	EEF1D	ERAL1	FLOT2	FN3KRP	GIT1	HGS	ICT1	IFT20	IMPG1	INTS2	JMJD6	KIAA0100	KIAA0195	LCE1E	LIN7B	MAF1	MKS1	MLLT6	MRPL27	MRPL38	MRPS23	MRPS7	MTMR4	NARF	NAT9	NEK8	NFE2L1	NOL11	NPLOC4	NRAP
Module 24	ACOT8	ANKRD13D	AP2S1	ARPC5L	ARRDC1	BAZ1A	BRD4	BRMS1	C19orf40	C6orf47	C7orf50	C9orf142	CCDC134	CCDC9	CDK2AP2	CEP250	CLN6	CNIH2	COPB2	CORO1B	CRELD2	DAP	DPM2	EVPL	GATAD2A	GEMIN7	GOT2	GSK3B	GTF3C4	HEATR2	HIATL1	HM13	HMGA1	HSPE1	INPPL1	IPO8	KDELR1	KDELR2	KHSRP	KIF3B	KRI1	MAST2	METTL1	MRPL41	NAGA	NCBP1	NSF	NUDT1	NUDT3
Module 25	ACPP	AHRR	APLP1	ASTN2	ATP8A1	B3GNT8	BAG1	BLMH	BLVRA	BRSK2	C10orf67	C19orf57	C6orf118	CAMKV	CCDC58	CCDC65	CDC20B	CECR2	CPNE7	CRIP2	CST3	CST5	DAND5	DBNDD2	DEFB125	DEGS1	DNAH10	DNAI2	DNAJC15	EBF4	EPHX1	FBXL7	FBXO27	FDFT1	FGG	GPR115	IDI1	IFNA10	IKZF2	INSIG1	ISYNA1	KCNH2	KCNJ14	KIAA1161	KIF5C	KRT12	KRTAP17-1	LDLR	LYG1
Module 26	AADAC	ABCA8	ACADL	ACVR1C	ADAMTS5	ADH1B	ADH1C	ADIPOQ	AK5	AKR1C1	AKR1C3	ALDH1L1	ANGPTL7	ANXA1	AQP7	ATP1A2	CA3	CA4	CAV1	CAV2	CD36	CDO1	CFD	CHL1	CIDEA	COL17A1	COL6A6	CSN1S1	CXCL2	DACT2	DNASE1L3	EDN3	EGR1	EGR3	FABP4	FGF2	FOS	FREM1	G0S2	GDF10	GLYAT	GPD1	HSPB7	ID4	IGSF10	IL33	IL6	KCNJ16	KIT
Module 27	ACOT6	ADAMTSL3	AFAP1L2	AFP	AKR1D1	ALB	ALDH3A2	BCL2L10	BIVM	C11orf63	CCDC122	CLDN23	CLU	COLEC11	DDO	DNAH9	DPY19L2	DUOX1	ECHDC3	EID3	ELOVL7	ENPP4	FBXL13	FCN2	FMO1	FOLH1	FOLR1	FOLR3	FRAS1	FRMD3	FZD8	GIMAP2	GPC5	GPLD1	GPT2	HAS1	HIRA	HOXA10	HPGD	IRAK3	ITPR2	LALBA	LGALS3	LGR4	LOC401052	LRAT	MCOLN3	MFAP3L	MGAT4C
Module 28	ABHD14B	ALDH7A1	ANXA11	BACE1	C14orf178	C1QTNF1	C9orf3	CD55	CETP	CLN5	CNTFR	CNTN1	CTNNBIP1	DACT3	DCHS1	DDB2	DENND2C	DHRS12	DOCK1	EFEMP2	EVC	FBLN1	FBXL3	FGFRL1	FRMD4B	FYCO1	GABBR1	HOOK2	IGFBP3	IL4R	ISLR2	KIAA1217	KLHDC8B	LAMB2	LATS2	LEPROT	LTBP2	MAFB	MEIS1	MUC6	MXRA7	MYCBP2	MYOM3	NFAT5	NQO2	NUAK1	PALLD	PCDHGB7	PHF11
Module 29	AOAH	ARHGAP9	BTLA	CCL5	CD1B	CD1E	CD247	CD27	CD2	CD3D	CD3G	CD48	CD52	CD53	CD5	CD74	CD7	CD8B	CD96	CRTAM	CST7	CTSS	CTSW	DENND1C	EOMES	EVI2A	EVI2B	FAM26F	FAM78A	FASLG	FYB	GBP1	GBP4	GFI1	GNLY	GPR171	GPR18	GZMB	GZMH	GZMK	GZMM	HLA-DOB	IKZF1	IL2RB	ITK	KBTBD8	KLHL6	LAT	LAX1
Module 30	A4GALT	ACP6	AKAP1	ALDH4A1	ARL4D	B9D1	C10orf111	C17orf78	CBX6	CD151	CDC42EP4	COBL	CSTF2T	DCUN1D5	DPY19L2P2	DUSP27	DYRK4	EGLN1	FAM118A	FNDC3B	FOXF1	GAP43	GBAS	GNAT2	HES1	HSD17B1	IFNA14	KCNJ13	KCNMB3	KREMEN1	KRTAP3-1	LRIT2	LYSMD1	MAN2A1	MAP2K4	NNT	NOTCH2NL	NUS1	OR1G1	OR5M3	PARD3	PARP11	PCDHAC2	PDE6H	PDK1	PKHD1	PPFIA2	PRCP	PRELID2
Module 31	A4GNT	ACTR1B	ARL2	ARPC1A	BET1	C21orf2	CCDC7	CCDC92	CCND3	CLK3	CNTNAP5	DGCR8	DNAH1	DTNBP1	ECHS1	FAM131A	GADL1	GATAD1	GGNBP1	GHITM	GNL1	GTPBP10	INPP5E	KIR3DL3	KLC3	KRIT1	KRTAP15-1	LRTM1	LTB4R	LUZP1	MAN2C1	MAP7D1	MAPK8	MKLN1	MKNK1	MORC1	MYH14	NDUFA5	NDUFB8	NUMBL	NXF1	OBFC1	OR2M2	OR52E4	OR8B12	PAX5	PCSK7	PDZD7	PKD1
Module 32	ABCA4	ADCY5	AMDHD1	AS3MT	ATP6V0D2	ATP8A2	ATP8B3	BAIAP3	BMP7	BST2	C16orf45	CACNB4	CHIT1	CHRDL2	CLUL1	CXADR	CYP2J2	DMRTC2	DUSP4	ENTPD3	ESRRG	EXTL1	FAM90A1	GAD1	GBP3	GDAP1	GPR126	GSTM1	GSTM2	GSTM3	GSTM4	HS3ST2	HS3ST5	HSPA4L	IQGAP2	KCNMA1	KITLG	KMO	KRT83	KRT86	LBP	LMO1	LRRC4C	LRTM2	MMP25	MPV17L	MYO3B	NTNG1	ORM1
Module 33	ABHD10	ACP1	AHCYL1	ALS2	ASB14	ASTE1	ATF2	ATG3	ATP5F1	ATP5G3	BIRC6	C2orf42	C2orf47	C3orf17	CAPN7	CCR3	CGGBP1	CHMP2B	CLASP2	COX7A2L	DDX1	DUSP11	FASTKD2	FBXO11	GAD2	GRM3	GTF3C3	HEATR5B	HORMAD2	ILKAP	KIAA2018	KRT28	LANCL1	LAPTM4A	MAP4K3	MCF2L2	MRPL33	NDUFB3	NDUFS1	NGLY1	NIF3L1	PCBP1	PIK3R4	PLEKHA3	PPM1B	PUM2	RAB5A	RDH14	SARS
Module 34	ACTR2	ACTR3	AKAP8	ARPC5	ASB7	ASCC3	ATF7IP	ATP6V0A2	BOLA3	C21orf58	CACNA1S	CDYL	CENPH	CEP170	CEP78	CKS1B	DHFR	DNMT3A	ELK4	FAM109B	FAM98A	FIGNL1	GABPB2	HSPD1	INPP4A	KPNA4	LPO	MARS2	MCM3AP	METTL8	MSH6	NANP	NLN	NRM	NXT1	PCNT	PDCD5	PEX13	PFDN2	PHF19	PLOD3	PNPT1	POLR1B	PUS7	QSER1	R3HDM1	RCCD1	RFC5	RMND5A
Module 35	ABCB4	ADA	ADIG	ANKRD44	ATP6V1B2	C1orf177	C5AR1	CAMK4	CBX2	CCR4	CD1D	CD86	CLEC2D	CMTM2	CRYGC	CYLD	DGKA	DLX3	EHD4	ELK3	FCER1G	GNAI2	GPR85	GRAP2	GSTO1	HLA-DRB5	HS3ST3B1	ICAM3	INPP5F	KNCN	KRT2	KRT36	KRT72	KRT82	LHFPL2	LILRA5	LOC494141	LSS	LYG2	METTL7B	MGAT2	MICB	MSH4	N4BP1	NFXL1	NIN	OR10AD1	OR2A2	PADI1
Module 36	ABCA10	ABHD6	ACAT1	AHNAK	ARC	B4GALT6	BMP8A	C5	CA11	CAPS2	CD47	CIRBP	COBLL1	DLEC1	DNM3	DYNC2H1	EIF3E	ELL2	FAM117A	GAS2L2	GKAP1	GRB10	HFM1	IMPA1	INTU	JAG1	KBTBD3	KCTD8	KLF12	KLHDC1	KRCC1	MEGF11	MOCS1	MYH7B	MYO16	MYOZ2	NANOG	NR1D1	NR1D2	NRBP2	PER2	PER3	PGAP1	PLA2R1	PLLP	PNPLA2	POLI	PROCR	PTPRG
Module 37	ABR	AKAP10	ARID2	ATP5A1	CXXC1	DHRS7B	EML5	EPN2	FAM35A	GLUD1	HDHD2	IMPACT	KIAA1328	MAPK7	MBD1	PIAS2	PIK3C3	RHOBTB2	RTTN	SHOC2	SMAD2	SMAD4	SS18	TBC1D12	TMEM11	TSHZ1	VPS4B	WDR7	ZADH2	ZNF134	ZNF154	ZNF155	ZNF160	ZNF17	ZNF180	ZNF181	ZNF211	ZNF222	ZNF223	ZNF224	ZNF225	ZNF226	ZNF227	ZNF230	ZNF235	ZNF274	ZNF283	ZNF302	ZNF304
Module 38	ACTB	ADAMTS14	ANGPT2	AP3S1	ART1	ATXN1	CAST	COL18A1	COL4A1	CRELD1	CSDC2	CYP27C1	DAOA	DCLK3	DEFA5	DNAJC19	DPF2	DYSF	EMILIN1	FCER2	FHL3	FKBP9	FLT1	FOSL2	GPR176	GPR32	GPR4	HECW2	HEYL	ITGA5	JARID2	KCNN2	LCE1A	LRRC23	MEP1A	MORN2	MXD1	MYO1E	NAT8B	NKD2	NPB	NRP2	NTNG2	OR51E2	OR8A1	PARP4	PCDH12	PDGFB	PDLIM7
Module 39	ABHD1	ABHD3	ADIPOR2	ALX1	ANK3	ANKRD7	APOBEC1	ATP10D	ATP6V0E2	AUTS2	C14orf39	C2orf50	C9orf9	CALCRL	CDH26	CDKN1A	CNGB3	CYP4V2	DCXR	DKK2	DNAH2	EPGN	FASN	GABRG3	GATA2	HIPK2	HTR1E	HTR1F	ITGA8	KIAA1549	LARGE	LCN12	MBTD1	MMP20	MTTP	MYO15A	MYO18B	NBPF1	NOX5	NXPH2	PEX5L	PEX6	PGAM2	PKP2	PLA2G4C	PNLDC1	PTPRE	PTPRH	RHBG
Module 40	ADAM9	ARHGEF3	ASH2L	BAG4	BDKRB1	BDKRB2	BRF2	C1orf94	CD44	CDKN1B	CHST10	COL11A2	CYP19A1	CYP27A1	DDHD2	DMC1	ERLIN2	F13B	FAM107B	FAM132A	FMO9P	FOXL2	GLCCI1	GLT6D1	GNA15	GRIK4	IFNK	IL31	KSR2	LHX5	LRRC49	LSM1	MOG	MT3	NCAN	NDST3	NRG3	OPN5	OR10A3	OR10G3	OR4N5	OR5AR1	PFKM	PGBD1	PITPNC1	PPAPDC1B	PPFIA4	PRB1	PROSC
Module 41	ACOT7	AP1S3	ARTN	BAIAP2L1	CACNB3	CALU	CARD14	CCDC28B	CCRN4L	CDC25B	CDCP1	CDS1	CEACAM20	CHML	CLCN2	COMTD1	DBNDD1	DDR1	DHRS13	ELF3	EPS8L2	ERBB3	FAM110A	FGFR1OP	GAPDH	GCAT	GPD2	GPR19	GRHL2	HYAL3	INCENP	LRFN4	MARVELD2	MARVELD3	MIF	MORN3	MYLK2	MYO5B	N4BP3	NLK	PBX1	PIK3R3	PKP3	PLEK2	PPFIA3	PPME1	PRR7	PRRG4	PRSS22
Module 42	ABL2	ACBD3	ACBD6	ARHGEF11	ATF6	BCL9	BLZF1	BOLA1	C1orf27	C1orf85	CACYBP	CLK2	CNFN	COPA	CRTC2	DEDD	DENND4B	DPM3	DUSP23	FAM20B	GATAD2B	GLRX2	GON4L	GPATCH4	GUK1	HAX1	IARS2	IGSF8	KIAA0907	KLHL12	LYPLAL1	MEF2D	MRPL9	MRPS14	MSTO1	NENF	NR1I3	PEX11B	PI4KB	PIAS3	PIPSL	PMF1	PMVK	POGZ	POLR3C	PPOX	PPP1R15B	PSMB4	PSMD4
Module 43	ACHE	ACTR1A	ACVR1B	ADAMTS10	ADRB3	AIRE	BEST2	C1orf127	C3orf22	CAPN5	CD300LB	CDC42	CEL	CER1	CGB7	CHAT	CHRM1	FAM109A	FGF21	GKN2	GML	GPR12	GPR55	HNRNPC	HNRNPR	KCNQ5	KISS1	KRTAP12-1	LCE3B	LCN8	LHB	LINGO4	MAP3K9	MC2R	NHLH2	NPFFR1	OPRL1	OR1L6	OR2Z1	OR5D16	OR8U1	OSTN	PAX1	PCDHGC5	PKNOX1	PRDM8	PRM2	PTCH2	RAD9A
Module 44	ABCC11	ACMSD	ACOX2	ACTL8	ANXA3	BBOX1	C4orf19	CA8	CDH19	CHST8	CRISPLD1	CRYM	CST9L	CST9	CTNND2	DEFB1	DHRS2	EGF	FGB	GABRP	GPR158	GRB14	GRP	HRASLS	KCTD14	KLK5	KLK6	KLK7	KRT14	KRT17	KRT5	LACRT	LAMB3	LAMC2	LGR6	LRRC31	NAT8L	NLRP2	NTN4	OCA2	OXGR1	PRAME	PRSS16	PVALB	RNF183	SCGN	SCRG1	SEMA3E	SERPINA5
Module 45	ABCC5	ACAN	ADM2	AIM1L	ALDH18A1	BSPRY	C11orf80	C1orf210	CBLC	CKAP4	CLDN3	CLSTN3	DHCR24	DHCR7	DLX4	ELL3	EML2	ENSA	ENTPD7	ERMP1	ESM1	ESPN	FLVCR1	FSD1L	GPR137C	GRM8	H1F0	HDGF	HSF2BP	IGSF9	JPH1	KIAA0895	KIAA1211	KIAA1841	LIMK1	LMTK3	LYPD1	MAL2	MBOAT2	NUAK2	OAZ3	OCLN	OVOL1	PACSIN1	PAFAH1B3	PLEKHN1	PODXL2	PROM2	PRRG2
Module 46	ADAM17	ALAS1	ALKBH2	AMPD2	BAP1	BCL9L	BTBD2	C12orf45	C9orf153	CCDC63	CDC37	CDC42EP1	CDK3	DFNB31	DHPS	DNAJB1	DUS3L	ELOF1	EML3	EWSR1	FAM32A	FDX1L	FGF23	FKBP8	FKRP	FOSL1	GCDH	GNA11	GPR108	GPR63	HECTD3	IL31RA	INHBE	ISL2	KCNH5	KCNJ4	KEAP1	KLHL26	LDLRAP1	LY6G5B	MAP4	MAST3	MCOLN1	MRPL2	MYT1L	OGDH	OR10T2	OS9	PIN1
Module 47	ACTRT2	APCS	BOLL	C19orf43	CHRNA4	CLDN18	CRX	CRYGD	DDI2	DEFB123	DEFB129	DPCR1	DUOXA2	ESRRB	ETV2	FBXO10	FLJ33360	G6PC2	GPATCH8	HRH4	KRT76	KSR1	LLGL1	LRCH3	NEU3	OPRD1	OR10G2	OR10H1	OR11H4	OR13C4	OR1L3	OR1S1	OR2A25	OR2C3	OR2V2	OR4K1	OR51A4	OR51D1	OR51F2	OR51S1	OR6K3	OR7G3	OR8K3	OR9K2	PAQR7	PNPLA5	PRAMEF1	PROKR2	PURB
Module 48	ABCA5	ABCC6	ACADS	ADAMTS9	ADHFE1	ALDH2	AMY2A	AMY2B	ANGPT1	ART4	ART5	BMP2	C1S	CALCR	CEBPD	CMTM7	CPM	CPXM2	CREB5	CSRP2	CYYR1	DKK4	DPP4	ECHDC1	ELOVL3	EPHA4	FHOD3	GOLGA8A	GPR88	IL1R1	IRS2	LDHD	LPHN2	MAP3K8	MET	MGAT3	MOGAT1	MYH3	NCALD	NCOA7	NFIL3	NMB	NRXN1	PDE1C	PPARGC1A	PROX1	PTGFR	RBP7	RHOU
Module 49	ACAD9	ATP2C1	ATR	BARHL1	BBS9	C7orf25	CA7	CYP2D6	CYP2S1	DBR1	DCUN1D1	DNAJC13	DUOX2	ERCC2	FEV	FGF17	GAPDHS	GRIN2A	GYS1	IFT80	IL1RL2	IL5RA	ISY1	KRTAP13-2	KRTAP9-4	LECT2	LOC541473	MBD4	MFN1	MMD2	MRPL32	MRPL3	MRPS24	MSI1	MYNN	NEUROD2	NR1H2	NUCB1	OPA1	OR1F1	OR52E6	OR5AP2	OR5M10	OR8D1	POP4	POU3F1	PPP2R1A	RAB7A	RNF168
Module 50	ABCG2	ACO1	ANK2	AQP1	C10orf54	CAPN11	CASP12	CAV3	CCDC69	CCL15	CD200	CD300LG	CORO2B	CPA1	CYTL1	DAAM2	DNAJB4	EBF3	EMCN	EPAS1	FGF7	FHL5	FOXN3	FOXO1	GABARAPL1	GABARAPL3	GIMAP8	GRASP	GYPC	HBB	HLF	HNMT	HSPB6	INPP1	KCTD12	KGFLP1	KIF26A	KLF9	LCN6	LGI4	LMO2	MUSTN1	NR3C1	PDE1A	PER1	PGM5	PPP1R12B	PRDM16	PROL1
Module 51	AADACL4	ABRA	ACTC1	AKAP9	AKTIP	ANXA2	APIP	APOBEC2	ARL6	ASB5	BRD7	BTBD16	BTBD3	C11orf74	CALM2	CDC27	CDKAL1	CHD9	CLDN12	CNTNAP4	DGKB	DNAJA2	DNAJB9	EIF3M	GABRR2	GIF	HDAC9	HERPUD1	HFE2	IGSF11	ITFG1	KCNA6	KIAA1586	LMOD2	LMOD3	MMP8	MYL1	MYL2	MYLPF	NOTCH2	OR2W1	OR4D9	PCF11	PHKB	PKD1L1	PKD1L3	PLEKHA1	PPEF2	PRKCE
Module 52	ACTR10	APC	APPL2	ARID4A	ATG10	BRD8	C11orf58	C9orf156	CAMLG	CCPG1	CNOT8	COPS2	COPS4	CSNK1A1	CTR9	DMXL1	EIF1	EXOC1	FBXO3	FNDC3A	FXR1	GIN1	HNRNPA1	IK	KIAA0141	LIN7C	MED7	MRPS27	NBR1	NDUFB5	OCIAD1	OSGEPL1	PAIP2	PAPD4	PCGF5	PEX19	PIGB	PLEKHA7	POLK	PTCD2	RAB28	RNF141	RNF14	SENP7	SERINC3	SIRT3	SLC25A46	SLU7	SMARCAD1
Module 53	ABCG4	ACE	ADAM11	ADAM30	ARHGAP17	ATP2B2	BAG5	BTBD6	BTBD7	CCL22	CCT8L2	CFHR1	CHRNB4	CRB2	CTNNA3	CYP7A1	DPPA5	FAM27L	GATS	GDPD4	GSG1	HADHA	HADHB	HSF5	IFNA16	KCNN1	KCTD16	KLC1	KRTAP13-1	LDHAL6A	LRRFIP1	LYSMD3	MECR	NUMB	OR11H12	OR4C3	OR52B4	OR52N5	OVCH1	PCDHGA9	PPP2R5C	PRL	PRNT	PRRT1	PSG11	PSG2	PSG3	PSG5	RBMS2
Module 54	AATK	ADAD1	ADAMTS20	AIPL1	ARCN1	ATP5O	BRSK1	CCBL1	CDK5RAP2	CYCS	DCHS2	DMPK	EI24	ETHE1	FAM118B	GPRC5D	GPSM1	HDHD3	HIVEP1	IFNAR1	IFNGR2	IKBKAP	IL10RB	INTS6	KCNJ1	KRT74	LSM5	MFSD7	MRPS6	MRRF	NFKB1	NFRKB	OR10W1	OR56B4	PPP1R13L	PRMT2	PSMD5	PTPDC1	RFK	RIC8B	RNF20	SECISBP2	SERPINB13	SNX19	SOD1	SPRR2G	SPTLC1	SRPR	ST18
Module 55	ABHD2	ANKMY1	AP1G2	APEH	ARFIP2	ATG16L1	ATRIP	C14orf79	C1orf56	C6orf1	C9orf89	C9orf91	CACNG4	CCDC24	CIB1	CYB561D2	DALRD3	EDEM3	EFNA1	ERGIC1	FAAH	FAM102A	GOLPH3L	GPATCH2	HDAC11	HSD17B7P2	HSD17B7	ICA1	KIF9	LMX1B	LPGAT1	LRBA	NFATC4	NINJ1	P2RX4	PATZ1	PIGT	PRKCD	PSD4	PTP4A2	RND1	ROGDI	SCYL3	SEC16A	SEMA3F	SEMA4B	SFXN5	SH3RF1	SLC22A18
Module 56	ABHD12B	AQP3	BAMBI	BANK1	C1orf168	C1orf186	CA2	CCL13	CD38	CD69	CGA	CH25H	CHRNA9	COCH	COL9A1	COL9A3	CPA3	CYP26A1	DSCR8	DYDC2	ELOVL2	ERP27	FABP6	FAM81B	FUT9	GALNT14	GJB7	GUCY1B2	HDC	HGD	IL18RAP	KLHL1	KLRB1	KRT1	LDHC	LY75	MAT1A	MOGAT2	MS4A2	NCAM2	NEK10	NELL1	NOXO1	NPW	PEG3	PIP	PLA2G3	PNPLA3	POU2AF1
Module 57	ANKRD2	ATP2A2	BEST4	C15orf43	C9orf163	CABP2	CACNB1	CCL24	CDCP2	CTRL	CYP20A1	ESRRA	FAM133B	FAM53C	FAM71B	FCAR	FNBP4	FRS3	GABRG1	GPHB5	GPR83	GPR97	HUNK	IDI2	IL17F	KCNK16	KLF14	LARP7	LRRC18	MAPK15	MIER2	MOS	MPST	OMP	OPTC	OR10A7	OR2T12	OR6T1	OXER1	PIWIL3	PLG	PMPCB	POM121	PRDM10	PRDM11	PRM1	PRPF38B	PUM1	REV1
Module 58	ABI3BP	ACTG2	ADH1A	ADM	ALDH1A3	AMPD1	ANGPTL4	B3GAT1	C6	C7	C9orf47	CCDC85A	CGB1	CNN1	CPAMD8	CSN3	CTSG	CTTNBP2	CYP3A5	F3	FAM19A4	GAS2	GATA6	GHR	GLDN	HMGCLL1	IGF1	IL17B	LEP	MEOX1	MFAP4	MGST1	NEUROG2	NMNAT2	NTF3	ODAM	OSR1	OXTR	PAK7	PI15	PPP1R1B	PTGIS	PTN	RAB3C	RIC3	RNF186	SAA1	SAA2	SAA4
Module 59	AADACL3	ALKBH7	ALX4	B4GALNT3	C11orf40	C12orf50	C8orf31	CCDC94	CCT8	CD300E	CHRND	DYRK1A	ERN1	ETV3	FAM71C	FAM83G	FGF11	FMNL3	FSHR	GAL3ST2	GPR15	GRM6	HCRTR1	HSD3B2	KCNS2	LCE3D	MBD3	MEF2B	MYBPC3	MYO7B	NCR2	NDUFV3	NKX6-2	OR51T1	OR5AK2	OR5C1	OR5M11	OR8D4	PDHA2	PGLYRP3	PLA2G2E	POFUT2	POU2F1	PPHLN1	PSPN	RNF126	SCGB1A1	SETD4	SLC10A5
Module 60	ANAPC4	AZI2	BBS10	BCL2L2	C1orf123	CALCOCO1	CRBN	CREBL2	CRTAP	CRY2	EIF4B	EZH1	FBXO8	FER	FEZ2	FRG1	GLTSCR2	GNB2L1	IFT57	ISCA1	ITSN1	KIAA0368	LDB3	LETMD1	LYRM7	NACA2	NACAP1	NACA	NFU1	NISCH	PARK2	PCNP	PFDN5	PINK1	PPWD1	PROK1	PRX	RAB11FIP2	RBPJ	RICTOR	RPL10A	RPL10L	RPL12	RPL14	RPL15	RPL18	RPL29	RPL3	RPL4
Module 61	AIM1	ARSJ	BATF2	C3orf14	C7orf13	CA10	CACNG6	CADM2	CBLN1	CDH10	CDKL2	CEACAM1	CGNL1	CHPT1	CNKSR3	CPNE4	DHRS9	EFS	EPB41L3	FGFR2	FOXA3	GNA14	GNG13	GTF2A1L	HERC5	HERC6	HMBOX1	IGFBP5	IL27RA	KCNK17	KIAA1324L	LRRK2	NMNAT3	NQO1	PAPSS2	PDE4B	PPM1K	PPP1R1C	PRKAA2	PRODH	PTPRK	RBP1	RBP5	RIMS2	RTP4	SBSN	SNPH	SOX9	SPRR1B
Module 62	ALCAM	AQP11	ATP6V1G2	BRDT	CA14	CCDC83	CHRNA3	COX7B2	ELP2	FAM19A5	FGF12	GAMT	GCNT1	GLS2	GNG4	H2AFY2	INA	ISOC1	JPH3	KIF1A	KIRREL2	KRT75	MAEL	MBOAT1	MGAM	MOCOS	NGEF	OGDHL	PAQR6	PCDHA1	PCDHA5	PCDHB8	PCP4	PDE6B	PLA1A	PLK2	PLS1	POU4F1	PTPLAD2	RAB36	RASGRP1	RGL3	RGS1	RNF152	SERTAD4	SLC12A2	SLC16A14	SLC19A2	SLC22A4
Module 63	ABCA7	AGPAT6	ALG8	ANKRD13B	AP3M2	ATP8B1	BRCA1	C10orf35	C11orf30	CCT2	CLNS1A	DBN1	DGKH	ELOVL6	FAM102B	FIG4	FRS2	GDF11	HBG2	HGSNAT	HINT3	HOMER3	HOOK3	IKBKB	ING1	INTS4	KIF3C	MAP7	MDM1	MDM2	MFHAS1	MRPL48	NARS2	NDUFC2	NUP107	OTUB2	PAAF1	PACSIN3	PGM3	POLB	POLD3	PPAP2C	RAB6A	RSF1	RWDD2A	SERAC1	SLC17A5	SLC20A2	SLC35E3
Module 64	A1BG	ABCB9	ABHD12	AIFM3	AMACR	ARHGEF19	ARHGEF2	ARSA	ATE1	ATP1A1	ATP1A3	ATP1A4	B3GALNT1	CARHSP1	CD9	CNNM4	ELSPBP1	FURIN	GRM4	GSTCD	HELB	IFT122	LONP2	LOXL3	LRRC1	MBD5	MREG	NEK6	NKX6-1	NPHS1	NT5M	PANK3	PAPD5	PFDN6	PITPNM1	PRIM2	PRPF19	PTPLAD1	RELL2	RNASET2	RPS6KB2	STK16	STXBP4	SYNJ2	SYT7	TAF5L	TM7SF3	TMEM14A	TMEM181
Module 65	ADAMTS17	ALDOB	ALG11	ANKRD10	ARHGEF7	CCDC38	CDC16	COG6	COL19A1	DCUN1D2	DIRAS2	DOCK9	EBPL	EHD3	ERCC5	FAHD2A	FAHD2B	FUT1	GTF2F2	KBTBD7	KIF5A	KLKB1	MED4	MOV10L1	MTRF1	NAP1L1	NLRP9	NPVF	NUDT15	NUFIP1	OLA1	OR51B2	PCID2	PCMTD2	PLA2G4E	PLCZ1	PNRC2	POLE4	PTF1A	RBM12	RBM26	RFPL4B	SLC25A30	STX1B	SUGT1	SV2A	TDRD3	TRIM13	TTLL10
Module 66	ADK	ANGPT4	ANXA7	AP3M1	ATG9A	C22orf15	C22orf24	CAMK2G	CBLL1	CD5L	COPS7B	CRNN	CTNND1	CYP2C19	DNAJB12	DYNC1I2	ECD	GDNF	GNRHR	GUSB	HAT1	HERC4	IHH	IL22	KIAA2013	KIR2DL1	KLK15	MADCAM1	MYH8	OPRM1	OR10K2	OR10Z1	OR2D2	OR4E2	PGBD3	PHYH	PLSCR2	POMZP3	POU1F1	RAB3GAP1	RPL3L	SAR1A	SLC25A12	SRM	STK25	STOML3	SUPV3L1	TMEM120A	TMPRSS12
Module 67	ANK1	ATP6V1B1	BARX2	C16orf74	C19orf18	CADPS2	CFHR4	CHDH	CHN2	CNGA3	COL9A2	DLX1	DUSP5	EAF2	FABP3	FCRLB	FJX1	GATA5	HDGFRP3	HES5	HSPA6	IL17RB	KRTAP3-3	LDLRAD3	LRRC43	MACROD2	MIA2	NAGS	NAT8	NKX2-5	NPTX1	OR1J4	PFN2	PTGES	RAET1G	RNF148	RP1	RTN4RL1	RYR2	SCNN1B	SLC13A3	SLC24A3	SP8	TMEM101	TMTC2	TXLNB	UGDH	ZNF135	ZNF233
Module 68	AATF	ABCB10	ABHD8	ACACA	ACLY	ALDH16A1	ANGEL2	ARID4B	ARV1	BECN1	C1orf131	CCDC43	CNP	COASY	DDX52	DHX8	EFTUD2	EXOC8	FH	G6PC3	GGPS1	GNPAT	HNRNPL	LSM12	NKIRAS2	NOSIP	NPEPPS	NUP133	PIH1D1	PRMT1	PSME3	RAB5C	RAB8A	RABAC1	RBBP4	RBM34	RCOR3	RFFL	RNF10	SRP9	STAT3	SUDS3	SUZ12	SYMPK	TSNAX	TUBG1	TUBG2	VPS25	WBP11
Module 69	APOM	C19orf44	C21orf62	C9orf85	CYP2C18	DCC	DUSP22	ECH1	ECSIT	EEF1B2	EEF1G	EIF3F	EIF3G	FBL	GPR125	HDAC4	HECW1	HIC2	ITPKC	MICAL3	NCK1	NRBF2	OVCH2	PRAMEF10	RPL13A	RPL18A	RPL22	RPL24	RPL27A	RPL27	RPL31	RPL35A	RPL36	RPL37A	RPL37	RPL41	RPL6	RPL7A	RPLP2	RPS10	RPS11	RPS13	RPS15A	RPS15	RPS16	RPS18	RPS19	RPS24	RPS27
Module 70	ACTL6B	ARMC10	ATXN3	BRF1	BUD31	C10orf76	C6orf201	CACNG2	CBL	CDC42BPB	CEP164	CHCHD3	CLP1	COPS6	COX15	CUEDC2	DUSP18	EXOSC1	FBXL15	FBXO34	GNAO1	HPS1	HPS6	HTR3E	IMPG2	MMS19	MRPL43	NRSN1	OR2A12	OR5D14	OR6S1	OR8D2	OR9Q1	PACS2	POLL	PSMC2	RABGEF1	RBM4B	RCOR1	RIPK1	RNF26	SLK	SMEK1	TCTN3	TIAL1	TMEM127	TRIM72	TRPV5	TRUB1
Module 71	ABCD4	ADAM33	ALDH1A2	C10orf62	C14orf28	CAPN3	CPA5	CPN2	CREB3L3	CRYZL1	CYP1A1	DPP6	DTWD1	EIF1B	ESR2	GPR152	GYS2	HBP1	HPD	ISCU	KCNV2	KRTAP1-1	LCAT	LTBP4	MASP2	MBNL1	NPHS2	ODF3L1	P2RX1	PAX4	PEAR1	POU6F1	SCN3B	SCN4A	SIDT2	SLC1A7	SMCR5	SPACA1	SPATA7	ST3GAL3	STX12	SYF2	TAL1	TCF23	TDGF1	TMEFF2	TNS1	TNXB	TSNARE1
Module 72	ADCK5	ARFGEF1	ARMC1	ATP6V1C1	ATP6V1H	C8orf37	CHRAC1	COPS5	CPNE3	DPY19L4	EBAG9	EIF3H	ENY2	EXOSC4	IMPAD1	KIAA0196	KIAA1429	MRPL15	NCOA2	NUDCD1	OTUD6B	OXR1	PHF20L1	PRKDC	RAB2A	RB1CC1	RHPN1	RNF139	RRM2B	RRS1	SLC25A32	STAU2	STK3	TCEA1	TCEB1	TERF1	TGS1	TIGD5	TMEM67	TMEM68	TMEM70	TRAM1	TRMT12	UBE2V2	UBE2W	UBR5	VCPIP1	VPS13B	YTHDF3
Module 73	ABCC13	ACTN2	AMZ1	ANKRD30A	ART3	ATP6V0A4	CDH3	CHI3L2	CRABP1	DCDC2	DKK1	DSC3	DSG3	ELF5	FLRT3	GJB5	GLYATL1	HORMAD1	HS6ST3	IL19	IL20RA	IL20	IRX2	KCNC2	KCNK1	KRT16	KRT6A	KRT6B	KRT6C	LCN2	LEMD1	MMP7	PGR	PNLIPRP2	PPP1R14C	PPP1R3C	PRDM13	S100A2	S100A7A	S100A7	S100A8	S100A9	SCGB1D1	SCGB1D2	SCGB2A1	SCGB2A2	SCUBE2	SERPINB5	SHC4
Module 74	ADAMTS19	AGT	AKR1B10	ATP6V1C2	C12orf56	CARTPT	CCL19	CHGB	COL4A4	CYP2A13	CYP2A6	CYP2A7	DLX2	EN1	EREG	FA2H	FAM101A	FUT3	FUT5	FZD10	GALNT3	GSTT1	IL7R	KCNC1	LGALS2	LRP2	MNX1	MSLN	NAT2	NOL4	NPPC	NPTX2	NRXN3	ONECUT2	PCDH20	PCDH8	PCDHB2	PCDHB3	PCSK1	PLAC8	PNMT	PSD3	RBM11	SH3GL2	SLC26A9	SOX2	SRD5A2	SYCP2	TNFSF11
Module 75	ADAMTSL2	ALDOA	ARL6IP1	ATP6V0C	BMP8B	C16orf13	CLCN7	CTXN1	DPP9	EARS2	FAM86A	GABRD	GFER	GPR68	GRB2	HN1L	IFT140	KIAA1522	KIF22	MAZ	MRPS34	NARFL	NCDN	NIPSNAP1	NME3	NMRAL1	NTHL1	NUDT16L1	PFKFB4	PHKG2	PIGQ	PIK3R2	PLEKHB2	PMM2	POLR3K	PROC	RAB11FIP3	RAB3D	RABEP2	SAMD14	SBK1	SERINC2	SH2D3A	SLC20A1	TMEM141	TNFAIP8L1	UBFD1	VAV2	WDR24
Module 76	ABCG8	ARL13B	BLID	C12orf65	C9orf84	CHN1	CPLX3	CSN2	FCAMR	FKBP6	FNTA	GBX1	GOLGA7	GPR111	HAO2	IFNA2	KCTD19	KIF27	KRTAP13-3	LGALS14	LHCGR	LRP5	LRRC28	MAP3K13	MPHOSPH8	N6AMT1	OR1L8	OR2K2	OR5B12	OR8G5	OTUD3	PCDHGC3	PDE3A	PEX7	PITPNM3	PPFIBP2	PTCHD2	PYGB	RAD9B	RND2	RNF170	SCARB1	SLC25A36	STATH	SYNE2	TDRD6	THAP1	TIGD4	TMPRSS11D
Module 77	BRD9	C1orf95	C5orf28	C6orf62	CBX3	CCDC127	CCDC132	CLASP1	CLPTM1L	COG5	DEFA4	DUS4L	EXOC3	FASTKD3	GABPA	GAST	GOLPH3	GTF2I	HMGN1	IFT81	KEL	LMBR1	MRPL36	MTMR12	NDUFS6	NSUN2	OR52H1	PAIP1	PAXIP1	PDCD6	PEA15	PEX1	PHF14	POT1	SDHA	SRPK2	TPMT	WASL	WDR70	ZNF121	ZNF131	ZNF28	ZNF320	ZNF468	ZNF525	ZNF578	ZNF600	ZNF611	ZNF622
Module 78	ASCL2	BCAS4	BIK	C15orf48	C3orf52	CDH7	CLIC3	CNTD2	CORO2A	CRABP2	CREB3L4	CYP27B1	EPN3	EPS8L1	FADS2	FAM110C	FGD3	FXYD3	GALNT6	ITPKA	KCNJ6	KRT18	KRT19	KRT8	LEF1	LRFN2	MB	MTL5	NOD2	P2RY2	PITX1	PPM1J	PRLR	PTK6	PXMP4	RALGPS2	RAPGEFL1	SIAH2	SIX2	SLC4A8	SLC9A3R1	SLN	SORD	SPAG1	STARD10	TCL1B	TMC4	TPD52	WNT3
Module 79	ALOX15B	APOF	ARMC4	ASPHD1	ASRGL1	C1QTNF3	C8orf34	C8orf46	CAMK2B	CDX2	CITED4	CKMT1A	CMBL	EDIL3	ESPNL	FAM19A3	FGF18	FGL1	GCNT2	GPRC5C	GPT	HOXB2	HOXB3	HOXB5	HOXB6	IGFBP2	IL12RB2	ITGBL1	KCNK5	KIAA1324	LMO4	LRRIQ1	NEFL	PRTFDC1	PTGER2	REEP6	RLBP1	SCD	SEZ6L2	SFRP2	SKAP1	SLC22A16	SORCS2	TMEM40	TRIM43	TTC29	UBQLNL	UGT8	WDR72
Module 80	ACSL3	AQP6	ARHGAP5	ARMC2	ATP10A	BTBD8	C15orf26	CPEB3	DGKD	EMID1	FSTL3	GAB2	GARNL3	GPHN	GRIN2C	HYMAI	IFT74	ITGAV	KIAA1107	KLHL9	MANSC1	MDGA1	MLLT3	MTMR7	MYH10	MYL5	NUDT14	OSMR	PLA2G1B	PNPLA1	PON1	PON2	PPAPDC2	PPIC	PPIL6	PRKRIR	PTGER1	RAB20	RIN2	RPS3	SH3BP4	SOX14	SPRED2	TBC1D8	TFAP2D	TGFBR1	USP13	UVRAG	WDR88
Module 81	ALPK1	APPBP2	ARL15	CDH8	CDRT15	CLEC4F	CMTM6	CNBD1	COMMD10	COX11	DDX5	DHRS7	DHX40	DSPP	DSTN	ELF1	FEM1C	GAB1	GALC	GGT6	GLB1L	HOXD4	LHX9	MANBA	MAS1	MFSD8	MOAP1	MTRR	NPTN	NUPR1	OSBPL10	PIGH	PNMA1	PPM1D	PRKAR1A	RASA1	RB1	SERPINB1	SERPINB6	SPRR4	TAAR9	TAS2R46	TIFA	TKTL2	TRAK2	WFDC10B	WFDC11	WFDC13	YPEL2
Module 82	AHCTF1	ASH1L	BAZ1B	BZW2	CBX1	CBX5	CCNK	CD3EAP	DLEU1	DLGAP4	ERC1	ERH	GTF2A1	HIST1H4A	HIST1H4E	IPO7	KRAS	LBX2	LMAN1	LOC81691	MAN1A2	MDM4	NAPG	NUCKS1	PAWR	PLAGL2	PRKCI	PRPS1L1	PTRH2	RAD51C	RC3H1	RFPL1	RFPL2	RFPL3	RPS6KB1	SEC11C	SMARCC1	SPCS3	SPSB2	SSR1	TEP1	TMEM106C	TUBD1	TXNRD1	USP32	USP6	UTP20	VAMP1	ZBTB37
Module 83	ACP2	ACRBP	ADSS	AMDHD2	B4GALNT2	C1orf43	CALR3	CCT6A	CDC73	CHCHD2	CHD1L	CNIH4	CTSA	DCTN5	EGLN2	GM2A	GMPPB	GPR89A	GRN	GSPT1	HEATR1	ILVBL	IPPK	IRF2BP2	LANCL2	LIN9	LNPEP	MAGEF1	MARS	MPZL1	MRPS17	NDUFS2	NIPA1	NOMO1	OSBP2	PCCB	PRPF3	PRUNE	RGS14	RIT1	SEC61G	TARBP1	TFB2M	TIMM17A	TIPRL	TMEM110	UAP1	UCHL5	UHMK1
Module 84	AGA	AHI1	ALDH8A1	AMHR2	ARHGEF10L	C12orf4	C12orf5	C20orf196	CCDC77	CCL1	CISD2	CMAS	COQ2	CSMD3	CTBS	DCK	EMG1	ENOPH1	ETNK1	FBXO22	FBXO30	FBXO44	FEZF1	FNDC7	GCM2	GINS3	GLMN	GOLT1B	HBS1L	HSDL1	LOH12CR1	LRRC42	MBD3L2	ME2	MRPL51	MSH2	NDUFA9	OR2J3	PGM2	PI4K2B	PIGW	RECQL	SAAL1	SLC25A40	STRAP	TAF1B	TEX101	TMCO4	USP1
Module 85	ARFIP1	ASB8	ATP5I	BCAS3	BRWD1	C5orf15	CANX	CHD1	CSNK1G3	DAZAP2	DCTN4	FBXW11	FCHO2	FNIP1	GFM2	GPBP1	HNRNPA0	KCTD2	KIAA1191	LCOR	LRPAP1	MAML1	MRPS36	NDFIP1	PIGG	PRKAB1	RAD17	RAD50	RAPGEF6	RNF135	RUFY1	SCAMP1	SKIV2L2	SLC30A5	TBC1D9B	TBCA	TIGD6	TMBIM4	TMED7	TMEM161B	TMEM9B	TNPO1	TNRC6C	TRIM52	ZCCHC10	ZFP62	ZFYVE16	ZFYVE27	ZMAT2
Module 86	AASDHPPT	AKAP13	ALG9	ANKRD13A	ANKRD28	ARHGEF12	ASXL2	ATP6V1G3	BCL7A	C17orf77	CBLB	COLQ	DDX10	EIF3A	EPC1	HMGB1	HTR3D	ITSN2	JAK1	KIDINS220	KRTAP7-1	METTL9	MIER1	NCOA1	OR1J2	OR2T8	OR4P4	PDS5B	PGBD4	PPP1R12A	PPTC7	PTPN11	RASA2	RFC1	RUFY2	SESN2	SETX	SLC12A6	SMAD7	SP100	SRRM1	TAF3	TRAPPC4	UBE4A	ZBTB38	ZBTB39	ZC3H13	ZMYM2	ZNF37A
Module 87	ADRA2A	ANPEP	BCHE	C9orf66	CALB2	CAND2	CCDC144A	CCDC144B	CLDN10	COLEC12	CXCL14	DDIT4L	DIRAS3	DLK1	ENPP3	FAM46B	FMN2	GABRB1	GPX2	KBTBD11	LIMCH1	MARK1	NAV3	NFIA	NPAS3	NR2F1	PCDHA3	PCDHB5	PIP5K1B	PKIA	PLEKHG4	PTHLH	RASD1	RGS9	SCGB3A1	SEMA3C	SH3RF2	SLC25A18	ST6GALNAC1	STEAP1	STEAP2	TM4SF1	TMEM139	ZIK1	ZNF229	ZNF404	ZNF471	ZNF608	ZNF667
Module 88	ACACB	AKAP12	ARHGEF4	ARID5A	C1QTNF7	CASQ2	CFHR3	CFH	CPE	CRTAC1	CXCL12	CYP26B1	DCN	DPT	DUSP6	ECM2	FLRT2	GAS1	KLF4	LAMA2	LDHB	LRRN3	MGLL	MGP	MPP6	NDN	NMT2	NPM2	NTRK3	PCDH18	PDGFD	PDLIM3	PHLDB2	PIWIL4	PLEKHA4	PLEKHH2	RGMA	RNF145	RUNDC3B	RUNX1T1	SEMA3G	SEMA6A	SEPP1	SLC16A12	STOX2	TAT	ZC3H12C	ZFP36L2	ZNF502
Module 89	ARL6IP5	ATG4C	BAZ2B	BBS7	BMP3	C11orf1	CACNB2	CASC2	CCDC103	CCDC121	CRADD	CTDSPL	DCAKD	DLD	DYNC2LI1	ETFDH	FAM3C	GABARAPL2	GALNT8	HDAC5	HIPK3	MAP1LC3B	MCEE	METAP1	MLYCD	NIPSNAP3A	NKIRAS1	OSBPL1A	PIGY	PPIL3	PRDX3	RAP1A	RGPD1	RNF11	SCP2	SDHB	SLC35A5	SPOCK3	ST13	SYPL1	TMEM42	TTC33	USP25	VAMP3	VPS26A	ZNF10	ZNF568	ZNF573	ZNF684
Module 90	ANKIB1	C5orf24	CABIN1	CDAN1	CHD6	CNNM3	CPT2	CSNK1A1L	CSNK1G1	DDX6	DNAJC3	EP300	FAM120A	GAPVD1	HIP1	HMG20B	IGF2R	KIAA0319L	LARP4	LRRC58	LUC7L	MIDN	NFIC	OR2D3	PIAS4	POLH	PRPF4	PRRC1	RAD23A	RBAK	RBM12B	RBM27	RBM42	REST	RYBP	SET	TGFBRAP1	THRAP3	TMEM57	TRUB2	TUG1	UBE2H	USP37	XPNPEP3	YTHDC2	YY1	ZBTB43	ZBTB7A	ZNF800
Module 91	ABCC2	ABLIM2	ACYP2	ALDH5A1	ARRB1	C3orf49	C4orf33	C6orf48	C7orf55	CCDC105	CCDC116	COQ10A	CPB2	DDIT3	DEFB114	DPY19L2P1	EID2B	FAM106A	FCGRT	FMO4	GCA	GCSH	GUCA1B	ICA1L	INHA	MAPK12	MRPL45	MTHFD2L	NPC1L1	ORMDL3	OSBPL8	OSGIN1	PABPC4	PARVB	RASA4	RNF157	RPL19	RPL23	RPS20	SESTD1	SETD6	TAC3	TOMM7	TRIM5	TRIM6-TRIM34	TST	USP36	ZFYVE9	ZNF550
Module 92	ABL1	ADAM7	ALG2	AQR	ATF7	BAHD1	C9orf78	CDK9	CIZ1	EDF1	EXOSC2	FAM73B	FBXW2	FLRT1	FPGS	GOLGA1	GPR107	GRK7	MED22	MED27	MRPS2	NCOR2	NDUFA8	OAZ1	OR1B1	PDCL	POMT1	PPP6C	PSMB7	RAB14	RABGAP1	RAD23B	RC3H2	RPUSD2	SDCCAG3	SEC61B	SERPINB10	SI	SURF4	SURF6	TOR1A	TTF1	UBAC1	UBC	UCK1	URM1	USP20	ZDHHC3	ZER1
Module 93	AGK	AKT2	AQP8	C3orf35	C7orf49	CAMSAP1	CASR	CC2D1A	CCDC130	CNOT10	CNOT4	CPSF4	CUL1	CWF19L1	DHH	DNAJB6	EXOC4	F2RL3	FBXL19	FOXE3	GCC1	LUC7L2	MEPCE	MKRN1	MRPL34	NDUFB7	OR13D1	OR1E1	OR2T11	OR5B3	OXSM	OXSR1	PCDHGC4	PDCD11	PGAM1	RAPGEF1	RPS2	SLC35B4	SYNGAP1	TNPO2	TRMT1	TSC22D4	UBA52	USE1	XPNPEP1	ZC3HC1	ZNF212	ZNF398	ZNF445
Module 94	ARL9	BNIPL	C1orf106	C6orf141	CALCB	CAP2	CCL20	CDCA7	CHRNA5	CLDN1	CORO6	DMKN	FBXO16	FCGBP	FHL2	GAL	GATM	GCNT3	GDF9	GDPD3	GGH	GLDC	GPR26	HIST1H1A	HPDL	IGSF21	KLRG2	KRTDAP	LAD1	LAPTM4B	LIN7A	LIPH	LY6K	NETO2	OBP2A	OBP2B	PYGL	RAB38	RBM24	RHBDL3	SH2D4A	SHROOM1	STRA8	STYK1	TGFB2	TMEM64	ZG16	ZIC1
Module 95	ANKRD1	APOBEC3H	C5orf30	C9orf135	CASD1	CD274	CKB	CLEC4E	CRH	CRMP1	CTCFL	CTLA4	CXCR6	DNAH7	DYX1C1	FAM135B	FBXO36	FCRL3	GMPR	GRK4	ICOS	IFT88	IL2RA	IQCH	KIAA1407	MAPT	MDH1B	MEGF10	MYO5C	NR2E3	NRIP1	NUDT12	PCDH10	PDCD1	RBBP8	REEP2	RETN	SELL	SLC1A6	SPEF2	TRIM9	TSNAXIP1	ULK4	UNC5D	WDR78	ZBTB32	ZNF396	ZNF689
Module 96	AGRP	AP2A1	ARHGEF1	C3orf36	CAPZB	CCKAR	CD2AP	CSK	ENTPD1	EPB41	EPN1	FAM89B	FBXL18	GLO1	GPR35	H1FOO	HDAC1	HSP90AB1	HTR6	IRF3	JOSD2	MAD2L1BP	MC5R	MGAT5	MICAL2	NEU1	NFKB2	NFKBIB	ORAI1	PFN1	PTGIR	RANBP9	RHOG	RNF19B	RPS6KA4	SIPA1	SLC35B2	TAPBP	TFAP4	TM9SF3	TRIO	TXNDC2	ZFP41	ZKSCAN3	ZKSCAN4	ZNF184	ZSCAN16	ZXDC
Module 97	ADAM22	ANKRD46	AQP4	ATP4B	AURKC	C15orf32	C7orf33	C8orf44	CHCHD7	CHRNB3	CLDN16	CRIP3	DECR1	DNAJB7	EPB41L1	EPHA7	GCG	GPR22	GSG1L	HOXC4	HOXC5	HOXC6	HRSP12	JMY	KCNIP3	LACTB2	LRRC39	MED30	MTAP	OR1N1	OR52I2	OR8K5	PCDHGB6	PDX1	PFDN4	RFESD	RGSL1	RPL30	RXFP2	SCGB1D4	SLC4A10	SNX16	TATDN1	TRIM60	TUBB1	UQCRB	YIPF7	ZNF774
Module 98	AIP	AQP12B	ARHGAP18	ARVCF	BRD1	BTNL3	C22orf23	CATSPER4	CBY1	CHKA	COMT	CREBZF	CSNK1E	DEPDC4	DTNB	FHOD1	GSX2	HHLA3	HSCB	IFNA6	ITGB3BP	LRRC4B	MMACHC	NDUFV1	PACSIN2	PCDHGB3	PMM1	PTPRF	PVRL1	PXMP2	REN	SCMH1	SLC25A1	SLC2A11	SLC5A3	SLC9A3	SLC9A5	SOX15	SST	STXBP5	SUV420H1	TAS2R50	TSHR	VPS37B	WNK2	WNT8B	ZC3H7B	ZNF536
Module 99	AP4B1	ASXL1	BTF3L4	C1orf174	C1orf50	CCDC81	CCDC93	CDA	COMMD9	CTTNBP2NL	CXCL5	DBT	DDX20	DMAP1	DNTTIP2	ELP4	FADS6	FOXK1	GPBP1L1	GTF2H1	KCNIP4	LRIG2	MED28	MLXIP	MRPL16	MUTYH	NKX2-1	NOC3L	PDHX	PDXK	PLXNA1	PRPF38A	PTPMT1	PTPN4	RAD54L2	RPAP2	SF3A3	SLC15A1	SLC23A2	SMU1	SOS1	SOX30	STARD6	TFAP2E	TMEM39B	TOE1	TRAF6	UTP11L
Module 100	AGPAT2	AHR	ALKBH3	ARRDC4	BOK	BTBD11	C3orf33	CCT6B	CITED2	CRYL1	CRYZ	CTH	CTSO	CTXN3	CYP3A4	CYP3A7	DAPK2	EGFL7	EML1	EPS8	ETFA	ETFB	FRMD6	GAL3ST1	GNG7	GUCA2B	KLHL2	LRP4	MSTN	MYH11	NEGR1	OAT	OBSL1	OR1J1	PC	PDLIM1	PIWIL2	SH3BP5	SNRPN	STAT6	STOM	TLE2	TMCC3	TMEM182	VILL	VPS13C	ZNF175
Module 101	ABCB6	ACOX3	CCDC34	CDC42BPA	CES3	CLCF1	CNTN5	CPLX4	CRISP1	CRYBA1	CTAGE4	DEFB127	DHX58	EFHD1	GCHFR	HIST1H1T	HSD17B14	HTN1	HTN3	IFI35	IFIT5	IFITM1	IFITM2	IFITM3	IFNW1	INSL6	ITGB3	KIR3DX1	KLHL23	KRTAP12-2	MRO	OR2B6	PAEP	PCDHGA5	PDLIM5	PMCH	RAB12	RHPN2	SDC4	SEMG1	SLC18A1	SULT1B1	TAS2R1	TDRD7	TMC7	TP53INP2	ZNF217
Module 102	ARHGAP11A	ASF1B	ATAD2	ATAD5	AURKA	BLM	CCNA2	CCNB1	CDC20	CDCA2	CDCA3	CENPE	CENPK	CENPM	CENPO	CHTF18	CIT	CLSPN	DIAPH3	E2F7	E2F8	ECT2	FANCI	GINS1	GSG2	GTSE1	HMMR	IQGAP3	KIF11	KIFC1	KPNA2	MAD2L1	MCM4	MYBL2	NCAPH	POLQ	PTTG1	PTTG2	RACGAP1	RAD54L	RECQL4	SGOL1	STIL	TACC3	TRIP13	ZWINT
Module 103	ACSS1	AMTN	APP	ARG2	ASZ1	BACE2	BSN	CAMK1D	CECR6	CMTM8	CPA4	CYP2C8	DKKL1	DMBX1	ECEL1	FADS1	GJB3	GJB6	IFNA7	IVL	KCNG1	KRT20	KRT4	LFNG	MAK	MPP3	MTMR11	PFKP	PGLYRP4	PIH1D2	RASGRF1	SCRN1	SLC39A2	SLC9A3R2	SLURP1	SOHLH1	SPA17	STMN3	TEAD2	TMEM65	TNNT2	TTC12	UGT1A6	ULBP2	ZMYND12	ZP2
Module 104	ANKH	ANKRD55	ARHGDIB	BICD1	C11orf16	C4orf26	COL13A1	DEPDC7	DOCK10	ENTPD5	ETV4	FAM57A	FBXL21	FKBP14	FOXI1	FOXQ1	GLRX	GPC6	INSL4	KDELC1	LMO7	MAGOH	NINJ2	NUCB2	OR5D13	PLXDC2	PRICKLE1	PTK7	QSOX1	RAB23	RGS16	SALL3	SEMA5B	SERPINE1	SLC4A3	SLCO6A1	SLIT1	SPHK1	SPTBN5	STK39	TC2N	TGFBI	TMEM156	TMEM158	UBE2E1	ZNF469
Module 105	ANKRD36	ANP32C	ANP32D	C4orf36	CIDEB	CLC	COX6B2	CRYBB2	CYP2C9	DEFB126	DGKE	DNAJC7	EIF2A	FBXL14	FLG2	GBP7	GOLIM4	HESX1	HMGCS1	IL21	KLF7	LIMS1	LRP11	LRP5L	LRRC7	MTF1	NAPB	OR4K13	OR52N1	OR5B2	P2RY1	PRDM14	PRMT6	PTH	REC8	RGPD4	SCLT1	SERGEF	SLC28A2	SLC5A12	STMN4	STX2	TNKS2	ULBP1	ZNF140	ZNF234
Module 106	ARNTL	ATAD1	ATF1	B3GNT2	BMPR1A	BRMS1L	BTN2A1	C1D	CBWD1	CBWD5	CBWD6	CDC42SE2	CFDP1	CHUK	CPOX	CYB5B	DPM1	DR1	ERLIN1	FBXL4	FUBP3	GRIA4	HIAT1	HMGN4	IFT52	INSIG2	IQCB1	KARS	LIG4	MANEA	NMD3	OR3A1	OR3A2	PRPF4B	RAB8B	RSBN1	SACM1L	SLC35B3	TMED5	TMEM50B	TTC21B	TTC7B	UBE2Q2	WDSUB1	ZNF221	ZNF267
Module 107	APOC1	CD72	DNAJC5B	HIST1H1C	HIST1H1D	HIST1H1E	HIST1H2AB	HIST1H2AC	HIST1H2AD	HIST1H2AG	HIST1H2AH	HIST1H2AK	HIST1H2AL	HIST1H2AM	HIST1H2BB	HIST1H2BD	HIST1H2BE	HIST1H2BF	HIST1H2BG	HIST1H2BH	HIST1H2BI	HIST1H2BJ	HIST1H2BK	HIST1H2BL	HIST1H2BM	HIST1H2BN	HIST1H3B	HIST1H3D	HIST1H3E	HIST1H3F	HIST1H3H	HIST1H3J	HIST1H4J	HIST1H4K	HIST2H2AA3	HIST2H2AB	HIST2H2AC	HIST2H2BE	HIST3H2A	HIST3H2BB	HLA-DPB2	HTRA4	PKD2L1	TFEC	TNIP3
Module 108	AICDA	ASNS	CA9	CBS	CDH15	DCBLD1	EFNA3	EFNA4	EIF2AK2	EIF4EBP1	ENC1	ERO1L	EXOC2	GINS4	GUCY1A2	HIST1H4B	HIST1H4C	HIST1H4D	HIST1H4L	HUS1B	KCNA3	KIF21A	KRT80	LYPD5	MDK	MGC72080	MKRN3	OIT3	OPN3	P4HA1	PDE10A	PHLDA2	PRSS27	RAB3B	RHBDL2	RHCE	SIPA1L2	SLC39A8	SPAG4	SPATA13	TDRD1	TMEM92	TNFRSF12A	VEGFA	ZNF124
Module 109	ATP12A	CCDC15	CCDC60	CCDC73	CELSR2	CMTM4	CPD	CREG2	DDAH1	EPHB4	FBXL2	FLNB	GALM	GLUL	GPC1	GPR27	GPR56	HAL	KNDC1	KRT79	LAMA5	LCTL	LGR5	MEIS3	MMP15	MS4A7	MTHFR	OR4A5	PCDHGA8	PDE4A	PIP5KL1	PRG2	RARRES3	SLC45A1	SLC5A6	SOAT2	SPERT	SQRDL	ST6GALNAC4	SUB1	TAX1BP3	TMEM99	TNFRSF10A	TP53	ZP4
Module 110	ADAT3	AKAP8L	AP1M1	ARMC6	AURKAIP1	C19orf24	C19orf25	CCDC124	CDC34	CPSF3L	CSNK1G2	DAPK3	DDX49	DNM2	IRGQ	LOC407835	LPPR2	LSM7	LTBR	MAP1S	MAP2K2	MAP2K7	MED16	MLF2	MRPL4	MYO9B	NBEAL2	NFKBIL1	PANK4	PGLS	PLEKHJ1	PNPLA6	POLRMT	PTMS	RNF208	SCAMP4	SDF4	SGTA	SH3GL1	STK11	TIMM44	TMEM161A	TYK2	UBE2J2	ZNF335
Module 111	ADRBK1	BANP	BSG	C9orf16	CALM3	CHCHD1	CHERP	CNOT3	DHX9	ELL	ERCC1	FUT11	GBF1	GORASP2	GPR142	GRWD1	GSK3A	HK1	HNRNPU	HSPBP1	ILF3	INTS3	KCNK9	MED26	MRPS16	NDST2	NUP62	ODF3	POLM	PRPF31	PRR12	RRH	SAFB	SCAF1	SFPQ	SMARCAL1	SMCR8	SRMS	STK11IP	U2AF2	UPF1	XRCC3	ZNF496	ZNF526	ZNF628
Module 112	ABHD5	AMN	CACNA1A	CADM3	CCR10	COX7A1	CSF1R	CYB561D1	DAB2IP	DLL1	EIF4EBP2	EXOC3L2	FAM43B	FRMD4A	GPR20	HNF1A	IL26	ISLR	LBH	LIF	MAP3K6	MAPK11	MSRA	NOD1	NRXN2	OR4F6	PARD6G	PPA1	PRDX6	PRM3	SHANK3	SMARCC2	SOBP	SPNS2	SPSB4	SYNPO	TEPP	THEM5	TMEM175	TRIP10	TYROBP	UCN2	WDR91	ZDHHC8	ZPBP
Module 113	AHSA1	ALKBH1	ANGEL1	ASB17	ATG2B	ATP6V1D	C14orf142	C14orf1	CCDC113	CINP	CIRH1A	COQ6	CPSF2	DDX19A	EIF2B2	EIF2S1	EPHA6	EXOC5	FNTB	GLRX5	GMFB	GOLGA5	ISCA2	MARK3	MAX	MED6	MLH3	NIP7	OR4A16	PAPOLA	PLEKHG3	PSMA3	PSMC1	PSMD7	TMED10	TRIM66	TRIP11	TTLL2	TXNL4B	UPP2	WNT8A	ZFP1	ZFP90	ZNF19	ZNF410
Module 114	ACADM	AK3	C17orf64	C1RL	C9orf72	CCNG1	CDC42EP2	CLEC12B	CLK1	CLK4	CNN3	DLG2	EHHADH	EIF4A2	FIBCD1	FOXR1	HBEGF	IDH1	IER2	IMMP2L	JDP2	JUNB	JUND	KLF10	KLF6	KPNA5	MAFF	OR8J3	PPP1R15A	REV3L	RFXAP	SBF2	SKAP2	SLITRK3	SOCS3	TCF7L2	THRB	TUBE1	ZFP36L1	ZNF391	ZNF501	ZNF519	ZNF595	ZNF677
Module 115	ABCA1	APBB1IP	BEST1	BIN1	BST1	CASP4	CCND2	CD160	CLEC2B	FES	FLI1	FOLR2	FYN	GIMAP1	GIMAP4	GIMAP5	GIMAP6	GMFG	GNG2	GPBAR1	IFNGR1	INSL3	LIPC	LRMP	MDFIC	MERTK	MFNG	NLRP1	NR1H3	PHACTR2	PLB1	PPP1R16B	RILP	SIRPA	SLC9A9	SPTA1	TLR4	TMEM140	TNFAIP8	TNFRSF8	TSKS	UTRN	VAMP5	ZEB2
Module 116	ADAR	ADIPOR1	APOA1BP	ARF1	ARL8A	B4GALT3	BPNT1	C1orf35	C1orf74	CCT3	CDC42SE1	COG2	F11R	FBXO28	FLAD1	H3F3A	INTS7	IPO9	IRF6	ISG20L2	JMJD4	JTB	MRPL55	NCOA5	OTUD7B	PRCC	PSEN2	PTBP1	RABIF	RBBP5	RPS6KC1	RUSC1	SH3BP5L	SMG7	SNRPE	TARS2	TBCE	TMEM9	TOR3A	TPM3	TRIM11	UBAP2L	UBQLN4	ZNF672
Module 117	ANXA6	BCAR3	C17orf58	CAMK2N1	CD177	CHD7	DMP1	DTNA	ERBB2	FAM105A	FBXL20	GABRA5	GRB7	HAR1A	HEBP1	HTR7	ISX	LASP1	LRRC4	MAG	MED18	MED1	MED24	MUC5B	NEU4	NOS1AP	NRIP3	OLIG1	PBX3	POU2F3	PRSS21	PSMB3	PSMD3	RGS13	SERPINB2	SERPINB7	SLC18A2	STARD3	TBX10	TCAP	TDRD5	TESK2	TSKU
Module 118	ADAM19	ADCY7	AMPD3	APOC2	APOC4	ARSB	CAPG	CCDC88B	CCR8	CD180	CLEC4C	COTL1	DEF6	EFHD2	EMR1	EPHB2	FCGR2A	FCGR3A	FPR1	GMIP	HAMP	HLA-DQB1	HPSE	IGSF6	IL12B	ITGA4	LCP1	LGALS9	LIMD2	MAN2B1	MICAL1	MYO1G	PAG1	PLEKHO1	PLXNC1	PMFBP1	PTPRO	RAB42	RELT	RNASE2	SH3TC1	SLC2A5	TREM2
Module 119	ARID1B	C2orf57	CAMKK1	CCHCR1	CDC40	CENPQ	DYNLT1	FAM24A	FBF1	FOXO3	GTF2H5	HYAL4	IL1RL1	LYZL4	MCF2L	MDC1	MED23	MMP21	MPZ	MRPL18	MRPS18B	MS4A6E	MSH5	NAB2	NUP43	OR2M5	OR5A2	OR5R1	PCMT1	PSMB1	REPS1	RNASE8	RNF207	SEC63	TACR3	TCP1	TFB1M	TGM4	TMEM44	UBE2U	VTA1	ZHX2	ZIM3
Module 120	ADAMTSL4	ADRA1B	ALS2CR11	ARG1	ARHGAP26	B3GALTL	CALML4	CAPZA3	CCDC89	CHP2	CMTM5	CPEB1	CRB1	CSPG4	CSRP1	CTNNAL1	CXCL6	DYRK3	EPB41L4B	FAM46A	FBXO32	GDPD5	GFOD1	GNRH1	IRX1	LAMC3	LEFTY2	NES	PDE5A	PDE9A	PF4V1	PFKFB3	PPL	RGS6	S100A1	SH3TC2	STK32A	TINAGL1	TMPRSS5	VSX1	ZFP37	ZNF660
Module 121	AARS	ADAT1	AGRN	AP3D1	APRT	ATP6V0D1	BCAR1	C11orf31	CARM1	CBFB	CHMP1A	CHMP4B	CIAPIN1	CKLF	CLSTN1	CNOT1	EDC4	FAM96B	GALNS	GAN	GAS8	GFOD2	GOLGA2	KLHDC4	MTA1	MTHFSD	MVD	NUP93	NUTF2	PACS1	PFN3	RSPRY1	SF3B3	SLC35E1	STX3	VAC14	VPS35	VPS37C	VWA1	WNT9A	ZNF778	ZNRF1
Module 122	APOL1	APOL2	APOL4	B2M	BTN2A2	BTN3A1	BTN3A2	BTN3A3	CD83	CLEC12A	CR1L	CSF2	CXCL16	ETS1	HCP5	HLA-A	HLA-B	HLA-C	HLA-E	HLA-F	HLA-G	IFNAR2	KIR3DL2	LAP3	MLKL	NLRC5	NMI	PAQR8	PRDM1	PSMB10	PSMB8	SAMHD1	STAT2	TAP2	TBC1D1	TLR1	TLR2	TLR6	TNFAIP3	TRIM21	WARS	ZMYND15
Module 123	ABCG5	ACSBG1	ACYP1	ATG5	C6orf203	CAGE1	CALN1	CASP14	CCDC14	CNNM1	CYP2F1	DDX25	DLEU7	FANCL	GUCA1A	HSD11B1L	ICAM5	LECT1	LHX3	MCM9	MMP26	MT4	NLRP6	NR2E1	NRG4	NTSR2	OR51A2	OR7A5	PCBP3	PDSS2	PREP	QRSL1	RTN4IP1	SELM	SMURF2	SSH2	TKT	TPST2	TRAF3IP2	TRPM1	ZNF738	ZNF789
Module 124	ADCY6	ANAPC13	BBX	CEP63	CLPX	CRTC3	CYFIP1	DENND4A	DIS3L	DPP8	GTF2A2	HERC2	HMG20A	IDH3A	IQGAP1	MAP2K1	MAP2K5	MLH1	MMAB	MTFMT	NDUFAF1	OAZ2	PARP16	PDCD7	PIAS1	RAB11A	RNF111	RNF13	RPAP1	SLTM	SNAPC5	SPG11	SRP14	TBC1D14	TRIP4	TUBGCP5	UNC119B	USP8	WDR5B	WDR61	ZNF148	ZNF619
Module 125	AKR1B1	ARRDC2	CARD8	CASP10	CASP5	CCL3	CCL4	CD14	CD58	CEACAM4	CFLAR	CR1	CREG1	CSF1	DENND3	DOCK4	DSE	ELMO1	FNBP1	FTL	IL2	JAK2	LGMN	LILRA1	LILRB5	LIX1L	MAP3K14	MCTP1	MYO7A	NPC2	PAPLN	RABGAP1L	RASGEF1B	SIGLEC11	SLC24A4	SLC2A9	STAMBPL1	STK17A	TCN2	TMEM176A	TMEM176B	TXNDC5
Module 126	ABCC3	ACADSB	ADCYAP1	C10orf107	CABYR	CCDC110	CCKBR	CHMP4C	CNTD1	CYP4F11	CYP4F12	CYP4F22	CYP4F2	CYP4F8	DSP	EFHB	ELAVL2	FAM110B	FAM84A	FOXG1	GALNT13	GLI3	GSTO2	KRT32	MAPK10	MPP7	MSX2	MYBPH	PAQR5	PPP1R9A	PRKAG3	PTPN13	QDPR	SESN3	STK32B	TAF15	TBX3	TSGA10	UNC5CL	ZNF91	ZSWIM5
Module 127	ADAM2	ADCY2	AMPH	AP3B2	ATHL1	AZGP1	C5orf38	CD1A	CD207	CDSN	CHGA	CRISP2	CRISP3	CROT	CST6	EYA1	FAM83A	FGFR4	GGT1	GPR37	IL1RN	KCNS3	KLK13	MCHR1	NDST4	NRCAM	OLFM1	PHF21B	PRSS23	QPCT	QPRT	S100A16	SCG3	SEC14L2	SEZ6L	SGK3	SLC5A11	SNAP25	SYT4	TRIM55	WDR66
Module 128	ACVR2A	ALS2CL	BNIP2	C19orf12	CCDC107	CCDC50	COL4A3	DZIP1L	EHBP1	FBXW7	GALT	GNAL	IRX6	ITGB1BP1	ITGB1	JAG2	JPH2	KCNH3	KCNMB1	MBP	OSBPL9	PLCD1	PLEKHF1	PPARA	PRKCA	PTPRS	QKI	RAPGEF2	RASL10B	RHOQ	RNASE1	ROCK2	RUSC2	SAV1	SLC25A37	SLC29A4	SOCS5	TANK	TMIE	WDR64	YAP1
Module 129	ABCB8	AHCY	AP2M1	ARFGAP1	C11orf24	CAPN1	CCDC86	CD276	CFL1	DNASE2	EIF4G1	GIPC1	GMPPA	GNB1	IMPDH1	IPO4	MAPKAPK2	MARK2	MGAT4B	MOV10	MYD88	NADK	NDUFS8	NOC2L	PFKL	PSMD2	PTPN6	RGS19	RRP12	SBNO2	SHKBP1	SIN3B	SLC37A1	SLC39A1	SLC4A2	SMARCA4	STIP1	TRAF7	TSPAN17	USP5	VARS
Module 130	AKR1A1	ARF4	C3orf62	CAP1	CCDC51	DAG1	DHX30	DOLK	DOLPP1	DYNC1LI1	GLB1	GORASP1	KLHL18	LARS2	MAPKAPK3	MON1A	NEK4	NME6	PDCD6IP	PPP4R2	PRKAR2A	PTPN23	RFT1	RNF123	RRP9	SEC22C	SEC23IP	SHQ1	SLC25A38	SPCS1	STT3B	TCTA	TMEM115	TMF1	TOR1B	UBP1	UQCRC1	UROS	VPRBP	YIPF1	ZMPSTE24
Module 131	ATG2A	BAD	C11orf68	CCS	CHAC1	COX8A	DDB1	DNAJC4	FKBP2	GANAB	GEMIN6	INTS5	MAP3K11	MED19	MEN1	MRPL42	MRPL49	MUS81	NUDT22	OSBP	OTUB1	POLR2G	PRDX5	RELA	RTN3	SART1	SCYL1	SLC25A45	SNRPF	SSSCA1	STX5	SYVN1	TIMM10	TMEM138	TNKS1BP1	TRPT1	TTC9C	TUT1	WDR74	ZBTB7B	ZFPL1
Module 132	ADAMTSL5	ANKRD42	ARMC5	ATP5D	CABP4	CATSPER3	CBR4	CCDC57	CCDC96	CHCHD5	CHMP2A	DBP	FAM120AOS	FAM131B	FUZ	HCFC1R1	HEXIM2	HIGD2A	MESDC1	MRPL54	MZF1	NDUFA2	NDUFA3	NDUFS7	OSBPL5	PCBD1	PLEKHH3	RALB	RARA	RNASEH2C	RNASEL	SAR1B	SERTAD3	SFI1	SIL1	SLC38A6	SLC44A1	STARD5	ZNF484	ZNF580	ZNF688
Module 133	AHSG	AJAP1	APOA1	APOA2	APOA5	APOC3	ASGR2	C8A	CASP8	CLCC1	CPN1	DCT	DPPA4	F2	GDF3	GFI1B	HBE1	HBZ	HEMGN	HIPK1	ITGB7	MLANA	MYL4	NR0B2	OR51B5	OR52J3	PHF21A	POU5F1	PRAMEF8	PRAP1	PRODH2	PTPN18	RHAG	SERPIND1	SLC12A3	SLC39A5	TM4SF5	TRIM33	TYR	VTN	ZMYM4
Module 134	BCAT1	C15orf27	CATSPER1	CCDC109B	CD163	CD80	CLEC7A	CYBA	FCGR1A	HK3	HMHA1	HOPX	ICAM1	IL32	IRF5	ITGAD	KCNJ5	NFKBIE	OSBPL3	P2RX5	PLD4	PTPRJ	RAB27A	RELB	RGS10	SIGLEC10	SIGLEC5	SIGLEC8	SLAMF8	SLC11A1	SLC2A6	SLC37A2	SOAT1	STARD4	SYK	TMEM106A	TMEM119	TNFRSF4	TNS3	VMO1
Module 135	ADAM20	ALLC	ATP5S	ATXN7	BCAS2	BCLAF1	C20orf194	C4orf27	CCBL2	CDKN2AIP	CSDE1	DDX17	DMTF1	DPH5	DUSP19	EIF5	ELF2	EVI5	FBXO33	GTF2B	ILDR1	IRF2	JMJD1C	NEK1	NKTR	NPFF	NPPA	PIGK	RPL36AL	RPS29	RWDD3	SEC24B	SF1	SHPRH	SLC35E4	SOS2	STXBP3	TIMM9	TYW3	USP33
Module 136	AKNA	ARPC2	C1QA	C1QB	C1QC	C1orf54	CCDC42	CCM2	CD3E	CD4	CECR1	EMP3	FGD2	FLT3LG	GRAMD1B	GRAP	JAK3	KIF21B	LILRB2	LIME1	LSP1	LYL1	LYN	MGAT1	NFATC2	OSTF1	PDE6G	PLA2G2D	PLCB2	PML	POU2F2	RASSF2	RNF166	SIRPB1	SPIB	SPNS3	ST3GAL2	STAB1	TMC8	TSPAN32
Module 137	AGBL3	ATN1	CACNA1B	CCDC33	CDK5R2	CEND1	FAM131C	FAM21C	FOXB1	FOXC2	FOXD4L1	GFRA4	GRIN1	IER5	KISS1R	KRTAP1-3	KRTAP5-1	LCE1C	LRP3	MMP17	NDOR1	NEUROG1	NHLH1	NKX2-8	NPBWR2	PKN2	PRR5	RCOR2	RHBDL1	SCRT1	SF3A2	SKI	SLC34A3	SPATA2L	SPRR1A	TBKBP1	TRIM35	UTF1	ZNF358	ZNF575
Module 138	ALDOC	AOX1	ARL4A	C10orf10	CCDC3	CDKN1C	CDKN2C	CX3CL1	DENND2A	DHRS3	FAM89A	FGF14	GULP1	HSPB2	HTR2A	JUN	LARP6	LEPREL1	LHX6	LIMS2	LPHN3	MYLK	MYOT	NOV	NRN1	NUDT9P1	PALM2-AKAP2	PELI2	PPBP	PPP1R14A	RARB	SCN2A	SEMA6D	SH3BGRL2	SPATA22	TFPI	TF	TM4SF18	WASF3
Module 139	AP1M2	ARFGEF2	CANT1	CBX4	CBX8	CGN	CLDN7	CRB3	CYB561	DNASE1	DOPEY2	DPP3	FAM83H	FBXL6	HOOK1	IER5L	LLGL2	LRRC45	LRRC8E	LSR	MAPK13	MFSD3	MSI2	NUP210	OVOL2	PAQR4	PRSS8	PYCR1	PYCRL	RAB25	SEPHS2	SFXN1	SGPL1	SPINT2	SYNGR2	TIGD3	TJP3	TRIB3	TSTA3
Module 140	A2M	ADAMTS8	ARHGAP29	BEGAIN	ELN	ELTD1	FAM124B	FGFBP3	FKBP1B	FMOD	FRZB	FST	GAS6	HIGD1A	IL25	KCNE2	MAP6	MMP23B	PHLDA3	PMP22	PRICKLE2	PZP	RFTN2	RGS17	SARM1	SCG5	SMARCD3	SMPDL3A	SPON1	THSD7A	TLL1	TRIM68	TSPAN2	UBE2E2	ZFHX4	ZNF366	ZNF423	ZP1	ZSWIM2
Module 141	ABHD13	ANKMY2	B3GALT1	BBS12	BLCAP	BTAF1	C16orf52	C6orf58	CARD10	CEPT1	COMMD6	CTDSP2	CYP2U1	DIS3	DNAJC18	ERMAP	EXTL2	GPR62	HIBADH	HIBCH	KATNAL1	KLHL21	LYRM1	MPL	NCOA4	NEK3	NFE2L2	PCBP2	PEMT	SNX21	ST6GALNAC6	STIM2	STXBP1	TARSL2	TBC1D13	TEF	TGDS	USP31	USPL1
Module 142	ALKBH5	C17orf59	C17orf85	CNTROB	COPS3	COX10	CRK	CTNS	DERL2	DRG2	DVL2	EIF4A1	ELAC2	FLCN	GEMIN4	GPS2	MED9	NCOR1	OR8K1	PAFAH1B1	PELP1	PFAS	PITPNA	POU4F2	PRPF8	PRPSAP2	PSMB6	RNF167	RNMTL1	RPA1	SCO1	SENP3	SLC25A11	TAS2R40	TIMM22	TRAPPC1	UBB	UBE2G1	YWHAE
Module 143	ADORA2A	ASPHD2	CELSR3	CHST11	CLEC5A	CXCL10	DHDH	ENTHD1	ETV7	FBN2	GPR84	HS3ST3A1	IFI30	IKBKE	IL21R	IL4I1	MANEAL	MAPK8IP2	MCOLN2	MST1R	OSM	P2RY6	PAK1	PLAUR	PRDM12	RPL39L	SEMA7A	SLC16A3	SLC7A11	SMPDL3B	SMYD3	TFRC	TMEM145	TNFRSF18	TNFRSF9	TREM1	USF1	WNT7B
Module 144	ABCG1	C1QTNF6	CDH2	CDYL2	CHST1	CILP2	COL24A1	COMP	CREB3L1	DNAJC1	FGD6	FNDC1	FUT2	FZD2	GPR137B	KIF26B	LGALS8	LY6H	MC1R	MGAT4A	NKX3-2	NLRP12	OVGP1	PCDH17	RAB31	RASL11B	RDH16	SALL4	SCT	SDS	SLC1A4	SLC2A10	SPOCD1	STRA6	SULF2	TMEM86A	TRIM59	TRPM4
Module 145	ADCK2	AFG3L2	CARS	CNDP2	CREB3	DBNL	DNAJA1	DNAL4	EXOSC3	FANCG	FOXD4	GAK	HEXDC	KCTD21	KLHL22	LMAN2L	MIF4GD	NAGK	PI4KAP2	PI4KA	PICK1	PIGO	PPP4R1	RBCK1	SLC35C2	SLC3A2	SQSTM1	STYXL1	TNIP2	TNPO3	TOM1	TRAFD1	TRAPPC6A	TUBA1A	TXNRD2	UBAP2	UBE2R2	ZBTB2
Module 146	ABI2	ACTR5	ATAD2B	CDK5RAP1	CHD8	CMIP	COMMD7	CTNNBL1	DHX35	DNTTIP1	EDEM2	EIF6	ERGIC3	FUBP1	GSS	HIST1H3I	HIST3H3	KCTD17	KIAA0586	MRPL52	NDRG3	NFS1	PABPN1	PIGU	PPARD	PPP2R5E	PRPF40A	PSMB5	PTMA	RDH11	RNF149	SH3BGRL3	SIPA1L1	SUPT16H	TRPC4AP	WDR89	ZNF142	ZNF593
Module 147	AACS	ATP5J	C10orf95	C14orf105	CCDC71	CFHR5	CYP2R1	DDX4	G3BP1	GABRR1	GLTP	HIP1R	HIST1H2BA	ITPK1	KCNT2	KRT77	MRPS33	MVK	NDUFA4	NDUFB2	OR12D2	OR13G1	OR1L1	OR7A10	PAK6	PAPPA	PTPRN	SERPINA12	SFXN4	SLC22A2	SLC43A2	SSBP1	SYT14	THG1L	TNP1	TTC9B	TYSND1	USMG5
Module 148	AADAT	ADAT2	ADCY3	ANKRD37	BNIP3	C15orf41	CCNJ	CEACAM19	COL27A1	CRCT1	DIRC1	DTD1	EFNA5	FETUB	FOXL1	HIVEP2	HOXD3	IL27	ITGA9	KCNB2	KIAA0020	LYNX1	MAB21L2	NCKAP1	NSMAF	PAPSS1	POLR1E	PRSS36	PSIP1	RASD2	RYR1	SAMD10	SLCO4A1	TBX19	TMCC2	USP2	ZNF488
Module 149	ADAMTS16	ADSSL1	ALDH6A1	ALPK2	ASAH1	BTD	CCDC126	CCNG2	CLEC2A	CLMN	DNMBP	F7	GLCE	GPD1L	GSR	GSTZ1	HES2	HOXC8	HOXC9	KIF13B	LOX	MEGF9	NEO1	OPCML	OR4F15	PADI3	PEX11A	PHF7	PHOSPHO2	PRRX2	PXDN	RIPK3	SELENBP1	SUSD2	TMEM144	VIPR1	WWOX
Module 150	AP1G1	ARFRP1	ATP5E	ATP9A	C16orf70	CSE1L	CSTF1	CTCF	DDX27	DIDO1	ELMO2	HSBP1	MOCS3	NPEPL1	OSBPL2	PRMT7	PRPF6	RAB22A	RAE1	SLC2A4RG	SLMO2	SS18L1	STAU1	STX16	TAF4	TOMM34	TP53RK	TPD52L2	UCKL1	USP10	VAPB	YTHDF1	YWHAB	ZFP64	ZGPAT	ZNF512B	ZSWIM3
Module 151	AGPAT3	ARF6	C19orf53	C21orf59	CEP350	COX17	COX6A1	COX7A2	CTAGE1	CTAGE5	CTAGE6	FKBP3	GADD45GIP1	HIST1H2AA	HLCS	HOMEZ	KIAA0391	NDUFA13	NDUFA7	NDUFB4	OR2S2	PIGC	PRDX2	PSMA6	PSME1	RAB3A	RABGGTA	RFWD2	RFXANK	RNF31	SRP54	ST7	TAS2R16	TM9SF1	TRAPPC5	UBL5	ZBTB12
Module 152	C16orf54	CD79A	CD82	CPNE5	CR2	CTNNB1	DAZL	FAM129C	FCRL1	FCRL2	FCRL5	GP1BA	GUCY2C	IGLL1	IRF4	ITLN2	KCNN3	MGC16025	NAIP	NSUN6	OR10AG1	OR5B17	OR6X1	PDE4DIP	PTPN3	RASSF5	RNF144B	SLC25A41	SMR3A	SPIC	ST6GAL1	TCP11	TLR9	TNFRSF13B	TNFRSF13C	TREML2	VPREB3
Module 153	AKR1C4	ANAPC10	ANKS1A	ARL2BP	C3orf20	CCDC59	CDC26	CENPT	CES2	COX4I1	CSNK2A2	CUBN	DDX50	DYNC1LI2	FBXO31	HP	INMT	LSM6	MDH1	MORC3	MRPL39	MRPS18C	NOB1	OR9A2	PPP3CB	PRLHR	RWDD2B	SETMAR	SIRT1	TAF1C	TAS2R13	TCF21	TERF2IP	USP16	WDR59	ZNF248	ZNF319
Module 154	ACSM2A	ANKS4B	CDV3	DSCR4	FAM103A1	FGF19	GLRA1	GYPB	HAND1	HHLA2	HNF4G	KRT33B	LIM2	MRGPRD	OR11H6	OR1M1	OR4C13	OR4M2	OR51I1	OR5T3	OR8B4	PAX2	PIPOX	PRAMEF16	RCN2	SCN10A	SENP8	SERPINA4	SERPINF2	SLC25A31	SLC2A7	SLC5A4	SLC5A7	SLCO4C1	SYN3	TSGA10IP	XRCC6BP1
Module 155	AK1	AKR7A2	ANKHD1	BPESC1	CASZ1	COMMD8	COQ4	CYB5R4	EIF4G3	ENDOG	ERCC8	GOPC	GPR6	GRM1	GTF3C6	HMGN2	HOXB1	KIF2A	KIR2DL3	KLHDC7A	LACE1	LHX4	LZIC	PDIK1L	PHPT1	PTP4A1	RABEPK	RSC1A1	SLC2A8	TRMT5	UBIAD1	UQCRFS1	USP45	WDR41	XRCC4	ZBTB24	ZNF79
Module 156	ACIN1	AVPR1B	CEP152	CLIP1	FAM83C	FASTKD1	FGF8	GALNTL5	GMEB1	GNPTAB	HP1BP3	LPIN2	LRRC8A	NIPBL	NOL8	NT5C1B	ORMDL1	PFDN1	PHF2	PPIG	PPP1R3A	RBM22	RBM25	RIF1	SAFB2	SBNO1	SGTB	SMCHD1	SP4	TACC2	TTC3	U2AF1L4	USP54	VTI1A	ZKSCAN1	ZMYND11	ZPBP2
Module 157	ABT1	ACRV1	ATRN	BTN1A1	CDS2	CHCHD6	CRLS1	CSRP2BP	ESF1	FASTKD5	GABRA6	GZF1	IDH3B	IL17RE	LAMB4	MKKS	MTCH1	NSFL1C	NUP153	OR4K14	PANK2	PHOSPHO1	POLR1C	POLR3F	PSMF1	PTPRA	RPL7L1	RXRB	SDK2	SIRT5	SNRPB2	STK19	TAF11	VWA3B	ZCCHC3	ZNF337	ZNF343
Module 158	AFF1	AGPAT5	BIN3	CCDC25	CHMP7	CNOT7	COX7C	ELP3	ENTPD4	EXTL3	FUT10	GTF2E2	HINT1	INTS10	INTS9	KLHDC8A	LEPROTL1	MCPH1	MIER3	MTMR9	NEIL2	PINX1	POLR3D	PPP2R2A	RPLP1	SERF1A	SLC39A14	SLC6A1	SMAD1	TNFRSF10B	TNKS	TRPC4	VPS37A	WRN	XPO7	ZSWIM6
Module 159	ACD	CDK10	CLEC2L	COG4	COG8	COQ9	DDX19B	DEF8	DHODH	DHX38	E2F4	EXOSC6	FUK	GLG1	KATNB1	MBTPS1	MON1B	NFATC3	NUDT21	PDP2	PDPR	POLR2C	PSKH1	RANBP10	SLC7A6	SPG7	TCF25	TERF2	THAP11	TPTE2	TRADD	TRAPPC2L	VPS4A	WWP2	ZCCHC14	ZDHHC7
Module 160	BCL2L11	C17orf47	CIC	COMMD1	DHFRL1	ETAA1	FEM1A	FIZ1	IAH1	IKZF4	IL17C	IRF2BP1	KRT38	LDB1	LENG1	LMBR1L	LZTS2	MBD6	MCFD2	MTG1	NSUN3	POLR2A	PPP1R2	PPP2R2D	SPHK2	SPRN	SRBD1	TPRKB	TRA2A	XRCC1	ZBTB45	ZNF324	ZNF446	ZNF511	ZNF524	ZNF584
Module 161	BUB1B	C16orf59	CASC5	CCNB2	CDC25C	CDCA5	CDCA8	CDKN3	CENPA	CHEK1	CKS2	DEPDC1	DTL	EXO1	FAM64A	FOXM1	KIAA0101	KIF15	KIF18A	KIF20A	KIF23	KIF2C	MCM10	NDC80	NEIL3	NUSAP1	OIP5	PRC1	RAD51	SHCBP1	SPAG5	TTK	UBE2C	UBE2T	UHRF1
Module 162	CCNA1	CCND1	CRYBA2	CST1	CST2	CST4	CXXC4	CYP1B1	DLGAP1	DOK7	ECM1	EPO	FGFR3	GALNT5	GDF15	GRHL3	KCND2	KCNF1	KCNK15	KIAA0319	LRRN2	MUC1	MUC20	NEFH	NLRP5	OSBPL6	OSR2	PARD6B	PMAIP1	PREX1	PYCARD	PYDC1	RAB11FIP1	RIMS4	ZPLD1
Module 163	ADRA1A	AKAP11	ASTN1	CABP1	CDADC1	EEF1A1	ESD	FOXP2	ING3	ITM2B	LIPT1	LMBRD1	MRPS31	MYO9A	PDE7B	PDZRN3	RPL13	RPL32	RPS17	RPS27A	RPS7	RPS8	SBDS	SDHD	SLC35F1	SUCLA2	SUCLG1	THSD7B	TMEM18	TMEM43	TPT1	UGP2	WBP4	WSCD1	ZNF561
Module 164	CDKL3	CETN3	CYB5D2	DISP1	EFHC1	GRIK3	HECTD2	HEXIM1	HSDL2	LNX1	LRP2BP	MGST2	MKL2	MOCS2	NICN1	NPHP1	NUBPL	PEX12	PIGV	PISD	RANGRF	REEP5	SLC24A1	SRR	TAPT1	TMEM107	TMEM116	TMEM129	TMEM80	TRIM16L	TSPAN31	TTC19	TTC8	ZNF721	ZSWIM7
Module 165	ADAMTS7	ATAD3C	C20orf144	CENPB	CLDN17	COG3	CRTC1	DRD4	DUSP15	DYRK1B	ERN2	FAM129B	GIPR	GJC1	GLIS2	GLTSCR1	HS2ST1	HTR1A	KLHL17	MCAT	MEX3D	MPND	NFYC	OGFR	OPA3	PCDHGA7	PEX10	PIP5K1C	PITX3	RAVER1	SRRM2	TNK2	ZFPM1	ZNF205	ZNF775
Module 166	AASDH	AP4S1	C14orf93	CCNI	CLIP2	CNOT6L	DHRS4	DNAJB14	EAPP	FRYL	GCNT4	GMPR2	HECTD1	IFNA5	KCNAB3	KCTD11	KIAA1109	KLHL8	NGDN	NLGN2	NUDT9	OR13C8	OR2AE1	OSBPL7	OSGEP	PPP2R3C	SCFD1	SEC14L3	SNX6	THTPA	TINF2	TOX4	VPS53	WDFY3	ZBTB25
Module 167	ACTR6	C12orf29	CAB39	CTNNA1	DCTN2	EIF2B1	ETF1	FOXN1	GIT2	HDAC3	KCTD10	KIAA1033	KLF3	LRRC40	MATR3	METAP2	NFYB	NPM1	NUDCD2	PCGF6	PPP1CC	PSMA2	PSMD9	PWP1	RASGRP4	RPP30	SLC15A4	SLC25A3	SMC3	SMNDC1	STARD3NL	TTC1	USP30	VPS29	WDR36
Module 168	ACTL7B	ASB4	ATG9B	ATP2A1	CST8	DNAJB13	FNDC8	GHRHR	GK2	GP6	GPR39	LOXHD1	LRRC3	LYPD2	MED8	MRGPRX2	MYH6	OMG	OR10V1	OR51A7	OR51B6	OR51Q1	OR52B2	OR5AU1	PHF12	PPY2	REG3A	RP1L1	SHH	SLC22A6	SLC25A42	TBC1D17	TEX261	TRIM54	VGLL2
Module 169	CA12	CAPN13	CRIP1	FBP1	GATA3	GP2	HPN	HPX	IGFALS	KIAA1467	KIF12	KLHDC9	LDLRAD1	MICALCL	MLPH	NPNT	PGLYRP2	PKIB	PRR15	RASEF	REEP1	SAG	SERPINA11	SERPINA3	SIDT1	SLC27A2	SLC39A6	SPDEF	SUSD3	SYT17	TMC5	TMEM45B	TOX3	VAV3	XBP1
Module 170	ANKRD22	ANLN	ASPM	BIRC5	BUB1	CCNE2	CDC6	CENPF	CEP55	CKAP2L	DEPDC1B	ESCO2	FAM111B	FAM83D	HIST1H1B	KIF14	LHX2	LMNB1	MELK	MKI67	MND1	NEK2	NUF2	PBK	RIBC2	RRM2	SPC25	SQLE	TDO2	TK1	TOP2A	TPX2	TYMS	WBSCR28
Module 171	ACSL5	APOBEC3C	APOBEC3F	C3	CASP1	CCL23	CD1C	CHST2	CLEC10A	CLEC9A	CLIC5	CNR1	DPYD	FAM20A	FAM49A	FAS	GIMAP7	GLT1D1	IL7	KLRF1	LRRC8C	P2RY14	PLCG2	PLCL2	PLEKHG1	PTGDR	PTGDS	RASGRP2	RCSD1	STX11	TCF7	VCAM1	ZNF177	ZNF559
Module 172	AQP10	ATCAY	DCST2	DDN	DGKQ	DMWD	GALNT9	GH2	GIPC3	H1FNT	IL3	KIR2DS4	KIR3DL1	KRTAP2-4	LGI3	MAFK	MARK4	MEFV	MOGAT3	OR10J1	OR2B2	OR51G2	OR52N4	OTOP3	P2RX3	RTN4RL2	SLC22A12	SLC26A1	SLC5A9	SLC6A18	TAS1R3	TAS2R60	TRIM10	ZNF574
Module 173	ADARB2	BTNL8	C1orf101	C1orf110	C1orf87	CPO	DSCR10	EDAR	ENDOD1	EPHA3	EYA4	FZD4	GRIN2B	HOXD10	HSD3B1	ISL1	KRT27	ME3	MXI1	PRSS35	S100A12	SGCB	SGSM1	SNX7	SPATA18	SPINK6	TECTB	TNNI3K	UNC5C	WFDC5	WNT2B	ZC3H12A	ZNF577
Module 174	AADACL2	ABLIM1	ACSM2B	ACSM3	ADAD2	ALDH3A1	AVPI1	BDH2	BTG1	C22orf31	CCNB1IP1	CDC14B	CDH16	CEP68	CYP11A1	EPHA2	FADS3	GPR139	GRK5	HABP4	HBQ1	ITIH2	KCNA2	KRT25	MPDZ	MRGPRX3	PKD1L2	PKHD1L1	RNASE7	SLC26A10	STAT5A	TPPP2	ZBTB20
Module 175	ADRBK2	ARHGEF10	ARRDC3	BNIP3L	C7orf31	CLN8	DCTN6	EIF4E3	ERICH1	ETS2	FBXO25	GPR155	HPSE2	HYAL1	KCTD9	L3MBTL3	LONRF1	LYSMD4	LYST	MBIP	MTUS1	PARP3	PCM1	PNRC1	PPP2CB	PRNP	RBPMS	RGL1	SIRT4	TTC23	ZNF22	ZNF395	ZNF596
Module 176	ARHGAP30	BIN2	C2	CARD11	CCR1	CCR5	CD226	CD6	CMKLR1	DOCK2	FLVCR2	FMNL1	GPR132	LCP2	LILRA3	LPXN	MAP4K1	NCF1	NCF2	NCKAP1L	NPL	PIK3AP1	PLEK	PTAFR	PTPN22	PTPN7	SEMA4D	SIGLEC1	SLAMF6	SLA	TRAF3IP3	WDFY4	WIPF1
Module 177	ADAMTS4	ALDH1B1	ANKRD9	C17orf75	CCDC101	CDKN2AIPNL	CHPF	COL22A1	FAIM2	GALNT2	GNG3	HES4	HSPH1	MRM1	P4HA2	PFN4	PIGL	PTP4A3	RAI14	RASAL2	S100A11	SHB	SLC25A15	SLC25A29	SYNGR3	TAGLN2	TFDP1	TG	TMEM63A	TMTC4	TPM4	WFDC3	ZDHHC20
Module 178	ANKRD54	C22orf29	CECR5	CERK	CHEK2	EAF1	GTF2H3	MAPK1	MCM5	MORC2	NCAPH2	NDUFA6	NUP50	PLXNB2	PPIF	RANBP1	SCLY	SGSM3	SLC13A2	SLC25A17	SMARCB1	SNRPD3	SREBF2	THAP7	TMEM184B	UBE2F	UBE2L3	UFD1L	YWHAH	ZBED4	ZMAT5	ZMIZ1	ZNF74
Module 179	ZFP28	ZNF100	ZNF117	ZNF141	ZNF14	ZNF208	ZNF253	ZNF254	ZNF33B	ZNF420	ZNF426	ZNF429	ZNF430	ZNF431	ZNF439	ZNF43	ZNF441	ZNF479	ZNF491	ZNF492	ZNF493	ZNF563	ZNF583	ZNF626	ZNF675	ZNF676	ZNF678	ZNF680	ZNF681	ZNF708	ZNF714	ZNF85	ZNF99
Module 180	AGR2	AGR3	AGTR1	C1orf64	CBLN2	CLCA2	CLEC3A	CLGN	CYP4B1	DCD	DIO1	DNAJC12	ESR1	FAM3B	FOXA1	FSIP1	GFRA1	GLYATL2	KCNE4	KCNJ3	KRT23	LRG1	NAT1	NPY1R	NPY5R	PDZK1	PROM1	SLC44A4	SLC6A4	SYT1	TFAP2B	TFF1
Module 181	ADH4	ASXL3	BAI3	CAT	CFL2	CLCA4	CLDND2	CLEC4G	EPB42	HEPACAM	HOXA2	HOXA3	HOXA7	ITGA7	KCNE1	KCNIP2	KIAA0408	KLF15	KL	LRIG3	LRRC2	MAB21L1	MEIS2	MYOM1	NKAPL	NNAT	PDE3B	SMYD1	TESC	TMEM37	TNNT3	TXNIP
Module 182	ADORA2B	ALK	BTG3	CACNA2D3	CDK6	CUZD1	CYP7B1	DIO3	DOK5	FAM24B	FIGN	GSTA4	HEY1	HPR	ITGB4	KCNJ12	KCNJ8	LINGO2	LPPR4	MALL	MAP1B	MCTP2	MYOZ1	PBX4	PROK2	RRAGD	S100A6	THRA	TM4SF4	TNFRSF21	TNFRSF25	TNNI2
Module 183	ACAA2	ADAMTS3	AKAP7	AMOTL1	APCDD1L	CA6	CD59	CDC42EP3	ELAC1	EPB41L2	ETV5	FZD5	GPRC5B	KIAA1045	MAP3K5	MBNL2	NAV2	PELI1	PGM1	PTCH1	RBM7	RDX	ROR1	SACS	SMAD9	SVIL	SYN2	TBC1D4	TMEM117	TRPM6	TYRO3	ZNF454
Module 184	ACOT4	ANKS1B	ARSG	C11orf52	CACNA2D2	CCDC40	CHRD	DNAH5	FUT8	HHAT	ITGB5	IVD	NOXA1	NPAS1	NPDC1	PCLO	PCP2	PLEKHA6	RABEP1	RHOB	RORC	RTN2	SLC22A5	SLC7A8	SYT9	TGFB3	THPO	TMEM25	TMPRSS6	TRAF5	TRIM45	TSPAN15
Module 185	AGPAT4	ANKRD6	ARHGAP28	CAMK2D	COL7A1	CRYGN	DNM1	DOK6	DZIP1	EFNB2	EIF5A2	FKBP7	FZD1	GADD45B	GLIS1	GUCY1A3	GUCY1B3	KIF7	LGALS1	LSAMP	MARCKS	MARVELD1	NEFM	PRKCDBP	PRR16	RCAN2	RCN1	ROBO1	S100A10	SPRED1	TP53I3	ZNF532
Module 186	ABCF3	ACTL6A	ALG3	ALKBH6	ATP13A3	COX6B1	DPAGT1	EXOSC5	FOXRED1	HMBS	HYOU1	KIAA0226	KPTN	LIN37	LRFN3	LSG1	MRPL47	NCBP2	PAK2	PDCD2L	POLR2H	POLR2I	SARS2	SLC37A4	TBCB	THAP8	TIMM50	TIRAP	TMEM147	TMEM41A	TMPRSS9	YIF1B
Module 187	ACTR3B	ALDH9A1	ARL6IP6	DCDC1	DOCK7	DPY19L1	DUSP12	GNB5	GPX6	HOXD12	KDELC2	KIAA1147	KIF1B	KLHL7	KRBA1	MALT1	MEX3C	MGST3	MTMR2	NT5C2	NUPL2	OR6A2	PAQR3	PTPN12	PYROXD1	RNF138	SLC37A3	SUPT3H	VPS54	YBX1	YES1	ZNF639
Module 188	ADAM23	APOH	ARL10	C9orf50	CA5A	CCIN	CHST12	CNTN2	COX19	DIP2C	DNAJB5	FAT3	FBXL22	GGN	GJA5	GPR21	IGF2BP1	LRCH1	MAP1A	MEGF6	NALCN	NANOS3	NFASC	PLXDC1	PRKG1	SERPINB12	SLC41A1	TMEM169	VCL	XYLT1	ZFAND2A	ZSCAN20
Module 189	AHDC1	AMIGO3	APC2	ARID3A	BAX	BCAM	C14orf2	CCDC85B	CELP	CYP51A1	DICER1	ERF	FTH1	GCK	GPR151	GPR157	HYAL2	IAPP	LCE2D	LTBP3	NDUFB1	NOTCH3	NRGN	NTN1	OTOS	PRMT8	S100A5	SEMA6B	SIVA1	TCEA2	TLX2	TMEM53
Module 190	ATP5C1	C9orf41	CDC123	CDK4	CDK8	CENPJ	CUL2	DCLRE1C	DENR	FBXO18	IARS	INPP5B	KIF5B	MRPL11	NASP	PITRM1	POLE3	PPIH	PRMT3	RAN	RNASEH1	RPP38	STAM	SUMO3	TIA1	U2AF1	UBE2N	UPF2	UQCRH	VRK1	YME1L1	ZNF664
Module 191	ACOX1	ARID3B	ARL16	BCCIP	BTG4	C10orf88	CASKIN2	CTBP2	DHX32	EXOC7	GGA3	H3F3B	HELZ	HIST1H3C	HIST2H3C	HIVEP3	IKZF5	MAFG	MPPE1	NDUFV2	NT5C	PRPSAP1	RALBP1	SAP30BP	SUMO2	UNK	VAPA	WBP2	ZNF554	ZNF555	ZNF57	ZNF77
Module 192	ADRB1	C1QL2	C3orf58	C8B	C8orf22	CDH4	CLTCL1	COL23A1	DMRT3	EPHB6	ERRFI1	FAM135A	GLB1L3	HOXD11	IFRD1	LPIN1	MUC4	PHLDA1	PKDREJ	PODXL	RIMS3	SDC3	SEC14L5	SLC2A12	SLITRK1	SYNPR	TNNC1	TRHDE	TRIM49	WBSCR17	ZCCHC11
Module 193	CAPN2	CCNJL	CEACAM8	CPT1C	DDIT4	DSCR9	DUSP10	FXYD5	GNB4	HIF1A	HTATIP2	KCNG3	NPAS2	OXCT2	PCSK2	PPP2R3A	PSG1	PSG4	PSG6	PSG7	PSG8	PSG9	PTPN14	SLC13A4	SLC41A2	SNAI1	STEAP3	TACSTD2	TMEM154	TREML4	ZDHHC13
Module 194	AARS2	ABCF1	AGPAT1	C2orf49	C6orf106	COX5B	CSNK2B	DHX16	EIF4E2	GTF2H4	GTPBP2	IMP4	KCTD20	LEMD2	LSM2	MEA1	MED20	MFSD9	MRPL19	MRPL30	MRPL35	MRPS10	MRPS18A	NOL7	PPP2R5D	RNF5	RPE	TBC1D22B	TBCC	WDR46	ZNRD1
Module 195	ABI1	ANKRD27	ARMC8	BCL10	C1orf52	CEBPG	CNBP	CREM	CRY1	EEA1	GDI2	HCFC2	HSPBAP1	KIN	LSM14A	LYAR	LYRM4	MLLT10	MRPS22	MRPS9	NLE1	OSBPL11	POP5	PRPF18	RBM17	RHEB	RYK	SERBP1	SLC41A3	WAC	WDR37
Module 196	ACAD8	ACR	ADRA2B	ANGPTL3	ANXA5	CHIC2	COL25A1	DPYS	FAM124A	FAM19A2	FTMT	GKN1	KIF1C	KLF11	KLHL32	MEF2A	MYO1H	NLRP14	OR4C6	PHYHIPL	PMP2	PPP1CB	PTPN5	PUS3	RAG1	RIT2	RNF130	SPACA3	SRF	TAS1R1	ZBTB44
Module 197	ACAA1	AES	ALAD	ARHGEF17	C6orf89	CAPRIN2	CCDC115	CD63	CD81	DNAJC17	ECE1	EEF2	FAM120B	GTF2F1	HSD17B3	ILK	IQSEC1	LATS1	LTC4S	MEGF8	MUM1	MYL6	OTOA	PHF1	RGS3	SNX9	TAS2R43	TOM1L2	TPCN1	XPC	ZBTB22
Module 198	ARRB2	C9orf139	CAMK1G	CCL25	CNR2	CSF2RB	DNAH8	FCHSD2	FUT7	GNG8	GPA33	GRK6	HPCAL4	IL12RB1	KCNAB2	KCNJ10	KIR2DL4	LTA	NCR3	NLRC3	NUB1	OR51I2	PTCRA	RNASE3	SLC32A1	SPN	STAC3	STK10	STK4	TMEM155	ZC3H12D
Module 199	ADH7	ARIH1	BCAP29	CCT4	COMMD2	DHX36	DLG1	E2F6	EIF2B3	FYTTD1	GC	GYG1	KIAA0247	KRTAP4-2	LRRC47	MAPK14	NDST1	NECAP2	NPHP4	PDYN	POMT2	RABL3	RBP3	RGS8	RNF8	SNIP1	TMEM50A	TRDN	TTC4	TXNDC12	YWHAQ
Module 200	ATXN10	BCL2L13	BIRC8	CRKL	EIF4ENIF1	FBXO7	GAS2L1	GTPBP1	HPS4	LHFPL3	LZTR1	MTMR3	NHP2L1	NLRP4	OR5P2	PHF5A	PITPNB	POLDIP3	RBX1	RNF185	RPS19BP1	SAMM50	SF3A1	SLC22A10	SLC26A5	SLC26A8	TBC1D10A	TOB2	TXN2	XRCC6	ZNF70
Module 201	ADAMTS2	ADAMTSL1	C8orf58	CACNA1C	CFHR2	CLIP3	CRISPLD2	GCKR	HAAO	HEG1	HIC1	LAMA1	LRP1	LRRC32	MAP3K3	MMP19	NRP1	OLFML1	OXT	PDE1B	PDGFRB	PDLIM2	PLSCR3	PODN	RAB3IL1	SEC23A	SERPING1	SORBS3	TBC1D2B	WDR81
Module 202	ATAD3A	C20orf24	CENPN	DHTKD1	DSN1	EP400NL	FANCD2	GARS	GAS2L3	HEATR3	LOC401127	MCM8	NR2C2	OGFOD1	PCNA	PCYT1A	PUSL1	RBL1	REEP4	RFWD3	SEC61A2	SENP5	SHMT2	SMG5	SNRPB	TTF2	VHL	WDR5	XYLB	ZNF367
Module 203	AFTPH	ALMS1	ANKRD17	CASP3	CCAR1	CCDC142	CEP135	CLOCK	COX18	DCLRE1A	DDHD1	G3BP2	GEMIN5	GRSF1	LARP1	LARS	LSM11	NSD1	OTUD4	RNF44	SCFD2	SDAD1	SMARCA5	SRP72	TCOF1	TMEM165	TMEM33	USP38	ZNF354A	ZSCAN29
Module 204	ABI3	ALOX5	APOE	BIRC7	C1orf162	CHST13	CIITA	DUSP7	EBI3	EHBP1L1	FBXW5	GNGT2	HCLS1	HCST	HIATL2	HLA-DOA	IL10RA	IL18BP	ITGAM	LILRB4	LST1	MYO1F	PIK3CG	PRAM1	RNPEPL1	SELPLG	SLC8A1	SNAI3	TNFAIP8L2	TRPV2
Module 205	ANKRA2	APBB1	AUH	BBS2	BTF3	C10orf32	CAMK1	CCNDBP1	CCNH	CGRRF1	CUL3	ECHDC2	FBXL5	GNPDA2	HACL1	HYI	KLHDC2	LIAS	NAP1L5	NDUFS4	NEDD4	PECR	PJA2	PNPLA7	RPS27L	TRIM23	UBE2B	USP47	XPA
Module 206	ABCC4	ALOX5AP	CLECL1	CTSD	DAPP1	F5	FCGR2B	GHRL	GPR65	GPRIN3	HLA-DQA1	HLA-DQA2	IL18	JAKMIP2	KCNK10	LGALS3BP	LGI2	LY6E	MATK	MNDA	MOXD1	NLRC4	PTGS1	SECTM1	SH2D2A	SLCO5A1	STAG3	SUCNR1	TGM2
Module 207	BNC2	C14orf37	CMTM3	COL16A1	CPZ	CTSK	FAM26E	FBN1	GAS7	GFPT2	HAS2	HMCN1	HRH1	HTRA1	IGFBP7	KERA	KIAA1462	LMCD1	MAGEL2	MMP2	MN1	MRC2	MXRA8	NBL1	NID1	OLFML3	PDPN	SALL1	SGCD
Module 208	ABCA2	ATP2B4	CCDC136	CLEC1B	DOCK6	DOK4	FLG	HLX	MAPK8IP1	MAPRE3	MLNR	MYSM1	NKPD1	ODF2L	PCDH15	PCDHAC1	PLXND1	PYGO1	RFX3	SMAD6	SMTN	SYT6	TJP2	TMPRSS11F	TTYH2	WASF2	ZBTB46	ZYX	ZZZ3
Module 209	ADNP2	APTX	ATP9B	C18orf21	C18orf25	C18orf32	C18orf8	CABLES1	DYM	ESCO1	FECH	IER3IP1	KIAA1468	MBD2	MEP1B	NARS	OR7E91P	OR8S1	PIGN	PLAA	SNAPC3	SORT1	SPIRE1	TUSC1	TXNL1	TXNL4A	ZCCHC2	ZDHHC21	ZNF236
Module 210	ACTR8	APPL1	ATXN7L1	CCDC12	COLEC10	DDX24	FCF1	FGF4	GNL3	GRIN3B	IFRD2	NCKIPSD	NCSTN	NIT1	OTX2	PBRM1	QRICH1	RASSF1	RBM15B	SCAP	SETD2	SS18L2	TCP10	TRIM46	TUSC2	USP4	WDR6	WDR82	ZNF589
Module 211	AK2	BAAT	BRAP	CC2D1B	EIF3I	F11	FAF1	GNB3	IPO13	KPNA6	KTI12	LRRC41	LSM10	MRPS15	NRD1	PIWIL1	S100PBP	SLC17A6	SLC29A2	SMURF1	SMYD5	SNRPA	STRN4	SUPT5H	TMEM69	USP24	ZBTB8OS	ZMYM1	ZNF691
Module 212	C1QTNF8	C6orf25	CYP3A43	GABRB2	GALR2	GUCA2A	KHDRBS1	KRTAP10-10	LYZL6	MIOX	MRE11A	OR1E2	OR4C15	OR52N2	OR56B1	OR6K2	OR8H1	OR8H2	PRG3	PROP1	RBM39	REG1B	RLN3	SF3B1	SIGLEC6	SLC22A14	SP3	TAAR8	TARDBP
Module 213	ADRA1D	ASB16	C10orf99	C2orf16	CABP5	CHST5	CLCNKB	DBF4B	GUCY2D	HRH3	INSRR	LENEP	LGALS13	LTB4R2	MOBP	MUSK	NPY6R	ODF1	OR11L1	OR13F1	OR1A1	OR51L1	OR52W1	OR6C4	PSORS1C2	RDH8	RXFP3	SLC5A5	SMARCD1
Module 214	ANXA9	ARMC3	ARNT2	ATP2C2	BCAS1	CACNG1	CAPN9	CAPSL	CCDC78	CFB	COX6C	DQX1	EEF1A2	F12	FBXL16	GPRC5A	HAGHL	KIAA1257	KRT37	MATN3	METRN	MYT1	PLA2G10	RAB26	RAMP1	RET	SLC16A6	SPINK4
Module 215	ABCC12	AKAP5	ALDH3B2	CARD9	CBR1	CRAT	CYB5R2	DLX5	DLX6	DNAH11	DSC2	FOXD1	GYLTL1B	HAPLN3	HOXB9	LYZL1	LYZL2	MDFI	NDRG1	NRTN	OPRK1	PADI2	PAX6	PLCH1	RASAL1	RDH10	TRPM8	UCP2
Module 216	AKAP3	AMD1	ATP4A	BAHCC1	C1orf61	C21orf91	C6orf195	CCDC67	CDCA7L	CIB2	DGKG	DTX4	HS3ST1	IGF2BP2	IL20RB	LBR	MAP2	NFATC1	PALM2	PRPH	RAB6B	RASSF4	RGS20	RNF217	SLC36A4	SOD2	TMEM74	TTPA
Module 217	ADD2	AGTPBP1	ANKS6	ATP11B	C9orf40	CCDC88A	CHRM3	DCBLD2	DUOXA1	FANCE	FGD4	FIGLA	FOXN2	GMNN	KALRN	KRTAP6-3	KRTAP8-1	MAPRE2	MCCC1	RASGEF1C	SEMA6C	SHF	SHOX2	SLC16A8	SLC25A33	SPEG	TAF4B	TIGD2
Module 218	ARHGAP21	ARL4C	CCDC102A	CEBPB	CEBPE	CLIC4	CPNE2	DUSP2	GLS	ITM2C	KIF19	KIFC3	MPO	NAB1	NOTCH1	OPTN	PIM1	PRKD3	RAB32	RSU1	SAMD4A	SDCBP	SLC2A14	SLC2A3	SLC43A3	SYT15	TRDMT1	TUBB6
Module 219	ACSS2	ADH5	CBX7	CLCN6	CUTC	GBE1	HADH	KLHL10	KLHL3	KY	MAN2A2	NIPSNAP3B	PLD5	PPP2R1B	RPL11	RPL21	RPL26	RPL34	RPL5	RPL9	RPS14	RPS25	RPS3A	RPS6	SAT2	THYN1	TNFSF12	ZBTB4
Module 220	CSPP1	DSG2	INADL	IQCG	KCTD1	LIPK	MYO1B	NCOA3	PABPC1	PABPC3	PARD6A	PDE7A	PGM2L1	PRKG2	PSTPIP2	REL	RHOBTB1	RNF19A	RXFP1	SLC12A1	SMPD3	TAF13	TIGD7	TMEM2	TNFAIP2	TNF	TTLL7	ZNF75A
Module 221	AP2B1	ARHGEF16	ATP6V0B	C14orf80	CCNF	CDK5	EPS15L1	FKBP4	GALE	GRAMD1A	GTF2IRD1	GTF3C1	H2AFY	LIG3	MARCKSL1	NDE1	NR2F6	PASK	PPP4C	PVRL2	RAB11FIP4	SLC27A4	STRBP	STXBP2	TMED3	TMEM54	WDR34	ZNF587
Module 222	ADARB1	ARNT	ATM	BRI3	C10orf25	CCDC23	DISC1	GCLM	GNAT1	HOXA1	IFT172	IVNS1ABP	IZUMO1	KCNC4	MCL1	PCNXL2	RLF	SEC14L1	SEC16B	SIM1	SNAPC1	SSBP3	STK40	TEC	TFEB	TNFRSF10D	TRIT1	ZNF438
Module 223	ADSL	ALG12	ASCC2	BCR	DEPDC5	DGCR14	DGCR2	DGCR6L	DGCR6	DRG1	GGA1	IL17RA	JOSD1	L3MBTL2	LDOC1L	MED15	MRPL40	NF2	PDXP	PES1	PEX26	POLR3H	SNAP29	TBC1D22A	TFIP11	THOC5	TOMM22	TOP3B
Module 224	ACN9	ANKRD29	CD163L1	COL21A1	EDN1	FMO3	GALNT12	GPM6A	INHBB	ITLN1	LAMA3	MARCO	ME1	MPPED2	MT1B	MT1E	MT1G	MT1H	MT1M	MT1X	MT2A	PRKAR2B	PTH2R	SLC4A4	SNCG	STXBP6	TUBB2B
Module 225	ACAD11	ANKDD1A	APBA1	CCDC36	CCNL1	CLDN11	CSF3	DLK2	GFRA2	HIF3A	KCNA4	KCNAB1	KCTD4	LRRTM2	MEG3	MLXIPL	MRGPRF	NPHP3	PF4	PTAR1	ROBO3	SPATA9	SYNE1	TDRD10	TUSC5	VGLL3	YPEL4
Module 226	ACVRL1	ALPK3	BCL6B	CD93	CDH5	CLEC14A	COX4I2	ESAM	FAM43A	GJA4	GPR116	HGF	HSPA12B	JAZF1	KDR	MSX1	NOTCH4	NOVA2	PLVAP	PRDM5	ROBO4	RPS6KA2	SCARF1	SH2D3C	TCTEX1D1	TIE1	VWF
Module 227	ALOX12P2	ELOVL4	FZD3	GPR161	GPX7	HILS1	KHDRBS3	KLK1	LHFPL4	LRP12	LTBP1	MALAT1	MEX3B	MTSS1	NXN	OPLAH	PLEKHB1	RPP25	SERPINE2	SMO	TES	TFF2	TIAM2	TMEFF1	TRIB2	VEPH1	YBX2
Module 228	AGMAT	ARMC9	BCL3	CDKN2D	FBXO6	GALNT10	GCH1	GK3P	GTPBP3	IGSF3	IRF7	KIAA1598	MICALL2	NANS	PDIA4	PTGFRN	RNF213	SDF2L1	SDSL	SEC24D	TCIRG1	TMEM102	TRIM14	TXNDC17	UNC93B1	VANGL1	ZDHHC24
Module 229	C11orf57	C19orf60	C1QBP	C6orf57	CHORDC1	CRLF3	DCPS	DLAT	DUSP14	EHD1	FRMD8	GALK2	ITGAE	LRRC37B	MPZL3	MTA2	NOX3	NUP88	PAFAH1B2	PTS	RGS7BP	RPL38	RPS21	SPAM1	STT3A	TIMM8B	ZNF232
Module 230	ADH6	AFM	BHMT	CCL16	CDH9	EPHA5	FGA	GDA	GYPA	HTR5A	IL4	KNG1	MBL2	MS4A3	NLRP11	OR51B4	PLA2G12B	PRDM7	RHD	SLC13A5	SLC17A2	SLC22A9	SLC2A2	SLC30A10	SLC7A14	ST8SIA3	SULT2A1
Module 231	CHCHD4	DPH3	FPGT	GLIPR1L1	GOLGB1	HYDIN	JAGN1	LSM3	MC4R	METTL6	MKRN2	MRPS25	OGG1	OXNAD1	PEBP1	PHC3	RAD18	RTP1	SCRN3	TCFL5	TECTA	THUMPD3	TRNT1	TSEN2	ZC3H8	ZHX3	ZNF804B
Module 232	ABCE1	ALOX12B	ARL5A	B9D2	BMPR2	CCDC97	COPS8	CREB1	CTSE	EXOSC9	KIAA1715	LY6G6E	MRPL44	OR4N2	OR4N4	OR4Q3	PDE6D	PPP1R7	SEBOX	SLC10A7	SPIN1	TBR1	TRIP12	TTLL13	TTLL6	VSTM1	WDFY1
Module 233	AGBL5	ANAPC1	C2orf44	CEBPZ	CPSF3	DFFB	DHX57	ELAVL1	KCMF1	LRPPRC	MEMO1	MPHOSPH10	MRPS5	MTIF2	NCL	NOL10	PAPOLG	PPP3R1	PTCD3	RPIA	SF3B5	SLC4A1AP	SMEK2	THADA	TTC27	WDR92	ZFR
Module 234	CCDC80	COL15A1	COPZ2	CPXM1	CTGF	DFNA5	DGKI	F13A1	FBLN2	FGF1	FIBIN	FSTL1	GLI2	GLT8D2	HAND2	LAMB1	LZTS1	MFAP5	NNMT	PDGFRL	SERPINF1	SNED1	TBX5	TIMP3	TSHZ3	ZFPM2
Module 235	CALD1	CARD6	CCDC82	CHST3	CPNE8	DPYSL2	EMILIN2	ENPP6	EVC2	FAM126A	FMNL2	FXYD6	MAML2	MFGE8	MRAS	NT5E	PLAGL1	PLD1	PLTP	RBMS1	RECK	RNF175	S100A4	ST3GAL6	TLE4	VIM
Module 236	ABCB11	BVES	C1QL4	CCL27	DAAM1	EPM2AIP1	FAIM	FGF6	FUT6	GPR75	HAVCR1	KLHL24	LPP	MRGPRX1	NR2C1	NSMCE4A	NT5DC3	OR52E8	PARD3B	PDE8A	PIK3CA	PKN3	RGMB	SLC38A2	ZMAT3	ZNF594
Module 237	AMIGO1	ARHGAP12	CD164	HDDC2	HIPK4	HPCAL1	KIAA1919	NEURL2	NT5DC1	OR6Y1	OSTM1	PCYOX1	PEPD	PGRMC2	PIGP	RAB33B	RCHY1	RNF146	RWDD1	SCOC	SETD7	SLC29A1	SLC35A1	TAF7	TSPYL1	TSPYL4
Module 238	ATF4	C6orf120	CASP8AP2	EXT2	HSF2	KATNA1	LOR	LTV1	LYRM2	MAP3K4	MAP3K7	MDN1	MRPL1	MTO1	MTRF1L	NUP54	PCNX	PDCD2	PITPNM2	RARS2	RUFY3	SFT2D1	TBPL1	TBP	TCTE3	USO1
Module 239	ANKRD49	ATP5L	BIRC2	BUD13	C11orf54	C11orf73	CCDC90B	CEP57	CUL5	CWC15	CWF19L2	EED	FAM76B	FDX1	LOC285074	MED17	NLRX1	NPAT	PICALM	PRH2	REXO2	RNF214	RPUSD4	TAS2R14	TBRG1	TMEM126B
Module 240	ADAMTS13	APBB3	ARHGEF5	CCNL2	CPT1B	DNHD1	EPOR	FIS1	GGA2	GSTK1	HSF4	KIAA1875	LTA4H	LY6G5C	MAMDC4	MYOZ3	PPT2	RAB24	SCNN1D	SLC35D2	THUMPD1	TRAK1	TUBGCP6	UNKL	YPEL3	ZFYVE26
Module 241	ACBD5	CARS2	CUL4A	DIRC2	FAM114A1	GGCX	LAMP1	MAPK8IP3	MSRB2	NDFIP2	PHOX2B	QTRT1	RAB18	RPL32P3	SCARB2	SLC35F5	SNX13	STK24	TAX1BP1	TM9SF2	TMCO3	TMEM106B	TPP2	TUBGCP3	UBAC2	ZNF558
Module 242	ANP32B	CLTA	CYP26C1	DCTN3	FAM53B	GBA2	HOXA6	IQCF3	MRPL50	NDUFB6	NFX1	PDC	RNF38	RXRA	S100Z	SFMBT2	SMC5	STOML2	SYCP3	TESK1	TOPORS	TSPYL6	UBAP1	ZBTB5	ZCCHC6	ZCCHC7
Module 243	AMMECR1L	C4orf17	DYNC1H1	DYNLL1	ENTPD8	ERCC3	HDLBP	ITGA2B	IWS1	LRRC55	MAP3K2	MS4A12	MTX2	OR2G2	OR52A1	PAPOLB	RNASE13	SAP130	SEC31A	SFT2D3	SUMO1	TLK1	TSN	XRCC5	YTHDF2	ZNF2
Module 244	ABCC9	ADCY4	APOLD1	CD34	CDH23	CLDN5	CLEC1A	EGFLAM	ERG	FILIP1	ICAM2	ID1	IPO11	KIF17	KLF2	MMRN2	MYCT1	POLR3GL	RASIP1	SLCO1C1	SOX17	SOX7	SPARCL1	USHBP1	VIP
Module 245	ADAMTS6	BMP1	CLEC11A	CNIH3	COL3A1	COL5A3	COL8A1	FHAD1	KLK4	LEPRE1	MMP14	MSC	NID2	OLFML2B	PODNL1	PTPRD	RCN3	ROR2	RUNX2	SERPINH1	SLAMF9	THY1	TLL2	TNFAIP6	VDR
Module 246	AP1S1	B3GALNT2	C1orf112	CDK2	DARS2	EPRS	FANCC	FBXO41	GMPS	ILF2	LMNB2	NFYA	NVL	PANX1	PARP1	PHTF1	PPP1R14B	RFX5	RMI1	STX6	TDRKH	TRAF3	TTC13	UCK2	WDR35
Module 247	ACTG1	ANAPC11	ARHGDIA	ASPSCR1	B3GNTL1	BAIAP2	C17orf62	C17orf70	CCDC137	CSNK1D	DUS1L	EIF4A3	FAM104A	FOXK2	GALK1	GPS1	MRPL12	P4HB	RAC3	SIRT7	SLC25A10	SLC25A19	TBCD	TSEN54	UBE2O
Module 248	ANAPC2	CAMTA2	CAPNS1	CD2BP2	DCTN1	DGUOK	DUSP28	EEFSEC	EHMT1	FLOT1	GNG5	HKR1	LRSAM1	MAPK3	PAFAH2	PCGF1	PRKAG1	PSEN1	RGL2	SH3GLB2	TMEM131	VPS52	WDR25	YIPF3	ZNF792
Module 249	C10orf12	CCDC64	CHFR	CSTF3	DDX55	DHX37	FRAT2	GOT1	MRPL17	MTCH2	NAT10	NOC4L	NOLC1	POLE	POLR3A	PPRC1	PUS1	RAB35	SETD8	SLC25A22	TAF10	TAF5	TDG	WAPAL	ZC3HAV1
Module 250	ANKFN1	AVIL	CRYGS	CSMD1	CYP2E1	ELAVL4	ELMOD1	GATA4	HCN1	HHIP	KCNG2	KRTAP1-5	LEAP2	MYPN	NAV1	PAQR9	PDILT	PLXNA2	PROCA1	PTER	RORB	SERPINA10	SLC35F4	STRC	UNC13C
Module 251	ALG14	ATPAF1	CHMP5	EXOSC7	GLT8D1	GOLGA4	GRHPR	HEMK1	HINT2	LZTFL1	MED10	NUDT2	OMA1	PDHB	PPCS	PSMD6	PXK	RPP14	SELK	SLMAP	SMN1	THOC7	TM2D1	TMEM59	ZDHHC4
Module 252	ADPRH	ANXA4	AVEN	BACH1	BICD2	CDKL1	CORO1C	FEM1B	FUT4	GBGT1	IL1RAP	LIMK2	LITAF	LMNA	MAP2K3	MYH9	NCK2	PLEKHG6	RAP2B	RIN3	SMYD2	SNN	STK38	TNFRSF1A	TTC7A
Module 253	ANKZF1	ASB1	BCS1L	BMS1	BRPF3	CCNY	CDC5L	DFFA	ING5	KLC4	MGA	MRTO4	NOL9	OR10H3	OR2A14	PRDM15	RING1	SPATA19	TAF8	TJAP1	TRIM39	UBQLN3	UBR2	ZFAND2B	ZNF318
Module 254	ABAT	AFF3	BASP1	C6orf211	CADPS	CCDC74B	DIO2	DPEP1	F2RL2	F2R	GOLM1	GREB1	IGF1R	IL6ST	INPP4B	KDELR3	MYB	NXNL2	PLCD4	RMND1	SCG2	SEMA3B	THSD4	TNFRSF11B
Module 255	AIG1	BAALC	BMPER	CCDC141	CDC14A	CEBPA	DES	FBXO17	FGD5	FNDC5	GADD45A	GNAZ	HRC	IL22RA1	MYBPC2	MYH2	PAX3	PDCD4	PLAG1	PRIMA1	SGCA	TSPAN3	TTN	TUB
Module 256	ALPL	BCKDHB	CACNA2D1	CCDC28A	CCNC	COQ3	DOPEY1	EPM2A	HACE1	HECA	HMGN3	KCNA5	KCNIP1	MYH4	PEX3	PHF10	PPIL4	PTBP2	SCN7A	SENP6	SNX3	STX7	TRMT11	WTAP
Module 257	ACY3	AHNAK2	ANXA13	BFSP1	C1QTNF2	C4BPB	CBR3	CHAD	CILP	F2RL1	FAM50B	HOMER2	HOXD1	HSPA1A	ITGA2	NPY	NUDT8	PPARGC1B	RUNX1	SLC4A11	SLC4A7	TLE1	TPSAB1	VAX2
Module 258	ACP5	ACSL6	ADORA3	ARL11	CD22	CKM	CSF3R	CTSZ	DAPK1	DERL3	FAIM3	FCRL4	FKBP11	HMOX1	IKZF3	IL24	ITGAL	KCNK13	LILRA4	MSR1	MYH7	NAPSA	TSPAN33	XIRP1
Module 259	ADRM1	BCL2L12	C19orf48	CABLES2	DAP3	DNAJC5	GBA	ISOC2	LSM14B	MRPL24	MTX1	NAT14	PIGM	PIP5K1A	POGK	PSMA7	RTEL1	SCAMP3	SF3B4	SNX27	TFPT	TMEM189	TSEN34	USP21
Module 260	C17orf53	CDCA4	DOT1L	E2F2	ESPL1	HYLS1	KNTC1	LIG1	NCAPD2	NCAPD3	PIF1	POLA2	POLD1	RBM15	RCC2	SAC3D1	TOMM40	TRAIP	TRIM25	TROAP	TUBA1B	TUBA1C	TUBB	WDR62
Module 261	C7orf26	DDX21	DHX33	EIF3B	FTSJ2	GNA12	H2AFV	HUS1	INTS1	IQCE	MAD1L1	MYBBP1A	PMS2CL	PMS2	PPIA	PRKAR1B	PSMG3	RALA	RNF216	SHD	TBRG4	TSR1	USP42	WIPI2
Module 262	ABCD3	ATP6V1G1	C9orf64	DLG5	EPB41L5	EXOC6	GALNT4	KIAA1279	LNX2	MAPK9	MFAP3	MINPP1	MIPEP	MYCBP	PIK3C2A	PPP2CA	RALGPS1	SLC25A24	SLC35A3	STRN3	TMED2	TWSG1	UBTD2	ZBTB6
Module 263	ABTB1	ACADVL	ANKFY1	CCDC53	CDRT4	CHRNB1	DCUN1D3	GABARAP	GLOD4	HERC3	MED11	MED31	MIS12	NUDT16	RPAIN	SLC16A11	SMG6	SMYD4	SPAG7	STX8	TRPV1	UQCRC2	VAMP2	ZZEF1
Module 264	ATP11A	ATP1B3	CDIPT	CHIA	CRIPT	EML4	EPX	ETV6	EYA3	FBXW4	FRMPD1	GPR180	GTPBP8	INPP5A	MAPKAP1	NEK9	PAK1IP1	QARS	RAP2A	RIOK1	RPP40	SGSM2	USP19	YEATS2
Module 265	ALX3	ANKRD11	ATOH7	EXT1	FAM115A	GFRA3	GLP1R	KCNQ4	KLF13	LRRC37A2	NBPF15	NBPF3	PCBP4	PLEKHA2	POLR2F	PRKAB2	SIX3	SLC45A3	TCF20	TMEM38A	TRMU	TSPO	ZIC4	ZNF644
Module 266	CD300A	CD300C	CRYBB1	DPEP2	FGR	GAL3ST4	HLA-DMA	HLA-DMB	HLA-DPA1	HLA-DPB1	HLA-DRA	HVCN1	IL10	IL16	IRF8	LAT2	LILRA2	LY86	MPEG1	P2RX7	ST8SIA4	TBXAS1	VASH1	ZNF804A
Module 267	AGXT	ATP10B	C1orf100	CCDC37	DNMT3L	DNTT	FABP2	FGF5	G6PC	HKDC1	IL23R	LRRTM3	MYBPHL	MYO1A	NPPB	NR1H4	NUP210L	POU6F2	PRAMEF2	SIX6	SLC45A2	SYT10	TMEM132B	UNC93A
Module 268	ABLIM3	ANG	BTG2	CCDC68	CX3CR1	CYBRD1	FRY	GLIPR1L2	HRASLS5	IRS1	ITPR1	MAGI2	NOSTRIN	PALM	PHYHD1	PTGER3	RAMP2	RNASE4	SETBP1	SLC26A3	THBD	ZFP2	ZNF540
Module 269	ADAM12	AEBP1	ASPN	CDH11	COL12A1	COL1A2	COL5A1	COL5A2	CORIN	FAP	GREM1	ITGA11	LOXL1	MFAP2	NOX4	PLAU	POSTN	RGS4	SDC1	SPOCK1	SULF1	THBS2	VCAN
Module 270	ADI1	ARFGAP3	DBI	ERC2	GRHL1	HEBP2	HR	KIRREL3	L3MBTL4	LTK	MINA	MPHOSPH6	NHSL1	ODC1	PERP	POMC	PRKAA1	PSMA8	SGMS2	SH3YL1	SOX8	THEG	WNT6
Module 271	CD300LF	CD37	CD68	CD84	CORO1A	CTSB	DOK3	HAVCR2	HCK	ITGAX	ITGB2	LAPTM5	LILRB1	LILRB3	LILRP2	LRRC25	OSCAR	PARVG	SIGLEC7	SIGLEC9	SLC15A3	SLC7A7	SPI1
Module 272	BAK1	BYSL	CHAF1A	CKAP5	DNMT1	DTYMK	H2AFZ	LIN54	LSM4	MCM3	MCM6	MRPL14	MRPS12	MXD3	PAICS	PSENEN	PSMC4	RFC2	RTKN	RUVBL1	SLC25A39	TBC1D7	XPO5
Module 273	ADCK1	ADCK4	AGTRAP	AKT1	AP1B1	ATP13A2	BSCL2	CLPTM1	DAK	HSD3B7	LYPLA2	NAPA	ORAI2	PKN1	PNKD	PPP5C	PRKCSH	RAB1B	RAB4B	RANGAP1	RHBDD2	TBL3	WBP1
Module 274	AKT1S1	ANKRD32	ATOX1	CCDC106	CNNM2	CNOT6	FBXW9	FXYD4	GRPEL2	HSPA4	MED25	PCBD2	PNKP	PTOV1	RDH13	RPL26L1	RUVBL2	SAP30L	SUV420H2	THOC3	TRIM28	UBE2M	VRK3
Module 275	ADAL	ALKBH8	ANKRD26	BDP1	CEP290	DZIP3	EIF2AK4	FAM126B	FAM63B	FAM73A	KIF3A	MSH3	N4BP2	PURA	RBM43	SMAD5	SYNJ2BP	THAP6	VEZF1	ZNF654	ZNF720	ZNF766	ZNRF3
Module 276	ALG5	CDC37L1	DENND4C	EXOSC8	GALNT11	GCC2	KIAA2026	MTIF3	N6AMT2	NDNL2	PAN3	POLR1D	PRKAG2	RANBP2	RANBP6	RCL1	RGPD5	RRAGA	SAP18	SMARCA2	TJP1	TMEM168	UHRF2
Module 277	AARSD1	ATP6V0A1	DUSP3	ENAM	FAM134C	GGNBP2	GOSR1	GOSR2	MATN1	MLX	MRPL10	NF1	NMT1	PLEKHM1	RHOT1	RNF133	SLC18A3	SMARCE1	STAT5B	TMUB2	UTP6	VAT1	ZNHIT3
Module 278	ADAM29	ATXN7L2	CACNG8	CAMK2A	CDC42BPG	CHRM4	COL20A1	CPNE9	FBN3	NOTUM	OLIG3	OR7G2	OR8J1	PRB3	PREB	PROKR1	PRR18	PRR3	PSD	SLC16A13	SLC25A34	SNCB	TINAG
Module 279	BNC1	C10orf90	CNGA1	CYP39A1	DGAT2	EGFR	EPHB1	FAM3D	HS3ST4	KCNH8	LOXL4	NDRG2	NFIB	PLA2G4A	PTGS2	PTPRZ1	RGS2	SGCE	SLC25A27	SOX10	TMEM71	TTYH1
Module 280	ABCB1	ABCD2	ARHGAP20	ATOH8	F10	GIPC2	GSN	HSD17B11	JAM2	LDB2	LHFP	LRFN5	PHYHIP	PLSCR4	PPAP2A	PPAP2B	PROS1	RBMS3	SLC22A3	SPRY1	SVEP1	TSHZ2
Module 281	AURKB	BRI3BP	CDT1	CENPL	EZH2	FEN1	H2AFX	HELLS	MASTL	MCM2	PKMYT1	PLK1	PLK4	POLG	PSRC1	RNASEH2A	SGOL2	SMC4	STMN1	TIMELESS	UBE2S	WDHD1
Module 282	AHSA2	BEST3	BMS1P5	CATSPER2	CCDC17	CCDC66	CCDC84	CHRNA10	HCG27	HERC2P2	ITIH4	LGALS4	MAGI1	MST1	MYO15B	NRN1L	NUDT13	PILRB	PPP3CA	RFX2	SEC31B	WDR27
Module 283	ABTB2	ANP32E	ARNTL2	CHAC2	GABBR2	IFI27	IFI44L	IFI44	IFIH1	IFIT1	IFIT2	IFIT3	ISG20	KIAA1804	MX1	MX2	SAMD9	SLC16A10	SRD5A1	TMEM105	WWTR1	XAF1
Module 284	AGPS	APBA2	B3GALT5	B4GALNT1	C11orf45	DLL3	GPRC6A	HOXA11	HOXD13	IGSF5	LOC441601	LRRC36	LYSMD2	MPP2	PCTP	RGS11	SLC6A11	SLCO1B1	SULT4A1	TAS2R42	TMOD2	ZNF597
Module 285	ABCC1	BRD3	CADM4	CCDC88C	CDR2	DYRK2	FANCF	FBXO46	FKBP10	GAA	H1FX	HTR3B	JUP	KIAA0513	KPNB1	LIMD1	MAP6D1	MYO5A	SERINC5	SIPA1L3	TMEM51	ZNF284
Module 286	ZNF107	ZNF136	ZNF138	ZNF20	ZNF273	ZNF433	ZNF440	ZNF442	ZNF443	ZNF44	ZNF486	ZNF490	ZNF564	ZNF625	ZNF627	ZNF682	ZNF700	ZNF709	ZNF763	ZNF791	ZNF799	ZNF92
Module 287	ADAM18	BGLAP	C16orf46	GTF3A	HFE	LHPP	MRPS21	MTMR6	NUPL1	PBXIP1	PGK2	POMP	PSPC1	RAB43	RCBTB1	RNASEH2B	RNF6	SLC11A2	TFCP2	TMOD4	USP12	XPO4
Module 288	AMBN	CSH2	FAM138F	GLRX3	HHLA1	LCE3A	OR10J5	OR2F2	OR2G3	OR52L1	PARG	REG4	RPLP0	RPSA	SEZ6	SLC4A9	SPATA12	SPATA16	SYT5	TAS2R8	TFAM	UBE2D1
Module 289	BCL7B	C10orf91	C3orf30	CROCC	DAO	DNAJB8	EIF4H	FOXE1	GPATCH3	MKL1	OR10S1	OR4C16	PHC2	PLCXD2	PLEKHA5	RAC1	SH2D5	SOX21	UBR4	WBSCR16	WDR33	WFDC9
Module 290	AANAT	ANKRD33	C11orf42	CHRNE	CRHR2	GRM5	HMHB1	KLC2	KRT85	LMAN1L	MRGPRE	OR13A1	OR1S2	OR2T34	OR4D1	OR4D2	OR52M1	OR5V1	OTOF	SPINK7	TAAR5	TBC1D21
Module 291	ADD3	ATP8B4	CCDC8	CFI	COL14A1	DRD5	DSEL	EPDR1	GEM	GREM2	GSTM5	HSD11B1	IL17D	KCNMB2	NR3C2	P2RY12	PPP2R2B	PTGER4	RRAD	SSPN	STBD1
Module 292	BRCA2	BRIP1	CCNE1	CDC25A	CHAF1B	CKAP2	DONSON	E2F1	FANCA	GINS2	GPRIN1	HN1	KIAA1524	MTHFD2	POLE2	RACGAP1P	RAD51AP1	TCF19	TMEM97	TMPO	WDR76
Module 293	ADPRHL1	FFAR2	FOXF2	GDPD1	GRTP1	KATNAL2	KRT26	LY6G6C	MEIG1	NFE2	PROZ	PTPRU	RNF43	SPON2	SSPO	SULT1E1	TAS2R38	TGM3	TOM1L1	UGT3A2	VNN3
Module 294	ARF3	ASL	B4GALT7	CLTB	COPZ1	DDX41	LMAN2	MFSD5	PCDH1	PRELID1	PRR13	RHOC	RMND5B	SERF2	SMUG1	SP1	TARBP2	TMEM62	TRIM62	WIBG	ZFYVE19
Module 295	ALOX15	ALS2CR12	ARHGAP22	CABP7	HEATR4	IL1F10	LRRC37A3	METRNL	MR1	OR4S1	PLAC4	POU3F2	PPM1F	SLC10A1	SLC7A9	SPZ1	TAPBPL	TBC1D3P2	TEX12	TRIM38	VPS18
Module 296	ARHGAP27	ATP5B	AZU1	C20orf27	CPNE1	FLII	GNS	IFNB1	INSR	KCND3	MYH13	NBR2	PIGS	PLD2	PLXNB1	PSAP	RBBP9	SNX17	SNX5	SPDYA	TMEM109
Module 297	ARHGEF18	BPGM	CEP192	CEP76	CHMP1B	EID2	GPATCH1	METTL4	NEDD1	NPC1	NUP160	PTPN2	RIOK3	RNMT	STAG1	THOC1	UXS1	WIZ	ZNF146	ZNF565	ZNF71
Module 298	APEX1	C14orf119	C14orf166	DAD1	DLST	FANCM	MAP4K5	METTL3	MNAT1	MTHFD1	NEDD8	OXA1L	PARP2	PPM1A	PRMT5	PSMC6	RAB2B	RBM23	TMEM55B	TRAPPC6B	TTC5
Module 299	AP2A2	BET1L	CHID1	DCST1	DEAF1	KBTBD4	MADD	MRPL23	NAP1L4	NDUFS3	NUP98	OR5M8	PEX16	PSMC3	PSMD13	PTDSS2	RIC8A	RNH1	TALDO1	TOLLIP	TSSC4
Module 300	ABCC8	CLSTN2	CPA6	CP	DACH1	DNALI1	DST	EHF	ERBB4	FAM134B	GNGT1	HPS3	IL11RA	INSM1	LRRN1	SCN2B	SH3D19	SLC7A2	TBC1D9	TFF3
Module 301	BCL2A1	BFSP2	BLK	CCL17	CCR6	CCR7	CD19	CLEC4D	CXCR4	FAM92B	FCRLA	LAIR2	LTB	MS4A1	NFE2L3	NLRP7	PLA2G7	PNOC	TIMD4	UTS2
Module 302	C10orf11	DSG1	FGFR1	NLRP13	PAIP2B	PCDHB11	PCDHB12	PCDHB14	PCDHB15	PCDHB17	PCDHB7	PCDHB9	PCDHGA3	SELV	SLC25A4	TACC1	TSPAN12	WNT10B	ZNF215	ZNF503
Module 303	DDX58	DTX3L	EPSTI1	IRF1	IRF9	OAS1	OAS2	OAS3	PARP12	PARP14	PARP9	PSME2	SP110	SP140	STAT1	TAP1	TNFSF13B	UBE2L6	USP18	ZBP1
Module 304	ANTXR1	COL6A1	COL6A2	COL6A3	COL8A2	DACT1	DPYSL3	EDNRA	GLIS3	GPR1	HTRA3	LEPREL2	LOXL2	LUM	PCDH7	PCOLCE	PRRX1	SGIP1	SPARC	ST6GAL2
Module 305	ASB15	AZIN1	C8orf76	DERL1	FAM49B	FAM91A1	INTS8	LPHN1	MRPL13	MTDH	MTFR1	NBN	NDUFB9	OSGIN2	POLR2K	PTDSS1	RAD54B	RIPK2	TAF2	YWHAZ
Module 306	C8orf33	COMMD5	CPSF1	CYC1	GPAA1	GRINA	HSF1	KIFC2	LRRC14	PPP1R16A	PTK2	PUF60	SCRIB	SHARPIN	TOP1MT	VPS28	ZC3H3	ZNF16	ZNF250	ZNF7
Module 307	ADAM10	C12orf49	CHRNA1	CMTM1	DNAJC10	EIF2AK3	GFPT1	GTF3C2	HSP90B1	HSPA5	MAPK6	PDIA3	PDIA5	PDIA6	PPIB	STRN	TBL1XR1	TMEM81	TMOD3	WSB2
Module 308	CALB1	CLDN6	CRYGB	DNAH3	DNAJC6	DPP10	FSTL5	GALP	LIN28B	LIX1	MDGA2	OLIG2	ONECUT1	OR2W3	PDCL2	RSPO2	SFTPA1	SLC38A3	TBX20	UGT2A3
Module 309	CLN3	CRAMP1L	D2HGDH	FARP2	FLYWCH1	GNPTG	NAGPA	NDUFAB1	NUBP1	POLR3E	RRN3	SMG1	SPNS1	SPSB3	SURF1	TMEM186	TSC2	TXNDC11	USP40	ZNF213
Module 310	AEBP2	ALG10B	CCDC91	COPS7A	DCP1B	DDX47	DERA	ERGIC2	FGFR1OP2	FOXJ2	ING4	ITFG2	MED21	NECAP1	PEX5	PHB2	PHC1	RAD52	TULP3	ZNF384
Module 311	BLOC1S2	BSDC1	C1orf109	CNOT2	KRR1	LEMD3	MMAA	MON2	MS4A5	NDUFS5	NEU2	PDDC1	RABGGTB	TBK1	TMEM19	TMEM5	USP15	YRDC	ZCCHC17	ZNF326
Module 312	ACOT11	CASP9	DNAJC16	EIF4G2	EXOSC10	FBXO42	NMNAT1	PANX2	PARK7	PHF13	PSMA1	RERE	SPEN	SPTY2D1	TAF12	THAP3	TRPC7	TSG101	USP48	VPS13D
[truncated: 768 more columns]

## Sheet: M2. Hclust with PCC
Module 1	A4GNT	AACS	AADACL2	AADACL4	ABCA10	ABCA7	ABCB11	ABCB5	ABCB6	ABCF2	ABCG8	ABHD3	ABI2	ABL1	ACAD10	ACADSB	ACN9	ACOX3	ACSBG1	ACTN1	ACTN3	ACTR6	ACYP1	ACYP2	ADAM17	ADAM30	ADAMTS8	ADARB2	ADCK2	ADCY1	ADCYAP1	AHCYL1	AK1	AK2	AKAP8	AKR1B1	ALDH1B1	ALG12	ALKBH7	ALS2	ALX1	AMMECR1L	ANAPC4	ANAPC5	ANAPC7	ANKS3	ANP32B	APOBEC3C	APOBEC3F
Module 2	ABO	ADAM7	ADRB3	ALOXE3	ALX4	APCS	ASB10	BARHL1	BASP1	BOLL	C10orf91	C17orf50	C19orf26	C1orf111	C8orf31	CACNG5	CACNG7	CACNG8	CBLN3	CBX2	CCDC114	CD300E	CHRM1	CHRM4	CHRNA2	CHRNA4	CLCA1	CPNE9	CRB2	CRHR1	CRYBA4	CRYGA	CTF1	CYP3A43	CYP46A1	DCST1	DEFB129	DNAJC5G	DPEP3	DPF3	DRD2	DRD3	DSG4	DSPP	ENTPD8	ETV2	FCAR	GGN	GIP
Module 3	ABHD13	ABTB1	ACSS1	ADAM21	ADCY5	ADPRHL1	AKAP11	ALG11	ALG5	ANKRD10	APITD1	ARHGEF10L	ARHGEF16	ARHGEF7	ARPC4	ARRDC2	ATG7	ATPIF1	BRPF1	C1orf216	CARS2	CASP9	CDADC1	CDC16	CLCN6	CLSTN1	COG6	COMMD6	CRELD1	CRYL1	CSF3R	CUL4A	DCUN1D2	DHRS12	DIS3	DNAJC16	DNAJC8	DOCK9	DTNBP1	EBPL	EIF4G3	ELF1	ERCC5	ESD	EXOSC10	FARP1	FBXO2	FBXO42	FBXO44
Module 4	ABCA1	AGER	ANKDD1A	APOL1	APOL2	APOL3	APOL4	APOL6	B2M	BATF2	BST2	BTN3A1	BTN3A2	BTN3A3	C9orf139	CARD8	CBL	CCL25	CCR8	COL4A3	COL4A4	CTRL	CXCL16	DDX58	DHX58	DPEP1	DTX3L	EIF2AK2	ENTPD1	ETV7	F5	FBXO6	FCN3	FKBP11	FMO3	GBP4	GBP6	GHRL	GNG8	GPR35	HAAO	HCP5	HERC5	HERC6	HLA-A	HLA-B	HLA-C	HLA-E	HLA-F
Module 5	AASDHPPT	ACAD8	ACAT1	AFMID	AIFM3	ANKRD49	APBB1	APLP2	ARCN1	ARHGEF12	ARHGEF17	ARID3A	BAZ1A	BCL9L	BIRC2	BOLA3	C11orf1	C11orf52	C11orf54	C11orf57	C11orf65	C11orf71	C11orf73	C16orf52	C2orf49	C6orf57	CCDC15	CCDC90B	CEP57	CHORDC1	CHST14	CIAO1	COMMD1	COMTD1	COX17	COX5B	COX7A2	CTNNB1	CTSF	CUL5	CWC15	CWF19L2	CYP24A1	DAAM1	DCPS	DCUN1D5	DCXR	DDIT4L	DGUOK
Module 6	ABHD5	ADPRHL2	ANKRD28	AP4B1	ARF4	ARL6IP5	ARL8B	ATAD3A	ATAD3B	AURKAIP1	B3GALT6	BCL10	C1orf159	C1orf174	C1orf52	CAB39L	CAPN7	CAPZB	CCNL2	CGGBP1	CHCHD4	CHMP2B	CLASP2	CLCC1	CPSF3L	CSDE1	CTNNBIP1	DCLRE1B	DDOST	DDX20	DFFA	DFFB	DHDDS	DLG2	DNAJC11	DNTTIP2	DVL1	EAF1	EXOSC7	FCF1	FNBP1L	GDAP2	GLB1	GLMN	GNB1	GOLGA4	GPATCH3	GTF2B	HACL1
Module 7	ADAM23	ADAMTS16	ALPK2	ANXA13	ATP10A	BACE1	CACNA1C	CCDC36	CCIN	CDH23	CILP2	CILP	CLIP3	COL10A1	COMP	CSDC2	DAAM2	DCHS1	DIO2	DNAJB5	DNM1	DOK6	EDIL3	EMP1	EPYC	ETV1	F2R	FAT3	FBLN1	FHAD1	FHOD3	FMO1	FMOD	FNDC1	FRMD6	FST	GALNT10	GLIS1	GPC6	GULP1	HSD17B6	IGFL2	IL17D	ITGA5	ITGA8	ITGB5	KCNMB4	KIAA1217	LAMC1
Module 8	ABHD12B	ACSL3	ADAMTS19	ADRA2B	AKR1B10	ALS2CL	ASS1	ATP2C2	C1orf177	C3orf52	CAMK2N1	CASP14	CASP6	CCDC28B	CD70	CFTR	CLGN	CPA4	CP	CSTA	CTNND2	CXCL5	CXXC4	DDAH2	DEFA5	DKKL1	DSG1	EGF	ETFDH	ETNK2	FA2H	GALNT6	GCNT1	GDPD1	GLCE	GOLT1A	GPR115	GPR137C	GPR98	HPS3	HSD17B2	IL20RB	IRX6	ISOC1	KLHL8	KRT34	KYNU	LBP	LCE3D
Module 9	ABR	ACADVL	B9D1	C17orf59	C17orf85	C1QBP	CDRT4	CENPJ	CHRNB1	CNTROB	COPS3	COX10	CRK	CTNS	CYB5D1	DERL2	DGKH	DHRS7B	DHX33	DNAJC15	DVL2	EIF4A1	ELAC2	EPN2	EXOSC8	FHIT	FRRS1	GEMIN4	GLOD4	GTF3A	HMGB1	HSPH1	ITGAE	KCNRG	KCTD11	LNX2	MAP2K3	MAP2K4	MAPK7	MED11	MED31	MIPEP	MIS12	MPDU1	MTIF3	MTMR6	MYBBP1A	N6AMT2	NCOR1
Module 10	ACOT12	ADAM11	AFP	AIRE	ALB	ALDH3A1	ANKS4B	ARHGEF15	B3GNT6	BIRC7	C20orf197	C2orf48	C4BPA	C4BPB	C6orf58	C8B	C8orf22	CA1	CCDC63	CCR10	CLDN6	CNTNAP1	COLEC10	CRYAA	CYP2S1	DNAJB13	DPF1	ESRRB	FGA	FGB	FGF19	FGG	FGL1	FOXE1	GAL3ST3	GALNT9	GALR2	GBX2	GLB1L3	GLP2R	GNB3	GP5	GP6	GPC5	GPR3	GPR55	GPR97	GRIP2	GRM2
Module 11	ANLN	ARHGAP11A	ASPM	ATAD5	AURKA	AURKB	BIRC5	BLM	BUB1B	BUB1	CASC5	CCNA2	CCNB1	CCNB2	CDC20	CDC25A	CDC25C	CDC6	CDC7	CDCA2	CDCA3	CDCA5	CDCA8	CDKN3	CENPA	CENPE	CENPF	CENPL	CENPO	CEP55	CHEK1	CLSPN	DEPDC1B	DEPDC1	DIAPH3	DTL	E2F1	E2F2	E2F8	ESCO2	ESPL1	EXO1	FAM64A	FAM83D	FANCI	FBXO5	FEN1	FOXM1	GINS1
Module 12	ADAM12	ADAMTS12	ADAMTS2	ADAMTS6	AEBP1	ANGPTL2	ASPN	BNC2	C14orf37	C1QTNF3	C1QTNF6	CCDC80	CDH11	CLEC11A	CMTM3	COL15A1	COL1A1	COL1A2	COL3A1	COL5A1	COL5A2	COL6A1	COL6A2	COL6A3	COL8A2	COPZ2	CORIN	CPXM1	CPZ	CRISPLD2	CTHRC1	CTSK	DACT1	DCN	ECM2	EDNRA	EFEMP2	FAM26E	FAP	FBLN2	FBN1	FEZ1	FIBIN	FILIP1L	FSTL1	GLT8D2	GPR124	GPR1	GREM1
Module 13	ACBD4	ACSM1	ADAMTSL5	ADCY9	AMZ1	APCDD1L	ASAH1	ATP6V0A2	B3GNT8	BCAT2	BLVRA	C16orf45	C9orf117	CACNG1	CACNG4	CALB2	CCDC106	CCDC57	CCDC88A	CHCHD5	CHRD	CIB2	CMYA5	CRIP1	CYP21A2	DBP	DGAT2	DGKG	DNAH5	EBF4	EMP2	ETV4	ETV5	FABP5	FAM83B	FMO5	FOXD2	FSTL3	FUZ	G6PC3	GADD45G	GDPD5	GHDC	HEXIM1	HEXIM2	HPN	HSD17B4	HSD17B8	IDUA
Module 14	ADAD1	ADAM20	AGPS	AKAP6	ALDH8A1	ALDOB	ALDOC	ANGPT4	C12orf56	C16orf78	C1D	CALR3	CNGB3	CNTN5	CSN2	DCHS2	DEFB126	DMP1	DMRTB1	ENDOD1	EPS8L3	FCHO1	FGF4	FLJ25758	FLJ33360	FRMPD1	GAD1	GJA3	GJB7	GKN1	GNGT1	GUCA1B	GUCY1B2	HBS1L	HRH4	HSD17B3	HYAL4	KIAA0319	KLB	KLK15	KRT38	KRTAP10-10	KRTAP3-1	LALBA	LGALS13	LRRC39	LY6G6C	LYZL1	LYZL2
Module 15	ABHD4	ADCY6	AMDHD2	ANKRD53	AP1M2	ARF3	ASB8	ASL	ATP5G2	B4GALT7	BSCL2	C12orf10	CCDC83	CCNB1IP1	CHI3L2	CNKSR3	COCH	COL24A1	COPZ1	CREB3L4	CSAD	DAK	DBN1	DDX23	DNAJA4	DNAJC14	E2F3	ELAC1	EPS8L1	ERBB3	FBL	GATA2	GCNT2	GMPPB	GPR137	GPRC5A	IGFBP2	IL17RD	ITGB8	KIAA1522	LMAN2	LPPR2	LRP10	LRRC8E	LSM6	MCRS1	MEX3A	MFSD5	MGST2
Module 16	ABCA3	ALDOA	ARMC5	ATP6V0C	AXIN1	BCKDK	BCL7C	C16orf58	CD2BP2	CDIPT	CEMP1	CLCN7	CLN3	COG7	DECR2	DNAJA3	E4F1	FAHD1	FAM86A	FLYWCH1	FLYWCH2	GFER	GNPTG	GTF3C1	HAGH	HCFC1R1	HIRIP3	HMOX2	HN1L	IFT140	ITFG3	KCTD13	KIAA0556	KIF22	LCMT1	MAZ	MPG	MRPL28	MRPS34	NAGPA	NARFL	NDUFB10	NME3	NMRAL1	NTHL1	NUBP1	NUBP2	NUDT16L1	ORAI3
Module 17	AASDH	ACIN1	ADD1	AHNAK	ALKBH8	ANKIB1	ANKRD26	ANKRD50	ASH1L	ASXL2	BAGE2	BBX	BDP1	BRWD1	C20orf96	C5orf24	CASC4	CCDC125	CCDC91	CEP290	CEP63	CHD6	CHURC1	CNOT6L	COL4A3BP	DNAJB14	DZIP3	EIF2AK4	ELF2	EPC1	EPM2AIP1	FAM115A	FAM120A	FAM63B	FCHO2	FRYL	GAPVD1	GSTCD	HIP1	JMJD1C	KCNE4	KIAA0319L	KIAA1109	KIAA1257	KIAA1407	KIDINS220	KIF3A	KLHL20	LARP7
Module 18	ABTB2	AGR2	AGR3	ANXA9	ARSG	ART3	ATP6V1C2	BCAS1	C1orf64	C21orf91	CA12	CCKBR	CHODL	CLSTN2	CXXC5	DACH1	DNALI1	EPHB6	ERBB4	ESR1	ETV6	FBP1	FOXA1	FSIP1	FUT8	FZD9	GABBR2	GAMT	GATA3	GFRA1	GJB3	GPR160	HIST1H1A	HORMAD1	HPDL	IFRD1	IGF2BP3	IL12RB2	IL22RA2	IL6ST	INPP4B	KCNK5	KCNS1	LDHB	LPIN1	LY6D	MAP2	MAPK4	MATN4
Module 19	ABCG1	ACMSD	AKAP7	AQP9	ARNTL2	ARPC2	BACH1	BAG1	BCL2A1	BCL2L14	BID	BRI3	C16orf74	C19orf12	CARD10	CCL18	CCL20	CCL7	CCNYL1	CD58	CDKL1	CELSR1	CELSR2	CHST8	CORO1C	CRLF3	CXCL1	CXCL2	CXCL3	CXCL6	DLG5	DOK7	EIF4E2	EML2	EPB41L2	ERCC6	GNB4	HS3ST1	IER3	IFNGR1	IL27RA	IVNS1ABP	KCNK6	LIPG	LY75	MAG	MAP3K5	MAPK3	MARCO
Module 20	ADM2	ANKRD54	AP1B1	ARVCF	ASCC2	ATF4	ATP6V1E1	BCR	C22orf29	CBX6	CBY1	CCDC134	CECR5	COMT	CRKL	CSNK1E	CSRP1	CYB5R3	DGCR14	DGCR2	DGCR6L	DGCR6	DNAL4	EIF3D	FAM83F	FOXRED2	GCAT	GGA1	GTPBP1	KLHL22	LIMK2	LZTR1	MED15	MIF	MKL1	MYH9	NCAPH2	NDUFA6	NF2	NHP2L1	NIPSNAP1	NPTXR	OSBP2	PACSIN2	PANX2	PDGFB	PDXP	PES1	PEX26
Module 21	ABHD12	ADK	ANXA7	AP3M1	ASCC1	ATE1	ATRN	BMPR1A	BTBD16	BUB3	C10orf88	CAMK2G	CCAR1	CCDC6	CDS2	CHCHD1	CRLS1	CSNK2A1	DDX21	DDX50	DNAJB12	ECD	EIF4EBP2	ENTPD6	FAM110A	FGF3	FGFR2	FUT11	GHITM	HERC4	HIRA	HK1	IDH3B	IKZF5	ITPA	MRPS16	MRPS26	NDST2	NOC3L	NRBF2	NSFL1C	NSMCE4A	P4HA1	PARG	PBLD	PCBD1	PGBD3	PLEKHA1	POLR3A
Module 22	ACBD5	ADAM29	AMIGO2	ANKRD16	ANPEP	ANXA10	AREG	ARHGAP12	AZU1	BEGAIN	BTC	C20orf195	C9orf50	CACNA2D1	CALCR	DIP2C	ECHDC3	EMID1	ENO2	EPS8	EREG	FCRLB	GLRA3	GPR88	HNF4G	HPGD	HSPA6	KCNIP3	LMO3	LRP1B	MCHR1	MDK	MGAM	MICB	MSRB2	MUC13	MYEF2	MYL3	MYL6B	MYOCD	NAB2	NET1	NFE2	OBSCN	OSR2	PIP5KL1	PLCD3	PLEKHA4	PLLP
Module 23	ABCG4	AIG1	AMTN	ANKMY1	ANKRD24	ARMC9	ATG16L1	ATP11B	ATP1B3	B3GNT3	BBS5	BNIPL	C10orf82	C11orf49	C6orf211	CALML5	CCBL1	CPLX1	CSN3	DGKD	DPP7	DUSP28	DUSP7	EEF1A2	EFNA5	FAM110B	FARP2	FGF10	FIGN	GALNT13	GLCCI1	GLI3	GLS	HECTD2	HSPA12A	IL20RA	KCNC4	KIF5C	KRTAP19-1	KRTAP6-3	KRTAP8-1	LETM2	LRRC29	LYPD6	MAPK8IP2	MOGAT1	MORN1	MRPS30	MUC16
Module 24	ABLIM1	AGT	ALOX12B	ALPK1	AMHR2	ANK1	ASCL1	BDH2	C1orf116	C9orf9	CHRNA9	CHSY1	CITED4	CNFN	CNN3	CRIM1	CSMD3	DDHD1	DTNA	DUSP8	DYRK3	EDN2	EFNA1	ERP27	FAM46B	FBXO32	FHL2	FUT9	GABRA1	GABRG2	GATA4	GGT6	GLB1L	GPHA2	HHLA3	HOMER2	HSD11B1L	IFT172	KIAA1211	KIF1C	KRT23	LHPP	LPP	MANBA	MGP	NFIX	NPTX1	NUPR1	PAH
Module 25	ABL2	ACBD6	ADAR	ADSS	AHCTF1	ARL8A	B4GALT3	C1orf35	C1orf43	C1orf74	C1orf85	CACYBP	CDC42SE1	CDC73	CHD1L	COPA	DAP3	DARS2	DEDD	DUSP12	F11R	FAM20B	FDPS	FLAD1	FLVCR1	GLRX2	GPATCH4	GPR89A	H3F3A	HIST1H3J	HNRNPU	IGSF9	ILF2	IRF2BP2	IRF6	JTB	MPZL1	MRPL55	MRPL9	MSTO1	NDUFS2	NR1I3	PFDN2	PIGC	PIPSL	POGK	PPP1R15B	PRDX6	PSMB4
Module 26	ABCC1	AHSA2	AMT	ANKFY1	APBB3	ARHGAP17	ATG16L2	BCL7A	BIRC6	C21orf2	CATSPER2	CCDC81	CIDEB	COLQ	CPT1B	CRYBB2	CYLC2	CYP2D6	CYP2E1	CYP4A11	DNAH1	FUS	GABBR1	GPR149	HDAC10	HSF4	IL11	IPO7	ITIH4	KCNAB3	KIAA1875	LCAT	LDHAL6B	LEAP2	LRP5L	LTB4R	MAMDC4	MAN2A1	MAPK8IP3	MAPK8	MARCKSL1	MC1R	MST1	MUS81	MYO15B	NLGN2	NXF1	PASK	PILRA
Module 27	AIF1	ALOX5AP	AOAH	APBB1IP	C1orf162	C3AR1	CCR1	CD180	CD300A	CD300LF	CD33	CD68	CD74	CD83	CD84	CLEC2B	CLEC4A	CPVL	CTSS	DOK2	DOK3	DPEP2	EMILIN2	FCER1G	FCGR2B	FGL2	FGR	GPR65	HAVCR2	HCK	HK3	HLA-DMA	HLA-DMB	HLA-DOA	HLA-DPA1	HLA-DPB1	HLA-DRA	HVCN1	IFI30	IRF8	ITGAX	KBTBD8	KCTD12	LCP1	LILRA3	LILRB1	LILRB3	LILRB4	LILRP2
Module 28	ACOT11	AK7	ANKFN1	ARMC3	C11orf70	C1QL3	C20orf85	C22orf15	C6orf118	C6orf165	C8orf34	CAPSL	CCDC17	CCDC65	CCNO	CDC20B	CDKN1B	COL9A2	COX6B2	DNAH3	DNAH9	DNAI2	DYDC2	EFCAB1	EFHB	EIF2A	FAM81B	FOXJ1	FOXN4	GAS2L2	HABP2	HSD11B2	HYDIN	IQUB	KCNE1	KLHL1	LRGUK	LRP2BP	LRRC18	LRRC43	LRRIQ1	MACROD2	MEP1B	MORN3	NEO1	NLRP13	NLRP5	NLRP8	NTNG1
Module 29	ACTL7B	ADAMTS17	ADH7	ASB4	ATP2B2	ATP4B	ATP6V1G3	BARHL2	C22orf24	C2orf16	C2orf61	C6orf25	CA7	CD5L	CLEC4M	DAOA	DEFA6	DEFB119	DPCR1	DPPA5	FAM27L	FAM71A	FAM83G	GLT6D1	GPSM1	GRM6	GUCA1A	HOXA6	IHH	IL22	IQCF1	KCNQ5	KRT36	KRT74	KRTAP13-2	KRTAP7-1	LENEP	LPAL2	MAPK15	MCHR2	NEUROD6	NKX6-2	NOX3	NT5C1A	OPTC	OR10Z1	OR1G1	OR2V2	OR4A16
Module 30	ARHGAP1	ARHGDIB	BATF	BCL3	BLNK	BRSK1	C4orf33	CAMK1	CD22	CD320	CD63	CD81	CFB	DENND2D	DOK1	ELAVL1	FAM46C	FAM84A	FBXO41	FKBP15	FUCA1	GBP3	GLRX	GNAZ	GNB1L	HHEX	HK2	HMHA1	ILK	KIAA0247	LRRC61	MAFG	MAN1C1	MICALL2	MR1	MS4A7	MVP	MYL6	NDRG4	NELL2	NLRP12	OR7E91P	OR8S1	OTOA	PPM1M	PRKCH	PTPLAD2	PYCARD	PYDC1
Module 31	ABLIM3	ADORA2B	APBB2	ARFIP2	ARHGAP21	ATP11A	CACNA2D2	CCDC67	CCDC82	CDK6	CMTM7	CNGA1	CSRP2	CYP7B1	DSC2	EGFR	EPB41L5	FAM126A	FAM134B	FAM49A	FAM60A	FBXL7	FMNL2	FUT4	GPR180	GSTP1	KCNN4	KLF5	LMO4	LRIG3	MALL	MAML2	MAP3K12	MRAS	MTMR2	NCOA7	NFIB	NFIL3	NMT2	NPM2	NPNT	OGFRL1	OLAH	PELI1	PIWIL4	PLAGL1	PLCD4	PLCG2	PLD1
Module 32	AHDC1	BEST4	C20orf141	C9orf163	CABP2	CCL24	CRHR2	DHH	DUOXA2	EIF3F	FAM138F	FBXO10	GNRH2	GPHB5	GPR37L1	GRIK5	HHLA1	LCE3A	MOS	OMP	OR10A7	OR4D2	OR52D1	OR6T1	OR8K3	OXER1	PRAMEF1	RPL10L	RPL11	RPL12	RPL13A	RPL13	RPL18A	RPL22	RPL24	RPL26	RPL27A	RPL27	RPL31	RPL32	RPL34	RPL36	RPL37A	RPL37	RPL4	RPL5	RPL6	RPL7A	RPL9
Module 33	A2ML1	ADH5	ALPI	ARF6	BRD4	C17orf74	C20orf196	C4orf29	C6orf47	CER1	COMMD8	COPS4	CRADD	CTBP1	DHX15	DYNC2LI1	EIF4E	ELMOD2	FBXL19	GMEB1	GNPDA1	HADH	HIST1H2BA	HNRNPL	INTS12	KCTD17	KHSRP	KLF14	MAPK11	MARVELD3	MESDC1	METAP1	MFSD8	MLXIPL	MON1B	MPST	NHLH2	NRGN	OR5H1	OR8J1	PDS5A	PGM2	PGRMC2	PI4K2B	PIGY	PLEKHN1	PPA2	PPP1R10	PRR3
Module 34	ACAA2	BCAR3	BFSP1	C14orf132	C18orf8	CADM2	CAPS2	CDCA7L	CDKN2A	CDKN2B	CEP192	CEP76	CPOX	CYP4F11	CYP4F12	CYP4F22	CYP4F2	CYP4F8	DIO1	DMRTA1	DNAH17	ELOVL4	ERMP1	ESCO1	GRAMD1C	GRIK4	GSTM1	GSTM2	GSTM3	GSTM4	GSTM5	IQCB1	KCNB2	KCNC2	KLHL7	LARGE	LRP2	METTL4	MLLT11	MTAP	NOL4	NPC1	NRXN3	NUPL2	PANK1	PFN2	PGLYRP2	PTPN2	RIOK3
Module 35	AKT3	AMPD3	ANKRD44	ATP8A1	BMP2K	BTNL8	C12orf42	C15orf27	CAB39	CAMK1D	CCDC50	CFHR2	CLC	DAZL	DNAH8	EHD4	ELK3	EPB41L3	FAM105A	FCER2	FMNL3	FSCN3	GIT2	GPR155	GPR85	GPRIN3	IL1A	IRF5	ISCU	JAKMIP1	KIR2DL1	KIR2DL4	KIR2DS4	KIR3DL1	KIR3DL2	KLF13	KLHL24	LIPC	LTA	MAN1A1	MPO	MYEOV2	MYO5A	NFE2L2	NR3C1	PLXNC1	PNRC1	RFTN1	RNASE2
Module 36	ABCC5	ALS2CR12	ARFGAP1	ARFGEF2	ARFRP1	ATP2A3	ATP5E	ATP9A	CADM1	CAMTA1	CD44	COL27A1	CPT1A	CREBZF	CSE1L	CSTF1	DDX27	DIRAS1	DPM1	FBXL13	GNAS	GNG7	GRB10	GZF1	HMGCR	HMGCS1	IDI1	INSIG1	ITPKA	LDLR	MBOAT2	MOCS3	NANOS3	NAPB	NAV2	NCOA3	NPEPL1	NQO1	PFDN4	PLS1	PPP1R3D	PRPF6	RAB22A	RAE1	RDH16	RNF165	RTEL1	SCD	SLC2A4RG
Module 37	ABCA2	AGPAT2	AKAP5	ALAD	ALG2	ALG9	ANAPC2	ATP5L	BSPRY	BUD13	C9orf43	C9orf89	CCDC84	CDK5RAP2	CENPP	CEP164	CORO2A	DDX10	DLAT	EGFL7	EHMT1	FAM69B	FBXW2	GARNL3	HDHD3	HMBS	HSDL2	HYLS1	KIAA1958	LRSAM1	MEGF9	MPZL3	MRRF	NANS	NCAPD3	NINJ1	PAFAH1B2	PPP6C	PSMD5	PTS	RAB14	RABEPK	RALGPS1	RNF214	RNF26	RPS25	RPUSD4	SEC16A	SLC27A3
Module 38	AADAT	AGMAT	AMPH	ARHGEF3	ATAD2B	B3GNT7	C14orf159	C8orf4	CBLN4	CCNDBP1	CCNG1	CCPG1	CDC42BPG	CHRNA6	CLRN3	CNIH2	CPE	CSNK1G2	CTSO	CX3CR1	DAZAP1	DCTD	DHRS1	DOT1L	DUSP27	ENOX1	FGF20	FGFBP3	FZD4	HRASLS5	ITPR1	KCND2	LCN12	LSM7	ME3	MFAP3L	MOCS1	MORC2	MTHFR	NEGR1	NETO2	NKX2-5	PDE11A	PDE4A	PDS5B	PDZRN4	PIGB	PLA2R1	PLAGL2
Module 39	ALDH4A1	ANKRD37	ARNT2	ASCL2	CA11	CELP	CEL	CES3	CLIC3	DMRTC2	EAF2	EPO	FABP6	FBXO24	FGFR4	FIBCD1	FKBP6	GAL3ST2	GGT1	GSK3B	HYAL3	IRS2	KBTBD11	KPNA1	KREMEN2	LYPD4	LYZL4	MON1A	MSI1	MYOM2	NEU4	NOD2	NPW	PAQR4	PCBP4	PFKFB4	PHLDA2	PIK3R3	PITX1	PMAIP1	PTPLB	QPRT	RASA4	RBBP8	RIN1	RRP9	SAMD11	SLC16A3	SLC22A18AS
Module 40	AES	AP3D1	APBA3	C19orf10	C19orf25	C19orf44	C19orf53	C19orf60	CCDC130	CLPP	CRB3	DPP9	EEF2	ELL	FEM1A	GADD45GIP1	GATAD2A	GNA11	GTF2F1	GTPBP3	HMG20B	ITGB4	JAG2	KRI1	MBD3	MED16	MEF2B	MKNK2	MLLT1	MRPL34	NDUFA11	NDUFA13	NDUFA7	NDUFB7	NFIC	PIAS4	POLRMT	PTPRS	RANBP3	RBM45	RFXANK	SCAMP4	SH2D3A	SLC25A23	SLC25A41	SLC44A2	STAP2	STK11	THOP1
Module 41	AKAP10	ALDH3A2	ARID2	BBS10	C15orf52	C5	C7orf43	CALCOCO1	CALR	CALU	CLPB	CLUL1	CREB3L2	CTDSP2	CUL3	DGKZ	DHCR7	DNAJB11	DYNC1H1	EML5	FADS1	FADS2	FBXL2	FNDC3B	GALC	GJB5	IMP4	JMJD4	KIAA0368	KPNA4	KRR1	KRT75	LCOR	LRRC59	LSR	MAGI2	MYH7B	NAP1L1	OLA1	PDIA4	PNMA1	R3HDM2	RBM12	RRBP1	SH3TC2	SNX8	SPATA7	SRM	SRR
Module 42	ABCA12	ACPP	ALDH2	ALDH3B2	ANXA5	ATF7IP2	ATG9B	ATP6V0A4	BTBD11	BZW2	C3orf35	CAMKK1	CAMP	CBLC	CYP2J2	DAPK2	DOPEY2	EPGN	FAM83A	FRAS1	GPX2	GSR	H1F0	IDH1	ING3	IYD	KCNJ13	KMO	MBIP	NFKBIA	PARP11	PLCB1	PNKD	POLE4	PPP3CA	PRDM12	PSCA	PXDNL	PXMP4	RAB15	RAET1E	RASGRP1	REN	RGS9	RPGRIP1	SCN8A	SEC31A	SLC37A1	SLC9A2
Module 43	AAAS	ADCK4	ASNA1	BLOC1S1	BTBD2	CABP1	CAPN1	CAPNS1	CHPF	CLPTM1	COG5	DCTN1	DFNB31	DHPS	EEFSEC	ELOF1	EML3	EPS15L1	EVI5L	FOXP4	GABARAP	GMPPA	GNAI2	GPR108	GPS2	HIGD2A	HNRNPR	KLHL26	MOSPD3	NAPA	OSBPL7	PIN1	PKN1	PLD3	PODXL2	PPP5C	PRDX2	PSD	RAB11B	RAB3A	RAB4B	RAB7A	RPS6KB2	RTKN	SCN1B	SMURF1	SMYD5	STXBP2	TARDBP
Module 44	AVP	CACNA1E	CAMK2N2	CASKIN1	CDC42EP5	CDH24	COX6A2	CRTC1	DLGAP3	DRD4	DUSP15	EN2	EVX1	FBXL17	FBXL8	GALR3	GLI4	GLTSCR1	GPR153	GRIN2D	HCN2	HCN4	HES7	HIST1H4G	HIST1H4J	HIST1H4K	IFITM5	KLF16	LCE1D	LCE5A	LRFN1	MAFA	MAP3K10	MYOD1	NEUROG3	NPBWR1	OTUD7A	PARP10	PHOX2A	PIP5K1C	POU3F3	PRR5	RAVER1	RCOR2	SCRT1	SCRT2	SF3A2	SOX18	SPPL2B
Module 45	AADAC	ACADL	ADH4	ARL6IP1	ATP10D	BFAR	C20orf194	CCBE1	CD59	CDK2	COQ7	CSN1S1	CTBS	CYP19A1	DUSP18	ERCC4	EVI5	GYPE	H6PD	HES6	HMGN2	HSD17B13	IQCC	ITPKB	JAK1	JAZF1	LEPROT	LOC81691	MRVI1	NDE1	NFATC2IP	PARN	PARP4	PLA2G2A	PLEKHM1	PRL	PTPRE	PXMP2	RBM14	RDM1	RIBC2	RMI1	S100Z	SCTR	SEMA4A	SLC1A7	SLC22A2	STAT3	STAT5A
Module 46	ABHD11	ALK	ARHGAP22	BEST3	C9orf47	CABP7	CGB1	CGB2	CHRNA3	CLDN3	CLDN4	CLDN7	COL19A1	CRB1	CRMP1	DLX1	DLX2	DLX3	DLX4	DPYSL4	ELF3	FABP3	FAM19A5	IL1F10	IL1RL2	ITPKC	JPH3	KCNK2	KCTD15	KCTD1	KLK2	KLK3	LRAT	NLGN1	NTF3	OR4S1	OR7C2	PPIL3	PPM1F	RAB19	RIMBP2	RNF181	SAMD8	SEMA6A	SH3GL2	SLC10A1	SLC4A1	SOHLH2	SPZ1
Module 47	A4GALT	ACHE	CORO7	EID2B	EID2	FADS3	FTH1	HES4	MICAL1	QTRT1	RNPEPL1	SETMAR	SH3BP2	TMC6	TSPAN11	ZFP14	ZNF155	ZNF177	ZNF180	ZNF181	ZNF222	ZNF223	ZNF224	ZNF225	ZNF226	ZNF227	ZNF230	ZNF233	ZNF235	ZNF266	ZNF283	ZNF284	ZNF302	ZNF30	ZNF317	ZNF333	ZNF345	ZNF383	ZNF420	ZNF45	ZNF461	ZNF490	ZNF527	ZNF529	ZNF540	ZNF546	ZNF558	ZNF559	ZNF561
Module 48	AKT2	ARFGAP3	ASPH	C10orf11	C2orf54	C6orf141	CCDC117	CCL22	CGA	CNTD2	COL2A1	DTX4	FAM102B	GGA2	GRHL3	HIVEP1	HLTF	HS3ST5	KCNG3	KLF7	KREMEN1	MEGF6	MEIS1	NRCAM	ODF2L	OPN3	OR2T11	OXCT2	PAPSS2	PDE10A	PDE4D	PDE5A	PRDM11	PRTG	PTGES	PTP4A1	RAB20	RAP1GDS1	RBP5	RCAN3	SASH1	SCNN1B	SGMS1	STC1	STK40	SYTL3	TNFSF15	TRIB2	TTC9B
Module 49	ABCC6	ACADS	ACSL6	ARHGDIG	ARHGEF18	BTN2A1	BTN2A2	C9orf72	CAPN5	CASQ1	CCDC28A	CCT6B	CD276	CISD1	CLDND1	CRABP2	CRIP2	DLEC1	DMTF1	ECHDC2	EPHX1	FAM117A	FBXL14	FLT3	FUCA2	GATM	HESX1	HMGN4	HYI	IL25	IPMK	KIAA0430	KIAA1683	KRCC1	LRP11	LYSMD2	MTA1	OSBPL5	PHTF2	PLCD1	POLR3GL	PRSS8	RFX5	SFTPD	SLC23A1	SLC26A5	SLC7A4	SLC9A3R2	SNCG
Module 50	ACAD9	ANAPC13	ARMC8	ASTE1	ATP2C1	ATR	B4GALT4	C3orf17	C3orf33	C7orf13	CCDC58	CEP70	CHCHD6	CNBP	COMMD2	CUZD1	CYCS	DBR1	DHX36	DIRC2	DNAJC13	FAIM	FAM24B	GK5	IDI2	ISY1	KIAA2018	MBD4	MRPL3	MRPS22	NIT2	OSBPL11	PIK3CB	PIK3R4	PPP2R3A	QTRTD1	RNF32	RNF7	RPN1	RUVBL1	RYK	SEC22A	SEC61A1	SLC33A1	SNX4	SRPRB	SSR3	STAG1	TBC1D23
Module 51	AFF3	AGTR1	AMN1	ARL3	ASB13	ATP7B	BCL2	C1orf106	C2orf15	CCDC74B	CCND1	CDKL3	CISH	COX6C	CPB1	CST3	CST5	DBNDD2	DNAJC12	ELP2	EVL	FLNB	GLS2	HRASLS	HR	IGF1R	IRS1	KCNJ3	KSR2	LAD1	LONRF2	MICAL3	MYB	NR2E3	PADI2	PARD6B	PCP2	PKIB	PKP1	PLCB4	POLR2F	PPARGC1B	PPM1J	RELL1	RERG	RGS22	SERPINA5	SIAH2	SLC15A2
Module 52	ADRB2	ALDH1A1	ANK2	AOC3	AQP1	CAV1	CAV2	CD200	CDO1	CFI	CH25H	CLEC3B	EBF1	EDNRB	EMCN	ERG	FAM124B	FCER1A	FGF7	GEM	GNG11	GRASP	GSN	HGF	HSD17B11	HTR2B	IPO11	JAM2	KGFLP1	LDB2	LHFP	LYVE1	MAP1LC3C	MYOC	NPR1	PDE1A	PDE2A	PDGFD	PENK	PLAC9	PLCXD3	PPAP2A	PPAP2B	PROS1	PTGIS	PTPRB	RGS5	RHOJ	RUNDC3B
Module 53	ASPHD1	BSN	CBFA2T3	CBLN1	CCDC136	CECR6	CHGA	CHGB	CHRNB2	CPLX2	DISP2	DSCAML1	EPHA10	FAM57B	FGF12	FSTL4	GDAP1L1	GNAO1	GRM4	HAR1A	HMP19	INSM1	KCNC1	KCNC3	KCNH6	LRTM2	MANEAL	MAPK8IP1	MAPRE3	MYT1	NRXN1	NUAK2	OLFM1	PCSK1	PHF21B	PTPDC1	PTPRN2	RNF157	RTBDN	RUNDC3A	SCAMP5	SCG3	SEC14L5	SEZ6L2	SEZ6	SLC12A5	SLC4A9	SLC8A2	SMPD3
Module 54	ADCY2	ANP32C	ANP32D	ANXA6	AP1S1	APP	BAMBI	BTG1	CARHSP1	CDA	CLDN23	CLSTN3	CPAMD8	CRH	CSTF2T	DLST	DNAJC7	EDAR	ENSA	EYA2	GALT	HOMER1	JMY	KLK10	KLK11	KLK12	KLK13	LIMK1	MAP1LC3A	MATN2	MESP1	METRNL	MFHAS1	NR3C2	NTS	PBX2	PFDN6	PPM1K	PPP1R8	PRIMA1	PRPF19	RAB35	RHOU	RHPN2	SLC47A1	ST3GAL3	STK16	STK32C	TAF15
Module 55	ADAMTS10	AGRN	ANKMY2	BBS9	BOK	C7orf25	C7orf26	C7orf50	CCDC92	CGB7	CHST12	CLN8	COX19	DAGLB	DPY19L1	EIF2AK1	EIF3B	FBXL18	FTSJ2	GNA12	H2AFV	HEATR2	HERPUD2	HIBADH	HYAL2	INTS1	IQCE	KBTBD2	KRT3	MAD1L1	MRPL32	PHF14	PMS2CL	PMS2	PSMA2	PSMG3	RAC1	RNF216	SIX5	SNX13	STARD3NL	TAX1BP1	TMED4	TMEM106B	TNKS1BP1	UBE2D4	UBTD1	UNC119B	USP42
Module 56	ACSBG2	AP1S3	AQP6	ARL4D	ATP1B2	C6orf195	CAMK2B	CLEC4F	COBLL1	COPB2	DNAJB9	EEA1	FAM114A1	FAM46A	FIGLA	GFPT1	GGCX	HERPUD1	HES1	HFE	HSP90B1	HSPA5	INHBB	IZUMO1	KDELR2	KDELR3	KIF13A	LMAN1	MCFD2	MLC1	NT5C1B	PCYOX1	PDE6A	PDIA3	PPIB	RAB43	RBP2	RFX2	RYR2	SEC11C	SEC22B	SGSM1	SLC22A17	SLC26A2	SLC30A7	SLC5A8	SMPDL3A	SNTA1	TLE2
Module 57	ABHD10	ATF1	ATG3	ATP6V1A	B3GNT2	BRMS1L	C6orf62	CAPZA2	CFDP1	CHUK	COQ10B	CYB5B	CYB5R4	FAM3C	FUBP3	FYTTD1	GFM1	GNS	GYG1	HIAT1	HSPA8	IFT52	KIF2A	MINPP1	MORF4L1	MYNN	NDUFB5	NEK7	NMD3	PARL	PCNP	PDCD10	PLEKHA3	RAB1A	RAB21	RAP1A	RHOA	RPAP3	SELT	SERP1	SLC35A5	SLC35B3	SNAP23	SUCLG2	TANK	TIMM17A	TMED2	TMED5	TMEM30A
Module 58	ABCG2	ADAM33	APOD	ATOH8	ATP1A2	BHMT2	C1QTNF4	C1QTNF9	CASP12	CHL1	CKMT2	CLDN11	DAB2	DBX2	DKK2	DMGDH	EPAS1	F2RL2	FRZB	GLI1	GREM2	IGFBP6	ISLR2	KLF2	KL	LMO2	LRFN5	LRRC2	MAB21L1	MAF	MAMDC2	MCTP1	MEF2C	NGFR	NKAPL	NRXN2	PALM2-AKAP2	PALMD	PDE3B	PEAR1	PHYHIP	PRSS35	PTPRM	RASL11B	RCBTB2	SEMA3G	SLC16A7	SLC22A3	SLCO1C1
Module 59	ABCB4	ACR	AHRR	C10orf35	CAMKV	CDH15	CHD5	CREG2	CRYBA2	DDC	DDX25	DLL3	ELAVL3	FAIM2	FEV	FSD1	GAL3ST1	GDNF	GNG3	GNG4	INA	INMT	KCNH3	KCNK12	KIF1A	KIF5A	LGI3	MYOZ2	NEUROD1	NEUROD2	NEUROD4	NGB	NOXO1	NR5A2	NRSN1	NTSR2	OCIAD2	OGDHL	PDE7B	PIWIL1	PRMT8	PTPRH	SGCG	SIX6	SLITRK1	STMN4	SULT4A1	SV2A	SYT5
Module 60	AATF	ACLY	AP2B1	ATP6V0A1	BECN1	BRCA1	CCDC43	CDK5RAP3	CNP	COASY	DHX8	DUSP3	EFTUD2	EIF1	EZH1	FAM134C	GGNBP2	GOSR2	JUP	KLHL10	KLHL11	KRT19	KRT33A	LIG3	LSM12	MLX	MRM1	MRPL10	NAGLU	NBR1	NBR2	NFE2L1	NKIRAS2	NLE1	NMT1	NPEPPS	NSF	PIGW	PLEKHH3	PNPO	PSME3	RAB5C	RFFL	RUNDC1	SLC25A39	SMARCE1	SNX11	TMEM99	TMUB2
Module 61	ABCB8	ARID1A	ATP13A2	ATXN7L3	BRD2	CAMTA2	CANX	CBLL1	CDK3	CHD3	CHD4	CLTB	CNKSR1	CROCC	DCTN2	DDX41	DHX34	DIP2A	FXR2	GMEB2	GTF2IRD1	HARS2	HARS	HECTD3	IPO13	KCNG4	LSM5	MAML1	MGAT4B	OS9	PHF23	PRELID1	RNF167	RUFY1	SEPN1	SGSM2	SH2B1	SLC25A11	SLC35A4	SLC4A2	SPAG7	SPTAN1	SQSTM1	TBC1D9B	TFAP4	TOMM7	TSPAN17	TTC31	TWISTNB
Module 62	ACACB	ACVR1C	ADH1A	ADH1B	ADH1C	ADIPOQ	ALDH1L1	AQP7	BTNL9	C6	CA4	CD300LG	CD36	CFD	CIDEA	CIDEC	CPA1	DMRT2	EPB42	FABP4	G0S2	GLYAT	GPAM	GPD1	GPX3	HEPACAM	HPR	HSPB7	ITGA7	ITIH5	KCNIP2	LEP	LGALS12	LIPE	LPL	MRAP	NNAT	PCDH9	PCK1	PCOLCE2	PDE1B	PDK4	PPARG	RBP4	RDH5	SCN4A	SGK2	SLC19A3	SLC2A4
Module 63	ACVR2A	ADCY3	ALDH1A3	ANKS6	ARSJ	AVEN	C10orf25	C15orf39	CAMK2D	CCNA1	CHRDL2	CRISPLD1	DCBLD2	DPYS	ECHDC1	EXT2	FAM124A	FAM57A	FAM92A1	FBXO17	GALNT12	GNAL	GPR125	GUCY1A3	GUCY1B3	HIVEP2	IGFBP3	KIAA1045	LAMA1	LARP6	NRG1	PAPPA	PHACTR2	PPP1CB	PTH2R	RARB	RCN1	ROBO1	RRAS2	SACS	SATB1	SERBP1	SNAI1	SPNS2	SRF	TM4SF18	TM4SF1	TMEM133	TMEM57
Module 64	ADCK5	BOP1	C8orf33	CHRAC1	COMMD5	CPSF1	CYC1	DGAT1	EEF1DP3	EEF1D	EXOSC4	FAM83H	FBXL6	GPAA1	GRINA	HSF1	JRK	KIFC2	LRRC14	LY6E	MAF1	MFSD3	NRBP2	OPLAH	PHF20L1	PPP1R16A	PTK2	PTP4A3	PUF60	PYCRL	RECQL4	RHPN1	RPL8	SCRIB	SHARPIN	SLC10A5	SLC39A4	SLC45A4	TIGD5	TOP1MT	TSTA3	VPS28	ZC3H3	ZHX1	ZNF16	ZNF250	ZNF251	ZNF34	ZNF623
Module 65	ADHFE1	ANKRD22	BZRAP1	C12orf49	C14orf93	CACNB2	CCT6A	CEP68	CHCHD2	CNGB1	CS	CYP27B1	EPC2	GARS	GBAS	GCH1	GDF11	HIPK2	HUS1	INSR	LANCL2	LCE3B	LDHA	LOC401127	MRPS17	MRPS24	NANOG	PCYT1A	PLCH2	PLEKHA8	POU6F1	PPIA	PRPS1L1	PSPH	PTAR1	RPS26	SEC61G	SEMA6C	SHF	SULT6B1	SURF4	TAS2R10	TBRG4	TFRC	TPRX1	TRIM25	TXNRD1	WDR5	ZBTB20
Module 66	AFAP1	AKR1C1	AKR1C3	CCL21	CES1	CLDN15	CNR1	CYGB	CYP1B1	DGKI	DOCK6	DTX1	ENG	FAM43A	FLT4	FNDC4	GLDN	GRAP	HAND2	HBA2	HBB	HBD	HLX	HSPG2	IL4R	ITGB3	JAG1	KCNA5	KIAA1462	LPHN3	LYL1	NOS3	NPR2	OAF	PGF	PHLDB1	PRDM16	PROCR	RAB3C	RPS6KA2	SCN3B	SH2D3C	SH3TC1	SNCAIP	STAB2	TAL1	TFPI	TMEM88	TNS1
Module 67	AMPD1	BANK1	BLK	CASP10	CD160	CD19	CD38	CD79A	CD79B	CNR2	CPNE5	CR2	CSF2RB	CXCL13	DERL3	FAM129C	FCRL2	FCRL5	FCRLA	FUT7	GP1BA	GPR114	IGLL1	IL18R1	IRF4	ITGA4	LAIR2	LAX1	LRMP	LRRC8C	MAL	MGC16025	MS4A1	PARP15	PLA2G2D	PNOC	POU2AF1	PPP1R16B	RASGRP2	SELL	SLAMF7	STAP1	TCF7	TLR9	TMEM156	TNFRSF13B	TNFRSF13C	TNFRSF17	TREML2
Module 68	AGL	ALG8	AMBN	ANKRD23	ANKRD39	AQP11	C11orf30	C2orf43	CDC42EP2	CITED2	CLNS1A	CNTN3	EDARADD	ERO1LB	FBN2	FCHSD2	GAB2	GLYATL1	GPR137B	IGFBP5	INTS4	KCNJ12	KCTD21	KCTD7	LGALS8	LYST	MRPL48	NARS2	NDUFC2	NEU3	OR10J5	PAAF1	PAK1	PCDH20	PDE8B	POLD3	PPME1	PRKRIR	RAB6A	RANBP3L	RELT	RPS3	RSF1	SEMA4C	SIX1	SPCS2	ST3GAL4	UCP3	USP35
Module 69	ABCG5	ACSM2B	ALPP	APOA4	APOA5	AQP10	BAAT	C8A	CPN1	CYP17A1	DBF4B	ETV3	FXYD4	GDA	GFI1B	GYPB	ITIH1	KLF1	LOC441601	MASP2	MTTP	MYBPHL	MYLK2	NOTUM	NPPB	NR1H4	NR5A1	ONECUT1	OPN1SW	OR51B5	OR51I1	OTX2	PDE4C	PKLR	PLA2G12B	POU3F1	POU3F2	PRAMEF8	PRAP1	SERPINA10	SLC12A3	SLC13A5	SLC39A5	SLC45A2	SOX21	TAC3	TMED6	TMEM89	UNC93A
Module 70	ACSM2A	ARG1	ASXL3	B3GALT1	BMPER	CCDC140	CNTNAP5	CSF3	CTNNA2	CYP1A1	DGKB	DPP10	DPP6	DPY19L2P2	FMN2	FOXP2	GABRB1	GRIK2	HAND1	KCNMB2	MC4R	MCF2L2	MEGF11	NEU2	NLRP14	NPY	OR2T12	OR51B2	PAX3	PIPOX	PLG	PRAMEF10	PRAMEF16	RELN	RGS7	RTP1	RXRG	SCN3A	SCN9A	SLC35F1	SLC47A2	SLC5A9	SPOCK3	SYT14	TDH	TMEFF2	TNP1	TRPM3	TSSK3
Module 71	AHR	AP3S1	ARID5A	ARID5B	B3GALNT1	C1RL	CACNB4	CCDC107	CCL26	CPSF6	CTTNBP2	DNM3	FKBP4	GCKR	GLO1	IRAK3	ISLR	JDP2	KLF12	LGI1	MEG3	MFSD7	MSRA	MYCBP2	NECAP1	NPC2	PAPLN	PDZD2	PPP1R12B	PRM2	RNF130	RRAD	RUSC2	SCGB3A1	SLC8A3	SOCS2	SWAP70	TBXA2R	TCF7L2	TDRD10	TFEB	TNFRSF11B	TOMM70A	TRIM63	TYROBP	UTRN	VWCE	ZC3H8	ZFP36L1
Module 72	ACTRT2	AIPL1	AOC2	APH1A	APOL5	ASB17	C1QTNF8	CPLX4	DEFB114	GABRR2	GALR1	GIF	GPR21	GPR6	GRIA4	GUCA1C	HOXD12	HYMAI	IFNW1	IL26	IL3	KCNH7	KCNJ9	KIR3DX1	KRTAP12-2	LCE1E	LCE1F	LRIT1	MIER2	MIP	MMP26	OLIG3	OR2A14	OR4A5	OR4D6	OR51A2	OR9I1	PCDHGC3	PPP3R1	RLN3	SEMG2	SOX15	SOX6	TCEB3B	UBE2U	UBQLN3	USP29	ZNF221	ZNRF4
Module 73	ASF1B	BRIP1	C1orf112	C5orf34	CCDC77	CCNE1	CDCA7	CDT1	CENPM	CENPN	CHAF1A	CHEK2	CIT	CKAP2L	CKAP2	CKS1B	DBF4	DDX11	DNMT1	E2F7	FANCA	GPR19	H2AFZ	HELLS	HMGB2	IQGAP3	KIFC1	KNTC1	LMNB1	LMNB2	LRP8	MCM5	NCAPD2	NOSTRIN	NUP50	PHF19	POLA2	RACGAP1P	RANBP1	RFC5	RFWD3	RNASEH2A	SLC7A5	SMC2	TACC3	TIMELESS	VRK1	WDHD1	ZNF695
Module 74	AKAP12	ARHGAP20	ARHGAP24	AXL	C1QTNF7	CFHR3	CFH	COL14A1	COL16A1	CORO2B	CXCL12	DLC1	DPT	EHD2	ELN	F10	F13A1	FGF18	FLNC	FLRT2	FOXO1	GAS7	GLI2	GRID1	IGF1	JAM3	KERA	LAMA2	LTBP2	MFAP4	MMP23B	MMP28	MRGPRF	NAALADL1	NDN	PCDH18	PCSK5	PDGFRA	RBMS3	RFTN2	RUNX1T1	SCN2B	SEMA3D	SLIT2	SPARCL1	TCF4	TMEM119	TSHZ2	ZNF423
Module 75	ADRA1A	C22orf31	C2orf57	C4orf17	C7orf34	CLCNKB	CLDND2	CRX	DEFB125	ELAVL4	ETFB	ETHE1	FAM135B	FAM24A	FGF11	G6PC2	GABRR1	GADL1	GFRAL	GPM6A	GSTT1	HMGB4	KRT25	KRTAP4-2	LYPD3	MMP21	MTSS1	MUSK	OMG	OR51A7	OR7A10	PROK1	PSG11	PSG1	PSG2	PSG3	PSG4	PSG5	PSG6	PSG7	PSG8	PSG9	RP1	SAA3P	SCGB1C1	TDRD9	TTLL10	ZNF556
Module 76	ABRA	ADAD2	ADORA2A	AMH	APOBEC2	ART5	ASB5	BTN1A1	CKM	CNDP1	CNDP2	CPT1C	CSRP3	DCDC1	ENO3	EPB41L4B	ESPNL	FAM118A	GCNT4	HFE2	KCNA7	LMOD2	LMOD3	MYBPC2	MYF6	MYH2	MYH6	MYH7	MYL1	MYL2	MYLPF	MYOT	NEFH	PTPN3	RPL3L	SERPINC1	SPG21	SYN3	TNNC1	TNNI1	TNNI2	TRIM54	TTN	UNC45B	UPB1	VGLL2	XIRP2	ZNF483
Module 77	ACPT	ATP2A1	BEST2	CPLX3	CYP11B1	DAB1	DDN	DMWD	EEF1A1	ERMAP	FERD3L	FOXH1	FRMD1	GHSR	GPR152	H1FNT	HMHB1	INHBC	KRTAP13-4	LCE2A	LMAN1L	LTB4R2	MAFK	MYADML	MYOG	NKX2-3	OR51G2	OR6V1	OR9A2	P2RX3	PLA2G4D	PRM3	PROKR1	PSORS1C2	RPL10A	RXFP4	SHD	SLC22A8	SSTR3	SYT2	TAS1R3	TSHB	T	ZAN	ZFP37	ZNF140	ZNF780A	ZSCAN12
Module 78	ABHD1	ACTR2	ACTR3	ADAMTS13	AFTPH	ARMC4	ATP6V1G2	ATP8B3	CA14	CABP4	COQ10A	CYFIP2	DOC2A	DPY19L2P1	DPY19L2P4	DPY19L2	EPOR	FBXW7	GALNT2	ICA1L	IKZF4	IQCD	KDELC2	KIAA0922	KPNA3	LRRC49	MAP9	MAT2A	MBD6	MKX	MTA3	MYO15A	NUDT15	PCMTD2	POR	PREPL	PRRT2	PRRT3	RGL3	SECISBP2	SERGEF	THAP10	TMEM120A	TSPAN3	TTC21A	UCN	WDR17	WDR54
Module 79	A2M	ACVRL1	ADCY4	BCL6B	CALCRL	CD34	CD93	CDH5	CETP	CLEC14A	COX4I2	EGFLAM	ELTD1	ESAM	GJA4	GJA5	GPR116	GPR4	HIGD1B	HSPA12B	ID1	IGF2	KDR	LGI4	LY6H	MMRN2	MYCT1	NOVA2	OLFML2A	OR51E1	OR51E2	PCDH12	PCDH17	PDGFA	PLVAP	PLXDC1	POPDC2	PRND	PZP	RASIP1	RASL12	ROBO4	SOX7	TBX2	THSD7A	TIE1	USHBP1	VWF
Module 80	ADAMTS4	ADAMTSL4	AHNAK2	ANXA2	ANXA3	ANXA4	ATP2B4	CAPN2	CCNJL	CD109	CLDN1	CNN2	CST6	EDN1	FKBP9	FXYD5	IL1RAP	LEPREL1	LGALS1	LGALS3	LMNA	MCL1	MTMR11	NPR3	OSMR	P4HA2	PGM2L1	PLXDC2	PRRX2	PTPN21	PXDN	RASAL2	RRAS	S100A10	S100A11	S100A6	SAMD4A	SDC1	ST5	TAGLN2	TGFB2	THBS3	TMEM45A	TNC	TNFRSF12A	TNFRSF1A	VDR	WNT5B
Module 81	ABCD2	ACSL5	AKNA	ALOX5	BIRC3	CASP1	CASP4	CASP5	CCDC69	CCL17	CCL19	CCL23	CCL2	CD1B	CD1C	CD1E	CD200R1	CD27	CEACAM4	CLEC10A	CR1	CXCL9	DAPP1	ENPP2	FAS	FCN1	GZMK	HSD11B1	ICAM1	IL15	IL18	IL32	IL7	ITGAM	KLRB1	KLRG1	NMI	P2RY14	PDE6G	PTGDS	RASSF5	RELB	SLC24A4	TNFAIP3	TNIP3	UBD	VNN1	VNN2
Module 82	ABHD2	ANKRD12	AP2A2	ATHL1	B4GALNT4	BET1L	CARS	CD151	CHID1	DEAF1	ENOSF1	EPS8L2	HRAS	LRRC56	MPPE1	MRPL17	MRPL23	NAP1L4	NAT10	NDUFV2	NUP98	PACSIN3	PDDC1	PEX16	PIGN	PKP3	PNPLA2	PSMD13	PTDSS2	RASSF7	RIC8A	ROCK1	SIGIRR	SIRT3	SLC22A18	SLC25A22	TAF10	TALDO1	TMEM80	TOLLIP	TSHZ1	TSSC4	USP14	VAPA	ZADH2	ZNF407	ZNF408
Module 83	ANKRA2	AP3B1	APC	BRD8	BTF3	C5orf15	C5orf30	CAMLG	CCNH	CDK7	CETN3	DCTN4	DHX29	DMXL1	FBXO38	FNIP1	GFM2	GIN1	IK	KIAA0141	LYSMD3	MRPS27	MRPS36	NDFIP1	NDUFS4	NUDT12	PCYOX1L	PJA2	POLK	PTCD2	RAD17	RAD50	RIOK2	RNF14	SCAMP1	SKIV2L2	SLC30A5	SLU7	SRFBP1	TAF9	TBCA	TIGD6	TMEM161B	TRIM23	UBE2B	UTP15	ZFYVE16
Module 84	AASS	ADAMTS18	ADD3	ATXN1	BAI3	CACNA1G	CADPS	CBLN2	CCDC85A	CHST5	COLEC12	CYP11A1	DSEL	DZIP1L	EID3	FAM107B	FGF14	GABARAPL1	GABARAPL3	GPR162	GRK5	IL11RA	KIAA0355	KLHL2	KLHL3	L3MBTL3	LEPREL2	LRRN3	LUZP2	MDGA1	MYADM	NAV3	PDLIM3	PHLDB2	PLEKHH2	PNMA2	PRDM5	PTPRG	RAPGEF2	SCG2	SSTR1	TMTC1	TRPC3	TTC28	WNT11	WNT2B	ZNF781
Module 85	AFM	C16orf82	C9orf66	C9orf84	CACNG3	CAMK1G	CAMK2A	CCL1	CPN2	CREB3L3	CRYBA1	DPPA2	EFNA2	ELSPBP1	FBXO40	FOXD4	FZD5	GPR111	GPR113	HHATL	HKDC1	HTN1	HTN3	ITLN1	KCTD19	KRTAP1-1	LECT2	LIM2	LRRC4B	LTK	MEP1A	MYH1	MYH8	MYO1A	NRAP	OR11H12	OR2A2	OR8D4	SLC5A4	SLC9A3	TMEM179	TMOD4	TRIM42	TSGA10IP	VPREB1	ZC3H12D
Module 86	ADH6	ALDH1A2	BHMT	C1orf100	CALB1	CCL16	COL25A1	CTCFL	DNTT	EPHA5	F13B	FABP2	FGF5	G6PC	GYPA	HHIP	HTR5A	KNG1	LIN28B	LRRTM3	LRRTM4	MASP1	MBL2	MDGA2	MS4A3	MYPN	NAALAD2	NDST3	NUP210L	PDILT	PRAMEF2	PRDM7	RAG2	RHD	ROS1	RSPO2	SLC17A2	SLC2A2	SLC30A10	SLC35F4	SLC7A14	SULT2A1	TMEM132B	TSPAN19	UGT2A3	UNC13C
Module 87	ALDH5A1	AMDHD1	AMIGO1	BTBD8	C17orf67	CAPRIN2	CCDC115	CDKL2	CNNM4	CTNNA3	DGKE	DUSP10	ELOVL7	FLRT1	GDAP1	GPLD1	HAL	HIPK4	HTR1D	JPH1	KIAA1107	LMAN2L	LRCH1	LRRC1	LTA4H	MCOLN3	MMP16	NEK6	NR2C1	OAZ3	OR2Z1	PFKM	PI15	PROM2	PRPH	PRX	PSD4	RNASET2	SCD5	SENP1	SLC20A1	SULT1C2	TAL2	TMEM106C	TMEM38B	ZNF2
Module 88	ACSS2	ADRA2C	ALOX15	ASXL1	BCL2L1	CACNA1H	CACNG6	CBFA2T2	CEP250	CLCNKA	CPNE1	DHX35	DYNLRB1	EDEM2	EIF6	EPB41L1	ERGIC3	FAM3B	FFAR2	GATA5	GSS	HM13	HS6ST3	ITCH	KIF3B	KRT24	LEFTY1	LINGO1	NCOA6	NDRG3	NFS1	NPC1L1	OTOR	OVGP1	PDRG1	PHF20	POFUT1	PPP2R2C	RBM39	RIMS1	RPN2	SCAND1	TGIF2	TGM3	TM9SF4	TRPC4AP
Module 89	ABHD8	AKAP8L	AP1M1	ATG4D	ATP13A1	C19orf43	C19orf52	CARM1	CC2D1A	CCDC124	CDC37	COPE	DNASE2	DNM2	ECSIT	EIF3G	FARSA	FBXW9	FDX1L	FKBP8	GCDH	GIPC1	HOOK2	ILF3	KEAP1	MAP1S	MAP2K7	NR2F6	PGLS	PNPLA6	PPAP2C	PRKACA	PRKCSH	RAD23A	RCC1	REXO1	SLC35E1	SMARCA4	STX10	TMED1	TNPO2	TYK2	YIPF2	ZNF358	ZNF619	ZNF653
Module 90	ACP1	ARL6	AS3MT	ASB3	CCDC121	CCL27	CDC42	CPNE7	DHCR24	DUSP19	EHHADH	FAM19A2	FPGT	GPATCH8	HEATR5B	HIGD1A	KCTD18	KIAA0895	KLHL32	MAP3K13	MAP4K3	MEIG1	MRPL33	MYCBP	NFU1	OMA1	PFN4	PIGK	PPCS	PUM2	RBM4B	RDH14	RHCE	SEMA4F	SH3YL1	SUPT7L	THAP2	TM2D1	TMEM17	TMEM18	TMEM59	YIPF1	ZMPSTE24	ZNF248	ZNF491	ZNF514
Module 91	ADNP	ALMS1	C2orf42	CPA6	DCTN3	FBXL12	GABPA	KIAA1279	LY6G5C	METTL9	PCGF1	PHC3	SACM1L	SEC24B	SON	SP2	SYNJ1	TAF1B	TMEM131	YIPF3	ZNF121	ZNF136	ZNF138	ZNF14	ZNF20	ZNF257	ZNF273	ZNF426	ZNF433	ZNF439	ZNF440	ZNF441	ZNF442	ZNF443	ZNF44	ZNF562	ZNF563	ZNF564	ZNF625	ZNF638	ZNF700	ZNF709	ZNF738	ZNF763	ZNF791	ZNF799
Module 92	ADAMTS7	AGBL3	ARRDC5	ARTN	ATAD3C	C20orf144	CACNA1I	CDK5R2	CEND1	DYRK1B	EXOC3L2	FAM129B	FAM21C	FOXB1	FOXC2	GFRA4	GPR156	GPR78	GPSM3	GRIN1	IER5	KISS1R	KRTAP5-1	LCE2D	LRP3	MMP17	MPND	NDOR1	NEUROG1	NFYC	NKX2-8	OGFR	OPA3	PITX3	PKN2	PRR7	RHBDL1	SLC34A3	TBKBP1	TEPP	TMEM175	TNXB	TRABD	UCN2	UTF1	ZNF775
Module 93	ALCAM	ANP32E	ARPC5	ATOH7	C10orf90	C4orf32	CA6	CDH19	CEP170	CHRM2	CHRM3	COL11A2	DLX5	DLX6	DNER	DYNC1I1	FRMD3	FTMT	GFRA3	GPD1L	HAO1	HEBP1	HTR7	IGF2BP2	KCNG1	KIAA1467	L3MBTL4	LBR	LCTL	NRTN	PAX6	PCDH8	PEX11A	PGBD5	PLEKHF2	PRSS12	RGS20	RLBP1	RNF182	SBSN	SLC6A2	SLC7A13	TMPRSS5	TP53INP1	TRPM8	WWP1
Module 94	ADAMTS3	ADAMTS9	ANKRD35	BACH2	BMP2	BMP6	BOC	CCDC3	CDC42EP3	COL23A1	CPXM2	CREB5	CRYAB	CYYR1	DPYSL2	DUSP22	EPHA4	FBLN5	FGFBP2	FOXN3	FXYD6	GNAI1	HSPB2	HTR2A	ID4	IGSF10	KIT	LPHN2	MEIS2	NLRP1	NOV	PRELP	PROX1	PTGFR	RGS2	RND3	ROBO3	SEMA5B	SERPINE2	SOD3	SPRY2	ST6GALNAC3	STON1	YPEL4	ZC3H12C	ZNF521
Module 95	ADAMTS14	AGRP	BCAT1	CAPG	CATSPER1	CD1A	CD207	CDH2	CHN1	CHST13	CLDN14	CLEC1B	CLEC5A	CMTM1	CMTM2	COL13A1	COL22A1	CSMD2	CYP27C1	EMR3	ENTHD1	FCGBP	GPR176	GPR32	IL1RN	JAKMIP2	KCNJ6	LMO7	LOXL3	MEGF10	MMP1	NETO1	NRP2	PLAUR	PTPRN	RETN	RNASE1	SEMA7A	SLC11A1	SPP1	TDO2	TGFBI	TIMP2	TMEM169	TREM1	TRIM59
Module 96	ADAM8	ADPRH	ARPC1B	BIN1	CARD9	CCDC88B	CD209	CFLAR	CLEC4G	CLEC7A	COL6A6	CYBA	DAPK1	DEF6	DENND3	DHRS9	EFHD2	EHBP1L1	FOLR2	GMIP	GPBAR1	ICAM3	IL1R2	IL4I1	KCNAB2	KCNJ5	KLHDC7B	LILRB5	MCOLN2	NCK1	P2RX1	P2RY6	PML	PTCRA	RASGEF1B	RHOF	RNF19B	RPS6KA4	RSPO3	SELE	SH3BGRL3	SLC2A5	SLC2A6	SOCS1	TCN2	TSPAN33
Module 97	ASB15	CLEC3A	CNGA3	CPNE4	DNASE2B	DRD1	GRB14	NFKBIZ	PCDHA1	PCDHA3	PCDHA5	PCDHA9	PCDHB11	PCDHB12	PCDHB14	PCDHB15	PCDHB16	PCDHB17	PCDHB2	PCDHB3	PCDHB4	PCDHB5	PCDHB6	PCDHB7	PCDHB8	PCDHB9	PCDHGA3	PCDHGB1	PCDHGB2	PCDHGB3	PCDHGB6	PCDHGB7	PRKACB	RHBDL3	SAMD13	SFXN1	SLC25A2	SLC26A4	SLC30A8	SNPH	TAF7	TRPA1	TTLL7	WWOX	ZPLD1
Module 98	ANKHD1	ARSK	BNIP1	CLINT1	CPA5	ERCC8	FAM53C	FER	G3BP1	GRPEL2	HSPA9	INPPL1	KIAA1191	LARS	LSM11	MADCAM1	MED12L	MXI1	NPM1	PACSIN1	PELO	PHF21A	POU2F1	PPT2	PRRT1	RBM27	RFESD	RNF121	RNF44	SEC24A	SEMA4G	SLC25A25	SLC39A7	THG1L	THOC3	UBE2E1	UIMC1	UPK2	VDAC1	VKORC1	WDR41	XKR8	ZNF195	ZNF354A	ZNF354B
Module 99	ADIPOR2	AMFR	ASRGL1	C12orf60	C1orf53	CGNL1	CHMP4C	CHRNG	CST11	CST9L	CST9	CSTL1	DECR1	DENND1B	ESRRG	FAM129A	FBXW11	FGFR3	GOSR1	GPHN	H2AFJ	HIST1H2AJ	IRX3	IRX5	KRT32	KRT35	KRT37	LRRCC1	MCCD1	MLLT3	NBN	OSGIN2	PDE4B	PPFIBP2	PRELID2	PRKAA2	PTPN1	RIPK2	RNF2	SH3RF2	SNX16	SPATA6	SYNPO2L	WBP11	ZMAT2
Module 100	ABAT	AGBL2	ANKRD42	BBS1	BBS4	C9orf116	CASC1	CCDC40	CCDC96	DNAH7	DYNC2H1	DYNLRB2	DYX1C1	EFCAB6	EFHC1	FANK1	FBXO15	FBXO36	IFT88	IGFALS	IQCH	IQCK	KIF9	LRRC46	LRRC48	LRRC6	LZTFL1	MDH1B	NEK11	NME5	NPHP1	RBKS	RSPH1	SPAG8	SPATA4	SPEF1	SPEF2	STK36	TCTN1	TSNAXIP1	ULK4	WDR19	WDR78	ZMYND10	ZNF214
Module 101	ACTR10	AUH	BAIAP2L2	C10orf32	C9orf156	C9orf64	CGRRF1	CPEB2	CREBL2	DAZAP2	EXOC6	FAM120AOS	FBXL5	GAL	GMPR2	GNPDA2	HMGA1	ICAM5	KIAA0232	KLHDC1	KLHDC2	LIAS	LIMA1	LOC93622	MAN2B2	MRFAP1L1	MRFAP1	MYRIP	OCIAD1	OSGEPL1	PHOSPHO2	PIGH	PRDX3	RBM38	SCRN3	SEPSECS	STX18	TAPT1	TMCC2	TMEM128	TMEM144	TRAM1L1	TTC8	XPA	ZCCHC4
Module 102	ARHGAP15	ARHGAP25	ARHGAP30	ARHGAP9	BIN2	CARD11	CD37	CD48	CD53	CD72	CORO1A	CST7	DOCK2	EVI2A	EVI2B	FYB	GMFG	GPR132	HCLS1	IKZF1	IL10RA	IL21R	ITGB2	KLHL6	LAIR1	LAPTM5	LCP2	LPXN	MYO1F	NCF1	NCF4	NCKAP1L	PARVG	PIK3CG	PLEK	PTAFR	PTPN22	PTPRC	SAMSN1	SLA	SRGN	ST8SIA4	TAGAP	TNFRSF1B	WIPF1
Module 103	ACSM3	ADAMTSL3	ART4	C9orf24	CALN1	CCDC116	CHP2	CNTFR	CRLF1	DDX43	DLEU1	DNAH10	DUSP26	EPHA3	FEZF2	GABRB2	GABRB3	HPCAL4	ISL1	KHDRBS2	KLHL14	KLK1	KRT12	KY	LSAMP	METTL7A	NKX6-1	PGAM2	PIWIL2	PRSS21	RFPL1	RFPL2	RFPL3	ROM1	RORB	SORCS3	SPINK2	SPRN	TMEM59L	TUBB2A	VWC2	WBSCR17	WSCD2	XKR4
Module 104	ADRBK1	AIP	ALDH3B1	ANKRD13D	ATXN10	C11orf24	C11orf31	CDK2AP2	CHAC1	CHKA	CLP1	CORO1B	CTNND1	DDB1	LDOC1L	LRFN4	LRP5	MED19	MRPL16	NDUFS8	NDUFV1	OSBP	PC	PITPNM1	POLR2G	PPP1CA	RAD9A	RBX1	RHOD	SLC25A17	SSRP1	ST13	STX3	SUV420H1	SYT12	TCIRG1	TIMM10	TMEM134	TTC9C	TTLL1	UNC93B1	VPS37C	ZDHHC5	ZFP91
Module 105	AGXT2	AIFM2	BMI1	CDKN2C	CDX2	COMMD3	DNAJC1	DOCK3	ELAVL2	FZD6	GCLM	GGH	GLDC	GPR158	HOXB2	HOXB3	HOXB4	HOXB5	HOXB6	HOXB7	HSPA4L	ICOSLG	LEF1	MAPK12	ME1	NPFFR2	NR2F2	PARVB	PEG3	PLK2	PNPLA3	SKAP1	SLC12A2	SLC7A11	SPAG6	TIPARP	TMEM52	TTPA	TUBA3C	TUBA4A	TUBA8	USP2	USP31	ZIM2
Module 106	ANXA11	ARFIP1	C4orf27	CASP3	CBR4	CCDC110	CCNG2	CCNI	CDKN2AIP	CDS1	CHST10	FBXO8	FGF21	FLRT3	FRG1	GAB1	GHRHR	GNPTAB	GPR68	ING2	LNX1	LRBA	MMD2	MOG	MPP2	MYO18B	NEK1	NPAS4	RGMB	SEZ6L	SFXN3	SH3RF1	SHROOM3	SLAIN2	SLC25A4	SLC6A9	SMAD1	SNX25	TFAP2E	THNSL2	TM4SF4	TMPRSS12	USP38	WDFY3
Module 107	AIM2	BTLA	C11orf21	CCR2	CD247	CD2	CD3D	CD3G	CD5	CD6	CD96	CRTAM	EOMES	GFI1	GPR18	ICOS	IFNG	ITK	KLRK1	LAT	LCK	LY9	NLRC3	PDCD1	PTPN7	PTPRCAP	PVRIG	PYHIN1	SAMD3	SIRPG	SIT1	SLA2	SLAMF1	SPOCK2	STAT4	TBC1D10C	TRAF3IP3	TRAT1	UBASH3A	XCL1	XCL2	ZAP70	ZBED2	ZBTB32
Module 108	AMY2A	AMY2B	ATXN7	BMS1P5	CAPN3	CCDC14	CCNL1	CHRNA10	CYP1A2	CYP2B6	DDX17	DNHD1	FNBP4	GIPC3	GNRH1	GOLGA8A	HERC2P2	HSPBAP1	KIAA0907	KIR3DL3	LGALS4	LRRC10	LYG1	MALAT1	MCM9	MGEA5	MYH14	MYH3	NRIP2	PAQR6	PCNXL2	PNN	PRDM15	PRPF38B	PTBP2	SF1	SMCR5	SNRPN	TARBP1	TCERG1	THUMPD2	ZNF692	ZNF789
Module 109	ANKRD2	AP2M1	ARPC5L	C9orf41	C9orf85	CDC26	CTNNAL1	DENND1A	DVL3	EIF2B5	EIF4G1	FXR1	IARS	IKBKAP	ISCA1	KCNMB3	NDUFA8	NIPSNAP3A	NIPSNAP3B	ODF2	PDCL	PIK3CA	POLE3	PSMB7	PSMD2	RABGAP1	RBM18	RC3H2	RFK	RPL35A	RPL35	SMC5	SPTLC1	SUSD1	TBCCD1	TBL1XR1	TJP2	TXN	UBQLN1	VPS8	ZBTB34	ZCCHC6	ZFAND5
Module 110	ACTC1	C1orf186	CDKN1C	CMA1	CPA3	CPEB1	CTSG	DAND5	DMRT3	FBXL22	GHR	HDC	HOXD10	HOXD9	IL1RL1	IRX4	KCNQ1	KITLG	KRT1	LRRC20	MS4A2	MT3	MYO1D	NTRK1	OIT3	PF4V1	PF4	PPBP	PPFIA4	RBPMS2	RGS13	SEPP1	SIGLEC6	SLC18A2	SMARCD1	SPATS2	STRA6	SULT1B1	SUSD5	TMEM98	TPSAB1	TPSD1	WFDC1
Module 111	AKR1D1	AQP12B	ASCL3	BPESC1	BTG4	C14orf177	C15orf43	C9orf131	CFHR1	CFHR5	CLDN16	DSCR10	GOT1L1	GRK7	HSD3B1	IFNA21	LHX4	MT4	MTMR7	NLRP6	OPN5	OR10A3	OR10K1	OR12D2	OR2J3	OR4C3	OR4C46	OR52N5	OR5B2	OVCH1	PNLIPRP1	PNLIPRP3	PNPLA1	PPP3R2	RHO	RPTN	RXFP1	TAS2R1	TCF21	TMPRSS7	TRIM48	UGT3A1	WNT8B
Module 112	ACTA1	ALKBH3	AURKC	C12orf54	C4orf26	C4orf36	CA8	CDSN	COL7A1	CYP7A1	DHRS2	DIP2B	FZD2	GTF2E1	H2AFY2	HGD	IGFL1	KCNK17	MAP2K6	MAPK10	MMP10	MYL7	PSORS1C1	PTPN13	RBMS2	S100A14	S100A16	SLC11A2	SLC38A1	SLC38A2	SRD5A2	TCERG1L	TMEM92	TNS4	ZIK1	ZNF114	ZNF229	ZNF300	ZNF334	ZNF404	ZNF501	ZNF502
Module 113	ALPL	ANK3	BDKRB1	BDKRB2	BLMH	CA2	CCND3	CD302	CDC42BPA	DIAPH1	ELL3	ERN1	GK3P	HIPK3	HP1BP3	ITPR3	L1TD1	MAP3K3	MYSM1	NBPF1	NSUN7	PITPNC1	PLA2G1B	PNLIPRP2	PRCP	PRDM10	PRMT6	RGPD1	SCUBE1	SLC16A9	SLC4A4	SLC6A20	SLC6A4	SYCP2	TGFBR3	TGOLN2	TMPRSS4	TTLL12	WNT9A	ZNF10	ZNF26	ZNF84
Module 114	ABCC3	ALOX15B	ATP8A2	C22orf23	C3orf14	CABYR	CHN2	CNTNAP2	HOTAIR	HOXC10	HOXC11	HOXC12	HOXC13	HOXC5	HOXC6	HOXC8	HOXC9	HOXD1	HOXD3	HOXD8	KCNMA1	KIAA1919	KRTCAP3	LRRFIP2	LRRK2	MEST	MYEOV	NXPH1	OSBPL1A	PKIA	ROBO2	SCGN	SCIN	SLC16A14	SLC2A13	SLC41A3	SLC44A5	SSTR2	SSTR5	ST3GAL5	THNSL1	TMCO6
Module 115	ALKBH5	AMACR	ATPAF2	BRD9	C5orf28	CCDC127	CCT5	CEP72	CLPTM1L	DAP	DRG2	EXOC3	FBXO4	FLCN	GOLPH3	LLGL1	LMBRD2	MED10	MED9	MRPL36	MTMR12	NDUFS6	NKIRAS1	NNT	NSUN2	NT5M	PAIP1	PDCD6	PEMT	RAD1	RAI1	SHMT1	SLC12A7	SREBF1	TARS	TOM1L2	TOP3A	TTC33	WDR70	ZFR	ZNF131	ZNF622
Module 116	AARS2	AGPAT1	BYSL	C6orf106	C6orf136	C6orf89	CDC5L	CLIC1	FRS3	GTPBP2	KLHDC3	LEMD2	MEA1	MED20	MRPL14	MRPL2	MRPS10	MRPS18A	MRPS18B	MTCH1	NFYA	NUDT3	POLR1C	PPARD	PPP2R5D	RPL7L1	RPP21	RXRB	SLC35B2	STK19	TAF8	TBC1D22B	TBCC	TEAD3	TJAP1	TMEM63B	UBR2	VARS2	XPO5	ZFAND3	ZNF318	ZNRD1
Module 117	AARS	ADAT1	APRT	ATP6V0D1	CDK10	CHMP1A	CMTM4	COG4	COG8	CSNK2A2	DBNDD1	DEF8	DHX38	EDC4	EXOSC6	FAM96B	FUK	GALNS	GAS8	GCSH	GFOD2	KLHDC4	MTHFSD	MVD	NUTF2	PRMT7	PSKH1	PSMD7	RANBP10	SLC7A6	SPG7	TCF25	TERF2	THAP11	TRAPPC2L	VAC14	VPS4A	WDR59	WWP2	ZCCHC14	ZNF778	ZNRF1
Module 118	ABCC8	ACOT2	ACOT4	AKR7A2	AKR7A3	ANKRD45	BCAS4	BLVRB	CCDC24	CHST4	CIB3	CRABP1	ENPP1	FAAH	FETUB	GDF15	HDAC11	HMGCL	HPX	HSPB1	IVD	KCNJ11	KIAA0040	KIF12	KRT18	KRT8	MPP7	MSLN	N4BP3	OCEL1	ODC1	PAFAH2	PEX11G	PHF7	PRLR	PRSS33	RASD2	RGR	RMND5B	SLC22A16	SLC26A9	SULT2B1
Module 119	B3GNT5	BCL11A	BPI	C1QL2	CALCA	CALCB	CMBL	CNTNAP3	ELF5	EPHB1	ERGIC1	FABP7	FAM19A3	FGFBP1	FOXC1	FOXL1	GABRP	GPRC5B	KRT16	LEMD1	LRFN2	MIA	OCA2	OSR1	PPARA	PPP1R14C	PTX3	RASGEF1C	RGMA	ROPN1B	ROPN1	S100B	SCRG1	SERPINB5	SFRP1	SHC4	SOX10	STAC	STOX2	TRIM2	TRPM6	TTYH1
Module 120	ATF3	AVPR1A	COL21A1	CTGF	CYR61	DUSP1	EGR1	EGR2	EGR3	F3	FOSB	FOS	GADD45B	HAS1	HBEGF	IER2	IL6	JUNB	JUN	KCNA1	KLF4	KLF6	KLF9	LIMS3	NEDD9	NR4A1	NR4A3	OSM	PER1	PIM1	PLK3	PPP1R15A	RASD1	RGS16	RGS1	SERPINE1	SLC2A14	SLC2A3	SOCS3	TNFSF11	TRPC6	ZFP36
Module 121	AKAP13	ARHGAP5	ARL13B	DDX24	DNAJC3	EP300	FAM126B	FAM133B	FGD4	HIPK1	ITSN1	ITSN2	LRRC58	MAN1A2	MIB1	MYH10	NPAS3	PACS1	PNPLA8	POLH	PPIG	PRKAB2	PRPF40A	RASA2	RIF1	RORA	SLC25A36	SNTB2	SYNE2	TEAD1	TRIM33	TUG1	USP37	XRN1	YLPM1	YY1	ZBTB38	ZNF124	ZNF660	ZNF669	ZRANB1	ZYG11B
Module 122	CAND1	CARD14	CCT2	CDK4	CECR2	CLYBL	CNOT2	DNAI1	DNASE1L2	DNASE1	DUSP13	FRS2	GDPD3	HPS1	LEMD3	MDM1	MDM2	METTL1	MON2	NUP107	PIP4K2C	PPM1H	PPP1R14D	PYY	RAB3IP	RAMP1	RHBG	SLC35E3	SLC5A10	SPACA4	TBC1D15	TBK1	TMEM19	TMEM5	TSFM	TUBB1	UBE2F	USP15	XRCC6BP1	YEATS4	ZG16
Module 123	ABHD14A	ABHD14B	ACOX2	ACY1	APEH	ATRIP	BAP1	CCDC51	CCDC71	CYB561D2	DAG1	DALRD3	DHX30	KCTD6	KLHDC8B	KLHL18	LARS2	NBEAL2	NCKIPSD	NEK4	NME6	PDHB	PLXNB1	PRKAR2A	PTPN23	QARS	RFT1	RNF123	SCAP	SDSL	SEC22C	SEMA3F	SLC25A20	SLC26A6	SPCS1	TCTA	TEX264	TMEM115	TUSC2	UQCRC1	USP19
Module 124	AGTPBP1	ASNS	BTBD3	C9orf40	CHAC2	CTDSP1	EGLN1	FANCE	FANCL	FOXP1	GART	GMPS	GPT2	IMPA2	INPP4A	KIAA1804	LRRFIP1	LTC4S	LYAR	MAST4	MDC1	MSH2	MSH6	NUP155	PAK1IP1	PDIA6	PDK1	PHGDH	PSMB2	PSME4	RAPGEF3	RIOK1	RNASEH1	RPP40	SKP2	SRPK1	TENC1	TTL	UGCG	USP1	XPOT
Module 125	BACE2	BTG3	C17orf58	CBR3	CD82	CXADR	CYB5R2	DUSP5	EFNA4	EFS	FBLIM1	GLYATL2	GMDS	GPR110	GPRIN2	GRAMD2	GRAMD3	HEBP2	KRT7	MDFI	MPZL2	MTL5	MYO10	NHSL1	NOD1	PERP	PROM1	PTPN14	PTPRK	PVRL1	RCAN1	RHBDL2	RIMS3	RIPK4	RNF217	ST14	ST6GAL1	STEAP3	STK38L	TMEM123	WWTR1
Module 126	BBOX1	BNC1	C6orf15	CDH3	CHI3L1	CX3CL1	DACT2	DEFB1	DSC3	DSG3	FAT2	FMO2	GJB6	GPR87	KLHL29	KLK5	KLK6	KLK7	KLK8	KRT14	KRT17	KRT5	KRT6A	KRT6B	KRT6C	LAMB3	LAMC2	LGALS7	MET	MMP7	S100A2	SAA1	SAA2	SAA4	SAMD5	SLC2A12	SLC34A2	SOSTDC1	STAC2	SYT8	TRIM29
Module 127	AADACL3	ADCYAP1R1	C1orf210	CD300LB	CHRND	CLCN1	CPNE6	CST8	ENPP7	FCHSD1	FSHR	FXYD3	GPR17	HAP1	IMPG2	ITPR2	KIR2DL3	LINGO4	MRGPRX2	MS4A6E	NMUR2	OR10A4	OR13F1	OR1E1	OR3A3	OR4A15	OR4K5	OR51G1	OR5AS1	OR5T2	OR6M1	OR7A17	OR8K1	PKP2	PPY	RASGRP4	SCN1A	SCN2A	ST6GALNAC5	TMEM125
Module 128	ABCC2	AHSG	AJAP1	AMBP	APOA1	APOA2	APOB	APOC3	APOH	ASGR1	ASGR2	CA5A	CPS1	DCT	DPPA4	DSCAM	F2	FABP1	FXYD2	GDF3	HBE1	HBG1	HBZ	HEMGN	IGF2BP1	IGFBP1	ITGB7	ITIH2	ITIH3	MLANA	MYL4	NR0B2	PGC	POU5F1	PRODH2	RHAG	SERPIND1	TM4SF5	TTR	TYR
Module 129	ABCC13	ADAM9	AGPAT6	AP3M2	ASH2L	BAG4	BBS12	BDNF	BRF2	CCDC68	DAGLA	DCDC2	DDHD2	ERLIN2	FGFR1	FNTA	GOLGA7	HGSNAT	HOOK3	IKBKB	INTU	LSM1	POLB	PPAPDC1B	PROSC	RAB11FIP1	RBM11	RNF170	RPP25	SBF2	SIX2	SLC20A2	SPATA5	THAP1	TIGD4	TM2D2	TSPAN5	VDAC3	WHSC1L1	WNT4
Module 130	ALX3	ATP10B	ATP1A1	ATP1A3	ATP1A4	BAIAP2L1	C2orf50	CADM4	CEACAM1	CLDN10	CLEC2L	DPYSL5	DTNB	EPHB3	FAIM3	GALNT14	GCNT3	GLP1R	GNE	HOXA1	IL19	IL20	IL24	KCNF1	LMTK2	MGAT5	MUC4	OCLN	OVOL1	PQLC3	PRH2	PRR4	SATB2	SLITRK5	SORT1	SV2C	UBL4B	WNK2	XDH	ZNF217
Module 131	ANKS1B	C1orf101	CASC2	CCDC7	CPO	CYP4V2	DFNB59	DMXL2	EEF1B2	EEF1G	ETAA1	FXYD7	GCC2	GKAP1	GPR15	HCG27	INSL5	KLKB1	LIPT1	MCEE	MORC3	MYCBPAP	NAIP	NUDT13	OR2F2	PHF3	PRKCG	RANBP2	REV1	RGPD4	RGPD5	RPS27	SMCP	SPAG17	SPAM1	TNNI3K	TSGA10	TXLNB	USP25	ZNF451
Module 132	C19orf18	TIGD7	ZFP28	ZNF132	ZNF134	ZNF135	ZNF154	ZNF17	ZNF211	ZNF256	ZNF264	ZNF274	ZNF304	ZNF329	ZNF416	ZNF417	ZNF418	ZNF419	ZNF471	ZNF530	ZNF543	ZNF544	ZNF547	ZNF548	ZNF549	ZNF550	ZNF551	ZNF582	ZNF583	ZNF586	ZNF606	ZNF667	ZNF671	ZNF677	ZNF75A	ZNF772	ZNF773	ZNF776	ZNF8	ZSCAN18
Module 133	ABCE1	ANAPC10	ANKRD17	BBS7	CCRN4L	CISD2	CLOCK	COQ2	COX18	DCK	ELOVL6	ENOPH1	EXOSC9	G3BP2	GRPEL1	GRSF1	GUF1	LETM1	LIN54	MRPS18C	MTHFD2L	NFXL1	NUP54	OTUD4	PAICS	PLRG1	PPAT	PPID	RCHY1	RUFY3	SCFD2	SDAD1	SMARCA5	SRP72	THAP9	TMEM165	TMEM33	USO1	USP46	UTP3
Module 134	AFF1	AFG3L2	ANKS1A	ARHGEF2	CDYL	CHMP1B	CST1	CST2	CST4	DHX9	FIP1L1	GTF3C2	JOSD1	KCTD20	MAPK14	MDN1	MICALL1	NCK2	NRF1	NT5C2	NUMBL	NUP153	PABPC4	POLR1A	POLR2B	PPP4R1	PRIM2	PRPF4B	RNF8	SOS1	SS18	STK38	STRN	TAF11	TMEM81	UBQLN4	VPS13C	XPNPEP1	YARS	ZDHHC18
Module 135	ADAMTS15	APH1B	ARL15	B4GALT5	C1orf61	CACNA2D3	CARTPT	CDON	DCLK1	DDB2	ECM1	ENTPD5	GALNT5	GCM1	GHRH	GLRB	GNA14	GP2	GRIA2	GSC	HTR3A	KIAA1377	KLRG2	KRTAP3-3	PDE6B	PLAT	RNASEL	RPS27L	SEMA6D	SLC43A1	ST18	ST20	STON2	TCTE3	THBS1	TMEM38A	TNFRSF10C	UMOD	VIPR2	ZNF516
Module 136	APOBEC3G	APOBEC3H	CCL5	CCR5	CD226	CD244	CD3E	CD40	CD7	CD8B	CTSW	DOCK8	FAM26F	FASLG	GNLY	GPR171	GRAP2	GZMB	GZMH	GZMM	IL12RB1	IL18RAP	IL2RB	INSL3	ITGAL	JAK3	MYO1G	NKG7	POU2F2	PRF1	RAC2	SERPINB9	SLAMF6	SPN	TBX21	TNFAIP8	TNFRSF8	TNFSF14	TRAF1	TSPAN32
Module 137	ANKRD11	ANKRD36	BRI3BP	C12orf65	CBX1	CBX5	CD3EAP	DCBLD1	DDX6	DLGAP4	EHBP1	EML4	FAM111B	FAM98A	FOXN2	GTPBP8	HIST1H1B	HIST1H4A	HIST1H4B	HIST1H4C	HIST1H4D	HIST1H4E	HIST1H4L	KIF21A	LIMS1	MIER1	MTF1	NFAT5	OTUD3	OTX1	PRKCI	SBNO1	SCLT1	SET	SRRM1	STX2	STX6	TAF3	TAOK1	UTP20
Module 138	ABLIM2	B3GALTL	C8orf48	CCDC142	CFL2	CHTF18	CNTN4	DIRAS3	DNAJC18	GADD45A	GNG10	GPR157	GRIK1	GSTO1	HERC3	HTR1F	KATNAL1	LCA5	LXN	MSH5	OAZ1	OSTM1	PBX3	PIGZ	PPP1R2	PRKAR1B	PTGER2	PTHLH	SARM1	SH3BGRL2	SLC29A2	SLC4A5	SPAG16	SPATA18	SPG20	TMEM55A	TWSG1	ZDBF2	ZDHHC2
Module 139	AATK	ACTG1	ANAPC11	ARL16	ATP5H	BAIAP2	C11orf42	C17orf62	C17orf80	C17orf89	CASKIN2	CDR2L	CHMP6	COG1	EIF4A3	EVPL	EXOC7	FAM104A	FDXR	FN3KRP	GAA	GALK1	HEXDC	ICT1	JMJD6	LLGL2	MRPL38	MRPS7	NAT9	NT5C	NUP85	PGS1	RECQL5	SAP30BP	SGSH	SLC26A11	SRP68	TSEN54	WBP2
Module 140	ATAD1	BCCIP	BLOC1S2	BTRC	C10orf76	COX15	CUEDC2	DHX32	EXOSC1	FAM35A	FBXL15	GBF1	GLUD1	GSTO2	HPS6	IDE	KIAA1598	LDB1	LRRC27	LZTS2	MRPL43	NDUFB8	OAT	OBFC1	PDCD4	PTEN	SEC23IP	SFXN2	SHOC2	SLK	SUFU	TBC1D12	TCTN3	TIAL1	TRIM8	UROS	WAPAL	ZDHHC16
Module 141	ABCF1	BRPF3	BTBD9	CSNK2B	CUL7	CUTA	DAXX	DDR1	DHX16	EHMT2	FAM8A1	FKBPL	FLOT1	GNL1	GTF2H4	KLC4	NFKBIL1	PFKL	PHF1	PPP1R11	RGL2	RING1	RNF5	SKIV2L	TRIM26	TRIM27	TRIM39	VARS	VPS52	WDR46	ZBTB22	ZBTB9	ZFP41	ZKSCAN3	ZKSCAN4	ZNF165	ZNF184	ZSCAN16
Module 142	ACAD11	ALKBH2	ANKAR	ATP6V0B	BAZ2B	BCL6	BRAP	C12orf29	C12orf45	CCDC59	CYP20A1	DDX51	DDX54	DDX55	DEPDC4	DHX37	EP400NL	IFT81	MECR	METAP2	MRPL42	MTR	NCOA1	NDUFA12	NEDD1	NOC4L	NPHP3	POLE	POLM	POLR3B	PUS1	RBM19	SETD8	SLC25A3	SNRPF	TDG	UBE2N	WSB1
Module 143	ADNP2	ATF2	ATP5A1	ATP9B	C18orf21	C18orf25	C18orf32	CCNT2	DYM	FECH	HDHD2	IER3IP1	IMPACT	KIAA1328	KIAA1468	LANCL1	MBD2	MEX3C	NARS	NEDD4L	PIAS2	PIK3C3	POLI	RHBDD1	RTTN	SMAD2	SMAD4	SOCS6	TXNL1	TXNL4A	VPS4B	WDR7	ZCCHC2	ZNF236	ZNF24	ZNF396	ZNF397	ZRANB3
Module 144	CALM2	CBX3	CCDC144A	CCDC144B	COX7A2L	CPT2	DARS	DYNLL1	EIF4G2	FAM106A	FAM73A	FEZ2	HOOK1	INADL	INSIG2	IPP	KRAS	LAPTM4A	LPIN2	MACF1	MAST2	NSD1	PIGF	POMGNT1	PPM1B	PUM1	RAP1B	RAPH1	RASSF8	SBDS	SESTD1	SP4	TMEM182	UGP2	USP33	YPEL5	ZMYM4	ZZZ3
Module 145	ADAM2	ARHGAP23	ATP12A	AVPI1	C15orf48	C9orf135	C9	CDH7	CRYBB3	DMC1	ECEL1	ELOVL3	EXOC2	GRIA1	HCN1	HMX2	HTR1E	HUS1B	KSR1	LPO	MATN1	NDST4	OR10V1	OTP	PCDH10	PEX5L	PPM1L	RBPJL	REG3G	SDK2	SLC13A4	SLC28A2	SLC4A10	STOX1	SUB1	VSTM1	VSTM2A
Module 146	ACTR1A	ARHGAP19	BNIP3	BTAF1	C10orf12	CUTC	CWF19L1	DCLRE1A	ECHS1	ENTPD7	ERLIN1	FRAT2	GLRX3	GOT1	HIF1AN	INPP5A	MGMT	MMS19	MTG1	NOLC1	PAOX	PCGF6	PDCD11	PGAM1	PI4K2A	PPP2R2D	PPRC1	RPP30	RRP12	SLC25A28	SMC3	SMNDC1	TAF5	TM9SF3	TUBGCP2	ZDHHC6	ZNF511
Module 147	BRMS1	C11orf80	CCS	COX8A	CTTN	DPF2	DPP3	EHD1	FADD	FAU	FIBP	FKBP2	FRMD8	IGHMBP2	MACROD1	MRPL11	MRPL21	NADSYN1	NUDT22	ORAOV1	OTUB1	PPFIA1	PRDX5	RAB1B	RBM4	RCE1	RNASEH2C	RTN3	SPTBN2	SSSCA1	STX5	TPCN2	TRPT1	TUT1	YIF1A	ZBTB3	ZNHIT2
Module 148	AGBL5	AQR	BAHD1	C2orf44	CCT4	CCT7	CPSF3	DDX1	DHX57	DUSP11	E2F6	FBXO11	GMCL1	IAH1	KIAA1841	KIF3C	MAPKBP1	MFAP1	NDUFAF1	NOL10	PNO1	RAB10	RPAP1	RPUSD2	RTF1	SLC30A6	SPAST	SPG11	SRP14	STAMBP	THADA	TP53BP1	TSSC1	USP34	VPS39	WDR35	YIPF4
Module 149	AGPAT4	AMOTL1	APBA2	ARHGEF4	CHST6	CLIC4	DEPDC7	DZIP1	EIF5A2	EN1	FAM101A	FHL3	GPR161	GPX7	KDELC1	KHDRBS3	LRP12	LTBP1	MAP4K4	MEX3B	MYO1E	NXN	PRICKLE1	RBMS1	RNF144A	ROR1	SH3PXD2B	SMO	SPHK1	SPSB1	TCF7L1	TIAM2	TMEFF1	TMEM158	TUBB6	ZNF462	ZNF532
Module 150	AAK1	ADRBK2	ANKRD55	ASPHD2	C11orf16	CALML4	CCDC141	CDH26	DDAH1	DOCK10	EMB	FAM19A1	GUCY2C	H1FOO	HYAL1	IL12A	IRF2	KCNA3	KIF19	MMP27	NFKB1	PARP8	PDE4DIP	PLEKHA2	REM1	SETX	SHANK2	SLFN13	SLFN5	STAR	TACC1	TMEM154	TMEM163	TPST2	TSKS	TTYH2	WDR64
Module 151	AKAP1	APPBP2	BCAS3	CCDC47	CLTC	COX11	CUEDC1	CYB561	DDX42	DHX40	FTSJ3	HEATR6	ITGA3	MED13	MSI2	PCTP	PDK2	PPM1D	PPM1E	PSMC5	PTRH2	RAD51C	RNF43	RPS6KB1	SMARCD2	SUPT4H1	TEX14	TEX2	TLK2	TRIM37	TUBD1	USP32	USP6	VEZF1	ZNF652	ZNF689
Module 152	ADPGK	ARID3B	BTBD1	C15orf40	CLPX	CSNK1G1	DENND4A	DET1	DIS3L	DPP8	EFTUD1	FAM103A1	HERC1	HMG20A	IMP3	MAP2K5	MESDC2	MTHFS	MYO9A	PARP16	PDCD7	PDE8A	PIAS1	PTPN9	RAB11A	RNF111	SCAPER	SEC11A	SENP8	SLTM	SNX1	TBC1D2B	TM2D3	TRIP4	USP3	WDR73
Module 153	ACVR1B	ADAT3	BBC3	BCAM	BMP8B	CACNA1A	CADM3	CEBPA	CENPB	CLASP1	CLDN17	CMIP	CYP51A1	GAST	GH2	HNRNPA2B1	HS2ST1	HTR1A	KRTAP2-4	LBH	LCE3E	LHX1	LRP1	NKD2	NRSN2	PAK4	SCARF2	SKI	SLC26A1	SLC6A18	SMARCC2	SOBP	SPIRE2	SYNGR4	SYNPO	TCEA2
Module 154	HIST1H1C	HIST1H1D	HIST1H1E	HIST1H1T	HIST1H2AA	HIST1H2AB	HIST1H2AC	HIST1H2AD	HIST1H2AG	HIST1H2AH	HIST1H2AK	HIST1H2AL	HIST1H2AM	HIST1H2BB	HIST1H2BD	HIST1H2BE	HIST1H2BF	HIST1H2BG	HIST1H2BH	HIST1H2BI	HIST1H2BJ	HIST1H2BK	HIST1H2BL	HIST1H2BM	HIST1H2BN	HIST1H3D	HIST1H3E	HIST1H3F	HIST1H3H	HIST2H2AA3	HIST2H2AB	HIST2H2AC	HIST2H2BE	HIST3H2A	HIST3H2BB	OR2B6
Module 155	ACBD3	ANGEL2	ARID4B	ARV1	BLZF1	C1orf27	C1orf56	COG2	EDEM3	EXOC8	FAM63A	GGPS1	GOLPH3L	HSD17B7P2	HSD17B7	IARS2	LPGAT1	LYPLAL1	MIA3	MRPS14	NSL1	NUP133	PEX19	PSEN2	RAB3GAP2	RCOR3	SCYL3	SRP9	TATDN3	TMCO1	TOR1AIP1	TSNAX	UHMK1	VAMP4	WDR26	ZBTB41
Module 156	ADAM28	ATP8B4	CD14	CLEC1A	CLEC9A	CLIC5	ESR2	FAM92B	FCGR2A	FPR1	GPA33	ITM2C	KCNA2	KCNK10	KCNN3	KLRC1	KLRC2	KLRC3	KLRC4	KLRF1	KRT81	NLRP7	OR6X1	P2RY12	P2RY13	PKHD1L1	PLB1	PTGDR	SCARF1	SMR3A	STAB1	STAMBPL1	TFAP2A	TLR10	TXNDC5	ZNF366
Module 157	ADAM10	ALDH18A1	C6orf48	CD47	CDC27	CKAP4	CNNM3	CREM	DDIT3	F2RL3	FEM1B	GEMIN5	H1FX	H2AFY	HCFC2	IFT57	KPNB1	LARP1	NOL6	POLR1E	PRPF4	PTMS	RARG	RNF113B	RNF38	SH3BGR	SHB	SLC31A1	TESK1	TGFBRAP1	TLN2	TSC22D2	VCP	WDR92	ZBTB5	ZFAND2A
Module 158	ARL5A	BAX	BMPR2	CCDC122	CHIC2	CREB1	ERF	FUBP1	ITGA2	KIAA1033	KIF27	LIMD1	MAGOH	MOCS2	MPHOSPH8	MTA2	NCOA4	NOL8	NSUN6	OR2H1	OSBPL8	PHF2	PLEKHB2	RASA1	REL	RNF122	RTN4	SASS6	SLC35A3	SMU1	SRC	TAF1L	TFAP2C	VPS13A	ZC3H13	ZMYM2
Module 159	ADCY8	AGXT	C9orf153	CDH9	CNTNAP4	CRYGB	CRYGC	DAO	F11	FBXL21	FGF23	FOXA2	FSTL5	HECW1	HFM1	IL23R	KCTD8	KRTAP1-5	LIX1	MLN	MORC1	NLRP11	OLIG2	OR51B4	PHYHIPL	POU6F2	PRDM14	SEMG1	SFTPA1	SLCO1B1	ST8SIA3	SYT10	TEX15	TRPM1	ZNF169
Module 160	AKT1S1	ALDH16A1	AP2A1	AP2S1	CALM3	CNOT3	ECH1	EPN1	FIZ1	GRWD1	HSPBP1	IRF3	ISOC2	KPTN	LENG1	MED25	NAT14	NOSIP	NR1H2	PIH1D1	PNKP	PPP2R1A	PRMT1	PTOV1	RUVBL2	SCAF1	SNRPD2	SUV420H2	TBC1D17	TFPT	TRIM28	U2AF2	UBE2M	ZNF524	ZNF628
Module 161	AANAT	ADRA1D	ALPPL2	ANKRD33	AQP2	ASTL	C3orf22	CHRNE	GPR12	GPR25	KCNK7	KLC2	KLK14	KRT85	MAP3K9	MAS1L	MRGPRE	OR10P1	OR11A1	OR11L1	OR13A1	OR2B11	OR4D1	OR51L1	OR52M1	OR5V1	PRB3	PROP1	RTN4RL2	SLC22A12	SNCB	SPINK7	TAAR5	TMEM95	ZNF599
Module 162	AGPAT5	BIN3	BNIP3L	CCDC25	CHMP7	CNOT7	DCTN6	ELP3	ENTPD4	EPHX2	ERICH1	FBXO25	FDFT1	GTF2E2	INTS10	INTS9	LEPROTL1	LONRF1	MCPH1	MTMR9	MTUS1	NEIL2	PCM1	PINX1	POLR3D	PPP1R3B	PPP2CB	PPP2R2A	TNFRSF10A	TNKS	VPS37A	WRN	XPO7	ZNF395	ZNF596
Module 163	ANKRD46	ARFGEF1	ARMC1	ATP6V1C1	ATP6V1H	C8orf37	CHRNB3	COPS5	CPNE3	CSPP1	DPY19L4	EBAG9	EIF3H	KIAA0196	KIAA1429	LACTB2	LYPLA1	MTFR1	NCOA2	RAB2A	RB1CC1	RRM2B	RRS1	STAU2	TCEA1	TCEB1	TERF1	TMEM67	TMEM70	TPD52	TRAM1	UBE2W	UBR5	VCPIP1	VPS13B
Module 164	A1BG	ACOT6	B9D2	CCDC87	CCDC97	CHMP2A	CLCN3	CPD	DNAL1	FAM86B1	HEATR4	HELZ	KCNH1	MZF1	PECR	RABAC1	SEPW1	SERTAD1	SPHK2	STXBP4	TTC26	TTC30A	TTC30B	XRCC1	ZBTB45	ZDHHC4	ZNF234	ZNF324	ZNF444	ZNF446	ZNF480	ZNF497	ZNF557	ZNF584	ZNF780B
Module 165	ACTB	ANKRD6	APCDD1	ARL4C	BICD1	BICD2	C1QTNF1	CCDC102A	CDC14B	CHST3	CLIP2	CPNE2	EPHA2	FKBP14	FOXQ1	FSCN1	HABP4	HAPLN3	KIF7	KIFC3	LCE1A	LUZP1	MFGE8	MXRA7	NOTCH1	PLEKHG2	PLSCR3	PTK7	RIN3	SLC43A3	TES	TINAGL1	TP53I3	TTYH3	VSNL1
Module 166	ASTN1	BMPR1B	C5orf38	CDH18	CEBPD	CLEC12B	EIF4E3	FAM53B	GFOD1	GPD2	GPR27	HIVEP3	HPSE2	IRX2	KCNIP1	LMBR1	LRRN2	MAP3K8	NR4A2	OR4K15	PDLIM5	PPP1R1C	PYGL	RTP3	SLC16A12	SSFA2	SYT13	TBC1D8	TG	THSD7B	TRIB1	TRIM9	UPK1A	ZC3H12A
Module 167	AAMP	ABCC10	ARHGAP27	CCM2	DDX56	DNAJB2	DNPEP	DTX3	FAM134A	FBXW4	GAK	GCK	HKR1	HPCAL1	HPCA	MADD	MOV10	NRBP1	NUDCD3	NUMA1	OGDH	PLCG1	POLD2	POLL	PPM1G	PREB	RBCK1	RGS19	RNF25	TNIP2	VPS11	WDR1	YKT6	ZNF513
Module 168	ATP13A4	ATP13A5	B3GNT1	C8orf44	CAP2	CHDH	CLCA2	CORO6	DCAKD	ELOVL2	GUK1	HDAC5	IL17RB	MBOAT1	MUCL1	NAGS	NKD1	NPY1R	NPY5R	NRIP3	PCMTD1	PELI3	PIP5K1B	PRODH	RBM24	RLN1	RLN2	RNF39	SGK3	SGPP2	SLC16A5	TKTL2	TMEM101	TP53INP2
Module 169	ANKH	APBA1	BAG2	CACHD1	CD55	CHST9	CLCA4	CMTM5	COL9A1	CTTNBP2NL	DCLK2	DLK2	FAM3D	GAS2	HILS1	HS3ST4	IRX1	ITGA9	KCNH8	LINGO2	LOXL4	MRGPRX3	NDRG2	NES	PDE1C	PTPRZ1	RAB23	RAI14	SDC2	SLC27A6	SMYD1	TPPP2	VSX1	ZNF454
Module 170	ADRB1	ALLC	ANGPTL7	BCHE	CAPN11	CAT	CCL28	DAPL1	GALNT8	IKZF2	KRT27	LRRC3B	LRRTM2	LTF	MUC7	NPPA	NPY2R	OLFM4	OXTR	PIGR	PKHD1	PROL1	PTPN5	RFPL4B	SCN7A	SLC10A6	SLC28A3	SLITRK3	SMR3B	STEAP4	TCN1	TESC	TFCP2
Module 171	ABCB9	ACE	ANKRD40	ATP5G1	CALCOCO2	CCNT1	CNNM2	EPN3	GCA	HAPLN2	HS1BP3	HSD17B14	LARP4	LRRN1	MRPL27	NME1	NOX5	ORMDL2	PA2G4	PHB	PPP1R9B	PTGES3	RSAD1	SLC35B1	SNF8	SPAG9	SPATA20	SPOP	TOB1	UBE2Z	UTP18	XYLT2	ZNF607
Module 172	CEBPZ	DNMT3A	FAM136A	GRHL1	ITGB1BP1	KALRN	KCMF1	KLF11	LRPPRC	MEMO1	MPHOSPH10	MRPL19	MTIF2	PAPOLG	PEX13	PNPT1	PTCD3	RMND5A	RPIA	RPS27A	RPS7	SERTAD2	SLC4A1AP	SMC6	SMEK2	SPRYD3	TIA1	TTC27	UGDH	USP39	VPS54	XPO1	YWHAQ
Module 173	ADAM18	ADAMTS20	ADIG	ADRA1B	C3orf49	CATSPER4	DNAJB7	ENAM	FEZF1	FGF22	FOXR1	GABRA6	GAPDHS	GCG	GLIPR1L1	KCNG2	KNCN	NPVF	NXPH2	OR13D1	OR1L1	OR2G3	OR5B17	OR5M3	OR6A2	RXFP2	SNAP91	TAAR6	TPH2	ULBP1	WBP2NL	WFIKKN2	WNT8A
Module 174	ADAT2	AMD1	EPM2A	GOPC	GTF3C6	HACE1	HDAC2	HECA	HINT3	HSF2	KATNA1	KPNA5	LACE1	LTV1	MED23	MTRF1L	NUP43	NUS1	PCMT1	PEX3	PPIL4	REPS1	REV3L	RNF146	SF3B5	STX7	TBPL1	TRMT11	TUBE1	UBE2J1	VTA1	ZBTB24
Module 175	ABCC11	ABCC12	ATP1B1	BMP4	C1orf115	CADPS2	CAST	CREB3L1	CRYM	EGLN3	ELL2	ENTPD3	FCN2	GATS	GNMT	ICA1	LDLRAD1	LIMCH1	MAK	PDLIM1	RNF144B	RNF148	SEMA3E	SERHL2	SERHL	SLC25A18	STEAP1	STEAP2	TMEM86A	TSPAN9	WFDC6	ZAK
Module 176	ATP8B1	BAHCC1	CASZ1	DAB2IP	DENND2A	DLL1	EFNB3	FOSL1	FOXF1	FZD10	GTDC1	HEY2	HMGA2	HOXA10	HOXA2	HOXA3	HOXA4	HOXA5	HOXA7	HOXA9	LAMC3	LIF	LRP4	LRRC8A	LYPD1	NKX2-1	OTUB2	PCSK9	PELI2	PRUNE2	SHC3	SKAP2
Module 177	ABCF3	ACTL6A	ALG3	ATP13A3	CLCN2	DCUN1D1	DLG1	DNAJC19	FAM131A	IQCG	KIAA0226	LRCH3	LSG1	MAGEF1	MCCC1	MFN1	MRPL47	NCBP2	OPA1	PAK2	PIGX	POLR2H	RNF168	RPL39L	RSRC1	SENP2	SENP5	TMEM41A	USP13	WDR53	ZNF639
Module 178	BMP1	C1S	CALD1	COL5A3	DDR2	DSE	EMX2OS	EMX2	FKBP7	GAS1	GFPT2	KCNJ15	LAMB1	LEPRE1	LOXL2	MFAP2	MMP14	NINJ2	NNMT	NT5E	PDPN	PLA2G5	PRKCDBP	RCN3	SEC23A	SERPINH1	TBX18	TPST1	VIM	WISP2	ZNF469
Module 179	ACRV1	C17orf77	CFHR4	CLDN18	CNBD1	COX7B2	DSCR4	DSCR8	GBA3	GPR123	IL5RA	KRTAP13-1	LY6G6E	MAEL	NCR2	OR1F1	OR4P4	OR51B6	OR52B2	OR52E6	OR56A3	OR8A1	OR8D1	OR8G2	POU5F2	SFRP5	SLC5A11	TAS2R39	TGM7	ZDHHC19
Module 180	ACOT8	ACTR5	ADRM1	BLCAP	CABLES2	CTNNBL1	CTSA	DIDO1	DNAJC5	DNTTIP1	LSM14B	MANBAL	NCOA5	OSBPL2	PIGT	PSMA7	RPS21	SDC4	SERINC3	SNX21	SS18L1	SYS1	TAF4	TMEM189	TOMM34	YTHDF1	YWHAB	ZNF335	ZSWIM1	ZSWIM3
Module 181	ARHGEF1	BCKDHA	CCDC9	DEDD2	DGKA	ERCC1	ERCC2	EXOSC5	FAM98C	FKRP	GYS1	JOSD2	KDELR1	MED29	NFKB2	NUCB1	PAF1	PPP1R12C	PRKD2	PRPF31	PTK2B	PTPN6	RDH13	RHOG	SPINT2	TAPBPL	TNIP1	TRAPPC6A	TRIM41	VRK3
Module 182	ACP2	ATP5B	AUP1	DBNL	DCTN5	EIF2B4	ELMO2	EWSR1	FARS2	FOXN1	GSPT1	HSD3B7	HTRA2	IPPK	MARS	NOMO1	PCBP2	PCCB	PRMT5	PSMC3	RBM23	SDHA	SLC1A5	SLC35C2	SLC3A2	SNX17	TRAFD1	TTC5	ZNF346	ZSCAN22
Module 183	AP1G2	AP4S1	C14orf119	CHD8	CHMP4A	DAD1	DHRS4	EAPP	HECTD1	HOMEZ	IRF9	KIAA0391	MNAT1	NEDD8	NRL	PCK2	PPP2R3C	PSMA6	PSME1	PSME2	RNF31	SCFD1	SIX4	SLC38A6	SNX6	SRP54	THTPA	TINF2	TM9SF1	TOX4
Module 184	ABCD4	ALDH6A1	ATXN3	BAG5	C14orf142	C14orf169	CALM1	CINP	COQ6	CPSF2	EIF5	GLRX5	GSTZ1	ISCA2	KLC1	MARK3	NUMB	PAPOLA	POMT2	PPP2R5C	PSMC1	RCOR1	SEL1L	SETD3	SLC39A9	SMEK1	TMED10	WDR20	ZC3H14	ZFYVE1
Module 185	ABHD6	ACTR8	ACVR2B	APPL1	ARIH2	BANP	CAMSAP1	DCP1A	GNL3	NAT6	NKTR	OXSR1	PBRM1	PDPR	RAD54L2	RPL14	RPL29	RPP14	RPSA	SELK	SETD2	SFMBT1	SMARCC1	SS18L2	USP4	VPRBP	WDR82	ZNF197	ZNF35	ZNF445
Module 186	ABCD3	ADI1	AQP5	ARRB1	BCL2L10	BRDT	C1GALT1	CA13	EHF	FCGRT	FOLH1	HSPB8	ITGA6	NPAS2	OBP2A	OBP2B	OXCT1	PART1	PDZK1IP1	PISD	PKDREJ	PPARGC1A	PPP1R1B	SLC29A3	SLC45A3	SLC5A1	SOX9	TESK2	TRH	VLDLR
Module 187	ABCA6	ABCA8	ABCA9	ABCB1	ABI3BP	ANGPTL1	ASPA	C7	CCL15	CRHBP	CYTL1	DNASE1L3	EBF3	FREM1	FXYD1	GDF10	GIPC2	IL33	LCN6	LEPR	MEOX1	MEOX2	MMRN1	PGM5	PI16	SCARA5	SDPR	SELP	SVEP1	TPO
Module 188	ACP5	BEST1	CACNA2D4	CD300C	CPM	CREG1	CTSB	GAL3ST4	GPX1	GRN	HEXB	IL10RB	IL17RA	IL6R	LACTB	LIPA	MEFV	MFSD1	NAGK	OR1E2	OR51I2	PSAP	RAB8B	SIGLEC11	SIGLEC5	SLC37A2	SLC6A12	TBXAS1	TGM2	TMBIM1
Module 189	ADAM32	ARG2	ATP6V1B1	C10orf111	DLGAP1	ERRFI1	EXTL1	FRMD5	GPR37	GPR75	HAS3	INHA	ITGA10	KCTD14	KLF10	MAFF	MPL	MYOZ1	NCAN	NPPC	NTRK3	OBSL1	PHLDA1	RASGEF1A	RAVER2	SLC4A3	SPEG	VAX2	ZNF488
Module 190	AEBP2	C12orf4	C12orf5	CD9	CMAS	DDX47	DERA	DNM1L	EMG1	ERGIC2	ETNK1	FGFR1OP2	FOXJ2	GOLT1B	ING4	MANSC1	MED21	MRPL51	MRPS35	NDUFA9	PHB2	PHC1	PYROXD1	RECQL	STRAP	TAS2R14	TM7SF3	YARS2	ZNF384
Module 191	AKAP9	ARPC1A	BCL7B	BUD31	EIF4H	FIS1	GATAD1	GRK4	GTF2I	NSUN5	OR9G4	PCLO	RABGEF1	RFC2	RHBDD2	RSBN1L	STYXL1	TBL2	TMEM60	TRIM4	VKORC1L1	WBSCR16	WBSCR22	WDR60	ZKSCAN1	ZKSCAN5	ZNF3	ZNF425	ZP3
Module 192	ACTN4	ALKBH6	C19orf40	C19orf47	COX6B1	EIF3K	GRAMD1A	LIN37	LRFN3	MRPS12	NFKBIB	PDCD2L	POLR2I	PSENEN	PSMC4	PSMD8	RBM42	SAMD4B	SARS2	SHKBP1	SIRT2	SUPT5H	TBCB	THAP8	TIMM50	TMEM147	U2AF1L4	USF2	YIF1B
Module 193	ATF5	BCL2L12	C19orf48	CIC	DMPK	FBXO46	GEMIN7	GSK3A	IRF2BP1	KCNJ14	LIG1	MARK4	NDUFA3	NUP62	PAFAH1B3	POLD1	PRR12	SAE1	STRN4	SYMPK	TMEM86B	TSEN34	ZNF331	ZNF473	ZNF526	ZNF574	ZNF576	ZNF580	ZNF71
Module 194	ZNF100	ZNF107	ZNF117	ZNF141	ZNF208	ZNF253	ZNF254	ZNF429	ZNF430	ZNF431	ZNF43	ZNF479	ZNF486	ZNF492	ZNF493	ZNF595	ZNF626	ZNF675	ZNF676	ZNF678	ZNF680	ZNF681	ZNF682	ZNF708	ZNF714	ZNF85	ZNF91	ZNF92	ZNF99
Module 195	ABCB10	B3GALNT2	C1orf131	C1orf198	CHML	CNIH4	DEGS1	ENAH	EPRS	FBXO28	FH	GNPAT	HEATR1	INTS7	LIN9	NOTCH2NL	NVL	PARP1	RAB13	RAB4A	RBM34	RRP15	TAF1A	TBCE	TFB2M	THEM4	TOMM20	TP53BP2	TTC13
Module 196	ADIPOR1	ARF1	CCT3	DDX59	DISP1	EFCAB2	GPATCH2	HDGF	IPO9	ISG20L2	KIFAP3	KLHL12	NME7	PIP5K1A	PKNOX1	PPP2R5A	PRCC	PRPF3	PYCR2	RNPEP	SLC25A44	SLC30A1	SLC39A10	SMYD3	SPATA17	TBC1D19	TMEM9	UBAP2L	UBE2Q1
Module 197	ADSSL1	AKTIP	ANGEL1	ANKRD9	BBS2	BRF1	BTBD6	C14orf2	C14orf80	CDC42BPB	CHD9	CYLD	DNAJA2	FTO	ITFG1	LONP2	N4BP1	NUDT14	PACS2	PCNX	PHKB	PPP1R13B	RBL2	RPGRIP1L	SIAH1	SIPA1L1	SIVA1	SPACA1	ZFYVE21
Module 198	ALG6	BMP8A	BTF3L4	C1orf122	C1orf50	CCDC23	DMAP1	DPH2	EBNA1BP2	EIF2B3	ELOVL1	EPS15	FOXJ3	KHDRBS1	LSM10	MED8	MRPS15	OSBPL9	PHACTR4	PPIE	PPIH	PRDX1	RLF	RRAGC	SFPQ	TOE1	TRAPPC3	TRIT1	YTHDF2
Module 199	AK5	ANG	ATXN7L2	C10orf107	C21orf58	CDK5R1	CLIC6	CLN5	CRTAP	DDO	ENPP4	ENPP5	FBXL3	GJA1	LRRC4C	PARP3	PIK3IP1	PMP22	PTGER3	QDPR	RAB31	RNASE4	RTN1	RUNX1	SLC16A4	SULF2	TCOF1	TEKT3	ZMIZ2
Module 200	ANKRD30A	ARL9	C3orf58	C8orf46	CAPN13	DOCK7	EPB41L4A	FAM110C	FAM135A	GALNT7	GPRC5C	KIAA1244	MALT1	MAPRE2	ME2	MYBL1	MYC	PAQR3	PATZ1	PGM1	REEP1	SCNN1A	SH3BP4	SPRED2	SYT17	TAF4B	TMC5	TMEM45B	TSPAN15
Module 201	ACTG2	C2orf40	CALML3	CDH22	CLDN19	COL17A1	DSC1	DST	EDN3	IL17B	KCNJ16	KCNMB1	KRT13	KRT15	LGR6	LOR	MYLK	NRG2	PAK7	PDE9A	PIK3C2G	PTN	RNF186	RYR3	SYN2	TP63	TSLP	WIF1	WISP3
Module 202	ADAM22	B4GALNT3	C6orf10	CPB2	CRNN	CRP	FGFRL1	FNDC8	GDF2	GPR61	GRM5	HAVCR1	HLA-DRB6	IFNA7	IL31	KLF3	MYH4	OR13G1	OR1Q1	OR2L13	OR4K14	OTOP3	PCDHAC2	PLA2G2F	PTH	SLC10A2	SPAG11B	ZNF804B
Module 203	AP4E1	ARIH1	COMMD4	COX5A	ETFA	FAH	FAM96A	FBXO22	GNB5	GTF2A2	IDH3A	IREB2	MAP2K1	MAPK6	MRPL46	MRPS11	MTFMT	NPTN	PSMA4	RCN2	SNAPC5	SNUPN	SPPL2A	TMOD3	TRPM7	USP8	WDR61	ZFAND6
Module 204	CSH1	CSH2	CSHL1	EIF4B	GH1	GLTSCR2	GNB2L1	HNRNPA1	HSF5	IMPDH2	KCNA10	LETMD1	NACA2	NACAP1	NACA	OR2W1	PIK3R2	RFX1	RPL18	RPL28	RPL3	RPL41	RPS23	RPS5	TRPC7	WNT7A	ZBTB7C	ZNF581
Module 205	APOLD1	BAALC	C9orf16	CBWD1	CBWD5	CBWD6	CKB	CLDN5	CYP8B1	DCST2	FAM43B	GPR20	GRIN2C	HEYL	HOXB8	IER5L	MOBP	NFAM1	NTN1	NTSR1	PNPLA5	PRR18	SHANK3	SOX17	SP3	TAS2R60	TINAG	TLX2
Module 206	ACP6	CASP8AP2	CCNC	COQ3	CYP2A13	CYP2A6	CYP2A7	EGLN2	HMGN3	ID2	KCND3	KCNK1	LYRM2	MAP3K7	MT1B	MT1E	MT1G	MT1H	MT1M	MT1X	MT2A	MTO1	RARS2	RNGTT	SYNCRIP	TRIM72	USP45	XYLT1
Module 207	APEX1	BCL2L2	C19orf57	CTAGE1	CTAGE4	CTAGE5	CTAGE6	DHDH	FBXO33	IFT80	IPO4	KATNAL2	LDHC	METTL3	MLF1	NGDN	OXA1L	PARP2	PLEKHG4	PSMB5	RAB2B	RABGGTA	RAD9B	SMC1B	SPDYA	ST7	SUPT16H	TMEM55B
Module 208	ACD	ALG14	AP1G1	ARL2BP	BCAR1	C16orf70	CCDC113	CDH1	CENPT	CKLF	CTCF	DHODH	DOK4	DYNC1LI2	GLG1	GOT2	GPR56	HSBP1	KIAA0513	MMP15	PARD6A	PDP2	SETD6	TRADD	USP10	ZFP1	ZFP90	ZNF319
Module 209	ADAMTS5	ADAMTSL1	CNTN1	CRYGN	CYP26A1	EPB41	GAP43	GDF6	GOLIM4	GPC1	HOPX	HRH1	KIRREL	LATS2	MSX1	MYH11	NEXN	P2RY1	PHLDA3	PITX2	PPFIBP1	PVRL3	SH3PXD2A	SHOX2	STMN2	TGFBR1	TPM4	TSPAN18
Module 210	ACO1	ACRBP	ACSL1	ARL11	ATP6V0D2	BFSP2	CCDC108	CCDC109B	CDV3	CYP2U1	GBE1	GBP7	GCHFR	GLYCTK	HS3ST2	MAML3	MINA	MMP9	RAB32	SDCBP	SGCB	SGMS2	SNX7	ST6GALNAC4	TCHH	TM4SF19	TUSC3	UBE2E2
Module 211	B3GALT5	CCR3	CD177	CHRNA1	CLCF1	ESPN	FAM132A	FOSL2	FOXA3	GPR26	GPR62	HES2	HES5	IGSF5	KIF26A	MXD1	PCP4	PIK3C2B	PKN3	PLEKHG5	PTGER1	SLC46A2	TCP11	TMEM44	UBQLNL	VSIG2	WT1
Module 212	ACAN	ADAMTSL2	ALPK3	ANGPT2	CHST1	CSPG4	DCLK3	ESM1	FLT1	GABRD	GRM1	GRM8	GTF2A1L	HECW2	IBSP	KCNN2	KLHDC8A	NDUFA4L2	OPCML	PEA15	PLXNA2	PODXL	PPFIA2	PTPRR	SAMD14	SLC6A1	TRPC4
Module 213	ABCA5	ADAM15	ANKRD29	AQP3	CDC14A	CTXN1	EFNA3	ENTPD2	FUT3	FUT5	FUT6	GAS2L1	IDH2	LAMA3	LIFR	MUC5B	NAP1L5	NMNAT3	PFKFB3	PRSS27	RASL10A	RHOV	S100P	SBK1	TRIM46	ZBTB7B	ZNF710
Module 214	ABCA4	ARHGAP18	ARHGAP29	CAP1	CBLB	CDCP1	ENC1	FGD5	FMO4	FRK	FRMD4B	FUT1	IFNGR2	IGSF3	ITGB6	MGST1	MST1R	NAT8L	NELL1	NOTCH2	PCSK2	PIK3R1	PLEK2	PTGFRN	SLC24A3	XPR1	ZNF608
Module 215	ACOX1	AMZ2	BPTF	COIL	DDX5	GGA3	GNA13	H3F3B	HIST1H3B	HIST1H3C	HIST1H3G	HIST1H3I	HIST2H3C	HIST3H3	INTS2	METTL2A	METTL2B	MKS1	MRPS23	MTMR4	NOL11	POLG2	PRKAR1A	PRPSAP1	SUMO2	TOM1L1	UNK
Module 216	ARMC6	BSG	CCDC94	CDC34	DAPK3	DDX49	DOHH	DUS3L	FZR1	LOC407835	LONP1	LSM4	MAP2K2	MCOLN1	MRPL4	NCLN	PLEKHJ1	POLR2E	PTBP1	RNF126	SBNO2	SGTA	SH3GL1	SIRT6	SLC39A3	TIMM44	TMEM161A
Module 217	ARHGAP26	ATM	BGLAP	BPNT1	CASP8	CEP350	FKBP1B	GLTP	GON4L	HELB	HNRNPC	LGR4	LMX1A	LOC285074	MDM4	MED18	NUCKS1	PGBD1	PGBD2	POGZ	RBP1	RNF125	SLC17A5	TEP1	TPR	TROVE2	ZC3H11A
Module 218	APOM	CALML6	CAPS	CHCHD7	CHD7	FAM84B	MAL2	NEURL2	NSMAF	OXR1	PABPC1	PABPC3	PDE7A	PLA2G3	PLAG1	RBM12B	RNF19A	RPS20	SAMD12	ST3GAL1	STK31	TUBAL3	WFDC2	ZBTB10	ZHX2	ZNF572	ZNF704
Module 219	B4GALT2	C1orf109	CC2D1B	EYA3	FAF1	GNL2	GPBP1L1	INPP5B	KTI12	LRRC41	MMACHC	MRPL37	MUTYH	NASP	NRD1	NSUN4	PARS2	PRPF38A	PTPRF	SCMH1	SF3A3	TMEM69	UQCRH	USP24	UTP11L	YBX1	YRDC
Module 220	B3GAT1	C1QL4	CCK	CDH4	CHIA	DTD1	EMILIN3	ERC2	ESF1	KCNQ4	LMO1	MYO1H	NANP	NXT1	OLIG1	OR7A5	PCBP3	QRICH2	RASGRF1	RPRML	RYR1	SLC15A1	SLC22A1	SLC28A1	SNRPB2	TCF15	ZNF133
Module 221	ACTN2	ALOX12P2	BCAN	C8G	CDKAL1	DMRT1	FOLR1	FOLR3	FTCD	GSTA2	GSTA3	GSTA5	METTL7B	MKRN3	MUC15	NPB	PDIA2	PLEKHB1	PRSS1	PRSS3	RAX	SCARB1	SCUBE3	SLC38A3	TAGLN3	TRIM10	TRIM15
Module 222	ADARB1	ANGPTL5	CA3	CASQ2	CAV3	CYP26B1	DHRS3	EBF2	FHL5	GFRA2	HRC	HSPB6	IQSEC3	KCNAB1	KLF15	LDB3	LEFTY2	MBP	MUSTN1	MYOM1	NFATC1	NMUR1	PYGM	RBP7	SGCA	SPTBN1	TTC7B
Module 223	ADA	ARRB2	CAMK4	CHST2	COTL1	CSK	DUSP2	ETS1	FYN	HCRTR1	IFNAR2	KIF21B	LIMD2	LYN	NFKBIE	P2RX5	PAG1	PLCB2	PLCL2	PLEKHO1	PPP2R2B	RASSF4	SH2D2A	SPIB	SYK	SYT11	TOX2
Module 224	AKR1C4	C14orf39	C17orf78	C21orf62	C7orf33	CCDC38	DDX4	FGF17	GRIN3B	HTR4	IFNA10	IQCF3	KCNA6	KCTD16	NLRP2	OR5D13	PADI4	PKD1L3	PTCHD2	PTF1A	SERPINB10	TAS2R50	TSHR	TTLL2	ZBTB12	ZFP30
Module 225	ANKRD1	C1orf87	CCDC37	CLEC2A	CSMD1	DKK4	FOXL2	GABRA2	GC	GNAT2	IL31RA	IL4	KLF17	MGAT4C	PDE6H	PDYN	PMP2	RAG1	SALL3	SPTB	SYCP3	SYNPR	TBX4	TMPRSS11F	XKR5	ZSCAN4
Module 226	ACTL6B	AP3B2	APLP1	BRSK2	C1QL1	CACNG2	CCDC64	CELSR3	CIB4	CKMT1A	DNAJC6	HCN3	HRH3	KCNH2	KCNK3	KCNQ2	LIN7B	MGAT5B	MPP3	NMNAT2	PPFIA3	RELL2	RIMS2	STX1A	STXBP5L	VGF
Module 227	AARSD1	CACNB3	CASC3	ERBB2	FBXL20	GRB7	LASP1	MED1	MED24	MLLT6	MRPL45	ORMDL3	PCF11	PCGF2	PIP4K2B	PNMT	PSMB3	PSMD3	RAPGEFL1	RPL19	RPL23	STARD3	TCAP	THRA	VAT1	WIPF2
Module 228	ACTR3B	AGK	ATP6V1F	BAZ1B	BRAF	C7orf49	CASP2	CHCHD3	GTF2IRD2	MDH2	MRPS33	NDUFB2	NOM1	NUP205	PRKAG2	PUS7	RBM28	RBM33	RHEB	RINT1	SSBP1	TRRAP	UBE3C	WDR91	YWHAG	ZC3HC1
Module 229	AGTRAP	ALG10B	ALG10	APAF1	ARL1	ARPC3	CCDC53	CHMP4B	CRY1	ERP29	FBXO34	IRAK4	KCTD10	NFYB	POP5	PPHLN1	PRDM4	PUS7L	RSRC2	SIRT4	SLC15A4	TAOK3	TMEM116	TWF1	YAF2	ZCRB1
Module 230	ACADM	ATG4C	ATPAF1	C1orf123	CCBL2	DBT	DNAJB4	DPH5	DR1	EXTL2	LRRC42	RNF11	RNF20	RSBN1	SCP2	SLC44A1	SNIP1	SPIN1	TTC4	TXNDC12	ZBTB6	ZMYM6	ZNF189	ZNF510	ZNF684	ZNF782
Module 231	APC2	ATCAY	C10orf99	CHAT	COL20A1	DES	DLG4	FRMD4A	GPR151	HLF	IAPP	KRTAP1-3	LCE1C	LTBP4	MAST1	MEX3D	MIDN	NOTCH3	NPBWR2	PARD6G	PPP1R14A	RXFP3	S100A5	SEMA6B	SPRR1A	ST8SIA2
Module 232	AMN	ATN1	CACNA1B	CCDC33	COG3	CTRB2	CYB561D1	DGKQ	ERN2	FAM131C	FOXD4L1	GIPR	GJC1	GLIS2	KLHL17	MCAT	NHLH1	OR5J2	PCDHGA7	PEX10	SLC6A17	SPATA2L	SPSB4	THEM5	TNK2	ZDHHC8
Module 233	AHI1	AIM1	ATG5	BCLAF1	C6orf203	CD164	CDC40	DOPEY1	FBXO30	FIG4	FOXO3	HDDC2	IRAK1BP1	PDSS2	PGM3	PHIP	PREP	QRSL1	RTN4IP1	RWDD2A	SEC63	SHPRH	SMPD2	SNX3	TPD52L1	TRAF3IP2
Module 234	ATAD2	C8orf76	CCNE2	DERL1	ENY2	FAM49B	FAM91A1	HRSP12	INTS8	LAPTM4B	MED30	MRPL13	MTBP	NDUFB9	NUDCD1	OTUD6B	POP1	PTDSS1	RAD54B	RNF139	RPL30	SQLE	STK3	TAF2	TRMT12	UQCRB
Module 235	ADCK1	ALKBH1	ARID4A	ATG2B	ATP6V1D	C14orf1	C14orf79	CLMN	DHRS7	EIF2B2	FNTB	GOLGA5	MLH3	MOAP1	MPP5	NEK9	PPM1A	PSEN1	RPS6KA5	SNW1	SPTLC2	TC2N	TMEM30B	TRIP11	WDR25	ZNF410
Module 236	AFF4	CNOT8	COMMD10	CSNK1A1L	CSNK1A1	CSNK1G3	FEM1C	GPBP1	HDAC3	LYRM7	MAPK9	MFAP3	PAIP2	PAPD4	PPP2CA	PPWD1	SLC25A46	TMED7	TNPO1	TTC1	UBTD2	WDR36	XRCC4	YIPF5	ZCCHC10	ZCCHC9
Module 237	BAI2	C1orf21	CHAD	CYB5A	ELOVL5	FGD3	GLUL	GPR126	GREB1	KCTD3	LRG1	LRIG1	MAPT	MREG	NRIP1	NXNL2	PGR	PLCH1	PREX1	PTP4A2	PTPRT	SEC14L2	SERPINA11	SUSD3	SYT9	TMEM26
Module 238	AICDA	APOC1	APOC2	APOC4	APOE	C16orf54	CCL11	CCR4	CHIT1	CTSZ	DNAJC5B	FCRL1	FCRL4	GM2A	HAMP	HMOX1	HTRA4	IKZF3	IL21	ITGAD	PIP4K2A	PKD2L1	RAB42	SEMA3A	SERPINA9	TPK1
Module 239	C2	CCDC42	CCR6	CLEC2D	CLEC4C	CLEC4D	CR1L	CSF2	DPYD	ELMO1	FNBP1	GALM	GBP2	GLT1D1	GRAMD1B	ICAM2	IL12B	IL2	JAK2	KCNJ10	KIF17	NCR1	P2RX7	SH2D1B	SPIC	SPNS3
Module 240	ABI3	AMICA1	CCR7	CD28	CD4	CD52	CD69	CECR1	CIITA	DENND1C	EBI3	FAM78A	FCRL3	GNGT2	HCST	IL18BP	IL7R	LGALS2	LST1	LTB	NCR3	PSTPIP1	SELPLG	SNAI3	TNFAIP8L2	WDFY4
Module 241	APOBEC1	AQP4	BMP10	CCDC105	EXOC6B	GABRA4	GAD2	GALNTL5	HHLA2	HORMAD2	HTR3D	KCNIP4	KRTAP13-3	LHFPL3	MMP20	MYO3A	OR5AR1	PCDHAC1	PDHA2	PLD5	SLC17A6	SPO11	TAAR1	TAS2R38	TEX101	VWA3B
Module 242	CHRNB4	CLRN1	CNGA4	CRYGD	GLRA1	GPRC6A	HTR3C	KCNT2	LIPN	OCLM	OR1J2	OR2D2	OR2M2	OR4K13	OR4N5	OR51D1	OR5D18	PDC	PLCZ1	PPY2	TMEM64	TMPRSS11A	TPH1	TRHR	TRIM66
Module 243	ABT1	ADORA1	C4orf19	CCDC89	CLPS	CNTN2	DNAH2	ELK4	EPHA8	FJX1	IL22RA1	KCNQ3	LDLRAD3	LHFPL5	MYBPH	NFASC	NGEF	SKIL	SLC22A15	SLC39A8	SLC41A1	SOX5	TP73	VANGL1	WBSCR28
Module 244	ARHGDIA	ASPSCR1	B3GNTL1	C17orf70	CBX4	CBX8	CCDC137	CSNK1D	DUS1L	FOXK2	GPS1	HGS	LRRC45	MRPL12	NARF	NPLOC4	P4HB	PCYT2	PYCR1	RAC3	RFNG	SIRT7	SLC25A10	TBCD	UBE2O
Module 245	ACACA	ARMC7	C17orf75	CANT1	CDC42EP4	DDX52	DUSP14	GRB2	KCTD2	KIAA0195	LRRC37B	MIF4GD	NF1	PSMD11	RAB11FIP4	RAB40B	RHOT1	RNF135	SLC9A3R1	SOCS7	SUZ12	SYNGR2	TNRC6C	UTP6	ZNF207
Module 246	ZNF160	ZNF28	ZNF320	ZNF347	ZNF350	ZNF415	ZNF432	ZNF468	ZNF525	ZNF528	ZNF577	ZNF578	ZNF600	ZNF610	ZNF611	ZNF613	ZNF614	ZNF615	ZNF649	ZNF665	ZNF701	ZNF761	ZNF765	ZNF813	ZNF83
Module 247	ARID1B	ASCC3	DYNLT1	FGFR1OP	GTF2H5	IGF2R	MAP3K4	MLLT4	MRPL18	PDCD2	PHF10	PSMB1	RSPH3	SERAC1	SFT2D1	STXBP5	SYNJ2	TBP	TCP1	TFB1M	TMEM181	TULP4	WTAP	ZDHHC14	ZNF292
Module 248	ATP6V1G1	C9orf91	CDK9	COQ4	DOLK	EDF1	ENDOG	EXOSC2	FAM102A	FPGS	GOLGA1	GPR107	GTF3C4	LMX1B	MRPL41	PHPT1	POMT1	RXRA	SLC2A8	SURF1	SURF2	TBC1D13	TMEM141	TSC1	ZNF79
Module 249	CBFB	CIAPIN1	CIRH1A	CNOT1	COQ9	COX4I1	DDX19A	DDX19B	E2F4	FBXO31	GAN	KARS	KATNB1	NFATC3	NIP7	NOB1	NUDT21	NUP93	OGFOD1	POLR2C	RNF166	RSPRY1	SF3B3	TAF1C	TXNL4B
Module 250	AGGF1	ANKRD32	ATG12	CCDC112	CDC23	CDC42SE2	CHD1	CTNNA1	DDX46	DTWD2	ERBB2IP	ETF1	HINT1	MAT2B	MATR3	MIER3	PANK3	PGGT1B	RABL3	RAPGEF6	SNX2	SRP19	SSBP2	UBE2D2	ZSWIM6
Module 251	ACOT7	APOBEC3A	APOBEC3B	APOBEC3D	AXIN2	B3GNT4	B4GALNT1	CAD	CPEB4	ECE2	EIF4EBP1	GINS4	GPI	GPRIN1	GRK6	HNMT	IQGAP2	KHK	LHX2	MGC72080	MXD3	OR1L6	OR8B8	SLC5A6	TEAD4
Module 252	ADAMDEC1	C10orf54	CCL13	CD1D	CLEC4E	FLI1	FMNL1	GIMAP1	GIMAP2	GIMAP4	GIMAP5	GIMAP6	GIMAP7	GIMAP8	GNG2	IL16	IL2RA	KLRD1	MAP4K1	MFNG	PIK3CD	PTGER4	RCSD1	SLAMF8	SLC9A9
Module 253	ARMC10	BET1	CCDC132	CNOT4	DLD	DNAJB6	DUS4L	GTPBP10	IMMP2L	KRIT1	LUC7L2	MKRN1	NDUFA5	PAXIP1	PEX1	PMPCB	POT1	PSMC2	PTPN12	SLC25A40	SRPK2	TMEM168	TRIM24	WASL
Module 254	ADSL	BCL2L13	CERK	DEPDC5	DRG1	EIF4ENIF1	FBXO7	HPS4	HSCB	MAPK1	MRPL40	MTMR3	NAGA	PHF5A	PITPNB	RNF185	SF3A1	SFI1	SNAP29	TBC1D10A	TFIP11	TOMM22	YWHAH	ZMAT5
Module 255	ARL6IP6	ATP5G3	C2orf47	DYNC1I2	FASTKD1	GTF3C3	HAT1	HIBCH	HSPD1	HSPE1	KLHL23	MARS2	MBD5	NIF3L1	PSMD14	RQCD1	SF3B1	SLC25A12	SUMO1P1	TLK1	TTC21B	WDSUB1	ZC3H15	ZNF512
Module 256	ALDH9A1	ARNT	BCL9	BOLA1	CRTC2	DPM3	DUSP23	INTS3	LYSMD1	MEF2D	MGST3	MRPS21	NCSTN	NENF	OTUD7B	PEX11B	PIAS3	POLR3C	PYGO2	RPS6KC1	SNX27	TARS2	TUFT1	ZNF687
Module 257	ARHGEF10	C8orf58	CEP135	CLU	DCUN1D4	DOCK5	EXOC1	EXTL3	FBXO16	FUT10	FZD3	HMBOX1	KCTD9	MED28	MRPL1	PPP3CC	RBPMS	REEP4	RHOBTB2	SCARA3	SLC25A37	SLC39A14	SORBS3	TNFRSF10B
Module 258	ARL5B	ATP5C1	BMS1	CCNY	CDC123	CUL2	DCLRE1C	DHTKD1	DNMT3B	FBXO18	GTPBP4	HSPA14	MASTL	NLN	NUDT5	PDSS1	PITRM1	RPP38	SEPHS1	SNX5	SUV39H2	TDP1	UPF2	USP6NL
Module 259	ANKRD13A	ATF7IP	CLIP1	EIF3A	ERC1	HNRNPA0	IPO8	LRP6	MGA	NAPG	PARD3B	PAWR	PDZD8	PPP1R12A	PPTC7	PTPN11	PURB	RALBP1	TRIO	TULP3	VASH2	VTI1A	WNT7B	WWC1
Module 260	ABCC4	ANGPT1	ANGPTL3	BSND	DLEU7	DNMT3L	GABRA5	GABRG3	GBX1	HNF1B	HSPB3	INSL4	LGR5	NR2E1	PAQR9	PDCL2	PDE3A	SCGB3A2	SLCO1A2	SLCO1B3	TMEM132D	TRIM31	ZNF536
Module 261	ARRDC4	ASB7	CHD2	COPS2	CTDSPL2	CYFIP1	DTWD1	EIF3J	GALK2	IQGAP1	LRRC28	LRRC57	LYSMD4	MEF2A	NIPA1	NIPA2	SPATA5L1	TARSL2	TTC23	TUBGCP4	TUBGCP5	ZNF770	ZNF774
Module 262	ANKZF1	ASB1	ATG4B	ATG9A	BCS1L	CAPN10	COPS7B	D2HGDH	DIS3L2	DTYMK	HDAC4	ING5	NCL	NHLRC2	PTMA	SCLY	SP1	STK11IP	STK25	TCP11L2	THAP4	ZFAND2B	ZNF142
Module 263	API5	APIP	C11orf58	CAPRIN1	CCDC34	FBXO3	FSD1L	GTF2H1	KBTBD4	LIN7C	MTCH2	NDUFS3	NUP160	PDHX	PIK3C2A	PRMT3	PSMA1	PTPMT1	RRM1	SAAL1	TRIM44	TTC17	ZDHHC13
Module 264	ARMC2	BCKDHB	C6orf120	FAM120B	FBXL4	IBTK	LATS1	LMBRD1	MANEA	MAP7	MYO6	NT5DC1	PEX7	PPIL6	RWDD1	SENP6	SERINC1	SESN1	SLC35A1	SNX14	SNX9	TSPYL1	TSPYL4
Module 265	ATP5S	C14orf166	C14orf28	FANCM	FKBP3	GMFB	MAP4K5	MAX	MGAT2	NIN	NUBPL	PRPF39	PSMC6	RPL36AL	RPS29	SAV1	SOS2	STRN3	TIMM9	TRAPPC6B	ZBTB1	ZBTB25	ZFYVE26
Module 266	ADAL	CDAN1	DENND4B	DNAJC17	DUT	FOXK1	LCMT2	LEO1	MYO5C	NEDD4	PLXNA1	SERF2	SLC24A1	SMG5	SORD	SPINT1	TMEM62	TMEM87A	UBE3A	UBR1	ZFYVE19	ZNF534	ZSCAN29
Module 267	ATOX1	ATP6V0E1	CASP7	CATSPER3	CNOT6	COX7C	DCP2	HSPA4	MED7	MRPL22	NDUFA2	NUDCD2	PCBD2	POM121	RARS	RPL26L1	SAP30L	SAR1B	SERF1A	SMN1	SRA1	UQCRQ	ZFP62
Module 268	ABCA13	ASTN2	BIK	CDK2AP1	CDYL2	CEBPB	CEBPE	COL9A3	CYP39A1	KIAA1324	LFNG	MFI2	MFSD4	MLXIP	NPDC1	OXGR1	PALM2	SLC25A27	SLC39A12	TBC1D1	TMEM105	TOX3	TRPV4
Module 269	AKR1A1	AMIGO3	ASB16	B4GALNT2	BMP5	C1orf127	CTSD	FOXE3	GALE	GPR31	HMGCLL1	KLHDC7A	MPPED2	PRG3	PSD2	PTCH2	RASSF3	RNF151	SLC14A2	SLC25A45	TMEM143	TMEM53
Module 270	AGA	AGPAT3	ALDH7A1	ATG10	C21orf33	CRYZL1	DHFRL1	DSCR3	DYRK1A	FAM111A	GUSB	HMGN1	KCNE2	MNS1	MRPS6	NDUFV3	NSUN3	SETD4	SLC5A3	TMEM50B	U2AF1	WRB
Module 271	ANKRD13B	DHRS13	ERAL1	FLOT2	GIT1	IFT20	KIAA0100	NEK8	NLK	NUFIP2	PHF12	PIGS	POLDIP2	PROCA1	RPL23A	SDF2	SLC46A1	SUPT6H	TMEM97	TP53I13	TRAF4	UNC119
Module 272	BPHL	CD2AP	EEF1E1	FAM50B	FBXO9	GCLC	GSTA4	ICK	LYRM4	MAD2L1BP	MUT	NOL7	NQO2	RANBP9	RIPK1	SESN2	SIRT5	SLC29A1	TMEM14A	TMEM14B	TMEM14C	WRNIP1
Module 273	APOA1BP	ARHGEF11	ATF6	CLK2	GATAD2B	GBA	HAX1	MRPL24	MTX1	NIT1	PI4KB	PIGM	PMF1	PMVK	PPOX	PRUNE	RAB25	SDHC	SETDB1	SF3B4	USP21	VPS45
Module 274	ADM	AIM1L	ANGPTL4	ARL14	DDIT4	DKK1	DNAH11	HIF1A	IVL	KRT4	KRT79	KRT80	KRT83	KRT86	MARK1	PLOD2	PTPRU	SCEL	SNAPC1	SPINK1	SPRR3	TMEM79
Module 275	ABI1	ACTL8	C1orf168	CEACAM19	CSTB	DNMBP	GDI2	KIF5B	KIN	MICALCL	MLLT10	PDXK	PRPF18	PWP2	RBM17	RRP1B	RRP1	SLC19A1	STAM	WAC	WDR4	YME1L1
Module 276	C18orf54	CBX7	CDCA4	CDK8	CDKN2D	CKAP5	DOCK1	MTHFD2	PGPEP1	RHEBL1	SLC27A1	SMOC2	SNRPA	TNFSF12	TUBA1A	TUBA1B	TUBA1C	TUBB3	TUBB8	TUBB	XRCC3	ZBTB4
Module 277	ATP6V1E2	BZW1	C6orf1	CBR1	CRIPT	FAM81A	GYLTL1B	HDGFRP3	HSPA1A	HSPA1L	KIAA1324L	LYNX1	LYPD5	NEU1	PCSK6	RDH10	RHOQ	SLC35C1	SLURP1	TM6SF1	TRAK2	ZNF620
Module 278	ACVR1	AMOTL2	AOX1	ART1	ATP8B2	C9orf3	CUBN	EFEMP1	F2RL1	FZD1	GNG12	IL1R1	ITGAV	ITGB1	PAM	PDGFC	PDZRN3	PRR16	SOCS5	SPRED1	SVIL	ZNF587
Module 279	ADAM19	ADCY7	ANTXR2	ANXA1	CARD6	CHST11	CPNE8	DPP4	FAM20A	GYPC	IFI16	LIX1L	MAFB	MBNL1	MDFIC	PRDM1	QKI	RABGAP1L	RGL1	SLFN11	STK17A	STK17B
Module 280	AK3	CHMP5	CLTA	CREB3	DNAJA1	EXOSC3	FANCG	GBA2	GRHPR	KIAA2026	LOC494141	MPDZ	NFX1	NUDT2	PIGO	RANBP6	STOML2	UBAP1	UBAP2	UBE2R2	UNC13B	ZDHHC21
Module 281	AP3S2	CIB1	CLK3	CLN6	CRTC3	EDC3	KLHL25	MAN2C1	NGRN	PARP6	PPCDC	SCAMP2	SEMA4B	STOML1	TMED3	UBL7	ULK3	UNC45A	VPS33B	ZNF592	ZSCAN2
Module 282	ALKBH4	AP4M1	ARF5	CDK5	COPS6	EXOC4	FASTK	GALNT11	GCC1	GSTK1	MEPCE	MKLN1	NUB1	PRKRIP1	SLC12A9	SND1	TMUB1	TRIM56	TSC22D4	ZNF394	ZNHIT1
Module 283	ATG2A	B3GAT3	BAD	BANF1	C11orf68	CFL1	DNAJC4	DRAP1	GANAB	INTS5	MEN1	MRPL49	SAC3D1	SART1	SCYL1	SF3B2	SNX15	SYVN1	TAF6L	WDR74	ZFPL1
Module 284	ANKRD27	ARL2	CCDC85B	CEBPG	ESRRA	FAM89B	GPATCH1	LSM14A	LTBP3	MAP3K11	MAP4K2	MARK2	PLCB3	PPP1R14B	PPP2R5B	RELA	SIPA1	STIP1	ZNF146	ZNF507	ZNF565
Module 285	ALAS1	AMPD2	CYP27A1	EIF5AL1	EIF5A	FES	FLII	GBGT1	GNA15	IKBKE	MAP4	MYD88	NDEL1	ORAI1	PDIA5	PFN1	PLD2	SLC12A8	TAX1BP3	TWF2	ZCCHC8
Module 286	AHCY	AHSA1	AKT1	CCDC86	CDK5RAP1	COMMD7	DTX2	EIF2S2	EPHB4	FAM109A	FAM32A	GNB2	HSP90AA1	HSP90AB1	MAPRE1	PIGU	RAB8A	RALY	RREB1	TMEM109	TMEM138
Module 287	ADRA2A	ANAPC1	BAK1	BTG2	CCDC138	CCHCR1	CXCL14	DDX18	LSM2	MRPS5	NRM	POLR1B	POLR2D	PPIL1	RAMP2	SLC26A3	SNRPC	TBC1D7	THBD	WDR12	ZBTB16
Module 288	C20orf24	CDC25B	CENPH	CENPK	CEP152	DHFR	DSN1	FIGNL1	GAS2L3	GINS2	GINS3	H2AFX	INCENP	MCM8	NUDT1	PCNA	PRIM1	RCCD1	SNRPA1	TIPIN	ZNF367
Module 289	ACTA2	ARHGAP28	CNN1	COL8A1	DACT3	DKK3	DPYSL3	EVC2	EVC	FOXF2	LAYN	LIMS2	LMOD1	LOX	MSRB3	MYL9	PTRF	RECK	SNAI2	TAGLN	TPM2
Module 290	ABCC9	AFAP1L1	CCDC102B	CD248	CDH13	CDH6	COL18A1	COL4A1	COL4A2	DLL4	DYSF	ENPEP	FILIP1	ITGA1	KCNJ8	LAMA4	LPPR4	LZTS1	MCAM	NOTCH4	NRP1
Module 291	ADAMTS1	BNIP2	C10orf10	CLIP4	DISC1	DOK5	ENPP6	ETS2	FAM107A	FAM89A	MGAT3	NRN1	PAQR8	PLA2G4A	PRKD3	PTGS2	QPCT	RNF150	RNF175	ST3GAL6	TMEM71
Module 292	ALOX12	ALS2CR11	ATP4A	BVES	C1orf94	CDH12	CRIP3	FAM19A4	GRIN2A	IGFBPL1	NEUROG2	NRG4	POPDC3	REG1A	SLC10A4	SOST	STK32A	TUBB2B	ZAR1	ZFP42
Module 293	ACTR1B	AFAP1L2	BAG3	BRE	EHD3	FAHD2A	FAHD2B	HADHA	HADHB	INPP5F	MCM3AP	MPV17	MYOM3	NCOR2	PCBP1	PCNT	PRKCE	RPL38	SMAD7	UBE2G2
Module 294	CMTM6	CMTM8	DNAJC10	EIF2AK3	GORASP2	LNPEP	MGAT4A	NDNL2	OSBPL10	RAB3GAP1	RALB	RNF149	SCARB2	SEC24D	SLC35F5	SRBD1	STAM2	STBD1	TJP1	TMEM87B
Module 295	AZIN1	E2F5	EIF3E	IMPA1	IMPAD1	MCM4	MRPL15	MTDH	POLR2K	PRKDC	RAD21	SLC25A32	TATDN1	TGS1	TMEM68	UBE2V2	YTHDF3	YWHAZ	ZFAND1	ZNF706
Module 296	ACY3	C1QTNF2	CD163L1	CGN	DBI	DCD	DMBT1	ENPP3	GALNT3	LACRT	MOGAT2	MPHOSPH6	NUDT8	PPP1R1A	PRKAA1	SLC41A2	STYK1	SYCP1	TBX10	ZP2
Module 297	BTBD7	CCDC88C	CCNK	DICER1	ERH	GTF2A1	KIAA0586	KTN1	MRPL52	NDUFB1	OSGEP	PABPN1	PLEKHG3	PPP2R5E	RBM25	RDH11	SLC25A29	TTLL5	VASP	WDR89
Module 298	ACAA1	C3orf62	CACNA1D	CCDC12	CCDC66	CTDSPL	HEMK1	IFRD2	MAGI1	MAPKAPK3	NISCH	QRICH1	RASSF1	RBM5	RBM6	TMEM171	TRAK1	WDR6	ZNF589	ZNF621
Module 299	AZI2	C3orf18	CNOT10	CRBN	DYNC1LI1	EIF1B	FYCO1	GLT8D1	GORASP1	LAMB2	MLH1	NGLY1	PDCD6IP	PHYHD1	PXK	RPL15	SLC25A38	TOP2B	WDR48	ZBTB47
Module 300	CRAT	CYBRD1	CYP4X1	CYP4Z1	DUSP4	F7	GDF9	GOLM1	HMGCS2	IGSF21	KIF13B	MCC	NFIA	NTN4	PEBP4	PIP	SH2D4A	SHROOM1	SLC40A1	TFAP2B
Module 301	ADD2	AKAP3	ANKRD7	CAND2	COLEC11	DYRK4	FAM90A1	FGF9	HIF3A	KIRREL3	MB	NEBL	SLAIN1	SLC35F3	SMTNL2	SYCP2L	TSPYL5	USP44	WASF1	WASF3
Module 302	CA9	CEACAM20	ENO1	FRY	GAPDH	NBEA	NT5DC2	NXPH4	PFKP	PPP1R3C	PVR	SALL2	SETBP1	SHMT2	STK32B	TFR2	TOMM40	TPI1	ZNF219	ZNF484
Module 303	C16orf59	C17orf53	CHAF1B	CKS2	DONSON	ECT2	EZH2	KIAA0101	KIAA1524	MCM7	NCAPG2	PKMYT1	RFC4	SMC4	TRAIP	UBE2S	UHRF1	WDR62	WDR76	XRCC2
Module 304	ANTXR1	CCDC8	CNIH3	COL11A1	COL12A1	FGF1	FN1	GAS6	GJB2	GLIS3	INHBA	KLK4	MMP13	PLAU	PODNL1	PPAPDC1A	RUNX2	SGIP1	SPOCK1	SULF1
Module 305	ADORA3	ATP6V1B2	CEACAM21	CRYBB1	DOCK4	KCNK13	LILRA2	MERTK	MRO	MSR1	OLR1	PTGS1	PTPRO	RILP	SDS	SIGLEC8	SLC43A2	SNCA	TREM2	ZNF804A
Module 306	C1orf95	CAGE1	CHRM5	CYP26C1	DEFB123	DEFB127	GABRG1	GUCA2A	NLRP9	OR13C8	OR4C6	OR52E2	PCDHGA5	PLA2G4E	POU1F1	RNF17	SOX14	SPATA19	TM4SF20	TNFSF18
[truncated: 1,314 more columns]

## Sheet: M3. K-means
Module 1	HIST1H1C	HIST1H1D	HIST1H1E	HIST1H2AD	HIST1H2AM	HIST1H2BB	HIST1H2BD	HIST1H2BE	HIST1H2BF	HIST1H2BG	HIST1H2BH	HIST1H2BI	HIST1H2BK	HIST1H2BL	HIST1H2BM	HIST1H2BN	HIST1H3D	HIST1H3H	HIST2H2AA3	HIST3H2BB
Module 2	ASPM	BIRC5	BUB1B	C16orf59	CASC5	CCNB2	CCNE2	CDC25C	CDC6	CDCA5	CDCA8	CDKN3	CENPA	CHEK1	CKAP2L	CKS2	DEPDC1B	DEPDC1	DTL	ESCO2	EXO1	FAM64A	FOXM1	HIST1H1B	KIF15	KIF18A	KIF20A	KIF23	KIF2C	LMNB1	MCM10	MND1	NDC80	NEIL3	NUSAP1	OIP5	PRC1	RAD51	SHCBP1	SPAG5	TK1	TRIP13	TTK	TYMS	UBE2C	UBE2T
Module 3	CFHR3	CFH	CXCL12	DCN	DPT	ECM2	EMX2	GAS1	NDN	RARRES2	WISP2
Module 4	ADAM12	AEBP1	ASPN	ATP6V0D2	C1QTNF6	CDH11	CHRNA6	CILP2	COL1A2	COL5A1	COL8A1	CORIN	FAP	FNDC1	GALNT5	GREM1	HS3ST3A1	LOXL1	LY6H	NKX3-2	NOX4	PLAU	RAB31	RASL11B	RGS4	SALL4	SLAMF9	THBS2	THY1	VCAN	WNT2	ZNF469
Module 5	ADCK5	BOP1	COMMD5	CYC1	E2F5	EXOSC4	FAM91A1	LAPTM4B	MFSD3	MRPL13	MTBP	MYBL1	PRKDC	PUF60	RAD21	RRS1	SCRIB	SLC39A4	ST3GAL1	TIGD5	VCPIP1	ZNF623	ZNF696	ZNF707
Module 6	HIST1H2AB	HIST1H2AC	HIST1H2AG	HIST1H2AH	HIST1H2AK	HIST1H2AL	HIST1H2BJ	HIST1H3B	HIST1H3F	HIST1H4J	HIST1H4K	HIST2H2AB	HIST2H2AC	HIST2H2BE	HIST3H2A
Module 7	ALDH1L1	AQP7	ASPA	CD36	CFD	GLYAT	GPD1	HSPB7	LGALS12	LIPE	PCK1	PPARG	SLC19A3
Module 8	AICDA	CD79A	CPNE5	CR2	DERL3	EAF2	FAM92B	FCRL2	FCRL5	FKBP11	HLA-DOB	IGLL1	IRF4	KCNN3	KRT81	MGC16025	NLRP7	OR6X1	SMR3A	TNFRSF13C	WNT10A
Module 9	ABLIM3	ANG	BTG2	C3orf18	CIRBP	DDO	FRY	GLIPR1L2	IRS1	ITPR1	KBTBD3	KLHDC1	LRIG1	MAGI2	NOSTRIN	PTGER3	SEMA3C	SLC26A3	ZFP2	ZNF540
Module 10	AGBL3	ARRDC5	ATAD3C	AVP	C20orf144	CACNA1E	CACNA1I	CAMK2N2	CASKIN1	CDC42EP5	CDH24	COX6A2	CRTC1	DLGAP3	DRD4	DUSP15	EN2	EVX1	FAM129B	FAM131C	FAM21C	FBXL17	FBXL8	FCRLB	FOXB1	FOXC2	FOXD4L1	GALR3	GLI4	GLTSCR1	GPR153	GPR156	GPR78	GPSM3	GRIN1	GRIN2D	HCN2	HCN4	HES7	IER5	IFITM5	KISS1R	KLF16	KRTAP5-1	LCE1D	LCE2D	LCE5A	LHX1	LRFN1
Module 11	ACADSB	AGBL2	ALDH6A1	ANKRA2	ASAH1	AZGP1	BAG1	BBS1	BTD	C4orf32	CADPS2	CASC1	CCNG2	CHAD	CMYA5	CNTD1	CPEB3	CROT	CSAD	CST3	CYB5D2	DNAH7	DNMBP	DYNLRB2	EFCAB6	ELOVL5	F7	FAH	FBXO15	FOXP1	GNMT	GPD1L	HEXIM1	HHEX	HSD17B4	HSD17B8	IGFBP4	IL6ST	IQGAP2	KIF13B	KRT32	LRRC48	LTC4S	MAN1C1	MAPT	MAST4	MCC	MEGF9	MKL2
Module 12	ABI3	ACY3	ADAM28	ADA	AKNA	AMPD3	ANKRD44	ANKRD55	APOE	APOL1	APOL2	ARHGAP18	ARHGDIB	ARPC2	ARRB2	ATF7IP2	ATP6V1B2	ATP8A1	BCL2L14	BTN2A2	C11orf16	C16orf54	C5AR1	C9orf139	CAMK4	CCDC42	CCDC88B	CCM2	CCR8	CD163	CD1B	CD1D	CD1E	CD3E	CD4	CD7	CD83	CD86	CD8B	CEACAM21	CECR1	CLC	CLEC12A	CLEC2D	CLEC4C	CNR2	CR1L	CRYBB1	CSF2RB
Module 13	CHST3	CSRP2	FABP5	FAM126A	GSTP1	IL17RD	LDHB	MAML2	MAPK4	MFGE8	MFSD4	MPP6	MRAS	NMT2	PDE9A	PRSS12	PRTFDC1	PTPLA	RRAS2	SCHIP1	ST3GAL6	STOX2	UBE2E3	ZNF521
Module 14	ADORA2B	C6orf15	CA13	CBR3	CEBPB	COL27A1	CYB5R2	EFS	GPRIN2	GRHL1	IL20RB	ITGB8	L3MBTL4	MATN4	MPZL2	NFIX	NHSL1	ODC1	OGFRL1	PERP	PHGDH	PPP2R3A	PTPRK	RAB6B	RGS20	RHCG	RIPK4	SCEL	SMO	TGM1	TGM5	TLE1	WNT6
Module 15	ADAMTS6	ADAMTSL2	ALDH1B1	BMP1	CADPS	CAP1	CD177	CDSN	CHRNA3	CLEC11A	CNIH3	COL13A1	COL22A1	COL3A1	CSDC2	DYRK2	ENC1	FAM19A5	FARP1	FHAD1	GJA3	GPC1	GPR137B	GUCY1A2	HES2	HEYL	HOPX	IGFL1	ITGA5	JPH3	KLK4	LEPRE1	LEPREL2	LMO7	MICAL2	MMP14	MSC	NEFL	NETO1	NINJ2	NKD1	NLRP12	NTNG2	OLFML2B	P4HA2	PDE10A	PGM2L1	PODNL1	PSORS1C1
Module 16	ABCA13	ACN9	ADAMTS3	APCDD1L	BCL2L10	C1QL2	C3orf58	CA6	CCNB1IP1	CDH4	CDK6	CHST2	COLEC11	DSG1	EDAR	EHBP1	EPHB6	ERRFI1	FAM135A	FBXO32	FIGN	FOLH1	FOLR3	FRMD3	GDPD5	GFOD1	GPRC5B	IFRD1	IGF2BP2	IL12A	ITGA6	ITGB4	KIRREL3	KRTAP6-3	LALBA	LINGO2	LRAT	MCCC1	NAB1	PELI1	PKDREJ	PLCG2	POMC	POPDC3	PPARA	PRKD3	PROK2	PRR4	PTCH1
Module 17	ALDH1A3	BMP2	BMP6	C10orf10	DMRT2	FAM107A	FMO2	NRN1	PROS1	PTGIS	RBP7	SLC22A3	SV2B
Module 18	ABCC3	ACTN3	ADAM23	ADAMTS16	AFAP1	AHNAK2	ALPK2	AMPH	ANKH	ANTXR1	ATP10A	CALCRL	CCIN	CDKN2B	CMTM3	CNN2	COL18A1	COL4A1	COL6A2	DOK6	DPYSL3	DUSP10	EDNRA	EMILIN1	F2RL1	FKBP14	FKBP7	FOXF2	GAS7	GFPT2	GOLIM4	GPC6	HOXC8	HOXD1	IGFBP7	ITGAV	ITGB3	ITGB5	KCNJ15	KDELC1	KLF7	LMCD1	LOXL2	LOX	LRRC32	LTBP1	MN1	MRC2	MTMR11
Module 19	ACSL5	APBB1IP	APOBEC3C	APOBEC3F	APOL3	APOL6	C1S	C3	CASP1	CASP4	CCL2	CCND2	CD160	CD163L1	CD200R1	CD40	CLEC10A	CLEC2B	CLEC9A	CPVL	DHRS9	DPYD	EMILIN2	FAS	FGL2	FLI1	FMO1	FOLR2	GBP2	GIMAP1	GIMAP2	GIMAP4	GIMAP5	GIMAP6	GIMAP7	GMFG	GPNMB	IFI16	IL15RA	IL15	IL7	INSL3	KLRC1	KLRC2	KLRF1	LRMP	LRRC8C	MFNG	MS4A4A
Module 20	A4GALT	ABLIM2	ABR	ACTC1	ACTN1	ADAMTSL1	AKAP13	ANGPT2	ANXA2	ARHGEF17	ARL10	ARL15	ARL2BP	ARL2	ATP10D	ATP2B4	ATP8B2	BCL10	BCL6B	BDKRB2	BIN3	C8orf58	CACNA1C	CACNA1G	CADM1	CAPN2	CAST	CBX6	CCDC102B	CCDC92	CD151	CD55	CD63	CD81	CDH5	CDKN1A	CHN1	CHSY1	CLIP2	CNTN1	COL4A2	COL7A1	COX4I2	CRTC3	CRYGN	CTNNB1	CYP19A1	DCHS1	DIP2C
Module 21	ABHD14B	ACADVL	ACOT2	ADAMTS8	AFAP1L2	AHNAK	AKAP11	ALDH3A2	ANKMY2	APBB1	ARHGAP29	AUH	AXIN2	AZI2	BAZ2B	BBS10	BBS12	BBS2	BCKDHB	BNIP3L	C10orf32	C14orf28	C1orf101	C1orf21	C9orf66	CAB39L	CACNA2D3	CACNB4	CADM2	CALCOCO1	CAMK1	CAPS2	CCDC66	CCNDBP1	CCNH	CDON	CGRRF1	CLN5	CLRN3	CNTN3	CPO	CRBN	CREBL2	CRTAP	CRY2	CRYZL1	CTDSPL	CTSO	CUL3
Module 22	ACADM	ACAT1	ADH5	AK3	AKAP7	APBA1	ARHGEF10	AVPI1	C9orf72	CAPZA2	CCBE1	CD59	CHPT1	CITED2	CLEC1A	CLYBL	CTNNAL1	CUTC	DAPK2	DCTN6	DTWD1	ECHDC3	EEF1A1	EHHADH	EID3	EIF1B	EIF4A2	EPB41L4B	EPM2A	ESD	FBXO17	GADD45A	GBE1	GNG7	GRK5	GSTA4	HADH	HIBADH	HIBCH	HIF3A	IMMP2L	ING3	ITGB1BP1	KCTD4	KCTD9	KIAA1045	KLHL10	KLHL21	KPNA5
Module 23	C1QTNF3	COL5A3	COL6A1	COL6A3	COL8A2	DACT1	DIO2	F2RL2	F2R	FGF18	GLIS3	GPR1	HTRA3	ITGA11	ITGBL1	NID2	SFRP2	SORCS2	SPARC	SPOCK1	ST6GAL2	SULF2	TGFB3	TNFAIP6	ZNF365
Module 24	BATF2	GBP4	HCP5	HERC5	HERC6	HLA-A	HLA-B	HLA-C	HLA-E	HLA-F	IFI27	IFI44L	IFI44	IFIH1	IFIT5	ISG20	MX1	MX2	PSMB8	PSMB9	RTP4	SAMD9L	XAF1	ZBP1
Module 25	ADAMTS5	CAV1	CAV2	CNN1	HOXA4	IGSF10	KLHL29	LRRC3B	LYVE1	MAMDC2	MME	PCDH9	PID1	SPRY2
Module 26	ADPRH	AIF1	ALOX5	APOL4	ARHGAP25	B2M	BTN3A1	BTN3A2	BTN3A3	C1QB	C1orf54	C3AR1	CASP10	CASP5	CCL3	CCL4	CCL8	CD14	CD244	CD33	CD97	CDC42SE2	CEACAM4	CR1	CSF1	CTSC	DENND3	DOCK8	DPEP2	ELMO1	EMP3	FAM105A	FGR	FLT3LG	FNBP1	FTL	FUT4	GBP6	GRIN3A	HLA-DMA	HLA-DMB	HLA-DPA1	HLA-DPB1	HLA-DRA	HS3ST1	HVCN1	IL10	IL16	IL1B
Module 27	ACVR2A	AHR	ANKRD6	ARSJ	BACE1	BNIP2	BST1	C1QTNF1	C1RL	C7orf31	C9orf3	CALD1	CCDC50	CNN3	DAB2	DFNA5	DNM3	DOK5	DZIP1L	EPHA2	EVC2	FAM92A1	FES	FYN	GNAL	GTF2A1L	HABP4	HAND2	HBEGF	HOXA10	ID1	IGFBP3	JPH2	JUNB	KCNJ2	KCNK17	KCNMB1	L3MBTL3	LATS2	LXN	LZTS1	MDFIC	MERTK	MITF	MXRA7	NT5E	PAM	PDGFC	PDZRN3
Module 28	BARX1	CA9	DLX5	DMRT1	DNAH11	FOXD1	GJB6	HOXB9	INA	KCNG1	RPP25	SBSN	SLURP1	SPRR1B	TMEM171	TMEM65	UMODL1
Module 29	C5orf30	GATA2	KCTD6	KITLG	OTOR	PLEKHF2	SAMD12	SLC7A13	SULT2B1	SYDE2	TP53INP1	WWP1
Module 30	CCDC80	COPZ2	CPXM1	CTGF	FSTL1	GLT8D2	LRRC17	OMD	PDGFRL	SERPINF1	SPON1	TSHZ3	ZFHX4	ZFPM2
Module 31	ANLN	BUB1	CENPF	CEP55	FAM111B	FAM83D	KIF14	MELK	MKI67	NEK2	NUF2	PBK	RRM2	SPC25	TOP2A	TPX2
Module 32	ANK1	AP3B2	BSN	CCDC136	CECR6	CHRNB2	CPLX2	CTNNA2	EYA1	FGF12	GDAP1L1	HAR1A	ICA1L	KCNC3	KCNH6	KCNK3	LHFPL4	MAPK8IP1	MPP3	OLFM1	PCSK2	PHF21B	POU3F2	PTPRH	REEP2	RTBDN	RUNDC3A	SCG3	SEZ6L	SEZ6	SLC12A5	SLC24A5	SLITRK1	SNAP25	STMN3	SYT4	TRIM7	WDR17	ZDHHC22
Module 33	ABCA6	ABCA9	ADRB2	ALDH1A1	ANGPTL1	C1QTNF9	CHL1	CLEC3B	DNASE1L3	EBF1	EGR2	ENPP2	FXYD1	LEPR	MAP1LC3C	MEOX2	MFAP4	MMRN1	PENK	RSPO3	TPO
Module 34	ABCB1	AKAP12	C1QTNF7	C2orf40	CFI	FGF7	FLRT2	GEM	GREM2	JAM2	LDB2	LHFP	LIMS2	LRFN5	LRRN3	MAB21L1	PCDH18	PDGFD	PHYHIP	PLSCR4	PPAP2A	RBMS3	RHOJ	RNASE4	RUNDC3B	SCN2B	SPRY1	SVEP1	TAC1	TSHZ2
Module 35	ATP2A3	C3orf52	CEACAM3	CEACAM7	CREB3L1	FAM110C	FAM83E	FUT2	FXYD3	LIPH	LYPD3	SLC2A10	TRPM4
Module 36	ADAMTS9	ALDH3A1	ANGPT1	ARRDC3	ART4	ART5	CAPZA3	CCL21	CDH12	CDKN2C	CMTM5	CRTAC1	CSRP1	DHRS3	DLK2	ECHDC1	ELOVL3	GABARAPL1	GABARAPL3	GRAMD3	HLF	HOXA3	HPSE2	HYAL1	INPP1	IRX1	KCNMB2	KIF26A	KLF6	LAMC3	LHX6	LRRC34	NES	NGFR	NR4A1	NR4A3	NTRK3	PACRG	PDE1C	PLAGL1	PPBP	PPP1R12B	PROL1	PROX1	PRUNE2	PSD2	PTGFR	RARB	RELN
Module 37	ABCC4	ACSL6	ACTR3	ADCY7	AMTN	ARL14	ARPC5	B4GALNT1	BACE2	BCAT1	BICD1	BID	C15orf39	C4orf26	CAMK1D	CARD9	CBFB	CCDC109B	CCL26	CCNYL1	CD109	CEP170	CERK	CKM	COTL1	CREB3L2	CSTB	CXCR4	DAPK1	DCPS	DEPDC7	ENO1	EPHB3	ETV6	EXT1	FAM57A	FBLIM1	FCHO1	FHL3	FOXQ1	FSCN1	GCNT1	GNB4	GNPTAB	GPR37	H2AFY2	HIF1A	ICAM1	IL32
Module 38	APLP1	BRSK2	C1QL1	CAMKV	CRMP1	CRYBA2	DIRAS1	DLL3	FAM81A	FSD1	GNG4	KCNH2	KCNK12	KIRREL2	MGAT5B	OGDHL	PFN2	PPM1E	RIMS2	SCAMP5	STXBP5L	SULT4A1	UNC13A	VGF
Module 39	COL12A1	COL1A1	COL5A2	COMP	CTHRC1	FN1	HSD17B6	KIF26B	LRRC15	MFAP2	P4HA3	POSTN	SDC1	SULF1	UNC5B
Module 40	ABI3BP	ADH1A	C7	CCL15	CD1C	CH25H	COL14A1	EBF3	EMCN	FCER1A	GLI1	SELP
Module 41	ANKRD42	APH1B	ATHL1	B9D1	BBS5	C2orf50	C6orf118	CASD1	CCDC15	CCDC65	CCDC96	CDC20B	CLUAP1	CYP2C8	DYX1C1	ENOX1	FANK1	FBXL2	FBXO36	FZD3	GLUL	IFT88	INSL5	IQCK	KIAA1407	KRTAP3-3	LCN12	LRGUK	LRRC43	LRRC6	LZTFL1	MAK	MDH1B	MIPEP	MPV17L	MTHFR	NEK11	PDE4A	PIH1D2	PLCL1	PPIL6	PTPLAD2	RAB30	SERPINA1	SLC4A7	SPA17	SPEF2	TC2N	TEKT1
Module 42	ACACB	ANGPTL5	AOC3	ARHGAP20	ATOH8	BHMT2	BTNL9	CASQ2	CRHBP	DMGDH	EDNRB	F10	GIPC2	GNG11	GSN	HBD	HSD17B13	IGFBP6	ITGA7	ITIH5	KCNIP2	KIAA0408	KLB	MMD	MYH1	MYOM2	NKAPL	NNAT	NPR1	PALMD	PDE2A	PELI2	PLCXD3	PPAP2B	SEMA3G	SLC16A12	SLC16A7	SLC2A4	TNNT3
Module 43	AADAT	ACTR3B	ADD2	ADORA1	ALOX12P2	AMD1	ANKRD11	ANKRD45	ANKRD7	APBA2	ARG2	ATOH7	BPI	BTBD3	C15orf41	C1GALT1	C1orf94	C21orf91	CCDC67	CCKBR	CCNJ	CHRM2	CIB2	COL11A2	DEF8	DGKG	DLX6	DOCK3	DOCK7	ELOVL4	ETV4	EYA3	FADS1	FAM19A3	FOXL1	FRMD5	FZD6	GABRA5	GABRG3	GALNT13	GFRA3	GJB3	GPR161	GPR180	GPT2	HAO1	HILS1	HOMER1	HPS3
Module 44	FMNL2	IL22RA2	KCNS1	LPIN1	MET	NCOA7	PI3	RNF145	SH3TC2	SLCO1A2	ZC3H12C
Module 45	ACP5	ACRBP	ADAM19	ADORA3	APOC2	APOC4	ARL11	ARSB	BASP1	BCL3	C12orf42	C15orf27	C2	CAPG	CATSPER1	CCR4	CD22	CD300LF	CSF3R	CTSB	CTSD	CTSZ	CYBA	DEF6	DOK3	DPEP1	EFHD2	EPHB2	FAIM3	FCGR2A	FCGR3A	FPR1	FUT7	GCH1	GK3P	GM2A	GMIP	GPRIN3	GRN	HLA-DQA2	HMOX1	HSPA6	IL1RN	IRF5	ITGAX	JAKMIP2	KCNK13	KIAA0513	LGALS9
Module 46	ARFGEF1	ARMC1	ATP6V1C1	ATP6V1H	AZIN1	C8orf33	C8orf37	C8orf76	CHD7	CHMP4C	CHRAC1	COPS5	CPNE3	CSPP1	DERL1	DPY19L4	EBAG9	EIF3H	ENY2	FAM49B	HRSP12	HSF1	INTS8	JRK	KIAA0196	KIAA1429	KIFC2	LRRC14	LYPLA1	LYZL1	LYZL2	MRPL15	MTDH	MTFR1	MTSS1	NBN	NCOA2	NDUFB9	NUDCD1	OPLAH	OSGIN2	OTUD6B	OXR1	PABPC1	PABPC3	PHF20L1	POLR2K	PPP1R16A	PTDSS1
Module 47	ABAT	ACOT4	ALCAM	ARSG	ATP7B	CMBL	CXXC5	ENPP1	FBP1	FUT8	GALNT7	GPR160	GPRC5C	INPP4B	KIAA1324	RAB27B	SCNN1A	SIDT1	SLC22A5	SLC4A8	SLC7A8	SPDEF	SYTL2	TSPAN13	TSPAN1	XBP1
Module 48	ABCC1	ACTL6A	ACTR2	ADRM1	AGMAT	AHCY	AHRR	AKAP8	ALG3	ALG6	ARL5B	ARPC5L	ATAD3A	ATP13A3	B3GALNT1	BAZ1A	BYSL	C10orf12	C17orf53	C19orf40	C19orf48	C19orf52	C20orf24	C21orf58	C5orf34	CABLES2	CARHSP1	CBS	CCDC138	CCDC18	CCDC28B	CCT5	CCT6A	CDK2	CDK5R1	CDYL	CEP78	CHAF1A	CHEK2	CHFR	CKAP5	CKS1B	CNIH4	CSE1L	CSTF3	DAZAP1	DGKH	DMBX1	DNAJB11
Module 49	C10orf90	CCDC82	CYYR1	EPHB1	HS3ST4	KCNH8	LOXL4	NDRG2	RGMA	SOX10	TMEM71	WASF3
Module 50	ASF1B	ATAD2	AURKA	BRCA2	CCNB1	CENPE	CENPK	CENPM	CIT	E2F7	E2F8	ECT2	FANCI	FLVCR1	GINS2	GPRIN1	H2AFX	HES6	HMMR	HN1	IQGAP3	KIAA0101	KIFC1	PAFAH1B3	PAQR4	PTTG1	PTTG2	RACGAP1	RDM1	RECQL4	RIBC2	SQLE	TACC3	TMEM97	UHRF1	ZWINT
Module 51	APOC1	ASPHD2	BCL2A1	CD72	CD80	CD84	CHST11	CLEC7A	CXCL10	DNAJC5B	ENTHD1	EPSTI1	ETV7	HK3	HLA-DPB2	HPSE	HTRA4	IL21R	IRF1	ITGAL	LILRB1	MCOLN2	MSR1	NFKBIE	OSM	P2RY6	SH2D2A	SIGLEC10	SLAMF8	STAT1	TAP1	TFEC	TNFRSF4	TNFRSF9	TNFSF13B	TNIP3
Module 52	ABCG2	ACADS	ACO1	AQP1	BMPER	C1QTNF4	CALCR	CAV3	CBX7	CCDC36	CCDC68	CCDC69	CCNG1	CD302	CEBPD	CLCN6	CLIC5	CLU	CMA1	CNTN6	CRIM1	CSF3	FKBP1B	FTO	GABRA2	GPR88	HBB	HNMT	HRC	IPO11	ITM2B	KCNAB1	LCA5	LDHD	LMO2	LRRTM2	MLXIPL	MMP27	MOCS1	MUSTN1	MYOZ2	NAALAD2	NEDD9	NR3C1	PCCA	PDE11A	PER2	PHLDB2	PTPRB
Module 53	C12orf54	C4BPA	CLCA4	DSC1	EFCAB1	HOXA2	HTR2A	KCNE1	MEIS2	MYLK	PDLIM3	PLEKHH2	RASL10A	SMYD1
Module 54	ABLIM1	IL1R1	JDP2	LGALS3	LIMCH1	MGP	NFIA	PIK3R1	PPL	RASL11A	SASH1	SH3RF2	ZFP36L2	ZNF608
Module 55	ABCC5	ABHD11	ADAR	ADIPOR1	ADM2	AIM1L	AP1S1	APOA1BP	ARF1	ARFGEF2	ARHGEF16	ARL6IP1	ATP6V0B	B4GALNT4	B4GALT3	BMP8B	C14orf80	C1orf74	CACNB3	CARD14	CBX8	CCT3	CDC42SE1	CDK5	CEP250	CHST1	CKAP4	CLCN2	CLCN7	COMTD1	DAP3	DARS2	DBNDD1	DENND1B	DHRS13	DNASE2	DPP9	ELF3	ENSA	ESPN	FBXO6	FCGR1A	FGFR1OP	FKBP4	FLAD1	FZD2	GALE	GBA	GOLT1A
Module 56	ADAMTS12	ADAMTS2	ANXA13	ARHGAP28	BNC2	C14orf37	COL16A1	CPZ	CRISPLD2	CTSK	DACT3	DSE	EFEMP2	ELN	EVC	F13A1	FAM26E	FBLN1	FBLN2	FBN1	FGF1	FIBIN	FST	GDF6	GLI2	GLIS1	HIC1	HMCN1	HTRA1	KCND2	KCNMB4	KERA	LAMB1	LTBP2	LUM	MAGEL2	MFAP5	MMP23B	MMP2	MXRA8	NBL1	NEFM	NNMT	NUAK1	OLFML3	PALLD	PDGFRB	PDPN	PODN
Module 57	BCAS4	BIK	CIB3	CREB3L4	EPN3	ERBB3	GALNT6	KIAA1244	KRT18	LRFN2	MARVELD2	MB	MTL5	PRLR	PRR15	PTK6	SLC9A3R1	SORD
Module 58	ERBB2	FBXL20	GRB7	LASP1	MED1	MED24	PSMB3	PSMD3	RAPGEFL1	STARD3	WIPF2
Module 59	ABCC12	ABHD3	ADAMTS15	ADCY9	ADPRHL1	AKAP5	ANKS1B	APEH	ARFIP2	ARV1	ATPAF2	BATF	BCAT2	BCKDK	BMI1	BTRC	C14orf79	C16orf58	C1orf27	C1orf56	C5orf38	C9orf117	C9orf91	CA14	CASC4	CATSPER3	CCDC40	CCDC57	CCDC83	CD2BP2	CEACAM8	CELSR2	CHCHD5	CHRD	COG7	COPZ1	COQ4	COQ7	CRIP2	CYB5D1	CYB5R1	CYP21A2	DALRD3	DCXR	DECR2	DENND2D	DLG5	DNAH5	DNAL1
Module 60	ACAN	ADORA2A	ALDH18A1	AP1M2	BRI3BP	BSPRY	CANT1	CBLC	CBX4	CCNF	CDS1	CGN	CLDN7	CORO2A	CRB3	CYB561	DNASE1	DOPEY2	DPP3	ENTPD7	EPS8L1	ERMP1	ESM1	FAM110A	FAM83H	GRM8	HDGF	HOOK1	IER5L	IGSF9	KIAA1211	LLGL2	LRRC45	LRRC8E	LSR	MAL2	MAPK13	MBOAT2	MIF	N4BP3	NEUROG3	NUAK2	NUP210	OCLN	OVOL2	PACSIN1	PBX1	PCDH17	PRSS8
Module 61	ABCC9	ACTA2	ADCY4	ANTXR2	ARHGAP24	AXL	CBLN4	CD248	CD34	CLDN5	DBX2	DGKI	DKK3	DSEL	EGFLAM	EHD2	ELTD1	EMX2OS	ERG	FAM124B	FEZ1	FILIP1L	FLNC	FMOD	FRZB	FZD4	GAS6	GPR124	GRID1	IGF2	JAM3	KCNJ12	KCNJ8	KIAA1217	KLF10	KLF2	LAMA4	LAYN	MAF	MMRN2	MRGPRF	MYCT1	MYL9	NAALADL1	PDE1A	PDZRN4	PHLDA3	PKD2	PLA2G5
Module 62	ADAMTS4	ADSS	AP1S3	ARPC1B	B3GALNT2	B3GNT4	BAK1	BCL2L12	C11orf24	CALU	CD276	CD3EAP	CDCP1	CDH15	CEACAM20	CHML	CHPF	CLIC3	CST6	DCBLD1	DOCK5	DOT1L	DSP	EFNA4	EPRS	ERO1L	F11R	FANCD2	FBXO28	FRK	GALNT2	GAPDH	GARS	GATAD2A	GDF11	GMDS	HOMER3	IDH2	IGSF3	IRF6	KDELR2	KDELR3	LYPD1	MC1R	MYO5B	NCBP1	NFYA	OIT3	P4HA1
Module 63	ADAM8	CLDN14	CLEC5A	GPR84	IFI30	IL4I1	MMP9	OLR1	PKD2L1	PLAUR	SLC16A3	SPOCD1	TREM1	TRIM59
Module 64	AADACL2	ABCB5	ABCC6	ABHD6	ACSM2B	ACSM3	ACSS2	ADAD2	ADAM33	AGPAT2	ALDH1A2	ALPL	ALS2CL	ALS2CR11	ANKDD1A	ANKRD37	APOLD1	ARRDC4	ASTN1	B3GALT1	BEGAIN	BEST1	BMP8A	BOK	BTBD11	BTG1	C10orf62	C17orf64	C22orf31	C6orf58	C9orf24	CABP1	CACNA2D1	CCDC107	CCDC89	CDADC1	CDC42EP2	CDH16	CDH23	CDKL2	CEP68	CHGA	CLDN11	CNTFR	COBLL1	CPEB1	CPN2	CYP11A1	CYP2U1
Module 65	ACIN1	AHCTF1	ANKIB1	ANKRD36	AP3D1	ASCC3	ASH1L	BAGE2	BDP1	BRD3	BRD4	C20orf96	C5orf24	CABIN1	CBX1	CBX5	CCNK	CEP290	CHD6	CLCN3	CSNK1A1L	CSNK1G1	DDX6	DLGAP4	DNAJC3	EIF2AK2	EP300	ERC1	FAM98A	FNBP1L	GAPVD1	GTF2A1	HELB	HIP1	HIST1H4C	HIST1H4D	HIST1H4L	IGF2R	IPMK	KCNA3	KIAA0319L	KRAS	LIMS1	LRRC4	LRRC58	LUC7L	MALAT1	MAN1A2	MAP3K1
Module 66	ACAA2	BMP5	CXCL6	DRD5	FGF9	ITLN1	KCNA2	LGR4	MOGAT1	OXCT1	PF4V1	PF4	RGS6	SV2C	TYRO3
Module 67	ABHD5	ACR	ADAT2	ADCY3	ADI1	ADRA2B	AGTPBP1	AKAP3	ALK	ALX1	ANKS6	ARG1	ARHGAP21	ATG4C	ATP4A	ATP6V1E2	B4GALT6	BBS7	BIVM	BMPR1A	BRMS1L	BTC	BUD13	BVES	C17orf67	C19orf12	C1orf52	C1orf61	C3orf33	C9orf40	C9orf85	CA10	CCDC14	CCDC59	CCDC90B	CCNC	CD209	CD47	CDH26	CEBPE	CEP57	CFDP1	CHIC2	CHP2	CHRM3	CLEC12B	COL4A3	COQ3	COX4I1
Module 68	ABCB8	ABHD12	ACOT8	AGTRAP	ALKBH6	AMH	ANAPC11	ANKRD13D	ANKRD16	AP2S1	ARFGAP1	ARHGDIA	ARL8A	ARRDC1	ARTN	ASPSCR1	ATF6	ATG4D	ATIC	ATP13A1	AXIN1	B3GAT3	B3GNTL1	BAIAP2	BAZ1B	BBC3	BMF	BPNT1	BRCA1	BRMS1	BSCL2	BZW2	C10orf35	C14orf169	C16orf13	C17orf62	C17orf70	C19orf10	C19orf25	C1orf122	C1orf35	C1orf53	C7orf50	C9orf142	CADM4	CCDC137	CCDC88C	CCDC9	CCRN4L
Module 69	ABTB2	ANP32E	ARNTL2	ASNS	BAIAP2L2	CCL20	CDCA7	CDK2AP1	CHAC2	DSC2	EGLN1	FAM60A	FOXG1	GABBR2	GAL	GYLTL1B	HIST1H1A	HPDL	HRK	IGF2BP3	IMPA2	KIAA1804	KIF1A	MTHFD1L	MYO10	NKX2-5	NT5DC2	PDSS1	PFKP	PKP1	POU4F1	RBM38	RDH10	SKP2	SUV39H2	TMEM105	TTLL4	USP6NL	WWTR1	ZNF286A
Module 70	BST2	DDX58	DHX58	DTX3L	IFI35	IFIT1	IFIT2	IFIT3	IFITM1	IFITM2	IRF9	LGALS3BP	PARP12	PARP14	PARP9	PSME2	SAMD9	SP110	UBE2L6	USP18
Module 71	ALOX5AP	AOAH	ARHGAP30	BIN2	C1orf162	CARD11	CCR1	CCR5	CD180	CD226	CD274	CD300A	CD300C	CD37	CD53	CD68	CD74	CIITA	CLEC4A	CLECL1	CMKLR1	CORO1A	CTLA4	CTSS	CTSW	DAPP1	DOCK2	EVI2A	EVI2B	FAM78A	FCGR2B	FLVCR2	FMNL1	FYB	GNGT2	GPR132	GPR65	HAVCR2	HCK	HCLS1	HLA-DOA	HLA-DQB1	HMHA1	IGSF6	IL10RA	IL18	ITGA4	ITGB2	LAPTM5
Module 72	APOBEC3H	ARHGAP9	BLK	CCL17	CCL5	CCR6	CD19	CD27	CD2	CD3D	CD3G	CD48	CD52	CD5	CD6	CLEC4D	CLEC4E	CRTAM	CST7	CXCR6	DENND1C	EOMES	FAM26F	FASLG	FCRL3	FCRLA	GBP1	GNLY	GPR171	GPR18	GZMB	GZMK	GZMM	IFNG	IKZF1	IL2RA	IL2RB	ITK	KLHL6	LAIR2	LAT	LAX1	LCK	MS4A1	NKG7	PDCD1	PRF1	PSTPIP1	PTPRCAP
Module 73	ADCY2	AGPAT4	AKR1B1	AKT3	AMOTL1	ARFGAP3	ARHGAP22	ARHGAP26	ARL4C	ASGR1	ATP11B	BAG2	BAHCC1	CALML4	CAMK2D	CBR1	CCDC102A	CCDC88A	CCL18	CCNJL	CD58	CD70	CDKL1	CFLAR	CHI3L1	CLDN23	CLIC4	CORO1C	CPNE2	CSPG4	CYP7B1	DCBLD2	DISC1	DTD1	DTX4	DUOX1	DZIP1	EFNA5	EIF5A2	FAM20A	FAM49A	FKBP5	FOXN2	GLS	GPX7	GUCY1A3	HAS2	HIVEP2	HRH1
Module 74	ARHGAP11A	AURKB	BLM	BRIP1	CCNA2	CCNE1	CDC20	CDC7	CDCA2	CDCA3	CENPL	CENPO	CLSPN	DIAPH3	FANCA	GINS1	GPSM2	GSG2	GTSE1	KIF11	KPNA2	LRP8	MAD2L1	MCM4	MYBL2	NCAPH	PKMYT1	PLK4	POLQ	RAD54L	SGOL1	SGOL2	STIL	UBE2S	ZNF695
Module 75	ABCA1	ACVR1	ACVRL1	ADAMTSL3	ADRBK2	AFAP1L1	ALPK3	ANXA11	ANXA5	AVPR1A	BTNL8	C10orf11	C1QTNF2	C20orf194	CARD8	CBLN1	CCDC141	CD93	CDH6	CEBPA	CETP	CFHR2	CLEC14A	CLIP3	COL15A1	CTDSP1	CUBN	CYB5R3	CYGB	DES	DIO3	DLL1	EFNB2	EGFL7	EML1	ENPEP	ESAM	ESR2	ETFA	FAM43A	FER	FEZ2	FGD5	FGFRL1	FLT4	FMO4	GADD45B	GPR116	GPR155
Module 76	A2M	AMOTL2	ANGPTL2	BACH2	BOC	CCDC3	CCDC8	CD200	CPXM2	CREB5	CYP26B1	DAAM2	DDR2	DLC1	DPP4	EMP1	EPDR1	ETV1	FBLN5	FHOD3	FNDC4	FOXN3	GRASP	GULP1	HSPB2	IL17D	LAMC1	LARP6	LEPREL1	LIMS3	LMOD1	LRIG3	MSRB3	NACAD	NEXN	NOV	NPR2	NRG1	PALM2-AKAP2	PCSK5	PDGFA	PDGFRA	PDLIM4	PRELP	PRKD1	PTRF	PVRL3	RCBTB2	RECK
Module 77	ADAMTSL4	ARID5A	BIN1	C10orf54	CARD6	CDC14B	CDC42EP3	COL23A1	CPM	CPNE8	DPYSL2	ELAC1	ENPP6	EPB41L2	EPHA4	ETS2	ETV5	FXYD6	GALNT12	GNG2	ICAM2	IFNGR1	KLHL2	LPHN2	MAP3K5	MEF2C	MGAT3	NLRP1	PLD1	PLTP	PNRC1	PRNP	RBMS1	RGL1	RNF175	S100A4	SACS	SATB1	SCPEP1	SKAP2	SMAD9	SNCAIP	TLE4	TMEM133	WNT11	ZNF503
Module 78	ACOT7	ATAD5	BAIAP2L1	BARD1	C1orf112	CDC25A	CDC25B	CDCA4	CDKN2D	CDT1	CENPN	CHAF1B	CHTF18	CKAP2	DBF4	DHDH	DHTKD1	DLX4	DNMT1	DNMT3B	DONSON	DSN1	E2F1	E2F2	EZH2	FEN1	FOXRED2	FSD1L	GINS4	GMPS	GPR19	HELLS	HIST1H4B	INCENP	KIAA1524	KNTC1	LIG1	LMNB2	MASTL	MCM2	MCM6	MTHFD2	NCAPD2	NCAPG2	NFE2L3	OTX1	PCNA	PLK1	POLE2
Module 79	AMICA1	APOBEC3G	ARHGAP15	ASB2	BCL11B	BIRC3	BTLA	C11orf21	CCL19	CCR2	CD247	CD28	CD79B	CD96	COL4A4	DOK2	FCN1	GFI1	GP1BA	GPR114	GZMH	IL18R1	IL1R2	IL7R	KLRC3	KLRD1	KLRG1	KLRK1	LGALS2	LY9	MAL	NCR1	PLAC8	PRKCQ	RUNX3	STAT4	TAGAP	TBX21	TOX2	TOX	VCAM1	XCL1	XCL2
Module 80	C9orf116	CCDC125	CCDC87	CRIP1	FOXJ1	IQCD	KLHDC9	LRRC46	PRRT2	PRRT3	RAB17	RSPH1	SPEF1	TLE6	TMEM121	TTC16
Module 81	ACAD11	ADHFE1	AHSA2	AMT	ANKAR	BCL6	BDH2	CCNL1	CLK1	CLK4	DFNB59	DLEC1	DPY19L2	GNRH1	GPLD1	GPR139	GSTM2	HRASLS5	IGFBP1	KRT25	MAP3K8	MYH3	MYH7B	NPHP3	PKD1L2	RNF125	SEC31B	SLC14A1	SOX5	TRIM74
Module 82	ABCD2	ACSL1	ADD3	ALDH2	AOX1	ATP8B4	FOXO1	GIMAP8	GYPC	HSD17B11	KCTD12	KL	P2RY12	PDE3B	PDZD2	PPP2R2B	PTGER4	TGFBR2	TMEM37
Module 83	AASS	ANK2	ARID5B	ARL4A	ASXL3	BAI3	CAPN11	CASP12	CAT	CD300LG	CFL2	CLDND2	CLEC4G	CORO2B	CPA1	CPE	CYTL1	DENND2A	DNAJB4	DST	DUSP6	EPAS1	EPB42	FGF14	FHL5	GSTM5	HEPACAM	HHATL	HSPB6	IL11RA	IRS2	JUN	KGFLP1	KIAA1683	KLF15	KLF9	LCN6	LGI4	LPHN3	LRRC2	METTL7A	MGLL	MMP28	MYOM1	MYOT	NR3C2	NRXN1	NUDT9P1	PER1
Module 84	BAI2	CACNA1D	CELSR1	EVL	FGD3	LEF1	LRRC56	PPM1J	PREX1	RALGPS2	SIAH2	ZMYND10	ZNF552
Module 85	KRT4	KRT75	KRT80	KRT83	KRT86	LMO1	MICALL1	PRKAG3	PTPRU	SDCBP2	ULBP2
Module 86	ABCA3	ABCG1	ABHD2	AKR7A3	ALDOA	AMACR	AMDHD2	ANKMY1	ANKRD50	AP1G2	AP2B1	ARF3	ARMC9	ASB13	ATG16L1	ATP6V0C	ATP8B1	ATRIP	BLNK	BUB3	C1orf210	C2orf15	C6orf1	C9orf89	CACNA1H	CACNG4	CCDC106	CCDC24	CDYL2	CENPP	CIB1	CISH	CLTC	CNNM4	CNTD2	COG2	COL24A1	CPT1A	CUEDC1	CYB561D2	CYFIP2	DAK	DHCR24	DNAJA4	DNAJC1	DNASE1L2	DUSP13	EARS2	EMX1
[truncated: 237 more columns]

## Sheet: M4. CLICK
Module 1	AACS	AAMP	ABCB4	ABCB9	ACAD10	ACP2	ACTR1B	ADCK1	ADCK2	AFG3L2	AHCY	AHSA1	AKT1	ALAS1	AMPD2	ANAPC7	AP1B1	AP2M1	AP3M1	ARHGAP27	ATP1A3	ATP1A4	ATP5B	ATP6V1E1	AUP1	BCL7B	BCL9L	BCR	BRD2	BRD9	BRE	C12orf49	C20orf196	CAPN1	CARS	CD276	CDK5RAP1	CLIC1	CNDP2	CNP	COMMD7	COPS7A	COX10	CS	CTAGE1	CTDP1	CTNNBL1	CYP27A1	DAP
Module 2	ACADM	ACTR10	ADH5	AKTIP	ARIH1	ARNTL	ARSK	ATF1	ATG3	ATP2A2	ATP5A1	ATPAF1	B3GALNT1	B3GNT2	BCAS2	BET1	BRMS1L	BTAF1	BTBD1	C4orf29	C6orf62	CAND1	CAPN7	CAPZA1	CAPZA2	CBWD1	CBWD6	CCDC121	CCNC	CCPG1	CD9	CEPT1	CHUK	CLP1	CMTM6	CNOT8	COPS4	COPS8	COX7A2L	CPOX	CRADD	CREB1	CREM	CRYZL1	CTDSPL2	CTSO	CUTC	CYB5B	CYB5R4
Module 3	AAK1	AASDH	ACIN1	ACVR2B	ADAL	ADD1	AKAP13	ALKBH8	ALMS1	ANKIB1	ANKRD11	ANKRD17	ANKRD36	ANKRD50	AP3D1	APPL1	ARHGAP5	ARL13B	ASH1L	ASXL2	BAGE2	BBX	BCLAF1	BDP1	BRD3	C12orf65	C20orf96	C5orf24	CAMSAP1	CBX1	CCDC122	CCDC144A	CCDC91	CEP290	CEP63	CEP68	CGNL1	CHD6	CHD9	CLIP1	CNOT6L	COL4A3BP	CSNK1A1L	CSNK1G1	DDHD1	DDX17	DDX24	DDX6	DLGAP4
Module 4	ABCA7	ABHD14A	ABHD14B	ACAA1	ACADS	ACOT2	ACOX2	ACY1	ADCY6	AFMID	AMDHD2	ANKMY1	AP1M2	APEH	ARF3	ARFIP2	ASL	ATRIP	B4GALT7	BAP1	BCKDHA	BET1L	BTD	C14orf159	C14orf79	C17orf59	C21orf2	C3orf62	CAMK1	CAMTA2	CCBL1	CCDC51	CCDC71	CD81	CHDH	CHID1	CISH	CNTD2	CREB3	CRTAP	CRYL1	CTDSPL	CYB561D2	DAG1	DAK	DALRD3	DBP	DDB2	DHCR24
Module 5	ACTG2	ADAD2	ADAMTS1	ADAMTS9	ADCYAP1	AKT3	ALDH1A3	ALDH3A1	ANGPTL7	ANKRD35	ANXA3	APBA1	ARL4A	ARRDC3	ASTN1	ASXL3	BBOX1	BNC1	C10orf10	C12orf54	C4BPA	C7orf31	CACHD1	CALML3	CAND2	CAPZA3	CCNA1	CD59	CDC14B	CDH22	CDKN1C	CHST3	CHST9	CHSY1	CLCA4	CLDN11	CLDN19	CLDN8	CLIP4	CMTM5	COL17A1	CPAMD8	CRISPLD1	CRTAC1	CXCL2	CYYR1	DACT2	DAPL1	DEFB1
Module 6	ABCA3	ACBD4	ADAMTSL5	ADCY1	ADCY9	ALDOA	AP1G2	APBB3	ARMC5	ARRDC1	ATP6V0C	ATP8B1	ATP8B3	ATPAF2	AXIN1	BAIAP3	BCKDK	BCL2L1	BCL7C	BFAR	C16orf58	C1orf210	CBX4	CCDC78	CD2BP2	CDAN1	CDIPT	CEMP1	CGN	CIB1	CLCN7	CLEC16A	CLN3	CLUAP1	CNNM3	CNTNAP2	COASY	COG7	COQ7	CPT2	CRAMP1L	CREBBP	CRIP2	D2HGDH	DECR2	DEXI	DNAJA3	DNASE1L2	DOC2A
Module 7	ABCC10	ABHD8	ADPRHL2	AKAP8L	AP1M1	ARFGAP1	ARHGEF19	ARMC6	ASCC2	ATAD3B	ATG2A	ATG4D	ATG9A	ATP13A1	ATXN7L3	B3GAT3	B4GALT2	BRPF1	BSG	C9orf114	CAPN5	CC2D1A	CCDC124	CCDC86	CCDC94	CDC34	CDC37	CDK3	CHD4	CIZ1	CLDN4	CLK3	COPE	COPS7B	CORO7	CPSF3L	CXXC1	DAGLB	DAPK3	DDX31	DDX49	DDX54	DGKZ	DHX34	DNM2	DOHH	DPP9	DTX2	EPHB4
Module 8	ACSM2B	ADAM2	ADCY8	ADH6	AFM	AGXT	AKR1D1	ALDH1A2	ALS2CR11	ALX1	ANGPTL3	ARG1	ATP10B	BAAT	BHMT	BLID	C1orf100	C8B	C9orf153	CALB1	CCDC37	CCL16	CDH10	CDH12	CDH9	CLEC2A	CNTNAP4	COL25A1	COLEC10	CPB2	CRYBA1	CRYGB	CRYGC	CTCFL	DAO	DDX25	DNMT3L	DNTT	DPPA2	EPHA5	F11	F13B	FABP2	FBXL21	FGA	FGF23	FGF5	FLRT1	FSTL5
Module 9	ADCK5	ANKRD46	ARFGEF1	ARMC1	ATP6V1C1	ATP6V1H	AZIN1	C8orf33	C8orf37	C8orf44	CAPS	CHCHD7	CHD7	CHMP4C	CHRAC1	CHRNB3	COMMD5	COPS5	CPNE3	CPSF1	CSPP1	CYC1	DECR1	DERL1	DGAT1	DPY19L4	E2F5	EBAG9	EEF1DP3	EEF1D	EIF3E	EIF3H	ENOPH1	EXOSC4	FAM49B	FAM83H	FAM84B	FAM91A1	FBXL6	FZD6	GPAA1	GRHL2	GRINA	HRSP12	HSF1	IMPA1	IMPAD1	INTS8	JPH1
Module 10	ACP1	ACSL3	ADNP	AKAP9	ANKRD26	APC	APPL2	ARID4A	AS3MT	ASTE1	ATG2B	ATP9B	BAZ2B	C2orf42	C4orf36	CALCOCO1	CASP9	CBWD5	CCDC132	CCDC15	CCNG1	CCNI	CCNT2	CRBN	CRELD1	CUL3	DCTN3	DENND4C	DPP8	ELF1	EML5	ETAA1	FBXL12	GARNL3	GKAP1	GPR137C	GSTM2	GSTM4	GTF2I	INADL	KIAA1279	KRIT1	LATS1	LY6G5C	MBD5	METTL9	NEK1	NHLRC2	PHC3
Module 11	AADAC	ACACB	ACADL	ACO1	ACVR1C	ADAMTS18	AKR1C1	AKR1C3	ANGPTL4	ANGPTL5	ATOH8	ATP1A2	BAI3	BMPER	C1QTNF9	CA3	CA4	CAPN11	CASP12	CASQ2	CAT	CAV3	CD300LG	CD302	CES1	CETP	CFD	CFL2	CKMT2	CLDND2	CLEC4G	CMA1	CNR1	CPA1	CRHBP	CSN1S1	CYP19A1	DHRS3	DMGDH	DMRT2	DTX1	DUSP1	EBF2	EPB42	FGFBP2	FOSB	FOS	GFRA2	GHR
Module 12	AAAS	ABCA2	ABCB8	ADCK4	AGRN	AKT1S1	ANAPC2	AP2A1	AP2S1	ARHGEF1	ASNA1	ATP13A2	BANF1	BSCL2	BTBD2	CAPNS1	CCDC106	CCDC64	CCDC9	CD151	CDK2AP2	CFL1	CHPF	CIC	CLPTM1	CLTB	CNOT3	CORO1B	CPNE1	DCTN1	DFNB31	DGKA	EFNA3	EIF5AL1	EIF5A	EML3	EPHX1	EPN1	EPS15L1	ESPN	EVI5L	FIZ1	FKBP8	FLOT1	GMPPA	GNAI2	GPR108	GPR137	GPS2
Module 13	ACPT	AMIGO3	ASTL	C11orf42	C14orf80	C17orf50	C19orf26	C1QTNF8	C1orf111	CCDC114	CEL	CHRM1	COMTD1	CPNE6	CRHR1	CSH1	CTF1	CYP11B1	DAB1	DHX37	FRMD1	GHSR	GPR142	GPR31	GPX5	GSX1	GTPBP3	HCRT	HMHB1	HRH2	HTR1B	HYAL3	INHBC	INS	ISOC2	KCNK9	KLF14	KLHL30	KLK14	KRTAP10-10	KRTAP11-1	KRTAP13-4	KRTAP19-1	LCE1F	LCE3B	LCN8	LENG9	LHB	MEF2B
Module 14	ABCA12	ABCC12	AKAP5	AKR1A1	ALDH3B2	ALDH4A1	ATF7	ATG16L1	ATP2A3	ATP2C2	BCAP29	BIK	BMP4	C14orf1	C1orf115	CADPS2	CD63	CDYL2	CEACAM3	CEACAM5	CEACAM6	CEACAM7	CEACAM8	CREB3L1	CRYM	DGKD	DMRTC2	DNASE2B	DOPEY2	DUSP10	DUSP4	ECHS1	ECM1	ENTPD3	ENTPD7	FA2H	FAM110C	FAM83E	FCN2	FHOD1	GNA14	GNMT	GPR39	GSR	HGD	HOXB3	HOXB6	IYD	KAZALD1
Module 15	ACAD11	ADAMTS13	ADHFE1	AHSA2	AMT	ANAPC4	ANKAR	ANKFY1	ANKRD12	ANKS3	ATG16L2	ATHL1	AVIL	BMS1P5	BZRAP1	C1orf101	CATSPER2	CBFA2T2	CCDC12	CCDC66	CCDC84	CCNL1	CCNL2	CLCN6	CLK1	CLK4	COLQ	CPT1B	CRYGS	CYP2E1	DCP1A	DFNB59	DLEC1	DMTF1	DNAH1	EZH1	GABBR1	GOLGA8A	HCG27	HERC1	HERC2P2	IKZF4	INSL5	INTU	ISCU	ITIH4	KIAA0430	KLHL3	LARP7
Module 16	ABCB6	ADM2	ALG12	ANKRD54	ARSA	ARVCF	ATF4	ATXN10	BCL2L13	BRD1	C22orf29	CABIN1	CBX6	CBY1	CCDC117	CCDC134	CECR5	COMT	CRELD2	CRKL	CRYBB2	CSNK1E	DEPDC5	DGCR2	DGCR6L	DGCR6	EIF3D	EIF4ENIF1	FAM118A	FAM83F	FBXO7	GAS2L1	GCAT	GGA1	GGT1	GTPBP1	HDAC10	HPS4	HSCB	IL17RA	KREMEN1	L3MBTL2	LDOC1L	LIMK2	LZTR1	MFRP	MIF	MKL1	MRPL40
Module 17	AANAT	ANKRD2	BEST2	BEST4	C20orf141	C9orf163	CABP2	CCL22	CCL24	CRHR2	CSH2	DHH	DLEU1	DUOXA2	EEF1B2	EEF1G	FAM138F	FBXO10	FXYD7	GNRH2	GPHB5	GPR37L1	GRIK5	HHLA1	IL17RE	KRT85	LCE2A	LCE3A	LYRM4	MOS	NPM3	OMP	OR10A7	OR10G2	OR2F2	OR4D2	OR6T1	OR6V1	OR8K3	OXER1	PNPLA5	PRAMEF1	PRDM8	PROKR1	RPL12	RPL13A	RPL18A	RPL22	RPL24
Module 18	ACD	ADAT1	AP1G1	APRT	ARL2BP	ATP6V0D1	BANP	BCAR1	BRD7	C16orf70	CCDC113	CDH1	CDK10	CENPT	CES2	CFDP1	CHMP1A	CIAPIN1	CKLF	CMTM4	CNOT1	COG4	COG8	COQ9	COX4I1	CSNK2A2	DBNDD1	DDX19A	DDX19B	DHODH	DHX38	DNAJA2	DOK4	DYNC1LI2	E2F4	EDC4	EXOSC6	FAM96B	FBXO31	FUK	GALNS	GAN	GAS8	GCSH	GFOD2	GLG1	GPR56	GSTA3	HEATR3
Module 19	ABLIM1	ALPK1	ANXA4	ARID5A	ARSJ	ATP13A4	ATP1B1	C1QTNF2	C1RL	C1orf116	CAST	CBR3	CCDC107	CCNJL	CDCP1	CEACAM1	CITED4	CLCA2	CNN3	CST6	DEGS1	DKK1	DMBT1	DTNB	DUSP6	DYRK3	EDN2	EFS	EGLN3	EHF	ERP27	FAM46B	FOXQ1	FXYD5	FZD1	GGT6	GPR110	GRAMD2	HIVEP1	IFNGR2	ITGB4	ITGB6	JDP2	KCNJ2	KIF1C	LHPP	LIF	LIMCH1	LPP
Module 20	ABCC2	ABCG5	ACSM3	ADH4	AFP	AHSG	AJAP1	AMBP	APOA1	APOA2	APOA4	APOA5	APOB	APOC3	APOH	BSND	BTBD16	C8A	CA5A	CDA	CPN1	CPS1	DCT	DSCAM	F2	FABP1	FGG	FGL1	FOSL1	FTCD	FXYD2	GCKR	GDA	GDF3	GFI1B	GYPB	HBE1	HBG1	HBG2	HBQ1	HBZ	HEMGN	HGFAC	HKDC1	HMGA2	HOXB9	HPD	IGF2BP1	IGFBP1
Module 21	ABL2	ACBD6	AHCTF1	ALDH9A1	ARHGEF11	ARHGEF2	ARL8A	ARNT	ARPC5	B3GALNT2	BCL9	BOLA1	BPNT1	CCT3	CEP350	CHD1L	CNFN	CRTC2	DARS2	DEDD	DENND4B	DPM3	DUSP23	EFNA1	EFNA4	EPRS	F11R	FBXO28	GATAD2B	GLRX2	GON4L	HDGF	HNRNPU	IFT172	IGSF9	ILF2	INTS7	IPO9	IRF2BP2	IRF6	ISG20L2	ITPKB	JMJD4	KIAA0907	LYSMD1	MCL1	MGST3	MRPL9	MRPS21
Module 22	ACTA1	ACTB	ACTN1	ACTN3	ADAMTS14	ADAMTS4	AHNAK2	ALDH1B1	ALPK2	ANXA2	ANXA5	ATP2B4	BCAT1	BICD1	C4orf26	CAP1	CAPN2	CAPZB	CD109	CD55	CDH2	CDKN2B	CLDN14	CLDN1	CLIP2	COL22A1	COL7A1	CSRP1	CYB5R3	CYP27C1	DBN1	DTX4	FADS3	FEM1B	FHL2	FKBP9	FOSL2	FRMD5	GALNT2	GDPD5	GTF2A1L	HABP4	HS3ST3A1	IGFBP3	IL11	KDELC2	KDELR3	KIAA1614	KIF7
Module 23	ABCD3	ABHD3	ALG10B	ANKMY2	ARL1	ATP6V1G1	BMI1	BZW1	C18orf32	CCDC126	CDS1	CHMP5	CLDN12	CNNM4	COMMD3	COQ10B	CRNKL1	CYP4V2	DSTN	ENPP4	ETFDH	EXOC1	FAM73A	FPGT	FRS2	GABARAPL2	GHITM	HDC	HEATR5B	HSD17B7P2	HSD17B7	IER3IP1	IKBKAP	IMPACT	ING2	INTS12	KCTD18	KIAA0895	LIAS	LOC93622	LYRM1	MLH1	MOCS2	MON2	MPPE1	NDUFA5	NECAP1	OMA1	OSGEPL1
Module 24	AARS2	ABCF1	AGPAT1	ANKS1A	BAK1	BRPF3	BYSL	C6orf106	C6orf136	CCHCR1	CCND3	CD2AP	CDC5L	CSNK2B	CUL7	CUTA	DAXX	DHX16	EHMT2	FGF21	FKBPL	FOXP4	FRS3	GLO1	GTF2H4	GTPBP2	HSP90AB1	ICK	ITPR3	KCTD20	KLC4	KLHDC3	LEMD2	MAD2L1BP	MAPK14	MEA1	MED20	MRPL14	MRPL2	MRPS10	MRPS18A	MRPS18B	MUT	NFYA	NOL7	NUDT3	PACSIN3	PFDN6	POLH
Module 25	ACTR8	AFAP1L2	AKAP10	ALDH3A2	AMDHD1	AMN1	ANKRD29	ARID2	ARNT2	ASB13	ATRNL1	BBS10	BBS5	C11orf49	C12orf60	C5	CCDC53	CCDC85A	CDKN2AIPNL	CDON	CGGBP1	CHD1	CLASP2	COLEC12	COQ10A	CYFIP2	DPY19L2P1	DPY19L2P4	DPY19L2	EID2B	EPM2AIP1	FAM102B	FBXL2	FGF10	FKBP1B	GLCE	GRIA2	HDGFRP3	HHEX	HTR7	ICA1L	IKZF5	KIAA0368	KSR2	LAMA3	LRRC49	MAGI2	MDM1	MYOZ3
Module 26	ACTL6B	ANK1	AP3B2	APLP1	ASPHD1	BRSK2	BSN	C1QL1	CACNG2	CAMK2B	CCDC136	CECR6	CELSR3	CHGA	CHGB	CHRNB2	CKMT1A	CPLX2	CREG2	CRYBA2	DISP2	DNAJC6	DSCAML1	ELAVL3	ENO2	FAM57B	FBXO41	FGF12	GDAP1L1	GDAP1	GNAO1	HAR1A	HMP19	HRH3	INSM1	KCNC1	KCNC3	KCNH2	KCNH6	KCNK3	KCNQ2	KIF5A	LRTM2	MANEAL	MAPK8IP1	MGAT5B	MYT1	NAPB	NEUROD4
Module 27	ABCB10	ACBD3	ADIPOR1	ADSS	AGT	ANGEL2	ARID4B	ARV1	BLZF1	C1orf131	C1orf27	C1orf35	CNIH4	COG2	DDX59	EDEM3	EFCAB2	ENAH	ESRRG	EXOC8	FH	FLVCR1	GGPS1	GNPAT	GOLT1A	GPATCH2	H3F3A	HEATR1	HIST1H3J	HNRNPC	IARS2	KLHL12	LGALS8	LPGAT1	LYPLAL1	LYST	MDM4	MIA3	MRPL55	MRPS14	MTR	NENF	NSL1	NUP133	NVL	OTUD7B	PARP1	PEX11B	PGBD2
Module 28	ACOT12	ACSM2A	ALOX12	ALPI	ALPP	ANKS4B	AOC2	ATG9B	B3GNT6	BCAN	BIRC7	CA1	CCDC63	CCL1	CGB2	CHD5	CLDN6	CPN2	CREB3L3	CRYAA	CYP1A1	CYP24A1	DDN	DPF3	DSCR4	EFNA2	EPS8L3	ESRRB	FCHSD1	FGF19	FGF4	FOXA2	FOXE1	GALNT9	GALR2	GBX2	GLB1L3	GLP2R	GNB3	GP6	GPR113	GPR97	GRIN3B	GRM2	HAND1	HAPLN4	HNF4A	HOXD11	HOXD13
Module 29	AATK	ACOX1	ACTG1	AKAP1	AMZ2	ANAPC11	ANKRD39	ARHGDIA	ARL16	ARMC7	ASPSCR1	ATP5H	B3GNTL1	BAIAP2	BPTF	C17orf62	C17orf80	C17orf89	CANT1	CARD14	CASKIN2	CBX8	CCDC137	CD300LB	CDC42EP4	CDR2L	CHMP6	CNGB1	COG1	CSNK1D	DCXR	EIF4A3	EXOC7	FAM104A	FASN	FDXR	FN3KRP	FOXK2	GAA	GALK1	GGA3	GPS1	GRB2	H3F3B	HEXDC	HIST1H3C	HIST1H3I	HIST2H3C	HIST3H3
Module 30	ABHD13	ADPRHL1	AKAP11	ALG11	ALG5	ANKRD10	ARHGEF7	BIVM	CARS2	CDADC1	CDC16	CDK8	COG6	COMMD6	CUL4A	DCUN1D2	DIS3	DOCK9	ERCC5	ESD	EXOSC8	FARP1	FBXL3	FNDC3A	GPR180	GTF2F2	GTF3A	HMGB1	HSPH1	INTS6	IRS2	KBTBD7	LAMP1	LIG4	LNX2	MBNL2	MED4	MRPS31	MTIF3	MTMR6	MTRF1	N6AMT2	NDFIP2	NEK3	NUDT15	NUFIP1	NUPL1	PAN3	PARP4
Module 31	ACYP2	AGMAT	ARID1B	ASCC3	ATAD2B	ATP5J2	BAZ1B	C11orf57	C12orf45	C14orf2	C19orf60	C2orf49	C6orf57	C7orf55	CBLL1	CBX5	CCDC6	CCNK	CD3EAP	COX5B	COX6B1	DGUOK	DPH3	DYNC1H1	EHD1	ENTPD2	ESF1	FAM98A	FXN	GADD45GIP1	GEMIN6	GNG5	GTF2IRD2	HIATL1	HIST1H4E	HOMER1	INVS	IPO8	ITCH	JARID2	KIN	LIMK1	LSM14B	LSM5	LSM7	MCFD2	MPHOSPH10	MRPL30	MRPL35
Module 32	AHI1	AIM1	AKAP7	ATG5	BCKDHB	C6orf203	CD164	CDC40	COX7A2	DOPEY1	DYNLT1	EPM2A	FBXO30	FGFR1OP	FIG4	FOXO3	FRK	GDI2	GOPC	GTF2H5	GTF3C6	HACE1	HBS1L	HDDC2	HEBP2	HINT3	HMGN3	HSF2	KIAA1919	KPNA5	LACE1	LRP11	LYRM2	MANEA	MAP3K4	MAP3K7	MAP7	MAPK1	MDN1	MED23	MRPL18	MTO1	MTRF1L	NT5DC1	NUP43	OSTM1	PCMT1	PDCD2	PDSS2
Module 33	ANKRD40	APPBP2	ATP5G1	BCAS3	BLVRB	CALCOCO2	CCDC47	CDK5RAP3	CDKL2	CLTC	COIL	COX11	CTNND2	CYB561	DDX5	DGKE	DHRS2	DHX40	DLX4	EPN3	FTSJ3	GDPD1	HDDC3	HEATR6	HELZ	INTS2	ITGA3	LRRC59	MAP3K3	MED13	METTL2B	MKS1	MRPL10	MRPL27	MRPS23	MSI2	MSMB	MTMR4	NFE2L1	NME1	NOL11	PCTP	PDK2	PHB	PNPO	POLG2	PPM1D	PPP1R9B	PRKAR1A
Module 34	ABCC6	AK7	ARMC2	ARMC3	ARMC4	C10orf107	C11orf70	C20orf85	C6orf118	C6orf165	C8orf34	C9orf9	CAPSL	CASC2	CCDC65	CCNO	CDC20B	CFB	CLIC6	CNTN3	CRAT	CYB5D1	CYP4X1	CYP4Z1	DNAH9	DNAI2	DYDC2	EFHB	FAM81B	FAM86B1	FOXJ1	FOXN4	GAS2L2	GLYATL1	GOLM1	HMGCS2	HYDIN	IQUB	LDLRAD1	LRGUK	LRP2BP	LRRC31	LRRC43	MAK	MDH1B	NFIA	NTN4	PDLIM1	PEBP4
Module 35	AURKC	C19orf18	NOSIP	PPP2R1A	RPL28	RPS5	TFPT	TIGD7	TSEN34	ZBTB45	ZFP28	ZIK1	ZNF132	ZNF134	ZNF135	ZNF154	ZNF160	ZNF175	ZNF17	ZNF211	ZNF229	ZNF256	ZNF264	ZNF274	ZNF28	ZNF304	ZNF320	ZNF324	ZNF329	ZNF347	ZNF350	ZNF415	ZNF416	ZNF417	ZNF418	ZNF419	ZNF432	ZNF468	ZNF473	ZNF525	ZNF528	ZNF530	ZNF543	ZNF544	ZNF547	ZNF548	ZNF549	ZNF550	ZNF551
Module 36	ANXA10	BST2	C15orf48	C4orf33	CASP7	CD22	CTSD	DDX58	DHX58	DTX3L	EIF2AK2	FAIM3	FBXO6	GBP3	GMPR	HERC6	HESX1	HSH2D	IFI27	IFI35	IFI6	IFIT1	IFIT2	IFIT5	IFITM1	IFITM2	IFITM3	IFNB1	IRF7	IRF9	ISG15	ISG20	LGALS3BP	LNPEP	LY6E	MICB	MX1	NUB1	OAS1	OAS3	PARP12	PARP9	PCGF5	PHF11	PLA2G4C	PPM1K	PSME1	PSME2	RAB37
Module 37	ABL1	AGPAT2	AK1	ALG2	ARPC5L	ASB6	BSPRY	C9orf142	C9orf69	C9orf78	C9orf91	CDC26	CDK5RAP2	CDK9	CORO2A	DENND1A	DOLK	DOLPP1	DPM2	EDF1	EGFL7	EHMT1	ENDOG	FBXW2	FBXW5	FKBP15	GOLGA2	GPR107	GTF3C4	HDHD3	INPP5E	LRRC8A	MED22	MED27	MRPL50	MRPS2	MRRF	NDUFA8	ODF2	PDCL	POLE3	POMT1	PPP6C	PRPF4	PSMB7	PSMD5	RAB14	RABEPK	RABGAP1
Module 38	ACP6	ADAM15	ADAR	APH1A	APOA1BP	ARF1	ATF6	B4GALT3	C1orf43	C1orf74	C1orf85	CACYBP	CDC42SE1	CDC73	CLK2	COPA	CREG1	DAP3	DHX9	DUSP12	ENSA	FAM20B	FDPS	FLAD1	GBA	GOLPH3L	GPATCH4	GPR89A	HAX1	IGSF8	IKBKE	JTB	KIFAP3	MANSC1	MPZL1	MRPL24	MSTO1	MTX1	NDUFS2	NIT1	NR1I3	PBXIP1	PEX19	PIAS3	PIGM	PMF1	PMVK	PPOX	PRUNE
Module 39	AGGF1	ANKHD1	ANKRD32	AP3S1	ATG10	ATG12	ATOX1	ATP6V0E1	BNIP1	CANX	CCDC112	CDC23	CLINT1	CNOT6	COX7C	CTNNA1	DCP2	DHFRL1	ERCC8	ETF1	FBXW11	G3BP1	GFM2	GRPEL2	HARS2	HARS	HINT1	HMGCR	HSPA4	HSPA9	MATR3	MFAP3	MNS1	MRPL22	N6AMT1	NDUFAB1	NPM1	NUDCD2	OCLN	PANK3	PCYOX1L	PGGT1B	PSMC6	RARS	RBM27	RBM45	RFESD	RIOK2	RPA3
Module 40	ABR	ACADVL	ALKBH5	B9D1	C17orf85	C1QBP	CAMKK1	CDRT4	CHD3	CHRNB1	CNTROB	COPS3	CRK	CTNS	DERL2	DHX33	DRG2	DVL2	EIF4A1	ELAC2	EPN2	FLCN	FLII	GABARAP	GEMIN4	GLOD4	ITGAE	KCTD11	MAP2K4	MED11	MED31	MED9	MIS12	MYBBP1A	MYO1C	NCOR1	NT5M	NUP88	PAFAH1B1	PELP1	PEMT	PFAS	PIGL	PRPF8	PRPSAP2	PSMB6	RAI1	RANGRF	RNF167
Module 41	ADPGK	AP3S2	AP4E1	ARID3B	C15orf40	CLPX	COMMD4	COX5A	DENND4A	DET1	DIS3L	DMXL2	DNAJA4	EDC3	EFTUD1	EIF3J	ETFA	FAM103A1	FAM96A	GTF2A2	HERC2	HEXA	HMG20A	IDH3A	IMP3	IQGAP1	IREB2	LRRC57	MAN2A2	MAP2K1	MESDC2	MPI	MRPL46	MRPS11	MTHFS	NGRN	NPTN	OAZ2	PARP16	PARP6	PDE8A	PIAS1	PPCDC	PSMA4	PTPN9	RCN2	RPS17	SCAPER	SEC11A
Module 42	ABCC1	ABI1	ACTR2	AMMECR1L	AP1S3	ARPC1A	ASCC1	BAIAP2L1	BIRC6	C10orf12	C11orf45	C9orf41	CCDC93	CCT7	CDYL	COG5	DDX21	DHX57	DSCR3	EIF5B	FBXO18	GABPA	GLRX3	GORASP2	GRHL1	HUS1	IMMT	INPP5B	IWS1	KIF3C	KIF5B	LMAN1	LOC494141	LRPPRC	MAPK6	MARS2	MINA	MRPL44	NFXL1	NHEJ1	NOL10	NUPL2	PDCL3	PITPNA	PITRM1	PLEKHA8	PMS2	PPA1	PPP3R1
Module 43	ABCD4	ADAM20	ADSSL1	ANGEL1	APOM	AQR	ATP5S	ATXN3	BATF	BRF1	BTBD6	BTBD7	C14orf166	C14orf169	CCDC88C	CHD8	CLMN	DAAM1	DICER1	DNAL1	EIF2B2	ENTPD5	ERH	FANCM	FBXO34	FKBP3	GOLGA5	ISCA2	KIAA0586	KTN1	MAX	MLH3	MPP5	NDUFB1	NRL	NUMB	OSGEP	PAPOLA	PHF2	PLEKHG3	POMT2	PPP1R13B	PPP2R5C	PPP2R5E	RCOR1	RDH11	RNF10	RNF31	RPL36AL
Module 44	ABCF2	AGK	AP1S1	AP4M1	ARF5	ARHGEF5	ARMC10	ATP6V0E2	ATP6V1F	BRAF	BUD31	C7orf49	CDK5	CHCHD3	CNOT4	COPS6	CPSF4	CUL1	DNAJB6	EPHA1	EXOC4	FASTK	FBXO24	GALNT11	GCC1	GSTK1	GTPBP10	KIAA1147	KIAA1549	KRBA1	LMBR1	LRRC61	LUC7L2	MKLN1	MKRN1	MRPS33	NDUFB2	PAXIP1	PDAP1	PEX1	PMPCB	POLR2J2	POLR2J	POT1	PRKAG2	PRKRIP1	PSMC2	PTCD1	RABGEF1
Module 45	A2ML1	AIM1L	AKR1B10	ARHGAP23	ARL14	AVEN	C15orf39	C2orf54	CALML5	CASP14	CHFR	CLIC3	COL13A1	DNAH11	EPGN	FAM83A	FKBP1A	GPR115	GSK3B	GUK1	HIF1A	HIVEP2	HTR3A	IL1A	IVL	KREMEN2	KRT34	KRT4	KRT75	LBP	LYNX1	LYPD1	MAP2K3	NUDT8	NXPH4	ORM1	ORM2	POR	PRSS27	PTTG1IP	RASGRF1	RDH12	RNF24	S100A12	S100A7A	S100A7	SEC61G	SEMA7A	SERPINB3
Module 46	ASB3	CCDC97	CLUL1	EID2	FAM8A1	HERC4	LIPT1	PHF3	PNRC2	POU6F1	PTAR1	RBM4B	SENP7	ZFP14	ZFP37	ZFP3	ZFP41	ZKSCAN4	ZNF10	ZNF146	ZNF155	ZNF180	ZNF181	ZNF184	ZNF222	ZNF223	ZNF224	ZNF225	ZNF226	ZNF227	ZNF230	ZNF233	ZNF235	ZNF248	ZNF283	ZNF284	ZNF2	ZNF302	ZNF30	ZNF32	ZNF333	ZNF345	ZNF383	ZNF404	ZNF420	ZNF45	ZNF461	ZNF471	ZNF527
Module 47	ABHD11	ALKBH6	CHRNG	CLDN3	COX17	COX6A1	ELMO3	FXYD3	H2AFJ	HIST1H1C	HIST1H1D	HIST1H1E	HIST1H1T	HIST1H2AA	HIST1H2AB	HIST1H2AC	HIST1H2AD	HIST1H2AG	HIST1H2AH	HIST1H2AJ	HIST1H2AK	HIST1H2AL	HIST1H2AM	HIST1H2BB	HIST1H2BD	HIST1H2BE	HIST1H2BF	HIST1H2BG	HIST1H2BH	HIST1H2BI	HIST1H2BJ	HIST1H2BK	HIST1H2BL	HIST1H2BM	HIST1H2BN	HIST1H3B	HIST1H3D	HIST1H3E	HIST1H3F	HIST1H3G	HIST1H3H	HIST1H4G	HIST1H4J	HIST1H4K	HIST2H2AA3	HIST2H2AB	HIST2H2AC	HIST2H2BE	HIST3H2A
Module 48	ACAA2	ADNP2	AGBL5	B4GALT6	C18orf21	C18orf25	C18orf8	CEBPZ	CEP192	CEP76	CHMP1B	CUL2	DDX1	DSG2	DYM	EPB41	ESCO1	FANCL	FBXO11	GLMN	KATNAL2	KIAA1328	KIAA1468	KIAA1841	KLHL23	MBD1	MDH1	MEX3C	MLLT10	MOCOS	NARS	NPC1	OSBPL1A	PANK1	PFN2	PHF14	PIAS2	PIK3C3	PUM2	RALBP1	RAVER2	RBM17	RIOK3	RNMT	RTTN	SLC4A1AP	SMAD2	SMCHD1	SMEK2
Module 49	AGTRAP	APITD1	ARHGEF10L	ARHGEF16	ATPIF1	AURKAIP1	B3GALT6	BSDC1	C1orf159	CDC42	CLSTN1	CTNNBIP1	DFFA	DHDDS	DVL1	EIF3I	EIF4G3	EXOSC10	FBXO2	FBXO42	FBXO44	HDAC1	ICMT	KIAA2013	KLHL21	KPNA6	LDLRAP1	LZIC	MAD2L2	MECR	MFN2	MIB2	MRPL20	NMNAT1	NOL9	NUDC	PARK7	PEX14	PHACTR4	PHF13	PPP1R8	PUSL1	RBBP4	RCAN3	RER1	RERE	RPA2	RPS6KA1	RSC1A1
Module 50	AFF1	AK5	ATP10D	B3GNT8	BDH2	C14orf132	C14orf93	C19orf44	CACNA2D3	CBX7	CLCN3	CLRN3	CTBP2	DISP1	DOCK1	EPC2	EVI5	FAM43B	GRAMD1C	HBA2	HBB	HBD	HIPK1	HPS6	HRASLS5	JUND	KIAA1683	LCA5	MNT	MXD4	NANOG	NCOA1	NRIP2	NRXN2	NUDT9P1	PDCD4	PDE11A	PDS5B	POLR3GL	PPP1R12B	PRX	RAMP3	RASL11A	SCN7A	SEMA6D	SETDB2	SIDT2	SLC27A1	SORL1
Module 51	ABCC5	ADRA2C	ARL6IP1	ASCL1	ATP6V0B	BRI3BP	CACNA1H	CACNG4	CACNG6	CCNT1	CECR2	CSTL1	CUEDC1	DDX23	DNAI1	DNASE1	DUSP13	DYNLRB1	FAM110A	FFAR2	FGFR3	FKBP4	FUT1	GDPD3	GOT2	GRPEL1	GSS	H2AFY	HES6	HM13	HRAS	HS6ST3	HSPB8	INSIG1	IRX5	ISOC1	ITPKA	KIF21A	KIF3B	LARP4	LETM1	MDM2	NPC1L1	PA2G4	PAPD5	PIP4K2C	PTPN1	RAB3A	RHBG
Module 52	ACP5	ACRBP	ADORA3	ANXA11	APOC4	ARHGDIB	ARL11	BCL3	BLNK	CACNA2D4	CATSPER1	CHRNA6	CLEC5A	CRYBB1	CSF3R	DOCK4	EIF4E3	ELL2	EPYC	FCGR3A	FRMD4B	GCHFR	GLRX	GNG12	GPR137B	GPR68	GPX1	GSTO1	HFE	IGSF21	ITM2B	KCNK13	MR1	MRO	MS4A7	OLR1	OPRL1	OTOA	PKD2L1	PLD4	PRCP	PTGS1	PTPLAD2	RAB20	RB1	RNF149	RTN1	SDS	SGPP1
Module 53	ACTR6	ANAPC5	ARL6IP4	ARPC3	ATXN2	BCL7A	BRAP	C12orf29	C12orf43	CAMKK2	CCDC59	DDX51	DDX55	DEPDC4	DIABLO	EP400	ERP29	FBXO21	GCN1L1	GLTP	GOLGA3	GTF2H3	IFT81	METAP2	MMAB	MPHOSPH9	MRPL42	NCOR2	NDUFA12	NFYB	NR2C1	NUP37	PEBP1	POLR3B	POP5	PRDM4	PSMD9	PTGES3	PTPN11	PWP1	PXMP2	PXN	RNF41	RSRC2	SART3	SENP1	SETD1B	SLC25A3	SUDS3
Module 54	AGPAT5	ARHGEF10	ASAH1	BIN3	BNIP3L	C8orf48	C8orf58	CCDC25	CHMP7	CLN8	CLU	CNOT7	DCTN6	ELP3	ENTPD4	EPHX2	ERICH1	EXTL3	FBXO16	FBXO25	FDFT1	FUT10	FZD3	GTF2E2	HMBOX1	INTS10	INTS9	KCTD9	LEPROTL1	LONRF1	MCPH1	MTMR9	MTUS1	NEIL2	NUDT18	PCM1	PINX1	POLR3D	PPP1R3B	PPP2CB	PPP2R2A	PPP3CC	PSD3	RBPMS	REEP4	RHOBTB2	SCARA3	SH2D4A	SLC39A14
Module 55	ABHD10	ACAD9	ARL6	ARMC8	ATP2C1	ATR	B4GALT4	C3orf17	C3orf33	CCDC14	CCDC58	CEP70	CHCHD6	CLDND1	CNBP	COPB2	DBR1	DHX36	DIRC2	DNAJC13	FAIM	GK5	GTF2E1	HLTF	HSPBAP1	IFT80	IQCB1	ISY1	KIAA2018	KPNA1	MBD4	MLF1	MRPL3	MRPS22	NIT2	NSUN3	OSBPL11	PTPLB	QTRTD1	RAD9B	RNF7	RPN1	RYK	SEC22A	SLC33A1	SLC41A3	SNX4	SRPRB	STAG1
Module 56	ACYP1	AGER	ATXN2L	C10orf62	CAPN3	CCDC130	CCDC142	CCDC17	CDH16	CHRNA10	CPNE7	CYP1A2	CYP2B6	DBF4B	DGCR8	DNHD1	DTNBP1	GNG13	GNRH1	GPR139	GPR152	HCN3	HSF4	KCNJ14	KCNV2	LCE2C	LENG8	LGALS4	LPA	LRP5L	LRRC10	LYG1	MAMDC4	MSH5	MYH14	MYH3	NRN1L	PAQR6	PAX4	PDE4C	PDE6A	PLA2G6	PNN	PPFIA4	PRDM15	RBBP6	SLC17A7	SLC34A1	SLC4A5
Module 57	AARSD1	ACACA	ACLY	AP2B1	ATP6V0A1	BRCA1	C17orf75	CCDC43	DCAKD	DDX52	DHX8	DNAJC7	DUSP14	DUSP3	EFTUD2	EIF1	GGNBP2	GOSR1	GOSR2	GPATCH8	HDAC5	JUP	KBTBD4	KLHL11	KRT19	KRT33A	LIG3	LRRC37B	LSM12	MLX	MPP2	MRM1	NBR2	NEU1	NF1	NLE1	NMT1	NPEPPS	NSF	PLEKHH3	PLEKHM1	PSMD11	PSME3	RAB11FIP4	RAB5C	RDM1	RFFL	SLC25A39	STAT3
Module 58	APBB1	AZI2	BBS12	C9orf156	CCDC28A	CHPT1	CLN5	CLYBL	CRIM1	CRYZ	DNAJC8	DPH5	DTWD1	EIF3F	ERMAP	FGF14	GLTSCR2	GNB2L1	HACL1	HNRNPA1	IMMP2L	ISCA1	LYRM7	ME3	NACA2	NACAP1	NACA	NGLY1	NME7	OR2W1	OR9A2	RPL10A	RPL10L	RPL11	RPL14	RPL15	RPL18	RPL29	RPL4	RPS13	RPS8	SESN1	SLC16A12	SLC25A12	SLC35D2	SLC44A1	SPATA7	SPG20	SYF2
Module 59	AASDHPPT	ACAD8	ACAT1	ALG9	ANKRD49	ATP5L	BIRC2	BUD13	C11orf1	C11orf54	C11orf65	C11orf71	C11orf73	CCDC90B	CUL5	CWC15	CWF19L2	DCUN1D5	DDX10	EED	ENDOD1	EXPH5	FAM118B	FAM76B	FDX1	HYLS1	MED17	MRE11A	NLRX1	NPAT	PANX1	PICALM	POU2F3	PPP2R1B	PRDM10	PSTPIP2	PTS	PUS3	RNF214	RPS25	RPUSD4	SLC35F2	SNX19	TBRG1	THYN1	TIFA	TMEM126B	TMEM136	TRAPPC4
Module 60	ACTR5	ARFGEF2	ATP5E	ATP9A	CCT2	CSTF1	CTSA	DDX27	DHX35	DIDO1	DNTTIP1	DPM1	GATA5	GNAS	GNGT1	MOCS3	NCOA5	NDRG3	NFS1	NPEPL1	OSBPL2	PDRG1	PFDN4	PRPF6	QPRT	RAB22A	RAE1	RPN2	RPS6KL1	SLC2A4RG	SLC9A8	SNRPB	SNX21	SPATA2	SPERT	STAU1	STX16	SYCP2	TAF4	TFAP2C	TH	TM9SF4	TOMM34	TOP1	TP53RK	VAPB	YTHDF1	YWHAB	ZFP64
Module 61	ABHD2	ABTB1	ACSS1	AES	AP2A2	ARID1A	B4GALNT4	BTBD9	C6orf89	CCDC115	CELSR2	CHST10	CHST14	CNKSR1	CROCC	CRTC3	CTDSP2	DDR1	DTX3	ECE1	ECHDC2	EEF2	GBA2	GCDH	GPR27	GTF2F1	HOOK2	IPPK	IQCC	KEAP1	KIAA1522	KLHL26	LMAN2L	LRRC47	MAML1	MED29	MOCS1	MUM1	NAP1L4	NCDN	PAF1	PHF1	PINK1	POMGNT1	R3HDM2	RTF1	SNX9	TNRC6C	VMAC
Module 62	ABHD4	AP4S1	APEX1	ARF6	ATP6V1D	BAG5	BCL2L2	C14orf119	C14orf142	C14orf28	CALM1	CHMP4A	CINP	CPSF2	CTAGE5	DAD1	EIF2S1	FBXO33	GLRX5	GNPNAT1	HECTD1	HSP90AA1	IPO4	KIAA0391	L2HGDH	MED6	METTL3	MGAT2	MNAT1	NEDD8	NGDN	OTUB2	OXA1L	PARP2	PCK2	PSMA3	PSMA6	PSMB5	PSMC1	RAB2B	RPGRIP1	SCFD1	SLC38A6	SRP54	STRN3	SUPT16H	TMEM55B	TRAPPC6B	TTC5
Module 63	ACTR1A	ATAD1	BCCIP	BLOC1S2	BUB3	C10orf76	C10orf88	C10orf95	CHCHD1	COX15	CUEDC2	CWF19L1	DCLRE1A	DHX32	DNAJB12	EXOSC1	FAM35A	FBXL15	FRAT2	GBF1	GOT1	IDE	LDB1	LZTS2	MGMT	MMS19	MRPS16	MTG1	NDST2	NDUFB8	OBFC1	PAOX	PCBD1	PDCD11	PPP2R2D	SFXN4	SGPL1	SHOC2	SLK	SUFU	TCTN3	TIAL1	TM9SF3	TRUB1	UROS	USMG5	WAPAL	ZDHHC16	ZDHHC6
Module 64	ARCN1	CALR	CDH15	CEP164	CES3	CLPB	CRISP2	CYP27B1	DBI	DPAGT1	EI24	ESRRA	FADS2	FUT3	FUT5	GMDS	GPI	HMBS	IDH2	IFNAR1	IMP4	KDELR2	MDH2	MEMO1	MNX1	MPZL3	NRGN	PAFAH1B2	PDIA4	PEX13	PITX1	PVRL1	RHOV	RNF26	SLC12A1	SLC35C1	SLC37A4	SRPR	ST3GAL4	STT3A	STYX	TBC1D24	TIRAP	TMPRSS13	TMPRSS9	UBE4A	ZNF710
Module 65	ACPP	ALG10	ARF4	ATP6V1A	CAB39	EIF2AK3	ERO1L	EXOC5	FAM114A1	FRRS1	GLB1	GPRIN3	HADHB	IDH1	IRAK4	KIAA1033	LACTB	MFSD1	MGAT4A	PCYOX1	PELO	PHKB	PLEKHB2	PON2	RAC1	RNF11	SCARB2	SEC24D	SETD7	SLC31A1	SLC35D1	SMPDL3A	SNX13	SPPL2A	SPTLC1	STAM2	STARD3NL	STBD1	SYNJ1	TXNDC15	USO1	VAMP3	WDFY1	ZMPSTE24	ZNRF2
Module 66	ACAN	ANGPT2	AVPR1A	BDKRB2	CCDC102B	CCL26	CHN1	COL21A1	CSPG4	DCLK3	DENND2A	DMRT3	ESM1	FCN3	FLT1	FLT4	GRM8	GUCY1A2	HBEGF	HECW2	HEY1	IBSP	KCNJ8	KCNN2	KLHDC8A	NDUFA4L2	NOS3	OIT3	OR51E1	OR51E2	PDGFB	PLXNA2	PODXL	POPDC2	SAMD14	SEMA5B	SLC35F1	SLC6A1	SPRY4	TBX2	TBXA2R	TM4SF18	TRPC4	TRPC6	WFDC1
Module 67	AMY2A	AMY2B	AP4B1	BCL10	C1orf109	C1orf52	CCBL2	CLCC1	CSDE1	DBT	DDX20	DNTTIP2	EPS15	FNBP1L	FNBP4	GPBP1L1	GTF2B	KIAA1107	LRIG2	LRRC40	MMACHC	MYSM1	ODF2L	OSBPL9	PHTF1	PRPF38B	PTBP2	RPAP2	RWDD3	SASS6	SH3GLB1	SSX2IP	STXBP3	TRIM33	TYW3	USP24	USP33	WDR3	YRDC	ZCCHC17	ZMYM4	ZNF789	ZRANB2	ZZZ3
Module 68	ALDH16A1	ATP5D	ATP5I	BAD	BGLAP	C19orf53	CCDC101	CLPP	COX8A	DHPS	ETV2	FEM1A	FKBP2	GPX4	HIGD2A	IRF2BP1	MMP24	MRPL34	MRPL54	NDUFA13	NDUFA3	NDUFA7	NDUFB4	NDUFB7	NDUFC1	NDUFS7	OTOF	PAFAH1B3	PRDX2	PRR12	PSPN	RFXANK	SLC25A23	SMCR8	SPHK2	SSBP4	TIMM13	TMEM143	TRAPPC5	TTC9B	UBL5	VAMP2	ZNF444	ZNF580
Module 69	ABI2	ALS2	ARL6IP6	ASNSD1	ATF2	ATP5G3	C2orf47	CYP20A1	DNAJC10	DUSP19	FASTKD1	FASTKD2	GCA	GTF3C3	HAT1	HIBCH	HSPE1	LANCL1	METTL5	METTL8	MRPL33	MTX2	NDUFB3	NDUFS1	NFE2L2	NIF3L1	NUP35	ORMDL1	PAPOLG	PECR	PMS1	PRKRA	REV1	SAP130	SF3B1	SSB	SUMO1	SUPT7L	TLK1	TTC21B	WDR35	WDR75	ZC3H15	ZRANB3
Module 70	ABCE1	AGTPBP1	ANAPC10	BBS7	BTN2A1	C4orf27	C9orf72	CEP135	CISD2	COMMD8	CPSF6	DCK	DCUN1D4	EEF1E1	ELOVL7	EXOSC9	GRSF1	HNRNPR	KIAA1586	MCOLN3	MRPL1	MRPS18C	MTHFD2L	MYC	NUP107	NUP54	OTUD4	PCGF6	PLRG1	POLR3F	PPID	PRIM1	RABGGTB	SLBP	SMARCAD1	SMC3	SMNDC1	SPATA5	TARDBP	TCERG1	USP46	WHSC1	ZC3H8	ZNF326
Module 71	ANKRD13A	ARL5A	BMPR2	CKAP4	COL4A3	CTCF	DCBLD1	DENND2C	DYRK2	FGD4	GNPTAB	IGF2R	IPMK	JAK1	KIRREL	KLF13	KLHL24	KPNA3	LRP6	LRRC58	MAP3K2	MYCBP2	MYO5A	NPAS3	PLCB1	PPARGC1B	PPFIBP1	PPIB	PRPF40A	PTPRE	RANBP2	RNF216	SHOX2	SKAP2	SLC26A2	SNTB2	SRP72	TGFBRAP1	USP42	WDR82	XRN1	ZDHHC14	ZNF124
Module 72	API5	APIP	BTBD10	C11orf58	C11orf74	CAPRIN1	CCDC34	COMMD9	COPB1	CYP2R1	EIF3M	EIF4G2	ELP4	FANCF	FSD1L	GTF2H1	HSD17B12	HTATIP2	IMMP1L	LIN7C	MRPL17	MRPL23	MTCH2	NAT10	NDUFS3	NUP160	NUP98	PDDC1	PDHX	PKP3	PLEKHA7	PRDM11	PRMT3	PSMA1	PTPMT1	RRM1	SAAL1	SPTY2D1	SVIP	TRAF6	TRIM44	ZNF143
Module 73	AK2	ALG6	ATP5F1	BTF3L4	C1orf122	C1orf177	C1orf50	CBX3	CC2D1B	E2F6	EBNA1BP2	EIF2B3	FOXJ3	GCLM	GDAP2	GFPT1	GNAI3	KTI12	LRRC42	LSM10	MED8	MRPL39	NRD1	NSUN4	OR2B3	PARS2	PI4K2B	PPIE	PPIH	PRDX1	PRPS1L1	PSMA5	PTPRF	S100PBP	SLC25A40	SLC30A7	SLC6A9	STRN	TMEM69	TOE1	TRAPPC3	ZMYM1
Module 74	ACOT8	ADRBK1	AIP	ALDH3B1	ARFRP1	BRMS1	C11orf24	C11orf80	C20orf27	C7orf50	CCS	CHKA	CPT1A	CTTN	DDX41	DNAJC5	EIF6	FADD	FIBP	MRPL21	NADSYN1	NDUFS8	NDUFV1	ORAOV1	PITPNM1	PPFIA1	PRELID1	RAD9A	RCE1	RDH16	RTEL1	SLC29A2	TMEM134	TPCN2	UCKL1	YIF1A	YIF1B	ZDHHC24	ZGPAT
Module 75	ABRA	ACTC1	ANKRD23	APOBEC2	ASB10	ASB5	C8orf22	CKM	CSRP3	ENO3	FBXO40	HFE2	HHATL	HSPB3	KCNA7	LDB3	LMOD2	LMOD3	MYBPC2	MYBPH	MYF6	MYH2	MYH7	MYL1	MYL2	MYLK2	MYLPF	MYOT	MYOZ2	NEB	SPTB	TMOD4	TNNC1	TNNI1	TRIM54	TTN	UNC45B	VGLL2	XIRP2
Module 76	ACTN4	AKT2	ANKRD27	C19orf40	C19orf47	C19orf48	CALM3	ECH1	EIF3K	EXOSC5	FBL	FBXO27	GEMIN7	GPATCH1	GSK3A	ITPKC	KPTN	LIN37	LSM14A	MARK4	NFKBIB	NUP62	POLR2I	PSMC4	PSMD8	SAE1	SARS2	SUPT5H	TBCB	THAP8	TMEM147	U2AF1L4	ZNF526	ZNF574	ZNF576
Module 77	AATF	AIFM3	CACNB1	CACNB3	CASC3	DQX1	ERBB2	FBXL20	GRB7	KRT24	LASP1	MED1	MED24	MLLT6	MRPL45	MYO1D	NR1D1	ORMDL3	PCGF2	PIP4K2B	PNMT	PPP1R10	PSMB3	PSMD3	RAPGEFL1	RPAP1	RPL19	RPL23	SLC5A10	SMARCE1	SOCS7	STARD3	TCAP	THRA	WIPF2
Module 78	AEBP2	C12orf4	C12orf5	DCP1B	DDX47	DERA	DYRK4	EMG1	FGFR1OP2	FOXJ2	GOLT1B	ING4	ITFG2	KRAS	LOH12CR1	LRRC23	M6PR	MED21	MRPL51	MRPS35	PHB2	PHC1	PRH2	PYROXD1	RAD52	RECQL	SPSB2	TAS2R14	TM7SF3	TULP3	WBP11	WNK1	YARS2	ZNF384
Module 79	ABHD5	ABHD6	ARIH2	ARL6IP5	ATXN7	EXOSC7	FCF1	GNL3	GOLGA4	IFRD2	KLHL18	LARS2	LRRFIP2	MON1A	NAT6	NME6	PBRM1	PPP4R2	PRKAR2A	RAD54L2	RBM15B	RPP14	RPSA	RRP9	SELK	SLMAP	SS18L2	THOC7	TMEM42	TMF1	UBP1	VPRBP	ZNF197	ZNF35
Module 80	ALKBH2	ATF5	C1orf174	CCDC23	CCNJ	CHERP	CUZD1	DDX50	DFFB	ELAVL1	ERCC6	ERF	FAM90A1	HDAC4	HIC2	IRAK1BP1	MAGOH	MED26	MRPS9	NOC3L	NSUN6	NXT1	OGDHL	PHF21A	PPRC1	PSTK	RNF122	SMU1	SUPV3L1	TFAM	WIZ	ZBTB5	ZNF142
Module 81	ANKRD28	ARL8B	ARPC4	ATG7	CHCHD4	CNOT10	DYNC1LI1	EAF1	GFM1	IQSEC1	JAGN1	LSM3	METTL6	NUP210	OGG1	OXNAD1	OXSM	RAD18	RAF1	SEC13	SETD5	SETMAR	STT3B	TATDN2	TBC1D5	THUMPD3	TRNT1	TSEN2	VGLL4	VHLL	VHL	WDR48	ZFYVE20
Module 82	APBA3	C19orf10	C19orf43	C19orf52	C19orf57	CARM1	CD320	CRB3	DNAJB1	DNASE2	DUS3L	ECSIT	EIF3G	ELOF1	FBXW9	FDX1L	HSD11B1L	ILVBL	LRFN3	NDUFA11	PGLS	QTRT1	RANBP3	SH2D3A	SLC25A42	STAP2	STX10	TICAM1	TMED1	UPF1	USE1	YIPF2	ZNF317
Module 83	ABCF3	BDH1	CLCN2	DCUN1D1	DLG1	DNAJC19	FAM131A	FXR1	IQCG	KIAA0226	LRCH3	LSG1	MAGEF1	MFN1	MYNN	NCBP2	NDUFB5	PAK2	PCYT1A	PIGX	PIK3CA	POLR2H	PPP1R2	RPL39L	SENP2	TBCCD1	TBL1XR1	TMEM41A	USP13	WDR53	ZNF639
Module 84	ADAM9	AGPAT6	AP3M2	ASH2L	BAG4	BDNF	BRF2	C9orf50	DDHD2	ERLIN2	FGFR1	FNTA	GOLGA7	HGSNAT	HOOK3	IKBKB	LETM2	LSM1	NRCAM	POLB	PPAPDC1B	PROSC	RAB11FIP1	RNF170	SLC20A2	SRI	THAP1	TM2D2	VDAC3	WHSC1L1
Module 85	ARL2	C11orf68	DDB1	DRAP1	FAM89B	FAU	FTH1	GANAB	MAP4K2	MEN1	MUS81	OSBP	POLR2G	PPP2R5B	PRDX5	RELA	RNASEH2C	RTN3	SART1	SIPA1	SLC25A45	SSSCA1	STX5	SYVN1	TMEM138	TTC9C	TUT1	VEGFB	WDR74	ZBTB3
Module 86	AK3	APTX	CDC37L1	ERMP1	IFT74	KIAA2026	KLHL9	MLLT3	MPDZ	MTAP	NDUFB6	NFX1	NUDT2	OR52A1	PLAA	PPAPDC2	RANBP6	RCL1	RFX3	RRAGA	SMARCA2	SNAPC3	TOPORS	TUSC1	UBAP1	UHRF2	ZCCHC7	ZDHHC21
Module 87	C5orf22	C5orf28	CCDC127	CCT5	CEP72	CLPTM1L	EXOC3	FASTKD3	GOLPH3	HMGCS1	LMBRD2	MED10	MRPL36	MTMR12	MTRR	NDUFS6	NSUN2	PAIP1	PDCD6	RAD1	SUB1	WDR70	ZFR	ZNF131	ZNF622
Module 88	ALG8	AMBN	AQP11	ARRB1	C11orf30	CLNS1A	GAB2	INTS4	KCTD21	MRPL48	NARS2	NDUFC2	NEU3	OR10J5	PAAF1	PAK1	PPME1	PRKRIR	RAB6A	RPS3	RSF1	SPCS2	TSKU	USP35	UVRAG
Module 89	ANKRD13B	BLMH	CPD	DHRS13	ERAL1	FLOT2	IFT20	KIAA0100	NEK8	NLK	NUFIP2	PHF12	PROCA1	RAB34	RPL23A	SDF2	SLC46A1	SUPT6H	TMEM97	TRAF4	UNC119	WSB1
Module 90	ANKZF1	ASB1	ATG4B	ATIC	BCS1L	CAPN10	DIS3L2	DNAJB2	ILKAP	ING5	PASK	PPP1R7	SCLY	SMARCAL1	STK11IP	THAP4	XRCC5	ZFAND2B
[truncated: 213 more columns]

## Sheet: M5. SAMBA
Module 1	ABCG1	ADAM8	ADAMDEC1	AGR2	AGR3	ANLN	ANXA9	AP1M2	ASPM	ASPN	BCAS4	BIK	BIRC5	BUB1B	BUB1	C16orf59	C1QTNF6	C1orf64	C2	C9orf116	CA12	CAPN13	CASC5	CBLC	CCL11	CCNB2	CCNE2	CDC25C	CDC6	CDCA5	CDCA8	CDKN3	CEACAM5	CEACAM6	CENPA	CENPE	CENPF	CEP55	CFB	CHEK1	CKAP2L	CKS2	CLDN7	COL10A1	COL11A1	COL12A1	COL1A1	COL5A2	COMP
Module 2	ADAM12	ANLN	ASPM	ASPN	BUB1	CA12	CAPSL	CBLC	CCL11	CCNE2	CENPF	CENPP	CEP55	CHRNA6	CKS2	COL10A1	COL11A1	COL1A1	COL1A2	COL5A2	COMP	EDN2	ENTPD7	EPYC	F12	FN1	FNDC1	FXYD3	GATA3	GJB2	GRM8	HAGHL	HN1	HSD17B6	IGFL2	IL21R	IL27	INHBA	KIF14	KIF26B	KRT19	KRT37	LRFN2	LRRC15	MAB21L2	MATN3	METRN	MFAP2	MKI67
Module 3	ADAM8	ADAMDEC1	AIM2	AP1M2	ATP13A5	BLK	BTLA	BUB1B	BUB1	C2orf54	CCL11	CD19	CD2	CD37	CD38	CD3G	CD72	CD79A	CD79B	CD96	CEACAM6	CENPF	CFB	CKAP2L	COL10A1	COL11A1	CRTAM	CST7	CTHRC1	CTSS	CXCL11	CXCL13	CXCL9	DERL3	DPEP1	ECT2	ENTPD7	EOMES	F12	FAM111B	FAM26F	FASLG	FCRL2	FCRL3	FCRL5	FN1	GBP5	GJB2	GPR171
Module 4	ADORA2A	AGR3	AKR7A3	AKT1S1	ALOX15B	AMZ1	ANLN	ANXA9	AP1M2	ARNT2	ASPM	ATAD2	BCAS1	BCL2L12	BIK	BIRC5	BLNK	BRDT	BRI3BP	BUB1B	BUB1	C10orf82	C19orf48	C2orf54	CA12	CACNG1	CASC5	CCDC106	CCDC137	CCL11	CCNE2	CCNF	CDC25C	CDCA5	CDCA8	CDH11	CDKN3	CDS1	CEACAM6	CENPF	CEP55	CKS2	CLSTN2	CNOT3	COL10A1	COL11A1	COL1A1	COMP	CORIN
Module 5	ABTB2	ACAN	ADAM8	ADAMDEC1	AIM2	ANKRD22	ANLN	APOBEC3A	APOBEC3B	APOBEC3D	AQP9	ARHGAP11A	ARL5B	ARNTL2	ART3	ASF1B	ASPM	ATAD2	AURKA	AURKB	B3GALNT2	BAIAP2L1	BCL11A	BCL2A1	BIRC5	BLM	BOP1	BPI	BRCA2	BRIP1	BUB1B	BUB1	C16orf59	C1orf112	C8orf46	CALCB	CASC5	CCL7	CCNA2	CCNB1	CCNB2	CCNE1	CCNE2	CDC20	CDC25A	CDC25B	CDC25C	CDC6	CDCA2
Module 6	ABHD12	ACAN	ACMSD	ACOX2	ADAM8	ADAMTS19	AGR2	AGR3	AGTR1	ALDH18A1	ANLN	ANXA9	AP1M2	ARNT2	ASPM	ATP8B1	B4GALNT4	BAI2	BCAS4	BIK	BIRC5	BMPR1B	BRIP1	BUB1B	BUB1	C16orf59	C2orf15	C9orf43	CA12	CACNG1	CAPN13	CAPSL	CASC5	CBLC	CBX4	CCDC87	CCNB1	CCNE2	CDC25C	CDC6	CDCA5	CDCA8	CDKN3	CEACAM5	CEACAM6	CELSR1	CENPA	CENPE	CENPF
Module 7	ACOT7	ACTL6A	ACTL8	ADAM8	ADAMDEC1	ALG3	ANKRD22	ANLN	AP1M2	APOBEC3A	APOBEC3B	AQP9	ART3	ASF1B	ASPM	ATAD2	ATP13A3	AURKA	AURKB	B3GALNT2	BARX1	BATF2	BCL11A	BIRC5	BOP1	BRCA2	BRIP1	BUB1B	BUB1	C16orf59	C20orf24	CASC5	CCL7	CCNA2	CCNB1	CCNB2	CCNE2	CDC20	CDC25C	CDC6	CDCA2	CDCA3	CDCA5	CDCA8	CDKN3	CENPA	CENPE	CENPF	CENPK
Module 8	ABCA12	ABCC11	ABCC12	ACPP	ADAM8	ADAMDEC1	ALDH18A1	ANKRD22	ANLN	AQP9	ASF1B	ASPM	ATP2C2	BUB1B	BUB1	C2orf54	CAMP	CAPN13	CAPN9	CASC5	CCL11	CCNE2	CCNO	CD72	CDC20	CDCA5	CEACAM5	CEACAM6	CEACAM7	CENPA	CENPF	CEP55	CFB	CHEK1	CLCA2	CLGN	COL10A1	COL11A1	COL1A1	COMP	CST1	CTHRC1	CXCL10	CXCL11	CXCL9	DEGS1	DEPDC1B	DEPDC1	DNAJC5B
Module 9	ABHD12B	ABHD12	ACTL8	ADAM8	AGR2	AGR3	ALDH16A1	ANXA9	AP1M2	ARNT2	ASPM	B4GALNT4	BCAS4	BUB1	C19orf18	C19orf48	C20orf96	CA12	CACNG1	CAPN9	CCDC106	CCDC78	CCL11	CCNE2	CDC25C	CDCA5	CDH1	CEACAM5	CEACAM6	CENPA	CENPF	CEP55	CKAP2L	CKS2	CNOT3	COL10A1	COL11A1	COL1A1	CST1	CTNND2	CXCL9	DEPDC1	DNAJC12	EEF1A2	EPN1	EPS8L1	ERBB3	FAM111B	FAM3B
Module 10	ABCA12	ACOT7	ADAM8	ADAMDEC1	ANKRD22	ANLN	APOBEC3B	AQP9	ASF1B	ASPM	ATAD2	ATP2C2	ATP5G1	ATP6V0B	AURKA	AURKB	BCAS1	BCAS4	BIRC5	BLM	BRI3BP	BUB1B	BUB1	C11orf80	C16orf59	C2orf54	CAPS	CASC5	CBX1	CCL7	CCNA2	CCNB1	CCNB2	CCNE2	CCNF	CDC20	CDC25C	CDC6	CDC7	CDCA2	CDCA3	CDCA5	CDCA8	CDH11	CDKN3	CEACAM5	CENPA	CENPE	CENPF
Module 11	ADORA2A	AGBL3	AGR2	AGR3	ALDH18A1	ANLN	ANXA9	AP1M2	ARNT2	ARRDC5	ARTN	ASPHD2	ASPM	ATAD3C	ATP2C2	AVP	BAI2	BATF	BBC3	BCAS1	BCAS4	BIK	BIRC5	BMP8B	BRI3BP	BUB1B	BUB1	C15orf48	C19orf25	C1QTNF6	C1orf210	C20orf96	CACNA1E	CACNA1I	CADPS	CAMK2N2	CAPN13	CASC5	CASKIN1	CBLC	CCND1	CCNE2	CDC25C	CDC42EP5	CDC7	CDH24	CDKN3	CEACAM5	CEACAM6
Module 12	ABCA12	ABCC11	ADAM8	ANKRD22	AP1M2	ATP2C2	BCAS1	BTNL3	BTNL8	BUB1	CAMP	CAPN13	CAPN9	CCL11	CEACAM6	CFB	CLDN7	CLGN	COL10A1	COL11A1	COL1A1	COMP	CREB3L4	CTHRC1	DIO1	DOPEY2	ENTPD7	EPS8L1	FAM111B	FBXL16	FLVCR1	FOXA1	GALNT6	GJB2	GPRC5A	HIST1H2AC	HOXC13	HSD17B6	IYD	KIF15	KMO	KRT18	KRT19	LACRT	LDLRAD1	LRRC15	MAL2	MBOAT2	MB
Module 13	ADAM8	ADAMDEC1	AGR2	AGR3	ALG8	ANKRD22	ANLN	ANXA9	AP1M2	AQP9	ARNT2	ASF1B	ASPHD2	ASPM	ASPN	ATP2C2	B4GALNT4	BCAS4	BIRC5	BRCA2	BUB1	C10orf82	C11orf30	C16orf59	C9orf116	CA12	CACNB3	CACNG1	CAMP	CAPN13	CAPN9	CAPSL	CASC5	CCL11	CCNB1	CCNB2	CCND1	CCNE2	CDC20	CDC25C	CDC6	CDC7	CDCA8	CDCP1	CDKN3	CEACAM5	CEACAM6	CENPA	CENPF
Module 14	ACOT8	ADAM8	ADAMDEC1	ADRA2C	ADRM1	AGR2	AMZ1	ANLN	ANXA9	APOBEC3B	ARFGAP1	ASF1B	ASPM	ASPN	ATAD2	ATP2A3	ATP2C2	AURKA	AURKB	BCAS4	BIK	BIRC5	BRCA2	BRI3BP	BUB1B	BUB1	C16orf59	C20orf24	C2orf54	CA12	CABLES2	CACNG1	CAMP	CAPS	CASC5	CCDC78	CCNA2	CCNB1	CCNB2	CCNE2	CCNF	CDC20	CDC25C	CDC6	CDCA2	CDCA3	CDCA5	CDCA8	CDH1
Module 15	ADORA2A	AGBL3	AGR2	AGR3	AMN	ANLN	ANXA9	AP1M2	ARTN	ASPM	ASPN	ATAD3C	ATP2C2	AVP	BAI2	BASP1	BATF	BBC3	BCAS1	BCAS4	BIK	BRI3BP	BUB1	C15orf48	C1QTNF6	C1orf64	C20orf144	C20orf96	C6orf47	C9orf47	CA12	CACNA1E	CACNA1I	CALU	CAMK2N2	CASC5	CASKIN1	CCDC125	CCL11	CCND1	CDC25C	CDC42EP5	CDH11	CDH24	CDKN3	CEACAM5	CELSR1	CELSR3	CENPF
Module 16	ACOT8	ACTR5	ADNP	ADRA2C	ADRM1	AKR7A3	ANKRD39	ANLN	ANXA9	AP1M2	APRT	ARFGAP1	ARFGEF2	ARHGEF16	ARNT2	ASF1B	ASPM	ATP2C2	ATP5E	ATP9A	AURKA	BAIAP3	BCAS1	BCAS4	BIK	BIRC5	BRI3BP	BUB1B	BUB1	C16orf59	C6orf141	CA12	CABLES2	CACNA1H	CAMP	CAPN13	CAPS	CASC5	CCDC78	CCNB1	CCNB2	CCNE2	CCNF	CDC25C	CDC6	CDCA5	CDCA8	CDH1	CDKN3
Module 17	ADAM8	ADAMDEC1	ADORA2B	AIM2	AKR1B10	ALDH18A1	ANKRD22	APOBEC3B	AQP9	ARHGAP11A	ARL14	ARL5B	ARNTL2	ART3	ASF1B	ASPM	ATAD2	ATAD5	AURKA	AURKB	B3GALNT2	BAIAP2L1	BCL11B	BIRC5	BLM	BOP1	BRIP1	BUB1B	BUB1	C16orf59	C2orf54	C4orf6	CA9	CALML5	CASC5	CCL20	CCL7	CCNA2	CCNB1	CCNB2	CCNE2	CCT6A	CDC20	CDC25C	CDC6	CDC7	CDCA2	CDCA3	CDCA5
Module 18	ABCC8	ABHD12B	ACMSD	ACOT4	ADAM8	ADAMTS15	ADAR	AGR2	AGR3	ANXA9	AP1M2	ARNT2	ASPM	BAI2	BMPR1B	BUB1B	BUB1	C15orf48	C9orf116	CA14	CABYR	CAP2	CAPN13	CARTPT	CBLC	CCDC125	CCDC74B	CCL11	CCNE2	CCNO	CDCP1	CDKN3	CEACAM5	CEACAM6	CENPF	CEP55	CFB	CHST8	CKS2	CLEC3A	CLEC5A	CLGN	CLSTN2	COL10A1	COL11A1	COX6C	CST1	CST2	CST4
Module 19	ABHD11	ADAMDEC1	AMZ2	ANLN	ANXA9	AP1M2	APOBEC3B	ARFGEF2	ARHGAP11A	ASF1B	ASPM	ATP2C2	AURKA	BCAS1	BCAS4	BIRC5	BLM	BPTF	BRIP1	BUB1B	BUB1	C16orf59	C17orf58	C3orf52	CANT1	CAPN13	CAPS	CASC5	CCDC47	CCDC87	CCNA2	CCNB1	CCNB2	CCNE2	CCNF	CDC25C	CDC6	CDCA5	CDCA8	CDH1	CDKN3	CDS1	CDYL2	CEACAM6	CENPA	CENPE	CENPF	CENPK	CEP55
Module 20	ABCC13	ABHD2	ADAM12	ADORA2A	AEBP1	AGL	AGR2	AGR3	ALDH18A1	ANLN	ANXA9	AP1M2	ASCL2	ASF1B	ASPM	ASPN	B4GALNT4	BAI2	BCAS1	BCAS4	BIK	BUB1B	BUB1	C19orf48	C1QTNF6	C1orf168	C5orf30	CA12	CACNG1	CANT1	CAPN13	CAPN9	CAPSL	CAPS	CASC5	CBLN2	CCL11	CCND1	CCNE2	CD22	CDC25C	CDCA5	CDCA8	CDH11	CDS1	CDYL2	CEACAM5	CEACAM6	CENPF
Module 21	ABCC11	ABHD3	ADAM12	ADAM8	AGR2	AGR3	AIM1L	ANKRD30A	ANLN	ANXA9	AP1M2	APOF	ARNT2	ASPHD2	ASPM	ASPN	ATP2C2	ATP7B	B4GALT3	BAI2	BCAS1	BCAS4	BIK	BIRC5	BUB1	C15orf48	C1QTNF6	C3orf52	C9orf116	CA12	CACNA1D	CAMP	CAPN13	CAPN9	CBLC	CBX4	CCL11	CCNO	CDCP1	CDX2	CEACAM3	CEACAM5	CEACAM6	CEACAM7	CELSR1	CENPF	CEP55	CFB	CHRNA6
Module 22	ABAT	ADAM8	AGR2	AGR3	ANKRD22	ANLN	ANXA9	AP1M2	APOA1BP	ARMC3	ARNT2	ASPM	ATP2C2	ATP7B	B4GALT3	BAI2	BCAS1	BCAS4	BIK	BIRC5	BNIPL	BUB1B	BUB1	C1QTNF6	C1orf64	C3orf52	CA12	CACNG1	CAMP	CAPN13	CAPN9	CAPSL	CBLC	CBX4	CCDC40	CCDC87	CCL11	CCND1	CCNE2	CCNO	CDC25C	CDKN3	CEACAM3	CEACAM6	CENPF	CEP55	CFB	CGN	CHRD
Module 23	ABCG1	ADAM8	ADAMDEC1	ADNP	ADRA2C	ADRM1	ALDH18A1	ANLN	AP1M2	ARFGAP1	ASCL2	ASPM	ATP2A3	ATP2C2	ATP5E	ATP6V1C1	ATP9A	AURKA	B4GALT5	BAMBI	BCAS4	BIK	BIRC5	BUB1B	BUB1	C10orf82	C16orf59	C2orf54	CABLES2	CACNA1H	CAMP	CANT1	CAPS	CASC5	CCNB1	CCNE2	CCNF	CDC25C	CDC6	CDCA5	CDH1	CDKN3	CDS1	CDYL2	CENPA	CENPF	CEP55	CHGA	CKAP2L
Module 24	ADAM8	ADAMDEC1	ANKRD22	ANLN	APOBEC3B	APOBEC3D	AQP9	ARHGAP11A	ASF1B	ASPM	ATAD2	AURKA	AURKB	BIRC5	BLM	BRCA2	BUB1B	BUB1	C16orf59	CAMP	CASC5	CCL11	CCNA2	CCNB1	CCNB2	CCNE2	CCNF	CDC20	CDC25C	CDC6	CDC7	CDCA2	CDCA3	CDCA5	CDCA8	CDKN3	CDT1	CENPA	CENPE	CENPF	CENPK	CENPL	CENPM	CENPO	CEP55	CHEK1	CIT	CKAP2L	CKAP2
Module 25	ABCG1	ABHD2	AGR2	AGR3	AKR7A3	ALDH18A1	AMZ1	ANKRD50	ANXA9	AP1M2	AREG	ARMC9	ASPM	ASPN	ATP2C2	BCAS4	BIK	BUB1	C1QTNF6	C3orf52	CA12	CAMP	CAPN13	CAPN9	CAPS	CCDC24	CCDC74B	CCDC78	CCDC87	CDCP1	CDH11	CDS1	CEACAM5	CELSR1	CEP55	CGN	CILP2	CISH	CKS2	CNTNAP2	COL10A1	COL11A1	COL1A1	COL5A1	COL5A2	COMP	COX6C	CRB3	CSNK1G1
Module 26	ADAM8	ADAMDEC1	AIM1	ALDH3B2	ANKRD22	ANLN	AP1M2	AQP9	ARHGAP11A	ASF1B	ASPM	ATAD2	ATG5	AURKA	BIRC5	BLM	BRIP1	BUB1B	BUB1	C16orf59	C2orf54	CAPN9	CASC5	CBX4	CCL11	CCL7	CCNA2	CCNB2	CCNE1	CCNE2	CDC20	CDC25C	CDC6	CDC7	CDCA3	CDCA5	CDCA8	CDKN3	CEACAM5	CEACAM6	CENPA	CENPE	CENPF	CENPM	CENPO	CEP55	CHEK1	CIT	CKAP2L
Module 27	ABCC8	ACTL6B	AGR3	ANK1	ANKS1B	ANLN	AP3B2	APLP1	APOBEC3B	ARHGAP11A	ARMC4	ARNT2	ASPHD1	ASPM	ATP2A3	AURKA	BIRC5	BMPR1B	BRSK2	BSN	BUB1B	BUB1	C16orf59	C1QL1	CAMP	CAPN13	CASC5	CCNB1	CCNB2	CCNE2	CDC25C	CDC6	CDCA5	CDCA8	CDKN3	CEACAM5	CECR6	CELSR3	CENPA	CENPE	CENPF	CENPM	CEP55	CGA	CHGA	CHGB	CHRNB2	CIT	CKMT1A
Module 28	ABCG1	ADCK5	ADM2	AGPAT6	AMZ1	ANKRD22	ANXA9	AP1M2	ARFGEF1	ARMC1	ASPM	ATAD2	ATP6V0B	ATP6V1C1	ATP6V1H	AURKA	AZIN1	BCAS4	BIK	BIRC5	BOP1	BRF2	BRI3BP	BUB1	C1orf106	C2orf54	C6orf141	C8orf33	C8orf76	CACNG1	CAMP	CAPS	CCNB1	CCNB2	CCNE2	CCNF	CDC25C	CDC6	CENPE	CEP55	CKAP2L	CNTNAP2	COL10A1	COL11A1	COMMD5	COMP	COPS5	COX6C	CPNE3
Module 29	ABAT	ABCC11	AEBP1	AGR2	AGR3	ANKRD22	ANKRD30A	ANLN	ANXA9	AP1M2	ARMC3	ARNT2	ASPN	ATP2C2	ATP7B	BAI2	BCAS4	BIK	BUB1B	BUB1	C16orf59	C1QTNF6	C1orf64	C3orf52	C6orf165	C9orf116	CA12	CACNB3	CAMP	CAPN13	CAPN9	CAPSL	CASC1	CBLC	CCDC78	CCDC87	CCL11	CCNO	CDCA5	CDH11	CDKN3	CDS1	CEACAM6	CENPA	CENPF	CENPP	CEP55	CFB	CILP2
Module 30	ABAT	ABCA3	ABCC13	ABCC8	ACMSD	ACOT4	ACOX2	AGR2	AGR3	AGTR1	ALDH18A1	ANKRD30A	ANXA9	AP1M2	AP2B1	ARMC9	ARNT2	ASPM	B4GALNT4	BAI2	BCAS4	BMPR1B	BNIPL	BSPRY	BUB1	C16orf45	C16orf59	C16orf74	C2orf15	C9orf116	C9orf117	CA12	CA14	CACNA1D	CACNG1	CAMP	CAPN13	CAPSL	CCDC106	CCDC24	CCDC40	CCDC74B	CCDC78	CCNE2	CCNO	CDC25C	CDC6	CELSR1	CELSR2
Module 31	ABCC11	ADAM12	ADAM8	AEBP1	AGT	ANLN	AP1M2	ASF1B	ASPM	BIRC5	BUB1B	BUB1	C16orf59	CAMP	CAPN13	CAPN9	CCNB2	CDC20	CDC25C	CDCA5	CDCA8	CDKN3	CEACAM5	CEACAM6	CENPA	CENPE	CENPF	CEP55	CHEK1	CHST8	CKAP2L	CLDN14	COL10A1	COL11A1	COL1A1	COMP	CORIN	CRIP1	CTHRC1	DEPDC1B	DEPDC1	EDN2	EEF1A2	EGLN3	ENTPD7	EPS8L1	ESM1	EXO1	F12
Module 32	ABCA12	ABCC11	ACOT7	ACTL8	ADAMDEC1	ALDH18A1	ALDH3B2	ANKRD22	ANKRD40	ANLN	ARFGEF2	ASF1B	ASPM	ASPN	ATP2C2	ATP5G1	AURKA	BCAS1	BCAS4	BIK	BIRC5	BRCA2	BRI3BP	BRIP1	BUB1B	BUB1	C14orf80	C16orf59	CAMP	CANT1	CAPN13	CAPN9	CAPS	CASC5	CBX4	CCNB1	CCNB2	CCNE2	CCNF	CDC20	CDC25C	CDC42SE1	CDC6	CDC7	CDCA2	CDCA5	CDCA8	CDH11	CDH1
Module 33	AATF	ABCA12	ABCC11	ADAMDEC1	ADM2	AGR2	ALDH18A1	ANLN	AP1M2	ARHGAP23	ASF1B	ASPM	ATP2C2	BAIAP2L1	BCAS1	BIK	BIRC5	BUB1B	BUB1	C3orf52	CACNA1H	CACNB3	CAMP	CANT1	CAPN13	CASC3	CASC5	CCDC87	CCNB2	CCNE2	CDC20	CDC25C	CDCA8	CDKN3	CEACAM5	CEACAM6	CENPE	CEP55	CHEK1	CIB3	CKAP2L	CKS2	CLGN	CLSTN3	CNTNAP2	COL10A1	COL11A1	COL5A2	COMP
Module 34	ABCA12	ABCC11	ADAM12	ALDH18A1	AMZ1	ANKRD22	ANLN	AP1M2	AQP9	ASF1B	ASPM	ASPN	ATAD2	ATAD5	AURKA	BIRC5	BLM	BRCA2	BRIP1	BUB1B	BUB1	C16orf59	C1QTNF6	C2orf54	CAMP	CAPN13	CASC5	CCNA2	CCNB1	CCNB2	CCNE2	CDC20	CDC25C	CDC6	CDCA2	CDCA5	CDCA8	CDH11	CDH2	CDKN3	CENPA	CENPE	CENPF	CENPL	CENPM	CENPO	CEP55	CHEK1	CHST6
Module 35	ADAM8	ADAMDEC1	APOBEC3H	BIN2	BLK	BTLA	BUB1B	BUB1	CCL11	CCR2	CD180	CD19	CD226	CD37	CD38	CD3G	CD74	CD79A	CD79B	CD96	CHIT1	COL10A1	COL11A1	CR2	CRTAM	CST7	CTHRC1	CXCL11	CXCL13	CXCL9	CYBA	CYP27B1	DAPP1	DENND1C	DERL3	DIAPH3	DPEP1	EAF2	EOMES	EPSTI1	EVI2B	FAM111B	FAM46C	FAM78A	FAM92B	FASLG	FCRL2	FCRL3	FCRL4
Module 36	ABCB8	ADAMDEC1	ADAR	ADORA2A	AEBP1	AGR3	ANAPC2	ANXA9	AP1M2	AP2A1	ARFIP2	ARNT2	ASNA1	ATP13A1	BAI2	BCAS1	BCAS4	BIK	BSCL2	BUB1B	BUB1	C16orf59	C1QTNF6	CA12	CACNG1	CAMP	CANT1	CAPN13	CAPN1	CAPN9	CBLC	CBX4	CCDC106	CCDC9	CD37	CDH11	CDS1	CEACAM5	CEACAM6	CENPF	CEP55	CFB	CFL1	CHPF	CHST1	CILP2	CISH	CKS2	CLIC6
Module 37	ABCA12	ABCC11	ACOT7	ACTR3	ADAM8	ADAMDEC1	AGR2	AIM2	AKR1B10	ANKRD22	ANLN	AP1S3	APOBEC3A	APOBEC3B	APOC1	AQP9	ARHGAP11A	ASF1B	ASPM	ATAD2	AURKA	BIRC5	BRCA2	BUB1B	BUB1	C16orf59	C2orf54	C4orf6	CALML5	CAMP	CAPN13	CAPS	CASC5	CCL11	CCL7	CCNA2	CCNB1	CCNB2	CCNE2	CD72	CDC20	CDC25C	CDC6	CDC7	CDCA5	CDCA8	CDKN3	CEACAM6	CENPA
Module 38	ABCC13	ACOT7	ADAMDEC1	AGR2	AGR3	AMZ1	ANLN	ANXA9	AP1M2	ARHGAP11A	ARNT2	ASF1B	ASPM	ATP2C2	AURKA	BCAS4	BIRC5	BLM	BUB1B	BUB1	C10orf82	C16orf59	C2orf15	C3orf52	CA12	CAMP	CANT1	CAPN13	CAPN9	CAPSL	CASC5	CCDC87	CCNA2	CCNB1	CCNB2	CCND1	CCNE2	CDC20	CDC25C	CDC6	CDCA3	CDCA5	CDCA8	CDH1	CDK5	CDKN3	CEACAM5	CEACAM6	CENPA
Module 39	ABCC5	ACOT7	ADAM8	ADORA2A	AGR3	AMZ1	ANLN	ANXA9	ASF1B	ASPM	ATAD2	AURKA	BCAS4	BIK	BIRC5	BRCA2	BRI3BP	BRIP1	BUB1B	BUB1	C14orf80	C15orf48	C16orf59	C2orf54	CA12	CACNB3	CAMP	CAPN13	CAPN9	CASC5	CBLC	CCDC87	CCL11	CCNA2	CCNB1	CCNB2	CCNE2	CDC20	CDC25C	CDC6	CDC7	CDCA3	CDCA5	CDCA8	CDH1	CDKN3	CEACAM6	CENPA	CENPE
Module 40	ABCC11	ADAMDEC1	AGR2	AGR3	ALDH18A1	ANLN	ANXA9	AP1M2	ARNT2	ASPM	ATAD2	ATP2C2	B4GALNT4	BCAS4	BIK	BIRC5	BRIP1	BUB1B	BUB1	C16orf59	C19orf48	C1orf64	C3orf52	C9orf116	CA12	CACNG1	CAMP	CAP2	CAPN13	CAPN9	CAPSL	CASC5	CBLC	CCDC78	CCL11	CCNB1	CCNB2	CCNE2	CCNO	CDC20	CDC25C	CDC6	CDCA5	CDCA8	CDH11	CDKN3	CENPA	CENPE	CENPF
Module 41	AKR1B10	ANLN	ART3	BUB1	C2orf54	C7orf13	CCNE2	CDC20	CHODL	CHTF18	CKAP2L	CKAP2	CKS2	COL10A1	COL11A1	COX6B1	CTHRC1	CXCL11	DEPDC1	DMKN	DSC2	E2F8	ERP27	FAM111B	FAM64A	FAM83B	FAM83D	FANCI	FN1	FXYD3	FXYD5	GINS1	GJB2	GPI	GPSM2	GRAMD1A	HAGHL	HIST1H1B	HIST1H2AM	HMMR	HOTAIR	HOXC13	HPN	HRASLS	HSD17B6	IBSP	INHBA	KIAA0101	KIF14
Module 42	ABCA12	ABCC11	ADAM8	ADAMDEC1	AGBL3	ANLN	AP1M2	ARTN	ASF1B	ASPM	ATP2C2	AVP	BBC3	BCAS4	BIK	BIRC5	BMP8B	BRI3BP	BUB1B	BUB1	C14orf80	C16orf59	C1QTNF6	C9orf116	CACNA1E	CACNG1	CAMK2N2	CAPN13	CASC5	CASKIN1	CCNB1	CCNB2	CCNE2	CCNO	CDC25C	CDC6	CDCA5	CDCA8	CDH24	CDKN3	CEACAM6	CENPA	CENPF	CEP55	CHEK1	CHST8	CIT	CKS2	CLCN7
Module 43	ADAM8	ADAMDEC1	ANLN	APOBEC3A	APOBEC3B	APOBEC3D	AQP9	ARHGAP11A	ASF1B	ASPM	ATAD2	ATP2C2	AURKA	AURKB	BIRC5	BLM	BRCA2	BRIP1	BUB1B	BUB1	C11orf80	C16orf59	C2orf54	CAMP	CASC3	CASC5	CCL11	CCL7	CCNA2	CCNB1	CCNB2	CCNE2	CDC20	CDC25C	CDC6	CDCA2	CDCA3	CDCA5	CDCA8	CDKN3	CDT1	CEACAM6	CELSR3	CENPA	CENPE	CENPF	CENPL	CENPM	CENPO
Module 44	ADAM8	AEBP1	AGPAT6	AGRN	AIM1L	AKT1S1	AKT1	ALDOA	AMDHD2	ANLN	ANXA9	AP1B1	AP1M2	AP2M1	APH1A	ARFGAP1	ARMC3	ARMC7	ARRDC1	ASF1B	ASPSCR1	ATP2A3	ATP2C2	ATP6V0E2	AUP1	B4GALT7	BAP1	BCAS1	BCAS4	BIRC5	BMP1	BUB1B	BUB1	C17orf62	C17orf70	C1QTNF6	CA12	CACNG1	CAMP	CANT1	CAPN13	CAPN1	CBX4	CCDC86	CCR7	CD276	CD2BP2	CDH24	CDIPT
Module 45	ABCA12	ACOT7	ADAMDEC1	AKR1B10	ANKRD22	ANLN	AP1M2	APOBEC3B	APOBEC3D	AQP9	ARHGAP11A	ASF1B	ASPM	ATAD2	ATP2C2	AURKA	BCAS1	BCAS4	BIRC5	BLM	BRCA2	BRI3BP	BRIP1	BUB1B	BUB1	C16orf59	C1QTNF6	C2orf54	CAMP	CANT1	CAPN13	CASC5	CCNA2	CCNB1	CCNB2	CCNE1	CCNE2	CCNF	CDC20	CDC25C	CDC6	CDC7	CDCA2	CDCA3	CDCA5	CDCA8	CDH11	CDH1	CDH2
Module 46	ADAM8	ADAMDEC1	AKR1B10	ANLN	ANXA9	AQP9	ASPM	ASPN	AURKA	BCAS1	BCAS4	BIRC5	BUB1B	BUB1	C16orf59	C1QTNF6	CACNG1	CAMP	CASC5	CCL11	CCNB1	CCNB2	CCNE2	CDC25C	CDC6	CDCA5	CDCA8	CDCP1	CDKN3	CEACAM6	CENPA	CENPE	CENPF	CEP55	CHEK1	CKAP2L	CKS2	CLDN14	CLDN7	CNTNAP2	COL10A1	COL11A1	COL1A1	COL5A2	COMP	CTHRC1	CXCL11	DEPDC1B	DEPDC1
Module 47	ANKRD30A	ANPEP	CRISPLD1	DPY19L2P4	FAM110B	FAM3B	FRMD6	MYT1	PI15	STC2	THSD4	TMEM26	TMEM45B
Module 48	ANXA9	C10orf82	C9orf47	CA12	CGB1	CRABP2	ERP27	GREB1	LRG1	PCSK4	POU3F2	PRR15	TEX12	VPS18
Module 49	ACOX2	BAI3	C1QTNF7	CASQ2	CLDN8	CMBL	COL14A1	CYP4B1	DACH1	DCDC2	FOXA1	GAMT	GREM2	MS4A2	MYOC	PLAT	PTPRT	RANBP3L	SEMA3C	SEMA3E	SLC16A12	TAC1	TCN1	THBS4	ZBTB16
Module 50	AADAC	ADH1C	C6	C7	CA3	CASQ2	CCDC8	DMRT2	EBF3	ENPP2	FABP4	GSTM2	GSTM5	KIF13A	KRT13	LHFP	PDZK1	PENK	PLAT	TCN1	TFPI2	TSHZ2	TSPAN8	ZNF311
Module 51	ACADL	ACTG2	ACVR1C	ADAMTS1	ADAMTS5	ADM	ADRB2	AKR1C1	ALDH1A1	ALDH1A3	ALDH1L1	ANGPTL7	ANKRD35	ANXA1	AQP7	ASPA	B3GNT5	BBOX1	BCL11A	BMP6	BNC1	C10orf90	C1QTNF9	C4BPA	CA4	CACHD1	CAV1	CAV2	CCDC82	CDO1	CES1	CHL1	CHODL	CLEC4G	CMTM7	CNGA1	CNN1	CNTNAP3	CPAMD8	CRISPLD1	CX3CL1	CXCL1	CXCL2	CXCL3	CYP39A1	EGFR	FABP7	FGF2	FGFBP1
Module 52	AADAC	ACADL	ACTG2	ACVR1C	ADAMTS5	AK5	AKR1C1	AKR1C3	ALDH1A3	ALDH1L1	ANGPTL1	ANGPTL5	ANGPTL7	ANKRD35	ANXA1	ANXA3	AQP7	ARHGAP20	ASPA	ASXL3	ATOH8	ATP1A2	BBOX1	BMP2	BNC1	BTNL9	C10orf90	CA3	CA4	CACHD1	CAV1	CAV2	CCDC82	CCL28	CDO1	CES1	CFL2	CHL1	CHST9	CIDEC	CLCA4	CLDN19	CLEC3B	CLIP4	CMTM7	CNN1	CNTNAP3	CPAMD8	CRISPLD1
Module 53	ACMSD	AGR2	AGTR1	C19orf18	DACH1	DNAJC12	DPY19L2P4	FOXA1	KCNJ3	PDZK1	PRKAA2	TSPAN1	UGT2B15	XBP1	ZNF117	ZNF257	ZNF43	ZNF486	ZNF492	ZNF563	ZNF675	ZNF676	ZNF681	ZNF91
Module 54	AGTR1	CALML5	CYP4X1	ENTPD3	FBXO16	FSIP1	GJA1	GNA14	IGSF21	IQGAP2	IRX2	KCNC2	MUC1	PDE6B	PON3	PSD3	PTGDR	PTPRT	UGT2B10	UGT2B11	UGT2B28	VIPR2
Module 55	ADCY2	ATP13A4	CLDN8	CRYM	DCD	EHF	LACRT	MUCL1	PLA2G2A	RGS1	SCGB1D2	SCGB2A1	SCGB2A2	TFAP2B	UGT2B10	UGT2B28
Module 56	C1orf116	CFB	CHRDL2	EHF	GRB14	KLK11	KLK12	KLK13	KRT27	LCN2	NEK10	PIH1D2	PPP2R2C	SPINK1	TCN1
Module 57	ABCA8	ABCA9	ABCD2	ACADL	ACVR1C	ADAM32	ADAMTS5	ADH4	AK5	AKR1C1	ALDH1L1	ANGPTL1	ANGPTL7	ANXA3	AQP5	AQP7	ARHGAP20	ARHGEF4	ASPA	ATF3	ATP1A2	BBOX1	BMPR1A	C10orf90	C4BPA	CA3	CA4	CACHD1	CALML5	CASQ2	CCL28	CDH19	CDO1	CES1	CHL1	CHODL	CHST4	CHST9	CKMT2	CLCA2	CLCA4	CLDN19	CLDN8	CLEC3B	CNGA1	COL6A6	CPAMD8	CRABP1	CXCL2
Module 58	ARHGAP15	ART3	BCL11A	BCL2L14	BIRC3	BMP2	C1QL2	CCL13	CCL18	CCL2	CCR7	CD247	CD27	CD2	CD38	CD48	CD96	CDH19	CHODL	CHST4	CP	CRABP1	CXCL1	FAM26F	FAM49A	FZD9	GLYATL2	GPR114	GSTA2	GZMB	IL12RB2	IL1R2	IL22RA2	KLK6	KRT16	KRT6A	KYNU	LAMP3	LCK	LEMD1	LGALS2	LTB	MAPK4	OCA2	PI3	PLCG2	PNOC	PPP1R14C	PROM1
Module 59	ARHGAP28	ARL4C	B3GNT5	CALML5	CCNA1	CDH19	CDH3	COL9A1	CRLF1	DPYSL3	DSC3	DSG3	DYNC1I1	ELF5	EN1	FABP7	FAM101A	FBN1	FGFBP2	FOXF2	FZD9	GJB5	GPR161	HMCN1	HORMAD1	KHDRBS3	KLK6	KLK7	KLK8	KRT16	LCN2	LEMD1	LOXL4	LOX	LY6D	MAGEL2	MIA	MMP2	NPR3	NXN	OCA2	PFKP	PITX2	PPP1R14C	PRICKLE1	PROM1	PTPN14	RNF182	ROPN1B
Module 60	DNER	DSG3	FOXC1	GJB5	KLK10	KRT6A	KRT6C	KRT77	KRT7	LAMP3	LEMD1	PSAT1	S100A2	SCEL	ULBP2
Module 61	AADAC	ABCA6	ABCA8	ABCA9	ABCD2	ACACB	ACADL	ACSL1	ACVR1C	ADM	AKR1C1	ALDH1A1	AMPD1	ANGPTL1	ANGPTL7	ANXA1	AQP7	ARHGEF4	ART4	ATP13A4	BTNL9	C10orf90	CA3	CA4	CACHD1	CAT	CAV2	CDO1	CFD	CHL1	CLEC3B	COL6A6	CSN1S1	CTTNBP2	CXCL1	CXCL2	CXCL3	CYP39A1	CYP3A5	DACT2	DCD	DCN	DEFB1	EBF3	ECM2	EDN3	EFEMP1	EGFR	EGR1
Module 62	CD52	ENPP6	HAPLN3	KCNK1	LUM	MMP2	MXRA8	NXN	S100A8	SELE	SFRP2	SLFN11	TFAP2B	TMPRSS3	TNFRSF11B	VCAM1	WNT2
Module 63	AGTR1	ANKRD30A	C16orf45	CBLC	CCDC74B	CLIC6	CLSTN2	CYP4B1	DACH1	EFCAB1	GLI3	LYPD6	MYL7	NEK10	NME5	PDZK1	PGR	RGS22	SERPINA3	STC2	TFAP2B	WNK4
Module 64	B3GNT5	BCL11A	CHI3L2	CLCA2	CRABP1	CYB5R2	EHF	ELF5	FABP7	FOXC1	GPRIN2	GRHL1	HSD17B2	KLK6	KLK8	KRT23	LCN2	MUC15	PDZK1IP1	ROPN1B	ROPN1	SOX10	STAC2
Module 65	AGR2	AGTR1	C10orf107	C1orf168	CASC1	CLIC6	CST9L	CYBRD1	CYP2A7	CYP4X1	CYP4Z1	DUSP4	FMO5	GFRA1	GREB1	MYB	NEK10	NLRP5	NLRP8	NOSTRIN	NTN4	PGR	PTPRT	SCUBE2	SPATA4	STEAP1	STEAP2	STEAP4	TCN1	TFAP2B	THSD4	TMEM26	TOX3	VIPR2
Module 66	ABI3BP	AIF1	AMICA1	AMPD1	ARHGAP15	BANK1	BIRC3	C3	CD1C	CD69	COL4A4	GIMAP7	HSD11B1	KLRB1	LRMP	PDZK1	PLA2G2A	PLCG2	PLCL2	POU2AF1	PTGER4	RASGRP2	RGS1	TNFRSF17
Module 67	ARSJ	ART3	ATP13A4	BBOX1	C4BPA	C4orf19	CDH3	CHODL	CLDN8	CNGA1	CP	CRABP1	DCD	DEFB1	DMRTA1	FOLR1	FOXC1	GLB1L3	GLYATL2	HOXA9	ITGB6	KCNJ16	KCNN4	KRT6A	KRT6B	LAMB3	LCN2	MIA	MUC15	MUCL1	PADI2	PPP1R14C	PROM1	PTPRZ1	PTX3	RARRES1	S100A8	S100A9	SCRG1	SH3TC2	SHC4	SLC28A3	SLC5A1	SLC6A2	TESC	TMEM40	TMEM71	WIF1	WISP3
Module 68	AP3B2	CCK	DDC	DMRTA1	DNER	KCNC1	NMNAT2	PHACTR3	POPDC3	RNF182	RYR3	SCGN
Module 69	AGTR1	AMDHD1	DISP2	KLRC2	KLRC3	KLRC4	MCOLN3	PI15	PTGER2	SERPINI1	TRIM36
Module 70	APOL1	AQP9	BATF2	BST2	CD52	CD74	CD96	FBXO6	FCRL2	HCP5	HERC6	HLA-A	HLA-B	HLA-C	HLA-E	HLA-F	HLA-G	IFIH1	IFIT1	IFIT2	IL12RB2	ISG20	KLRC3	LTB	MX1	MYO1G	OAS1	OASL	PARP12	PSMB10	PSMB8	SLAMF7	TAP1
Module 71	CHST8	CLIC6	CYP26A1	EDN3	GJB5	GLRA3	KCNC2	LDHC	LRP4	SEZ6L2	SLC16A9	WNT4
Module 72	ABAT	ABCC8	ACOT4	AGR2	AGR3	ANXA9	ARSG	B3GNT1	BAIAP3	BCAS1	C10orf82	C1orf64	C9orf116	CA12	CAPN13	CCDC40	CCDC74B	CEACAM6	CLGN	CLSTN2	CMBL	CRABP2	DACH1	DNAJC12	ERBB4	ESR1	FBP1	FBXL16	FBXO15	FOXA1	FSIP1	GAMT	GATA3	GFRA1	GLI3	GPR160	GPRC5C	HPN	HPX	HS6ST3	KCNJ3	KIAA1467	KITLG	MLPH	MPV17L	NAT1	NUDT12	NXPH1	P2RY2
Module 73	ART3	ATP6V1C2	C12orf56	CALML5	CCKBR	CDCA7	CHI3L2	CHRNA5	CHST4	CLDN10	CRABP1	DMRT1	DSG3	ECEL1	FOXC1	FOXG1	FZD9	GJB5	GSTA5	HORMAD1	IL12RB2	IL23A	IMPA2	KIAA1524	LCT	LECT1	LEMD1	LY6D	MAD2L1	MAPK4	MATN4	MICALL1	MUC16	OCA2	PCDH8	PKP1	POU4F1	PPP1R14C	PRDM13	PSAT1	PTPLA	RGS20	RNF182	ROPN1B	ROPN1	SBSN	SEC14L4	SH3GL3	SLC22A16
Module 74	ABCA4	ART3	B3GNT5	BCL11A	BCL2L14	CALML5	CCNA1	CDCA7	CDH3	CHAC2	CHODL	CKM	COL9A3	CXADR	DDC	DMRT1	DSC3	DSG3	ELF5	FAM83B	FOXC1	FUT3	GABRG3	GCNT2	GNG4	HILS1	HMMR	HORMAD1	HSPA4L	IL27RA	IQCG	KCNN4	KLK6	KRT16	KRT6A	KRT6C	KRT81	L3MBTL4	LCT	LECT1	LY6D	MAPK4	MATN4	MIA	NKX2-5	OCA2	PCDH8	PEG3	PPP1R14C
Module 75	AADAC	ACADL	ACVR1C	ADAMTS1	ADAMTS5	ADD3	AKAP12	AKR1C1	ANGPTL5	ANGPTL7	ANKRD35	AOC3	AQP7	ARHGEF4	ASXL3	ATP1A2	BBOX1	BCHE	BHMT2	C1QTNF9	C4BPA	CA3	CA4	CACHD1	CAV1	CCDC8	CDO1	CHL1	CIDEC	CLCA2	CLCA4	CLDN19	CLDND2	CLIP4	CNN1	CNTNAP3	CSN1S1	CTTNBP2	DACT2	DMGDH	DMRT2	DSC1	ECM2	EDN3	EFCAB1	EGR1	EPB42	EPX	FGF14
Module 76	CEACAM6	CYP2A13	GDF9	GNA14	GPX6	KCNC2	LRP2	MUC1	PLA2G3	S100A14	SERPINA1	SPAG6	VIPR2
Module 77	AADAC	ABCD2	ACADL	ACVR1C	AKR1C1	ALDH1A1	ALDH1L1	ANGPTL1	ANGPTL5	ANXA1	AOC3	APCDD1	AQP7	ARHGAP20	ASPA	ATP1A2	BTNL9	CA3	CA4	CASQ2	CAV1	CDO1	CES1	CFD	CIDEC	CLDND2	CRHBP	CSN1S1	CYP3A5	DACT2	DMRT2	DNASE1L3	EBF1	FAM19A4	FGF2	FGFBP1	FGFBP2	G0S2	GLYAT	GNAI1	GNG11	GPAM	GPD1	GPX3	HBA2	HOXA4	HSD17B13	HSPB7	IGFBP6
Module 78	AGR3	CA12	CACNG1	CBLC	CCND1	CLSTN2	CPA3	CST9L	GIF	KRT32	KRTAP12-2	MMP10	MMP3	PGR	PTGES	RET	SCUBE2	SIAH2	SPDEF	SPP1	SUSD3	THSD4
Module 79	ANGPT1	AREG	ARHGEF4	ASPA	BAI3	BBOX1	BCL11A	CDH12	CFTR	CHST4	CHST9	CLDN10	CLDN19	CNTNAP3	COL17A1	CX3CL1	CXCL1	CYP39A1	DCD	DENND2A	DSG3	EDN1	EDN3	EGR2	EGR3	F3	FABP7	FAM19A4	FAT2	FGF14	FIGLA	FMO2	FOXC1	GLRA3	GREM2	HMGCLL1	KCNJ16	KCNT2	KLK5	KLK6	KLK7	KLK8	KRT14	KRT17	KRT23	KRT5	KRT6A	KRT6C	LEMD1
Module 80	ABCC11	AGR2	AGR3	ANXA9	C10orf82	CA12	CAPN13	FBP1	FOXA1	GPR160	MLPH	NCAM2	RAB27B	SCNN1A	SLC44A4	SPDEF	TAS2R38	TMC5	TSPAN1
Module 81	ABCC8	ANXA9	BCAS1	CA12	CAPN13	CBR4	CLGN	CMBL	CRIP1	DIO1	DUSP4	FBP1	FOXA1	GFRA1	GLYATL1	GP2	KIF12	KRT37	MLPH	PRR15	REEP1	REEP6	SCNN1A	SIDT1	SLC44A4	SPDEF	TMC5	TOX3	TSPAN1
Module 82	ABAT	C1orf64	CASC1	CLIC6	CYP4B1	DNAH7	ENPP5	FANK1	FGF14	FMO5	FSIP1	GOLM1	GRP	HPX	IL6ST	LRP2	LRRC6	NCAM2	PIH1D2	REEP6	SLC40A1	SPAG6	UGT2B10	UGT2B11	UGT2B28	WDR78
Module 83	ABCA6	ABCA8	ABCA9	ACADL	ACADM	ACAT1	ACOX2	ACTR10	ADIPOQ	AGR2	AGR3	AK5	AKTIP	ALDH1L1	ALDH3A2	AMN1	ANGPTL5	ANGPTL7	APOD	AQP7	ARRB1	ASPA	ATF3	ATP5B	ATP8B4	AXL	BTD	C10orf32	C16orf74	C1QTNF7	C1QTNF9	C6orf211	C9orf156	CA12	CACHD1	CAPZA2	CAV2	CCDC126	CCDC85A	CCNDBP1	CCNG1	CFHR3	CFH	CGRRF1	CHL1	CHPT1	CLK1	CNOT8	COL6A6
Module 84	ADAMTS1	ADAMTS5	ADH4	ANXA1	ANXA3	ATF3	B3GAT1	B3GNT5	BMP2	C10orf90	CACHD1	CCDC82	CCL28	CD69	CMTM7	CSN1S1	CX3CL1	CXCL1	CXCL2	CXCL3	CYR61	DRD5	DUSP1	EGR1	EGR2	EGR3	EMP1	FABP7	FGFBP1	FOSB	FOS	GPD1	GRIK1	GSTA2	HAS3	HBA2	HOXA4	ID4	IL6	KCNB1	KCNJ16	KIT	LIFR	MAPK4	MYH3	NCOA7	NDRG2	NPY2R	NR4A1
Module 85	ABCC11	ACSL3	AGR2	ANXA9	BCAS1	C10orf82	C1orf64	CA12	CAPN13	CEACAM6	CLSTN2	CPA3	DACH1	DNAJC12	ESR1	FBP1	FOXA1	FSIP1	GATA3	GFRA1	GP2	GPR160	GPRC5C	HPN	HPX	MLPH	NAT1	NQO1	PRR15	RAB27B	REEP1	REEP6	RHOB	SIDT1	SLC44A4	SLC7A8	SPDEF	TBC1D9	TBX3	TFF3	TMC5	TMEM45B	TSPAN1	XBP1
Module 86	AADAC	ABCA6	ABCA8	ABCA9	ABCG2	ACADL	ACTG2	ACVR1C	ADAMTS1	ADAMTS5	AGTR1	AK5	AKAP12	ALDH1A1	ALDH1L1	ANGPTL1	ANGPTL5	ANGPTL7	ANKRD29	ANXA1	AOC3	AOX1	APCDD1	AQP7	ARHGAP20	ASPA	ATP1A2	ATP8B4	BMP2	BMP6	BNC1	BTNL9	C10orf90	C1QTNF9	C1orf64	C4BPA	CA3	CA4	CACHD1	CAV1	CAV2	CCDC82	CCDC8	CD200	CDH19	CDO1	CFHR3	CFI	CFL2
Module 87	ABCC11	ABCC8	APOF	AQP3	CHAD	CLUL1	DNAH7	ESR1	F7	FMO5	GLUL	GPX6	HPN	KCNC2	LRRC48	NEK10	NPFFR2	PDE4A	PGR	RLN1	SERPINA1	SH2D4A	SHROOM1	SLC6A4	SPAG17	SPAG6	TEKT3	TOX3	UGT2B10	UGT2B11	UGT2B28	VIPR2	WFDC2	WFDC6	ZMYND10
Module 88	AADAC	ABCA6	ABCA8	ABCA9	ABCD2	ACAA2	ACADL	ACADM	ACAT1	ACSL1	ACTR10	ADH5	ADRB2	AGTR1	AK5	AKR1C3	AKTIP	ALDH1L1	ANGPTL1	ANGPTL5	ANGPTL7	ANKMY2	ANKRD29	ANXA1	AQP7	ARRB1	ATF3	ATP5A1	ATP5B	ATP8B4	BNC1	BRMS1L	BTD	BTNL9	C1QTNF7	C1QTNF9	C4orf19	CA3	CACHD1	CAPZA2	CAV2	CCDC126	CCDC69	CCDC85A	CCNC	CCNDBP1	CCNG1	CCNG2	CEPT1
Module 89	AREG	DAPL1	FAM81B	FANK1	GRIK1	HOTAIR	LRG1	MMP3	RNF183	TCN1	TTC29
Module 90	BCL11A	CATSPER4	CLDN10	GRB14	KLK10	KRT6A	KRT6C	LIPG	PPP1R14C	ROPN1B	ROPN1
Module 91	AADAC	ABCD2	ACTG2	ACVR1C	ADAMTS5	ADH4	ADM	ADRB2	AKR1C1	ALDH1L1	ALDOC	AMY2B	ANGPTL7	ANKRD29	ANXA1	AQP7	ARHGEF4	ASPA	B3GAT1	B3GNT5	BCL6	BMP6	BNC1	BTNL9	C10orf90	C4BPA	CA10	CA3	CA4	CACHD1	CAV1	CAV2	CCDC116	CCDC82	CCK	CDH12	CDH16	CDH4	CDKN2C	CDO1	CES1	CFL2	CHODL	CHST4	CLDN19	CLDND2	CNGA1	CNTNAP3	CPA5
Module 92	ANXA9	ART4	CFB	CP	CRABP2	CRIP1	GBP3	PI15	SERPINA3	SKAP1	STC2	TSPAN1	ZYG11A
Module 93	AADAC	ABCD2	ACADL	ACVR1C	ADAMTS1	ADAMTS5	ADAMTS9	ADH1B	ADH1C	ADIPOQ	AK5	AKAP12	AKR1C1	AKR1C3	ALDH1A1	ALDH1A3	ALDH1L1	ANGPTL1	ANGPTL2	ANGPTL4	ANGPTL5	ANKRD35	ANXA1	AOC3	APCDD1	AQP7	ARHGAP20	ATF3	ATOH8	ATP8B4	B3GNT5	BHMT2	BMP2	BMP6	BTNL9	C10orf10	C10orf90	C3	C6	CA4	CACHD1	CALD1	CARD6	CAV1	CAV2	CCDC3	CCDC82	CCL13	CD200
Module 94	ABCC8	AGR2	ARNT2	C1orf64	CYBRD1	EDIL3	ESR1	FBP1	FOXA1	FSIP1	GFRA1	GJA1	GLS2	GP2	GSC	PEBP4	PGR	PTPRT	REEP1	REEP6	RGS22	SALL2	SCUBE2	SEMA6D	SERPINA5	SPATA4	SPEF2	STK32B
Module 95	AADAC	ABCD2	ACADL	ACTG2	ACVR1C	ADAMTS5	ADH4	AKR1C1	ALDOC	ALS2CR11	AMY2A	AMY2B	ANGPTL7	ANKRD35	ANXA1	APCDD1	AQP7	ARHGEF4	ATP1A2	B3GAT1	B3GNT3	C10orf90	C1orf61	C4BPA	CA10	CA3	CA4	CACHD1	CAV1	CAV2	CCDC82	CDH12	CDH16	CDKN2C	CDO1	CFL2	CHODL	CHST4	CLDND2	CLEC3B	CNGA1	CNTNAP3	COL6A6	CPA1	CRABP1	CRHBP	CRH	CSN1S1	CXCL1
Module 96	ADM	B3GNT5	BCL11A	C10orf90	FABP7	FGFBP1	GSTA2	GSTA5	KLK10	KRT16	LEMD1	LOXL4	OCA2	OR1G1	PTX3	ROPN1B	ROPN1	RYR3	SCRG1	SFRP1	SLPI	SOSTDC1	UGT8
Module 97	AADAC	ACVR1C	AHSA2	AQP7	C6	CA3	CCK	CYP3A5	DMRT2	ELOVL3	EPDR1	GPLD1	ITLN1	KLB	MAPK8IP3	MPP3	NMNAT2	PENK	PID1	RXRG	RYR3	SEC31B	SLC26A10	STBD1	TFPI2	TSPAN8
Module 98	ACVR1C	ADAMTS1	ADAMTS5	ADH4	ADM	ADRB2	ALDH1A1	ALDH1L1	ANKRD29	ANKRD35	ANXA1	AQP7	ARHGEF4	ARL10	ART3	ART4	ATP1A2	B3GNT5	C10orf90	C1QTNF9	C4BPA	CA3	CA4	CACHD1	CCDC82	CDH19	CDKN2C	CDO1	CES1	CFD	CHST4	CLDND2	CNN1	CNTNAP3	COL6A6	CXCL1	CXCL2	CXCL3	DACT2	DKK4	DNER	EGFR	EGR1	FABP7	FGF2	FGFBP1	FMNL2	FOLR1	FREM1
Module 99	AADAC	ABCA9	ABCD2	ACVR1C	ADRB2	AKR1C3	ALDH1L1	ANGPTL1	ANGPTL7	ANXA3	APOD	AQP7	ASPA	ATP1A2	BMP6	BTNL9	C1QTNF9	CA4	CACHD1	CASQ2	CAV1	CAV2	CDH19	CDO1	CES1	CHL1	CIDEC	CLDN10	CNTNAP3	CPA1	CRYAB	CSN1S1	CTTNBP2	CXCL2	CYP3A5	DGAT2	DMRTA1	EPB42	F3	FGF2	FGFBP2	FXYD1	G0S2	GDF10	GLDN	GLYAT	GPAM	GPD1	GPR87
Module 100	AADAC	ABCD2	ACADL	ACVR1C	ADM	ADRB2	AKR1C1	ALDH1A1	ALDH1L1	ANGPTL5	AOC3	AQP7	ARHGAP20	ASPA	ATP1A2	BHMT2	BTNL9	C10orf90	CA3	CA4	CACHD1	CAV1	CCDC82	CDO1	CES1	CFD	CIDEC	CLDND2	CLIP4	CNTNAP3	CRHBP	CSN1S1	CXCL1	CYP3A5	DACT2	DGAT2	DMGDH	DMRT2	DNASE1L3	FABP5	FABP7	FAM19A4	FAM89A	FGF2	FGFBP1	FGFBP2	G0S2	GLYAT	GNAI1
Module 101	AADAC	ABCD2	ACADL	ACSL1	ACVR1C	ADH4	AKR1C1	AKR1C3	ALDH1A1	ALDH1L1	ANGPTL7	AOC3	AQP7	ARHGAP20	ASPA	ATOH8	ATP1A2	BHMT2	BMP6	BTNL9	CA3	CA4	CAV1	CDO1	CES1	CFD	CFHR4	CIDEC	CRHBP	CSN1S1	CXCL2	CXCL3	DACT2	DMGDH	DNASE1L3	EGR1	EPB42	FGFBP2	G0S2	GLYAT	GNG11	GPAM	GPD1	GPX3	HBA2	HBD	HHATL	HOXA4	HSD17B13
Module 102	AADAC	ABCD2	ACACB	ACVR1C	ADH4	ADRB2	AKR1C1	AKR1C3	ALDH1L1	ANGPT1	ANGPTL5	ANGPTL7	AOC3	APCDD1	AQP7	ASPA	ATP1A2	BHMT2	BTNL9	C10orf90	CA3	CA4	CAV1	CDO1	CES1	CFL2	CIDEC	CRHBP	CSN1S1	CYP3A5	DGAT2	DMGDH	EPB42	FABP7	FAM19A4	FAM89A	FGF2	FGFBP2	G0S2	GDF10	GHR	GLYAT	GNAI1	GPAM	GPD1	GPX3	GSTA2	HAS3	HBA2
Module 103	AGTR1	CASC1	CHPT1	FAM81B	GSTM3	HEBP1	KSR2	MS4A2	NELL2	NPY1R	NUDT12	PDZK1	RBM11	SPATA4	ZNF214
Module 104	ABCA8	ABCA9	ACACB	ACADL	ACADSB	ACSM1	ACVR1C	ADAMTS5	ADCY5	AGR2	AGR3	AGTR1	AK5	AKR1C3	ALDH1L1	AMIGO2	ANGPTL1	ANGPTL5	ANGPTL7	ANKRD30A	APOD	AQP7	AREG	ASPA	ATOH8	ATP1A2	BCL2	BMP4	BTG2	BTNL9	C10orf82	C1orf168	CA12	CA3	CA4	CACHD1	CAPN13	CASC1	CASQ2	CBLN4	CCDC85A	CES1	CFD	CHL1	CIDEC	CIRBP	CKMT2	CLCA2	CLDN19
Module 105	ADAMTS1	ADAMTS5	ADH1B	ADH4	AK5	ANXA1	ANXA3	ATF3	B3GAT1	B3GNT5	BCL11A	BMP2	C10orf90	CACHD1	CAV1	CCDC82	CCL28	CD69	CFD	CMTM7	CSN1S1	CX3CL1	CXCL2	CXCL3	CYR61	DACT2	DNASE1L3	DUSP1	EGR1	EGR2	EGR3	ELF5	FABP7	FGFBP1	FOLR1	FOSB	FOS	FOXC1	FREM1	GOLGA8A	GRIK1	GSTA2	GSTA3	GSTA5	HAS3	HEPACAM	HOXA4	ID4	IL6
Module 106	ATP6V1C2	B3GNT5	BNC1	CRABP1	CTXN3	CXCL1	DNER	ELF5	EPHB1	FABP7	FZD9	GSTA2	KCNN4	LALBA	LY6D	MAPK4	MATN4	NRTN	PEG10	PI3	PSAT1	PTX3	ROPN1B	ROPN1	S100A2	SLC6A2	SMOC1	SOX10	TTYH1
Module 107	ABI3BP	B3GNT5	BCL11A	BCL11B	BIRC3	CCDC141	CD69	FABP7	GABRP	GLYATL2	IL22RA2	IL7R	LEMD1	LOXL4	MIA	PBX4	PLAC8	POU2AF1	PSAT1	RARRES1	ROPN1B	ROPN1	RUNX3	ST8SIA1	STK17B	TNFRSF17	TOX
Module 108	ANKRD7	ARL9	ARNTL2	ART3	B3GALNT2	B3GNT5	BCL11A	CADM1	CALCB	CCKBR	CDC7	CDCA7	CDH19	CHI3L2	CHODL	CHRNA5	CHST4	COL9A1	CP	CRABP1	CYB5R2	DDC	FAM83B	FGF9	FOXC1	FOXG1	FZD9	GALNT13	GPX7	HOMER1	HORMAD1	HSPA4L	KIAA1804	KLK6	KLK8	KRT16	KRT6A	KRT6C	KRT86	KRTCAP3	LCTL	LCT	LEMD1	LIN28B	LMO4	LY6D	MAPK4	MATN4	MDFI
Module 109	ACMSD	AGTR1	ATRNL1	DACH1	ISOC1	KCNJ3	LRP1B	PDZK1	PNLIPRP2	SLC27A6	SLITRK6	SYT1	TAC1
Module 110	AADAC	ABCA5	ACADL	ACSL1	ACTG2	ACVR1C	ADAMTS5	ADM	AKR1C1	ALDOC	ANGPTL7	ANXA1	AQP7	B3GAT1	B3GNT5	BNC1	C10orf90	C1QTNF9	C4BPA	CA3	CA4	CACHD1	CAV1	CAV2	CDH1	CDKN2C	CDO1	CFL2	CLCA4	CNTNAP3	COL6A6	CPAMD8	CRABP1	CSN1S1	CXCL3	DACT2	DDC	DNER	DRD5	EGFR	ELF5	EPHB1	FABP7	FAM19A4	FGFBP1	G0S2	GNG13	GPAM	GPLD1
Module 111	C10orf82	DMRTA1	GLYATL2	HOTAIR	HOXC13	KCNK1	PLCB4	SCGN	SCN1A	SIX1	ZIM2
Module 112	ABCC11	ABCC8	AGR2	AGR3	ANXA9	BCHE	C10orf82	C1orf64	CA12	CADPS2	CLGN	CLSTN2	CPB1	DNAJC12	DNALI1	DYNLRB2	ERBB4	ESR1	FBP1	FOXA1	FSIP1	GATA3	GFRA1	GPR160	GREB1	INPP4B	LIN7A	MLPH	MPP7	NAT1	NCAM2	REEP6	SCCPDH	SCUBE2	SIDT1	SLC44A4	SLC7A8	SPDEF	STC2	SYT17	TBC1D9	THSD4	TMC5	TMEM144	TOX3	TSPAN1	XBP1
Module 113	AMY2A	ART3	B3GAT1	BCHE	CCK	CHGA	CHGB	COCH	DDC	DNER	DSCAML1	GSTA3	KCNB1	KCNMB2	MAPK4	NMNAT2	OPRK1	PI15	POPDC3	PRDM13	PSAT1	RCAN1	RIMBP2	SCGN	SH3GL3	SLC16A12	SNAP25	ZIM2
Module 114	BCL11A	CASP1	CCL13	CCL23	CCL8	CD163	CD3G	CD48	CLEC4E	CSTA	CTSS	CXCL1	EMILIN2	FABP7	FAM49A	FCN1	FGL2	FOXC1	GPR65	IL1B	IL22RA2	KCTD12	KLK8	KLRB1	KLRD1	LAIR1	LEMD1	LY6D	MNDA	MS4A4A	MS4A6A	NLRC4	P2RY13	P2RY14	PPP1R14C	RARRES1	RASSF4	RGS18	S100A8	S100A9	SLC1A3	ST3GAL6	VNN2
Module 115	ART4	CGN	CYP2A6	CYP2A7	ERO1LB	FAM3B	PI15	SERPINA6	SGCG	SIX1	STEAP4
Module 116	AADAC	ABCA5	ABCD2	ACVR1C	ADH4	ADM	AIFM2	AKR1C1	ANGPTL7	AQP7	ASPA	C10orf62	C1QTNF9	CA10	CA4	CACHD1	CAV2	CDH16	CDKN2C	CES1	CFL2	CLEC3B	COL6A6	CPA5	CREB5	CRHBP	CRYAB	CSTA	CXCL2	CXCL3	CYP3A5	DENND2A	DNER	EBF1	ELOVL3	EMILIN3	FAM19A4	FGFBP1	FXYD1	FZD9	G0S2	GJB7	GLYAT	GMNN	GNAI1	GNG13	GPAM	GPR139	GPR152
Module 117	AADAC	ABCA5	ACSS2	ACVR1C	ADAMTS5	ADH4	ADM	AIFM2	AKR1C1	ALDH1A3	ALDH1L1	ALDOC	ANGPTL7	ANXA1	APCDD1	AQP7	ARHGAP20	ARHGEF4	ASPA	ATP6V1C2	B3GNT5	BMP3	BMP5	BNC1	BTNL9	C10orf62	C10orf90	C1QTNF9	CA10	CA4	CACHD1	CAV1	CAV2	CCDC82	CCK	CD300LG	CDH16	CDKN2C	CDO1	CFD	CFL2	CHODL	CHST4	CLDND2	CNN1	CNTNAP3	CPA5	CSF3	CSTA
Module 118	ART3	BCL11A	C1QL2	C6orf15	CHST4	CLDN10	COL9A1	CRABP1	DDC	FABP7	FGF9	FZD9	HPDL	KLRG2	LEMD1	MAPK4	NPPC	OCA2	PANK1	PEG3	PPP1R14C	PSAT1	ROPN1B	ROPN1	RTP1	SCRG1	SH3GL3	SHC4	SLAIN1	SMOC1	STAC	UGT8	ZIM2
Module 119	ASCL1	C8orf4	CPEB2	EDIL3	FGF10	GLRB	GRIA2	HOXB2	KRT26	LCN12	LONRF2	MYCBPAP	NEGR1	SERPINA6	STEAP4
Module 120	ABCA12	AGR2	AGR3	ANKRD30A	ANXA9	BCAS1	C1orf64	CA12	CAPN13	CHST8	CLGN	DNALI1	FASN	FOXA1	GATA3	GFRA1	GREB1	HPX	KRT37	LIPF	MLPH	NAT1	PRR15	REEP6	RTN4RL1	SCNN1A	SPDEF	TFF1	TFF3	TOX3	TSPAN1	VAV3	ZMYND10
Module 121	ABCC11	ABCC8	AGR2	AGR3	ANKRA2	CA12	CLCA2	CLDN8	CMBL	EHF	FBP1	FLRT3	FOXA1	GFRA1	GLI3	HMGCS2	IQGAP2	LRG1	MAPT	MLPH	MSMB	MUCL1	PEX11A	PGR	PIP	RET	SCGB2A1	SEMA3E	SLC22A5	STEAP4	SYT1	TFAP2B	TMC5	TMEM26	TOX3	TRIM58	TSPAN1	UGT2B11	UGT2B15	UGT2B28
Module 122	ABCC8	AGR2	ANKRD30A	AREG	C1orf168	FLRT3	GLI3	GLRA3	KCNC2	KIAA1324	MAB21L1	MPPED2	PGR	PPP2R2B	RANBP3L	RUNX1T1	RUNX1	SCUBE2	SEMA3E	STEAP4
Module 123	ABCA9	ACADL	ACVR1C	ADAMTS1	ADAMTS5	AK5	ALDH1A3	ALDH1L1	AMY2A	AMY2B	ANGPTL1	ANGPTL7	AQP7	ARHGEF4	ATF3	ATP1A2	BBOX1	BTNL9	C10orf90	C4BPA	CA3	CA4	CACHD1	CCL28	CDH19	CES1	CHL1	CHODL	CHST4	CHST9	CKMT2	CLCA2	CLCA4	CLDN19	CLDN8	CMTM5	CNGA1	CNN1	CPAMD8	CXCL1	CXCL2	CYP39A1	DACT2	DMGDH	DMRTA1	EDN3	EFCAB1	EGFR	EGR1
Module 124	ANGPT1	ART3	B3GNT5	CHD7	CHODL	CRABP1	CRLF1	DDC	DNER	FZD9	GABRP	GPR126	GSTA2	GSTA5	HOMER1	LDHB	MFGE8	MIA	OCA2	OXGR1	PEG10	PSAT1	ROPN1B	ROPN1	RPRML	S100A8	SCRG1	SH3GL3	SHC4	SOSTDC1	SOX10	TMEM38B	TTYH1	WISP3
Module 125	CDH3	CLDN19	CNGA1	CSN1S1	DMRTA1	DSC3	DSG3	EDN3	FABP7	FAT2	GABRP	GJB5	IL17B	KCNJ16	KLK6	KLK7	KLK8	KRT16	KRT23	KRT6A	KRT6B	KRT6C	LEMD1	LGALS7	LGR6	LUZP2	LY6D	MIA	PAK7	PPP1R14C	PROM1	PTN	PTPRZ1	ROPN1B	ROPN1	S100A2	S100B	SCRG1	SERPINB5	SHC4	SOX10	SUSD4	TTYH1	WFDC2	WIF1	WISP3
Module 126	AADAC	ADH1B	ADH1C	ADIPOQ	C6	CA3	CIDEA	DMRT2	EBF3	FABP4	GEM	GSTM5	IGF1	KIF13A	LEP	PENK	RUNX1T1	TCN1	TSPAN8
Module 127	AADAC	ABCA6	ABCA8	ABCA9	ABCD2	ACADL	ACTG2	ACVR1C	ADAMTS5	AKR1C1	AKR1C3	ALDH1L1	ANGPTL7	ANKRD35	ANXA1	AOC3	AQP7	ASPA	ASXL3	ATP1A2	BAI3	BMP6	BTNL9	C10orf90	C1QTNF9	CA3	CA4	CACHD1	CAV1	CAV2	CDO1	CES1	CIDEC	CLEC3B	CNN1	CNTNAP3	CPA1	CRYAB	CSN1S1	CXCL2	CYP3A5	DGAT2	EBF1	EGFR	F3	FAM107A	FGF2	FGFBP2	FREM1
Module 128	AADAC	ABCA6	ABCA8	ABCA9	ABCD2	ACADL	ACTG2	ACVR1C	ADAMTS5	AKR1C1	AKR1C3	ALDH1L1	ANGPTL5	ANGPTL7	ANXA3	AOC3	APOD	AQP7	ASPA	ASXL3	BMP6	BTNL9	C10orf10	C10orf90	C1QTNF9	CA4	CACHD1	CAV1	CAV2	CDKN1C	CDO1	CES1	CIDEC	CNN1	CNTNAP3	CPA1	CRYAB	CSN1S1	CXCL3	DGAT2	DMRTA1	EGFR	EGR1	EGR3	EPB42	F3	FGF2	FGFBP2	FXYD1
Module 129	AADAC	ABCA8	ACADL	ACVR1C	ADAMTS5	AK5	AKR1C1	AKR1C3	ALDH1A1	ALDH1L1	ANGPTL1	ANGPTL7	ANXA1	AOC3	AQP7	ARHGAP20	ATOH8	ATP1A2	BAI3	BTNL9	C1QTNF9	C3orf20	CA3	CA4	CACHD1	CASQ2	CAV1	CAV2	CCL28	CDO1	CES1	CFD	CHL1	CIDEC	CKMT2	CLDN8	CLEC3B	CNGA1	COL6A6	CPAMD8	CSN1S1	CXCL1	CXCL2	CXCL3	DACT2	DENND2A	DMGDH	EFCAB1	EFEMP1
Module 130	A2M	ART3	B3GNT5	BNC1	CHODL	COL9A1	CRLF1	DPYSL3	DZIP1	EPHB1	FAM101A	FZD9	GJB5	GPX7	HMCN1	KHDRBS3	KLK10	KLK6	KLK8	KRT16	LY6D	MEX3B	MFGE8	MIA	NXN	PITX2	PRICKLE1	PRTFDC1	PSAT1	RNF182	ROPN1B	ROPN1	S100A2	SCRG1	SOX10	TTYH1
Module 131	ACVR1C	AGTR1	ANGPTL7	ATP1A2	CA3	CA4	CASQ2	CAV1	CDO1	CNN1	CPAMD8	CRABP1	CSN1S1	DMGDH	FGF2	HBD	HHATL	HRASLS5	KRT13	LUZP2	MPV17L	MYBPC1	MYH1	MYOM2	MYOT	NPY5R	PID1	PLAC9	SAMD5	SGK2	SLC2A4	TGFBR3	TNNT3	UCP1	YIPF7
Module 132	AADAC	ABCA6	ABCA8	ABCA9	ABCD2	ACADL	ACADM	ACSL1	ACVR1C	ADH1B	ADH5	ADIPOQ	ADRB2	AK5	AKAP12	AKR1C1	AKR1C3	AKTIP	ALDH1A1	ALDH1L1	AMPD1	ANGPTL1	ANGPTL5	ANGPTL7	ANK2	ANXA1	AQP7	ASPA	ATF3	ATP1A2	ATP8B4	BNC1	BRMS1L	BTNL9	C1QTNF9	C6	CA3	CA4	CACHD1	CAPZA2	CASQ2	CAT	CAV1	CAV2	CCDC126	CCDC69	CCDC85A	CCNC	CCNG1
Module 133	ADRB1	AREG	AS3MT	ATHL1	C8orf4	FGL1	KCNC1	LEFTY1	MEGF11	MYL7	OBP2A	OBP2B	SCGN	SEC14L4	ZMAT4	ZNF572
Module 134	ACADL	ACTG2	ACVR1C	ADAMTS5	ADRB2	AK5	ALDH1L1	ANGPTL1	ANGPTL7	ANKRD35	ANXA1	AQP5	AQP7	ARHGEF4	ASPA	ATOH8	ATP1A2	B3GAT1	B3GNT5	BCL11A	BMP6	BNC1	BTNL9	C10orf90	C1QTNF9	C4BPA	CA3	CA4	CACHD1	CAV1	CAV2	CCDC82	CDH12	CDKN1C	CDO1	CES1	CHL1	CHST4	CHST9	CLCA4	CLDN19	CLDND2	CLEC3B	CLIP4	CNGA1	CNN1	CNTNAP3	COL17A1	COL6A6
Module 135	AQP3	ATP13A4	ATP13A5	B3GNT5	C4BPA	CALML5	CLCA2	CLDN8	CP	CRYM	DCD	FABP7	FCN2	GLYATL2	GPR110	H2AFY2	HSD17B2	KYNU	LCN2	MOGAT2	MUCL1	PI3	S100A8	S100A9	SLC41A2	SLC5A1	SLPI	TNIK	TRPV6	TSPAN8	XDH
Module 136	AADAC	ACTG2	ACVR1C	ADAMTS5	AGTR1	AK5	AKR1C1	AKR1C3	ALDH1L1	ANGPTL1	ANGPTL5	ANGPTL7	ANKRD29	ANKRD35	ANXA1	APCDD1	AQP7	ARHGAP20	ASPA	ATF3	ATP1A2	ATP8B4	BMP2	BTNL9	C10orf90	C1QTNF7	CA3	CA4	CAV1	CAV2	CCDC8	CCL28	CDO1	CES1	CFD	CHL1	CHST9	CKMT2	CLDN19	CLDND2	CLEC3B	CLIP4	CNN1	COL17A1	CRYAB	CSN1S1	CTTNBP2	CXCL2	CXCL3
Module 137	ABCC8	AGTR1	AS3MT	DNAH7	FGF10	GLRB	GRIA2	NPY1R	NPY5R	NTS	RGS22	SERPINA6	WDR66
Module 138	ART3	CRABP1	CSN1S1	CSN3	FAM19A3	FUT3	FUT5	GYLTL1B	KRT16	LAD1	LEMD1	MFI2	MIA	MUC4	NRTN	ODAM	PROM1	SCRT2	SLC5A1	SOSTDC1	UGT2B7	UGT8
Module 139	ABCA12	CABYR	CADPS2	CHST8	CLSTN2	CYP4X1	DNAJC12	FLRT3	FOXA1	LRRN3	MPP7	PIP	PKIB	PRR15	SIDT1	TMC5
Module 140	ABAT	AGTR1	AREG	CA12	CLIC6	CPA3	CTTNBP2	EGR3	ERBB4	FGF10	GLI3	IRS1	KCNC2	LRP1B	MS4A2	NLGN1	PNPLA3	SEMA3C	STC2	TRPC6
Module 141	ACOX2	ACSM1	ADARB2	BCAS1	BCL2	CCDC40	CHST8	CLIC6	CST9	ESR1	FAM134B	FOXA1	GFRA1	HSPB8	IL17RB	KCNC2	LONRF2	LYPD6	MALAT1	MBOAT1	MYB	MYOT	NPY1R	RBM24	SERPINA5	SERPINA6	SLC27A2	ZDHHC11
Module 142	ACOX2	ANKRD30A	AREG	ASPN	C6	CLIC6	COL14A1	CYP4X1	FZD4	MYB	PENK	PGR	PLAT	PPP1R3C	PRSS23	RGS5	SCGB2A2	SEMA3E	SFRP4	STMN2	TFAP2B	THBD	THBS4	TMC5	UGT2B15
Module 143	ACTG2	ALDOC	ARHGEF4	ATP6V0A4	ATP6V1C2	BCL11A	CHST4	CLDND2	CNTNAP3	CRABP1	CREB5	CXCL1	DDC	DKK1	DNER	EGFR	ELF5	ENPP2	EPHB1	FAM3D	FGFBP3	FOXC1	GSTA2	GSTA3	HOMER1	HSD17B2	KCNH8	LDHB	LRIG3	MAPK4	MIA	MOGAT1	NR3C2	PDE1C	PI3	PSAT1	PTGS2	RHOU	RNF145	SAMD13	SERPINB5	SLAIN1	SLC25A27	SLC6A2	SOSTDC1	WASF3	WISP3	ZC3H12C	ZCCHC11
Module 144	AADAC	ABCA6	ABCA8	ABCA9	ABCD2	ABI3BP	ACADL	ACVR1C	ADAMTS1	ADAMTS5	ADRB2	AGR2	AGR3	AGTR1	AK5	AKR1C1	ALDH1A1	ALDH1L1	ANGPTL1	ANGPTL5	ANGPTL7	ANPEP	ANXA2	AOC3	AQP7	ARHGAP20	ATOH8	BHMT2	BTNL9	C1QTNF9	CA12	CA4	CASQ2	CAV1	CAV2	CCL28	CD36	CDO1	CES1	CFD	CHL1	CIDEC	CLDN19	CLIP4	CNN1	COL17A1	COL6A6	COPZ2	CREB5
Module 145	AADAC	ABCA6	ABCA8	ABCA9	ABCD2	ACADL	ADAMTS1	ALDH1L1	ANGPTL5	ANGPTL7	ANKRD29	APOD	AQP7	AREG	ATF3	C1QTNF7	C1QTNF9	C7	CA3	CAV2	CCDC85A	CHL1	CKMT2	CLEC4G	COL6A6	CRTAC1	CTTNBP2	CXCL2	DACT2	DMGDH	DNASE1L3	EGR1	EGR2	EGR3	FAM3B	FGF2	FGF7	FGFBP1	FHL5	FOSB	FOS	FXYD1	GDF10	GLYAT	GPX3	GSN	HBA2	HSD17B13	IGFBP6
Module 146	CLEC3A	CYP2A6	ENPP5	ENTPD3	FCGBP	GJA1	GRIA2	KCNC2	KCNJ3	LRRC31	LRRC43	MGAM	PON3	PTGDR	SERPINA6	TEKT3	UGT2B10	UGT2B11	UGT2B28	VIPR2	WNT3
Module 147	AADAC	AASS	ABCA6	ABCA8	ABCA9	ABCD2	ABI3BP	ACVR1C	ADAMTS5	ADH1B	ADRB2	AIF1	AKAP12	ALDH1A1	ALDH1L1	ALDH2	AMICA1	ANGPTL7	ANKRD29	APBB1IP	APOBEC3C	APOBEC3F	APOD	AQP7	ASPA	ATP1A2	BACH2	BCHE	BHMT2	C1QTNF9	C3	CA3	CA4	CASP12	CASP1	CAV2	CCL4	CD2	CD36	CD48	CD69	CD96	CDO1	CES1	CFD	CFHR3	CFI	CHL1	CIDEC
Module 148	AADAC	ABCA9	ABCD2	ABHD5	ACADL	ACSL1	ACVR1C	ADAMTS5	ADAMTS9	ADH1B	ADH4	ADIPOQ	ADM	ADRB2	AKR1C1	AKR1C3	ALDH1A3	ALDH1L1	ALDOC	ANGPTL4	ANGPTL7	ANXA1	AQP7	ARHGAP20	ATF3	ATOH8	B3GAT1	B3GNT5	BHMT2	BNC1	BTNL9	C10orf90	C1QTNF9	CA3	CA4	CACHD1	CAPN11	CAT	CAV1	CAV2	CCDC82	CCK	CD300LG	CD36	CDKN1C	CDO1	CES1	CFD	CHL1
Module 149	APBB1IP	BANK1	BATF2	CD38	CD48	CHODL	CP	CXCR6	GABRP	GBP1	GPR171	GZMB	GZMK	KLK6	KLK7	KLRB1	KRT16	LAMP3	LEMD1	MIA	PLAC8	PROM1	RARRES1	ROPN1B	RUNX3	S100A8	S100A9	TAS2R38	UBD	XCL2
Module 150	AADAC	ABCA9	ACADL	ACSL1	ACTG2	ADAMTS5	ADM	AKR1C1	AKR1C3	AMIGO2	ANGPTL7	ANKRD29	ANKRD35	ANXA1	APCDD1	ARHGEF4	ARL4A	ATP1A2	B3GAT1	B3GNT5	BBOX1	BCL11A	BHMT2	BNC1	C10orf90	C1QTNF9	C4BPA	CACHD1	CAV1	CAV2	CCDC82	CDO1	CFL2	CHL1	CHODL	CHST9	CLCA4	CNGA1	CNTNAP3	COL6A6	CPAMD8	CP	CRABP1	CREB5	CRISPLD1	CRYAB	CSN1S1	CSRP2	CSTA
Module 151	ABCA13	ARL9	ART3	ATP2C2	BRIP1	C1QL3	C6orf15	C8orf46	CALML5	CCDC67	CCK	CCNB2	CHODL	CHRM2	CMTM5	CRISPLD1	CRLF1	DLX6	EHF	ELF5	EPHB3	ETV4	FANCA	FZD9	GABBR2	GAL	GJB5	HORMAD1	INA	KLF5	KLK10	KLK11	KLK8	KLRG2	KNTC1	KRT16	LDHC	MAPK4	MATN4	MFGE8	MIA	MUC16	NKX2-5	NPPC	NRTN	OBP2A	OBP2B	OXGR1	PCDHB2
Module 152	ABCA6	ABCA8	ABCA9	ABCD2	ACADL	ACADM	ACAT1	ACTR10	AKR1C3	AKTIP	ALDH1L1	ANGPTL1	ANGPTL5	ANGPTL7	ANK2	ANKRD29	AREG	ATP5B	BRMS1L	BTD	C1QTNF9	CA4	CACHD1	CAPZA2	CAV2	CCDC69	CCDC82	CCDC85A	CCNC	CFHR3	CFH	CFI	CHL1	CHST9	CHUK	CLK1	COL6A6	COPS4	CRBN	CRHBP	CTTNBP2	CUTC	CXCL2	CYB5B	CYP39A1	DACT2	DLD	DMGDH	DNAJB4
Module 153	ABCA6	ABCA8	ABCA9	ABCD2	ACTG2	ACVR1C	ADAMTS1	ADAMTS5	ADH1B	ADH1C	ADHFE1	ADIPOQ	ADRB2	AGTR1	AK5	AKAP12	AKR1C1	AKR1C3	ALDH1L1	ANGPTL1	ANGPTL5	ANGPTL7	ANKAR	ANXA1	AOC3	AQP7	ASPA	ATP1A2	BCHE	BHMT2	BMP2	BMP6	BNC1	BTNL9	C10orf90	C1QTNF7	C1QTNF9	C4BPA	CA4	CACHD1	CASQ2	CAV1	CAV2	CCDC85A	CCDC8	CCL28	CDO1	CFD	CHL1
Module 154	BAHCC1	BCL11A	DMRTA1	FZD6	NETO2	NOXO1	OCA2	PANK1	POPDC3	PPP1R14C	UGT8
Module 155	ABCA8	ABCA9	ACADL	ACTG2	ACVR1C	ADAMTS1	ADAMTS5	AK5	AKAP12	AKR1C1	AKR1C3	ALDH1A3	ALDH1L1	ANGPTL1	ANGPTL5	ANGPTL7	ANKRD29	ANKRD35	ANXA1	AQP7	ARHGAP20	ARHGEF4	ASPA	ATP1A2	B3GNT5	BCHE	BMP2	BMP6	BNC1	C10orf90	C1QTNF9	C4BPA	CA3	CA4	CACHD1	CASQ2	CAV1	CAV2	CCDC82	CCL28	CD36	CDO1	CES1	CFL2	CHL1	CHODL	CHST9	CKMT2	CLCA4
Module 156	ABAT	AGR2	AGR3	ANXA9	BCAS1	CA12	CAPN13	CCND1	DNAJC12	ERBB4	ESR1	FABP1	FAH	FOXA1	FSIP1	GATA3	GFRA1	HBG1	IL6ST	INPP4B	MLPH	MPP7	NAT1	PRR15	REEP6	RGS22	SLC44A4	SLC7A2	SYTL2	TBC1D9	THSD4	TSPAN1	VAV3
Module 157	AMICA1	BIRC3	CD96	CLEC4E	CRTAM	CTSS	CXCL13	CXCR6	ENPP6	FAM26F	GBP1	GPR171	GPR65	GRIN3A	GZMB	GZMH	GZMK	IL1R2	IL2RA	IL7R	KLHL6	KLRD1	MNDA	MS4A4A	PNOC	PSMB9	PYHIN1	RGS18	RGS1	SAMD3	SLAMF1	SUCNR1	TAGAP	TBX21	TLR1	TRAT1	VCAM1	XCL1	XCL2
Module 158	ACADL	ACTG2	ACVR1C	ADAMTS5	ADM	ADRB2	AKR1C3	ALDH1A1	ANGPTL7	ANXA1	AQP7	ARSJ	ATP1A2	C10orf90	C12orf54	C4BPA	CA4	CAV1	CAV2	CDO1	CHL1	CLCA4	CLEC3B	CLIP4	CMTM7	CNN1	COL17A1	CSN1S1	CXCL1	CXCL2	CXCL3	DCD	DSG3	EDN3	EFEMP1	FABP7	FGF2	GAS2	GLYATL2	GLYAT	GSTA2	HAS3	HBD	HMGCLL1	HOXA4	HOXA5	HOXA9	HSD17B13	ID4
Module 159	ABCC11	AGR2	AGR3	ANKRD30A	ANXA9	ASPN	BNIPL	C1orf64	C5orf30	CA12	CAPN13	CAPSL	CBLN4	CCNO	CLIC6	CLSTN2	CYP4Z1	DLX2	DNAJC12	EHF	ERBB4	ESR1	FAM81B	FANK1	FOXA1	FSIP1	GATA3	GFRA1	GLYATL1	GP2	GPRC5A	HOXC13	HPX	IGFALS	KCNC2	KCNE4	KIAA1244	KIAA1467	KIF13B	KLHDC9	LRG1	LRRN1	METRN	MLPH	MMEL1	MS4A2	MUC1	MYB	NAT1
Module 160	AGBL3	AMN	ARRDC5	AVP	BAALC	CACNA1E	CACNA1I	CAMK2N2	CASKIN1	CDC42EP5	CDH24	CEBPA	COX6A2	DES	DLGAP3	DRD4	DUSP15	EN2	EVX1	FBXL17	FBXL8	FOXB1	FOXC2	GALR3	GLI4	GPR153	GPR156	GRIN2D	HCN2	HCN4	HES7	IER5	IFITM5	KISS1R	KLF16	KRTAP5-1	LCE1D	LCE2D	LCE5A	MAFA	MAP3K10	MMP17	MYOD1	NEUROG3	NPBWR1	OTUD7A	PARP10	PHOX2A	PKN2
Module 161	AGR2	AGR3	ANKRD30A	C1orf64	CST9L	CST9	CTNND2	DIRAS3	DNAJC12	DPY19L2P4	DYNLRB2	ENPP5	FAM81B	FMO5	FOXA1	GLRB	GLS2	GRP	IL17RB	MYB	NAT1	NAT2	OSBPL6	PGLYRP2	PI15	PTPRT	SCNN1A	SEC14L5	SELENBP1	SLC44A4	SLC7A8	SLITRK6	SPAG6	SPATA4	STC2	TBC1D9	TCN1	TFAP2B	TMEM26	UCP1	WFDC2	ZNF311
Module 162	ABCA8	ABCA9	ACTG2	ADAMTS5	ADH4	ADRB2	AK5	ANGPTL1	ANGPTL7	ANKRD35	ANXA1	ANXA3	ATF3	ATP13A4	B3GNT5	BBOX1	BCL11A	BNC1	C10orf10	C10orf90	C12orf54	C4BPA	CA4	CACHD1	CAV1	CAV2	CD55	CDH3	CFI	CHI3L2	CLCA2	CLCA4	CLYBL	CMTM7	CNGA1	CNN1	COL17A1	COL6A6	CP	CRYAB	CSN1S1	CX3CL1	CXCL12	CXCL1	CXCL2	CXCL3	CYP4Z1	CYR61	DCD
Module 163	ACACB	ADCY5	ADRA2C	AREG	ATP1A2	C10orf82	C1orf64	FAM3B	GDPD3	ISOC1	MYRIP	TFPI	ZNF572
Module 164	C9orf24	CKMT1A	DOK7	EXTL1	HMGA1	KLRG2	KRTCAP3	MIA	MIF	PLEKHN1	PRRT2	RIBC2	ROPN1B	ROPN1	S100A14	S100A2	SEC14L4	SOX10	SOX8	SQLE
Module 165	ASPM	AVP	CALML5	CASKIN1	CD70	CDH24	COX6A2	EN2	F12	FANCI	GPR78	HIST1H4D	IL4I1	IQGAP3	LCE5A	LHX1	MAFA	NEUROG3	PRR7	UTS2R	VASP
Module 166	ART3	BCL11A	C1QL3	DCD	FABP7	FGFBP1	FOXC1	FZD9	KRT16	LEMD1	MIA	PTX3	ROPN1B	ROPN1	TTYH1	UGT8
Module 167	AGR2	ASPN	C1QTNF3	C1orf64	CA12	CAPN13	CLIC6	CLSTN2	COL14A1	CYP4Z1	DNAJC12	DNALI1	ELN	GLI3	GRP	MLPH	MMP3	PENK	REEP1	S100A14	SCNN1A	SCUBE2	SEMA3E	SFRP2	SFRP4	SIDT1	SLC40A1	SLC7A8	SORCS2	STEAP2	TFAP2B	THBS4	TMEM45B	TSPAN1	ZEB1
Module 168	ACADL	KLK8	MIA	MT1B	MT1E	MT1G	MT1H	MT1M	MT1X	MT2A	SCRG1	STYK1
Module 169	BAI3	BCHE	C1QTNF7	CA12	CASQ2	CST9L	CYP3A5	FOXA1	GFRA1	GLRA3	GSTM3	HMGCS2	ISOC1	KCNJ16	MYOC	MYOT	MYRIP	NOVA1	NPY2R	OXTR	PDGFD	PDZK1	PLAT	SCGB1D1	SCGB1D2	SCGB2A1	SCGB2A2	SERPINA5	SERPINA6	TOX3	TRIM36
Module 170	AGR2	AGR3	BCAS1	CA12	CCND1	CLIC6	CMBL	DACH1	FBP1	FOXA1	FSIP1	GATA3	GFRA1	GP2	HPX	IL20	KRT19	LRG1	NAT1	RAP1B	SLC16A6	SPDEF	STC2	TBC1D9	THSD4	XBP1
Module 171	AGTR1	BNC1	C1orf168	CCDC74B	CHST4	CTTNBP2	DOK7	DPY19L2P4	EGR3	FAM134B	FGF14	FGF2	FMO5	FXYD3	GLRA3	HHATL	HMGCLL1	KCNC2	LRP1B	LUZP2	NOVA1	NPY1R	NPY2R	NPY5R	PENK	PLAT	PSD2	SCUBE2	SEC14L5	SEMA3B	SERPINA3	SERPINA6	SETBP1	SEZ6L2	THSD4	TNNI3K	UCP1	UGT2B15
Module 172	ABCA9	ACADL	ACVR1C	ADAMTS5	ANGPTL7	AQP7	ARHGAP20	ARHGEF4	ATP1A2	C10orf90	CA3	CA4	CACHD1	CES1	CFD	CHL1	CHST4	CHST9	CKMT2	CLCA4	CLDN19	CNGA1	CNTNAP3	CRTAC1	CXCL1	CXCL2	CYP39A1	DACT2	EBF1	EGFR	EGR1	EPHB1	FABP7	FAM19A4	FAT2	FGF2	FGFBP1	FOLR1	FREM1	FXYD1	GDF10	GLRB	GLYAT	GPAM	GSN	GSTA2	HAS3	HBA2	HOXA5
Module 173	AADAC	ABCA9	ADAMTS5	ADH4	ADM	AKR1C3	AMPD1	ANGPTL4	ANGPTL5	ANGPTL7	ANKRD35	ANXA1	ARHGAP20	ARHGEF4	ASPA	ATF3	B3GAT1	BCL11A	BNC1	C10orf90	C4BPA	CA3	CA4	CACHD1	CAV1	CAV2	CCDC82	CCK	CES1	CFL2	CHL1	CHODL	CHST4	CLCA4	CLDN10	CNTNAP3	COL6A6	CX3CL1	CXCL1	CXCL2	CXCL3	CYP39A1	DACT2	DEFB1	DENND2A	DMRTA1	DNER	DRD5	ECHDC1
Module 174	C8orf4	CPA3	CPXM1	HDC	HS3ST2	KERA	LRRN1	MARVELD1	MMP2	MS4A2	PITX2	PRPH2	RANBP3L	SPP1
Module 175	ART3	CCL5	CCR7	CD2	CD38	CD48	CD79B	CP	CXCL13	FABP7	FAM26F	GFI1	GPR171	GZMB	IL12RB2	IL1R2	IL7R	KRT6A	LAMP3	LCK	LTB	MIA	PNOC	PPP1R14C	PRSS12	RARRES1	SIT1	SLAMF7	SLFN13	TBC1D10C	TF	TGM1	TRAT1	UBD	UGT8	VNN1	WNT10A
Module 176	ALOX15B	BAMBI	EHF	HOXC13	KCNC2	KLK10	KLK11	KLK12	KRT73	MCCD1	SIX1	SLC38A1	SLC9A2
Module 177	AADAC	ACADL	ACSL1	ACTG2	ACVR1C	ADAMTS1	ADAMTS5	AK5	AKR1C1	AKR1C3	ALDH1A3	ANGPTL7	ANXA1	APCDD1	AQP7	ARHGEF4	ASXL3	B3GAT1	BNC1	C10orf90	C1QTNF9	C4BPA	CA3	CACHD1	CAV1	CAV2	CCL28	CHST4	CHST9	CLCA4	CNN1	CNTNAP3	CRISPLD1	CSN1S1	CXCL1	CXCL2	CXCL3	CYP39A1	DACT2	DMRTA1	DRD5	EDN3	EFCAB1	EFEMP1	EGFR	ELF5	EPHB1	EYA2	FABP7
Module 178	AADAC	ABCA8	ACADL	ACTG2	ACVR1C	ADAMTS1	ADAMTS5	ADAMTS9	ADH4	ADM	AKR1C1	AKR1C3	ALDH1A1	ALDH1A3	ALDH1L1	ANGPTL4	ANGPTL7	ANKRD29	ANKRD35	ANXA1	AOC3	AQP7	ARHGAP20	ARHGEF4	ASPA	ATOH8	ATP1A2	B3GNT5	BHMT2	BMP2	BMP6	BNC1	BTNL9	C10orf10	C10orf90	C1QTNF9	C4BPA	CA3	CA4	CACHD1	CAV1	CAV2	CCDC82	CCL28	CDH12	CDH19	CDKN2C	CDO1	CES1
Module 179	ABAT	ABCC8	ADAMTS19	AGR2	AGR3	BCAS1	C1orf168	C1orf64	CA12	CAPN13	CYP2A6	DACH1	DYNLRB2	ENPP1	ESR1	FBP1	FOXA1	FSIP1	GAMT	GATA3	GFRA1	GLI3	GLYATL1	GPR160	GPRC5C	HOXB2	KCNE4	KCNJ3	LONRF2	MAN1C1	MLPH	NAT1	NEGR1	NPY1R	PRR15	PTPRT	REEP6	SLC16A6	SLC39A6	SLC44A4	SLC7A8	SPDEF	SYTL2	TBC1D9	TFF3	THSD4	TSPAN1	XBP1
Module 180	AFF3	AGTR1	C17orf58	CLSTN2	CST9L	CYP2A6	DACH1	DPY19L2P4	EFCAB1	ELOVL2	ESR1	FGF14	FSIP1	IGF1R	KCNC2	LRP2	NME5	NPY2R	NXNL2	PDZK1	PGLYRP2	PGR	PLAT	PPP1R3C	RBM24	RGS22	RLN2	SCUBE2	SLC7A2	SOCS2	SPAG6	STC2	STEAP2	STEAP4	TAT	TMEM26
Module 181	CCL5	CCR7	CD1E	CD2	CD3G	CD5	CD96	CXCL13	CXCL9	EMB	FAM26F	FCN1	GNLY	GPR171	GZMH	IL7R	ITK	LAMP3	LTB	MMP3	SAMD3	SLAMF1	SLC35F4	TBC1D10C	TRAT1	UBD	ZNF683
Module 182	ART3	B3GNT5	BCL11A	C1QL2	C4BPA	CDH19	CDH3	CFTR	CHODL	CHST4	CP	CRABP1	CYP39A1	DEFB1	DSC3	DSG3	EDN3	ELF5	FABP7	FAM19A4	FAT2	FGFBP1	FOXC1	FUT9	GABRP	GAS2	GJB5	GLYATL2	GSTA2	GSTA3	GSTA5	IGSF10	KLK10	KLK5	KLK6	KLK7	KLK8	KRT14	KRT16	KRT23	KRT6A	KRT6B	KRT6C	LCN2	LDHB	LEMD1	LGR6	LOXL4	LY6D
Module 183	ART3	C7orf13	CALML5	CRABP1	DDC	FABP7	GLYATL2	OXGR1	PI3	PLCB4	SCGN	SCN1A	SLC15A2	UGT2B7
Module 184	ABCC11	ACOX2	AGR2	AGR3	ANKRD30A	ANXA9	BAMBI	BCAS1	C10orf82	C1orf64	CA12	CA8	CADPS2	CAPN13	CEACAM6	CFB	CLGN	CLIC6	CLSTN2	CMBL	CRIP1	CST9L	CTNND2	CXXC4	CYP4Z1	DNAJC12	ENPP1	ESR1	FBP1	FOXA1	FSIP1	GATA3	GFRA1	GLI3	GPR160	GRP	GSTM3	IGFBP2	INPP4B	LRG1	LRP2	LRRC17	MB	MLPH	MYB	NAT1	NEK10	PENK	PRR15
Module 185	ABCC11	ACOX2	ADCYAP1	AGR2	AGR3	ANXA13	ANXA9	C1orf186	CA12	CAPN13	CEACAM6	CH25H	CLIC6	CPA3	CRIP1	CST9L	CTSG	DNALI1	FOXA1	FSIP1	GATA3	GFRA1	GLI3	GP2	HDC	HOXB2	HPN	HTR2B	IL6	INPP4B	KITLG	KRT1	LRG1	LRRC17	MS4A2	NAT1	NEK10	PRR15	RGS13	RTN4RL1	SCNN1A	SELE	SFRP4	SIDT1	SLC40A1	SLC44A4	SORCS2	SSTR2	SUSD3
Module 186	AADAC	ASS1	B3GNT3	BCL11A	BMP3	C4BPA	CALML5	CLCA2	CP	CSTA	CXCL1	DAPL1	DMRTA1	FABP7	FOLR1	FUT3	HSD17B2	IL22RA2	KLK10	KLK6	KLK7	KLK8	KRT16	KRT6A	KRT6C	LCN2	LY6D	NCOA7	OLFM4	PI3	PPARGC1A	PPP1R14C	RARRES1	RNF145	S100A9	SLC28A3	SLC34A2	SLPI	STEAP4	STXBP6	TTYH1	UGT2B28	UGT2B7	WISP3
Module 187	ABCA8	ABCA9	ACACB	ACADL	ACADSB	ACSM1	ACVR1C	ADAMTS5	AGR2	AGTR1	AK5	AKR1C1	ALDH1L1	AMIGO2	ANGPTL1	ANGPTL5	ANGPTL7	ANKRD29	ANKRD30A	APOD	AQP7	AREG	ARHGAP20	ASPA	ATP1A2	AZGP1	BCL2	BTG2	BTNL9	C10orf82	C1QTNF3	C1orf168	CA12	CA3	CA4	CAB39L	CACHD1	CAPN11	CAPN13	CAPS2	CASC1	CASQ2	CBLN4	CCDC40	CCDC85A	CES1	CFD	CHL1	CIDEC
Module 188	ABAT	ABCA8	ABCA9	ABCC11	ABCC8	ACACB	ACADL	ACADSB	ACOX2	ACVR1C	ADAMTS5	ADCY5	AGR2	AGR3	AGTR1	ALDH1L1	AMIGO2	AMPD1	ANGPTL1	ANGPTL7	ANKRA2	ANKRD30A	AOC3	APOD	AQP7	AREG	ARSG	ASPA	ATP1A2	AXIN2	BTG2	C17orf58	C1orf168	C1orf64	C6orf211	CA12	CA4	CASC1	CASQ2	CCDC40	CCDC85A	CES1	CFD	CHL1	CIDEC	CIRBP	CLDN19	CLEC3B	CLSTN2
Module 189	CLSTN2	DOK7	FAM3B	GLRA3	HSPB8	IGF1R	KCNJ3	RGS22	SERPINA3	SLC27A2	SUSD3	SUSD4	TFPI	ZNF516
Module 190	ANXA13	ASPN	CLIC6	CRIP1	DNAH7	DPY19L2P4	EDNRA	ENTPD3	GFRA1	GRP	HTR2B	ITGBL1	KIAA1324	KRT1	LRRC48	LRRC4C	LUM	MAGEL2	MS4A2	NPY2R	PKIB	POSTN	PPP1R3C	PRSS23	PTHLH	SCUBE2	SEMA3E	SFRP2	SFRP4	SLC40A1	SORCS2	SORL1	TCN1	TFAP2B	THBS4	TMEM26	TMTC2	UGT2B11	UGT2B28	VAV3	WNT5A
Module 191	C4BPB	CCK	CFTR	CHST4	CRABP1	CYP39A1	DAPL1	DCD	DDC	DDX25	FGF2	GPR126	GSTA2	IRX2	KCTD14	LACRT	LGR6	MAPK4	MATN4	NEUROG2	NLGN1	NPM2	NTF3	NTS	PCDH9	PDE1C	SAA4	SCG3	SCGN	SLC6A2	SLCO1A2	SLPI
Module 192	ABAT	AGR2	ANKRD30A	ANXA9	C6orf211	CA12	CAPN13	CFB	CH25H	CMBL	CYP21A2	DUSP4	FAM81B	FBP1	FOXA1	FSIP1	GATA3	GFRA1	GP2	GPR160	GREB1	HDC	HPN	HPX	IL6	INPP4B	KIAA0040	LRRC4C	MLPH	NAT1	NRIP1	PRR15	REEP6	RET	SERPINA6	SIDT1	SLC40A1	SLC44A4	SPDEF	SPEF2	TFAP2B	TMC5	VAV3	XBP1
Module 193	AKAP12	B3GAT1	CHGA	CHGB	CLDN10	CTTNBP2	DMRT2	DMRTA1	DNER	DSG3	HOXA10	HOXA13	HOXA5	HOXA7	HOXA9	HTR2A	KCNC1	KCNMB2	NEUROG2	NMNAT2	NRN1	NRXN1	NTF3	PDE1C	PDE2A	PROX1	PSAT1	PTGFR	RELN	SCGN	SCN2A	SLC27A6	SLC6A2	TSPAN8	TUBB2B
Module 194	AADAC	ABCA8	ACADL	ACSL1	ACTG2	ACVR1C	ADAMTS5	ADH4	ADRB2	ALDH1L1	ANGPTL7	ANXA1	AOC3	AQP7	ASPA	ATF3	ATOH8	ATP1A2	BMP2	BTNL9	C1QTNF9	C4BPA	CA3	CA4	CACHD1	CAV1	CAV2	CCL28	CD36	CDO1	CES1	CFD	CFL2	CHST4	CIDEC	CLDN19	CLDND2	CLEC3B	CNN1	CNTNAP3	CPAMD8	CSN1S1	CTTNBP2	CX3CL1	CXCL1	CXCL2	CYP3A5	DACT2	DAPL1
Module 195	ABCA6	ABCA8	ABCA9	ABCD2	ACADL	ACVR1C	ADRB2	AK5	AKR1C1	AKR1C3	ALDH1A1	ALDH1L1	ANGPTL1	ANGPTL5	ANGPTL7	APCDD1	AQP7	ARL4A	ASPA	ATF3	ATP1A2	B3GAT1	BBOX1	BTNL9	C12orf54	C1QTNF7	C1QTNF9	C1orf115	C4BPA	CA3	CA4	CASQ2	CCL28	CD36	CDKN1C	CES1	CFD	CHL1	CHST9	CLCA2	CLDN10	CLDN19	CLDN8	CLEC3B	CLIP4	CNN1	COL17A1	COL6A6	CXCL1
Module 196	ACADL	ACVR1C	ADAMTS1	ADAMTS5	AKAP12	AKR1C1	ALDOC	AMY2A	ANGPTL7	AQP7	ARHGEF4	ASPA	ATP1A2	BTNL9	C1QTNF9	CA4	CACHD1	CAPZA3	CAV1	CDH12	CDO1	CHL1	CHST4	CHST9	CIDEC	CLDN19	CNN1	CNTNAP3	CSN1S1	CTTNBP2	DACT2	DKK4	DMGDH	DNER	DRD5	EGFR	EPB42	FAM19A4	FEZF2	FGB	FGF2	FGFBP1	G0S2	GAS2	GLRA3	GLYAT	GOLGA8A	GPAM	GRIK1
Module 197	AADAC	ACADL	ACSL1	ACTG2	ACVR1C	ADAMTS1	ADAMTS5	ADH4	ADM	AKR1C1	AKR1C3	ALDH1L1	ANGPTL4	ANGPTL7	ANKRD35	ANXA1	ANXA3	AOC3	AQP7	ARL4A	ASPA	ATF3	ATOH8	ATP1A2	BBOX1	BMP2	BNC1	BTNL9	C10orf10	C10orf90	C1QTNF9	C4BPA	CA3	CA4	CACHD1	CAV1	CAV2	CCDC82	CCL28	CD36	CDH19	CDO1	CES1	CFD	CFL2	CHST9	CIDEC	CKMT2	CLCA2
Module 198	ABI3BP	ANGPTL5	CCR7	CD1C	CD2	CD3G	CD96	COL4A4	CSN1S1	CTSG	LAMP3	LPHN3	LTB	MMP27	NPY2R	PI16	PLA2G2A	TBC1D10C	TRAT1
Module 199	C1QTNF3	CAP2	CCDC74B	HPX	MALAT1	NPY1R	NRIP3	OSBPL6	PILRB	STC2	SYNPO2L	SYT13	TFAP2B	WNK4
Module 200	ABCC11	AGR2	AGR3	ANXA9	APOF	ATP2C2	BCAS1	C10orf82	C1orf64	CA12	CAPN13	CEACAM6	CMBL	FA2H	FBP1	FOXA1	FSIP1	GATA3	GPR160	GPRC5C	HOXB2	INPP4B	KIAA1324	LIN7A	MLPH	MS4A2	NPNT	PRR15	REEP1	REEP6	SAG	SCNN1A	SGCG	SIDT1	SLC44A4	SLC7A8	SPDEF	ST6GALNAC1	ST6GALNAC2	TFF1	TFF3	THSD4	TMC5	TMEM45B	TOX3	TSPAN1	UGT2B10	UGT2B4	XBP1
Module 201	ACADL	ACVR1C	ADAMTS1	ADAMTS5	ALDH1L1	ALDOC	AMIGO2	AMOTL2	ANGPT1	ANKRD29	ANXA1	APCDD1	AQP7	ATOH8	ATP1A2	BMP2	BMP5	BTNL9	C10orf90	CA3	CA4	CAV1	CAV2	CCDC82	CDKN2C	CDO1	CFL2	CLDND2	CLEC3B	CPAMD8	CRABP1	CXCL1	CXCL2	CXCL3	DACT2	DCC	DRD5	EFCAB1	EFEMP1	EPAS1	FABP7	FGFBP1	FOXC1	FZD6	FZD9	GLYAT	GPLD1	GRIK1	GSTA2
Module 202	AGR3	AK5	ARMC4	CDH22	DAPL1	FOXA1	GP2	GRIK1	ISL1	KCNC2	MAP9	MEGF11	MGAT4C	MIA2	MYL7	NEK10	NPY2R	RORA	SCGN	SLC39A6	SYT1	TRIM58
Module 203	AGR2	AGR3	ANXA9	CCDC74B	DNALI1	F13B	FBP1	FOXA1	GATA3	GFRA1	GLI3	KCNJ3	LFNG	MLPH	NAT1	NAT2	PKIB	PRR15	REEP6	SCUBE2	SYCP2	SYT17	TMEM45B	TPSAB1	TSPAN1
Module 204	AADAC	ACSL1	ACVR1C	ADH4	AKR1C1	ALDH1L1	ALDOC	ANGPT1	ANXA1	AQP7	ATP1A2	ATP6V1C2	C10orf90	CA3	CA4	CAV1	CCDC82	CDO1	CFD	CFL2	CLDND2	CPAMD8	CRABP1	CSN1S1	CXCL1	CXCL2	CXCL3	CYP39A1	CYP3A5	DCC	DDX43	DMGDH	DNER	FABP5	FABP7	FAM19A4	FAM89A	FGFBP1	FGFBP2	FOXC1	GNAI1	GPAM	GSTA2	HAS3	HHATL	HSD17B13	HSPB7	IGSF10	ITGA7
Module 205	ABAT	ABCC11	ACOX2	ACSM1	AGR2	AGR3	ANKRD30A	BMP4	BNIPL	C19orf18	C1orf168	C1orf64	C6orf211	CA12	CAPN13	CBLN4	CCDC40	CLSTN2	CMBL	DACH1	DNAJC12	DNALI1	ELOVL2	ENPP1	ERBB4	ESR1	FAM3B	FAM46C	FBP1	FBXL16	FOXA1	FSIP1	GAMT	GATA3	GFRA1	GP2	GPR160	GSTM1	HPX	HSPA12A	IGF1R	INPP4B	KIAA1244	KIAA1324	KIF12	LONRF2	MALAT1	MBTD1	MLPH
Module 206	ABCA12	AGR2	AGR3	CLGN	CXXC4	FA2H	FOXA1	FSIP1	KCNC2	KCNJ3	MEP1B	MLPH	REEP6	SYT1	THSD4	TOX3
[truncated: 247 more columns]

## Sheet: M6. NMF (Best rank)
Module1	ANTXR1	SPARC	LOXL2	DACT1	ITGA11	DPYSL3	GPR1	NID2	PLAU	THBS2	COL6A3	COL6A1	ST6GAL2	NTNG2	GLIS3	NETO1	SGIP1	HTRA3	THY1	COL1A2	CMTM3	RUNX2	ITGBL1	TMEM158	CORIN	BMP1	ADAM12	TNFAIP6	MSC	LEPRE1	NOX4	C1QTNF3	EDIL3	ITGA5	SLAMF9	EDNRA	COL5A3	LOXL1	KLK4	TLL2	SERPINH1	TGFBI	SPOCK1	ZNF469	EMILIN1	AEBP1	COL18A1	COL5A1	ADAMTS16
Module2	TBC1D10C	PTPRC	ARHGAP9	CD53	CD3D	CD48	CD247	IL10RA	CD96	CD52	SLAMF1	HCLS1	AIF1	CD2	GPR171	DENND1C	SAMD3	CCR2	TBX21	PSTPIP1	CLEC4A	AMICA1	PIK3CG	SLCO2B1	HLA-DMB	BTLA	IL7R	C11orf21	ARHGAP15	CD33	TAGAP	SELPLG	GFI1	NKG7	LY9	LAIR1	HLA-DMA	CD27	RNASE6	AOAH	IRF8	CCL5	STAT4	MS4A6A	TNFRSF1B	MPEG1	PLAC8	XCL2	LGALS2
Module3	ZSCAN10	IFITM5	UTS2R	GALR3	GPR153	TSPAN10	CAMK2N2	COX6A2	CACNA1E	HES7	SOX18	PHOX2A	MYOD1	LCE1D	EVX1	NPBWR1	EN2	FOXB1	ZFPM1	KISS1R	NEUROG1	CDC42EP5	CASKIN1	NDOR1	SPPL2B	FBXL17	GLTSCR1	MMP17	DLGAP3	MAP3K10	PITX3	HCN4	SF3A2	GRIN2D	RAVER1	SLC34A3	GRIN1	PIP5K1C	ZNF575	RHBDL1	FOXC2	CDH24	MAFA	TBKBP1	OTUD7A	HCN2	DUSP15	RCOR2	GPR156
Module4	APOA2	TYR	PRODH2	NR0B2	F2	MLANA	PRAP1	TM4SF5	ASGR2	APOA5	NPPB	PRAMEF8	AHSG	HEMGN	MYL4	HBE1	RHAG	POU5F1	GFI1B	APOA1	DCT	SIX6	SLC39A5	AJAP1	SLC12A3	APOH	FGG	APOC3	TRIM15	KLF1	GDF3	C9orf163	AQP2	BEST4	HBZ	C20orf141	ITIH1	CCL24	ITGB7	DPPA4	AMBP
Module5	NCKAP1L	HAVCR2	PLEK	MYO1F	LAPTM5	ITGB2	C3AR1	DOCK2	LRRC25	C1orf162	CD300A	NCF4	NLRC4	NCF1	TRPV2	CD300C	WDFY4	SLA	TNFAIP8L2	SLC7A7	LILRB4	CD68	SAMSN1	LPXN	ABI3	TFEC	PTAFR	CCR1	LILRB3	LILRA3	FGR	NCF2	HCK	PARVG	EVI2A	GPR65	FMNL1	GNGT2	LY86	CD84	LILRB1	MNDA	SLC15A3	CD180	SPI1	SIGLEC1	ST8SIA4	CCR5	PIK3AP1
Module6	ST8SIA3	SLC17A2	SLC30A10	KNG1	ADH6	SULT2A1	MBL2	GYPA	SLC2A2	UNC13C	C8A	PLA2G12B	MYL1	HTR5A	OR51B4	MYPN	NR1H4	SLC35F4	EPHA5	TMEM132B	FSTL5	FGF5	LGR5	PAQR9	MIA2	KRTAP1-5	FGA	FOXA2	CPLX2	SYT10	ADAM2	CTCFL	UNC93A	PDILT	NLRP11	OR51B5	KCNH5	SLC22A9	CPN1	SOX21	LOC441601	CALB1	LIX1	FGF23	DAO	RSPO2	MS4A3	C1orf100	CCL16
Module7	IFIT3	IFI44L	IFI44	IFIT2	IFIT1	ZBP1	PSMB9	IFIH1	XAF1	MX1	STAT1	SAMD9	HERC6	DDX58	SAMD9L	HLA-A	HLA-G	HLA-B	UBE2L6	IFI27	GBP4	HLA-C	BATF2	HLA-E	HLA-F	NLRC5	MX2	PSMB8	PARP14	HCP5	OAS1	TAP1	TRIM21	TNFSF13B	APOL1	IFIT5	RTP4	USP18	IFI6	IFITM1	GBP1	IFI35	PSMB10	TAP2	CD274	LAP3	EPSTI1	SP110	LAG3
Module8	SIT1	PTPRCAP	ZAP70	PVRIG	LAT	TRAT1	KLHL6	ITK	CD5	LCK	LCP2	ARHGAP30	UBASH3A	IKZF1	SLAMF7	FYB	EVI2B	CD3G	LAX1	TRAF3IP3	PTPN7	CARD11	PYHIN1	BIN2	MS4A1	FAM78A	GZMM	SIRPG	FCRLA	CD19	BLK	SLA2	NLRC3	PTPN22	CD6	WIPF1	CST7	EOMES	CRTAM	TREML2	MAP4K1	SPN	CD79A	IL2RB	AIM2	FAM26F	FCRL5	SPOCK2	CD226
Module9	BDP1	SMAD5	CEP290	ZEB1	SETD2	ZNF654	RIF1	GOLIM4	SRRM1	SCLT1	ZNF800	KLHL20	MTF1	RGPD4	HIST1H4C	MIER1	TSPAN18	LIMS1	PFDN1	ZNF644	ZBTB43	SLC8A1	CLIP1	SAFB2	KIAA1109	DDX24	ZNF766	RBM25	FAM126B	ACIN1	NIPBL	PPP1R12A	ANKRD36	EP300	CSPP1	PURA	XRN1	PPIG	RASA2	P2RY1	SLC25A36	NKTR	ITGA8	KIRREL	SETX	RBM43	LRRC58	N4BP2	ZC3H13
Module10	LUM	FBN1	COL8A2	CTSK	PRRX1	SGCD	BNC2	COL6A2	MAGEL2	PCOLCE	FAM26E	SFRP2	HTRA1	SPON1	C14orf37	MMP2	LOX	MFAP5	MXRA8	COL16A1	FIBIN	HMCN1	SALL1	GLT8D2	GFPT2	PDPN	EFEMP2	PCDH7	KDELC1	PDGFRB	LAMB1	IGFBP7	FOXF2	SORCS2	EVC	SPON2	SFRP4	MRC2	LRRC32	CPZ	DACT3	ARHGAP28	PODN	LRRC17	DSE	NID1	OMD	CRISPLD2	PRKCDBP
[truncated: 113 more columns]

## Sheet: M7. NMF (Integrated)
Module1	BAP1	SNX17	FXR2	ZNF341	AKT1	RXRB	LOC407835	DBNL	NUP188	TOM1	NR1H2
Module2	TBC1D10C	PVRIG	SIT1	CD5	PTPRCAP	CD2	UBASH3A	CD3D	TRAT1	ITK	LAT	SAMD3	LCK	GPR171	SLAMF1	PTPRC	CD3G	NLRC3	CD48	CD52	CD96	CD19	ARHGAP9	SLA2	SIRPG	ZAP70	TRAF3IP3	SLAMF7	CD247	IKZF1	LAX1	MS4A1	EOMES	BLK	NKG7	PYHIN1	FCRLA	SPOCK2	BTLA	KLHL6	TBX21	GZMM	DENND1C	CCR2	PSTPIP1	PLEK	LCP2	IL2RB	IL10RA
Module3	ST8SIA3	SLC30A10	KNG1	SLC2A2	EPHA5	MYL1	SLC7A14	PLA2G12B	PAQR9	LRRTM4	SLC22A9	PRDM7	SLC17A2	GYPA	SLCO1B3	MBL2	FGA	KCNH5	CPLX2	CCL16	TRPM1	SULT2A1	TSPAN19	CDH9	TEX15	UNC13C	HTR5A	OR51B4	MYPN	ADCY8	MS4A3	SLC6A15	POU4F1	SLC18A1
Module4	SPARC	DACT1	THBS2	COL6A3	ANTXR1	COL1A2	NID2	COL8A2	LOXL2	COL6A2	SFRP2	ST6GAL2	COL5A1	ITGA11	DPYSL3	ITGBL1	SGCD	MAGEL2	CDH11	NOX4	ADAM12	PRRX1	LUM	EDNRA	TNFAIP6	KLK4	FAP	VCAN	BNC2	AEBP1	PCOLCE	SPOCK1
Module5	UTS2R	GALR3	IFITM5	LCE1D	TSPAN10	ZSCAN10	CACNA1E	GPR153	PITX3	EN2	SOX18	EVX1	COX6A2	MYOD1	HES7	GPR156	DUSP15	AGBL3	CAMK2N2	NPBWR1	PHOX2A	NDOR1	KISS1R	ZFPM1	MAFA	C20orf144	SPPL2B	RHBDL1	MMP17	GRIN1	NEUROG1	OTUD7A	CDC42EP5	GLTSCR1	FBXL17	MAP3K10	SLC34A3	DLGAP3	CASKIN1	RAVER1	ZNF205	OPA3	RCOR2	HCN4	GRIN2D	PIP5K1C	FOXD4L1	FBXL8	POU3F3
Module6	ZBP1	SAMHD1	PSMB9	STAT1	IFI44	NLRC5	PSMB8	HLA-G	XAF1	IFI44L	HLA-F	HLA-A	IFIT3	IFIT2	HLA-C	HLA-B	EPSTI1
Module7	SF3A2	FOXB1	PRR5	TBKBP1	ZNF575	SCRT1	UTF1	KRTAP5-1	FOXC2	CDK5R2	GFRA4	TRIM35	PKN2	LRP3	SPATA2L	AMN	LCE2D	CEBPA	CACNA1B
Module8	KRT6B	KLK5	KRT6A	DSG3	KRT6C	BBOX1	GABRP	TRIM29	STAC2	KRT15	TP63	COL17A1	MIA	KLK8	CALML3	LGALS7	KRT17	KRT5
Module9	OR4D1	PROP1	SIX6	OR10A7	OR11L1	KRT85	ANKRD33	AANAT	C20orf141	OR6T1	PNPLA5	BEST4	ADRA1D
Module10	APOA2	TYR	PRODH2	NR0B2	F2	MLANA	PRAP1	TM4SF5	ASGR2	APOA5	NPPB	PRAMEF8	AHSG	HEMGN	MYL4	HBE1	RHAG	POU5F1	GFI1B	APOA1	DCT	SIX6	SLC39A5	AJAP1	SLC12A3	APOH	FGG	APOC3	TRIM15	KLF1	GDF3	C9orf163	AQP2	BEST4	HBZ	C20orf141	ITIH1	CCL24	ITGB7	DPPA4	AMBP
Module11	SF3A2	TBKBP1	GFRA4	KRTAP5-1	SCRT1	CDK5R2	TRIM35	AMN	CEND1	SPSB4	EXOC3L2	TEPP
Module12	CEP290	SMAD5	ZNF654	SETD2	RIF1	LIMS1	BDP1	ZBTB43	HIST1H4C	GOLIM4	HIST1H4L	PFDN1	MTF1	RGPD4	HIST1H4D	TSPAN18	REST	NCOA3	CLIP1	SCLT1	ZNF766	ACIN1	DDX24	EP300	KLHL20	ASH1L	ZNF800	PPIG	ANKRD36	CBX1	NIPBL	MIER1	SRRM1
Module13	CACNA1B	APOA2	SLC39A5	LTB4R2	PRODH2	TYR	F2	UCN2	C20orf141	OR51L1	NR0B2	AQP2	ATN1	TM4SF5	MYL4	OR52M1	KLK14	CCL24	C9orf163	OR10A7	CTRB2	OR11L1
Module14	PILRB	CCDC84	SLC35E4	NKTR	REC8	AHSA2	TNFRSF25	TTLL3	CRYGS	PILRA	ILDR1	MYO15B	SEC31B	MGEA5	NXF1	CATSPER2	CPT1B	GABBR1	AGER	SCNN1D	HERC2P2	PNN
Module15	SMAD5	BDP1	ZNF654	CEP290	SETD2	RIF1	NCOA3	EP300	ZNF766	ZNF800	LIMS1	ZBTB43	LRRC58	RBAK	PFDN1	FAM126B	ANKRD36	TSPAN18
Module16	SLC17A2	SLC2A2	SLC30A10	KNG1	MBL2	KCNH5	GYPA	GYPB	SULT2A1	MS4A3	OR51B4	OR51I1	CPN1	SOX21	ACSM2A	INHBE	SLC22A9	APOA5	SPRR2D	FOXE1	SYT10	MYL1	LRRTM4	DAO	CCDC63	MMP8	PRDM7
Module17	PDGFRB	HEG1	HMCN1	GLT8D2	SPON1	C1S	FIBIN	PDPN	MFAP5	LAMB1	EFEMP2	DSE	PRKCDBP	TGFB1I1	FGF1	ADAMTS2	PALLD	TCF4
Module18	ZEB1	EPHA5	KIRREL	MIA2	GOLIM4	SLC25A36	SCLT1	MBTD1	KLHL20	KIAA1109	ZNF644
Module19	HLA-DMB	TAGAP	AIF1	AOAH	CD74	IRF8	SLCO2B1	C3AR1	HVCN1	FGL2	RNASE6	CD33	HLA-DMA	MPEG1	NCF4	CTSS	CLEC4A	DOK2	MS4A6A	HLA-DPB1	LAIR1	TNFAIP8L2	MNDA	RGS18	NLRC4	VNN2	HLA-DPA1	ABI3	DPEP2	LST1	FGR	LY96	CLECL1	APBB1IP	CCL4	FCGR2B	SH2B3	MS4A4A	HLA-DRA	CD83	TLR1	CPVL	FCER1G	ADAM28	TLR2	ALOX5	ITGAM
Module20	PLA2G12B	ADH6	RSPO2	C8A	PDILT	FGF23	PAQR9	UNC13C	TMEM132B	HTR5A	CALB1	FOXA2	SLC12A3	KRTAP1-5	UNC93A	NLRP11
Module21	PVRIG	PTPRCAP	TBC1D10C	ITK	PTPRC	LAT	CD5	LAX1	CD53	MS4A1	SLAMF7	CD48	UBASH3A	NCKAP1L	ARHGAP9	CD19	BLK	LCP2	PTPN7	IL10RA	FCRLA	KLHL6	EOMES	CD79A	DENND1C	PIK3CG	IKZF1	HCLS1	ARHGAP30	GP1BA	GZMM	NLRC3	CARD11	MYO1F	EVI2B	TRAF3IP3	FCRL5	CST7	TREML2	SELPLG	FYB	WIPF1	SLA	FCRL2	MAP4K1	DOCK2	PTPN22	GPR18	PSTPIP1
Module22	ST8SIA3	SLC30A10	SLC2A2	SLC17A2	TMEM132B	SULT2A1	PLA2G12B	MBL2	FGF5	C8A	ADH6	HTR5A	LIN28B	PAQR9	NDST3	MYPN	UNC93A	CTCFL	CALB1	DAO	OR51B5	PDILT	NLRP11	FSTL5	DNMT3L	ADAM2	RSPO2	FGF23	G6PC	MYL1	FGA
Module23	PTPRCAP	PVRIG	ZAP70	CD5	LAX1	UBASH3A	IKZF1	CD19	TRAF3IP3	SIRPG	BLK	PTPN7	MS4A1	NLRC3	FCRLA	EOMES	SLA2	CD79A	CRTAM	CD6	ICOS	FCRL5	GZMM	AIM2	SPN	IFNG	CST7	GP1BA	PDCD1	GPR18	TREML2	IL2RB	CD226	SP140	MAP4K1	POU2F2	PLA2G2D	SNAI3	FCRL2	LTB	SLAMF6	EBI3	CD3E	FAM129C	CTSW	FCRL3	ZBTB32	SELL	APOBEC3H
Module24	EPHA5	MIA2	GYPA	UNC13C	PRDM7	KCNH5	KNG1	MS4A3	CCL16	SLC22A9	SLCO1B3
Module25	ST8SIA3	SULT2A1	SLC30A10	SLC17A2	KNG1	MBL2	GYPA	SLC2A2	MYL1	C8A	MYPN	PLA2G12B	EPHA5	KRTAP1-5	UNC13C	OR51B4	MS4A3	ADH6	PAQR9	HTR5A	KCNH5	NR1H4	NLRP11	UNC93A	SLCO1B3	FOXA2	FGA	FGF23	PRDM7	LOC441601	GYPB	DAO	CPN1	CCL16	TEX15	FGF5	PRAP1	SYT10	PDILT	SLC22A9	TRPM1	HFE2	SLC45A2	GFI1B	NPPB	SLC35F4	TMEM132B	OR51B5	FSTL5
Module26	ZSCAN10	IFITM5	UTS2R	NDOR1	TSPAN10	LCE1D	GPR153	EN2	CACNA1E	GALR3	PITX3	NEUROG1	KISS1R	NPBWR1	GRIN1	FOXB1	SOX18	SLC34A3	COX6A2	PHOX2A	MMP17	CAMK2N2	MYOD1	HES7	DUSP15	SPPL2B	GLTSCR1	UTF1	C20orf144	RHBDL1	EVX1	FOXD4L1	GPR156	CDC42EP5	PRR5	SF3A2	ZFPM1	ATAD3C	RAVER1	ZNF205	OTUD7A	MAP3K10	ZNF575	AGBL3	MAFA	TBKBP1	HCN4	CASKIN1	DLGAP3
Module27	SETD2	BDP1	MTF1	RIF1	SMAD5	ZNF654	CEP290	ZNF800	SCLT1	ZBTB43	GOLIM4	HIST1H4C	RGPD4	LIMS1	ANKRD36	SRRM1	HIST1H4L	SAFB2	REST	ZEB1	ACIN1	RBM25	PFDN1	MIER1	SLC25A36	XRN1	NIPBL	RBAK	TAOK1	FAM126B	PPIG	STX2	TSPAN18	HIST1H4D	ZNF766	CBX1	EP300	SBNO1	KLHL20	RC3H1	FRYL	CSPP1	ZNF644	NCOA3	PPP1R12A	FAM98A	C5orf24	TPR	PPP1R3D
Module28	NCKAP1L	HAVCR2	PLEK	MYO1F	LAPTM5	ITGB2	C3AR1	DOCK2	LRRC25	C1orf162	CD300A	NCF4	NLRC4	NCF1	TRPV2	CD300C	WDFY4	SLA	TNFAIP8L2	SLC7A7	LILRB4	CD68	SAMSN1	LPXN	ABI3	TFEC	PTAFR	CCR1	LILRB3	LILRA3	FGR	NCF2	HCK	PARVG	EVI2A	GPR65	FMNL1	GNGT2	LY86	CD84	LILRB1	MNDA	SLC15A3	CD180	SPI1	SIGLEC1	ST8SIA4	CCR5	PIK3AP1
Module29	SMAD5	BDP1	SETD2	ZEB1	CEP290	SCLT1	ZNF654	MIER1	PFDN1	MTF1	TSPAN18	RIF1	SRRM1	LIMS1	GOLIM4	ZNF800	ANKRD36	RGPD4	CLIP1	KLHL20	ZBTB43	STX2	CSPP1	ZNF644	PURA	RORA	FAM126B	SETX	KIAA1109	SAFB2	NKTR	NIPBL	PPP1R12A	ANKRD11	PRKAB2	RASA2	P2RY1	PPIG	EP300	XRN1	N4BP2	SLC25A36	ZNF766	HIST1H4C	ZC3H13	ACIN1	NBPF15	RBAK	KIRREL
Module30	CD3D	SIT1	TBC1D10C	PTPRCAP	LAT	SLAMF1	PVRIG	TRAT1	CD5	ITK	LCK	GPR171	UBASH3A	CD3G	CD2	SAMD3	FYB	ARHGAP30	LAX1	KLHL6	PLEK	IKZF1	DENND1C	LCP2	CD19	SLAMF7	PYHIN1	FCRLA	EVI2B	MS4A1	GZMM	SLA	WDFY4	TRAF3IP3	DOCK2	NKG7	PSTPIP1	EOMES	BLK	SIRPG	MYO1F	CD6	TREML2	CARD11	SLA2	SPOCK2	CCL5	PTPN7	FASLG
Module31	SPARC	DACT1	ANTXR1	COL6A2	LOXL2	NID2	PCOLCE	LUM	PRRX1	THBS2	COL8A2	BNC2	COL6A3	ITGA11	CMTM3	MAGEL2	CTSK	SGIP1	DPYSL3	LOX	SGCD	COL1A2	ITGA5	MSC	THY1	SFRP2	EDNRA	C14orf37	BMP1	COL6A1	GPR1	ITGBL1	RUNX2	SYT11	PLAU	COL18A1	GFPT2	KDELC1	NOX4	LEPRE1	GLIS3	ST6GAL2	ADAM12	COL5A3	HTRA3	EMILIN1	C1QTNF3	NTNG2	SPON2
Module32	ZNF709	ZNF99	ZNF665	ZNF813	ZNF479	ZNF761	ZNF678	ZNF253	ZNF675	ZNF681	ZNF430	ZNF160	ZNF431	ZNF578	ZNF347	ZNF585A	ZNF429	ZNF43	ZNF345	ZNF304	ZNF208	ZNF763	ZNF83	ZNF417	ZNF117	ZNF85	ZNF254	ZNF676	ZNF468	ZNF155	ZNF708	ZNF600	ZNF442	ZNF625	ZNF441	ZNF100	ZNF225	ZNF134	ZNF154	ZNF227	ZNF419	ZNF615	ZNF492	ZNF17	ZNF136	ZNF714	ZNF700	ZNF571	ZNF799
Module33	FBN1	CTSK	FAM26E	C14orf37	HTRA1	GFPT2	MMP2	LOX	PDGFRB	IGFBP7	FIBIN	SPON2	NID1	HMCN1	SPON1	LAMB1	HEG1	MFAP5	MXRA8	CPZ	SFRP4	GLT8D2	PDPN	FOXF2	EVC	KIAA1462	COL16A1	ADAMTS2	PRKCDBP	LRRC17	LRRC32	C1S	EFEMP2	ARHGAP28	PALLD	DSE	TGFB1I1	FGF1	NNMT	FKBP7	SERPINF1	MAGEL2	SGCD	BNC2	PODN	CRISPLD2	DACT3	GAS7	PPFIBP1
Module34	SPARC	COL6A2	LUM	ANTXR1	NID2	COL8A2	DACT1	PCOLCE	DPYSL3	LOXL2	PRRX1	GPR1	COL6A1	ITGA11	THBS2	COL6A3	BNC2	PLAU	ST6GAL2	SGCD	NTNG2	MAGEL2	CMTM3	SFRP2	RUNX2	SGIP1	BMP1	COL1A2	ITGBL1	PRICKLE1	THY1	ITGA5	EDNRA	C1QTNF3	EDIL3	EMILIN1	HTRA3	AEBP1	GLIS3	MRC2	NINJ2	LEPRE1	MSC	COL5A3	TMEM158	COL18A1	CORIN	TNFAIP6	ADAMTS16
Module35	ITGB2	HAVCR2	LAPTM5	TRPV2	NLRC4	LRRC25	CD300C	CD300A	LILRB4	CCR1	LILRB3	ST8SIA4	LY86	SLC7A7	ALOX5AP	NCF2	GPR65	HCK	CD68	LILRA2	LILRA3	LILRB1	SLC15A3	FCER1G	SPI1	CD84	APOC1	LYL1	PIK3AP1	PRAM1	SH2B3	LAT2	P2RX7	APOE	NPL	CD180	C5AR1	SIGLEC7	CLEC7A	HK3	BCAT1	PIK3R5	ARRB2	LILRA5	CD86	SIGLEC9	SLC37A2	NCKAP1L	C1orf162
Module36	CD247	CD3D	CD96	TBX21	SIT1	GPR171	SLAMF1	TRAT1	ZAP70	CD2	LCK	SAMD3	GFI1	CD3G	CCR2	NKG7	BTLA	CD52	IL7R	PYHIN1	XCL2	LY9	STAT4	XCL1	C11orf21	AMICA1	LGALS2	PLAC8	ARHGAP15	KLRB1	POU2AF1	CD27	IRF4	SPOCK2	CD38	APOBEC3G	KLRK1	PRKCQ	GZMH	CD8B	PRF1	CD28	IL18RAP	ARHGAP25	UBD	CD3E	ASB2	CD7	BCL11B
Module37	IFIT3	IFI44L	IFIT2	IFIT1	IFI44	ZBP1	XAF1	MX1	IFIH1	HERC6	DDX58	PSMB9	IFI27	SAMD9	STAT1	HLA-B	HLA-A	OAS1	HLA-C	UBE2L6	MX2	SAMD9L	HLA-E	NLRC5	HLA-G	BATF2	IFIT5	IFI35	IFI6	PSMB8	TAP1	HLA-F	USP18	PARP14	TRIM21	IFITM1	APOL1	RTP4	SP110	HCP5	SAMHD1	DHX58	TAP2	IRF1	EIF2AK2	IRF9	LGALS9	EPSTI1	BTN3A3
Module38	C8A	PLA2G12B	SLC30A10	FOXA2	APOA5	ST8SIA3	NR1H4	KNG1	NPPB	FGA	PRAP1	PRDM7	OR51B5	MS4A3	GDA	MYL1	GYPB	EPHA5	CPN1	SULT2A1	NLRP11	CCL16	GYPA	SLC7A14	LRRTM4	MYPN	GFI1B	CDH9	SPRR2D	SLC2A2	ADCY8	MLANA	SLC17A2	SLC13A5	CPLX2	FOXE1	LOC441601	MYH6	KRTAP1-5	MBL2	SLCO1B3	UNC13C	NR0B2	SLC22A9	SERPINA10	PAQR9	HTR5A	ADH6	TSPAN19
Module39	AMICA1	TBX21	ARHGAP15	LY9	C11orf21	IL7R	AIF1	CD28	KLRB1	XCL2	XCL1	ARHGAP25	RGS18	LGALS2	TNFRSF1B	TAGAP	CLEC10A	STAT4	MS4A6A	POU2AF1	DOK2	PLAC8	SELP	APOBEC3G	GIMAP4	CD79B	MPEG1	SRGN	GMFG	CD69	CCL19	GZMH	FGL2	LY96	KLRK1	FCN1	HLA-DPA1	IL18RAP	KLRG1	BANK1	PIK3CD	GIMAP6	GNLY	APBB1IP	LAIR1	GIMAP2	TNFSF14	CD200R1	TNFRSF17
Module40	AIF1	HCLS1	PIK3CG	HLA-DMB	SLCO2B1	C3AR1	CLEC4A	CD33	RNASE6	SELPLG	AMICA1	ARHGAP15	IRF8	LAIR1	CD74	NCF4	EVI2A	HLA-DMA	C11orf21	MPEG1	MS4A6A	TAGAP	ABI3	RGS18	XCL2	HLA-DPA1	IL7R	MNDA	HVCN1	DOK2	TNFRSF1B	HLA-DPB1	CTSS	LST1	FGL2	FGR	STAT4	ARHGAP25	CD28	APOBEC3G	MS4A4A	KLRB1	CLECL1	SRGN	CD14	GMFG	DPEP2	VAV1	TLR2
[truncated: 212 more columns]

## Sheet: M8. FGMD algorithm
Module 1	KLHL6	IKZF1	CD48	GMFG	GPR18	DENND1C	SNAI3	TAGAP	ARHGAP9	CASP10	EVI2B	CD37	ARHGAP15	HCLS1	TBX21	PIK3CG	CD53	CRTAM	PTPN22	AIM2	HVCN1	FYB	CD28	IL21R	LCP2	WIPF1	GIMAP1	RAC2	FASLG	ARHGAP25	PSTPIP1	SP140	LY96	MFNG	SAMSN1	CCR5	KLRD1	FAM26F	TNFSF13B	SPN	IL18BP	CD72	PLEK	CD97	IL2RA	CTSC	TNFSF14	FAM78A	VNN2
Module 2	AMN	AGBL3	SLC34A3	UTF1	MMP17	KISS1R	NEUROG1	NDOR1	FOXD4L1	TBKBP1	FAM131C	CYB561D1	C20orf144	FOXB1	KRTAP5-1	GPR78	CDK5R2	PITX3	GFRA4	THEM5	GIPR	CCDC33	GPR156	CTRB2	CACNA1B	GRIN1	DUSP15	RAVER1	OPA3	EN2	FOXC2	UCN2	RHBDL1	ATAD3C	SPSB4	GJC1	LRFN1	SPATA2L	ZNF784	ZDHHC8	TEPP	SCRT2	NEUROG3	ZNF205	KLF16	AVP	CEND1	NPBWR1	SLC6A17
Module 3	FCRL5	POU2AF1	IRF4	TNFRSF17	IGLL1	CD79A	FCRL2	CD19	MGC16025	PNOC	FCRLA	AMPD1	DERL3	CCR2	UBASH3A	CD27	TNFRSF13B	EOMES	MS4A1	BLK	ITK	SAMD3	NLRC3	STAT4	TRAT1	NKG7	CD52	CST7	CD244	LRMP	GRAP2	CCL5	IL7R	RCSD1	TREML2	PPP1R16B	LTB	APOBEC3G	CTSW	FYN	C11orf21	MAL	PRF1	AMICA1	PLCG2	C10orf54	VPREB3	CPNE5	RASGRP2
Module 4	SLAMF6	SLAMF1	LY9	STAP1	CD79B	TRAF3IP3	GPR114	PYHIN1	BTLA	ZBTB32	BANK1	SLA2	MAP4K1	CD226	PRDM1	FCRL3	PTPN7	IL10RA	APOBEC3F	PIK3CD	APOBEC3C	SRGN	BIN2	POU2F2	ARHGAP30	SELL	SELPLG	NCF1	IL12RB1	TSPAN32	CORO1A	TXK	MYO1G	GPR132	TNFRSF1B	LPXN	MYO1F	CECR1	NCKAP1L	SLA	DOCK2	CARD11	CD4	TNFAIP3	TNFAIP8	BIRC3	PARP15	STK17B	PARVG
Module 5	CD38	LAX1	SLAMF7	PTPRCAP	PDCD1	GFI1	CD7	SIT1	CD3D	CD5	CD96	PVRIG	HLA-DOB	XCL1	LCK	XCL2	WNT10A	CD247	CD2	CD3G	LAT	CD6	SIRPG	KLRK1	TOX	SPOCK2	ZAP70	BCL11B	IL18RAP	PRKCQ	ASB2	ICOS	GPR171	RUNX3	GZMM	NCR3	CD8B	IL2RB	LAMP3	ZBED2	IFNG	CD3E	CTLA4	TRAF1	JAK3	TNFRSF8	LIMD2	TNFRSF9	SH2D2A
Module 6	ARHGAP9	CD53	LCP2	SELPLG	PLEK	NCKAP1L	IL10RA	CD48	CD37	ARHGAP30	DOCK2	MYO1F	KLHL6	PARVG	WIPF1	TAGAP	IRF8	CORO1A	CARD11	HVCN1	PTPN22	ARHGAP25	CTSS	BIN2	PTPN7	CRTAM	CST7	LPXN	NCF1	PIK3CD	CD4	CCR5	GPR132	CCR2	VAV1	ST8SIA4	SLAMF7	SAMD3	FAM26F	TNFSF13B	UBASH3A	FASLG	APOBEC3G	TRAF3IP3	SAMHD1	NLRC3	CD226	DOCK8	CD72
Module 7	AIF1	HCLS1	GMFG	RNASE6	FYB	PIK3CG	EVI2B	SLA	ARHGAP15	MS4A6A	TNFRSF1B	EVI2A	IKZF1	SRGN	FAM78A	ITGB2	LAPTM5	LAIR1	LILRB1	TLR4	SAMSN1	WDFY4	NCF4	CD74	HAVCR2	PTAFR	AOAH	HLA-DMB	HLA-DMA	CLEC4A	C1orf162	TNFAIP8L2	TRPV2	TFEC	PSTPIP1	ABI3	MPEG1	CD84	DOK3	DOK2	SLCO2B1	HLA-DOA	SLC7A7	GNGT2	CLECL1	DENND1C	MNDA	MS4A4A	CIITA
Module 8	APBB1IP	CD2	CD40	SIRPG	CD5	CD28	SIT1	CD6	CD3D	LY96	CD3G	GIMAP1	GIMAP4	SNAI3	CD96	LAT	CD247	PVRIG	IL16	MFNG	PTPRCAP	CD69	LCK	GIMAP8	SLC9A9	VAMP5	FLI1	GFI1	TNFAIP8	KLRB1	SPOCK2	CD200R1	ZAP70	GIMAP6	KLRK1	FCN1	RABGAP1L	LRMP	LSP1	TNFRSF8	TRAF1	HSD11B1	SERPINB9	STAP1	CD7	CCL23	PRDM1	LAIR2	IFI16
Module 9	CD52	SLAMF1	AMICA1	PYHIN1	LY9	BTLA	IL7R	LTB	CD27	ZBTB32	LCP1	MYO1G	SELL	CCR7	CASP10	PNOC	LGALS2	FCRL3	POU2F2	KBTBD8	TREML2	NCR3	PLAC8	IRF4	INSL3	GPR114	BANK1	CD19	CD79B	RUNX3	POU2AF1	RASGRP2	JAK3	CD79A	HLA-DOB	CD8B	MS4A1	ASB2	FCRLA	FCRL5	TOX	GP1BA	FCRL2	PRKCQ	BCL11B	TXK	TNFRSF17	BLK	LAMP3
Module 10	BNC2	ADAM12	COL5A1	COL5A2	COL1A2	VCAN	SPARC	FBN1	THBS2	COL1A1	SPON1	MAGEL2	HTRA1	COL6A2	P4HA3	SGCD	PCOLCE	FSTL1	COL8A2	TSHZ3	ECM2	MSRB3	THY1	HMCN1	SERPINF1	ZFPM2	LOXL1	LRRC15	NDN	ANGPTL2	HTRA3	COL3A1	PPAPDC3	ASPN	RARRES2	C14orf37	COPZ2	FIBIN	NID2	PDGFRB	ITGBL1	PDGFRL	LRRC32	OLFML1	OLFML2B	CCDC80	EFEMP2	TBX15	CRISPLD2
Module 11	BUB1B	ARHGAP11A	NUSAP1	CCNB2	PRC1	KIF23	OIP5	CENPE	RAD51	CEP55	UBE2C	BLM	KIF15	CCNA2	SPC25	KIF11	NEIL3	KIF18A	AURKB	ASPM	FAM83D	KIF14	PLK1	NUF2	KIFC1	UBE2T	CENPF	AURKA	E2F8	PLK4	MYBL2	RACGAP1	NEK2	CENPN	CDKN3	TROAP	E2F1	FANCI	SPAG5	MKI67	SHCBP1	CLSPN	CDT1	CASC5	TCF19	ESPL1	MCM7	STMN1	MCM2
Module 12	HCLS1	CORO1A	ARHGAP30	DOCK2	IL10RA	CD53	ARHGAP9	PARVG	CARD11	TNFRSF1B	PTPN7	MYO1F	ITGB2	WIPF1	FYB	LCP2	GPR132	SELPLG	IKZF1	NCKAP1L	PLEK	GMFG	SLA	PSTPIP1	CD48	BIN2	CD37	PIK3CD	TAGAP	EVI2B	KLHL6	AIF1	SRGN	LAPTM5	DENND1C	NCF1	PTPN22	ARHGAP15	LPXN	FAM78A	HVCN1	PIK3CG	WDFY4	ARHGAP25	LAIR1	TRAF3IP3	DOK2	IL21R	SAMSN1
Module 13	CD52	TRPV2	PTAFR	TSPAN32	DOK3	CD40	SNAI3	IL12RB1	FGD2	RCSD1	MYO1G	AMICA1	APOBEC3G	CASP1	GIMAP1	MFNG	IL7R	CD69	CASP5	LILRB3	LTB	GIMAP4	PNOC	C10orf54	VAMP5	IRF4	PLAC8	CD97	CD27	IL15RA	CCR7	SLAMF6	FCN1	LGALS2	GIMAP8	SLC9A9	FLI1	POU2AF1	SAMHD1	TRIM22	KLRB1	CMKLR1	TMEM140	BTN3A3	VCAM1	IL16	RABGAP1L	PSMB9	GPR114
Module 14	UBASH3A	CCR5	CST7	SAMD3	SLAMF1	SLAMF7	CCR2	FASLG	ICOS	TRAT1	ITK	NKG7	NLRC3	C11orf21	TBX21	BTLA	CD244	LAX1	PDCD1	CD226	STAT4	EOMES	LY9	IL18RAP	PYHIN1	PRF1	XCL1	XCL2	GPR171	IL2RB	CTSW	CCL5	ZBTB32	CD38	GZMH	CXCR6	RUNX3	TNFAIP8	APOBEC3H	SERPINB9	TNFRSF9	IFNG	FCRL3	CD8B	TIMD4	ZBED2	CTLA4	ASB2	KLRD1
Module 15	COL1A2	ADAM12	COL5A1	COL5A2	FAP	POSTN	THBS2	SPARC	VCAN	FBN1	GLT8D2	DACT1	COL6A3	CDH11	LUM	COL1A1	BNC2	P4HA3	CTSK	DCN	SPON1	MMP2	SFRP2	HTRA1	LRRC15	COL6A2	AEBP1	MAGEL2	PRRX1	WISP1	PCOLCE	FIBIN	COL8A2	SGCD	FSTL1	SERPINF1	HTRA3	ECM2	COL3A1	MSRB3	NOX4	PPAPDC1A	RARRES2	TSHZ3	HMCN1	COPZ2	OLFML2B	NID2	THY1
Module 16	ADIPOQ	ADH1B	CIDEA	MRAP	ADH1C	C6	FABP4	GPD1	LEP	ADH1A	LIPE	ITIH5	CD36	AOC3	G0S2	C7	PI16	SLC19A3	ABCA8	PDK4	CCL15	NNAT	ASPA	GPX3	TNNT3	TPO	AQP7	PDE2A	CIDEC	GDF10	SCARA5	MEOX2	PCK1	GLYAT	IGF1	FXYD1	EBF1	PPARG	SDPR	LPL	ABCA6	BTNL9	MEOX1	GNG11	EBF3	ACVR1C	CDO1	RBP4	IL33
Module 17	IFIT1	IFI44L	IFIT3	MX1	IFIT2	OASL	IFI44	OAS2	XAF1	OAS1	ISG15	IFI6	OAS3	RSAD2	IFI27	DDX58	HERC6	IFIT5	IFIH1	STAT1	USP18	MX2	PARP14	BATF2	EPSTI1	PLSCR1	HERC5	PARP12	ZBP1	SAMD9	RTP4	PSMB9	TAP1	HLA-A	HLA-C	HLA-G	HLA-F	HLA-B	HCP5	ETV7	DTX3L	HLA-E	PSMB8	UBE2L6	LGALS9	SIGLEC1	TRIM21	SAMD9L	SAMHD1
Module 18	CCR2	TRAT1	ITK	SAMD3	UBASH3A	CD5	CD3D	SIT1	PVRIG	LAT	CST7	C11orf21	CD247	CD52	CD2	LCK	CD3G	CD96	CD6	STAT4	PTPRCAP	SIRPG	EOMES	KLRK1	NLRC3	IL7R	CD69	ZAP70	SPOCK2	GFI1	AMICA1	APOBEC3G	PLAC8	LTB	APOBEC3H	CD7	CCR7	TRAF1	GZMM	CD3E	STAP1	TNFRSF8	RUNX3	JAK3	LGALS2	ASB2	CD8B	HLA-DOB	LCP1
Module 19	IL10RA	ARHGAP30	PTPN7	SLAMF1	LY9	TRAF3IP3	BIN2	CORO1A	SLA2	BTLA	PIK3CD	GPR132	CARD11	DOCK2	PYHIN1	CCR5	CD226	MAP4K1	NKG7	NCKAP1L	ARHGAP25	TBX21	FASLG	CCL5	EBI3	ZBTB32	LPXN	SELL	PARVG	RAC2	MYO1F	CD27	NCF1	SELPLG	CD4	SPN	SLAMF6	DOCK8	TNFSF14	FCRL3	MYO1G	TSPAN32	POU2F2	NCR3	FMNL1	IL12RB1	VAV1	PARP15	CECR1
Module 20	SLAMF7	LAX1	XCL1	XCL2	GPR171	IL18RAP	CD38	IL2RB	PRF1	CD244	CTSW	FGD2	TRPV2	CASP1	CASP5	GBP5	CD97	PTAFR	IL15RA	DOK3	IL2RA	GBP1	TRIM22	APOBEC3C	BTN3A3	SAMHD1	KLRD1	APOBEC3F	PSMB9	KLRC1	CTSC	IL7	EPSTI1	CMKLR1	NLRC5	TMEM140	CXCR6	LILRB3	SAMD9L	PIK3AP1	IRF1	BTN3A1	APOL1	IL15	APOL3	PDE6G	CXCL11	ADAMDEC1	CLEC4E
Module 21	CD48	CD53	KLHL6	ARHGAP9	LCP2	PLEK	GPR18	CRTAM	DENND1C	CD37	PTPN22	FAM78A	TAGAP	PSTPIP1	IRF8	WDFY4	DOK2	HVCN1	SNAI3	CD72	GNGT2	HCST	VNN2	ST8SIA4	ITGB2	C1orf162	LILRB1	TFEC	MS4A6A	NCF4	ABI3	AOAH	PTGER4	LY96	APBB1IP	TNFAIP8L2	CTSS	LAPTM5	LAIR1	CLEC4A	LYZ	HLA-DOA	CLECL1	MPEG1	PDCD1LG2	RGS18	MS4A4A	IL18	CPVL
Module 22	ARHGAP9	CD48	CD53	LCP2	MFNG	AIF1	KLHL6	RNASE6	APBB1IP	CD37	MS4A6A	WDFY4	IL16	DENND1C	PLEK	SNAI3	CD52	FAM78A	SAMSN1	IRF8	HVCN1	TAGAP	PSTPIP1	HLA-DMB	AOAH	CD28	ITGB2	GIMAP1	CRTAM	AMICA1	PTPN22	GPR18	EBI3	HLA-DMA	C1orf162	CD74	LAIR1	DOK2	APOBEC3G	CLEC4A	LILRB1	LAPTM5	PTAFR	MPEG1	HLA-DOA	EVI2A	NCF4	ST8SIA4	CIITA
Module 23	CCR2	WIPF1	CD2	CD3D	SIT1	CST7	CD5	CD6	CD3G	CD96	SAMD3	UBASH3A	LAT	SIRPG	TRAT1	PVRIG	CD247	C11orf21	LCK	SLAMF7	ITK	IL21R	NLRC3	EOMES	CCR5	STAT4	CD40	CD226	FASLG	TBX21	LAX1	CD244	KLRK1	FAM26F	GPR171	SPOCK2	PTPRCAP	ICOS	ZAP70	CASP1	TRIM22	TNFSF13B	CCL5	IL2RB	NKG7	XCL1	IL18RAP	XCL2	GFI1
Module 24	ARHGAP15	GMFG	HCLS1	IKZF1	PIK3CG	EVI2B	DOCK2	SELPLG	FYB	IL10RA	ARHGAP30	TNFRSF1B	SRGN	CORO1A	PARVG	SLA	CARD11	MYO1F	NCKAP1L	ARHGAP25	PTPN7	GPR132	TRAF3IP3	BIN2	PIK3CD	DOCK8	SLAMF1	LPXN	CD4	NCF1	VAV1	BTLA	LY9	CECR1	MAP4K1	SLA2	PYHIN1	FMNL1	RAC2	SP140	SELL	ZBTB32	CD79B	TNFSF14	BANK1	MYO1G	LRMP	CD97	POU2F2
Module 25	WIPF1	TAGAP	LILRB1	PTPN22	AOAH	CST7	HAVCR2	PTAFR	CD84	CTSS	C1orf162	TRPV2	TFEC	ST8SIA4	CD72	MPEG1	DOK3	CCR5	ITGAX	DOK2	CCR2	SLC7A7	SAMD3	SLAMF1	FASLG	CD40	IL21R	SAMHD1	UBASH3A	CD226	TNFSF13B	MS4A4A	CD244	VNN2	APOBEC3G	TMEM140	C11orf21	ITK	TBX21	FGD2	PYHIN1	CD300LF	NKG7	EOMES	STAT4	LILRB4	GZMH	LY9	TRAT1
Module 26	CD48	AIF1	CD53	ARHGAP9	LCP2	PLEK	KLHL6	CD37	SAMSN1	RNASE6	MS4A6A	EVI2A	IRF8	HVCN1	CD74	HLA-DMB	HLA-DMA	CLEC4A	TLR4	CRTAM	HLA-DOA	SLCO2B1	CD33	CD28	LY96	SLAMF7	MNDA	CIITA	DPEP2	EBI3	CLECL1	SNAI3	GPR18	C10orf54	IL16	FGL2	MFNG	LILRA4	RCSD1	NAPSA	HLA-DPB1	LAX1	CPVL	RGS18	HLA-DPA1	VAMP5	IL18BP	PTGER4	GPR65
Module 27	HCLS1	GMFG	FYB	SLA	EVI2B	IKZF1	HLA-DMB	SRGN	TNFRSF1B	PIK3CG	ARHGAP15	CD52	MS4A6A	IRF8	SAMSN1	HLA-DMA	CD5	SIT1	ARHGAP25	CD3D	CD6	CRTAM	CD74	CD2	SLAMF7	SIRPG	GPR18	LCK	CD40	LAT	CD247	CD96	PVRIG	CD3G	PTPRCAP	AMICA1	GIMAP1	DOCK8	XCL2	IL2RB	RCSD1	KLRK1	IL18RAP	GPR171	SPOCK2	EBI3	XCL1	NAPSA	LAX1
Module 28	SELPLG	IL10RA	NCKAP1L	MYO1F	ARHGAP30	PARVG	DOCK2	CARD11	CORO1A	PTPN7	GPR132	BIN2	TRAF3IP3	SLAMF1	NCF1	CD4	VAV1	PIK3CD	CECR1	CD28	BTLA	LY9	MAP4K1	FGD2	PYHIN1	SLA2	FMNL1	TSPAN32	RAC2	POU2F2	SELL	ZBTB32	RUNX3	IRF4	TNFSF14	KBTBD8	MYO1G	POU2AF1	PNOC	CMKLR1	CD79B	TREML2	LRMP	IFI16	RABGAP1L	BANK1	SPN	GPR114	PRDM1
Module 29	WIPF1	LAPTM5	ITGB2	LAIR1	NCF4	PTPN22	LPXN	PTAFR	AOAH	TAGAP	CTSS	TRPV2	CLEC4A	CIITA	MPEG1	FAM26F	DOK3	DOK2	TNFSF13B	IL21R	ST8SIA4	IL18BP	AIM2	VNN2	SAMHD1	CASP1	CASP5	LILRB3	IL15RA	TMEM140	TRIM22	STX11	BTN3A3	CD97	APOBEC3C	PSMB9	PDCD1LG2	APOBEC3F	IL15	EPSTI1	CTSC	IL18	APOL1	BTN3A1	GIMAP2	NLRC5	MLKL	IL7	SAMD9L
Module 30	CST7	CCR5	CCR2	SAMD3	UBASH3A	CD72	ITK	TRAT1	NKG7	NLRC3	C11orf21	CD226	FASLG	STAT4	TBX21	EOMES	PDCD1	APOBEC3G	CD244	ICOS	CCL5	CD69	SP140	GZMH	IL12RB1	PRF1	APOBEC3H	CTSW	IFNG	ZBED2	CTLA4	KLRD1	TNFRSF9	LAIR2	SLAMF6	KLRC1	IL2RA	GBP5	IL18R1	STAP1	GNLY	GZMB	CXCR6	GRAP2	GBP4	GBP1	CXCL11	LAG3	CD274
Module 31	NID2	PCOLCE	THY1	FSTL1	SERPINF1	MSRB3	RARRES2	TSHZ3	ANGPTL2	PPAPDC3	NDN	PDGFRB	CCDC80	EFEMP2	LRRC32	OLFML1	FILIP1L	CMTM3	PODN	ADAMTS12	PTRF	FEZ1	DACT3	DPYSL3	JAM3	LAMB1	HEG1	LAMA4	HIC1	TGFB1I1	PDPN	NNMT	DKK3	TBX15	CPZ	SNAI2	NID1	TCF4	COL16A1	TNFAIP6	GAS7	GPR124	FOXF2	CD248	MRC2	SPON2	COL18A1	TAGLN	GAS1
Module 32	ADAM12	COL5A1	COL5A2	COL1A2	VCAN	COL1A1	SPARC	THBS2	FBN1	BNC2	P4HA3	SPON1	COL6A2	LRRC15	MAGEL2	ECM2	HTRA1	SGCD	HTRA3	HMCN1	ZFPM2	COL8A2	ITGBL1	ITGA11	PDGFRL	COPZ2	C14orf37	LOXL1	ASPN	MXRA8	COL6A1	RASGRF2	PPAPDC1A	ADAMTS2	EVC	C1QTNF6	PALLD	SORCS2	ZFHX4	SLAMF9	EDNRA	CLEC11A	RUNX2	ANTXR1	ST6GAL2	FN1	PCDH7	SPOCK1	LOXL2
[truncated: 121 more columns]
