# Supplementary material for: FGMD: A novel approach for functional gene module detection in cancer
Source: PLoS One. 2017 Dec 15;12(12):e0188900. doi: 10.1371/journal.pone.0188900 (PMC5731741; doi:10.1371/journal.pone.0188900)
Supplement: S2 Table — (XLSX) [file pone.0188900.s002.xlsx]

## Sheet: M1. Hclust with ED
Module 1	A1BG	AAAS	AAMP	ABCA13	ABCG2	ACBD3	ACP5	ACTL8	ACTR2	ACTR3	ACVR1B	ACYP2	ADI1	ADNP2	ADRBK1	AFG3L2	AGA	AGPAT5	AIM2	AKR7A2	ALAS1	ALDH3A2	ALG12	ALKBH7	AMACR	AMFR	ANK2	ANKH	ANKRA2	ANKRD13D	ANKS6	AP1B1	AP1G2	AP1S3	APBB1	APEH	APOBEC3H	APOLD1	AQP1	ARF4	ARFIP2	ARHGAP17	ARHGEF10	ARIH2	ARL3	ARPC2	ARRDC5	ASL	ASNSD1
Module 2	ABCA4	ABHD12B	ACOT6	ACOX2	ACTL7B	ADRA2C	AGRP	AGT	AGXT2	AHSG	ALDH3B2	AMHR2	AMH	ANKRD55	AP3B2	AQP3	ARG1	AVPR1B	AZGP1	BARHL2	BCAN	BEST2	BFSP2	BIRC7	BTC	C11orf16	C11orf42	C17orf74	C1QL3	C1orf116	C2orf57	C3orf30	C7orf33	C8orf46	C9orf153	CABP4	CACNA1B	CACNA1H	CALML6	CAMK2B	CATSPER4	CCDC38	CCL20	CCNA1	CD1A	CD1E	CD207	CDSN	CEACAM3
Module 3	AADAC	ACSM1	ADAD2	ADCYAP1R1	ADH6	ADIG	ADRB3	AFM	ALK	APCDD1L	APOD	AQP4	ASTN1	ASXL3	ATP4A	ATP6V1G3	AVP	B3GAT1	BCHE	BHMT	BLID	BTN1A1	C15orf32	C1QTNF4	C1QTNF7	C7	C8orf34	CADM3	CALB2	CALCR	CASP12	CDCP2	CDH22	CDH4	CER1	CGB7	CLDN10	CLEC4F	CNTN6	CNTNAP3	CPNE6	CRHR2	CRH	CRTAC1	CRYAB	CSMD1	CYP39A1	CYP7A1	DBX2
Module 4	AGBL3	ALDH4A1	ALDH5A1	ALDH6A1	ALKBH3	ALX3	AMIGO1	APH1B	APOM	ARHGAP29	ARRB1	ATP11B	ATP6V1E2	BTBD8	C11orf1	C11orf52	C11orf65	C1orf101	C3orf18	C4BPB	C4orf32	CAMK2D	CARD10	CCDC15	CITED2	CROT	CTSF	DNMBP	DUSP10	EEF1DP3	ELOVL5	ENTPD5	EPB41L4A	F2RL1	FAH	FAM46A	FAM86B1	FAM92A1	FANK1	FCGRT	FHIT	FRY	GAPDHS	GARNL3	GPD1L	GSTA4	GSTM4	HEY1	HFE
Module 5	ADAMTS20	ADARB2	ANXA10	ATP6V0A4	C14orf39	C17orf50	CALCB	CCDC60	CD1B	CDH18	CDK5R2	CEACAM7	CLEC2L	COX7B2	CPLX2	CRYBA1	CRYBA2	CRYM	CSH1	DIO1	DMRTC2	DNASE2B	DUSP13	EMX1	EN2	FAM27L	FAM3B	FAM81B	FMO9P	FOLR3	FXYD4	GABRB3	GAL3ST2	HAPLN2	HIST1H1T	HIST1H2AB	HIST1H2AH	HIST1H2BB	HIST1H2BI	HIST1H3I	HIST1H4A	HIST3H3	HOTAIR	HOXB1	HOXC10	HOXC11	HOXC13	HS3ST5	HS6ST3
Module 6	ABCC4	ADAM12	ADAMTS6	ADAMTS7	ADAMTSL2	AEBP1	AHNAK2	AK7	ALPK2	ARMC4	ASPN	C19orf18	C1QTNF3	CCDC65	CD109	CDH11	CLEC11A	CNFN	CNGA4	COL12A1	COL1A1	COL1A2	COL3A1	COL5A1	COL5A2	COL6A3	COL8A1	CORIN	CSF3R	CYP2D6	DIRC1	DNAH2	DPYSL5	ENTPD2	FAP	FCHO1	FNDC1	GBP3	GGT6	GLIS2	GNAT2	GNG4	GOT1L1	GPR39	GREM1	GRM1	GSTO2	IFNA14	IGSF11
Module 7	ADAM7	AGBL2	ALPI	ANKRD24	AQP2	ASPHD1	B3GNT4	B4GALNT1	BCL2	BSN	C11orf70	C15orf26	C15orf48	C1QTNF8	C1orf127	C1orf87	C22orf24	C8orf48	C9orf84	CASR	CCL26	CCR3	CHAC1	CHST1	CRYBB2	CTLA4	CXADR	CYP11B1	CYP2J2	DISP2	DMRTB1	EDARADD	EPX	ERO1LB	FAM19A5	FAM90A1	FLJ25758	GDAP1	GGT1	GJA1	GRIN1	GRIN2C	GUCY1B2	HMGB4	HYDIN	ICOS	IL17RE	JPH1	KCNH7
Module 8	AIM1L	ANLN	ARHGAP11A	ASF1B	ASPM	AURKA	AURKB	BIRC5	BUB1B	BUB1	C16orf59	CAMK2N2	CASC5	CCNA2	CCNB1	CCNB2	CCNE2	CDC20	CDC25A	CDC25C	CDC6	CDCA2	CDCA3	CDCA5	CDCA8	CDKN3	CDT1	CENPA	CENPE	CENPF	CENPM	CEP55	CIT	CKAP2L	CKS2	CLSPN	CNIH2	CTXN1	DEPDC1B	DEPDC1	DIAPH3	DTL	E2F1	E2F2	E2F7	E2F8	ESCO2	ESPL1	EXO1
Module 9	ABO	ACTL6B	ACTN2	ADAMTS16	ALOX12P2	AMN	APOA1	APOA5	APOBEC1	AQP10	ARMC3	ATP4B	ATP6V1B1	BARX2	C10orf107	C12orf42	C17orf78	CCDC33	CD300E	CDX2	CFHR3	CFHR4	CNTN2	CRISPLD1	CRYGN	CYP2C8	DAO	DDX4	DOK7	DUOX2	DUOXA1	DUOXA2	ELAVL3	FAM71C	FAM83B	FIBCD1	FNDC7	FOXL2	FSTL5	GABARAPL3	GALR3	GAL	GCNT3	GFI1B	GLDC	GLYATL1	GPR31	GRP	GSTT1
Module 10	ABCA12	ADAMDEC1	ARL14	ATP1A3	C20orf144	C3orf36	CA7	CAMP	CCKAR	CCL11	CCL25	CCNO	CCR8	CDKN2A	CHRNA4	CHRNA6	CNTD2	CNTN5	CNTNAP2	COMP	CREB3L1	CREB3L3	CTRB2	CXCL10	CXCL11	CXCL9	DPEP1	DQX1	EDN2	ENTHD1	FAM135B	FAM57B	FCRLB	GBX2	GJB2	GPRC5A	GRB14	HAPLN1	HGD	HIST1H1B	HIST1H1D	HIST1H2AD	HIST1H2AG	HIST1H2AJ	HIST1H2AL	HIST1H2AM	HIST1H2BF	HIST1H2BG	HIST1H2BH
Module 11	ABL1	ALMS1	ANAPC2	APAF1	ATAD2B	BBS5	BCDIN3D	BMS1	C7orf26	CAMSAP1	CBFA2T2	CDK5RAP2	CEP135	CIZ1	CMTM1	COQ7	COX19	CSTF2T	DCTN1	DDX31	DDX50	DENND1A	DHX35	DNAJC16	DUSP28	EIF4G3	ERCC6	EXOSC2	FAM73B	FBXW2	FUBP3	GAPVD1	GGCX	GNA12	GOLGA1	GOSR1	GPR107	H2AFV	HERC4	HKR1	HNF1A	HSPA1L	HUS1	IFT52	IFT80	IKBKAP	KIAA0368	LRRC8A	LRRFIP1
Module 12	ACAN	ACRV1	ACTA1	ACTN3	ADAM18	ADCY2	ALPPL2	ANK1	ANKRD2	AQP12B	AQP9	BCL2L14	C1QL1	C1orf177	C5orf38	C6orf25	C9orf50	CA5A	CASP5	CASQ1	CCDC70	CDC20B	CDH2	CEND1	CHD5	CHRND	CITED4	CKMT1A	CLDN14	COL20A1	COL22A1	CPNE7	CXXC4	DLX3	DLX4	DLX5	DPY19L2P1	DPY19L2P4	ECEL1	FAIM2	FAM83A	FBN2	FGFR3	GALP	GBP7	GDF3	GHSR	GPR27	GPR78
Module 13	ACTN1	ADAMTS10	AHDC1	ANGPT2	ANXA2	APP	ATP10B	C11orf45	C2orf16	CCDC102B	CCDC107	CDC42BPA	CDC42EP1	CEBPB	CHN1	CHRNE	CNN2	CNN3	CNNM1	COL4A1	COL4A2	CYB5R3	CYP27C1	DACT3	DAGLA	DNAJB5	DOK4	DSG2	DYSF	ENDOD1	ENG	EPHX1	FBLIM1	FHL3	FKBP7	FZD1	GIPC3	GPR4	GPR85	GRB10	GUCY1B3	HECW2	HLX	IRF6	JDP2	KCNE3	KCNN2	KIF7	KIRREL3
Module 14	AANAT	AMTN	ANKRD1	AQP8	ASZ1	ATP2B2	BCL11A	BRSK2	C1orf100	CA8	CACNG5	CACNG7	CACNG8	CCDC108	CECR2	CHIA	CLEC4D	CLRN1	CPLX4	CR1L	DMP1	DNTT	EVX1	FAM83E	FEZF1	FGF21	FOXD1	FOXE3	GABRG2	GAD1	GALR2	GIP	GLIPR1L1	GPR158	GPT	GRM3	HES7	HIST3H2A	HIST3H2BB	HNF4A	HOXD11	KCNJ1	KCNK1	KIRREL2	KLK15	KRT34	KRT3	LCE5A	LIN7A
Module 15	ABHD6	ACSS2	ADRBK2	AIFM2	ALS2CL	ARL4D	AURKC	BIRC8	C14orf177	C22orf23	CBX6	CCBE1	CCDC17	CDKN1A	CDKN2B	CDKN2C	CRYGB	DAPK2	DEFB123	DFNB59	DHRS3	ECHDC3	EFCAB3	ELOVL6	ELOVL7	EML5	EPB41L4B	ERRFI1	ETFB	FABP3	FADS3	FBXL22	FZD5	GAB2	GLT6D1	GLYCTK	HCG27	ITPR2	ITSN1	KCNIP4	KGFLP1	LCE2D	LCE3B	LECT1	LOC401052	LOC401127	MAFF	MAGI2	MBP
Module 16	ABTB2	ACN9	APBA2	ATP11A	ATP6V1G2	BACE2	BMP8B	BTG3	C12orf40	C12orf56	C12orf60	C17orf47	C3orf14	C8G	CACNA1A	CBR1	CBR3	CCDC114	CD22	CDH1	CHRM3	CPA4	CRMP1	CYB5R2	DOK6	DSP	EFHD1	EMB	EPHB3	ERBB2	FABP2	FADS1	FAM46C	FAM60A	FAM81A	FOXL1	FZD6	GCNT1	GMPR	GNGT1	GPR161	GPRIN3	GRB7	H2AFJ	HOXB7	HRH2	HSD11B2	HTR5A	IMPG1
Module 17	ABCC11	ABCC12	ANKFN1	ANKRD30A	ARHGDIG	ASCL1	AZU1	C1orf64	C20orf85	C4orf6	C9orf135	CA9	CALCA	CALML5	CASP14	CBLN2	CCL7	CGA	CHRNA9	CIB4	COL2A1	COX6A2	CPLX3	CRABP1	CRISP2	CRISP3	CYP2A6	CYP2A7	CYP4X1	CYP4Z1	DPP10	DSCR8	EPGN	FABP6	FOXI1	GATA5	GHRH	GPR139	GRIA2	GSTA3	HABP2	HORMAD1	HOXB13	HOXC12	HRK	IFITM5	IGFL1	IVL	KCNJ3
Module 18	AICDA	AIPL1	AIRE	ALG11	ANKS4B	ANKZF1	AQP6	ATCAY	B3GNT6	C10orf111	C14orf105	C14orf178	C15orf27	C21orf62	C8orf44	C9orf139	CCDC62	CEACAM8	CHRNB4	CHST5	CRX	CTCFL	CYP1A2	CYP20A1	DAND5	DGKB	DIS3L2	DMC1	DPPA4	ELMOD1	FAM106A	FAM129C	FAM138F	FCAR	FLG2	G6PC	GFRAL	GP6	GRM6	HHLA2	HRH4	HTR3B	IAPP	IL10	IL23R	IL31RA	KCNA7	KCTD19	KIAA1875
Module 19	A2ML1	ABAT	ADAD1	AFF3	ALOXE3	ARL9	ASTL	ATP8A2	BMP4	C1orf106	C6orf141	CACNA2D2	CCDC63	CCL17	CD70	CDCA7	CSNK1A1L	CYP21A2	DCDC1	DDN	DNAH5	DNALI1	DPCR1	DRD4	DUSP4	DYDC2	DYNLRB2	ELAVL4	ENTPD3	F13B	FADS2	FAM134B	FGFR4	FSTL4	GAD2	GIPR	GJA3	GPRC5D	GREB1	GRIK4	GRIN3B	HPCAL4	HPDL	IGF1R	IL12RB2	JPH3	KCNK5	KIR3DL3	LAD1
Module 20	AARS2	AARSD1	ABCC10	ABI1	AMPD2	ANKRD16	ANKRD27	ANP32B	ATP6V0A1	BECN1	BRD2	C6orf106	CCDC59	CCNY	CDC5L	CDKAL1	CEBPG	CNTD1	CREM	CTBP1	CUL2	DCLRE1C	DENND4B	DHX16	EID2	FAM134C	FBXO18	GDI2	GPATCH1	GRPEL1	GTPBP2	HEXIM1	ING2	INTS12	KIAA0020	KIF5B	KIN	KLHDC3	LOC93622	LSM14A	LYAR	MAEA	MDC1	MLX	MRFAP1L1	MRFAP1	MRPL2	MRPS18A	MTCH1
Module 21	ABHD3	ACSS1	AKAP5	APOBEC3A	APOL1	APOL2	ASPHD2	B2M	CAGE1	CD44	CELSR2	CLCF1	CMTM8	CTSC	DAB1	DDX58	DHX58	DNAH17	DTX3L	EIF2AK2	FAM71B	GABRA5	GCH1	GCM1	HCP5	HLA-A	HLA-B	HLA-C	HLA-F	HLA-G	HSD17B8	IFI35	IFIH1	IFITM2	IGF2BP3	IMPA2	IRF1	IRF9	ISG20	KIAA1161	LGALS3BP	LGALS9	MBOAT1	MCOLN2	MLKL	MTMR11	MX2	NLRC5	NMI
Module 22	ADCK2	AGTRAP	AP4M1	APITD1	ATP5I	ATP6V0C	ATPIF1	ATXN2L	AURKAIP1	AXIN1	BCKDK	BCL7C	C16orf58	C1orf122	C7orf43	C9orf16	CLCN7	CLN3	CORO7	COX5B	COX6A1	DAK	DNAJA3	E4F1	EARS2	FAHD1	FAM86A	GNB2	GTF2IRD1	GTF3C1	HAGH	HMOX2	HPCAL1	IER3IP1	ITFG3	KCTD13	LCMT1	LYPLA2	MGRN1	MOSPD3	MPG	MRPL28	NARFL	NDE1	NDUFA3	NDUFA7	NDUFAB1	NDUFB10	NMRAL1
Module 23	ACTR1A	ADPGK	ARID1A	ATP6V0E1	ATPAF2	BLOC1S2	BNIP1	C11orf49	C14orf119	C14orf1	C14orf2	C17orf59	C1QBP	CARS	CHID1	CINP	CLSTN1	COMMD4	COX7C	CUEDC2	DAD1	DHPS	EDF1	EXOSC1	FAM103A1	FBXO22	GLRX5	GSTO1	GTF2A2	HDLBP	HIGD2A	HPS6	IAH1	IMP3	MESDC2	MPDU1	MPV17	MRPL22	MRPL43	MRPL52	MRPS11	MTHFS	NAP1L4	NDUFA12	NDUFA2	NDUFA8	NDUFB1	NDUFS3	NEDD8
Module 24	ACIN1	AP2A2	AP3S2	API5	ASB7	BET1L	BTBD10	BTBD1	C11orf58	C14orf93	CHD8	COPB1	CRTC3	CTR9	DEAF1	EAPP	EDC3	EFTUD1	EIF4G2	EXOC5	GMFB	GMPR2	HDDC3	HEXA	HMG20A	IDH3A	IPO7	IQGAP1	KBTBD4	KIAA0586	KTN1	L2HGDH	LIN7C	MADD	MAP2K1	METTL3	MORF4L1	MPI	MRPL46	NGDN	NGRN	NIN	NPTN	NUP98	OAZ2	OXA1L	PARP2	PDDC1	POLG
Module 25	ARPC1B	ATAD3A	ATP5E	ATP6V1C1	AZIN1	B3GALNT1	B3GALT6	BAK1	C1orf159	C7orf50	CEP250	CRELD2	CTSA	CTSB	DECR2	DPP7	DVL1	EXOSC3	FAM91A1	FBXO6	FGFR1OP	FOXRED2	GAA	GCAT	GMIP	GNAS	GRHL2	GRN	HCFC1R1	HSP90AA1	HSPH1	HYLS1	JOSD2	KIAA0196	KIAA1429	KLHL17	LIG3	LIMK1	LRP11	LRRC1	MAD2L2	MAN2B1	MAP7	MORN2	MRPL41	MTDH	MYEOV2	NENF	NFKBIE
Module 26	AIM1	APOC4	ATP2C2	BATF2	BMP7	C3orf52	C4orf19	C8A	CACNA1D	CDCA7L	CHRNA3	CHST13	CLIC3	CNKSR3	COBL	DHDH	DLEU7	DNAH11	DPF1	DSCR9	ENPP5	FA2H	FBXO16	FGF12	GDF9	GRIK2	GRM5	GYLTL1B	HPCA	HSPA2	IFI44L	IFI44	IFIT1	IFIT2	IFIT3	IL1F10	KAZALD1	KIF5C	KIF6	KSR2	LCE1A	LCE1E	LCE1F	LONRF2	LY6E	LYZL6	MDGA2	MED12L	MX1
Module 27	ABCA2	ADCY9	ANKS1B	APBB2	ARHGEF3	ATP1A4	ATP9A	BBS1	BRDT	C17orf58	CASD1	CBLN3	CCDC103	CCDC126	CCDC40	CCNG2	CPEB2	CPEB4	CST3	CYB5D1	DOK1	EPB41L5	EPOR	FBXO36	FLNB	FOXP1	FRS2	GALNT10	GHDC	GLCCI1	GLCE	GLS2	GLUL	HECTD2	HSD17B4	IGFBP4	IQCH	ITGB5	IVD	KIAA0040	KIAA1407	LARGE	LMBRD2	LRBA	LY6G5C	MAGI3	MAP3K12	MAP3K1	MCF2L
Module 28	ALPK1	ARHGAP12	ARRDC2	ASB1	ATAD1	BTD	BTG1	C1RL	C1orf61	CALN1	CCDC14	CCDC73	CCDC84	CD160	CDH17	CDRT4	CHP2	CLDN15	CLYBL	COQ10A	CYP3A43	CYP4V2	DAAM1	DNAJB7	ECE1	FXYD2	GAB1	GKAP1	GLB1L3	GRM7	HDAC4	HSDL2	HYAL4	HYI	ICAM4	IMMP2L	KLF13	KREMEN1	L1TD1	LIMA1	LIPA	LRRC37B	MAP3K14	MAPRE3	MPP5	MYLIP	NBPF1	NBPF3	NEDD4
Module 29	ACBD5	AFTPH	ANKRD32	ARID2	ARL16	ARL1	ATG16L1	B3GNTL1	BZW1	C17orf80	C9orf64	CCDC125	CCDC47	CHMP6	COG1	COIL	COMMD8	CSNK1D	CSNK1G1	CTAGE5	DIP2B	DNAJC10	EIF2AK3	EXOC6	EXOC7	FAM104A	FAM120AOS	FAM120A	FN3KRP	FTSJ3	GFPT1	GGA3	H3F3B	HMGCR	IDE	JMJD6	KIAA0195	LARP4	MAPK6	MINPP1	MKS1	MTMR4	NARF	NPLOC4	NT5C	PCBD2	PCYT2	PGS1	PLEKHB2
Module 30	ALOX12B	ANKRD33	ANKRD7	ART1	ASB15	ATRNL1	C10orf91	C22orf15	C2orf54	C6orf118	CD177	CLEC12B	CLEC1B	CLEC2A	CLIC6	CRCT1	DKK1	EPHA8	EPO	FBXL21	FEV	FOXA2	FOXG1	FOXN4	FUT3	GDPD4	GHRHR	GPR115	GPR128	HFE2	HOXD13	HRH3	HTN1	HTR3A	HUS1B	INA	ISL2	KRTAP3-3	LHX9	MKX	MUSK	MYBPHL	MYL1	MYOG	NEUROG3	NGB	NMUR2	OR10AD1	OR56B4
Module 31	ACOX1	ACTR1B	ANXA11	ARG2	ARL2	ATG10	B3GNT2	BRMS1L	BTBD6	C1orf123	CAMK2G	CASKIN2	CCDC92	CCND3	CD81	CDK3	CHIC2	CTDSP1	DMAP1	ECH1	ECHS1	EIF2B3	EIF3K	EIF4A2	EML3	FBXO33	FKRP	FRG1	HADHA	HADHB	HECTD3	HPS1	ILK	INPP5A	INSIG2	ISCU	KCTD2	LSM6	LTA4H	MAP7D1	MAPK7	MDH1	MECR	METAP1	MKNK1	MTHFD1	NAP1L1	NDNL2	NFU1
Module 32	AATK	ACPP	ADSSL1	AHRR	APOA4	ATP1B1	ATP6V0D2	BATF	CADPS2	CAP2	CCDC110	CDH7	CECR6	CHDH	CSMD3	CTRL	CUZD1	DCST1	DCST2	DNAJB13	ENOX1	FAM24B	FAM92B	FBXL7	GABBR1	GADD45G	GDF2	GPX6	GRM2	HHEX	HOMER2	IL17RB	LEAP2	LYG1	MAN1C1	MAP9	MAPK8IP1	MATN1	MYL4	NAGS	NFIA	OR52M1	OR8D2	PDCD4	PDE4A	PPP1R3A	PRND	PSD	PTPRU
Module 33	AIG1	ARFGAP3	ATG5	ATXN1	B4GALT5	C15orf43	C2orf43	C6orf203	CALCOCO2	CASZ1	CDC42BPG	CERK	CHCHD7	COQ3	CYB561D1	DECR1	DGAT1	DGKD	DISP1	DPY19L1	EFCAB2	EHBP1L1	EPHA1	EPHB4	FAM114A1	FOXK1	HIC2	ITGAV	ITPKB	LIMK2	LNX1	LRP3	MAFG	MARVELD3	MLXIP	MTHFR	NOX5	OR5D18	OR5M10	OR5R1	OR6W1P	PACSIN2	PDXK	PEPD	PGBD2	PLXNA1	PON2	PRCP	PREP
Module 34	ATAD5	ATP5C1	ATP6V1C2	C17orf53	C1orf112	C5orf34	C8orf76	CABLES2	CCT6A	CDC123	CDH24	CENPN	CHAF1B	CHCHD2	CHEK1	CKS1B	DBF4	DERL1	DHTKD1	ENY2	FAM49B	FANCD2	FBXO5	GAPDH	GPSM2	GTF3C6	GTPBP4	HDAC2	HSPA14	INTS8	KNTC1	LCTL	LIN9	MASTL	MCM6	MCM8	MRPL13	MRPL15	MRPS17	MTBP	MTFR1	NCAPG2	NDUFB9	NRM	NUDT5	PDIA6	PDSS1	PFDN2	PIF1
Module 35	ANXA13	ANXA3	C16orf78	C3orf20	C9	CA2	CABP2	CACNA1S	CCDC27	CNBD1	CNTN1	CNTNAP5	CYP3A7	DIRAS3	DMKN	EFHB	ESRRB	EXTL1	FCGBP	FIGN	FLG	FMN2	FUT9	GABRR2	GCM2	GPR110	GPR123	GPR32	GRAMD2	GSX2	IGF2	IL17A	IL22RA1	INS	KCNH3	KCNJ13	KCNK17	KERA	KLHL10	MGP	MMP21	MORC1	MPO	MSH4	MYADML	MYL3	MYOT	NPBWR2	NPPA
Module 36	ADCY1	ADORA1	ANP32C	ASB10	ASCL2	ASS1	ATHL1	BAMBI	BARHL1	CCDC37	CHAT	CKB	CMTM2	COLEC10	CPN1	DOCK3	DUSP15	ECM1	EFS	ELSPBP1	ETV4	FOLH1	GALNT14	GALNT3	GALNT5	GCNT2	GC	GPR126	GPX5	GSG1L	GSTP1	HIST1H2AK	HR	ITGB8	KCNC3	KIAA0319	KRT20	LCN12	LILRP2	LINGO1	LRRN2	MDFI	MFI2	MGST1	MT4	MYLPF	NLRP6	NLRP9	NR2E1
Module 37	ADH1A	ADH1B	ADH1C	ADIPOQ	AFP	ALB	ANGPTL7	APOB	AQP7	C4BPA	C6orf58	C6	C8orf22	CA4	CA6	CACNG2	CAPZA3	CCL24	CIDEA	CPA1	CSF3	CYP1A1	DCT	EDN3	EPB42	FABP4	FGA	FGB	FGG	FTMT	GLP2R	GLRA3	GLYAT	GPD1	GYS2	HBD	HBG1	HEPACAM	HHATL	HS3ST4	IGFBP1	ITLN1	KLK3	LEP	LGALS12	LHCGR	MUC7	MYBPC1	MYOC
Module 38	ABHD13	ANKRD10	ARHGEF7	C1orf52	C3orf33	CCDC122	CDC16	CDC37L1	COG3	COG6	DIS3	DMTF1	ELF1	ERCC5	ESD	FBXO9	GBA2	GK5	HSPBAP1	ICK	INTS6	KBTBD6	KCNRG	KIAA2026	LIG4	LOC494141	MPHOSPH8	MRPS31	MTMR6	MTRF1	MUT	NDFIP2	NFX1	NIPSNAP3A	ODF2L	PAN3	PCID2	PDS5B	PRPF39	RANBP6	RBM26	RCL1	RRAGA	RWDD3	SMU1	TDRD3	TGDS	TIA1	TOPORS
Module 39	ABHD14A	ABHD4	ACAA1	ANKRD46	ARMC2	AVEN	B3GNT1	BRI3	C15orf39	C8orf37	CAMTA1	CCDC23	CD164	CIDEB	CSPP1	CTNNBIP1	DEPDC4	DGKZ	DHRS1	DHRS4	DPY19L4	EGLN1	EPB41L1	EXT1	FADS6	FBXL13	FIG4	FOXO3	FRRS1	GOLIM4	GPR111	GSTK1	GSTZ1	IMPA1	ITPK1	LTB4R2	LTB4R	MCEE	MGST2	MOCS2	NOTCH2	NRL	OR4K5	PABPC4	PCMTD1	PELI3	PGD	PML	POLR2J2
Module 40	ACOT7	ADM2	ANKRD13B	ATAD2	BLM	BRCA1	BRIP1	C21orf58	CCNF	CDC25B	CDC7	CDK5R1	CDKN2D	CENPK	CENPL	CHTF18	CKAP2	DNMT3B	E2F5	ECE2	ECT2	FANCA	FANCI	FBXO41	FEN1	GINS4	GSG2	H2AFZ	HCN3	HELLS	HMGA1	HMGB2	IDH2	KIAA1524	LMNB2	LRP8	LRRCC1	LSR	MARCKSL1	MCM2	MCM4	MTHFD2	NUP210	PCNA	PKLR	PLK4	POLE2	PPP1R14B	PSRC1
Module 41	ADAMTS13	ADIPOR2	APC2	B9D1	BSPRY	C20orf96	CA14	CAPN2	CATSPER3	CD320	CDKN1B	CLTC	COX11	CPT1A	CRYGA	CUEDC1	CYP2F1	DDAH1	DEGS1	DFNB31	DOC2A	ELMO3	ENO3	EXOC2	FAM83G	FBXL8	GDPD1	HEATR6	HK2	INSIG1	ITGA2B	KATNAL2	KCNE2	KCNH6	KHK	KLC3	LHFPL5	LHX4	LPHN1	MAP1LC3A	MAPK12	METRNL	MGMT	MLF1	MSI2	MYCBPAP	MYO15A	NET1	NOL3
Module 42	ADRM1	ANAPC11	AP1S1	AP2S1	ARFGAP1	ATF5	ATOX1	ATP6V0B	BANF1	BAX	BCL2L12	BRMS1	C19orf48	C20orf24	CDCA4	CDK5	CFL1	DRAP1	DTYMK	F11R	FDPS	GRAMD1A	H2AFY	HM13	HSPBP1	HSPE1	ISOC2	KPTN	LRRC45	MED25	MRPL12	MRPS12	MRPS26	MXD3	NR1I3	NUDT1	P4HB	PAK4	PDRG1	PFN1	PIGU	PRDX1	PSENEN	PSMA7	PSMC4	PSMG3	RCC1	RCC2	RPL26L1
Module 43	ADHFE1	ADM	AJAP1	ALDH1A1	ALDH1A3	ALDH2	ANKRD35	C1orf115	CLIC5	CPS1	CYP3A4	DPYS	EDN1	EFEMP1	EFNB3	F3	FABP5	FOLR2	FOSL1	GFRA2	GPBAR1	GPLD1	HAPLN4	HOXD10	HSD11B1	ITIH3	KBTBD11	KRTAP11-1	LAMC3	LILRB5	MARK1	MEG3	MPZ	MRGPRX2	NCALD	NR3C2	NR4A2	ODF3L1	OR12D2	OR2J3	OR5AK2	OR7C2	PLAG1	PLCB1	PPP1R16B	PPP2R2B	PRELP	PRKAR2B	PRUNE2
Module 44	ADAM21	ADAMTSL5	ALCAM	ARNTL2	ASRGL1	ASTN2	ATP7B	BAIAP3	BCL2A1	BNIPL	C16orf74	C1orf186	CACNA1E	CAMK1G	CAMK2N1	CCDC105	CHN2	CPA5	DNAJC6	EBF4	EMID1	FFAR2	FSTL3	FZD8	GPRC5C	H2AFY2	HERC5	HERC6	HK3	IFNA2	IGFBP2	INPP4B	KIAA1324	KRT80	KRTCAP3	LRRC55	MFSD7	MICALCL	MMP17	MMP25	NETO2	OR10G7	OSBPL6	PIP5KL1	PLA2G7	PPM1K	QPRT	RAB27B	RAB30
Module 45	ABCG4	ADAM9	ADAMTS17	AGL	ATF7IP2	B3GNT8	BPESC1	BRSK1	C10orf67	C11orf40	C1GALT1	CAMK4	CDCP1	CTAGE1	CTAGE4	CTAGE6	CYB5A	CYLC2	CYP11B2	DDIT4	FAM50B	FLRT1	FRK	FZD3	GGN	HES2	HIST1H2BA	HOXC4	HOXC5	HOXC6	HOXC8	HOXC9	HS3ST3B1	ISOC1	LCE2B	LIX1	MAEL	MDGA1	MTSS1	OPLAH	OR6X1	OR8K3	OVGP1	PAK6	PAX6	PGAM2	PLS1	PPM1H	RAB36
Module 46	AADACL2	ADAM29	ALOX15B	ANGPTL5	ASB4	ASB5	B3GALT1	BTNL2	C2orf40	C8B	CAV3	CFHR5	CFTR	CHRNA2	CLC	CLEC4G	CMA1	CNTFR	CPA2	CTSG	FEZF2	FGL1	GBA3	GH1	GRIA1	GRIA4	HPSE2	IL13	IL2	IL5	KCNJ16	KLK2	KRTAP1-1	LCE1C	LCN6	LCN8	LRRC3B	MAS1L	MGAT4C	MOGAT1	MYF6	NPY2R	OR2L13	OR52N2	OR52N4	OSTN	OVCH2	PAK7	PON1
Module 47	APLP1	BEST4	C20orf195	CACNA1I	CEBPE	CELSR3	COL7A1	CPNE9	CREG2	CSDC2	DIRAS1	DLGAP3	DPYSL4	DSCR10	DSPP	EDIL3	ESPN	F2RL2	FOXR1	FRMD5	FZD10	GABRB2	GATA2	GDPD3	GNAT1	GPR21	GUCY1A2	HIST1H4G	HOXA11	HTN3	HTR1A	HTR1F	IL17F	KCND2	LCE2A	LRRC17	LRRC43	LSAMP	MMP16	MYH13	MYH4	MYH8	NANOS3	NFE2	NPTX2	NXPH3	ODF3	OPCML	OSR2
Module 48	BMP8A	C1QTNF6	C7orf13	CDH9	CEACAM19	CEACAM1	CLDN3	CSMD2	DBH	DENND1B	DNASE1L2	EFNA3	FAIM3	FAM24A	GGH	GNG3	GOLT1A	GPR37	GPR68	HS3ST3A1	HSPA6	IGSF9	IL24	KCNQ3	LAPTM4B	LEF1	MEX3A	MICAL2	MST1R	NDRG1	NOD2	NOXO1	NPAS2	NRSN1	OLR1	P4HA3	PCDH17	PHLDA2	PLA1A	PODXL2	PTGES	PYCARD	RAB31	RASL11B	RDH10	REM2	RGS11	SAMD14	SARDH
Module 49	ACAA2	AGPAT4	AKAP7	APOBEC3C	ARHGAP26	ARL4C	AVPI1	BST1	CARD6	CCND2	CD59	CFHR1	CFH	CHST2	CLEC2B	CPNE8	DPYSL2	DZIP1	EMILIN2	ETS1	FES	FLI1	FYN	HABP4	ICAM2	KIF17	KLHL2	KSR1	LBH	LIX1L	LMO2	LRRC8C	MAF	MAP3K5	MDFIC	MEF2C	MERTK	MFNG	NLRP3	NR1H3	PGM1	PLB1	PLCG2	PLCL2	PLEKHG1	PLTP	PRKCA	QKI	RBMS1
Module 50	AIF1	C1QA	C1QB	C1QC	C1orf162	C3AR1	C5AR1	CCR1	CD300A	CD300C	CD300LF	CD33	CD37	CD68	CD72	CD84	CD86	CLEC4A	CSF1R	CTSS	DOK3	EVI2A	FCER1G	FCGR2A	FGD2	GPR65	HAVCR2	HCK	IGSF6	ITGAX	ITGB2	LAIR1	LAPTM5	LAT2	LILRA5	LILRB1	LILRB2	LILRB4	LRRC25	LY86	MS4A6A	MYO1G	NCF2	NCF4	NFAM1	NLRC4	NPL	PIK3AP1	PILRA
Module 51	ABCC3	ACSL6	ART3	BAIAP2L2	BDKRB1	BDKRB2	C10orf82	CCR10	CD300LB	CLDN23	COL9A2	CRAT	CYP27B1	CYP2B6	DKK2	DMRT1	EGLN3	FAM43B	FAM84A	FASN	FGF18	GDF6	GNA14	GNRHR	GPT2	GRHL1	GUCA2B	HEATR4	HOXD1	HOXD8	HTR2B	IFNA10	IL3	KCNQ5	KRTAP13-2	KRTAP19-1	LILRA1	LTC4S	MMP23B	MN1	NRXN2	NTRK1	OCLM	OPRM1	OR6A2	OSGIN1	PLD4	PTPRH	RASD2
Module 52	ACTR6	ANAPC5	ANKIB1	ASB8	ATF1	ATP2A2	ATP5B	ATP6V0A2	ATXN2	BRAP	C12orf43	CAMKK2	CS	DAZAP2	DCTN2	DDX51	DDX55	EIF2B1	EP400	FBXO21	FBXW8	GCN1L1	GHITM	GOLGA3	IRAK4	KRR1	MAPKAPK5	MAT2A	MBD6	METAP2	OS9	PCBP2	PELO	POLR3B	POM121	PPHLN1	PPP1CC	PRDM4	PTPN12	PWP1	R3HDM2	RAB35	RAB5B	RBM19	RBM39	RNF41	RSRC2	SART3	SCYL2
Module 53	ABCB6	ACYP1	AGPAT6	AGRN	AP3M2	ARSA	ATAD3B	ATXN7L2	CCDC18	CCDC88C	CCHCR1	CEP72	CLDN4	COMT	CTSZ	DDX11	DGCR6	DMBX1	DYRK4	EBPL	ELF3	EMP2	EPS8L2	ETV2	FHOD1	FSD1	FURIN	GAS2L1	GNB1L	GOLGA7	GPC1	HDAC10	HHLA3	HSD11B1L	HTATIP2	LHPP	LIN7B	LOC81691	MACROD1	MAST1	MUTYH	OR4A15	PDGFB	PHF19	PIM3	POLB	PPAP2C	PPIF	RPL22L1
Module 54	ACVRL1	ADAMTSL1	ARHGAP23	ARL15	ATP8B2	AXL	BCL6B	CAPN5	CD93	CDH6	CLIP3	COL15A1	COPZ2	COX4I2	DAB2	DCHS1	DLL4	EFEMP2	EFNB2	ELK3	ENPEP	ESAM	EVC	FAM43A	FLT1	FLT4	GAS6	GJA4	GJA5	HEG1	HHLA1	HIC1	HSPG2	ITGA1	JAG1	KDR	KIAA1462	LZTS1	MAP1A	MXRA7	NLRP11	NOVA2	NRP1	NUAK1	OAF	OLFML2A	OLFML3	PMP22	POPDC2
Module 55	ACOT11	ACRBP	AGPS	ALG8	APCS	AQP11	ARL11	BAG1	BLMH	C17orf67	C2orf50	C9orf43	CLNS1A	CMTM4	COL24A1	CTTN	DBNDD2	DGKE	DNAJC15	ELL2	FADD	FAM102B	FGD6	GK3P	GPR137B	GPSM1	HESX1	INTS4	KCTD21	KIF3C	LELP1	LYSMD2	MEX3B	NARS2	NDUFC2	NNT	NRGN	OR10A7	OR10C1	OR2M2	OR51D1	OR52A1	OR5AR1	OR5M9	OR8D4	OR8J1	OR8J3	ORAOV1	PAK1
Module 56	ABCE1	ACAD10	ANKRD17	ARFIP1	ATRN	C5orf22	C5orf28	CDS2	COX18	CRLS1	CSRP2BP	DHX15	DSTN	EIF4E	ELMOD2	ESF1	FASTKD3	FASTKD5	FIP1L1	FKBP1A	G3BP2	GOLPH3	GRSF1	GUF1	IDH3B	IFT81	LIN54	MKKS	NFXL1	NSFL1C	NSUN2	PAIP1	PANK2	PDS5A	POLR2B	POLR3F	PPID	PSMF1	PTPRA	RAD1	RBBP9	SCARB2	SCFD2	SCOC	SDAD1	SLC30A9	SMAD1	SMARCA5	SNX5
Module 57	AGXT	AQP5	C1QL2	C6orf15	CALML3	CDH19	CLCA2	CMTM5	CPNE4	CST11	CXCL6	CYP4F8	DAPL1	DHRS2	DKK4	DSG1	FABP7	FCN2	FGF10	GABRG3	GABRP	GPR87	GSTA2	GSTA5	HMHB1	KLK5	KLK6	KLK8	KLK9	KRT14	KRT17	KRT5	KRT6A	KRT6B	KRT6C	LEMD1	LGALS7	LGI1	NCAN	NLRP13	NLRP5	NPY	OCA2	OR2S2	OXGR1	OXT	PF4V1	PNMT	PPP1R1B
Module 58	ADCY7	AKNA	AMICA1	ANKRD44	APOBEC3D	APOBEC3F	APOBEC3G	ARHGAP15	BTN3A1	BTN3A2	BTN3A3	C16orf54	C1orf54	CASP4	CCDC88B	CD163	CD1D	CD83	CMKLR1	DOCK10	DOK2	EMP3	FCRL2	FLT3LG	FTL	GIMAP2	GPNMB	GRAP	HMOX1	HVCN1	LGMN	LSP1	LY96	LYL1	MAFB	MS4A4A	NLRC3	NPC2	P2RX7	PAQR8	PIK3CD	PLAC8	POU2F2	PRDM1	PVRIG	RASSF2	RASSF5	RGS18	SAMHD1
Module 59	ABCA7	ACACA	ADCY3	AGTPBP1	ALDH3B1	AMPD3	ANKRD9	C15orf41	C4orf26	C8orf31	C9orf40	CADM4	CARD14	CASC3	CENPJ	CEP152	CPD	ERN2	FANCE	FBXL20	GAN	GCLM	GMNN	GPR37L1	GPR56	KIAA0513	KIAA0922	KIAA1549	KIAA1586	KRTAP6-3	LRP12	MANSC1	MED1	MLLT6	MRPL45	MVD	MYO5B	OR4S1	OR51S1	OR5M3	OR8H1	OR8U1	PAQR3	PCTP	PIP4K2B	PITPNM1	POLR3G	PSIP1	PTPRJ
Module 60	AADACL4	ABRA	ACTRT2	ADAM30	APOBEC2	C14orf132	COL21A1	CRYGC	DNAJB8	FAM131B	FGF23	FGF6	FSHB	FSHR	GABRA6	GCG	GK2	GPRC6A	GSX1	IFNA17	IFNA7	IL6ST	KRTAP10-10	KRTAP12-1	MYH2	NKX6-2	NOS1AP	OR10A4	OR11G2	OR13C4	OR13F1	OR1D2	OR1L6	OR2A12	OR2D2	OR4C13	OR4F15	OR51B6	OR52J3	OR5B2	OR6M1	OR6S1	OR6T1	PHACTR3	PRAMEF10	PRAMEF16	PYGL	RAG2	RNF165
Module 61	AKAP10	CEP290	CHKA	CMTM6	CPT1C	CRELD1	DHRS7	DUSP14	DZIP3	EID2B	EPM2AIP1	EPN2	FAHD2A	FAHD2B	FNTA	GBAS	GNG10	HGSNAT	HOOK3	ICA1L	IGHMBP2	IKBKB	IL17RC	INSR	KIF27	LANCL2	MANBA	MAP2K4	NAB2	NAPB	NDST3	NLE1	NUMBL	PCMTD2	PTER	RANGRF	RIC8B	RNF170	SH2D3A	SLC20A2	SLC25A23	SLC6A20	SUMF2	SUV420H1	THAP1	THBS3	TMEM107	TMEM44	TPCN2
Module 62	ARFGEF2	ARHGEF10L	ARL6IP5	BBS4	C10orf32	C21orf2	CACNA2D3	CBR4	CCBL1	CROCC	DCAKD	DHFRL1	FAM65A	FBXO44	FBXW4	FLYWCH1	GLUD1	HEMK1	LZTFL1	MIB2	MXD4	NAGLU	NAT6	NCOA3	OBFC1	PAQR7	PEX12	PGRMC2	PIGV	PLA2G12A	PLXNB1	POLL	PXK	RAB11FIP5	RAB24	RASSF1	REEP5	RXRA	SH2B1	SIRT3	SLC9A8	STX16	SUCLG2	TBC1D12	TMEM110	TMEM42	TMEM80	TRAK1	TRIM8
Module 63	A4GNT	ABCB11	ABCG8	ACTC1	ADCY8	ALLC	ANGPTL3	ARC	BTNL3	BTNL8	CCDC140	CCDC68	CEACAM20	CLCN1	CNTNAP4	CPO	CTXN3	DCDC2	DRD5	EGF	G6PC2	GABRR1	GPR142	GPX2	GYPB	HHIP	HOXA6	HTR4	IL20RA	ISX	KLF14	LHFPL3	LOR	MSTN	NEK10	NXNL1	OPN4	OR4A5	OR51B4	OR52N1	OR52N5	OR7A10	PAX3	PLD5	PSG1	PSG3	PSG6	PSG7	PSG8
Module 64	AMBP	BTBD16	CALR3	CBX2	CCDC42	CCDC64	CCDC83	CCNE1	CD1C	CHI3L2	CLEC10A	CLEC9A	CNR1	COL19A1	CP	CRYBA4	DLGAP1	DLL3	EMR3	FAM19A1	FCER1A	GPR19	HEMGN	IL5RA	KISS1	KLHL14	KLK1	KLRC1	KLRC2	KLRC3	KLRC4	KRT23	KRT35	KRT38	LRRC18	MMP26	OGDHL	OLFM3	OR52K2	PACSIN1	PDZK1IP1	PGK2	PRSS16	R3HDML	RDM1	S100A1	SELE	SELP	SLC16A3
Module 65	ABCA5	ADAMTS3	AFAP1L2	ALPL	ASPH	B3GALT2	BMP10	CACNB4	CCDC136	CDC14A	CDK6	COX7A1	CRHR1	CYP7B1	DLG2	DMRT3	DPY19L2	DSEL	EPHA4	FGFR1	FRZB	GRIK5	GUCY1A3	HOXA10	HRC	IL1R1	IRS2	LAMB4	LDHB	LGR4	LIF	LIMCH1	MGLL	MPP6	MPPED2	MYC	MYO16	NAV2	NPAS3	NR2F1	PDE5A	PDLIM3	PLEKHA4	PLN	PTGDR	RHOU	RNF157	RNF217	ROR1
Module 66	ACR	AMZ1	ANXA9	APOF	ARNT2	ATP2A3	BAI2	BCAS1	C9orf116	CCND1	CDH26	CHRNB3	CKM	CRIP1	CYFIP2	DTNA	ENO2	FBXL16	FGD3	FOXD2	FOXD4L1	FOXD4	GATA3	GFRA4	HSH2D	IGSF5	KCNK7	KIAA1257	KLHDC9	LMTK3	LRRC46	LRRC6	MEGF11	METTL7B	MOV10L1	MRPS30	NEU2	NPNT	OR52E4	PKIB	PMAIP1	PPM1E	PSORS1C1	RAET1G	RSPH1	SLC16A6	SLC23A1	SLC34A3	SPATA17
Module 67	AP4B1	ATP5F1	BCAS2	BCL10	BRE	C1orf109	C2orf44	C7orf49	CC2D1B	CCT4	CEBPZ	CLCC1	CRIPT	DDX1	DDX20	DEFB114	DEFB129	DHX57	DNTTIP2	DPH5	DUSP11	E2F6	FAF1	GTF2B	ITGB3BP	LAPTM4A	LRPPRC	MRPL33	MTF2	MTIF2	NFYC	OR5B17	PHC2	PIGF	PPIE	PPP3R1	PRPF38A	PTCD3	RAP1A	RPAP2	SARS	SERBP1	SF3A3	SLC4A1AP	SMEK2	SNX17	SPAST	TAF1B	TEX261
Module 68	ADAMTS12	ADAMTS2	ANTXR1	ATP10A	BCAT1	BMP1	CCIN	CD55	CMTM3	CNIH3	COL18A1	COL5A3	COL6A1	COL6A2	COL8A2	CRISPLD2	DACT1	EMILIN1	F2R	FOXF2	GLIS3	GPR1	HEYL	HOPX	HTRA3	IGFBP7	ITGA5	ITGBL1	LMCD1	LMO7	LOXL2	LOX	LUM	MFRP	MRC2	MSC	NBL1	NID2	NINJ2	NOX4	PCOLCE	PLXNC1	PODNL1	PRRX2	PTPRD	PXDN	ROR2	SCARF2	SGIP1
Module 69	A4GALT	ADORA2B	ATAD3C	BAHCC1	BEST3	C11orf63	CA13	CADM1	CBLN4	CES3	CSPG4	DUOX1	ENPP4	FBXO17	FBXO27	FOXF1	FUT6	GNAZ	GUCA1C	HIGD1B	IL31	ITGA2	IYD	KCNIP3	KLHDC8A	LOXHD1	MACROD2	MLLT3	MT2A	OBSL1	OR10J3	OR2T34	OR51E1	OR52E2	OR7G3	PAIP2B	PDE4D	PLEKHG6	PTPN5	PTPRK	RAET1E	RAMP2	RGS5	SH3BGR	SLC44A3	SLC4A3	SLCO2A1	SMARCD3	SSFA2
Module 70	ABCB5	ABTB1	ACAD11	ACSM2A	ADRA1A	AHSA2	ANKAR	ANKDD1A	C14orf28	CALCOCO1	CAMK1	CATSPER2	CCNL1	CEP68	CLCN6	CLK1	CLK4	CRTAP	CRY2	DCUN1D3	DNAH1	DNAJC18	ECHDC2	EMX2OS	EZH1	GLTSCR2	INTU	KLHDC1	LENG8	LRRC2	NPHP3	OR11A1	PARK2	PER2	PIK3IP1	POU6F1	RBMS2	RNF125	SCN11A	SGSM1	SLC22A11	SLC27A1	ST6GALNAC6	STAT5B	TCF21	TK2	TNFSF12	TRPM1	USHBP1
Module 71	ACTN4	AKAP8L	AP1M1	AP3D1	APBA3	ARHGEF18	BANP	BRD4	BTBD2	CDC34	CHERP	CSNK1G2	CTDP1	DNM2	ELL	EVI5L	EWSR1	FAM32A	FEM1A	FZR1	GTF2F1	GYS1	HNRNPA0	HNRNPA1	ILF3	IRGQ	KHSRP	MAP2K2	MBD3	MED16	MED26	MIER2	MLLT1	MYO9B	NR1H2	NUCB1	OAZ1	PIP5K1C	PNPLA6	POLRMT	RANBP3	REXO1	RFX1	RNF126	SAFB2	SAFB	SF3A2	SGTA	SLC35E1
Module 72	ADAMTS5	AKR1C3	AOX1	BAI3	CASQ2	CCL28	CDH12	CFHR2	CKMT2	COL25A1	CX3CL1	DEFA6	DEFB118	DEFB125	DLGAP2	DLK2	DMRT2	EGR3	EPHB1	FHL5	GLDN	GREM2	HAS3	HOXA2	HOXA3	HOXA4	HOXA5	HOXA7	HOXA9	KCNMB1	KLHL29	LPHN3	LRFN5	LRRN3	MAB21L1	MATN2	MT1M	MYOCD	MYOM2	NCAM1	NMNAT2	OR4D6	PLCXD3	PMP2	PPP1R14A	PRG3	PSD2	RASL10A	RYR3
Module 73	ABCA6	ABCB1	ABI3BP	ADAM33	ADRB2	AKAP12	ARHGAP20	BHMT2	CAPN11	CAV1	CCDC69	CLDN11	CLDN5	COL14A1	CPB1	CRB2	CST9L	CST9	DMGDH	DNASE1L3	DST	EBF1	EBF3	ENPP2	F10	GHR	GIPC2	IGF1	KCNC2	KL	LEPR	LGI4	LIFR	LMOD1	LRRTM2	MCCD1	MEOX2	MFAP4	NGFR	NKAPL	PDE2A	PGM5	PHYHIP	RSPO3	SCN2B	SCN4B	SEMA3G	SERPINA6	SOX17
Module 74	ACY3	APOA2	ATOH7	B3GNT3	BARX1	C1QL4	C1orf94	C20orf141	CCKBR	CCL1	CHRM1	CTSE	DLX1	DLX2	DLX6	EFNA2	FAM19A4	FGF22	GABBR2	GDNF	GJB3	GJB5	GLYATL2	GNG8	GPHA2	HIST1H3F	HIST1H3G	HIST1H4B	HMX2	IFNB1	INSL5	KRT16	KRT81	KRT83	LCN2	LCT	LHX1	MTNR1A	MUC16	OTOR	P2RX2	PLCH1	PNLIPRP2	POU4F1	PPP1R14C	PRR18	RNF183	S100A2	SERPINB10
Module 75	ADPRHL2	B4GALT2	BAZ1A	BTF3L4	CCT8	CHFR	DDOST	DDX54	DHX37	DONSON	DPH2	EBNA1BP2	EIF5AL1	EIF5A	ELOVL1	GART	GNL2	GRK6	IPO13	KIAA2013	KTI12	LRRC42	LSM10	MAGOH	MED8	MRPL37	MRPS15	MRTO4	NASP	NDUFS5	NOC4L	NRD1	NXT1	PARS2	PDCD5	PFKL	PPIH	PRMT1	PSMB2	PTMA	PTTG1IP	PUS1	PWP2	RNF44	RRP1B	RRP1	SNRPA	SNRPD2	SRM
Module 76	ACSL3	ALPP	ANKRD40	ARID3B	BCAS3	BPTF	DDX42	DDX5	HELZ	INTS2	MAPK8IP3	MBTD1	MED13	NPEPL1	NPHS1	PRKAR1A	RHBG	SESN2	SLC22A9	SLC25A41	SLC25A45	SMURF2	SPAG9	TBX6	TEX2	ZNF134	ZNF17	ZNF211	ZNF222	ZNF256	ZNF264	ZNF274	ZNF304	ZNF329	ZNF350	ZNF416	ZNF417	ZNF419	ZNF432	ZNF530	ZNF543	ZNF547	ZNF548	ZNF549	ZNF550	ZNF551	ZNF569	ZNF570	ZNF586
Module 77	ASNA1	ATG4D	ATP13A1	BSG	C19orf10	C19orf24	C19orf53	CARM1	CCDC9	CDC37	CLPP	COPE	DAPK3	DNASE2	DOHH	FARSA	FBXW9	FUT5	GADD45GIP1	GIPC1	GLTSCR1	HMG20B	IRF2BP1	KEAP1	KLF16	KRI1	LOC407835	LONP1	LSM7	MPND	NCLN	NDUFA11	NDUFA13	PIAS4	PIN1	PLEKHJ1	PRDX2	PRR12	RAB8A	RAVER1	RFXANK	SH3GL1	SIRT6	SLC39A3	SMARCA4	SPHK2	THOP1	TIMM13	TMED1
Module 78	ACMSD	AGR2	AGR3	B3GALT5	B4GALNT2	BMPR1B	CAPSL	CCL15	CLPS	CPA6	CYP2A13	ESR1	FOXJ1	GATA4	GFRA1	GNRH2	GRM4	HIST1H2BM	HIST1H3B	HIST1H3C	HMP19	IL20	INSM1	ITLN2	KIF1A	KIR2DS4	KRT24	KRT75	LBP	LDHC	LRTM2	MSMB	OR4K15	PCP4	PGLYRP2	PRLH	PRSS1	RNASE3	SERPINA11	SERPINA12	SERPINA9	SORCS1	SOX2	STARD6	STRA8	SYT13	SYT9	TFF3	TTR
Module 79	ACHE	B4GALNT3	BAGE2	BTLA	C11orf21	C16orf45	CACNG3	CADPS	CBFA2T3	CBLC	CCL2	CCL3	CCL4	CCL8	CD163L1	CHRM4	CHRNA1	CLUL1	CSF1	ERP27	FCN1	GALNTL5	GNMT	GRHL3	GRIP2	GSC	GSTM3	GUCY2D	IGFBP5	IL18RAP	IL1B	IL7R	KCNA3	KCNG4	KLF17	KRTAP5-1	LIPG	MATK	MPV17L	NRCAM	OR5M11	PCSK6	POU3F1	PSG2	RBP1	SH2D1B	SLC10A4	STC1	TEKT3
Module 80	ABCG5	ABLIM2	ADORA3	ARHGAP22	ARHGDIB	ATP2A1	CBWD5	CDA	CHD7	CRYBB1	CSPG5	DCLK3	FJX1	FSCN1	FXYD5	GLRX	GNA15	GPX7	GSR	KCNK13	KRT26	KRTAP9-4	LDLRAD3	LILRA2	LRRC4	MMP15	MTHFD1L	MYEF2	NDUFA4L2	NPM3	NR2F2	NT5DC2	OR10T2	OR4B1	OTOA	PTPLAD2	RAP1GAP	RBM38	RNF152	S100A3	SLC24A5	SLC37A2	SLC5A6	SMOX	SNAI1	SPHK1	TCHH	TCP10L	TREM2
Module 81	AKAP3	ALS2CR11	B3GNT5	CA11	CLU	CNGA1	CPAMD8	CRB1	EPHB6	EPHX2	FOXC1	FRMD3	HOXD3	HOXD4	IGF2BP2	IL22	INHBB	KCNH4	KIAA1045	KLF5	L3MBTL4	MAP2	MCTP2	MET	MYOZ1	NALCN	NFIB	PCBP3	PKDREJ	PLCE1	PTCH1	RGMA	RGS9	RYR1	SCARA3	SCG3	SDK2	SERHL2	SERHL	SHC4	SLC46A2	SLITRK3	SOX6	STEAP1	STEAP2	STOX2	TGFA	TMEM71	TRIM2
Module 82	AFMID	C2orf61	C6orf48	CAMKK1	CCDC57	CRYZ	D2HGDH	DBP	DTX3	ETFA	FAU	FBL	FUZ	HEXDC	IDI1	IDI2	KCTD1	LRRC28	LSS	MXD1	MZF1	NACA2	NQO2	NRAS	NSMCE4A	OAT	OR13C8	OSBPL10	PKIG	PSTK	RAB40B	RPL18A	RPL35	RPL36	RPLP0	RPLP1	RPS16	RPS19	RPS26	RPS28	RPSA	SERGEF	SH3YL1	SLC5A5	TIFA	TKT	TMC7	TNRC6C	YPEL3
Module 83	AP4E1	ARIH1	ARNT	BTN2A1	C15orf40	C16orf52	CCNI	CLK3	CLPX	COPS2	CREBBP	EEF2K	IREB2	KLHL20	LOC285074	MLLT10	MTFMT	MTR	NSUN6	NUP54	PARP16	PDCD7	PIAS1	PIGB	PPP1R15B	PTPN4	RABGAP1L	RCHY1	RNF111	RSL1D1	RUFY3	RYK	SDCCAG8	SLC25A36	SMG1	SOS1	SRRM2	TCF12	THUMPD1	TNRC6A	TOR1AIP1	TRPM7	UQCRC2	USP8	VAMP4	WDR37	ZMYND11	ZNF248	ZNF33A
Module 84	AHSA1	B4GALT7	BOLA3	C14orf142	C14orf169	C21orf59	CLPTM1L	COX5A	COX7A2	CYCS	DDX41	DOLK	DOLPP1	ENDOG	ERH	FKBP3	GEMIN6	GTF3A	HMGN1	IPO4	KIAA0391	LMAN2	LSM5	MEMO1	MRPL17	MRPL23	MRPL36	NDUFS6	ODF2	PDCD6	PDCL3	POMP	PPM1G	PRELID1	PSMA3	PSMA4	PSMA6	PSMB5	PTGES2	RDH11	SNRPD1	SNRPF	SNRPG	SOD1	SRP54	TAF10	TM9SF1	TMED9	TRUB2
Module 85	ABCB8	ALKBH4	ARF5	ARMC6	ARPC1A	ATP5J2	ATP6V1F	BUD31	C19orf43	C19orf52	CCDC124	COPS6	DDX49	DTX2	ELOF1	FASTK	FDX1L	FSCN3	GATAD2A	GTPBP3	MAP1S	MDH2	MRPL34	MRPL4	NDUFB2	NSUN5	PDAP1	PGLS	POLR2J	POP7	POR	PRKCSH	PRKRIP1	PSMC2	PTCD1	RAD23A	REPIN1	RHBDD2	SHFM1	SLC12A9	SLC4A2	SSBP1	STX10	STYXL1	TBL2	TIMM44	TMEM161A	TMUB1	WBSCR16
Module 86	AATF	ACLY	ACOT8	ACTR5	ATXN7L3	BCL2L1	CCDC43	CDK5RAP1	CNP	COASY	COMMD7	CSNK2A1	CTNNBL1	DBF4B	DLGAP4	DNAJC7	DNTTIP1	DPM1	EDEM2	EFTUD2	EIF2S2	ELMO2	ERGIC3	GSS	GZF1	KIF3B	KPNB1	LSM12	MAPRE1	NANP	NCOA6	NDRG3	NFS1	NKIRAS2	PHF20	PIGW	POFUT1	PSME3	RAB5C	SLC35C2	STK35	STK4	TM9SF4	TP53RK	TRMT6	TRPC4AP	UBTF	VPS25	YWHAB
Module 87	AP1M2	BCL3	BRI3BP	BUB3	C11orf24	C14orf80	CDK2AP2	CIB1	CORO1B	CRB3	DPP3	FANCF	KLC2	LSM4	MAPK13	MRPL14	MRPL21	NCDN	NDUFS8	NR2F6	NUAK2	PFKFB4	POLD4	PPP1CA	PVRL2	RAB25	REEP4	RHOD	RMI1	RPS6KB2	RUSC1	SAC3D1	SFXN1	SLC20A1	SLC27A4	SLC29A3	SNAPC2	SSX2IP	STRBP	STXBP2	TCIRG1	TMED3	TMEM134	TMEM63B	TPM3	UNC93B1	VANGL1	VAV2	WDR34
Module 88	ABCF1	ABT1	AGPAT1	C6orf136	C6orf47	C6orf62	CCAR1	CCDC142	CLIC1	CSNK2B	CSTF3	DAXX	DAZAP1	DTNBP1	EHMT2	ELAVL1	FUS	GMEB2	GTF2H4	HNRNPA2B1	HNRNPC	HNRNPL	HNRNPU	HSP90AB1	LEMD2	LSM2	MAD2L1BP	MEA1	MRPS18B	NOL7	PPP1R10	PPP1R11	PTBP1	RNF5	SFPQ	SKIV2L	SLC35B2	SMPD4	TAF11	TBCC	TRIM26	TRIM27	VARS2	VPS52	WDR46	WRNIP1	YIPF3	ZBTB9	ZNF341
Module 89	ADAL	AGBL5	BCL7A	C6orf120	CCDC7	CCPG1	CDV3	CHD6	CLCN3	CYP2R1	FAM120B	FARP2	FBXO4	INPP5F	KLHL25	NF1	NT5DC1	PARP6	PCDHA9	PIK3C2B	PLEKHA1	PTPRF	PXN	RABL3	RARG	RGS3	RSPH3	SEMA4F	SENP8	SERINC3	SERTAD2	SLC24A1	SLC38A2	SMAD7	SMCR8	SNX9	SPG11	SRI	TAF7	TBC1D19	TSPYL1	TSPYL4	UBR1	USP40	VEZF1	ZNF101	ZNF484	ZNF740	ZNF792
Module 90	AASDH	ADD1	ANAPC4	AP4S1	ATP5S	C9orf156	CAPN7	CDKN2AIP	CLASP2	CNOT6L	DNAJB14	FANCM	FBXO8	FRYL	GNPDA2	HACL1	HECTD1	IKZF4	IQSEC1	KLHDC2	KLHL8	MAP4K5	MBD5	MFSD8	NEK1	NR2C2	NUBPL	RAB28	RAB33B	RBPJ	RFC1	RGS12	SEC24B	SEPSECS	SMARCAD1	SOS2	TBC1D5	TMEM128	WDFY3	XPA	XPC	ZCCHC4	ZFYVE20	ZNF141	ZNF189	ZNF510	ZNF721	ZNF782
Module 91	ABCC6	ADAM20	ADRA1D	ALDOC	ANPEP	C3orf49	C9orf131	CNTN3	COL11A2	CSTA	DAOA	DCC	FGFR2	GCK	GPHB5	HOXB8	KCNA6	KCNIP1	KCNK3	KYNU	LEFTY2	LRIT2	MAPK10	ME1	NFASC	OR4M2	OR4N2	OR4Q3	OR6V1	PAPOLB	PCDH15	PDE8B	PKIA	PKNOX2	PLG	POMC	PRLHR	PSG11	SLC10A2	SUCNR1	SULT1E1	SV2B	TAS2R9	TCERG1L	TCF15	TMPRSS5	ZNF334
Module 92	AMIGO3	ARHGEF16	ATP6V0E2	BCL9	C10orf95	CACNB3	CHPF	CLDN7	DARS2	DHRS13	DOPEY2	ENAH	ERMP1	FLVCR1	GALE	HSF2BP	HYAL3	INTS7	LASP1	LPPR2	LRRC8E	NAT14	NVL	OTUB2	PARP1	PCGF2	PRSS8	PSMB3	PTMS	PTP4A3	RAB3A	RAB3D	RNF208	SEC24D	SLC12A8	SLC37A1	SLC39A11	SMYD3	SPAG1	STK32C	TDRKH	TMEM125	TMEM97	TP53I11	TRAF4	TUFT1	VWA1
Module 93	APPBP2	ASCC3	C20orf196	CBX5	CHSY1	CYB5R4	DHX40	EDEM1	FAM53B	FBXL18	GPR157	KIAA0100	LITAF	MAP3K9	MTRR	NBEAL2	NPHP4	PGM3	PPM1D	PTP4A1	RCAN3	REEP3	RPS6KB1	RWDD2A	SGMS1	SSH2	TMEM159	TUBD1	ZNF100	ZNF20	ZNF253	ZNF254	ZNF43	ZNF440	ZNF443	ZNF557	ZNF564	ZNF625	ZNF627	ZNF682	ZNF697	ZNF700	ZNF709	ZNF714	ZNF738	ZNF799	ZNF85
Module 94	AKT1S1	ALKBH6	AP2A1	BSCL2	C19orf47	CALM3	CAPNS1	CLPTM1	CNOT3	COX6B1	COX8A	DEDD2	DHX34	EPN1	EXOSC5	FBXO46	FIZ1	GEMIN7	GPR137	GRWD1	GSK3A	KDELR1	LIN37	MARK4	NAPA	NFKBIB	NOSIP	NUDT22	PIH1D1	PNKP	POLR2I	PPP2R1A	PPP5C	PRPF31	PSMD8	PTOV1	RAB4B	RBM42	SCAF1	STRN4	THAP8	TIMM50	TRIM28	U2AF2	UBE2M	USF2	ZNF428
Module 95	ACADSB	ACADS	ANG	AXIN2	BTG2	C1orf21	C6orf201	C9orf47	CAB39L	CAPS2	CASC1	CDON	CGNL1	CYP3A5	DDO	DNAH7	DYNC2H1	EFCAB6	FAM129A	GRAMD1C	HTR7	IQGAP2	IRS1	ITPR1	KIAA1377	LRRC48	LRRK2	MAST4	NBEA	NOSTRIN	PALM	PKD1L1	PNPLA7	RNASE4	SEMA3C	SEPP1	SETBP1	SLC43A1	SMOC2	STON2	THRB	TLR3	TSSK4	USH2A	VIPR1	VIPR2
Module 96	ALOX5AP	APOC1	APOE	ASGR2	BIN2	C2	CCR5	CIITA	CLEC7A	CORO1A	DAPP1	EBI3	EMR1	FAM26F	FPR1	GALM	GPR132	GPSM3	HLA-DMA	HLA-DQA1	HLA-DQB1	HLA-DRB5	ICAM1	IL2RA	ITGA4	ITGAL	ITGAM	ITGB7	JAK3	LAT	LCP1	MAP4K1	PDE6G	PTGS1	PTPN7	RAC2	SIGLEC5	SLA2	SNAI3	SP140	SYK	TNFSF8	TNIP3	TRAF3IP3	VAV1	ZC3H12D
Module 97	EEF2	EIF1	EIF3E	EIF3F	GNB2L1	IMPDH2	NACAP1	NACA	PFDN5	RPL12	RPL13A	RPL14	RPL15	RPL18	RPL23A	RPL24	RPL27A	RPL27	RPL29	RPL31	RPL32	RPL35A	RPL37A	RPL37	RPL38	RPL41	RPL6	RPL7A	RPLP2	RPS10	RPS11	RPS13	RPS14	RPS15A	RPS18	RPS20	RPS21	RPS23	RPS24	RPS27	RPS29	RPS2	RPS3	RPS5	RPS8	RPS9
Module 98	AES	ALKBH2	ATP5G2	ATP5J	ATP5O	BLOC1S1	C12orf10	C12orf45	C21orf33	CCDC115	CCDC94	CD63	CLTB	DCTN3	GNAI2	GPX1	GPX4	GRHPR	HDHD3	HINT2	HYAL2	LDLRAP1	LRRC27	LZTS2	MRPL39	MRPL54	MRPS6	MTG1	MYL6	NDUFB8	NDUFV3	NUDT2	PAOX	POLR2E	PPP2R2D	PTPN18	RPS15	RWDD2B	SARS2	SEC31B	SFT2D3	TESK1	TMEM53	TUBGCP2	U2AF1	ZNF511
Module 99	ANKRD28	ARL8B	ATG7	BRD9	BRPF1	C10orf88	CHCHD4	CNOT10	DCLRE1A	DYNC1LI1	EXOC3	JAGN1	LSM3	MED10	METTL6	MKRN2	MLH1	MTMR14	NGLY1	NOLC1	OGG1	OXNAD1	OXSM	PDCD11	PPRC1	RAB5A	RAD18	RAF1	SDHA	SETD5	SLC25A38	SMC3	SMNDC1	TAF5	TATDN2	THUMPD3	TOP2B	TRNT1	TSEN2	UBE2E1	UBP1	VGLL4	VHL	WDR70	ZC3H8	ZDHHC6
Module 100	ACBD6	APH1A	ARL8A	ARPC5	BGLAP	C1orf43	C1orf85	COPA	CRTC2	DAP3	DEDD	GPR89A	HAX1	IPO9	ISG20L2	MRPL9	NDUFS2	PEX11B	PIGC	PIGM	PMF1	POGK	PRCC	PRUNE	PSMB4	PSMD4	RBM8A	RFWD2	SCNM1	SDHC	SF3B4	SLC25A44	SLC39A1	SMG7	SSR2	STX6	TIPRL	TMCO1	UBAP2L	UBE2Q1	UCHL5	UFC1	USF1	USP21	VPS72	ZNF687
Module 101	ADAM2	APOC3	C10orf99	C1orf110	CGB2	CYP24A1	CYP2C19	DPPA5	FETUB	FGF19	FGF20	FOXE1	GAST	HBE1	HBZ	HILS1	HSPB3	LCE3A	LRP1B	LTF	LYPD2	MOGAT2	MS4A6E	NR0B2	NTSR2	NXPH2	OR1J1	OR1J4	OR1Q1	OR2AE1	PGLYRP1	SERPINB13	SFRP5	SFTPC	SLC28A3	SLC5A1	SLITRK1	SOST	SPRR2G	TAS2R46	TMEM89	TMPRSS11A	TMPRSS11D	TMPRSS11F	TTPA	UGT1A8
Module 102	AGMAT	AIFM3	B4GALNT4	BARD1	BASP1	BRCA2	C1orf53	COMTD1	DBNDD1	DHCR7	EIF4EBP1	EPHA10	FUT2	FXYD3	FZD2	GAS2L3	GINS2	H2AFX	HN1	HPSE	IER5L	IKBKE	IL18	LRFN1	LRFN4	MANEAL	MIF	NME1	OVOL1	PAFAH1B3	PPFIA3	PRR7	PRSS22	PYCR1	RIBC2	RTN4RL2	RTN4R	SLC2A6	SLC6A9	SLC7A11	SPAG4	TFRC	TIGD3	TRPM2	TUBB8
Module 103	ACE	ADAMTS4	ANK3	ARHGEF19	AS3MT	AUTS2	CCDC28B	CLSTN3	COL13A1	DUSP8	FAM69B	HAVCR1	HDGFRP3	IL23A	LRRC10	MTMR7	NT5M	NUPR1	OMG	OPRL1	OR51A7	OR8B4	OR8B8	PACSIN3	PFKFB2	PLA2G4C	PLXNA2	PRSS27	RGS14	RHPN2	SELM	SEMA4A	SEMA4G	SHANK2	SLC25A4	SLC2A13	TMEM154	TMTC2	TNFAIP8L3	TRAM1L1	TRIM46	VEGFA	YOD1	ZNF117	ZNF92
Module 104	BCAP29	BEST1	BOLL	CCL16	CLDN12	CLEC4M	COX6B2	CRYGS	CSTL1	CYP46A1	EP400NL	FAM118A	FAM131A	FBXO24	FNBP4	HMGA2	HYMAI	INPP5E	KIAA1919	LIPC	LMOD3	LRRC19	LRRC36	MC2R	MCF2L2	MCHR2	MUM1	NLRP8	OR51E2	PRELID2	RALGDS	RASGRP4	SH3BP2	SIGLEC11	SLC28A2	SLC7A14	SYPL1	TEP1	TIGD1	VENTX	ZNF454	ZNF554	ZNF555	ZNF57	ZNF77
Module 105	AKT1	B4GALT4	BRF1	CAPRIN1	CCDC112	CCDC86	CDKN2AIPNL	CLEC2D	CMAS	COPS7A	DNM1L	EMG1	ERGIC2	FBXL14	GOLT1B	HINT1	HSPD1	KRAS	LTBR	MARS2	MLF2	MRPL51	MRPS35	MTA1	NAT10	NDUFA9	NECAP1	NPM1	NUDT14	PDHX	PRMT3	SAAL1	SERF1A	SIVA1	SLC3A2	SMN1	STRAP	STX3	THG1L	USP5	WBP11	WDR74	XRCC3	YARS2	ZNF354A
Module 106	ALX1	BMP5	C7orf34	CCK	CCL27	CHGA	CHGB	CLDN16	CR2	CSF2	DDC	FCAMR	FIGLA	GJB6	GPR15	GPR25	HBQ1	HPR	HP	INSL6	KLK10	KLK11	KLK12	KLK13	KRT77	LGALS14	LRP2	MRGPRE	MYL2	NPY1R	NPY5R	NPY6R	PLA2G2A	PLA2G4E	PTTG2	RHCG	RPRML	SCEL	SLC13A2	SLC6A15	SPINK6	SYCP1	TRIM43	WFDC5	ZP2
Module 107	ACOT12	ACPT	AGTR1	ANP32D	AREG	C3orf22	CA1	CADM2	CRP	CYP4F12	CYP4F22	DIO3	DRD1	EPHA6	EPS8L3	FGF8	GH2	GTF2A1L	HCN1	HOXA13	HRASLS5	HSD17B3	IL4	ISL1	KHDRBS2	LHFPL4	LMOD2	NMBR	NOVA1	OMP	OR11H12	OR1C1	OR2A2	OR52W1	PDZK1	PPY	PROK2	RFPL4B	RIT2	RPL10L	SIM1	SLC10A1	TAS2R10	UTS2R	VSIG2
Module 108	ALAD	ASB14	AUH	BMS1P5	CCDC36	CCDC66	CTDSPL	DTWD1	EIF4B	ETFDH	FBXO40	GTF2IRD2	LETMD1	LGALS4	LIAS	LPAL2	MAN2A2	MAN2C1	MAPKBP1	MYH7B	NICN1	NISCH	NKTR	PIWIL2	RBM5	RBM6	RPL32P3	SGSM2	SLC14A2	SLC25A34	SLC35F1	SNX1	TRPM3	TSGA10	TTLL11	TTLL3	TUBGCP6	ZC3H6	ZNF333	ZNF33B	ZNF483	ZNF546	ZNF589	ZNF780B
Module 109	ADAMTSL3	AKAP9	ANKRD26	ATE1	C11orf30	CNNM2	DMXL2	DUSP16	GALNT4	GLB1L	GNA11	ID2	IFT74	KLHL9	LMTK2	LPIN2	MAP3K13	MTAP	MYO5A	NFIC	NHLRC2	PAWR	PBXIP1	PDZD7	PDZD8	PRKRIR	PTPN3	REL	RSF1	SFXN3	SNX25	SUSD1	SYNJ2	TMEM181	TRIM16L	TUSC1	UNC13B	USP49	USP54	UVRAG	ZBTB37	ZDHHC20	ZKSCAN1	ZNF619
Module 110	ATN1	ATPAF1	C12orf4	C18orf25	CCDC91	CPT2	CTBS	DCP1B	DDX47	DERA	DNAJB9	DYM	ERC1	ETNK1	FOXJ2	FPGT	HDHD2	IMPACT	ING4	KIAA1468	LOH12CR1	M6PR	MBD1	MED21	MIB1	OMA1	PEX5	PHB2	PHC1	PIK3C3	PYROXD1	RECQL	SMAD2	SPCS3	TM2D1	TMEM59	TULP3	VPS4B	WDR7	WNK1	ZCCHC2	ZNF236	ZNF24	ZNF384
Module 111	ABCB10	ABL2	AHCTF1	ANGEL2	ARID4B	ATF6	BLZF1	C1orf27	CDC73	CEP350	DDX59	EXOC8	FAM20B	FBXO28	HEATR1	IRF2BP2	LPGAT1	LYPLAL1	MDM4	MEF2D	MRPS14	NME7	NSL1	NUCKS1	NUP133	OTUD7B	RAB3GAP2	RAB4A	RBBP5	RCOR3	RPS6KC1	RRP15	SCYL3	SLC39A10	TAF1A	TAF5L	TATDN3	TOMM20	TOR1AIP2	TPR	TROVE2	WDR26	ZC3H11A	ZNF669
Module 112	ASB17	CCDC89	COL4A4	CPXM1	CPZ	CTF1	DDR2	DHRS9	DIO2	DLEC1	EREG	F13A1	FBLN1	FGF14	FMO1	FMO3	FNDC5	FST	GALNT12	GAP43	GLIS1	GPC6	HMCN1	HUNK	KCNJ12	KCTD16	MAP6	NEGR1	OMD	PCDHB16	PCDHB4	PCDHB5	PCDHB6	PCDHB7	PDGFRL	PDZD2	PID1	PPFIA2	SFRP4	SLC2A2	SPON1	UNC5C	ZFHX4
Module 113	CCR2	CCR7	CD247	CD38	CD8B	CLEC4C	CLECL1	CTSW	DERL3	EOMES	FASLG	FUT7	GFI1	GNLY	GP1BA	GPR171	GPR18	GZMB	GZMK	GZMM	HLA-DOB	HLA-DQA2	HLA-DRB6	IL2RB	ITK	LILRA4	LTA	LTB	LY9	PLA2G2D	PLCXD2	PNOC	PRF1	PYHIN1	SELL	SLAMF1	STAP1	TBX21	UBASH3A	XCL1	ZAP70	ZBTB32	ZNF683
Module 114	ASXL2	BICD1	CACNB2	CCNT1	DDI2	DGKH	DOCK5	ERN1	ETV3	EXOC6B	GPR176	HELB	HIPK3	IPMK	KBTBD7	KIAA1958	KLHL11	KRTAP8-1	LATS1	LCOR	LNPEP	MAN2A1	MFHAS1	MGAT5	N4BP2	NCOA2	NEU3	PPTC7	PRKAR2A	PTPLB	RAD54L2	RAPGEF6	RSC1A1	SERINC5	SFMBT2	SLC30A4	SOCS7	SPATA13	TAOK1	UHMK1	USP12	WDR31	ZNF641
Module 115	ATF7	ATXN7	CHD2	CRBN	DCP1A	DDX17	DUSP19	EIF1B	EPC1	EPC2	FAM21C	GABPA	HBP1	HERC2	IKZF5	ING5	KIAA0430	KIDINS220	KLF3	LIPT1	LRIG2	LYRM7	MKLN1	MORC3	NCOA4	PAPD4	PCF11	PPP3CB	PPWD1	PRDM2	REV1	RUFY2	SIRT1	SLMAP	SPEN	TBC1D13	TSC1	VPS13D	ZBTB40	ZNF136	ZNF561	ZNF791	ZRANB1
Module 116	ACD	AKTIP	AP1G1	BRD7	CFDP1	CIRH1A	CMIP	COG4	COG8	CTCF	CYB5B	CYLD	DDX19A	DDX19B	DHODH	DNAJA2	E2F4	EDC4	EXOSC6	FUK	GCSH	GFOD2	HERPUD1	HSDL1	ITFG1	KARS	LONP2	N4BP1	NIP7	PHKB	PRMT7	SETD6	SIAH1	SPG7	TCF25	TERF2	THAP11	TRAPPC2L	TXNL4B	VAC14	VPS35	VPS4A	ZDHHC7
Module 117	ABCA10	ABCA8	ABCA9	ACACB	ALDH1L1	ANGPTL1	AOC3	ATF3	ATOH8	BMP3	CLEC3B	DUSP1	EGR1	EGR2	FGF2	FOS	GPAM	GPX3	HSD3B2	HTR2A	IGFBP6	ITGA7	ITIH5	KLB	KLF4	MLXIPL	MRAP	MYOM1	NAALAD2	NPR1	NR4A1	NR4A3	PDE3B	PLAC9	PPARG	PYGM	RDH5	SCN4A	SLC16A7	SLC2A4	SORBS1	TNXB	ZFP36
Module 118	ADAMTS9	AMOTL1	ARHGEF4	ARID5B	C1QTNF1	CCDC82	CDC14B	CHST3	DUSP6	EPB41L2	ETV5	FAM49A	FNDC4	FXYD6	GPRC5B	GRAMD3	KCNJ2	LAMA1	LPHN2	LRIG3	MAP1B	MFGE8	NMT2	PDZRN3	PIWIL4	PLD1	PRDM5	PRNP	PTPN14	RARB	RGL1	RNF175	RNF180	SACS	SAMD4A	SSPN	STON1	TLE4	TMCC3	ZC3H12C	ZFP36L2	ZNF521
Module 119	ACTR8	APPL1	ASTE1	CEP63	CGGBP1	CLDND1	CNBP	CRYZL1	DPH3	EIF2A	FBXO3	GTF2H1	IFNAR1	MAP4	NFYB	PBRM1	PCNP	PIK3C2A	QRICH1	RNF13	SETD2	SLC15A4	SYNJ1	TMEM50B	TMF1	TRAF6	TSC22D2	TTC17	USP15	USP16	USP19	USP47	USP4	VPRBP	ZBED5	ZCCHC9	ZDHHC3	ZNF197	ZNF445	ZNF621	ZNF654	ZXDC
Module 120	APBA1	AVPR1A	BIN1	BMP6	CBX7	CEBPA	CPM	CPXM2	FHOD3	GNG7	HAAO	HSPA12A	HYAL1	IL17D	IL17RD	ITGA10	ITGA9	KALRN	KCNT2	KIRREL	LARP6	LTBP4	MUSTN1	MYO7B	NES	OXER1	PDLIM4	PRX	PTCH2	PTGIS	PVRL3	RAPGEF3	REM1	SLC17A7	SLIT2	SMAD9	SPATA9	STBD1	TMEM88	TXNIP	ZNF366
Module 121	A2M	AASS	AFAP1L1	ATP1B2	CALCRL	CDH13	CDH5	CLEC14A	CLEC1A	CUBN	CYGB	CYYR1	FAM124B	FILIP1	GRASP	GYPC	HSPA12B	KLF2	LDB3	MCAM	MYOM3	NOTCH4	NR5A2	NRIP2	PCDHGB7	PDE11A	PDE1A	PDE7B	PNPLA2	PPAP2A	PTPRM	PZP	RASIP1	RASL12	SHANK3	SOX7	ST6GALNAC3	TENC1	THSD1	TRPC6	TTC28
Module 122	ACSL5	ASB2	BCL11B	BIRC3	C3	CD200R1	CD244	CD69	CD79B	CR1	DUSP2	FCER2	GHRL	GPR114	IL27RA	IL7	INSL3	KIR3DL1	KLRB1	KLRK1	LAIR2	LGALS2	MYO7A	P2RY13	PARP15	PBX4	POU2AF1	PRKCQ	SLC24A4	SLC2A5	SPNS3	TCF7	TNFRSF13B	TNFRSF8	TOX2	TOX	TSPAN32	TXK	VNN1	VNN2	WNT10A
Module 123	ACVR2A	ADH5	ANKRD36	ARHGAP21	BVES	C19orf12	C9orf72	CCDC50	CUTC	EHBP1	ELAC1	FBXW7	FRMD4A	IFNGR1	ITGB1BP1	KIAA1614	KLF11	LRRC34	LYSMD4	MICAL3	MPL	NAB1	NOD1	NT5DC3	PELI1	PNRC1	PPARA	PPARGC1B	PPM1F	RFXAP	RHOQ	SAV1	SH3TC2	TANK	TRPM6	TTC23	TUBE1	UGP2	USP31	WSB1	ZFAND5
Module 124	ABHD10	ACY1	ALG14	ANAPC13	BAP1	C3orf62	CCDC71	DAG1	DALRD3	DHX30	EXOSC7	GLT8D1	GNL3	IFRD2	KLHL18	LARS2	MON1A	NCKIPSD	NEK4	NME6	PCCB	PDHB	PSMD6	PTPN23	QARS	RBM15B	RFT1	RHOA	RNF123	RRP9	RYBP	SCAP	SELK	SFMBT1	SHQ1	SS18L2	ST7	THOC7	TMEM115	TUSC2	UQCRC1
Module 125	AKAP8	AMMECR1L	BSDC1	C2orf49	CIAO1	DBT	DDX18	DGCR8	ERCC3	FOXJ3	GPATCH3	GPBP1L1	HIAT1	KPNA6	METTL8	MRPL30	NADK	NECAP2	NRF1	NSUN4	OPA3	PHACTR4	PLEKHM2	PNN	PPIG	PRPF38B	PUM1	RBBP6	RBM25	S100PBP	SF1	SNIP1	TCERG1	THRAP3	TXLNA	WDR33	ZMYM1	ZMYM4	ZMYM6	ZNF2	ZNF317
Module 126	BZW2	C20orf27	CAND1	CCT2	CD9	CDK2AP1	CDR2L	CNKSR1	CPNE1	DBN1	DYRK2	E2F3	ERO1L	FOXP4	GNPNAT1	GRTP1	HOMER3	HPS3	LACTB	LDHA	LRRC23	MDM2	MEX3D	MGC72080	MIPEP	NEK6	NIPA1	NUP107	OVOL2	P4HA1	P4HA2	RAB3IP	RAP1GDS1	SLC35E3	SOX4	SPSB2	SRC	STK19	TCF3	TGIF2	YEATS4
Module 127	ACTG1	ANKRD39	ARHGDIA	ARMC7	ASPSCR1	ATP5H	BOLA1	C17orf62	C17orf70	C17orf89	CCDC137	DPM3	DUS1L	DUSP23	EIF4A3	FBF1	FOXK2	GALK1	GPS1	GRB2	H1FX	HGS	HRAS	ICT1	IGSF8	MAGEF1	MESDC1	MIF4GD	MRPL38	MRPS7	NAT9	NUP85	POU2F1	SIRT7	SLC25A19	SUMO2	TBCD	THOC3	TRIM65	TSEN54	UBE2O
Module 128	AK2	C1orf174	C1orf216	CAPZB	CASP9	CDC42	CPSF3L	DNAJC11	DNAJC8	EIF3I	GNB1	ICMT	LRRC41	LRRC47	MRPL20	NUDC	PANK4	PARK7	PEF1	PEX10	PEX14	PHF13	POMGNT1	PPCS	PPP1R8	RBBP4	RER1	RPA2	SDF4	SDHB	SSU72	TAF12	THAP3	TMEM50A	TMEM69	TRAPPC3	UBE2J2	XKR8	YTHDF2	ZBTB48	ZCCHC17
Module 129	ABCC8	ADAMTS15	C1orf111	C1orf168	CDRT15	CHAD	CLSTN2	CRISP1	CYP4B1	DACH1	ELOVL2	ERBB4	EYA1	FLRT3	GGNBP1	GRIK3	KCND3	KRTAP1-5	LGI3	LYPD6	MAG	MYO3A	MYRIP	OR10G2	PAX2	PGR	POU1F1	PPP1R3C	PTPRT	RBM24	RGS22	RP1	SCUBE1	SCUBE2	SERPINA5	SLC7A2	STK32B	TMC3	UGT3A2	ZSCAN1
Module 130	ABCC2	ABLIM3	ADRA1B	ADRA2A	AMBN	BAALC	C4orf17	C9orf24	CMYA5	CX3CR1	CYBRD1	ENPP3	FMO5	FMOD	GML	GSTM2	IQUB	KCNMA1	LDHD	MT1E	NFKBIZ	NTN4	PCDHB3	PDE6C	PDZD3	PHOSPHO1	PHYHD1	PRKACG	PRTG	PTGER3	RXFP2	RYR2	SEMA3E	SHBG	SLC17A1	SORBS2	SPATA18	SYT6	UPP2	WBSCR17
Module 131	BAAT	C4orf36	C5	CTNNAL1	DCBLD2	DNM1	EPS8	GADD45B	GPR125	GPR83	IDH1	IER2	IFNA16	IL1RAP	JUNB	JUND	KRTAP4-2	LAMC1	LDLR	LRP6	OR1A1	OR5J2	OR5V1	PIGZ	PIM1	PRG2	PTPLA	PVRL1	SEMA6C	SHF	SLC31A2	SLC43A3	SMPDL3A	SPG20	SVIL	TNNI3K	TRIB1	TRIM68	WWTR1	ZNF132
Module 132	ANXA6	ARHGEF5	ARNTL	BMPR1A	C6orf57	CASP8AP2	CTNNB1	DHX33	DOCK7	ENOSF1	FAM115A	FBXL4	GCLC	GNB5	GNE	HACE1	IRAK1BP1	MANEA	MCM9	MTMR12	OXR1	PHIP	PLEKHA7	POLI	SENP6	SLC17A5	SP4	STIM1	TNKS2	TSHZ1	TTC14	TTC21B	ZADH2	ZHX1	ZNF292	ZNF441	ZNF491	ZNF493	ZNF595	ZNF763
Module 133	ADIPOR1	ALDH18A1	APOA1BP	ARF1	ARV1	B4GALT3	C1orf35	CACYBP	CCT3	CKAP4	CNIH4	ENTPD7	FLAD1	GBA	GGPS1	GLRX2	GUK1	H3F3A	HDGF	ILF2	JMJD4	JTB	LEFTY1	MRPL24	MRPL55	MTX1	PSEN2	PYCR2	PYGO2	RABIF	RNPEP	SCAMP3	SNRPE	SRP9	TARS2	TIMM17A	TMEM9	TOR3A	TRIM11	UBQLN4
Module 134	ASCC1	ATG3	ATP6V1A	BAZ1B	C2orf47	CHD4	COPS8	CPSF6	DBR1	DHX9	EIF4E2	FUBP1	GSK3B	HNRNPR	IWS1	KHDRBS1	KPNA1	KPNA4	MBD4	MRPL44	NCOA5	NIF3L1	PRPF40A	QTRTD1	RAB7A	RBM14	RBM45	RPE	SAP130	SEC22A	SMARCAL1	SNX4	TARDBP	TOMM70A	TSN	UMPS	XPO1	XRCC5	ZC3H15	ZNF207
Module 135	ADCYAP1	ART4	ASCL3	ATP12A	BCL2L10	C17orf64	C22orf31	CA10	CD5L	CDH10	CPB2	CRYAA	CYP2C9	DUSP26	FGF17	GABRB1	GPM6A	HAO2	IL26	KIR3DX1	LIPF	LYZL4	NPFFR1	NR5A1	OR10H1	OR1E1	PSMA8	SERPINI2	SLITRK5	SPATA22	SPINK2	STMN4	STOML3	SYT10	SYT4	TCF23	TSPAN19	USH1C	YIPF7	ZDHHC19
Module 136	ADCY5	ADRB1	C10orf62	C1orf95	C6orf10	CBLN1	CDKL2	CNGB3	CST8	CXCL1	CXCL3	CXCL5	DIRAS2	DPEP3	H1FNT	HMGCLL1	IFNA5	IRX4	KCNS1	KCTD8	KRT27	MATN4	NLRP4	NPPB	NT5C1A	OR2A25	OR4N4	PADI4	PKP1	PRAMEF1	PRAMEF2	PRSS12	RDH8	SELV	SLPI	SMOC1	TGM5	TRIM63	UBE2U	ZNF804B
Module 137	ADAMTS18	ALDOB	AMY2A	ANKRD29	APOH	BANK1	BDNF	CABP5	CACNA2D1	CCDC85A	CDH8	COL4A3	CTTNBP2	EPHA5	FOXP2	GABRA2	GCNT4	GLT1D1	GPR151	GRIN2A	GYPA	HS3ST2	HSPA4L	KCNA10	KCNA5	KLKB1	KLRF1	LAMA3	MCOLN3	NAV3	OR51B2	P2RX1	PTGDS	SCN10A	SLCO1C1	SOCS2	SOX5	THSD7B	TSHR
Module 138	AMD1	ARHGAP27	ARL5B	BRAF	BTBD3	CD47	CLIP2	DENND3	ELK4	ETV6	GJC1	GLS	GPR180	IFT57	KIAA1147	KLHL7	L3MBTL3	MAP4K4	MTMR2	NCK2	OPN1SW	PAPSS1	PARP4	PLEKHG2	RAP2A	RIN3	RSU1	SH3PXD2B	SUPT3H	TBC1D1	TFEB	TIAM2	TMEM169	TTC7A	USP6NL	YES1	ZC3HAV1L	ZNF121	ZNF532
Module 139	ABCF2	AGK	ARMC10	BPGM	C17orf75	CASP2	CBWD1	CBWD6	CHCHD3	CHCHD6	DDX52	DIRC2	DUS4L	EEFSEC	HDAC1	HMGN2	IQCC	LMAN1	MKRN1	MRPS33	NARS	NDUFA5	RBM28	RFFL	RHEB	RINT1	SMARCE1	SND1	SUZ12	TAF15	TRIM24	TXNL1	UTP6	ZNF212	ZNF282	ZNF746	ZNF777	ZNF786	ZNHIT3
Module 140	ADCY4	ANTXR2	ARHGEF15	CD200	CD248	CD34	DLC1	EBF2	EGFLAM	EHD2	ELTD1	EMCN	EPAS1	ERG	FOXO1	GNG11	GNG2	GPR116	JAM2	LDB2	LHFP	MMRN2	MYCT1	NAALADL1	PALM2-AKAP2	PDE1B	PEAR1	PPAP2B	PTPRB	RHOJ	ROBO4	SHE	SPARCL1	SYNPO	TAL1	TEK	TGFBR2	VWF
Module 141	ADNP	AKR1A1	ARFRP1	CENPB	CSE1L	CSTF1	DDX27	DIDO1	DNAJC5	ENTPD6	ITPA	LSM14B	MOCS3	NDUFV2	OGFR	OSBPL2	PRPF6	RAB22A	RAE1	RBCK1	RTEL1	SLMO2	SNRPB2	SPATA2	SS18L1	STAU1	TAF4	TCFL5	TGIF1	TPD52L2	UCKL1	VAPB	VPS16	YIPF1	YTHDF1	ZFP64	ZGPAT	ZNF512B
Module 142	ADAM32	AMPH	C8orf4	CGB1	CLCNKA	CLCNKB	CLDN1	CTNNA3	DCLK1	ENAM	ERC2	FKBP6	FOXC2	GCKR	GLRB	KCNK2	KCNK4	KLK14	LDHAL6B	LOC541473	LRRC4C	MAS1	MEGF10	NR1I2	NRXN3	PLAT	PRODH2	RTN1	SCN8A	SEC14L2	SLC22A6	TMEM26	TMIE	ZNF208	ZNF214	ZNF676	ZNF99
Module 143	ADD3	ARHGAP24	BACH2	ETV1	FEZ1	FILIP1L	FSTL1	GAS7	GEM	GLT8D2	GPR124	GRID1	GULP1	HSD17B11	JAM3	KCNJ8	LAMA4	LAYN	LIMS3	LPPR4	LTBP2	MRVI1	NT5E	OLFML1	PCSK5	PODN	PRDM8	PRKD1	RASGRF2	RCAN2	RFTN2	SERPINF1	SNAI2	SYPL2	TACC1	TSPAN11	ZFPM2
Module 144	ACSBG2	AMT	AMY2B	BTBD11	BZRAP1	CACNA1G	CAPN3	CCDC144A	CCDC144B	CDH23	CH25H	CYP4A11	CYTL1	DPP4	GNRH1	HAS2	HERC2P2	ITIH4	MASP2	ME3	MYH3	MYO15B	NPFF	PFKFB3	SASH1	SATB1	SEMA3A	SGCE	SULT1C4	TM4SF18	TSSK3	TTN	ZDBF2	ZDHHC2	ZNF154	ZNF502
Module 145	ACTR3B	ALDH8A1	ANKRD23	AVIL	C3orf35	CABLES1	CASP7	CCDC113	CCR6	DGKA	FAM111A	FUCA1	GP5	GUCA1B	IDUA	KCNJ14	KRBA1	MAK	MREG	NAV1	NUDT18	OR5B3	OR5T3	PEX6	PLEKHH1	PPFIBP2	PSTPIP2	RNF32	SAG	SEMA4C	SLC45A4	SQRDL	STARD5	TMBIM4	TMEM62	ZNF536
Module 146	ACTR10	ANGEL1	ATXN3	BAG5	BTBD7	CALM1	CDC42BPB	DDX24	DICER1	DLST	DYNC1H1	EIF5	FBXO34	FCF1	KLC1	MARK3	MLH3	NUMB	PACS2	PPM1A	PPP2R5C	RCOR1	SETD3	SIPA1L1	SMEK1	TIMM9	TRAPPC6B	TRIP11	TRMT5	WDR20	YLPM1	ZBTB1	ZBTB25	ZC3H14	ZFYVE1	ZFYVE26
Module 147	AAK1	ANKS1A	ATF2	ATG4C	BBX	BIRC6	C6orf89	CLASP1	EPS15	EVI5	ITSN2	KCTD20	KIAA2018	LRCH3	MAPK14	MCFD2	MGA	MIER1	NIPBL	PHF3	RANBP2	RAPGEF1	RGPD4	ROCK1	SETX	SLC35A5	SON	STAG1	TGOLN2	UBR2	USP34	XRN1	ZNF318	ZNF407	ZNF451	ZYG11B
Module 148	AASDHPPT	ANAPC1	ARCN1	ARL6IP6	ATF7IP	BCL9L	C11orf73	CCDC90B	CRLF3	DDX10	DDX21	DLAT	EED	EI24	EXPH5	EXT2	FAM118B	FAM3C	FBXO10	HMGN4	IQCB1	NUP153	NUP160	QSER1	RNF26	SLC37A3	SRPR	STT3A	TCP11L1	TMEM109	TMEM126B	USP28	UTP20	VPS26B	ZBTB39	ZW10
Module 149	AFF4	ANKHD1	BRD8	C5orf24	CDKL3	CNOT8	CSNK1G3	ERCC8	FBXO38	FBXW11	FNIP1	GIN1	IBTK	IPO11	KIF3A	LYSMD3	MAML1	MFAP3	MIER3	MRPS27	MSH3	NSD1	PTCD2	RAD17	RAD50	SKIV2L2	SLC25A46	SMAD5	SNX14	SRFBP1	STAM2	TBC1D9B	TMEM161B	WDR36	YTHDC2	ZFYVE16
Module 150	ARMC8	ATR	CTNND1	DHX36	DLG1	DNAJC13	GIT2	GMCL1	HIF1AN	IPO8	KIAA1715	LRRC58	MYNN	NCKAP1	NDST2	NDUFS1	NMD3	NSUN3	OSBPL11	OSBP	PHC3	PIK3CB	PIK3R4	PPP4R2	RIPK1	RREB1	SENP2	SLC30A6	SSH1	TAOK3	TBC1D23	TRIP12	ZBTB11	ZFP91	ZFYVE27	ZNF148
Module 151	C11orf68	CAPN10	CAPN1	CLP1	DDB1	DPF2	FRMD8	GANAB	HSP90B1	INTS5	MAP3K11	MAP4K2	MARK2	MED19	MRPL49	MTA2	MUS81	PACS1	RBM4B	RELA	RNASEH2C	SART1	SCYL1	SF3B2	SSRP1	SSSCA1	STX5	SYVN1	TAF6L	TTC9C	TUT1	UXS1	ZBTB17	ZDHHC5	ZFPL1	ZNF513
Module 152	ADAM23	AGPAT2	AKT3	C10orf11	C1QTNF2	CCDC116	CEBPD	CLTCL1	CTGF	DOK5	EGFL7	FIBIN	FKBP5	GLI1	GOLGA8A	HAND2	HEY2	LRRC4B	MAGEL2	MAP2K6	MEST	NODAL	OR1D4	PCDH7	PDLIM1	PHKG1	PLLP	PTH	RASL11A	SCG5	SGCD	SLFN13	TDRD6	TSPAN2	ZNF503
Module 153	ADPRH	AKR1B1	ATP10D	BMP2K	CDKL1	DISC1	DOCK4	DSE	EML1	FUT4	HIVEP2	HRH1	IL4R	JAK2	JAZF1	KDELC2	KLF12	LHFPL2	LRRC3	LYST	MYH10	NRP2	OTUD7A	PALLD	PHACTR2	PLEKHA2	PPFIBP1	RDX	SLC41A2	SLC5A3	SLFN11	SPRED1	STXBP5	SYT11	TPST1
Module 154	ABCB4	C1orf198	CAMK1D	CCNJ	CDK8	CHD1L	DNAH8	DTD1	FAM57A	GJA9	GNB4	ICOSLG	IQCG	ITGAD	LBR	ME2	OR6Y1	PARVB	PDE7A	PDK1	PVR	RCN1	RHBDL2	RNF24	SFT2D2	SIGLEC8	SLC36A4	SLC7A1	SMYD2	TMEFF1	TMEM123	TMEM65	TP53BP2	TTLL4	ZNF670
Module 155	AMN1	ANKRD45	C12orf49	CASC2	CCDC134	CNGB1	FBXL2	FBXO15	HIGD1A	HMGCS1	KCNK10	KCNMB3	LPO	OLAH	PDE4DIP	PHACTR1	PRAP1	PRSS36	PTK2B	RFX4	SREBF2	STK38L	SUB1	TAPBPL	TCF20	TIGD7	TINAG	TM7SF3	TMC1	TNFRSF14	TRPV3	TXNRD1	ULBP3	ZNF396	ZNF75A
Module 156	APEX1	APIP	BPHL	C12orf65	CCDC53	CHST12	COMMD1	COMMD9	EIF3M	ELP4	FARS2	GLTP	IMMP1L	LYRM4	MMAB	MRPL16	MVK	MYL6B	OSGEP	PABPN1	PEBP1	PIGP	PLD3	POP5	PPAPDC2	RTN3	SETD8	TMEM138	TMEM14B	TMEM14C	TSC22D4	UBC	ZDHHC21	ZNF32	ZSWIM3
Module 157	ARFGEF1	ARMC1	ATP6V1H	COPS5	CPNE3	EBAG9	HRSP12	IMPAD1	LACTB2	MED30	NBN	NUDCD1	OSGIN2	OTUD6B	PABPC1	PABPC3	PTDSS1	RAB2A	RB1CC1	RPL30	RRM2B	SLC25A32	STAU2	TATDN1	TCEA1	TERF1	TGS1	TMEM68	TMEM70	TRAM1	UBE2W	UQCRB	VCPIP1	YTHDF3	ZNF706
Module 158	ABCC13	ADAMTS19	BSND	BTG4	CACNG1	CACNG4	CIB3	DEFB126	EEF1A2	GPR26	GPR6	IL17C	IL19	KCNK15	KRT37	LMO1	LY6G6C	LYZL1	MEPE	MT1H	OR1F1	OR8A1	OR8G2	OR8G5	PANX3	RIMS4	RPRM	SCN1A	SOHLH1	SSTR5	TH	TYRP1	UMOD	WT1
Module 159	C16orf82	CLDN17	CNTN4	CRYGD	DEFA5	GAS2	IFNA6	INSRR	KIAA1683	KRT25	LRRC7	LTK	OR11H6	OR1L1	OR2AG1	OR2V2	OR52B4	OR52L1	OR5B12	OR7A17	PLCH2	PRM1	PTH2R	RASD1	REG3G	RNASE11	RNASE8	RNF39	SLC10A6	SOX15	SPATA19	ZIK1	ZNF229	ZSWIM2
Module 160	B4GALT6	C1S	C3orf58	C7orf31	CSRP2	DGKG	ECHDC1	EID3	ENPP6	FAM124A	FAM20A	FMNL2	GFOD1	GPR113	HOXA1	LPIN1	MPZL2	NCOA7	NFIL3	OGFRL1	PALM2	RASGEF1B	RNF145	SCHIP1	SCPEP1	SLC25A37	ST8SIA1	TMED6	TMEM55A	TMOD2	TNFRSF21	UBE2E3	ZCCHC11	ZNF391
Module 161	ANKRD50	AP2B1	ATP8B1	BMI1	CD46	COMMD3	DPY19L3	ERBB3	FAM63A	GOLPH3L	GPATCH2	GSTCD	HHAT	KCTD3	LGALS8	MIA3	MR1	MYO1D	MYO6	OCLN	PANK3	PBX1	PCDH1	SH3RF1	SLC30A1	SLC35A3	SPTLC2	TMCO3	TRAF5	ZNF281	ZNF675	ZNF678	ZNF681	ZNF91
Module 162	ARL6IP4	C19orf44	C19orf60	CC2D1A	CCDC12	CCDC130	CRTC1	DNAJC5G	DUS3L	ECSIT	EIF3G	ERP29	FBXL12	FIS1	FKBP8	GCDH	GPR108	KLHL26	MAP2K7	MAST3	MCOLN1	NDUFB7	PRKACA	QTRT1	RAB11B	SIN3B	TNPO2	TRMT1	U2AF1L4	UBA52	USE1	XAB2	ZFAND2B	ZNF358
Module 163	ALKBH5	CHD3	CHRNB1	CNTROB	COPS3	COX10	CTNS	DRG2	DVL2	EIF4A1	ELAC2	FLII	FXR2	GLOD4	KCTD11	LLGL1	MIS12	MNT	MYBBP1A	NUP88	PFAS	PITPNA	POLR2A	PRPSAP2	RNMTL1	RPA1	RPAIN	SCO1	SENP3	TIMM22	TOP3A	TSR1	UBE2G1	YWHAE
Module 164	AGGF1	AP3B1	ATG12	C5orf15	CLINT1	CSNK1A1	DCP2	DCTN4	DDX46	DHX29	DTWD2	ERBB2IP	ETF1	FEM1C	GEMIN5	GFM2	GPBP1	LARS	LSM11	MATR3	NDFIP1	PGGT1B	RBM12	RBM27	RIOK2	RNF14	SCAMP1	SEC24A	SLC30A5	TMED7	TNPO1	UTP15	YIPF5	ZCCHC10
Module 165	ARL5A	C1D	CAB39	COQ10B	CUL3	DFFA	DFFB	DIP2A	DSCR3	DYNC1I2	DYRK1A	EXOSC10	FBXO42	HAT1	INPP4A	MFN2	PKNOX1	PLEKHA3	POFUT2	PRDM15	RC3H1	RHBDD1	SCRN3	SETD4	SP3	SRRM1	TCEB3	TLK1	TMEM131	UBE2G2	UNC50	USP48	WDFY1	ZC3HAV1
Module 166	ALG6	ANAPC7	CASP3	CDK2	CISD2	CKAP5	ENOPH1	FRAT2	GLO1	GLRX3	GOT1	HSPA4	MRPL42	MTCH2	MYCBP	NUP37	PGAM1	POLE	PRIM1	RFC5	RRM1	RRP12	SPATS2	TDG	TMED2	TMEM165	TMPO	TOP1	UBE2N	UNG	VDAC1	WSB2	ZDHHC16	ZMPSTE24
Module 167	ACSBG1	ADAMTSL4	CXCL12	CYR61	DCN	ECM2	EPDR1	FGF7	FLNC	FLRT2	GPR75	JUN	LAMA2	LHX6	MAP3K8	MFAP5	MRGPRF	MRGPRX3	OR10G3	OR10H4	OR4P4	PLA2G2E	RBPMS2	RND3	RUNDC3B	SLC5A4	SLCO1A2	SLIT3	SOCS3	TLL1	TWIST1	UST	WFDC9
Module 168	ACOT4	CCDC87	CELSR1	CISH	CRIP2	CXXC5	EPN3	EVL	HSPB1	IER3	KCNK6	LRRC56	MB	MMEL1	MORN3	MTL5	N4BP3	PARD6B	PLA2G4F	PPM1J	PRRT3	RAB19	RARA	SFXN5	SIAH2	SLC22A18	SLC9A3R1	SREBF1	STARD10	TFR2	TMC4	TSPAN13	ZNF467
Module 169	ARHGAP28	BNC2	C14orf37	CALD1	CDC42EP5	COL16A1	CTSK	DPYSL3	EDNRA	FAM26E	FBN1	GFPT2	GLI2	HTRA1	IGFBP3	ISLR	LAMB1	LRRC32	MMP2	MXRA8	NID1	NNMT	PCDHB11	PCDHB12	PCDHB15	PDGFRB	PDPN	PLXDC1	PRKCDBP	PRRX1	SHOX2	SOX18	TBX5
Module 170	ABCC9	APC	APPL2	ARID4A	BAZ2B	BBS10	BDP1	COL4A3BP	CTDSP2	CTSO	DENND4A	DMXL1	DOCK1	DPP8	EEA1	FAM73A	FBXL17	FCHO2	FER	GCC2	HCFC2	NEK7	PJA2	PKD2L2	POLK	RAB11FIP2	RBM43	SAP30L	SENP7	SLK	TRIM23	ZBTB38	ZDHHC17
Module 171	ALOX5	ARHGAP25	CASP1	CD14	CD40	CD97	CPVL	DOCK8	DPEP2	ELMO1	FAS	FCGR2B	FGR	GIMAP4	GMFG	GRAMD1B	HLA-E	IFI16	IL15RA	IL16	LYN	MPEG1	PDCD1LG2	RASSF4	SRGN	STAT4	TAGAP	TLR1	TLR2	TNFAIP3	TNFAIP8	TNFRSF1B	TRIM22
Module 172	ABI3	ARHGAP30	ARHGAP9	CARD11	CD4	CD53	CD74	CRTAM	EVI2B	FAM78A	FMNL1	FYB	GNGT2	HCLS1	HLA-DMB	HLA-DPA1	HLA-DPB1	HLA-DRA	KLHL6	LCP2	LST1	MNDA	MYO1F	NCF1	NCKAP1L	PARVG	PIK3R5	PLEK	PSTPIP1	SLA	SPN	TMC8	TNFAIP8L2
Module 173	ALDH1B1	ARSB	CALU	CD276	CHST6	CSTB	DCBLD1	DHFR	ENO1	FAM109B	GAL3ST4	GALNS	GALNT2	GMDS	HLTF	HYOU1	IRF5	ITPR3	KIF21A	LEPRE1	MPHOSPH9	PDIA5	PLOD1	PLOD3	PPIC	PTGFRN	RAI14	RRBP1	SERPINH1	SLC36A1	ST14	STAC3	UPP1
Module 174	ADAMTS1	ANGPT1	ANKRD53	ANXA1	APCDD1	BMP2	BOC	C10orf10	CAV2	CCDC3	CLIP4	CREB5	DTX1	FAM126A	FAM89A	GNAI1	HSPB2	LEPREL1	MAML2	MRAS	MT1X	NMB	NOV	NRN1	PALMD	PHYHIPL	PLA2G4A	PLAGL1	RCAN1	RGS2	SPRY2	TINAGL1
Module 175	APBB1IP	ARL4A	ATP8B4	C10orf54	CCDC141	CD209	CD302	CFI	DPYD	EVC2	FBLN2	FGL2	GAS1	GIMAP1	GIMAP5	GIMAP6	GIMAP7	GIMAP8	KCTD12	LRMP	LY75	NLRP1	NR3C1	P2RY14	PTGER4	RASGRP2	SLC9A9	STAT5A	STX11	TBX18	TLR4	ZEB2
Module 176	AOAH	CD180	CD226	CD28	CECR1	CPNE5	CSF2RB	DNAJC5B	DOCK2	F5	FLVCR2	HLA-DOA	IKZF1	IL10RA	IL12RB1	IRF8	KBTBD8	KCNAB2	KCNN3	KIF21B	LAX1	LPXN	PAG1	PIK3CG	PTPN22	PTPRC	SEMA4D	SIGLEC10	SIRPB2	SLAMF7	ST8SIA4	WDFY4
Module 177	ADK	ANXA7	AP3M1	BAHD1	CDIPT	CNNM3	DNAJB12	DNAJC17	DUT	ECD	EIF3J	GALK2	KIAA1279	LCMT2	LMAN2L	LRPAP1	MANBAL	MAPK3	NDUFAF1	RPUSD2	RTF1	SAR1A	SEC24C	SPATA5L1	SRP14	SYS1	TMEM129	TMEM175	TYSND1	VDAC2	VPS18	ZFYVE19
Module 178	ABCB9	ADCK5	ARID3A	BOP1	COMMD5	CYC1	DLEU1	ELL3	EXOSC4	GDF11	GPAA1	GRINA	HSF1	KDELC1	PPP1R16A	PPP1R3D	PTPN1	PUF60	RAB23	SCRIB	SHARPIN	SLC26A6	SLC44A2	TARBP1	TIGD5	TPM4	VDR	VPS28	XYLB	ZC3H3	ZNF217	ZNF707
Module 179	AADACL3	ACADL	ANGPT4	CLCA1	COL6A6	CXCL2	DES	DPP6	FABP1	FAM71A	FGFBP2	GALR1	GRIK1	HAS1	HBM	HPD	IL6	ITIH2	KCNA1	KCNA4	KCNB1	KY	OR10A6	OR10V1	OR2B11	OR5P2	OR5P3	PIGR	PPP1R1A	PTGS2	RELN	VIT
Module 180	AKR1C4	APOL5	ATP13A4	C12orf54	CLDN8	CLRN3	CXCL14	CYP26A1	DMBT1	DMRTA1	EYA4	GAS2L2	GPC5	GRID2	IFNA21	IFNW1	KCNB2	LIPN	LY6G6E	OR1L8	OR3A1	OR3A2	OR3A3	PLA2G12B	RANBP3L	RCVRN	SOX21	SPINK7	TAS2R13	TAS2R42	VWC2	ZPBP
Module 181	ADD2	APOC2	ARSJ	BST2	CCNJL	ETV7	FAM132A	FHL2	HAMP	HDAC9	IFI27	IFITM1	IFITM3	IRF7	OAS1	OAS2	OAS3	OASL	OSM	RSAD2	SDC2	SPSB4	SUSD5	TGFB2	UCHL1	WDR66	WFDC1	WFDC3	WNT5B	YBX2	ZNF572
Module 182	ABHD5	ACAD8	ACADVL	ACAT1	ALDH9A1	ARSK	C11orf54	CAST	CCBL2	CREG1	DEFB127	HIBADH	HIBCH	ITPKC	KBTBD3	KIF1C	LYRM1	MYO1C	NLRX1	OR5AS1	OR5D13	PLD2	POLR3GL	PPP2R5A	PRDX6	RTN4	SAT2	SERTAD1	SETMAR	THYN1	TOMM7
Module 183	ADAM28	APOL3	APOL6	ASGR1	CARD9	CCL22	CD274	CD82	CEACAM21	CLEC12A	CLEC4E	CXCL16	DAPK1	FAM105A	GBGT1	GBP1	GBP2	GBP4	GRAP2	GRIN3A	HS3ST1	IL15	IL18R1	LGI2	RUNX3	SOCS1	TGM2	TLR6	TMEM156	VCAM1	ZMYND15
Module 184	ADAM10	ADAT1	ASH1L	C10orf12	C9orf41	CLOCK	EYA3	FUT11	GOLGA4	GOLGB1	GTF2A1	GTF2H3	GTF3C4	IPP	KIF2A	MAN1A2	MAP3K2	PAFAH1B2	RC3H2	REST	RIF1	RNF168	RSPRY1	SBNO1	STRN	STT3B	TGFBRAP1	TMED5	TRIM44	TRIO	ZSCAN20
Module 185	ACVR2B	ALG10B	ALG10	ARHGEF2	ATP1A1	DDIT3	FNBP1L	GCA	HIP1	LRRC8B	LRRC8D	MMACHC	MOBP	NBPF15	NOTCH2NL	RCBTB1	RNF141	SOCS6	SORT1	SYNGAP1	TMEM106B	TTC30A	TTC30B	UEVLD	XRCC6BP1	ZNF232	ZNF286A	ZNF496	ZNF620	ZNF71	ZSWIM6
Module 186	ABCC1	ACP2	ARMC9	CARHSP1	CNDP2	COQ2	DNPEP	DPP9	EPS15L1	FUCA2	GLMN	GTF2H5	HBS1L	MRPL18	NUP43	PCMT1	PDCD2	PSMB1	RABGGTB	RCN2	SF3B5	SFT2D1	TBP	TCP1	TFB1M	TIPIN	TNFAIP8L1	TRAFD1	VTA1	YRDC	ZBTB2
Module 187	ALG2	ASB6	BRD3	C9orf114	C9orf69	C9orf78	CDC26	EHMT1	FBXW5	FKBP15	GOLGA2	GTF3C5	HIATL1	MAN1B1	MED27	MRPL50	MRPS2	MRRF	PMPCA	RAD23B	REXO4	SDCCAG3	SNAPC4	SURF4	SURF6	TMEM127	TOR1A	TOR1B	UBAC1	URM1	ZFAND3
Module 188	ACP1	CALM2	CCT7	COX7A2L	CPSF3	DGUOK	EIF2B4	EIF5B	FAM98A	GTF3C2	HTRA2	IMMT	KCMF1	MPHOSPH10	MRPL19	MRPL35	MRPS5	NOL10	NRBP1	PCBP1	PCGF1	PEX13	PNO1	PREB	RAB10	RAB1A	RPIA	SMYD5	STAMBP	TPRKB	USP39
Module 189	ADAMTS8	AK5	ALDH1A2	ASPA	BMPER	CDO1	CHL1	CHST9	CNN1	DPT	FREM1	GABRA4	GABRG1	GPR149	GPR17	HLF	IGSF10	MAMDC2	MASP1	MME	MYH11	MYH1	NRXN1	NTRK2	OR1E2	PAPPA2	PCDH9	PDE1C	PTN	SLC22A3	STAB2
Module 190	BCL6	CDC42EP2	CHRM5	CLDN18	CYP8B1	DAB2IP	DPY19L2P2	FMO4	GALT	GATS	KLHL21	MAPK11	NEURL2	OR9K2	PCCA	PEMT	PKN3	RASA4	SESN1	SHMT1	SRGAP3	TBKBP1	TCL6	TSC22D1	TSPAN3	ZFP2	ZNF10	ZNF501	ZNF596	ZNF774
Module 191	ACVR1	ADARB1	ANKRD6	ARL10	BACE1	BMPR2	CARD8	CCDC93	DUSP22	EXTL2	GPR155	GTDC1	ITGB1	KCTD7	KIF1B	KLHL24	NCOA1	NFE2L2	OTUD3	PIK3CA	SKI	SRF	STAMBPL1	TJP1	TRIP10	USP25	VCL	WASF2	ZMAT3	ZNF438
Module 192	ASH2L	ATP8B3	BAG4	BRF2	C11orf80	CACNB1	CHST10	CPN2	DDHD2	ERLIN2	F2RL3	FAM83F	KLHL23	LETM2	LSM1	MPP3	OSBP2	PAEP	PGBD1	PPAPDC1B	PROCA1	PROSC	RAB11FIP1	RGS16	RPS6KL1	SERPINE1	SIPA1L2	SLC29A2	TIAM1	WHSC1L1
Module 193	ANAPC10	BBS9	COPS4	DCTD	ELF2	EXOC1	GRK4	HERPUD2	IRF2	KBTBD2	LARP7	MED28	MMAA	MPPE1	OTUD4	PLRG1	PURB	SLAIN2	SLC10A7	SLC35D2	SNX13	THAP6	THAP9	TWISTNB	UBE2D3	VPS41	YTHDC1	ZBTB34	ZNF330	ZNF79
Module 194	ATP6V1G1	C9orf91	CDS1	CNNM4	CRNKL1	DDR1	DGKQ	EAF1	GAK	GOT2	HK1	KIAA1522	KIAA1598	LEO1	LETM1	NEU1	NSF	PDIK1L	PIGO	PIP4K2C	PTPLAD1	SEC16A	SEC23B	SGPL1	SLC9A1	SPINT1	TMEM57	TRIM62	ZBTB7B	ZMYND8
Module 195	ANKS3	ARMC5	BFAR	C16orf72	CCDC101	CD2BP2	CLEC16A	COG7	DCTN5	GSPT1	KIAA0556	LUC7L	METTL9	NFATC2IP	PALB2	POLR3E	RHBDF1	RRN3	SETD1A	SPSB3	SRCAP	TAOK2	TMEM186	UBN1	USP7	ZNF174	ZNF263	ZNF629	ZNF646	ZNF747
Module 196	APOBEC3B	ARTN	CCDC78	COX6C	CRABP2	F12	HAGHL	HIST1H1C	HIST1H1E	HIST1H2AC	HIST1H2BD	HIST1H2BE	HIST1H2BJ	HIST1H2BK	HIST1H2BN	HIST1H4J	HIST1H4K	HIST2H2AA3	HIST2H2AC	HIST2H2BE	HIST2H3C	IFI6	ISG15	ITPKA	METRN	RAB26	RAMP1	RHBDL1	TNFRSF18
Module 197	AKR7A3	CA12	CAPN13	CAPN9	CFB	CHRD	CLGN	DNAJC12	F7	FOXA1	FSIP1	GDF15	HPN	IGFALS	KCNE4	KCNH1	LRFN2	LRG1	MLPH	MUC1	NAT1	PLA2G10	PRR15	REEP6	SLC44A4	SPDEF	SRMS	THPO	TSPAN1
Module 198	ADPRHL1	ARVCF	C6orf165	CCDC81	CHMP4C	CHRNA10	COLQ	GPR35	INHBE	IRX3	IRX5	LRP5L	LRRC39	MEF2B	MNS1	MYPN	NEB	PRH2	PRM3	SCAMP5	SLC10A5	SLC38A1	SPA17	TCTE3	TMOD4	TNNI1	TNNT2	UCP3	VIL1
Module 199	ANKMY1	ANKRD42	COQ6	CRADD	DNAL1	DYX1C1	FAM8A1	IFT88	MKNK2	MOAP1	N6AMT1	NKIRAS1	PIGH	PLEKHG3	PNMA1	POMT2	PRKAB1	RNASEL	SERPINB1	SERPINB6	STK36	SYNJ2BP	TAPT1	TCTN1	TCTN2	THTPA	TMEM116	TTC8	WDR25
Module 200	ATP6V1E1	BCR	BRD1	CRKL	DEPDC5	DGCR2	DUSP18	EP300	GTPBP1	HIRA	JOSD1	KLHL22	LZTR1	MAPK1	MKL1	NF2	PEX26	PI4KAP2	PITPNB	POLDIP3	SAMM50	TBC1D22A	TFIP11	THOC5	TNRC6B	TOP3B	TUG1	ZC3H7B	ZNF70
Module 201	BCL2L11	DLG5	FIGNL1	OR4C16	OR51A4	POLR3A	USP1	VRK3	ZMIZ1	ZNF28	ZNF320	ZNF324	ZNF468	ZNF473	ZNF480	ZNF525	ZNF544	ZNF578	ZNF584	ZNF600	ZNF611	ZNF701	ZNF761	ZNF765	ZNF766	ZNF813	ZNF8	ZRANB3	ZSCAN22
Module 202	AARS	APRT	ATP6V0D1	C16orf70	CBFB	CEP70	CHMP1A	CIAPIN1	COQ9	DNAJC19	EXOC3L2	FAM96B	GINS3	HEATR3	HSBP1	NUP93	NUTF2	OGFOD1	PEA15	PIGX	PSMD7	RFWD3	RPGRIP1L	SELT	SERP1	SF3B3	TBL1XR1	USP10	ZNRF1
Module 203	C7orf25	CCM2	DAGLB	DBNL	EIF3B	FTSJ2	G3BP1	GNPDA1	GRPEL2	HARS2	HSPA9	LARP1	MAD1L1	MED20	MRPL32	MRPS10	MRPS24	NDUFA4	NFYA	PHF14	PPP2CA	PRRC1	PSMA2	RAC1	RARS	SRP19	UBE2D2	WDR55	XRCC4
Module 204	ADAM22	ALS2CR12	ATP8A1	CALB1	CHPT1	COLEC12	CYP2E1	EPB41L3	EPHA3	FAM19A2	GATM	GLI3	GUCY2C	MAN1A1	MYOZ3	NSUN7	P2RY1	PTGER2	PTPN13	SALL2	SLC12A2	SPTBN5	SSPO	SYCP3	TBX3	WBP2NL	ZNF311	ZNF704
Module 205	ACSL1	ACSM3	ADH4	AKAP6	AOC2	CABP1	CDKN1C	CETP	CLDN19	COL23A1	CYP26B1	EMILIN3	FZD4	HBG2	HIF3A	IQSEC3	KIAA0408	LUZP2	MGAT3	MMD	NDRG2	NMUR1	PACRG	PKD1L2	PLEKHH2	SH3BGRL2	VWCE	WASF3
Module 206	ABCA1	ABLIM1	ARID5A	ARRDC4	BDH2	CDC42EP3	COBLL1	CSRP1	DZIP1L	EHHADH	EPHA2	ETS2	GRK5	HBEGF	IL6R	INPP1	KCNC4	LCAT	MBNL2	MSRA	PDGFA	RGS17	TBC1D4	TCF7L2	TMEM133	YAP1	ZAK	ZFP36L1
Module 207	ABHD1	APBB3	ARHGEF17	CAPRIN2	DDB2	DIP2C	DOCK6	DUSP3	GLIPR1L2	HDAC5	KIAA1217	LRP2BP	MAFK	MEGF8	NR2C1	PGPEP1	PHF1	PINK1	PLEKHM1	POLN	PPM1M	RERE	SLC25A42	STAT6	TBC1D14	TRIM52	ZNF331	ZNF436
Module 208	ABCA3	ABCC5	ABCG1	ABHD2	ASB13	ASB16	BFSP1	CGN	CYP27A1	FAM84B	HES4	KCTD6	MGAT4A	MOCOS	PDE6B	PLEKHF2	PLEKHN1	SAMD12	SFXN2	ST3GAL1	TACR2	TNFRSF12A	TP53INP1	TRERF1	TRPS1	ZNF257	ZNF492	ZNF626
Module 209	ABCD3	ACOX3	ACP6	BTRC	C11orf71	C7orf55	CNTNAP1	DLG4	FAM107B	FOSL2	HOOK1	IER5	IFT122	INADL	LTBP3	MTHFD2L	NLGN2	PCYOX1L	PIPOX	PLXND1	RUNX1	SLC41A1	SOX13	SYCP2L	THAP10	TRIM45	TTC32	ZNF30
Module 210	ANXA5	CCNYL1	CD58	CORO1C	DUSP7	EIF5A2	FDX1	IFNAR2	IVNS1ABP	MALT1	MCL1	MPZL1	NRBF2	NSMAF	NT5C2	OSTM1	PICALM	RAB12	RAB32	RNF130	SDCBP	SDHD	SEC23A	SERPINB8	SLC35B4	STK17A	STX7	WDR91
Module 211	ATG2A	BRPF3	BTBD9	CHORDC1	CLUAP1	CRAMP1L	CUL7	DCUN1D5	DEXI	ERCC4	GGA2	HIRIP3	IQCK	NCOR2	NSMCE1	NUMA1	ORAI3	PANX1	PDPK1	PSD4	RAI1	RGL2	TSC2	ULK1	ZKSCAN2	ZNF500	ZNF688	ZNF720
Module 212	ACTB	AIP	ARHGAP1	BCAR1	CHST14	EHD1	FAM109A	FTH1	INTS1	MRPL11	NDUFV1	P2RX5	PDLIM2	PPARD	RAP2B	RHOG	RPS6KA4	SIPA1	SLC39A13	SMPD1	SNX8	SPATA2L	TAX1BP3	TLR9	TPP1	TWF2	UBTD1	VASP
Module 213	ADCK1	ALKBH1	ARF6	ATP6V1D	C14orf166	CCNK	CPSF2	EIF2B2	EIF2S1	FNTB	GOLGA5	ISCA2	MAX	MED6	MGAT2	PAPOLA	PPP2R5E	PSEN1	PSMC1	PSMC6	SNW1	STYX	TDP1	TMED10	TTLL5	WDR89	YY1	ZNF410
Module 214	ADSL	ANKRD54	ASCC2	ATXN10	CECR5	DGCR14	DRG1	GGA1	L3MBTL2	MCAT	MED15	MORC2	NCAPH2	NDUFA6	NHP2L1	NUP50	PES1	PHF5A	POLR3H	SLC25A17	SMARCB1	SNRPD3	TOMM22	UBE2L3	UFD1L	XPNPEP3	XRCC6	ZNF74
Module 215	ARHGEF11	CDC42SE1	CLK2	DUSP12	GABPB2	GATAD2B	GON4L	INTS3	KIAA0907	KIFAP3	LYSMD1	MCM3AP	MSTO1	NCSTN	NIT1	PCNT	PI4KB	PIP5K1A	PIPSL	POGZ	POLR3C	PRPF3	RIT1	SETDB1	SHC1	SNX27	VPS45	YY1AP1
Module 216	ABHD8	AGPAT3	GPD2	HLCS	HS6ST1	KCTD17	KIAA0895	LIMD1	LMBR1	LRFN3	LRRC61	MAP3K10	OR8K5	PAXIP1	PKN1	PRRG4	SLC25A15	SMARCC1	SRPK2	SSBP4	SVIP	TAS2R16	TTC26	UBE2H	USP14	WRB	ZNF775	ZNRF2
Module 217	ALPK3	AMOTL2	ARRDC3	CYP2U1	DAAM2	DIXDC1	DNAJB4	EMP1	FOXN3	GABARAPL1	GBE1	KLF6	LCA5	METTL7A	MOCS1	MPDZ	PKD2	PLA2R1	PPP1R15A	PTPN21	SH3D19	SYNE1	TLN2	TRPC1	USP53	UTRN	ZNF781
Module 218	CABP7	CREB3L4	DNAJA4	FAM83H	FBXL6	FOXH1	GPR137C	JUP	KIFC2	KRT18	KRT19	KRT8	LBX2	MAL2	MBOAT2	MFSD3	PTK6	PYCRL	RHPN1	SIX4	SLC39A4	SORD	SOX12	TJP3	TPD52	TRIB3	TSTA3
Module 219	ABHD11	ABHD12	ALDOA	ARRDC1	C6orf1	C9orf142	DPM2	FAM110A	HSD17B7	IMPDH1	MAPKAPK2	NANS	NDOR1	NRSN2	PKP3	RASSF7	SAMD10	SEPHS2	SLC19A1	SLC25A22	SLC2A4RG	SRXN1	SSNA1	TMEM141	TOR2A	TRAF2	ZDHHC12
Module 220	CCDC25	CLN8	DCTN6	DHRS7B	DTNB	ERICH1	EXTL3	FBXO25	FDFT1	HIP1R	MAP2K3	MCPH1	MGST3	MTMR9	NEIL2	PCBP4	POLE4	PPP2CB	PPP3CC	RHOBTB2	SLC39A14	SORBS3	TMEM11	TNKS	TRIM35	VPS37B	WRN
Module 221	ADH7	CACNG6	FGFBP1	HMGCS2	KRT13	KRT4	KRTDAP	LY6D	MUCL1	MYL7	ODAM	PGC	PI3	PIP	S100A12	SCGN	SERPINB3	SERPINB4	SPRR1A	SPRR1B	SPRR2D	SPRR2F	SPRR3	TCN1	TSPAN8	UCP1
Module 222	AADAT	ADAM11	CAND2	COL27A1	CYP1B1	DSC2	DTX4	ELOVL4	GNB3	GPR63	HOMER1	KCNJ15	KIAA1804	MFAP3L	NDRG4	NFIX	OLFM2	OXCT2	PLEKHG4	SHC3	SLC26A10	SV2A	TAF4B	TNFSF9	WASF1	WNK2
Module 223	ADAM15	C9orf117	C9orf163	CAPG	CORO2A	CTSD	DNAJC1	EFNA1	EFNA4	EVPL	FKBP10	MC1R	MRPS21	OAZ3	PLEK2	PNKD	PVRL4	RAC3	RGS10	S100A11	SERINC2	SLC2A1	ST3GAL4	TMEM79	TMSB10	TTLL12
Module 224	AHR	AKAP1	ALOX12	ASAH1	BNIP3L	CCT6B	CDC42EP4	CTH	FNDC8	FUT10	GBP6	GDA	HMBOX1	IRAK2	MTUS1	NEUROD6	OR51L1	OR5D16	PCM1	PPP1R3B	PPP3CA	SFTPB	SLC26A2	UPK1B	ZC3H12A	ZNF395
Module 225	ADAM17	C3orf17	CBLB	CEP170	CEP192	COMMD2	CPOX	EML4	FAIM	GNPTAB	GTPBP8	HS2ST1	LRRC40	NCK1	NPC1	PPP1CB	RIOK3	RNMT	SMCHD1	SPDYA	TFDP2	TMEM17	TMEM39A	VPS54	XPNPEP1	YEATS2
Module 226	ADA	BDH1	C10orf35	CCDC109B	COTL1	CTSH	DEF6	DENND1C	EFHD2	FARP1	FKBP11	HMHA1	ICAM3	ING1	LRRC20	MICAL1	NFKB2	OR10R2	PLEKHO1	RELB	RHOF	RNASET2	RPS6KA1	SNX24	TMEM51	TMTC4
Module 227	ATP1B3	CAMK2A	CCDC6	CISD1	CYP51A1	ERAL1	FHAD1	FLOT2	GIT1	IFT20	IL11	LOXL3	NEK8	NLK	NUFIP2	OR5I1	ORAI1	PHF12	PIGS	POLDIP2	PPA1	SDF2	SUPT6H	TP53I13	UBE2D1	UNC119
Module 228	ADAMTS14	ADORA2A	ANKRD22	C2orf48	CAPS	CILP2	CLEC5A	CTHRC1	ESM1	FN1	GABRD	GRM8	HSD17B6	HTR1D	INHBA	KIAA1211	KIF26B	KREMEN2	MFAP2	MYBL1	PMCH	PROC	SALL4	SYNGR3	WISP1
Module 229	ANGPTL4	ART5	C20orf197	CLDND2	CYP11A1	FAM46B	FBXO2	GPR162	HIPK4	HRG	IL1A	KLHL32	LYNX1	OR1M1	PDE4B	RASL10B	RRAD	SFTPD	SLC29A4	STOX1	TNFRSF11B	TTLL10	UBQLN3	UBQLNL	UNC5D
Module 230	ADAM19	ADAM8	CATSPER1	CD80	CHST11	EPHB2	EPSTI1	FCGR1A	FCGR3A	GPR84	IFI30	IL21R	IL4I1	MSR1	OSCAR	P2RY6	PIK3R2	PLAUR	RELT	SEMA7A	SLAMF8	SLC11A1	TNFRSF9	TNFSF13B	TTYH3
Module 231	ABHD14B	ACBD4	ACOT2	C14orf159	C16orf46	C9orf66	CIRBP	CYB5D2	EFHC1	LAMB2	LRRC29	LRRC37A2	LRRC37A3	MYL5	NBR2	NPHP1	OR5D14	PARP3	PHF7	SLC25A20	TOM1L2	TTC21A	ZCWPW1	ZFYVE28	ZNF19
Module 232	ALG9	ALKBH8	ANKRD49	ARHGEF12	BIRC2	BUD13	C11orf57	CEP164	CEP57	CREBZF	CUL5	DDX6	FAM76B	MED17	MRE11A	NFRKB	NPAT	RNF214	RPUSD4	SNX19	TIRAP	TMEM136	UBE4A	VPS11	ZNF202
Module 233	AHI1	CARS2	CCNC	CDC40	CUL4A	DCUN1D2	HINT3	LACE1	LAMP1	LYRM2	MAP3K7	MED23	MTO1	NUS1	PDSS2	RARS2	RNGTT	SEC63	STK24	SYNCRIP	TMEM30A	UBAC2	UBE2J1	USP45	ZBTB24
Module 234	ANKRD11	ARL2BP	CENPT	CNOT1	CSNK2A2	DEF8	DHX38	DYNC1LI2	GLG1	KATNB1	MON1B	MTHFSD	NFATC3	NOB1	NUDT21	POLR2C	RANBP10	SLC7A6	TAF1C	WDR59	WWP2	ZCCHC14	ZFP1	ZFP90	ZNF319
Module 235	ANXA4	ARHGAP18	ARRB2	C12orf5	CASP8	EHD4	FNBP1	GM2A	HEXB	HTRA4	IFNGR2	IL10RB	IL18BP	ITGAE	LILRB3	MFSD1	MGAT1	OSTF1	PIP4K2A	PSAP	RAB42	RALB	RNF166	STK10	ZNF267
Module 236	C19orf40	CHAF1A	CHEK2	DCK	DNMT1	FANCG	INCENP	LIG1	MCM5	MCM7	NCAPD2	NUP62	PAICS	PDXP	PHTF2	POLA2	POLD1	PPAT	RANBP1	RFC3	SAE1	SH3BP1	SLBP	TFDP1	WHSC1
Module 237	BYSL	CCT5	CENPH	DNMT3A	DSN1	GARS	GMPS	MARS	MCM3	MGAT4B	PPIL1	PRIM2	RFC4	RTKN	SHMT2	SMG5	SRPK1	STIP1	TARS	TRAIP	VARS	XPO5	XPOT	YARS	ZBED4
Module 238	AHCY	ARPC4	CBX3	CDK4	CUTA	DDX56	EIF2AK1	FKBPL	HEATR2	METTL1	NUDT3	PFDN6	POLD2	PPIA	RPA3	RPP21	RPUSD3	SEC13	SLC4A5	SNRPC	TBRG4	TOMM34	TSFM	YKT6	ZMIZ2
Module 239	CAD	CENPO	CEP78	DCLRE1B	FAM136A	FANCC	KIAA1841	MSH2	MSH6	NCAPD3	NUP205	PLAGL2	POLR1A	PSME4	PUS7	RNASEH1	RQCD1	SASS6	SLC25A13	SMC2	SMC6	TOPBP1	TTF2	USP37	YWHAQ
Module 240	BLK	CCL19	CD19	CD79A	CEACAM4	CNR2	CXCL13	DAZL	FCRL1	FCRL5	FCRLA	GPR55	HSF5	IGLL1	IRF4	MAL	MS4A1	NCR3	PAX5	SSTR3	TIMD4	TNFRSF13C	TNFRSF17	XCR1
Module 241	CAMKV	CCDC67	CDH3	CHI3L1	CHODL	CHRDL2	EFNA5	EN1	FAM19A3	FBN3	FZD9	GALNT13	GPR156	GPRIN2	IL12A	IL1RL2	KCNN4	KCNQ4	LIN28B	PADI2	PSAT1	RARRES1	RASAL1	TULP1
Module 242	CCL5	CD27	CD2	CD3D	CD3E	CD3G	CD48	CD52	CD5	CD6	CD7	CD96	CST7	CXCR6	GZMH	HCST	LCK	NKG7	PTPRCAP	SAMD3	SIT1	SLAMF6	SPOCK2	TBC1D10C
Module 243	ARL6IP1	C16orf13	CASKIN1	FBXL19	FLYWCH2	GFER	HN1L	KCTD5	KIF22	MAZ	MRPS34	NME4	NTHL1	NUDT16L1	PIGQ	PMM2	POLR3K	PPP4C	RABEP2	ROGDI	RPUSD1	TCEB2	THOC6	ZNF668
Module 244	ARHGAP19	C20orf194	CHD9	FGD4	FTO	KPNA5	LEPROT	LPP	MAGI1	MYCBP2	MYO9A	NFAT5	PCNX	PDP2	PDPR	RAPGEF2	ROCK2	RORA	SBF2	TCP11L2	TEAD1	TTBK2	WEE1	ZBTB20
Module 245	ACADM	APOL4	ARHGAP5	CASP10	FRMD4B	GYPE	KIAA0087	KLRG1	LDHAL6A	LPIN3	MBIP	PAPLN	PRKAA1	PRKCH	RAPGEF5	SESTD1	TPK1	TRIM66	TTC33	USP6	ZNF221	ZNF426	ZNF573	ZNF655
Module 246	ADAT3	ANP32E	ASNS	BAIAP2L1	BCAR3	C19orf57	CABYR	CCDC85B	CHAC2	CHML	CHRNA5	CYP2S1	DUSP5	KCNK18	LYPD5	MLLT11	NFE2L3	PFN2	RGPD1	RPL39L	SCRN1	SLC35F2	VMO1	ZYG11A
Module 247	AFAP1	BACH1	CLIC4	CREB3L2	ENTPD1	FKBP14	FKBP9	FMNL3	FNDC3B	HIVEP1	IGF2R	KCNJ5	LIMS1	MFSD9	MYO1E	NFKB1	RAB27A	RASGRP3	SH2B3	ST3GAL2	TMEM173	TMEM182	TRAM2	VASH1
Module 248	ARL6	C9orf9	CDC27	CDK5RAP3	DHX8	GGNBP2	GOSR2	GPATCH8	IFT172	IL17RA	LDOC1L	MRPL10	NFE2L1	NMT1	NPEPPS	OSGEPL1	PPIL3	RABL2A	RHOT1	SNX11	SP2	STAT3	WARS2	ZDHHC4
Module 249	ALS2	ASB3	BCLAF1	C2orf42	CREB1	ETAA1	FAM126B	FASTKD2	FBXO11	GTF3C3	ITCH	PAPOLG	PPM1B	PRDM10	PRPF4B	PUM2	RAB3GAP1	RMND5A	SF3B1	SRBD1	SUPT7L	ZFR	ZNF562	ZNF638
Module 250	BET1	CAPZA2	CBLL1	CNOT4	COG5	DLD	EXOC4	FAM133B	GCC1	GTF2I	GTPBP10	KRIT1	LUC7L2	NUB1	PMPCB	PNPLA8	POT1	RABGEF1	RSBN1L	WASL	ZKSCAN5	ZNF394	ZNF3	ZNF800
Module 251	AMDHD2	AMZ2	ATP5G1	CBX1	CEMP1	DNASE1	LRRC59	MRM1	MRPL27	MRPS23	NOL11	PHB	PNPO	PPP1R9B	PPT1	PSMD12	PTRH2	SLC35B1	SNF8	SPRN	UAP1L1	UBE2Z	UTP18	XYLT2
Module 252	ACTL6A	ALG3	ARPC5L	CAPZA1	CCDC58	COPB2	DNAJB11	MRPL3	MRPL47	POLR2H	PSMA5	PSMD14	RAN	RFC2	RPN1	RUVBL1	SEC61A1	SRPRB	TBC1D7	TFG	TUBA1B	TUBB	TXN	ZMYND19
Module 253	ABCF3	AP2M1	ATP5G3	DVL3	EIF2B5	EIF4G1	GORASP2	GTF2E1	IMP4	KIAA0226	LSG1	MTX2	NCBP2	NDUFB3	OLA1	PAK2	PDCD10	POP4	PSMD2	SUMO1	TMEM177	TMEM41A	WDR53	ZNF200
Module 254	ALX4	AMPD1	C10orf90	CCL21	GKN1	KCNA2	KCTD4	LRRTM4	MMP27	MYEOV	OR10A3	PI15	PIK3C2G	PKHD1L1	PLCZ1	RPE65	S100B	SAA1	SAA2	SAA4	SFRP1	TAT	TF	TSHB
Module 255	AKR1B10	ALDH3A1	CCT8L2	CDH16	CRNN	CYP2C18	FAM83C	GPR62	HTR3C	KRT76	LCE3D	LIM2	MAB21L2	MT1B	MUC4	NKX2-1	NPHS2	ODF1	OR52D1	RPTN	SERPINB11	SPRR4	TEX12	UGT1A6
Module 256	ALOX15	AMIGO2	BAI1	BEGAIN	COLEC11	DDIT4L	DPF3	EYA2	FRAS1	HECW1	LCE1D	LCE3E	LPA	OR11L1	OR52I2	PRKG2	PRPH2	PURG	RIPK4	SCD	SLC25A18	SLC6A16	TAAR1
Module 257	AHNAK	C1QTNF9	CPEB1	CPE	DGKI	EMX2	IRAK3	ITGA8	ITGB3	KIF26A	LRP4	NACAD	NFATC2	PARD3B	PDE3A	PHLDB2	PLA2G5	PRDM16	PRKG1	PTPRG	RAG1	WSCD1	ZNF660
Module 258	ARSG	BIK	CMBL	ETNK2	FAM110B	FBP1	GALNT6	GALNT7	GPR160	KCNJ11	LFNG	LMX1B	MYB	PREX1	RAB17	RND1	SLC2A10	SLC4A8	SLC7A8	SPATA20	SYT17	VAV3	XBP1
Module 259	ATG9B	C19orf26	CXCR4	CYBA	DEPDC7	GOLM1	IL32	ISYNA1	KDELR3	KMO	LIMD2	LIME1	MAP6D1	MDK	MICB	OPN3	PTK7	RNASE2	RPP25	SAMD11	SH2D2A	TNFRSF4	UCP2
Module 260	ATP13A2	C9orf89	CANT1	CBX4	CBX8	CENPP	CLCN2	CYB561D2	CYB561	FAM102A	FKBP4	IPPK	LLGL2	NINJ1	NME3	PIGT	SDSL	SEMA3F	SIGIRR	SPR	SYNGR2	TLE3	ZBTB12
Module 261	AK3	AKAP11	ANKMY2	BBS12	BCL2L2	CCNG1	CDADC1	CLN5	DHRS12	FBXL3	FNDC3A	ITM2B	KATNAL1	LRCH1	NEK3	PCGF5	PCYOX1	SETDB2	SLC25A30	SUCLA2	VPS36	ZHX3	ZNF25
Module 262	BTAF1	DENND4C	DOCK9	DOPEY1	FAM63B	HERC1	JMJD1C	KIAA1109	MACF1	MDN1	MYSM1	NR1D2	PTAR1	RASA2	REV3L	RGPD5	RNF38	SCAPER	SHPRH	SMARCA2	SYNE2	VPS13A	VPS13C
Module 263	APLP2	C17orf77	C4orf33	CCDC34	CCRN4L	FUT1	HES1	HIVEP3	LAMA5	OR10K2	OR2M5	OR4C46	OR6C4	PAPD5	PFKM	PISD	PRMT6	SLC29A1	SMAD3	TRIM5	TRIM6-TRIM34	ZBTB46	ZNRF3
Module 264	AHCYL1	CEPT1	CLIP1	CRY1	CSDE1	CTTNBP2NL	DENND2C	HIPK1	PIGK	PKN2	RLF	RNF11	RRAGC	RSBN1	SCP2	ST7L	STXBP3	TRIM33	TYW3	USP33	WDR47	ZNF644	ZZZ3
Module 265	ALG5	DNAJC3	EXOSC8	GTF2F2	HMGB1	KPNA3	LNX2	MED4	MTIF3	N6AMT2	NUDT15	NUFIP1	NUPL1	PHF11	POLR1D	PSPC1	RNASEH2B	RNF6	SAP18	SUGT1	TM9SF2	UCHL3	UFM1
Module 266	AK1	ALDH16A1	BAD	CDK9	COQ4	DNAJC4	ESRRA	FBXL15	FKBP2	FPGS	LENG1	LENG9	LRSAM1	PRDX5	RPL28	SH3GLB2	SLC2A8	SURF1	TRPT1	ZNF524	ZNF580	ZNF581	ZNF784
Module 267	AP3S1	B3GALNT2	C1orf74	CASP6	CCDC138	CCDC77	DIAPH1	FANCL	FASTKD1	HSPA8	JARID2	NLN	NUP155	PGM2	PI4K2B	PSMD5	QSOX2	RNF19B	SLC31A1	TMEM180	TMEM81	ZNF124	ZSCAN16
Module 268	APTX	CDYL	CHMP5	CLTA	CREB3	CUL1	DNAJA1	DNAJB6	METTL2B	NDUFB6	NOL6	NOM1	PLAA	SLC35B3	SNAPC3	SSR1	STOML2	TNPO3	UBAP2	UBE2R2	UBE3C	VCP	ZNF398
Module 269	ACTG2	BNC1	CLCA4	COL17A1	DACT2	EDAR	EFCAB1	FAT2	GFAP	IL17B	IRX1	KCNE1	KCNH8	KRT15	LGR6	OSR1	SERPINB5	SLC27A6	STAC2	TEPP	TP63	TRIM29	TSLP
Module 270	ACSM2B	ACVR1C	AKR1C1	CA3	CDH20	CIDEC	FRMD1	G0S2	GDF10	HBA2	HBB	KCNIP2	KRTAP13-4	LPL	OXTR	PCOLCE2	SGK2	SLC19A3	SLC22A12	SLC7A10	TIMP4	TNNT3	TRHDE
Module 271	ADRA2B	C15orf52	CMTM7	DYNC1I1	FBXO32	GDPD5	GPR12	ITGA6	ITGB4	MFSD4	OBSCN	PDE9A	PHLDA1	PRR4	RAB6B	RNASE1	RRAGD	SLC2A12	SPEG	TCF7L1	TNFRSF11A	VLDLR
Module 272	ACTA2	ANGPTL2	CCDC80	DKK3	LIMS2	LRP1	MSRB3	MYL9	NDN	NEXN	NPR2	PCDH18	PDGFRA	PPAPDC3	PTRF	RARRES2	RECK	RUNX1T1	TAGLN	TBX15	TPM2	VGLL3
Module 273	ADAT2	C10orf25	C21orf91	CCDC88A	CCNB1IP1	IFRD1	MAPRE2	MCCC1	MINA	OPTN	PARD3	PODXL	POLR1E	SOD2	TBX19	TEC	TIGD2	TMEM117	TRDMT1	UGT8	ZNF215	ZNF22
Module 274	AGER	ATG16L2	CCNL2	CPT1B	CSAD	DNHD1	FAM135A	FLJ33360	FOXN2	HSF4	KCNAB3	LY6G5B	MALAT1	MAMDC4	PILRB	PLA2G6	PRKD3	RNF207	STRC	TAS2R14	TRIM74	VAMP1
Module 275	AKAP13	BNIP2	DHDDS	FEZ2	HPS5	KIAA0355	LUZP1	MBNL1	NDEL1	PCSK7	SBDS	SH3GLB1	SLC12A6	SNRK	SOCS5	STIM2	STX12	SWAP70	TBC1D2B	TLN1	TMEM43	VAMP3
Module 276	COMMD6	EEF1A1	EEF1B2	EEF1G	RPL10A	RPL11	RPL13	RPL21	RPL22	RPL26	RPL34	RPL3	RPL4	RPL5	RPL9	RPS17	RPS25	RPS27A	RPS3A	RPS6	RPS7	TPT1
Module 277	ADCK4	AKT2	ARHGEF1	BCKDHA	CCDC97	CD3EAP	CIC	DMWD	ERCC1	ERCC2	ERF	IRF3	MED29	PAF1	PRKD2	SAMD4B	SUPT5H	SYMPK	XRCC1	ZNF526	ZNF574	ZNF576
Module 278	AACS	ADCY6	ALDH7A1	BCKDHB	BLCAP	DET1	EPM2A	HOOK2	JMY	KLHDC8B	MEF2A	NDST1	PDE8A	PHF10	PKD1	SNX21	TANC1	TARSL2	TPCN1	TRIM56	VEGFB
Module 279	ABCD4	AFF1	ATG2B	CCNDBP1	CGRRF1	CHURC1	CPEB3	CREBL2	FBXL5	FYCO1	KIAA0232	LMBRD1	NBR1	NEK9	NUDT16	PEX19	PURA	SERINC1	SPATA7	USP30	WDR19
Module 280	C5orf30	DENND2D	EPS8L1	FUT8	HSD3B7	ICA1	IQCE	MCCC2	MICALL2	MVP	PROM2	SCCPDH	SEMA4B	SLC19A2	SLC22A5	TMEM184A	TPBG	TRPM4	TSPAN15	ZNF552	ZNF587
Module 281	AEBP2	ATXN7L1	B3GALTL	CALML4	CCDC28A	FGFR1OP2	GALNT11	ITFG2	KRCC1	MEX3C	PGBD4	PLEKHA5	PRKAG2	RAD52	RTTN	SLC25A12	SMAD4	ZNF266	ZNF397	ZNF514	ZNF558
Module 282	AQR	CASC4	CDAN1	CTDSPL2	CYFIP1	DIS3L	EIF2AK4	FEM1B	LRRC57	MAP2K5	MFAP1	RPAP1	SLTM	SNAP23	TMEM87A	TP53BP1	TUBGCP4	TUBGCP5	UBE3A	ZNF770	ZSCAN29
Module 283	ATP13A3	ATP2C1	CHMP2B	DCUN1D1	FYTTD1	GDAP2	GFM1	MFN1	OPA1	PCYT1A	PPP1R2	PRKCI	RSRC1	SENP5	SLC33A1	SSR3	TAF13	TBCCD1	TMCC1	VPS8	WDR3
Module 284	ATG9A	C10orf76	CHUK	COX15	CWF19L1	EIF3A	ERLIN1	FAM35A	GBF1	LDB1	MMS19	NOC3L	PI4K2A	SUFU	TCTN3	TIAL1	TM9SF3	TMEM185B	VTI1A	WAPAL	ZNF142
Module 285	ACAD9	BCL7B	C4orf27	CPSF4	EIF4H	EXOSC9	FXR1	ISY1	MEPCE	METTL5	MRPL1	MRPS18C	MRPS22	MRPS9	NDUFB5	NUP35	PARL	PRKRA	SCLT1	SSB	WDR75
Module 286	C8orf33	CHRAC1	CPSF1	EEF1D	EIF3H	GLI4	LRRC14	LYPLA1	MAF1	PRKDC	PTK2	RPL8	SEC11C	TOP1MT	ZFP41	ZNF16	ZNF250	ZNF517	ZNF623	ZNF696	ZNF7
Module 287	ARF3	ARPC3	AUP1	CHCHD1	CHMP4B	COPZ1	COX17	DYNLL1	DYNLRB1	EIF6	MFSD5	MRPS16	NDUFB4	ORMDL2	PRR13	RALY	RNF181	SMUG1	TARBP2	VAMP8	WIBG
Module 288	CHRM2	DEFA4	DPPA2	FGF4	GBX1	GJB7	KRTAP1-3	LRRTM3	OR1B1	OR1K1	OR2H1	OR8S1	PTF1A	REG1A	RNF17	SLCO6A1	SYNPR	TMEM95	TNP1	TRHR	TSPYL6
Module 289	ACO1	AKR1D1	CAT	CFL2	DENND2A	DSC1	ESR2	HSD17B13	IL11RA	INMT	KLF9	KLHL30	KRTAP15-1	MAP1LC3C	NIPSNAP3B	OR4F6	OR8H2	PPP1R12B	SLC16A12	SPTBN1
Module 290	AMDHD1	C10orf53	CBS	CCDC74B	CDH15	HAL	HOXB2	HOXB3	HOXB4	HOXB5	HOXB6	KIF12	MYCN	NEUROD4	PANX2	PCP2	RUNDC3A	SERPINC1	ST6GALNAC5	TAS1R3
Module 291	ANKRD37	BNIP3	DYRK3	EIF4E3	FRMD6	GADD45A	GNG12	HNMT	LRRC49	MITF	OR1J2	PDGFC	PITPNC1	PRKCE	RBBP8	RPGRIP1	SIRT4	STARD13	TRIB2	WDR88
Module 292	BIVM	CACNA2D4	CLMN	CRYL1	FCHSD1	GPHN	KRTAP13-3	MLLT4	OR1S2	OR4C15	OR4M1	OR51T1	OR5F1	OR5H1	OSBPL7	PRDM11	RNF144B	SMAD6	ZBED3	ZFYVE9
Module 293	ATP2B4	C9orf3	DFNA5	EHD3	FAT3	KLF10	LATS2	MMP19	MYADM	PARVA	PHLDB1	PLK3	PTPRE	RUSC2	SLC12A4	ST3GAL3	ST5	TMBIM1	TMEM130	UACA
Module 294	CCDC132	CNOT2	DDHD1	EPB41	FCHSD2	GATAD1	GNS	LEMD3	MDM1	MON2	PEX1	RAB21	RAP1B	SLC25A40	TBC1D15	THAP2	TMEM19	TMEM5	TRIM4	WDR60
Module 295	ZNF14	ZNF155	ZNF160	ZNF180	ZNF223	ZNF226	ZNF227	ZNF230	ZNF234	ZNF235	ZNF283	ZNF284	ZNF347	ZNF429	ZNF430	ZNF431	ZNF571	ZNF665	ZNF708	ZNF83
Module 296	ABR	ANKFY1	C17orf85	CAMTA2	CRK	FLCN	GEMIN4	MED9	NCOR1	PAFAH1B1	PRPF8	SMG6	SMYD4	TTC19	VPS53	WDR81	ZFP3	ZNF624	ZSWIM7	ZZEF1
Module 297	ABI2	ANKRD12	ANKRD13A	ARL13B	BBS7	CCDC121	DCUN1D4	INVS	KCTD10	KIAA1033	LANCL1	PPP1R12A	PTPN11	RICTOR	SGTB	SMC5	STX2	TJP2	TMEM168	ZCCHC6
Module 298	ARID1B	FBXO30	GOPC	HDDC2	HECA	HSF2	KATNA1	LTV1	MAP3K4	MTRF1L	PEX3	PPIL4	REPS1	RNF146	RWDD1	SERAC1	SNX3	TBPL1	TRMT11	WTAP
Module 299	CDC23	CETN3	CTNNA1	HARS	HDAC3	IK	KIAA1191	MRPS36	NUDCD2	PAIP2	PFDN1	RBM22	RUFY1	SLC35A4	TAF9	TRIM41	TTC1	UBTD2	ZMAT2	ZNF346
Module 300	ADAR	ADSS	BPNT1	C1orf131	C1orf56	ENSA	EPRS	FH	GNPAT	GPATCH4	PMVK	PPOX	RAB13	RBM34	RFX5	SH3BP5L	TBCE	TFB2M	TTC13	ZNF672
Module 301	ATP13A5	BBOX1	DEFB1	DNER	ELF5	FAM3D	FOLR1	HSD17B2	IL22RA2	LIPK	MAPK4	MMP20	MUC15	OR5AU1	OR7A5	PROM1	SLC34A2	SLC39A12	SLC6A2	WISP3
Module 302	ABCD2	ATP1A2	BTNL9	CD300LG	CD36	CES1	CFD	CRHBP	FMO2	FOSB	FXYD1	GSTM5	HSPB6	HSPB7	LIPE	LYVE1	NNAT	PDK4	SDPR	TMEM100
Module 303	C6orf195	CCL13	CCL18	CCL23	CHIT1	EPHA7	GSTM1	IL25	KCNV1	MARCO	MRGPRD	PDIA2	PEG3	POPDC3	SLC17A3	SMTNL2	SNAP91	SPATA8	TMEM74	ZIM2
[truncated: 788 more columns]

## Sheet: M2. Hclust with PCC
Module 1	AASDH	AATK	ABCD3	ABCF3	ACAA2	ACADM	ACHE	ACOT12	ACOT7	ACRBP	ACR	ACTC1	ACTG2	ACTL6A	ACTL7B	ACTN1	ACTR2	ACVR1B	ADAM23	ADAMTSL5	ADCK2	ADIG	ADRA1B	ADRA1D	ADRB3	AFAP1L2	AHCYL1	AHNAK2	AHRR	AHSA1	AKR7A2	AKR7A3	ALAD	ALDH2	ALDH4A1	ALG2	ALG3	ALS2CR12	AMN1	AMPH	ANGPTL2	ANGPTL5	ANKRD11	ANKRD13A	ANKRD13B	ANKRD26	ANKRD36	ANKRD55	ANP32C
Module 2	AMACR	ANKS6	APP	AQP5	ARFGAP3	ART3	B3GAT1	BACE2	C10orf25	C17orf58	C6orf195	CA6	CAPN2	CCND1	CD59	CD82	CDCA7L	CDH19	CEACAM1	CHI3L2	CLDN10	CLDN16	CLDN1	COL9A1	CPAMD8	CRHR1	CSN2	CSN3	CTNNA1	CXADR	CYB5R2	CYP27C1	DLX5	DLX6	DNAH11	DTNB	DUSP5	DYNC1I1	EHF	EPHB3	ETV4	FAM110C	FAM3D	FBLIM1	FBXO10	FGF11	FOLR1	FTMT	GALNT12
Module 3	ABCA5	ACTL6B	ADAM18	ADAM2	ANK1	ASCL1	ASPHD1	BSN	C1QL1	C3orf14	CA11	CACNG6	CDC14A	CDKL2	CELSR3	CEP68	CGA	CIB4	COQ10A	CPLX2	DAGLA	DISP2	DKKL1	DNAI1	DNAJC18	DPY19L2P1	DPY19L2P4	DPY19L2	DSCAML1	EEF1A2	ENO2	EPHA10	EPX	GABRA4	GATS	GDPD3	GNAO1	GPR88	GRIK5	GRM4	HDGFRP3	HMP19	HTR1E	ICA1L	IDH2	IER3	IFT122	IL12A	INSM1
Module 4	ACOT2	ACOT4	ACOT6	AGTR1	ATP1B3	AZU1	B4GALT5	B9D2	BCAS4	BCAT2	BCL2L10	BCL2L1	BLVRA	BLVRB	C16orf74	C1orf106	C20orf195	CARD10	CDKN2AIPNL	COX6C	CST11	CST3	CST9L	CST9	CYP4F11	CYP4F12	CYP4F22	CYP4F2	CYP4F8	DBP	DHCR24	ECEL1	EIF4E3	EML2	EXT1	FGF10	GALNT3	GDF15	GPHN	GPR126	GPR139	GPR156	GPR27	GPR97	H2AFJ	HEATR4	HIF1A	HPN	HSD17B8
Module 5	ACAD10	ANKS1B	ARMC9	ARNT2	ATRNL1	AXIN2	BBS12	C16orf46	C1orf111	C2orf15	C5	CADM2	CAND1	CASD1	CCDC113	CCDC87	CCNG1	CCT2	CDON	CELSR2	CGN	CLDN12	CNNM3	CNNM4	CNOT2	CPB1	CPSF6	CYP4V2	DBI	DCTD	DIRC2	EFCAB2	ELOVL2	FRS2	GARNL3	GATAD1	GLRB	GNS	GRIA2	GRM3	GTF2IRD2	HHEX	HIP1	IFT172	IFT81	IGF1R	ILDR1	IRAK4	IRF2
Module 6	ALPL	ALS2CL	ANXA4	ATP1A1	AVPI1	C1QTNF4	C1RL	C1orf177	CA13	CA3	CBLN1	CCDC89	CCR10	CD1A	CD207	CDH20	CDSN	CER1	CLDND2	CLEC2L	CLSTN3	CNTFR	COLEC11	CRHR2	CST6	DDIT4L	DHRS3	DMKN	DRD4	DSCAM	DUOX1	DUOX2	DUOXA1	DUOXA2	EMR3	ENPP7	ETFB	FAM81A	FBXO27	FCGBP	FGFRL1	FZD8	GALNT8	GCK	GGN	HYAL1	JDP2	KCNG2	KCNK2
Module 7	ACSL5	AMPD1	ASB2	ASGR2	BANK1	BCL11B	BLK	C10orf54	CASP10	CASP1	CASP4	CCDC69	CCDC88B	CCR8	CD180	CD19	CD1D	CD38	CD79A	CD79B	CEACAM21	CLEC12A	CLEC4D	CLEC4E	CLECL1	CLIC5	CMKLR1	CNR2	CR2	EVI2A	FCN1	FCRL1	FCRL5	FCRLA	FLI1	GIMAP1	GIMAP2	GIMAP4	GIMAP5	GIMAP6	GIMAP7	GIMAP8	GNG2	GPR114	GPR55	GRAMD1B	HLA-DOB	HLA-DQA2	HLA-DQB1
Module 8	ABHD10	AK3	ALDH18A1	ANAPC13	APTX	ARHGEF19	BAG1	BDH1	C3orf33	C9orf66	C9orf72	CAPZB	CBWD1	CBWD5	CBWD6	CCDC107	CDC37L1	CDKN2A	CDKN2B	CHMP5	CLTA	COPB2	CREB3	CTXN1	DBN1	DCTN3	DNAJA1	DNAJC19	EHHADH	EIF2AK3	EIF2A	ELAVL2	ENTPD7	EXOSC3	FANCG	FOXP4	GBA2	GFPT1	GGCX	GK5	GPR153	GRHPR	HINT2	IFT74	KIAA2026	KLHL9	LIPH	LOC494141	MANBA
Module 9	AEBP2	ATN1	ATP5J	ATP5O	BRD9	C21orf33	C21orf59	C5orf22	C5orf28	CCDC127	CCDC91	CCT5	CCT8	CD9	CEP72	CLPTM1L	CMAS	COPS7A	DAP	DCP1B	DDX47	DERA	DNM1L	DYRK4	EMG1	ERGIC2	ETNK1	EXOC3	FASTKD3	FBXL14	FGFR1OP2	FOXJ2	GAPDH	GOLPH3	GOLT1B	HMGN1	HSF2BP	ING4	ITFG2	KCNE2	KRAS	LOH12CR1	LTBR	M6PR	MED10	MED18	MED21	MGAT4B	MLF2
Module 10	AARSD1	AATF	ACACA	ACBD4	ACLY	AP2B1	ASB16	ATP6V0A1	ATXN7L3	BECN1	BRCA1	C17orf75	CBX1	CCDC103	CCDC43	CDC27	CDK5RAP3	CNP	CNTD1	COASY	CPD	DCAKD	DDX52	DHRS13	DHX8	DNAJC7	DUSP14	DUSP3	EFTUD2	EIF1	ERAL1	EZH1	FAM134C	FLOT2	FNDC8	G6PC3	GGNBP2	GHDC	GOSR1	GOSR2	GPATCH8	HDAC5	HEBP1	HEXIM1	HEXIM2	HSD17B1	IFT20	JUP	KIAA1467
Module 11	ACSM1	AGA	ALDH1A3	ALG14	ALPPL2	ANKRD35	ANKRD42	ANXA3	ATG10	ATPAF1	C11orf1	C11orf52	C11orf65	C11orf71	C9orf117	C9orf43	CALB2	CALCB	CCBL2	CCDC15	CCT6B	CDX2	CHST4	CNNM1	CPT2	DDAH1	DGAT2	DMRT1	EPHA2	FAM131C	FAM8A1	FBXO4	FGF21	FRG1	HBQ1	HIST1H2AH	ING2	IQCK	KCNK12	KIAA1045	KIRREL2	LIN28B	LIPG	LRRC6	LRRC7	LYRM1	MAK	MALL	MCEE
Module 12	APOBEC3D	APOBEC3F	APOL4	AQP9	ARRB2	ARRDC5	BCL2A1	C2	C5AR1	CCL13	CCL18	CCL2	CCL3	CCL4	CCL7	CCL8	CD14	CD209	CD80	CD97	CEACAM4	CR1L	CR1	CTSC	DAZL	EPSTI1	FCGR1A	FCGR2A	FCGR3A	FLVCR2	FNBP1	FOLR2	GLT1D1	GPA33	GPR132	GRIP2	HK3	HLA-DPB2	HPSE	HTRA4	IFI30	IL10	IL12B	IL15RA	IL15	IL2	IL4I1	IL7	INSL3
Module 13	AANAT	ABCC3	ACOT11	ADAD1	ADAM29	AMBN	AREG	ASB15	ATP12A	ATP4B	BARHL2	BLMH	BTNL2	C14orf177	C3orf30	C8orf22	CA8	CALCA	CCK	CLCN1	CPNE6	CPNE7	CRABP2	CSH1	CSH2	CSHL1	DEFB125	EREG	F11	FAM131B	FOXE3	GH2	GLDC	GLRA3	GPR151	GPR61	GSX2	HAND1	HIST1H1A	HOXD12	HTR3E	IL20RA	ITGA3	ITLN2	KCNH5	KIRREL3	KRTAP1-1	KRTAP1-3	KRTAP10-10
Module 14	ABR	AKAP10	ALKBH5	ALOX12	ANKFY1	ATPAF2	C17orf85	C1QBP	CAMTA2	CDRT4	CHD3	CLDN7	CNTROB	COPS3	COX10	CRK	DHRS7B	DRG2	DVL2	EBAG9	EIF4A1	ELAC2	EPN2	FAM83G	FAM84B	FLCN	FLII	FXR2	GEMIN4	GRHL2	KIF1C	LLGL1	MAP2K3	MAP2K4	MAPK7	MED9	MIS12	MNT	MYBBP1A	MYO1C	NCOR1	NDEL1	NUP88	PAFAH1B1	PELP1	PFAS	PIGL	PITPNA	PLD2
Module 15	ADAM10	AKAP9	ASH1L	ATE1	ATF6	ATF7IP	C10orf12	C1QTNF9	CEP350	CHUK	DENND4A	DENND4C	DHX9	DPP8	DPY19L3	EIF3A	ELK4	ERN1	FAM114A1	FAM63B	GCC2	GOLGB1	GTF2H3	HERC1	IDE	IPMK	IPP	ITGAV	KIF13A	KLF3	KLHL20	LEPROT	LMBRD2	LRCH3	MAN1A2	MAN2A1	MGA	MON2	MPHOSPH9	MYO9A	NEU3	NHLRC2	NIPBL	NOTCH2	PARD3B	PCNX	PDZD8	PHC3	PIAS1
Module 16	AGMAT	ALAS1	ART1	ASRGL1	ATP6V0A4	B3GALT5	BAMBI	BMP7	BSND	CCL27	CEACAM20	CLDN23	CNTN2	COL9A2	CRP	CTNNAL1	CTXN3	DHDH	DLX1	DLX2	DMRTA1	DNAH2	DPP10	EPHA7	EYA2	FAM3B	FUT9	GALT	GPC5	GPR149	GRHL3	GUCY2C	HIST1H3I	HIST1H4A	HIST1H4L	IGSF5	IL11RA	KCNMB2	KCTD15	LOXL3	MAPK10	MESP1	MYLK2	NFASC	NGEF	NRG3	NSUN7	NXPH2	PACSIN1
Module 17	ACVR1	ADAMTS19	ADRBK2	ARHGDIB	C4orf33	CASP8	CAST	CAT	CBX6	CD302	CEPT1	COBLL1	COX7A2	CREG1	CRIM1	DENND2D	ELL2	EMB	ERMAP	FAM105A	FAM111A	FEZ2	FMO4	FOSL2	FRMD4B	GBP3	GLRX	GNG12	GPR137C	GPR155	H6PD	HERC3	HEXB	HFE	IKZF2	IRAK3	ISOC1	KLHL5	LENG9	LY75	LYST	MCL1	MOV10	MR1	MRPS21	MYLPF	NCOA1	NFKB1	NOTCH2NL
Module 18	ABCA2	ABTB1	ADCY6	AMIGO1	AP3D1	ARHGEF16	ARHGEF17	ARRB1	ATP13A2	BCL2L2	BSDC1	C1orf216	CBR4	CBX7	CDKN2AIP	CLSTN1	CTSF	DFFA	DNAJC11	ECE1	EPS15L1	ETFDH	FBXO8	GMEB1	GNA11	GNB1	HDAC1	HIPK2	HIVEP3	HOOK2	HP1BP3	ICMT	INPPL1	IQCC	KIAA0319L	KIAA1522	KIF1B	KPNA6	LAMA5	LDLRAP1	LRRC47	LTBP3	MMAA	MTHFR	MUM1	NCDN	NDST1	NFIC	NOL9
Module 19	BTLA	C16orf54	CCL5	CCR2	CCR5	CCR7	CD244	CD247	CD27	CD2	CD3D	CD3E	CD3G	CD5	CD6	CD7	CD8B	CD96	CST7	CTLA4	CTSW	CXCL9	CXCR6	EOMES	FASLG	FCRL3	FUT7	GFI1	GNLY	GPR171	GPR18	GRAP2	GZMB	GZMH	GZMK	GZMM	ICOS	IFNG	IL18RAP	IL2RB	ITK	JAK3	KLRK1	LAT	LCK	LTA	LTB	LY9	MAP4K1
Module 20	ADCK4	AKAP8L	AKAP8	AKT2	ALKBH2	AP1M1	ARHGEF18	BBC3	BCKDHA	BRD4	C19orf44	CADM4	CCDC97	CCDC9	CHERP	CHMP2A	CIC	CRTC1	DMPK	DMWD	DNAJB1	DUS3L	DYRK1B	EGLN2	ELL	ERCC1	ERCC2	ERF	EVI5L	FAM32A	FAM98C	FBXL12	FBXO46	FKRP	GLTSCR1	GTPBP3	ILVBL	IRF2BP1	ITPKC	KHSRP	KLHL26	LONP1	MAP1S	MAP2K7	MAP3K10	MARK4	MED26	MED29	MEF2B
Module 21	AKT1S1	ALDH16A1	AP2A1	AP2S1	ATF5	BCL2L12	C19orf48	CALM3	CCDC106	CD3EAP	CLPTM1	CNOT3	DEDD2	DHX34	ECH1	EPN1	ETV2	FIZ1	FUZ	GEMIN7	GRWD1	GSK3A	GYS1	HSPBP1	IRF3	ISOC2	JOSD2	KPTN	LENG1	LIG1	MED25	MZF1	NAT14	NOSIP	NR1H2	NUP62	PAFAH1B3	PAK4	PIH1D1	PNKP	POLD1	PPP1R12C	PPP2R1A	PPP5C	PRMT1	PRPF31	PRR12	PTOV1	SAE1
Module 22	ACTRT2	ALKBH3	C11orf40	CRYGC	DEFB114	DEFB123	DEFB129	FAM71A	FGF23	FGF4	FGF6	FSHB	GABRA1	GABRA6	GABRG2	GADL1	GALR3	GBX1	GPX6	GYPA	HIST1H2AA	IL17F	KCNK18	KRT25	KRT26	KRT28	LHX3	LRTM1	LYZL1	LYZL2	NPBWR2	OPN5	OR10C1	OR10J1	OR10R2	OR10T2	OR10Z1	OR11G2	OR1L6	OR2F2	OR2G3	OR2M2	OR2T11	OR2V2	OR4A15	OR4A16	OR4N5	OR51L1	OR52J3
Module 23	AADAC	ABRA	APOH	AQP2	BMP10	C1orf87	CACNA1S	CAV3	CCDC70	CKM	CNBD1	CNTNAP5	CRYBA1	CRYGB	CSRP3	DPYS	F13B	FAM24A	FOXR1	GATA4	GBA3	GC	GML	GMPR	GSTT1	GSX1	HAVCR1	IFNA17	IFNA7	IL5	KCNH7	KRT20	LECT1	MC4R	MEP1B	MIA2	MLNR	MORC1	MRGPRX2	MYF6	MYH2	MYL1	NEUROD2	NEUROG1	NEUROG2	NOX5	NR1H4	NRAP	OMP
Module 24	APLP1	ARHGDIG	ATG9B	ATP1A3	B4GALNT1	BRSK2	C4orf6	CACNA1B	CAMK2N2	CCDC33	CDK5R2	CHD5	CHRNA4	COL20A1	DLGAP3	DLL3	DPYSL5	EFNA2	ELAVL3	FIBCD1	FNDC7	FSD1	GATA5	GNG4	GPRIN1	HCN2	HCN4	HRH3	HS6ST1	INHA	IZUMO1	KCNH2	KCNH3	KCNQ2	KCNT1	KIF1A	MAPK11	MAPK12	MAST1	MGAT5B	NMNAT2	NPTXR	NTSR2	OBSL1	OGDHL	PDIA2	PODXL2	PPP2R2C	PTPRH
Module 25	ADAT3	ADRBK1	AIP	ANKRD13D	APBA3	B3GNT1	BRMS1	C11orf31	C19orf60	C9orf16	CCDC85B	CCDC92	CCS	CDC42EP2	CDK2AP2	COMTD1	CORO1B	COX5B	DAPK3	DPP3	DPP9	FBXL15	FEM1A	FZR1	HES4	HHLA3	HSD11B1L	IER5L	JUND	KLC2	LOC407835	LRFN3	LRP3	MED19	MIF	MRPL11	MRPL16	NANOS3	NDUFS8	NDUFV1	NPB	NR2F6	PACS1	PELI3	PIAS4	PIP5K1C	POLD4	PPP1CA	PPP2R5B
Module 26	AASDHPPT	ACAD8	ACAT1	ALG9	ALKBH8	ANKRD49	ARCN1	ATP5L	BCL9L	BUD13	C11orf54	C11orf57	C11orf73	C17orf59	CCDC90B	CEP164	CEP57	CHORDC1	CREBZF	CTNS	CWC15	CWF19L2	DCPS	DCUN1D5	DDX10	DDX6	DLAT	DPAGT1	EED	EI24	ENDOD1	EXPH5	FAM118B	FAM76B	FDX1	FOXRED1	HDAC9	HMBS	HYLS1	KBTBD3	KCTD11	MED17	MRE11A	NLRX1	PANX1	PCSK7	PICALM	PPP2R1B	PTS
Module 27	ABHD5	ARF4	ARIH2	ARL6IP5	BAP1	BTD	CCDC51	CTDSPL	DAG1	DHX30	EPM2AIP1	EXOSC7	FBXL2	FLNB	GLB1	GLT8D1	GLYCTK	GNL3	GORASP1	HACL1	HSD3B7	HYAL3	IFRD2	IQSEC1	LZTFL1	MAGI1	MAP4	MLH1	MON1A	NCKIPSD	NISCH	NME6	PDZD3	PLXNB1	PRSS36	PSMD6	PTPN23	PYCARD	PYDC1	QRICH1	RASSF1	RBM15B	RFT1	RHOA	RNF123	RPP14	RRP9	RYBP	SCAP
Module 28	ABCC11	ABCC12	ALK	AMPD2	ANG	ATP10B	ATP2B2	AZGP1	BIK	C1orf94	C8orf46	CAPN9	CBS	CEACAM5	CEACAM6	CEACAM7	CPLX3	CRAT	CREB3L1	CREB3L4	CRIP1	CRIP2	EPS8L1	FLRT3	FMO5	GHRHR	GNA14	GPRC5C	HRG	ICA1	IFNA10	KAZALD1	KCNJ4	LDLRAD1	LFNG	LMAN1L	LMO1	MIDN	MKNK2	MMEL1	MOGAT1	MUC1	MYBL1	NAT2	NT5DC3	OLIG1	OLIG2	OR1F1	OSBPL5
Module 29	ADAMTSL1	ADCYAP1R1	AKAP13	ATP10D	AVPR1A	BMP2K	C20orf194	CACNA2D1	CCDC50	CDC14B	DCBLD2	DOK6	DST	ELK3	FILIP1	FOXO1	GPRIN3	IL1RAP	ITGA1	ITGA8	JAZF1	KIAA0355	KLF12	KLF7	L3MBTL3	LPPR4	LRCH1	MAMDC2	MAN1A1	MMP16	MYCBP2	MYO5A	NFATC2	NR3C1	OSMR	P2RY1	PARVA	PDE3A	PKD2	PLA2R1	PLSCR4	PPFIBP1	PPP1R12B	PRKG1	PTPN14	PTPRG	PVRL3	RAPGEF2	RASAL2
Module 30	ABCA10	ABCA6	ABCA8	ABCA9	ABCB1	ABI3BP	ANGPTL1	ANK2	ATOH8	ATP1A2	ATP1B2	C2orf40	C3orf36	C7	CADM3	CASQ2	CDO1	CH25H	CLDN11	COX4I2	DHH	EBF3	F10	FREM1	GDF10	GIPC2	GLI1	HIGD1B	HRC	IGF1	IGSF10	IL33	INMT	KL	LEPR	LOXHD1	LRFN5	LRRTM2	LYVE1	MCTP1	MEOX1	MEOX2	MMRN1	MYOCD	NGFR	NR5A2	NRIP2	NRXN2	PDE7B
Module 31	ADM2	ADSL	ALG12	ANKRD54	ARSA	ATF4	CBY1	CDC42EP1	CECR5	CRELD2	CSNK1E	CYB5R3	DGCR6L	DGCR6	DNAL4	DRG1	EIF3D	FOXRED2	GCAT	GGA1	HDAC10	HSCB	MCAT	MCM5	MKL1	MPST	MRPL40	MYH9	NCAPH2	NDUFA6	NHP2L1	OSBP2	PARVB	PDXP	PES1	PHF5A	PICK1	PIM3	PLXNB2	PMM1	POLR2F	POLR3H	PRR5	RANBP1	RBX1	RPS19BP1	SCO2	SDF2L1	SH3BP1
Module 32	AOAH	APBB1IP	APOBEC3C	ARHGAP15	ARHGAP25	ARHGAP30	ARHGAP9	BIN2	BIRC3	C3	CARD11	CD226	CD28	CD37	CD48	CD4	CD53	CORO1A	CPVL	CSF2RB	DOCK2	DPEP2	EVI2B	FAM78A	FCGR2B	FGD2	FGL2	FMNL1	FYB	GMFG	GPR65	HCLS1	HVCN1	IKZF1	IL10RA	IL18R1	IRF8	KLHL6	LCP2	MNDA	MPEG1	MS4A6A	NCKAP1L	NLRP1	PARP15	PARVG	PIK3CG	PIK3R5	PLCB2
Module 33	ADD1	ANAPC4	ANK3	ANXA7	AP3M1	CAMK2G	CCAR1	CCDC110	CCDC6	CLGN	CPEB2	CSTF2T	CXXC4	DDX50	DUSP16	ECD	EIF4EBP2	ERCC6	FAM21C	FBXL5	GPR98	GRK4	GRPEL1	HERC4	HK1	KCNIP4	KIAA0232	KIAA1279	LIAS	LOC93622	LRP2BP	MAN2B2	MAP9	MAPK8	MED28	MRFAP1L1	MRFAP1	NCOA4	NUDT13	OCIAD1	PARG	PBLD	PGBD3	PPP3CB	RAB28	REEP3	RGMB	RUFY2	SAR1A
Module 34	ACAD11	ACSBG2	APBB3	ASB14	C1orf101	C3orf62	C9orf9	CAMK2A	CCBL1	CLDN18	CTAGE1	CYP2F1	DCST1	DCST2	DFNB31	DUSP28	EFCAB3	FADS6	FBXO15	GLIPR1L2	GPR111	HMGA2	HSD17B7P2	HSD17B7	IL11	KIAA0087	L1TD1	LPO	LRRC37A2	LRRC37A3	MAN2C1	MAT2A	NBR2	NEIL1	NKPD1	NLRP11	NPHS1	NR2E3	OLAH	PAQR6	PDE6C	PNPLA1	POLM	PRAP1	RABL2A	SEC14L4	SEC14L5	SGSM1	SLC16A8
Module 35	ABCA1	ADCYAP1	ARL5A	ATG4C	ATP8A1	BACH1	BNIP2	C12orf42	CAB39	CCL1	CCL25	CCR3	CDC42SE2	CLEC12B	CLEC1B	CLEC4G	COMMD8	CYB5R4	DLEU7	DPEP3	DYRK2	EID3	FCHSD2	FXYD7	GDPD4	GFRA2	GRK5	HELB	HEMGN	HIVEP1	HKDC1	IRX3	IRX5	JAK1	JAK2	KLHL14	MAT2B	MBNL1	MKNK1	MYBPC3	MYH6	MYH7	MYO7A	OSBPL9	OSTM1	OVOL2	PCGF5	PROK2	RAB27A
Module 36	ANTXR2	ARHGAP24	ARL4C	BACH2	BST1	C1orf54	CARD6	CCND2	CD200	CD300LB	CFHR1	CFH	CFI	CLEC1A	CLEC2B	CPNE8	CXCL12	DPT	ELMO1	ENPP2	ENTPD1	ETS1	FAM20A	FAS	FGF7	FOXN3	FYN	GJA5	GPR85	GYPC	HRH1	HSD17B11	ICAM2	IFI16	ITGA5	KCNJ15	LBH	LGI2	LIX1L	LY96	MAF	MDFIC	MEF2C	MMP19	MOXD1	NAALADL1	NRP1	PDE1B	PPAP2B
Module 37	ACOX1	ANGEL2	ARHGEF2	ARMC7	ARPC5	BAIAP2	C17orf62	C1orf116	CANT1	CARD14	CASKIN2	CBX4	CBX8	CDC42EP4	CDR2L	CNNM2	COG2	CSNK1D	CYP27A1	DCXR	DDX59	DNAH17	EVPL	EXOC7	FDXR	GAA	GALNT2	GGA3	GPATCH2	GRB2	HEXDC	HS1BP3	HSD17B14	ITPKB	IVNS1ABP	KCTD2	KCTD3	KIAA0195	KLHL12	LLGL2	MDM4	MIF4GD	NSL1	NT5C	NUCKS1	PFKFB2	PGS1	PPP1R15B	PPP2R5A
Module 38	ADAM28	ADA	ADRB2	ALOX5AP	ALOX5	ANKRD44	ATP8B4	CCL23	CD83	CHRNA6	CHST2	COTL1	CSF1	CX3CR1	DAPK1	DOCK10	DOCK8	DPYD	EMR1	FPR1	GBP2	GBP7	HGF	HSF5	HTR7	IL1R2	ITGA4	ITGAM	ITM2C	LILRA1	LIMD2	NFAM1	NFE2L3	NLRP3	NMI	OPTN	P2RX7	P2RY12	P2RY13	PIM1	PLD4	PLEKHO1	PML	PTGS1	RAP2B	RASGEF1B	RELT	RIN3	RNF166
Module 39	ANKIB1	BRAF	BTBD10	C11orf58	CAPZA2	CBLL1	CCDC132	CNOT4	COG5	COPB1	CTR9	DUS4L	EIF4G2	EXOC4	FAM115A	FANCF	FBXO3	GCC1	GTF2I	GTPBP10	HBP1	IPO7	KBTBD4	KIAA1147	KIAA1549	KRIT1	LIN7C	LMBR1	LUC7L2	MADD	MKLN1	NOM1	NRF1	NUP98	PAXIP1	PEX1	PIK3C2A	PNPLA8	POT1	RBM33	RNF141	RRM1	RSBN1L	SLC25A40	SPTY2D1	SRPK2	SVIP	TMEM168	TMEM41B
Module 40	AKR1D1	AMT	AMY2A	AMY2B	ATXN7L1	C15orf27	C9orf139	CAPN3	CCR6	CD160	CHP2	CHRM5	CIDEB	CLDN15	DFNB59	DLEC1	DNAH8	DNAJC5B	DNHD1	DSC1	DUSP19	ESR2	FXYD2	GAS2	GLB1L3	GPR75	HHLA1	HHLA2	HIF3A	HSD3B2	ICAM4	ITGAD	ITIH4	KIAA0408	KLHL30	KLKB1	KLRD1	LENEP	LHX4	LTB4R2	LTB4R	LYG1	MEFV	MYH3	NDST3	NIPSNAP3B	NMUR1	OCLM	OR6W1P
Module 41	AMICA1	APOBEC3G	APOBEC3H	C1QA	C1QB	C1QC	C3AR1	CCL19	CCR1	CD163	CD200R1	CD300A	CD300C	CD33	CD68	CD69	CD72	CD84	CD86	CECR1	CLEC10A	CLEC4A	CSF1R	DOK3	EBI3	EMILIN2	FCER1G	HAVCR2	HCK	ITGAX	ITGB2	KCNAB2	KLRB1	LAIR1	LAPTM5	LILRB1	LILRB2	LILRB4	LPXN	LRRC25	MS4A4A	MYO1F	NCF2	NLRC4	PILRA	POU2F2	PTAFR	PTPRO	RGS18
Module 42	ABHD8	AES	ALKBH7	ATG4D	ATP5D	BSG	BTBD2	C19orf24	C19orf25	C19orf52	CARM1	CC2D1A	CCDC94	CDC34	CRB3	CSNK1G2	DAZAP1	DOHH	FARSA	GPR108	GPX4	GTF2F1	HMG20B	KLF16	LSM7	MAP2K2	MBD3	MCOLN1	MED16	MEX3D	MIER2	MPND	MRPL4	MRPL54	NCLN	NDUFS7	OAZ1	PLEKHJ1	POLR2E	POLRMT	PPAP2C	PRKACA	PRKCSH	PTBP1	RAD23A	RAVER1	REXO1	RNF126	RPS15
Module 43	ARMC2	BCKDHB	BCLAF1	C6orf57	CASP8AP2	CD164	COPS4	DCUN1D4	DOPEY1	DYNLT1	EIF4E	FBXL4	FGFR1OP	FIG4	FIP1L1	FOXO3	FUCA2	GOPC	GTF2H5	HACE1	KIAA1919	KLHL8	KPNA5	LATS1	LIN54	LMBRD1	MANEA	MAP3K7	MDN1	MED23	MRPL18	NFXL1	PAICS	PDCD2	PHF10	PHIP	POLR2B	PPAT	PPIL6	PSMB1	RNF146	RWDD2A	SCFD2	SENP6	SERAC1	SESN1	SF3B5	SFT2D1	SHPRH
Module 44	ABCC13	AK7	ARMC3	ARMC4	C17orf50	C20orf85	C22orf15	C6orf118	C6orf165	CAPSL	CASR	CCDC17	CCDC65	CCDC68	CCNO	CDC20B	CYFIP2	DNAH3	DNAI2	DNAJB13	FAM81B	FAM92B	FOXJ1	FOXN4	GAS2L2	HNF1B	IHH	IL5RA	IQUB	KNCN	LRP1B	LRRC18	MKX	PKIG	PNLIP	PTHLH	RBM11	ROPN1L	SEMA6A	SERGEF	SERPINI2	SLITRK6	SPAG16	SPATS1	STOML3	SYT1	TEKT1	TEKT2	TMEM190
Module 45	AFF4	AGGF1	ANKHD1	ANKRA2	ANKRD32	AP3B1	APC	ARID2	ATG12	BDP1	C5orf15	C5orf24	CDKL3	CHD1	COL4A3BP	COMMD10	CSNK1A1	CSNK1G3	DCTN4	DHX29	DMXL1	DTWD2	ERBB2IP	FBXL17	FBXO38	FCHO2	FEM1C	FNIP1	GFM2	GIN1	GPBP1	LYSMD3	MFAP3	MIER3	MRPS27	MSH3	NDFIP1	PAPD4	PGGT1B	PJA2	POLK	PRRC1	PTCD2	RAD17	RAD50	RASA1	RIOK2	RNF14	SCAMP1
Module 46	ASB5	BTNL3	CA2	CACNG3	CCDC108	CGB2	CNTNAP4	CRYBA2	CTNNA2	DAB1	DAO	DEFA4	DNTT	DPPA5	EYA1	FAM71C	GABRB1	GABRB3	GALR1	GFI1B	GPR6	HCRTR1	IL17A	IL22	IL3	IQCF3	ITLN1	KLHL10	KNG1	KRT72	KRT73	LHB	LIM2	LRAT	LRRIQ1	MLF1	MMP26	MS4A3	NCR2	NPBWR1	ODF3	OR1L8	OR4C6	OR51Q1	OR56B4	OR6S1	PSKH2	RALYL	RIT2
Module 47	ABCA12	ABCC6	ALOX15B	ARL4D	ARTN	CLCA2	CRYM	CYP2J2	DMRTC2	DUSP10	EGF	EGLN3	ENPP3	EPGN	FAIM2	FGL1	FMO9P	GPR39	GUCY2D	HGD	HOXB1	HOXB2	HOXB3	HOXB4	HOXB5	HOXB6	HOXB7	HOXB8	HOXB9	INHBB	INSIG2	ISX	IYD	LYPD1	LYPD4	LYZL4	MAP6D1	MEIS1	MUCL1	ODF4	PAX9	PNLIPRP2	PRODH	RBP2	SCGB1D1	SCGB1D2	SCGB1D4	SCGB2A1	SCGB2A2
Module 48	A2M	ABCC4	ADAMTS5	ADD3	AKT3	ANGPT1	ANKRD53	ANXA1	ARHGAP28	ATP11B	BMP2	C10orf10	C1QTNF1	CACHD1	CCDC3	CDC42EP3	DCLK2	DOK5	DPYSL2	DZIP1	EPHA4	FAM89A	FIGN	FNDC4	GNAL	GRIN2A	GSN	GTDC1	LPHN3	LRIG3	LZTS1	MEIS2	NALCN	NOV	NRN1	PALM2-AKAP2	PCDH9	PHYHIPL	PID1	PRICKLE1	PRKCA	PROX1	PRUNE2	PTGFR	PZP	RND3	RNF144A	ROBO1	SCN3B
Module 49	AFMID	ALOX12B	ALOXE3	C7orf34	CHRNA2	DLX3	DLX4	HES5	HES7	HIST1H1C	HIST1H1D	HIST1H1E	HIST1H1T	HIST1H2AC	HIST1H2AD	HIST1H2AJ	HIST1H2AK	HIST1H2AL	HIST1H2AM	HIST1H2BD	HIST1H2BE	HIST1H2BF	HIST1H2BG	HIST1H2BH	HIST1H2BK	HIST1H2BL	HIST1H2BN	HIST1H3D	HIST1H3E	HIST1H3F	HIST1H3G	HIST1H3H	HIST1H4C	HIST1H4D	HIST1H4E	HIST1H4G	HIST1H4J	HIST1H4K	HIST2H2AA3	HIST2H2AB	HIST2H2BE	HIST3H2A	HIST3H2BB	HIST3H3	IL25	INHBC	INSL5	INSL6	KEL
Module 50	ACSS1	ADORA1	APLP2	AUTS2	BEST4	BMPR1B	BTBD16	C14orf39	C20orf141	C5orf38	C9orf24	CAMKK1	CASP14	CDH7	CHRNG	CLEC3A	CMTM6	CMTM8	CYP27B1	DNMT3L	DYNC1LI1	EPB41L4B	EXOC2	FAM132A	FTCD	HUS1B	ICOSLG	IL19	IRX2	KCNS3	KLF17	KLF1	KRTAP3-3	MAB21L2	MIOX	MYBPH	MYOG	NDST4	OR13C4	OSBPL10	PDLIM5	PPFIA4	PROP1	PTGER1	PTPN3	PYGL	SH3YL1	SIX1	SLC13A4
Module 51	AK2	ATP6V0B	B4GALT2	BTF3L4	C1orf109	C1orf122	C1orf123	C1orf50	CC2D1B	CCDC23	DMAP1	DPH2	EBNA1BP2	EIF2B3	ELOVL1	FAF1	GNL2	GPR3	IPO13	KTI12	LRRC41	LRRC42	MAGOH	MAST2	MED8	MMACHC	MRPL37	MRTO4	MUTYH	NASP	NDUFS5	NFYC	NRD1	PARS2	PHC2	PPIE	PPIH	PRDX1	PRPF38A	PSMB2	PTPRF	RCC1	RCC2	SCMH1	SERBP1	SF3A3	SSBP3	TMEM39B	TMEM69
Module 52	ADCY1	AK5	APBB1	ARHGAP1	ATP8B3	CABP4	CACNA1I	CACNA2D4	CAMK1	CHRD	CLIC6	CNTNAP1	CRY2	CXCL14	CYP26A1	DOK1	ENOX1	GJA1	GPR152	GSTM1	GSTM2	GSTM3	GSTM4	GSTM5	HRASLS5	ILK	KCNE4	LRRC4C	NETO2	PDE4A	PDE6B	PEBP4	PLAT	PMP22	PPM1M	PTGER3	PTPLAD2	RAB31	RAMP3	RGS14	RIPK3	RTN1	RUNX1	SELM	SERPINA10	SERPINA1	SERPINA6	SLC7A4	SMOC2
Module 53	ADAMTS20	C12orf56	CFHR4	CNGB3	COX7B2	CTRB2	DEFB126	DSCR10	DSCR4	DSCR8	F2	FLJ25758	FSTL5	GJB7	GNGT1	GRID2	GUCY1B2	HBE1	HTR3C	IGSF11	KRTAP2-4	MAEL	MYT1L	NTS	OR51B2	OR51B4	OR51B5	OR51I1	OR51I2	OR51M1	OR52D1	OR52E4	OR52E6	OR52H1	OR52L1	OR52N1	OR52N5	OR56A3	OR5M11	OR5M8	OR8A1	OR8B12	OR8D1	OR8D2	OR8G2	OR8G5	PANX3	POU6F2	RPL10L
Module 54	ACP2	ALDH3B1	ALDOA	AMIGO3	AQP3	ARL11	C1orf127	C6orf58	CARHSP1	CDH15	CHST1	CKB	CNFN	CSPG5	CTSD	CTSH	DDX4	EML5	ENTPD2	EPHX1	F12	FTH1	GAL3ST2	GALE	GALM	GAS2L1	GCHFR	GRIN3B	HEXA	IL17C	KCNK4	KREMEN2	LXN	METRNL	MICB	NEU4	NOXO1	NPW	NQO1	NR1H3	OSGIN1	P2RX2	PAQR4	PHLDA2	RASL10A	RPS6KL1	SAMD11	SIX2	SLC22A18AS
Module 55	AACS	ABCA7	ACE	ACPP	ALDH3B2	AP1M2	APOD	ASB13	ASL	BTBD11	BZW2	CALM1	CCDC60	CCRN4L	CES3	CNTNAP2	CSTA	DNASE2B	ETFA	FASN	FGF12	FHOD1	GPX2	GUSB	HUNK	IDH1	LPPR2	LRRC8E	MOCOS	NFKBIZ	OR7E91P	PLA2G4D	PLCB1	PRKACB	PTH2R	PXN	RAB15	RAB3D	REN	SAMD13	SCD	SLC13A3	SLC7A11	SLC9A2	SLC9A5	SNPH	SPOCD1	SREBF1	ST6GALNAC1
Module 56	BBOX1	C1QL2	C6orf15	CDH3	CHI3L1	DEFB1	DSC3	DSG1	DSG3	EDAR	EPHB6	FAT2	FGFBP1	GPR161	GRAMD3	IL22RA2	KCNS1	KHDRBS3	KLK5	KLK6	KLK7	KLK8	KLK9	KRT14	KRT16	KRT17	KRT5	KRT6A	KRT6B	KRT6C	LEMD1	LY6D	MATN4	MCTP2	MMP20	MMP7	MPZL2	NCK2	NFIL3	PPP1R14C	PROM1	RARRES1	RCAN1	RSU1	S100A2	SCPEP1	SERPINB5	SLC34A2	SMO
Module 57	ADRA1A	AIPL1	AIRE	ATCAY	C14orf105	C14orf178	C21orf62	CCDC62	CCL16	CEACAM8	CLEC4M	CRX	CYP1A2	DAND5	DGKB	DPPA4	ELMOD1	FAM106A	FAM138F	FBXO40	FCAR	FLG2	G6PC	GP6	GRM6	HRH4	HTR3B	HYMAI	IAPP	IL23R	KCNA7	KCTD19	MLANA	MMD2	MOG	NANOG	NLRP12	PBOV1	PDE4C	PDE6A	PNLIPRP1	PPEF2	RHD	SEC14L3	SLC25A34	SLC26A8	SLC36A2	SLC36A3	SLC4A1
Module 58	ABCB8	ABCF2	AGK	AP2A2	BET1L	CARS	CASP2	CD151	CDK5	CHCHD3	CHID1	CUL1	DEAF1	DLD	DNAJB6	EPS8L2	FASTK	GALNT11	HRAS	IMPDH1	LRRC56	LRRC61	METTL2B	MKRN1	MRPL17	MRPL23	NAP1L4	NUB1	NUP205	PDDC1	PKP3	PNPLA2	PRKAG2	PSMC2	PSMD13	PTDSS2	RASSF7	RBM28	REPIN1	RHEB	RIC8A	RINT1	RNH1	SIGIRR	SIRT3	SLC25A13	SLC25A22	SND1	TAF10
Module 59	ADARB1	C8orf33	C8orf44	CAMK1D	CECR2	CHCHD7	CHD7	CHRAC1	CPSF1	DAB2IP	FAM135B	GPR113	GPR158	KCNK9	KREMEN1	LRRC14	LRRC3	LY6E	MAL2	MAPK15	MBOAT1	MKRN3	MRPS6	MTSS1	NPFFR1	NPR3	NRBP2	OPLAH	OR11H12	PCMTD1	PLAG1	PTK2	PTP4A3	RHPN1	RHPN2	SGK3	SIM1	SLC10A5	SLC45A4	SLC5A3	SPTB	ST3GAL1	TBKBP1	TBX1	TM4SF4	TSNARE1	TSTA3	ZFP41	ZNF16
Module 60	ACTN2	ARL1	C15orf48	C1orf168	CACNB2	CARTPT	CBFA2T3	CCDC126	CNTD2	CPA6	DHRS7	DSCR9	ECM1	ENPP4	ENPP5	FAM129A	FGFBP3	FOXD2	GALNT4	GPD2	GRIA1	GSC	HAR1A	HIGD1A	HSH2D	ITPKA	KLRG2	LINGO4	LRP2	MAGI2	METTL7B	MSMB	NR4A2	NRXN3	NUAK2	NUCB2	OR4K15	PLK2	PLLP	PPP1R1C	PRAME	PRKAA2	RHBDL3	RNF2	ROBO2	RORC	SERPINC1	SERPINI1	SIDT2
Module 61	ABO	C11orf63	C22orf31	C8orf48	C9orf3	CCL17	CCL22	CD1B	CD1C	CD1E	CDKN1C	CLEC9A	CNTN4	CRMP1	DDX43	DIRC1	DNASE1L3	DPYSL4	EML1	FAM19A5	FCER1A	FMN2	FZD10	GPR15	GPR20	GYPE	HEY1	HEY2	HRH2	KCNQ1	KIF6	KLRG1	MOV10L1	MYH10	MYO3A	NEFH	NEO1	PAPLN	PYGO1	RFPL1	RIMBP2	RNF212	SELE	SGCB	SLN	SMAD6	SPATA18	SPNS3	SYT14
Module 62	ADAMTS1	ADAMTS3	ADAMTS9	ADPRH	AKR1B1	ARNTL2	CCDC82	CDK6	CLIC4	CPNE2	CUBN	CYP7B1	CYYR1	DFNA5	DGKG	DUSP7	EGFR	ETV5	FAM126A	FAM49A	FMNL2	FNDC3B	FUT4	GNAI1	GPRC5B	IGF2BP2	ITGA9	LPHN2	MAML2	MGAT3	NCOA7	NOTCH1	OSBPL3	PELI1	PIWIL4	PLAGL1	PLD1	PLEKHG1	PLTP	PPM1F	PRG2	PRKD3	PRNP	QKI	RBMS1	RNF145	SERPINB8	SHANK3	SLC43A3
Module 63	ADAMTS6	AXL	C1S	CALD1	CD248	COL16A1	COL18A1	COMP	CPXM1	CPZ	CSDC2	DAB2	DKK3	DSE	EVC2	EVC	F13A1	FEZ1	FGF14	FGF1	FILIP1L	FLNC	FOXF2	GAS1	GFPT2	GLI2	GPC6	GREM2	GRID1	HIC1	ITGBL1	LAMB1	LAYN	MEG3	MITF	MRGPRF	MRVI1	MSRB3	NEXN	NNMT	NPR2	PDPN	PLXNC1	PTPRD	SERPING1	SFRP4	SLC1A7	SLC38A4	SNAI2
Module 64	ACVR1C	ADH1A	ADH1B	ADH1C	ADIPOQ	ALDH1L1	ANGPT4	APOB	AQP7	BMPER	C6	CA4	CD300LG	CD36	CIDEA	CIDEC	CPA1	DMRT2	EPB42	FABP4	G0S2	GLYAT	GPAM	GPD1	GPX3	HEPACAM	HPR	HP	ITIH5	KCNIP2	KLB	LEP	LGALS12	LHCGR	LIPE	LPL	MRAP	MYOC	NNAT	PAPPA2	PCK1	PCOLCE2	PDE3B	PPARG	RBP4	RDH5	SLC19A3	SLC2A4	SLC7A10
Module 65	ABCE1	ADH5	ADIPOR2	ALPK1	ANAPC10	ANKRD17	BDH2	C12orf60	C4orf27	CASP3	CASP6	CISD2	COQ2	COX18	DCK	ELOVL6	ENOPH1	EXOSC9	FBXW7	FKBP4	G3BP2	GDAP1	GRSF1	HADH	INTS12	JPH1	KIAA0922	LARP7	METAP1	MRPL1	MRPS18C	MTHFD2L	NECAP1	NUP54	OTUD4	PAPSS1	PIGY	PLRG1	PPA2	PPID	RCHY1	RUFY3	SCARB2	SCLT1	SDAD1	SLC10A7	SMAD1	TIFA	TIGD2
Module 66	ACBD5	AKAP11	ARHGAP12	ATXN3	CAB39L	CDADC1	CLMN	CLN5	COG3	COG6	DHRS12	DIP2C	DIS3	ELF1	FBXL3	FNDC3A	INTS6	ITM2B	KBTBD7	KCNRG	LNX2	MPHOSPH8	MTMR6	NDFIP2	NUPL1	PAN3	PDS5B	PTER	RAB18	RAPH1	RB1	RBM26	RCBTB1	RNF6	SESTD1	SETDB2	SLC25A30	SUCLA2	TANC1	TJP1	TRIM13	UBE2Q2	UBL3	USPL1	UTP14C	VPS36	WDFY2	WDR37	XPO4
Module 67	ACY3	ADAM15	ASS1	B3GNT3	CBR3	CCL20	DKK1	DTX2	DTX4	DUSP13	EFNA3	EFNA4	EFS	EPHB4	FUT1	FUT3	GLYATL2	GPR110	GRAMD2	GRHL1	GSTP1	HEBP2	HSD17B2	KMO	KRT7	LBP	LCN2	NHSL1	NUDT8	NXPH4	OPN3	ORM1	ORM2	PERP	PGLYRP3	PGLYRP4	PI3	PPP1R1B	PRLH	PTPRK	S100A7A	S100A7	S100A8	S100A9	SLC35C1	SLC4A11	SLPI	SMAD3	TGM3
Module 68	ADAM11	ANKRD23	ATF7IP2	ATP2A1	BMP3	C17orf47	C1orf100	C4orf26	C8orf31	CACNB1	CCDC37	CLPS	CRYBB3	CYP2D6	CYP8B1	DNAJC5G	EPB41L1	ERN2	FAM117A	FAM118A	FCHSD1	GPR37L1	HCN3	ITGA2B	KCNV2	LHFPL5	LPIN3	LRP5L	NLRP9	NODAL	NPEPL1	OSBPL7	PKLR	PXMP4	RBM4B	RELL2	RFPL3	RPGRIP1	SEMA4C	SLC25A41	SLC25A42	SLC46A3	SLC5A5	SLFNL1	TAC4	TBC1D3P2	TCL1B	TMCO6	TNNI1
Module 69	ADAM33	AKAP12	ARHGAP20	CCDC80	CNIH3	COL14A1	CORO2B	DCHS1	DGKI	DLC1	ECM2	F2R	FAT3	FLRT2	GAS7	GPR124	HEG1	HSPG2	JAM3	KIAA1462	LAMA2	LRP1	LRRC32	LTBP2	MAB21L1	MAP1A	MFAP4	NDN	NUAK1	PCDH18	PCSK5	PDGFRA	PODN	RASGRF2	RBMS3	RCAN2	RFTN2	RUNX1T1	SH3PXD2A	SHANK1	SLIT2	SLIT3	SVEP1	TBX15	TCF4	TIMP3	TLL1	TMEM119	TNS1
Module 70	ADAMTS12	ADAMTS14	ADAMTS16	ADAMTS2	ADAMTS7	BMP1	C1QTNF6	CLEC11A	CMTM3	COL11A1	COL12A1	COL5A3	COL8A1	COPZ2	CTHRC1	EFEMP2	FBLN2	FN1	FNDC1	GJB2	GLIS3	HTRA3	INHBA	ISLR	KIF26B	KLK4	LOXL1	LOXL2	MFAP5	MXRA8	MYH13	NRP2	PCDH7	PDGFRL	PLAU	PODNL1	PPAPDC1A	PPAPDC3	RARRES2	RUNX2	SALL1	SCARF2	SERPINF1	SGIP1	SLC24A2	SPOCK1	ST6GAL2	TBX5	TGFB1I1
Module 71	AK1	ALKBH6	ARL6IP4	BAX	C19orf47	CAPNS1	CCDC12	CDK9	CLTB	COX6B1	DOLPP1	DPM2	EIF3K	ETHE1	EXOSC5	FPGS	GPI	GRAMD1A	KDELR1	LIN37	LSR	MRPS12	MYL6B	NFKBIB	NUCB1	PDCD2L	PDCD5	POLR2I	PSENEN	PSMC4	PSMD8	PTMS	RABAC1	RBM42	RDH13	RUVBL2	SARS2	SEPW1	SIRT2	SLC2A8	SNRPD2	TBCB	THAP8	TIMM50	TMEM147	TOMM40	TOR2A	URM1	USF2
Module 72	AARS2	ABCC10	ABCF1	AGPAT1	ANKS1A	BPHL	C6orf106	C6orf62	CDC5L	CENPQ	CUL7	DHX16	FAM50B	FARS2	FBXO9	FRS3	GCLC	GTPBP2	HSP90AB1	ICK	KLC4	LEMD2	LRRC1	MAD2L1BP	MDC1	MED20	MRPS10	MTCH1	NFYA	PEX6	POLH	PPIL1	PPP2R5D	RPL7L1	RXRB	SLC29A1	SLC35B2	TAF8	TBC1D22B	TJAP1	TMEM14A	TMEM63B	TRIM26	TRIM27	TRIM39	USP49	VARS	WDR46	XPO5
Module 73	AADACL2	ADH7	AKR1B10	ALDH3A1	C10orf99	C1orf110	CDH16	CRNN	CYP2C18	CYP2C19	FAM83C	FEZF1	FOXE1	GAST	GBP6	GDA	GJB6	HSPB3	IVL	KRT4	KRT76	LYPD2	NKX2-1	NPPB	OTOP3	RHCG	RPTN	SCEL	SCGB1A1	SERPINB11	SERPINB13	SERPINB3	SERPINB4	SFTPA1	SFTPB	SFTPC	SOST	SOX21	SPRR1A	SPRR1B	SPRR2D	SPRR2F	SPRR2G	SPRR3	TMPRSS11A	TMPRSS11D	TMPRSS11F	UGT1A6	UGT1A8
Module 74	ADAMTS18	ADAMTS8	AOX1	BHMT2	BHMT	BMP6	CCL21	CHL1	COL25A1	COL6A6	COX7A1	CYP19A1	DMGDH	DNM3	EDN1	FAM43B	FGFBP2	FMO2	FOXP2	GABRG1	GDF3	GLDN	GPR17	HPSE2	ISLR2	KCNIP1	KCNJ12	KIF26A	LSAMP	MASP1	MMP27	MYO7B	NAALAD2	NKAPL	PENK	PLA2G2A	PRDM16	PTGIS	RASL11B	RELN	RGS7BP	SLC22A3	SNCA	SOD3	STAB2	STK32A	SV2B	TACR1	TMEM100
Module 75	ACTR1B	ACYP1	AIFM2	ANKRD39	ATP6V1E2	AUP1	BCCIP	C10orf35	C2orf61	CALM2	CHCHD1	COMMD1	CRIPT	CTBP2	CUZD1	DHX32	DNAJB12	EID2B	EID2	EIF2B4	FAHD2A	FAHD2B	FAM24B	FGFR2	GEMIN6	HTRA2	MNS1	MORN2	MPV17	MRPS16	NSMCE4A	OAT	PCBD1	PCBP1	PCGF1	PIGF	PLEKHA1	POLE4	PPIL3	PSTK	RHOQ	RNF181	RNF7	RTKN	TACC2	TTC32	TYSND1	UROS	VAMP8
Module 76	ADAL	AP3S2	ARID3B	ASB7	BAHD1	C15orf40	CLK3	COMMD4	CYFIP1	DET1	DNAJA4	EIF2AK4	FAM103A1	FURIN	HDDC3	IDH3A	IMP3	KLHL25	LCMT2	MESDC2	MPI	MRPL46	MRPS11	MTHFS	NDUFAF1	NGRN	NIPA1	NIPA2	PARP6	PPCDC	RPAP1	RTF1	SCAMP2	SEC11A	SNUPN	SPINT1	TARSL2	TM2D3	TMEM62	TMEM87A	TTLL13	TUBGCP5	UBL7	ULK3	UNC45A	VPS18	VPS33B	WDR61	WDR73
Module 77	ADAM22	ATP5A1	BCAR3	C14orf132	C18orf32	C18orf8	CXXC1	EDARADD	EPS8	ERO1LB	ETNK2	GPR137B	GRIK4	HDHD2	IER3IP1	IMPACT	ITSN1	KIAA1217	LARGE	MAGI3	MBD1	MBD2	MYO5B	NARS	NEDD4L	OSBPL6	PDE8B	PLEKHA6	POLI	PRKAR2B	SCN8A	SLC12A2	SLC38A1	SLC38A2	SOX13	SS18	SYDE2	TECTA	TLN2	TP53I11	TSHZ1	TSPAN9	TXNL1	TXNL4A	ZADH2	ZBED3	ZNF236	ZNF24	ZNF396
Module 78	ALG6	AP4B1	ATP5F1	BCAS2	BCL10	C1orf52	CAPZA1	CLCC1	CSDE1	CWF19L1	DCLRE1A	DCLRE1B	DDX20	DENND2C	DNTTIP2	DPH5	FRAT2	GDAP2	GLMN	GNAI3	GTF2B	ITGB3BP	LRRC8B	LRRC8D	MTF2	NOC3L	NOLC1	PCGF6	PDCD11	PHTF1	PPRC1	PRPF38B	PSMA5	PTBP2	RABGGTB	RPAP2	RRP12	RWDD3	SMC3	SMNDC1	SSX2IP	TAF13	TAF5	TIAL1	TTF2	VTI1A	WDR3	ZDHHC6	ZNF326
Module 79	ADAM12	AEBP1	ASPN	BNC2	C14orf37	CDH11	COL10A1	COL1A1	COL1A2	COL3A1	COL5A1	COL5A2	COL6A1	COL6A2	COL6A3	COL8A2	CTSK	DACT1	DCN	EMILIN1	FAM26E	FAP	FBN1	FSTL1	GLT8D2	HMCN1	HTRA1	ITGA11	LRRC15	LUM	MFRP	MMP14	MMP2	MRC2	NOX4	OLFML1	OLFML2B	P4HA3	PCOLCE	POSTN	PRRX1	SGCD	SPARC	SPON1	THBS2	THY1	TSHZ3	VCAN	WISP1
Module 80	ABHD4	ACIN1	AP1G2	AP4S1	APEX1	ARHGAP5	BAZ1A	BRMS1L	C14orf119	C14orf93	CHD8	CTAGE5	DAD1	EAPP	FBXO33	GMPR2	HECTD1	HOMEZ	IPO4	KIAA0391	LRP10	METTL3	MRPL52	NEDD8	NGDN	NUBPL	OSGEP	OXA1L	PARP2	PPP2R3C	PRMT5	PSMA6	PSMB5	RAB2B	RABGGTA	RBM23	SCFD1	SLC22A17	SNX6	SRP54	STRN3	SUPT16H	THTPA	TINF2	TM9SF1	TMEM55B	TOX4	TRAPPC6B	TTC5
Module 81	A2ML1	ABCC8	AFF3	AGR2	AGR3	APBB2	ARSG	C1orf64	CA12	CACNA2D2	CDK2AP1	CELSR1	CLSTN2	CMBL	DACH1	DNAJC12	DNALI1	EN1	ERBB4	ESR1	FBP1	FOXA1	FSIP1	FUT8	GATA3	INPP4B	KCNJ11	LDHB	LMX1B	MLPH	MTHFD1L	PRR15	PSAT1	RAB17	RHOB	SIDT1	SLC16A6	SLC22A5	SLC44A4	SLC7A8	SPDEF	TBC1D9	TFF1	TFF3	THSD4	TLE3	TMCC2	XBP1	ZNF552
Module 82	AASS	ACADS	ADHFE1	ANKAR	ATP1A4	AVIL	C6orf141	CACNA2D3	CALB1	CALN1	CASQ1	CDH17	DPY19L2P2	FBXL13	FRMD1	HBG2	INPP5B	KIAA1683	KLHL3	KSR1	LOC401127	LRRC34	MLXIPL	MMP21	MYO16	NLRP13	NLRP5	NLRP8	NPAS3	NPPA	NXNL1	PARK2	PDE11A	PHACTR1	PLCH2	PLEKHH1	RFXAP	SLC16A12	SLC16A4	SPTBN5	SSH2	STK33	STX1B	TCL6	TDGF1	TMC1	WSB1	ZNF684
Module 83	ABCC2	ACVR2A	AGRP	ANGPT2	APBA1	BIRC7	CAMK1G	CEBPA	CHN1	CNKSR3	CRISPLD1	ELAVL4	ESM1	FABP3	FAM124A	FAM3C	FAM46A	FCN3	HFM1	IL22RA1	INPP1	ITGA6	KCNAB1	KCNE3	KCNJ2	LYSMD2	MBNL2	NAB1	NAGK	NR3C2	OIT3	OR52K2	PHLDA1	PI15	QPCT	RYR2	SATB1	SLC26A2	SLC6A7	SNTB1	TBC1D4	TDO2	TEC	TMEM117	TMEM155	TMOD2	VEGFA	VSTM1
Module 84	AMPD3	DDX58	DGKA	EIF2AK2	HERC5	HERC6	HLA-G	IFI27	IFI44L	IFI44	IFI6	IFIH1	IFIT1	IFIT2	IFIT3	IFIT5	IFNB1	IRF5	ISG15	ISG20	KIAA0513	KLHDC7B	MX1	OAS1	OAS2	OAS3	OASL	OR52N4	OR56B1	OTOF	PARP12	PLSCR1	PPM1K	REC8	RNF213	RSAD2	RTP4	SECTM1	SLC6A12	STAT1	TAPBPL	TAPBP	TMEM156	TNFSF18	TRAFD1	USP18	XAF1	ZNFX1
Module 85	ACADL	ADAD2	ANKRD6	AQP4	B3GALT1	CAPN11	CAPZA3	CGB7	CHST9	CKMT2	CLDN19	CPEB1	CRB2	CRTAC1	CSN1S1	DLK1	FEZF2	FRMD5	GLP1R	HAP1	IRX4	KCNK17	KCTD14	KLF15	KY	LGR6	LHX6	LINGO2	LRRC3B	MLC1	MUC7	MYOM3	NLGN1	NPY2R	OXTR	PACRG	PIK3C2G	PLCZ1	PLD5	PROL1	SERPINF2	SLC22A11	SLC35F3	SMR3B	SNTG2	TESC	TNS4	VIT
Module 86	ABCB4	AFAP1L1	ASPA	CCDC102B	CDH13	CETP	CNTN6	COL24A1	COL4A1	COL4A2	CRHBP	DCLK3	DKK2	DYSF	EDNRA	ENPEP	EPDR1	EPHA3	FLG	GIPC3	GPR68	HECW2	HEYL	HTR1F	HTR2B	KCNJ8	LY6H	MCAM	OLFML2A	OR51E1	PCDH17	PGF	PLXDC1	PPFIA2	PRND	RCVRN	RGS7	SCG2	SCN7A	SLC6A1	SLC6A6	SYPL2	TBX2	THBS4	TRPC6	TSPAN18	UACA	WSCD1
Module 87	ACBD6	B4GALT3	BGLAP	C1orf43	C1orf85	CLK2	CRTC2	DAP3	DEDD	DUSP12	FDPS	FLAD1	GBA	GLRX2	HAX1	JTB	MRPL9	MSTO1	MTX1	NDUFS2	NR1I3	PFDN2	PIGC	PMF1	PRCC	PRDX6	PSMB4	PSMD4	PYGO2	RAB25	RUSC1	SCAMP3	SCNM1	SDHC	SF3B4	SLC39A1	SNRPE	SSR2	TIMM17A	TOMM40L	TOR3A	TPM3	UBAP2L	UBE2Q1	UFC1	USF1	USP21	VPS72
Module 88	ACSL3	ADPGK	C12orf45	CCNB1IP1	COMMD6	CPA5	CYP51A1	EEF1A1	EEF2	FAH	FAM96A	HK2	HMGCR	HMGCS1	HNRNPA1	IDI1	INSIG1	LDLR	LRRC49	LTA4H	LYRM4	MAP2K1	MTFMT	NACA2	NACAP1	NACA	NAP1L1	NPM1	NPM3	NPTN	OAZ2	PARP16	PDCD7	PPM1H	RPL21	RPL22L1	RPL41	RPS26	RSL1D1	SENP8	SLC22A15	SNAPC5	THAP10	THG1L	TOMM7	TPT1	VANGL1	ZFAND6
Module 89	ANKRD16	AP3S1	APOA1	APOA5	APOC3	ASCL3	BEST3	CA1	CALR3	CDH18	DCD	ECHDC3	EPS8L3	GAL3ST1	GOLT1A	GPT	GRB14	HBA2	HBB	HBD	HBG1	HBM	KCNG4	KCTD1	KISS1	LACRT	LRP11	NET1	NPHS2	NR0B2	OPTC	PF4	PGC	PHYH	POU2F3	PPBP	RAET1E	RAET1G	RANBP17	SEBOX	SPO11	TDRD5	TM4SF5	TMIGD1	TTR	TUBB8	VTN
Module 90	ACN9	ACSL6	ADAMTS17	ADD2	ADRA2B	AGBL3	AKAP6	AKAP7	ALX1	ARRDC3	BVES	C7orf31	DIRAS2	DPF3	DUSP22	ERC2	FRMD4A	GABRG3	GJC1	KALRN	KCNB1	KCNC4	KLHL2	LMO3	LRRC28	LYSMD4	MEF2A	MEGF11	MPO	MPZ	NUDT9P1	PNRC1	PODXL	POPDC3	PRKAA1	RARB	RIC3	SEC14L1	SLFN13	SNAP91	SOX30	TMCC3	TTC23	TTC33	TTYH2	UBE2J1	XKR4
Module 91	AGTRAP	ATAD3A	ATAD3B	ATPIF1	AURKAIP1	B3GALT6	C1orf159	CPSF3L	CTNNBIP1	DDOST	DVL1	FBXO2	FBXO44	FBXO6	GMDS	GPATCH3	KIAA2013	KLHL17	LYPLA2	MAD2L2	MAP1LC3A	MECR	MIB2	MRPL20	NADK	NOC2L	NUDC	PANK4	PAQR7	PARK7	PEX10	PEX14	PGD	PLOD1	PUSL1	RER1	RHCE	SDF4	SLC25A33	SRM	SSU72	THAP3	TMEM52	UBE2J2	ZBTB17	ZBTB48	ZNF593
Module 92	AKAP1	AMZ2	APPBP2	BPTF	C17orf80	CCDC47	CLTC	COG1	COIL	COX11	CYB561	DDX42	DDX5	DHX40	FAM104A	FTSJ3	GNA13	HEATR6	HELZ	INTS2	KPNA2	MED13	METTL2A	MKS1	MRPS23	MTMR4	NOL11	PCTP	POLG2	PPM1D	PPM1E	PRKAR1A	PSMC5	PSMD12	PTRH2	RAD51C	RPS6KB1	SMARCD2	STXBP4	SUPT4H1	TEX14	TEX2	TLK2	TOM1L1	TRIM37	TUBD1	USP32
Module 93	AHI1	AIM1	AMD1	ASCC3	ATG5	C6orf203	CCNC	CDC40	EPM2A	FBXO30	GTF3C6	HBS1L	HDAC2	HDDC2	HECA	HINT3	HSF2	KATNA1	LACE1	LTV1	LYRM2	MCM9	MTO1	MTRF1L	NUP43	NUS1	PCMT1	PDSS2	PEX3	PGM3	PPIL4	PREP	QRSL1	RARS2	REPS1	REV3L	RNGTT	RTN4IP1	RWDD1	SEC63	SNX3	SYNCRIP	TBPL1	TRAF3IP2	TRMT11	VTA1	ZBTB24
Module 94	ACACB	ADCY5	ADM	ANGPTL4	ANKRD30A	ATP8A2	B3GNT4	CA9	CAMK2N1	CHN2	CIB2	DDIT4	DTD1	DUSP4	ENO1	FABP5	FETUB	FOSL1	FZD4	GALNT6	GAL	IL20RB	INA	KCNMA1	KLHDC7A	NMB	NR2E1	PFKP	PRSS3	PSAPL1	S100A10	S100A3	S100A6	SBSN	SH3BP4	SLC16A10	SLC4A8	SMOX	SNAI1	SPRED2	TEAD4	TGM1	THRB	TPO	TRERF1	UCHL1	UPP1
Module 95	BCL6	BIN3	C8orf58	CGNL1	CLU	CYP2C8	DUSP27	ESRRG	FGD5	FGF20	IGSF21	LEF1	MLLT3	NR2F2	NUDT18	OR11L1	OR13G1	OR1C1	OR2T12	OR2T8	OR2W3	PDLIM1	PDLIM2	PFKFB3	PIK3R1	PLEKHH2	PNMA2	PPP3CC	RBPMS	RHOBTB2	SASH1	SCARA3	SH3RF2	SLC17A7	SLC29A2	SLC4A4	SLC5A9	SORBS3	SYT6	TGFBR3	TNFAIP8L3	TNFRSF10C	TRIM58	WFDC2	WFDC6	ZAK
Module 96	ADRB1	AGT	ATP1B1	C10orf107	C11orf70	C19orf12	C4BPA	C4BPB	C8orf34	CEBPD	CTF1	DIRAS3	DMBT1	DYDC2	DYRK3	GAD1	GADD45A	GLB1L	GPM6A	HYDIN	IQCF1	ITIH2	KLHL1	LRRC43	LTF	MAPKAPK2	MUC20	MUC4	MYO3B	NME7	NPFFR2	NTNG1	PIGR	PLEKHF1	POLR3GL	POP4	RASL11A	SCGB3A1	SLC13A2	SLC14A1	SLC16A9	SP5	STEAP1	STEAP2	UQCRFS1
Module 97	A4GNT	ABCB11	ADAM32	AKAP3	ART4	C9orf85	CCBE1	CEBPE	CHST13	CRB1	CREG2	DIO1	DRD1	DUSP18	DUSP26	EFHD1	ENAM	EXT2	FAM19A1	FHAD1	FXN	GH1	GPR142	H1F0	HSD11B2	HSD17B12	HTR3A	LCN8	MB	MRO	MUSK	NLRP14	NLRP4	PKDREJ	PKNOX2	PRSS16	RCN1	RETN	SPINK2	UNC45B	WDR64	WNT7A	ZFAND5	ZNF215	ZNF391
Module 98	ABCD2	ADAMDEC1	AIM2	AKNA	C11orf21	CAMK4	CCR4	CD40	CRTAM	CXCL10	CXCL11	FAM26F	FMNL3	GBP1	GBP4	GBP5	GPSM3	IL12RB1	IL21R	IL2RA	IL7R	ITGAL	ITGB7	KCNA3	LAG3	LYZ	MYO1G	NLRC3	PDCD1LG2	PDE6G	PIK3CD	PLAC8	PLCL2	PPP1R16B	PVRIG	RAC2	RASSF2	SLAMF8	SYT11	TNFRSF9	TNFSF13B	TRAF1	TSPAN32	TXK	VCAM1
Module 99	ABAT	AGBL2	ANKMY1	BBS1	C9orf116	CASC1	CASC2	CCDC74B	CCDC96	CYB5D1	CYB5D2	DCDC1	DNAH7	DNAL1	DYNC2LI1	DYNLRB2	EFCAB6	EFHC1	FANK1	FBXO36	IFT88	INTU	KIAA1407	LRGUK	LRRC46	LRRC48	MDH1B	MORN1	MYB	NEK11	NME5	NPHP1	NXNL2	RABEP1	RBKS	RSPH1	SPEF1	SPEF2	STK36	TMEM144	TRAF3IP1	TSNAXIP1	WDR19	WDR78	ZMYND10
Module 100	ADAM9	AGPAT6	ASH2L	BAG4	BDNF	BRF2	C18orf54	CFL2	DDHD2	DLGAP1	DNAJC6	ECHDC1	ELOVL7	ERLIN2	FAM84A	FGFR1	FNTA	GINS4	GOLGA7	GPR37	GSG1L	HGSNAT	HOOK3	LETM2	LGR4	LSM1	MCOLN3	PANK1	PEG3	PPAPDC1B	PROSC	RAB11FIP1	RAVER2	RNF170	SRI	STARD6	THAP1	TM2D2	TMEM55A	TTC7B	TUSC3	WHSC1L1	ZIM2	ZNF804B
Module 101	ACTL8	BARHL1	C10orf67	C19orf18	C3orf20	C9orf131	CATSPER4	CCT8L2	FAM27L	FLRT1	IFNA14	LIX1	MORN3	NRSN1	OR1K1	OR2A14	OR52W1	RNF113B	SLC10A2	SMCR5	TAS2R13	WDR87	ZFP28	ZIK1	ZNF135	ZNF177	ZNF208	ZNF229	ZNF233	ZNF257	ZNF404	ZNF471	ZNF486	ZNF492	ZNF536	ZNF559	ZNF626	ZNF667	ZNF676	ZNF677	ZNF781	ZNF99	ZSCAN18	ZSCAN1
Module 102	CACNA1C	CDH8	DOCK6	EFNB2	FMOD	GALNT5	GUCY1A3	GUCY1B3	HTR1B	ITGA2	JAG1	LRP4	MAP1B	NOTCH3	PCDHB11	PCDHB12	PCDHB14	PCDHB15	PCDHB16	PCDHB17	PCDHB2	PCDHB3	PCDHB4	PCDHB5	PCDHB6	PCDHB7	PCDHB8	PCDHB9	PCDHGA3	PCDHGA5	PCDHGA7	PCDHGA8	PCDHGA9	PCDHGB1	PCDHGB2	PCDHGB3	PCDHGB6	PCDHGB7	PCDHGC3	PCDHGC4	PCDHGC5	PDZRN4	TCN1	TM4SF18
Module 103	ZNF100	ZNF136	ZNF14	ZNF20	ZNF253	ZNF254	ZNF266	ZNF317	ZNF333	ZNF429	ZNF430	ZNF431	ZNF433	ZNF439	ZNF43	ZNF440	ZNF441	ZNF442	ZNF443	ZNF44	ZNF490	ZNF491	ZNF493	ZNF554	ZNF557	ZNF558	ZNF561	ZNF563	ZNF564	ZNF625	ZNF627	ZNF675	ZNF681	ZNF682	ZNF700	ZNF708	ZNF709	ZNF714	ZNF738	ZNF763	ZNF791	ZNF799	ZNF85	ZNF91
Module 104	BLM	CCNB1	CCNE1	CDC25A	CDC25C	CDKN3	CDT1	CENPN	CIT	DEPDC1B	DEPDC1	DTL	E2F2	E2F8	ESPL1	FAM111B	FANCA	FANCI	HMMR	KIAA1524	KIF20A	LMNB1	NEK2	NUF2	OIP5	PLK4	PTTG1	RACGAP1	RAD51	RRM2	SGOL2	SHCBP1	SPAG5	SPC25	STIL	TACC3	TCF19	TRIP13	TYMS	UBE2T	UHRF1	WDR62	ZNF367	ZWINT
Module 105	ALPK3	ATP8B2	ATXN1	BACE1	CACNA1G	CCKAR	CD55	CDH23	CES1	CRTAP	FRMD6	GALNT10	GPR176	GRM5	HOPX	ITGB5	LAMB2	LRRN3	MARVELD1	MATN3	MDGA1	MICAL2	MICALCL	NEFL	NEFM	NEGR1	NR2F1	PDE10A	PRICKLE2	RORB	RPS6KA2	SCN2B	SDC1	SEMA5A	SNED1	TGFB3	TGFBR1	THBS1	TK2	TTC28	VASH1	XYLT1	ZBTB47
Module 106	AAMP	ABCB6	ATG4B	ATG9A	B3GAT3	BCS1L	CCDC86	COPS7B	CTDSP1	DDB1	DIS3L2	DNAJB2	DNPEP	DTYMK	FAM134A	GANAB	ILKAP	ING5	INTS5	MAP4K2	MEN1	MTA2	MYEOV2	NDUFA10	NHEJ1	PASK	PDE6D	POLR2G	PPP1R7	RNF25	SCLY	SSRP1	STK11IP	STK16	STK25	STX5	TAF6L	THAP4	TTC9C	TUT1	WDR74	ZFAND2B	ZNF142
Module 107	ACTR5	AHCY	CDK4	CDK5RAP1	COMMD7	CPNE1	CSE1L	CSTF1	CTNNBL1	DCTN2	DDIT3	DDX27	DLGAP4	DMBX1	DPM1	EDEM2	EIF2S2	EIF6	ERGIC3	GSS	MAPRE1	METTL1	MOCS3	NDRG3	NFS1	OS9	PA2G4	PDRG1	PIGU	PIP4K2C	RAB22A	RAE1	RALY	RPN2	SLMO2	SRC	STAU1	STX16	TGIF2	TSFM	VAPB	XRCC6BP1	ZNF341
Module 108	ACOT8	BRDT	C22orf24	CABP7	CCDC117	CRYBB2	CTSA	DGCR14	DGCR2	DGCR8	DNTTIP1	HIC2	IFT52	KLHL22	LZTR1	MED15	NCOA5	NEURL2	NRIP3	PATZ1	PI4KAP2	PISD	PLA2G6	PPIL2	RNF215	SFI1	SLC2A11	SLC35C2	SMARCB1	SNAP29	SNX21	SYNGR1	TOB2	TOMM34	TOP3B	TTLL12	TUBGCP6	YPEL1	ZNF335	ZNF74	ZNRF3	ZSWIM1	ZSWIM3
Module 109	ABCB10	ACBD3	ADSS	AHCTF1	ARID4B	B3GALNT2	BPNT1	C1orf131	CHML	ENAH	EPRS	EXOC8	FBXO28	FH	FLVCR1	GNPAT	HEATR1	HNRNPU	IARS2	INTS7	IPO9	IRF2BP2	MTR	NUP133	PARP1	RAB3GAP2	RBM34	RPS6KC1	RRP15	SDCCAG8	SH3BP5L	TAF1A	TAF5L	TARBP1	TBCE	TFB2M	TOMM20	TSNAX	TTC13	WDR26	ZNF496	ZNF669	ZNF672
Module 110	ANAPC5	ATP2A2	ATP6V0A2	ATXN2	BRAP	C12orf43	CAMKK2	COQ5	DDX54	DDX55	DENR	DHX37	DIABLO	DNAH10	EIF2B1	EP400	FBXO21	FBXW8	GCN1L1	GOLGA3	MAPKAPK5	NCOR2	POLR3B	PSMD9	RAB35	RBM19	RNF10	RNF34	RSRC2	SART3	SETD1B	SUDS3	TCHP	TMED2	ULK1	UTP20	VPS33A	ZCCHC8	ZNF10	ZNF140	ZNF26	ZNF664	ZNF84
Module 111	AGPS	ARHGEF3	B3GNT2	BRWD1	C21orf58	CCDC88C	CITED2	COQ10B	CRYZL1	DIP2A	DSCR3	DYNC1I2	DYRK1A	GABPA	GART	HAT1	HLCS	IFNAR1	LSS	MCM3AP	MORC3	NFE2L2	OSGEPL1	PCNT	PIGP	PLEKHA3	PRDM15	RBM45	RTN4	SCRN3	SETD4	SLC25A12	SYNJ1	TMEM50B	TTC3	UBE2G2	UNC50	URB1	USP16	USP25	WDSUB1	WRB	YPEL5
Module 112	ASXL2	ATF2	BIRC6	CCNT1	CLOCK	DDI2	DHX33	ETV3	EXOC6B	GMCL1	GTF2A1	GTF3C4	HIPK3	KLHL11	LCOR	LMTK2	LNPEP	MAP3K2	MGAT5	N4BP2	NCOA2	PAFAH1B2	PRKAR2A	PTPLB	RAD54L2	RAPGEF6	RC3H2	REL	REST	RIF1	RSC1A1	SETX	SLC30A6	SON	STRN	TAOK1	TGFBRAP1	TRIM44	TRIP12	UHMK1	USP12	ZDHHC20	ZNF641
Module 113	ABI1	ACTN4	ADCY3	AGBL5	ANKRD27	ANP32B	APOBEC3A	APOBEC3B	ARHGAP21	ARL5B	C19orf40	C9orf40	CEBPG	CENPO	CHIC2	CUL2	FAM57A	GPATCH1	KHK	KIAA0020	KIF5B	LSM14A	LSM6	LYAR	MLLT10	MT1H	MYC	NMU	PARD3	PDCL2	POLR1E	RCL1	SAMD4B	SAP30	STAM	SUPT5H	TCOF1	TEX10	TMEM171	TYRO3	WAC	YME1L1	ZNF146
Module 114	ANKRD33	ASB10	C1QTNF8	CABP2	CCDC105	CHAT	CHRM2	CHRND	CRYGA	CYP11B1	CYP11B2	DAOA	EVX1	FERD3L	FGF8	GK2	GPR123	GPRC6A	GPX5	H1FOO	HTR3D	KLK15	KRT12	LCE1D	MUC17	MYADML	NEU2	OR1N2	OR51G2	OR52E8	OR6X1	OR8K1	PCDH15	PRNT	RNASE11	RNASE9	SLC18A1	SLC22A6	SLC22A8	TRIM40	TRIM42	TRPC7	WNT8A
Module 115	ALOX12P2	AMN	ATOH7	ATP4A	ATP6V1B1	BARX2	CLEC4F	CYP24A1	DAPK2	EMILIN3	ERRFI1	FADS3	FIGLA	GNB1L	KCTD4	KLC3	KRTCAP3	LRFN1	LRFN4	MAFF	MTNR1A	NOTUM	NRG4	NUMBL	POLR2J2	PPP1R15A	QRICH2	RAB40B	RASA4	RGS9	SH2D5	SH3BGR	SLC38A6	SRF	ST3GAL3	ST3GAL5	SUPT3H	TFAP2C	TUBA8	UCP2	VAX2	ZDHHC8
Module 116	ACVRL1	AQP1	ARHGEF15	BCL6B	CALCRL	CD34	CD93	CDH5	CDH6	CLEC14A	EBF2	ELTD1	EMCN	ENG	ERG	ESAM	FAM124B	FHL5	GJA4	GPR116	GRAP	HSPA12B	ITGA7	LDB2	LGI4	LMO2	MMRN2	MYCT1	NOTCH4	PCDH12	PLVAP	PTPRB	RHOJ	ROBO4	SCARF1	SH2D3C	SHE	SOX17	TAL1	TEK	THSD1	TIE1
Module 117	ARL13B	ARL6	ARMC8	ASTE1	ATP6V1A	ATR	BBX	BCL2L11	CEP63	CYP2R1	DBR1	DHFRL1	DHX36	DNAJC13	GSK3B	HLTF	IFT80	KIAA2018	KPNA1	LRRC58	MGAT4A	NSUN3	OSBPL11	PCNP	PCYOX1	PIK3CB	PIK3R4	PLEKHB2	SLC25A36	SLC35A5	SNX4	TBC1D23	TMCC1	TMEM127	TMEM131	TOMM70A	XRN1	ZBED5	ZBTB11	ZNF148	ZNF195	ZXDC
Module 118	ACTR8	ALG10B	ALG10	APPL1	ATXN7	AZI2	CGGBP1	CHMP2B	CLASP2	CNOT10	CTNNB1	DCP1A	EIF1B	GOLGA4	KLHL18	LARS2	LIMD1	NEK4	NGLY1	OXSR1	PBRM1	PDCD6IP	PLEKHA7	PPP4R2	PRDM11	PXK	SACM1L	SETD2	SFMBT1	SLMAP	STT3B	TBC1D5	TMF1	TOP2B	UBP1	VPRBP	WDR48	ZNF197	ZNF445	ZNF619	ZNF621	ZNF654
Module 119	APH1B	BBS4	BRD8	CLINT1	CNOT6	CNOT8	CSNK1G1	DDX46	DIS3L	FBXW11	IPO11	IQCH	KIF2A	KIF3A	LEO1	LYRM7	MAML1	MAP2K5	MAPK9	MARVELD2	MATR3	MYO5C	NSD1	OCLN	PANK3	PKD2L2	PTPLAD1	RAB11A	RBM22	RBM27	SAP30L	SEC24A	SIN3A	SLC24A1	SLU7	SNX1	SRFBP1	TBC1D9B	TNPO1	WDR36	ZFP62	ZNF609
Module 120	ATP13A3	CHD1L	CLDND1	CPOX	DCUN1D1	DLG1	ERO1L	FUBP1	FXR1	FYTTD1	GFM1	GK3P	HSPA8	KIAA0226	KPNA4	LSG1	MAPK6	MFN1	MPZL3	MYNN	NCBP2	NLN	NMD3	OPA1	PAK2	PCYT1A	PDCD10	PIK3CA	PRKAB2	PRKCI	RSRC1	SENP2	SENP5	TAF3	TBL1XR1	TFRC	TMEM41A	USP13	VPS8	WDR53	XYLB	ZNF670
Module 121	ADRA2A	ATP6V1G2	CACNA1D	CDC25B	CMYA5	CROT	CST5	CYBRD1	DOCK1	DTX3	EMX1	EPOR	FAM57B	FOXP1	GLS2	HNMT	KSR2	LONRF2	LRP8	MAP3K12	MAP3K1	MCC	MPP2	MS4A7	NCAM2	NOSTRIN	NTN4	PHYHD1	PLCD4	PRRT3	RGL3	RGS11	RTN2	SALL2	SEMA3C	SFXN5	SLC7A5	SSPO	STARD13	TMEM145	ZNF467	ZNF620
Module 122	AADAT	APBA2	ARHGEF4	C22orf23	CCDC67	CSRP2	CXCL1	CXCL2	CXCL3	CXCL5	CXCL6	ELOVL4	ETV6	FAM19A3	FRMD3	GJB3	GJB5	GPR125	KLF5	LRP12	LRP6	MAP2	MAP4K4	MEX3B	MFI2	MICALL1	OGFRL1	OLFM4	PKP1	PPARA	PRTFDC1	RNF182	SAA1	SAA2	SAA4	SCHIP1	SLC16A1	STOX2	TF	TMEFF1	TRIM2	ZNF462
Module 123	AIM1L	ANKRD22	BFSP1	C11orf80	C2orf54	CAMP	CLIC3	ESPN	FOXD1	HES2	HMX2	HOXB13	INSR	ISL2	KRT2	LHX2	LY6K	MNX1	NKX2-3	NOD2	ONECUT2	OTP	PADI3	PITX1	PNKD	POU3F2	PRSS22	PRSS27	PSCA	SLC30A3	SLURP1	SPTBN2	SUSD2	TMEM40	TMEM79	TPD52L1	UPK2	VSTM2L	ZIC2	ZIC5	ZP1
Module 124	ANKRD37	BNIP3	C11orf24	C19orf10	CALR	CDH26	CHPF	CKAP4	EIF4E2	GMPPA	GORASP2	HDLBP	HM13	HSP90B1	HSPA5	HYOU1	KCNMB3	KDELR3	LDHA	PCDHA1	PCDHA3	PCDHA5	PCDHA9	PCDHAC1	PCDHAC2	PCDHB1	PDIA3	PDIA4	PFKFB4	PGAM1	PHACTR3	RNPEPL1	RRBP1	SEC11C	SLC2A1	SLC39A7	SLC3A2	SYCP2	TAF7	TIGD7	ZNF75A
Module 125	ABHD12	C20orf196	C20orf27	C20orf96	CENPB	CRLS1	DPF1	ENTPD6	FAM110A	FKBP1A	GFOD2	GRIN2C	HES6	HPCA	IDH3B	ITPA	LRRC20	MKKS	MRPS26	NRSN2	NSFL1C	PSMF1	PXMP2	PYGB	RANBP10	RBCK1	RDM1	SLC7A6	SNRPB2	SNRPB	SOX12	SRXN1	SYNGR4	TIGD3	TMEM106C	TMEM54	TRIB3	TRMT6	USH1G	VPS16	ZCCHC3
Module 126	ARVCF	ATP6V1E1	ATXN10	BCL2L13	BCR	BRD1	C22orf29	CABIN1	COMT	CRKL	DEPDC5	EIF4ENIF1	EP300	FBXO7	HIRA	HPS4	JOSD1	LDOC1L	MAPK1	MORC2	MTMR3	NF2	NUP50	PEX26	PI4KA	PITPNB	RNF185	SAMM50	SBF1	SF3A1	SLC25A17	ST13	TCF20	TFIP11	TNRC6B	TUG1	TXNRD2	XPNPEP3	YWHAH	ZBED4	ZNF70
Module 127	AQP12B	C17orf74	CACNG2	CACNG5	CACNG7	CACNG8	CDH9	CPN1	DNAJB8	DSPP	FOXA2	FOXB1	GAD2	GFRA4	GPR32	HFE2	HIST1H2BB	HTR1A	HTR5A	KRTAP4-4	LY6G6E	MAFA	MOS	NEUROD1	NPSR1	ONECUT1	OR1D2	OTOP2	PAX4	PDYN	POU4F2	PTF1A	RBP3	RNF17	SHH	SLC22A2	SLC2A2	SLC4A9	SLC6A18	SPP2	ST8SIA3
Module 128	ADI1	AMHR2	AMIGO2	AMZ1	AP3M2	B3GALNT1	B3GNT8	CFD	CHRNA9	CSMD3	CTNND2	CYP17A1	FAM65A	FCGRT	GLO1	GSG1	HIPK4	HSPB8	IKBKB	KLF10	MYADM	OLFM1	PDGFB	PKD1L3	POLB	RFX2	RP1	SATB2	SEMA6B	SLC20A2	SLC25A25	SLC4A10	SLC9A3	SYT10	TACR3	TPPP3	TPPP	VDAC3	WNT9A	ZDHHC11
Module 129	ABHD12B	ADAM20	ALLC	ARG1	ATHL1	CLRN1	CYP2A13	CYP2A6	CYP2A7	CYP2B6	CYP3A5	DHCR7	FADS1	FADS2	GDF9	GPR56	GYG1	ID2	IFITM5	LEAP2	LRRFIP2	ME1	MYH7B	NLRP6	PDIA5	PKD1L1	PKD1L2	PMP2	RBP1	REG4	RPN1	SAMD7	SEC61A1	SHROOM1	SLC10A1	SPAG17	SRPRB	TMPRSS12	TSPYL6	VIP
Module 130	AMOTL2	APOLD1	BCHE	CDH4	CFHR3	CLCA4	CNTNAP3	DPP6	EFEMP1	F2RL1	F2RL3	GADD45B	HS3ST4	IRX1	KCNJ16	KIT	KLF4	KLF9	MARCKS	MMD	MYO1B	MYO1D	NPAS4	ODF3L1	PER1	PRKG2	PTPRZ1	RP1L1	RPE65	RRAD	SCN5A	SLC27A6	SPRY1	SYN2	TIPARP	TMEM2	TMEM98	TRIB1	TSLP	WIF1
Module 131	ACTA2	ADAMTSL2	CCDC8	CCIN	CILP2	CNN1	CNTN1	DACT3	EDIL3	EMX2	ETV1	FBLN1	FGF18	FKBP7	FST	GABRB2	GAS6	GLIS1	GLIS2	HSPB2	LIMS2	LMOD1	MN1	MYH11	MYH1	MYH4	MYH8	MYL3	MYL9	NRG1	PDLIM7	PHLDB1	PRKD1	PTRF	SEMA3D	SHOX2	TAGLN	TPM2	TPST1	UNC5B
Module 132	B4GALT7	CATSPER3	CHCHD4	DDX41	GKAP1	GNPDA1	GRK6	H2AFY	HARS2	HARS	HINT1	IK	LMAN2	LSM3	MED7	MRPS25	MXD3	NUDCD2	OXSM	PAIP2	PCYOX1L	PFDN1	PRELID1	RAB24	RPA3	SAR1B	SLC35A4	SNX24	SQSTM1	SRA1	THOC3	TMED9	TSEN2	TSPAN17	TTC1	UBE2D2	UBE2E1	VDAC1	WDR55	ZMAT2
Module 133	BAIAP2L1	BAK1	BRI3	BYSL	CCDC28B	CCND3	CLDN6	CLIC1	DTNBP1	EIF5B	GJA9	IMP4	IQCG	KLHDC3	MEA1	MRPL14	MRPL2	MRPS18A	MRPS5	MRPS9	NOL7	NUDT3	PDCL3	PLOD3	POLR1C	RHBDF2	RHBDL2	RNF149	RPL39L	SIRT5	TBCC	TMEM14B	TMEM14C	TMEM177	TRIM47	TRIM65	UXS1	WRNIP1	ZDHHC18	ZMIZ2
Module 134	ABTB2	ACADSB	ASTN2	ATP7B	BTRC	C10orf32	CIB3	CISH	CPEB3	CYP4B1	ENPP1	EXOC6	FUCA1	GLUD1	HECTD2	HPX	KIAA1324	LRFN2	MPP7	MREG	MSX2	NPNT	NRIP1	NUDT4	PEX11A	PHOSPHO2	PKIB	PLEKHF2	REEP1	RND1	RTN4RL1	SLC19A2	SLC7A13	TBC1D12	TMBIM4	TOX3	TP53INP1	TPBG	VAV3	VIPR1
Module 135	ACSM2B	ALOX15	ANGPTL3	ASB4	AURKC	C7orf33	CCDC81	CMTM2	CNTN5	COX6A2	DQX1	EPO	KCNK16	KRTAP7-1	LDHC	MMP25	MUC6	NEUROG3	OR10A3	OR10A6	OR5P2	OR5P3	PDE6H	PIPOX	PON1	PON3	RAPSN	RTP1	SLC17A3	SLC25A2	TCHH	TEX12	TG	TLX2	TRIM54	UPK1A	ZAN	ZPBP2	ZPBP
Module 136	C7orf26	C7orf50	CBX3	CCM2	CCT6A	CHCHD2	COX19	CYCS	DAGLB	DBNL	EIF2AK1	EIF3B	FTSJ2	GARS	GBAS	HEATR2	KDELR2	KLHL7	LANCL2	LSM5	MAD1L1	MRPS17	NDUFA4	NUDT1	NUPL2	OGDH	PHF14	POMZP3	PSMG3	PSPH	RAC1	SEC61G	SNX8	SUMF2	TRA2A	WIPI2	YKT6	ZFAND2A	ZP3
Module 137	ACTR6	ANAPC7	ARPC3	CCDC53	CCDC59	CHFR	DDX51	DEPDC4	DYNLL1	ERP29	GLTP	HIP1R	ISCU	MMAB	MRPL42	MVK	NDUFA12	NFYB	NOC4L	NUP37	ORAI1	PEBP1	POP5	PPP1CC	PUS1	PWP1	RAN	SIRT4	SLC15A4	SLC25A3	SNRPF	TDG	TRIAP1	UBC	UBE2N	UNG	VPS29	VPS37B	WSB2
Module 138	ACTA1	ANKRD1	C8A	C8B	CACNA1A	FGA	FGB	FGG	FOXL2	GALR2	GPHA2	GTF2A1L	HIST1H1B	HIST1H2AB	HIST1H2AG	HIST1H2BI	HIST1H2BJ	HIST1H2BM	HIST1H3B	HIST1H3J	HIST1H4B	HIST2H2AC	HIST2H3C	IGFL1	KRT75	LCE1C	LGALS14	LHX5	MMP10	MYL7	NGB	NKX2-8	NTF3	R3HDML	SLC5A8	SOHLH2	SRD5A2	TSKU
Module 139	ABLIM2	AP3B2	ARC	BAI1	BASP1	BCAN	BEGAIN	CECR6	CHGA	CHGB	CHRNB2	CYP2S1	DRD2	EML3	GDAP1L1	GNE	IRS2	KCNIP3	KCTD17	MCHR1	MRGPRE	NAB2	NRXN1	OTUD7A	PBX3	PLCD3	PLEKHA4	RIN1	ROM1	SCRT1	SDK1	SESN2	SLC16A11	SLCO3A1	SMARCD3	THEG	TNFAIP8L1	ZDHHC22
Module 140	AARS	ACD	CBFB	CIAPIN1	CIRH1A	COG4	COG8	COQ9	CSNK2A2	CYB5B	DDX19A	DDX19B	DHODH	DHX38	E2F4	EDC4	EXOSC6	FUK	KARS	KATNB1	NFATC3	NIP7	NOB1	NUDT21	NUP93	OGFOD1	POLR2C	PRMT7	PSMD7	RFWD3	SETD6	SF3B3	TERF2	THAP11	TXNL4B	USP10	VAC14	VPS4A
Module 141	ASPH	ATP2B4	B4GALNT3	CADM1	CD109	CDC42BPA	CHMP4A	COL27A1	DHRS4	DSP	GGH	GSTZ1	IL17RD	KCNQ3	KIAA1161	MEGF10	MTMR11	NAV2	NLGN2	NRL	OBSCN	PARD6G	PCK2	PCNXL2	PLXNA2	RNF152	SCUBE3	SEMA6C	SERTAD4	SHF	SIPA1L2	ST6GALNAC5	SVIL	THBS3	TIAM1	TRIM17	TTPA	ZNF618
Module 142	ABL1	BRD3	CAMSAP1	CBX5	CDK5RAP2	CORO2A	DDX31	EHMT1	FBXW2	FUBP3	GAPVD1	GOLGA1	GPR107	KIAA1958	MED22	MEGF9	NUP214	PDCL	PPP6C	PSMD5	RAB14	RABGAP1	RALGPS1	RBM18	SEC16A	SLC44A1	STRBP	TBC1D2	TRIM32	TSC1	TTF1	TTLL11	VAV2	ZBTB26	ZBTB34	ZBTB43	ZBTB6	ZNF79
Module 143	ABCG5	ABCG8	ADCY8	C9	CCDC38	CPB2	DDX25	FBXL21	GPR26	HHATL	IGFBP1	KRT85	LRRTM3	OR2C3	PSG11	PSG1	PSG3	PSG4	PSG5	PSG6	PSG7	PSG8	PSG9	SEMG1	SEMG2	SLC10A4	SLCO1B3	SPATA19	SYCN	SYNPR	TGM4	TGM7	TMC7	UGT3A2	WFDC12	WFDC5	ZAR1
Module 144	ABLIM1	ADAMTSL4	AHDC1	AHR	ARID5B	CCNJL	CDCP1	CHSY1	ENC1	IGSF3	IRAK2	ITGB4	ITGB6	LAMB3	LAMC2	LIF	MAP3K6	MOGAT2	NEDD9	PDLIM3	PDZD2	PKHD1	PPL	PTGFRN	RNF144B	RPS6KA1	SDC3	SEC16B	SLC24A3	SLC28A3	SORBS2	SPTLC3	TNC	TNFRSF11B	XDH	ZFP36L1	ZNF608
Module 145	ADAM19	ADCY7	ARSB	BCAT1	CCDC88A	CHST11	CLIP4	CORO1C	CREB5	DCHS2	DISC1	DOCK4	DPP4	EIF5A2	ENPP6	FAM135A	FOXN2	GAL3ST4	GLS	GPNMB	GREM1	HAS2	HS3ST3A1	HS3ST3B1	LHFPL2	MAPRE2	MERTK	MYO1E	NT5E	PAPPA	PAQR8	PRSS12	RASGRP3	RNF150	RNF175	SKI	SPTA1
Module 146	ABHD2	ACTB	ANKRD50	ARFIP1	C4orf29	CLCN3	CPEB4	DHX15	DNAJB14	ELF2	ELMOD2	GAB1	GNPDA2	GSTCD	GUF1	KIAA1109	LRBA	MED13L	MFSD8	NEK1	PDS5A	RAB33B	RFC1	S100A11	SEC24B	SETD7	SH3BGRL3	SLAIN2	SLC30A9	SMARCA5	SMARCAD1	TMEM33	TMSB10	USP38	USP46	USP53	WDFY3
Module 147	AMMECR1L	ARL6IP6	ATIC	C2orf49	CDYL	CIAO1	DARS	ERCC3	FARSB	IWS1	JARID2	MFSD9	MRPL30	MRPL44	NCL	POLR2D	PSMD1	PTP4A1	R3HDM1	RANBP9	SAP130	SFT2D3	SLC35B3	SMARCAL1	SMPD4	SSR1	STARD7	SYCP2L	TMEM182	TMEM185B	TSN	TTL	TXNDC5	TXNDC9	WDR33	XRCC5	ZC3H8
Module 148	ABHD3	AKAP5	ARL6IP1	BMI1	CDR2	CLEC16A	CLUAP1	COMMD3	CRAMP1L	CREBBP	DCTN5	DCUN1D3	DNAJC1	EEF2K	KIAA0430	LOC81691	METTL9	NDE1	NFATC2IP	NOMO1	PALB2	PDPK1	PDXDC1	RBBP6	SMG1	SPAG6	SRGAP3	SRRM2	TNRC6A	TXNDC11	UBN1	UQCRC2	XPO6	ZC3H7A	ZNF174	ZNF200	ZNF263
Module 149	ACSL1	ALDH8A1	ALDOC	ALS2CR11	C15orf39	CELP	CEL	COLQ	CPO	CYP2E1	FKBP6	GUCA1B	HSD17B3	KRT80	LIN7B	LOC541473	MSTN	MT1B	MT1E	MT1G	MT1M	MT1X	MT2A	MT3	MYEOV	P4HA2	PPFIA3	PRDM12	PTPRU	RPP25	SDCBP2	SGK2	SLC1A5	TMBIM1	UNC5CL	YBX2
Module 150	ACP5	ACTR3	ADORA3	ARHGAP26	ARPC2	ATP6V1B2	BTNL8	CCNYL1	CD58	CRYBB1	CTSB	EPHB2	FCAMR	HS3ST1	IFNAR2	IFNGR1	IFNGR2	IL10RB	KCNK13	KYNU	LILRA2	LILRP2	LTK	MAFB	MAP3K5	MGAT1	MYD88	OTOA	PSAP	PSMA8	RNF130	S100Z	SIGLEC8	SLC37A2	STK17A	TREM2
Module 151	BCL2L14	CASP5	CFLAR	CLEC7A	COL19A1	COL4A3	COL4A4	CPNE5	CXCL13	CXCL16	DAPP1	DERL3	DPEP1	DUSP2	FCRL4	GABBR1	GPR31	ICAM1	IL27RA	IL32	KCNA2	KCNN3	MIXL1	NFKB2	NFKBIE	RELB	SLCO5A1	SOD2	TLR1	TLR2	TLR6	TNFRSF13C	TSHR	UBD	VPREB3	ZMYND15
Module 152	ALX4	ANGPTL7	ASTN1	CALML3	CDH22	CMTM5	COL17A1	DACT2	DLK2	EDN3	EFCAB1	FGF2	GFAP	GRIA4	HLF	HTR2A	ITGA10	KCNE1	KLHL29	LEPREL1	NTRK2	NTRK3	OR2L13	OVCH2	PAK7	PDE1C	PTN	RNASE7	RNF186	SAMD5	SCN2A	SCN3A	SMYD1	SPOCK3	TEPP	TP63
Module 153	ARHGAP18	ARHGAP23	CABP1	CACNA1E	CDA	CTGF	CYP1B1	CYR61	DLL1	GEM	HIVEP2	HLX	HOXD10	HOXD9	HPCAL4	ID1	KLF6	LIMS3	LRRC55	LRRK2	OAF	PDGFA	PDLIM4	PHACTR2	PLEKHA2	PROCR	SERPINE1	SLC2A13	SNCAIP	SOX18	STRA6	STX7	STXBP5	SULT1B1	TACC1	TNFSF11
Module 154	ACADVL	B9D1	CHRNB1	DERL2	DLG4	EIF5AL1	EIF5A	GABARAP	GLOD4	GPS2	LRRC29	MED11	MED31	MPDU1	NT5M	PEMT	PFN1	PHF23	PSMB6	RANGRF	RNF167	RNMTL1	RPAIN	SAT2	SCRN2	SLC25A11	SLC25A35	SPAG7	SRR	STX8	TIMM22	TMEM107	TRAPPC1	TXNDC17	UBB	YWHAE
Module 155	ABL2	ACP6	ADAR	ALDH9A1	ARV1	C1orf56	CDC42SE1	CNIH4	COPA	DEGS1	ENSA	FAM20B	GGPS1	GOLPH3L	GPATCH4	H3F3A	ISG20L2	KIFAP3	LYPLAL1	MRPS14	NCSTN	NIT1	NVL	OAZ3	PGBD2	PIGM	PPOX	RIT1	SLC25A44	SMG7	SRP9	TDRKH	TMCO1	TPR	TUFT1	UBQLN4
Module 156	ABCD4	ALDH6A1	ANGEL1	ATG2B	ATP5S	ATP6V1D	C14orf159	C14orf28	C14orf79	CHURC1	COQ6	ENTPD5	FNTB	GALC	KIAA0247	KLHDC1	KLHDC2	MAX	MOAP1	MPP5	NEK9	NUMB	PIGH	PLEKHG3	POMT2	PSEN1	SEL1L	SLC39A9	SPATA7	SPTLC2	SYNJ2BP	TMED10	TTC8	WDR20	WDR25	ZFYVE1
Module 157	ACTR3B	ADAT2	ANP32E	BTBD3	CBX2	CCNJ	CDCA7	CDKAL1	CEP170	CHRM3	DNMT3A	DNMT3B	DSC2	E2F3	FAM60A	FANCE	HMGA1	IFRD1	LBR	MEX3A	OCEL1	PAK1IP1	PDK1	POLR3G	PUS7	RIOK1	RNF8	SFT2D2	SOX4	SRPK1	TP53BP2	TTLL4	UGT8	VASH2	WASF1	ZNF124
Module 158	ASF1B	CDC7	CENPM	CHAF1B	CHEK2	CKAP2	DBF4	DIAPH3	DONSON	DSN1	EZH2	GINS1	GINS3	GMNN	GMPS	H2AFZ	HELLS	HMGB2	KIAA0101	MCM3	MCM8	MND1	NCAPG2	PCNA	PRIM2	RFC2	RFC3	RFC4	RNASEH2A	STMN1	TK1	TUBA1B	TUBA1C	TUBB	XRCC2	ZNF695
Module 159	A1BG	ABHD11	ANAPC2	ARRDC1	BBS5	C21orf2	C9orf163	CCDC142	CLDN3	CROCC	DPP7	ENTPD8	FBXL8	GRIN1	HAPLN2	HNRNPA0	IGFBP2	LBX2	MAMDC4	MRPL53	NDOR1	NOXA1	NPDC1	PNPLA7	REM2	RNF208	SLC34A3	SYTL1	TCEA2	TMEM121	TNK2	UCN	WBSCR27	ZFPM1	ZNF219	ZNF775
Module 160	ADAMTS15	ANKRD24	ARL3	CCDC24	CCDC40	CCDC57	CHCHD5	CIRBP	CPLX1	DNAH5	EVL	FAAH	FSTL3	GAMT	IDUA	IGFALS	IQCD	KCND3	KIF12	LRIG1	MEIS3	MYL5	NEK10	NPAS1	PALM	PCP2	PEX11G	SFXN2	SHC2	SLC4A7	SNAPC2	SPTBN4	STXBP2	TJP3	WBP1	ZBTB7A
Module 161	AHSG	ARHGEF10L	AVPR1B	BAHCC1	BEST2	C15orf52	C1orf186	C8G	CNDP2	CRYAA	CTDP1	GKN1	GNAT1	HTR6	KCNK7	KCNN1	KLHL21	LYNX1	MATN1	MBP	MRGPRX3	NFATC1	NKX2-5	NR5A1	PLEKHG5	PQLC1	RASGEF1A	RTP3	SCN1A	SERPINB12	SH3BP2	SMAD7	TMEM105	TNFRSF25	UROC1
Module 162	ALPP	ANKRD45	BEST1	C10orf111	C1orf61	CCDC141	CCDC84	CHRNB4	CLEC2D	CLEC4C	CNGB1	CTCFL	DMC1	FAM129C	FCER2	FCRL2	GAPDHS	GP1BA	HCG27	IL31RA	MCF2L2	MPL	NXF1	PRDM14	RFX4	SLC12A3	SLC13A1	SLC35F1	TAS2R10	TBRG1	TEX101	TLR10	TREML2	ZNF114	ZNF454
Module 163	ARL4A	ATP13A4	ATP13A5	C10orf11	C1QTNF2	CD163L1	CFTR	CLDN8	CXCR4	CYP7A1	DTX1	GATA6	GCNT1	GDPD5	GRIN2B	GYS2	H2AFY2	IRX6	LAMB4	LDHAL6B	MAP2K6	MYCN	NOD1	PALMD	PDE4D	PHKG1	PIP5K1B	PPARGC1A	PPP1R1A	RGS6	STXBP6	SYTL3	TRIB2	ZDHHC14	ZNF503
Module 164	ACYP2	AKTIP	AMFR	APITD1	ARL2BP	BBS2	BRD7	CAMTA1	CASP9	CHD9	CNKSR1	CYLD	DNAJA2	DNAJC8	FTO	HEATR3	HERPUD1	HMGN2	ITFG1	LONP2	N4BP1	PAPD5	PHKB	PPP1R8	RBL2	RPA2	RPGRIP1L	SIAH1	SYF2	TAF12	TMCO4	TMEM50A	VPS35	XKR8	YTHDF2
Module 165	ATAD5	BRCA2	BRIP1	CASC5	CCDC138	CDCA4	CDK2	CENPH	CENPK	CEP152	CLSPN	DHFR	E2F7	ECT2	FANCD2	FIGNL1	GAS2L3	KIAA1841	KNTC1	MSH2	MSH6	POLE2	POLE	PRIM1	RBL1	RFC5	SMC4	TIMELESS	TMPO	TOPBP1	USP1	VRK1	WDHD1	WDR76	XPO1
Module 166	ABHD6	ACOX2	ANXA11	ANXA6	BATF	BCL3	BLNK	CASP7	CFB	CIB1	CYP21A2	DDO	GMPPB	HPS1	IFITM2	KCTD6	MST1R	MVP	P2RX4	PARP3	PDHB	PLA2G4C	PRKCD	RARRES3	SDSL	SEMA4B	SERPINB1	SERPINB6	SIL1	SLC25A20	SQRDL	STK19	TCTA	TMEM110	TNIP1
Module 167	ADRA2C	AMBP	AMTN	ANKRD7	APOA2	C10orf91	CACNA1H	CBR1	CCDC64	CPA2	FFAR2	FOXG1	FSTL4	GATA2	GCNT2	GSTA2	GSTA5	HS6ST3	KRT24	NPC1L1	NXPH1	ODAM	OTOR	PAX2	PPP1R14D	PVALB	RIMS1	SCGN	SLC38A3	TLX1	TRIM10	TRIM15	TSPYL5	TTLL6	ZMYND8
Module 168	ACMSD	C9orf89	CCDC83	CHST8	CTTNBP2	DNMBP	DOK7	FBXL7	FGD3	GRIK3	KCNK6	MAN1C1	NAV3	NINJ1	PDZK1	PPP1R3C	PRTG	SEMA3B	SERPINA11	SERPINA12	SERPINA3	SERPINA4	SERPINA5	SERPINA9	SLC22A4	SLC7A2	SPINK4	STC2	STK32B	STON2	SUSD3	SYTL2	TUBA3C	TUBA3D	ZNF597
Module 169	AIFM3	APOBEC2	ARHGEF5	C17orf78	C2orf16	CAPS2	CDH12	CLCNKA	CLCNKB	CRIP3	CTAGE4	CTAGE6	EIF4A2	GATM	GCM1	GGNBP1	GLIPR1L1	GRIK1	LIPT1	MSH4	MYOT	NAIP	NPY6R	NUP210L	PGAM2	PRELID2	SLC22A10	SLC22A7	SLC26A5	THNSL2	TNNC1	UCP1	ZNF2	ZNF512
Module 170	ADAM8	APOC4	ATP6V0D2	C12orf5	CAPG	CATSPER1	CD70	CLDN14	CLEC5A	ENTHD1	GNA15	GPR84	GUCA1A	IL1A	IL1B	IL1RN	MMP12	MMP1	MMP8	MMP9	RNASE2	SEMA7A	SLAMF9	SLC11A1	SLC16A3	SLC2A6	SPATA12	SPP1	ST18	TM4SF19	TNFSF9	TREM1	VMO1	XIRP1
Module 171	ARL2	BAD	BANF1	BSCL2	C11orf68	CFL1	COX8A	DAK	DNAJC4	DRAP1	FAM89B	FAU	FIBP	FKBP2	GPR137	MACROD1	MAP3K11	NUDT22	OTUB1	PPP1R14B	PRDX5	PRPF19	RELA	RNASEH2C	SAC3D1	SART1	SCYL1	SNX15	SSSCA1	TMEM109	TRPT1	VPS37C	ZFPL1	ZNHIT2
Module 172	ANKRD46	ARFGEF1	ATP6V1C1	ATP6V1H	AZIN1	C8orf37	CPNE3	CSPP1	DPY19L4	IMPAD1	KIAA0196	KIAA1429	LYPLA1	NBN	OSGIN2	OXR1	PHF20L1	RAB2A	RB1CC1	RBM12B	RRM2B	SPAG1	STAU2	TCEA1	TERF1	TMEM67	TMEM68	UBE2W	UBR5	VCPIP1	VPS13B	WWP1	YTHDF3	ZHX1
Module 173	ADIPOR1	ARF1	ARL8A	ATM	BIRC2	C1orf35	CBL	CLP1	CLPB	CTNND1	CUL5	GUK1	JMJD4	MRPL55	NCAPD3	NFRKB	NPAT	OSBP	PRDM10	RABIF	RBM7	RDX	RNF121	RNPEP	SNX19	STX3	SUSD4	TIRAP	TLR5	TMEM9	TRIM11	ZBTB44	ZDHHC5	ZFP91
Module 174	ARHGAP19	ATG16L1	BTAF1	BZW1	CCNG2	CCNI	COPS8	CUL3	DGKD	DISP1	EEF1DP3	FAM35A	FARP2	FRY	GDPD1	GLCE	LNX1	LRRFIP1	MAML3	MGEA5	N6AMT1	PER2	PKNOX1	RAPGEF4	RHBDD1	SEMA6D	SETBP1	SHROOM3	TM9SF3	TNKS2	TRAK2	USP40	WAPAL	YPEL2
Module 175	ADAM17	ATAD2B	BAZ1B	CHD4	CTTNBP2NL	DHX57	DOCK7	EHBP1	ERC1	FBXO11	KLF11	MCFD2	PAPOLG	POLR1A	POM121	PPP1CB	RANBP2	RGPD4	RGPD5	ROCK2	SMC6	SMEK2	SMURF1	SOCS5	SOS1	SPAST	SPDYA	TRRAP	TTC27	UGP2	USP34	VPS54	WNK1	ZC3HAV1L
Module 176	ACSM3	AFM	AFP	AGXT2	ALB	C1orf95	CACNB4	COLEC10	DLGAP2	ELOVL3	ESRRB	FOXD4L1	FOXD4	G6PC2	HAO2	HIST1H3C	KBTBD11	LPIN2	METTL7A	MGST1	MYOM2	MYOZ2	OVGP1	PCDH20	PEPD	PIK3C2B	RASSF6	SAMD12	TCERG1L	TDH	UNC13C	WWC1	ZBTB46
Module 177	ADH4	AGER	ANKDD1A	CALML6	CRYGS	CYP3A43	EP400NL	GNRH1	GOLGA8A	GRM7	HSF4	HYAL4	KCNAB3	LMOD3	LRRC19	LRRC36	LY6G5B	MCHR2	MOBP	NBPF15	NPFF	OR11A1	PIWIL2	PRDM7	RHBG	RNF207	SAG	TCF21	TCTE3	TM4SF20	USP6	WDR27	ZNF789
Module 178	A4GALT	ANKRD2	CD81	CDKN1A	CHST14	CLRN3	CPT1C	FKBP10	FKBP1B	GBX2	GCKR	GNAI2	GNB3	GPR162	GPX1	GRIN2D	HAPLN1	HOXA11	HYAL2	IER5	LCN1	LEPREL2	NHLH2	NPTX2	PHLDA3	PITX3	RAB34	RTN4RL2	SLC39A13	SLC43A1	TSPAN4	UBTD1	VEGFB
Module 179	ALDH1A1	APOC1	APOC2	APOE	ARRDC2	CCDC42	CHIT1	CPM	CTSZ	DENND1C	DHRS9	FTL	GM2A	GMIP	GRN	HAMP	HMOX1	HS3ST2	KCNJ5	KIR2DS4	KIR3DL3	LIPA	MAST3	MICAL1	MS4A6E	PIK3R2	PKD2L1	PLD3	RAB42	RNASE1	SDS	STK10	ZNF101
Module 180	BICD2	C9orf41	CEP78	FANCC	FKBP15	HIATL1	HIATL2	IARS	IKBKAP	INVS	KIAA0368	KIF27	NCBP1	NOL8	PHF2	PTAR1	RAD23B	RMI1	RNF20	SMC2	SMC5	SPIN1	SPTLC1	STX17	TDRD7	TJP2	TRIM14	UBQLN1	VPS13A	ZCCHC6	ZNF189	ZNF510	ZNF782
Module 181	ARHGEF12	ARID1B	ARL15	ATF7	C6orf120	DCLK1	DIXDC1	DYNC2H1	EPB41L4A	FAM120B	FRK	IBTK	IGF2R	IMPG1	IQGAP2	KIAA1377	LIFR	MAP3K4	MLLT4	MYO6	NT5DC1	RSPH3	SERINC1	SH3RF1	SNX14	SNX9	SORL1	SPATA6	SYNJ2	TMEM181	TSPYL1	TSPYL4	TULP4
Module 182	ACRV1	ATXN7L2	C16orf59	C17orf53	CCNF	CDH24	CHRNA5	CHTF18	CNIH2	DBF4B	GINS2	GPR19	GPSM2	HNRNPA2B1	HNRNPL	KHDRBS1	LCTL	NRM	PHF19	PKMYT1	PSIP1	PSRC1	QSOX2	RHEBL1	RIBC2	SFPQ	SLBP	SMC1B	TARDBP	TIPIN	TRAIP	WDR77	WHSC1
Module 183	ACVR2B	ALX3	ASB1	BMF	C12orf49	CCDC93	CMTM4	DENND4B	FAM53B	GNAT2	GPR157	HDAC4	IRGQ	KCNJ14	KCTD7	KLF13	MAFG	MLXIP	NBEAL2	NR2C2	OPA3	PSKH1	RBM15	RC3H1	SMG5	SOCS7	TRIM25	WASF2	ZBTB39	ZC3HAV1	ZNF710	ZNF778
Module 184	ATRN	CDS2	CEP250	CRNKL1	CSNK2A1	CSRP2BP	DHX35	DSTN	ESF1	FASTKD5	GZF1	NANP	NAPB	NCOA6	PANK2	PHF20	PLCG1	POLR3F	PTPRA	RBBP9	RBM39	SEC23B	SNX5	STK35	TASP1	TBC1D20	TOP1	TRPC4AP	UBOX5	XRN2	ZNF337	ZNF343
Module 185	ANKMY2	BBS9	C11orf42	C3orf49	GNRHR	H2AFV	HERPUD2	HIBADH	HUS1	KBTBD2	KIAA0895	NUDCD3	OPRM1	PLEKHA8	PMS2CL	PMS2	PURB	RALA	RBAK	SLC11A2	SNX13	SP4	STARD3NL	TAX1BP1	TFCP2	TMED4	TMEM106B	TWISTNB	USP42	VPS41	ZNF12	ZNRF2
Module 186	ACTR10	ARID4A	CGRRF1	DAAM1	EIF2S1	EXOC5	FANCM	FBXO34	GMFB	KIAA0586	KTN1	L2HGDH	MAP4K5	MNAT1	NIN	PPM1A	PPP2R5E	SAV1	SIX4	SOCS4	SOS2	SYNE2	TRMT5	WDR89	ZBTB1	ZBTB25	ZFYVE26	ZNF415	ZNF528	ZNF582	ZNF583	ZNF610
Module 187	AMDHD2	ATXN2L	CEMP1	CLCN7	CLN3	CORO7	DECR2	DNAJA3	E4F1	FAHD1	FBXL19	FLYWCH1	HAGH	HN1L	KCTD13	KIF22	MAZ	NAGPA	NARFL	NME4	PIGQ	POLR3K	RAB40C	RHOT2	SEPHS2	SLC9A3R2	SPNS1	SPSB3	WDR24	WDR90	ZNF205	ZNF213
Module 188	B3GNT5	BCL11A	BOC	BPI	C10orf90	CHST3	CMTM7	CRYAB	EPHB1	FAM107A	FOXC1	GABRP	HAPLN3	ID4	LOXL4	MFGE8	MIA	MRAS	OCA2	OSR1	PTX3	RGMA	ROPN1B	ROPN1	S100B	SCRG1	SFRP1	SHC4	SOX10	SOX8	STAC	TTYH1
Module 189	ALDH3A2	AMDHD1	C2orf50	C9orf84	CSF3R	FCRLB	HAL	HPD	HSPA6	KCNF1	KRT32	KRT33A	KRT33B	KRT35	KRT37	KRT38	KRTAP3-1	MCCD1	MXD1	NAT8B	NAT8	NFE2	PPFIBP2	PQLC3	PTGES	SCNN1B	SLC47A1	SLC47A2	SNCG	SUB1	TXNDC2
Module 190	ABHD1	ADAMTS13	ANKS3	BZRAP1	CA14	CAPN10	CCDC114	CSAD	D2HGDH	DNASE1L2	DNASE1	DOC2A	ENO3	HNF1A	LCN12	LUC7L	MAPK8IP3	MYCBPAP	MYO15A	POLN	PRRT2	SCNN1D	SH2B1	SH2D6	SLC22A9	SLC25A45	SLC39A5	SYNGAP1	TBX6	TRIM45	TRIM66
Module 191	ADAM21	ARHGEF10	ASAH1	BNIP3L	CKMT1A	CLN8	CNTN3	CPS1	ELL3	EPHX2	ERICH1	FAM86B1	FBXO16	FBXO25	FDFT1	FUT10	FZD3	GTF2E2	KIF13B	LRRN1	MTUS1	NEIL2	PCM1	PINX1	PKP2	PPP1R3B	PSD3	REEP4	SH2D4A	ZNF395	ZNF596
Module 192	ALPK2	ANXA13	BMP8A	CDH2	CHRNA1	CSMD2	EHD4	EPYC	EYA4	FHOD3	HECW1	IGFL2	IL17D	IL4R	KCNMB4	LAMA1	MMP13	MXRA7	NETO1	OPCML	PRR16	PTPRE	RGS17	RSPO1	SCG5	SH3TC1	TGFB1	TMEM130	TMEM132B	TMEM173	TNFSF4
Module 193	C1QTNF3	CORIN	CYP11A1	DIO2	FMO1	GAP43	GPR1	GPR21	GRP	HAND2	HSD17B6	KCND2	MEGF6	MME	MMP11	MMP3	NINJ2	NKX3-2	OLFML3	PALLD	PDGFC	PLA2G5	PLN	PRPH2	PURG	RGS4	RIN2	ROR2	STMN2	TLL2	WNT5A
Module 194	ALG5	CRYL1	DLEU1	DNAJC15	EBPL	ESD	EXOSC8	GTF2F2	GTF3A	HMGB1	KBTBD6	KPNA3	MED4	MIPEP	MRPS31	MTIF3	MTRF1	N6AMT2	NUDT15	NUFIP1	PHF11	POLR1D	POMP	RNASEH2B	SAP18	SLC25A15	SUGT1	TDRD3	UCHL3	UFM1	WBP4
Module 195	ACP1	BRE	C2orf42	COX7A2L	CTBS	DCTN1	DNAJB9	E2F6	HADHA	HADHB	HPGD	IAH1	ITGB1BP1	LAPTM4A	MC1R	MRPL33	NT5C1B	RDH14	SEMA4F	SGPP1	SMPDL3A	SNX17	SPCS3	TAF1B	THADA	TMEM18	TSSC1	TTC31	TUBB2A	TUBB2B	TUBB3
Module 196	ARHGAP27	CBLB	CD63	CYB561D1	DENND3	DNAJC17	EHBP1L1	FBXL18	FOXK1	GFOD1	IL17RA	IL6R	JRK	MAP3K9	MAP7D1	MFHAS1	MYL6	MYO9B	NECAP2	PLEKHM2	PLXNA1	PPARGC1B	RAB43	RAPGEF1	RHOC	RNF19B	SERF2	SRP14	STK40	UNC119B	ZFYVE19
Module 197	APAF1	ATF1	BAGE2	C6orf89	CD2AP	DDX23	DIP2B	EVI5	FUT11	HIPK1	IPO8	KCTD20	LARP4	LRIG2	MAPK14	MUT	NDST2	PHF3	PUS7L	RAB11FIP2	RPAP3	RSBN1	SAMD8	SENP1	SLC25A24	TPTE	TRIM33	UBR2	WDR47	ZNF318	ZNF451
Module 198	ATP6V1C2	BOLA3	CCT4	CCT7	CHAC2	CPSF3	DDX1	DGUOK	EML4	FAM136A	FAM98A	KCMF1	MDH1	MEMO1	MPHOSPH10	NOL10	NRBP1	PDIA6	PNO1	PPM1G	PREB	PSME4	RNASEH1	RPIA	SMYD5	SNRPG	SUCLG1	TEX261	TPRKB	USP39	YWHAQ
Module 199	ADCY2	ASXL3	BAI3	CCDC85A	COL21A1	CRLF1	DIRAS1	DSEL	EFNB3	EXTL1	FBXL22	GNG7	HILS1	LAMC3	LCA5	LUZP2	MATN2	MYOZ1	NES	OVCH1	PDE5A	RHOBTB1	SH3BGRL2	SOX5	SSTR1	SULT1C4	TMEM59L	TMTC1	VWCE	ZNF488
Module 200	ALDH1A2	CASP12	CNR1	DBX2	DES	F2RL2	HSPB7	IGFBP6	ITIH3	KCNA1	KCNA5	KCNA6	KCNS2	KIF17	LCN6	LRRC4B	LTBP4	MUSTN1	MYOM1	NOS3	PHYHIP	PLCXD3	PYGM	RAB3C	RFPL4B	SLC5A4	TAC1	TDRD10	THSD7B	TNN
Module 201	APOM	C8orf76	CHMP4C	DERL1	E2F5	EIF3E	EIF3H	ENY2	FAM49B	IMPA1	LAPTM4B	LRRCC1	MED30	MRPL13	NDUFB9	PABPC1	PABPC3	POLR2K	RNF19A	RPL30	RPS20	SNX16	SQLE	TATDN1	TMEM65	UQCRB	YWHAZ	ZBTB10	ZFAND1	ZNF706
Module 202	ALKBH1	BAG5	BTBD7	CCNK	CDC42BPB	CPSF2	DDX24	DICER1	DLST	DYNC1H1	EIF5	FCF1	GOLGA5	KLC1	MARK3	MLH3	PAPOLA	PPP2R5C	PSMC1	RCOR1	SETD3	SIPA1L1	SMEK1	SNW1	TDP1	TRIP11	TTLL5	YY1	ZC3H14	ZNF410
Module 203	ABI2	AFTPH	ALMS1	ALS2	ASB3	BAZ2B	BMPR2	CCDC121	CCNT2	CREB1	EPC2	ETAA1	FAM126B	FSD1L	HEATR5B	ITSN2	KCTD18	KIDINS220	KLHL23	LANCL1	MAP4K3	MBD5	PPM1B	PREPL	PUM2	REV1	SP3	TLK1	TTC21B	ZNF638
Module 204	ANLN	ARHGAP11A	ASPM	AURKA	BIRC5	BUB1B	BUB1	CCNA2	CENPE	CENPF	CEP55	CKAP2L	EXO1	IQGAP3	KIF11	KIF14	KIF15	KIF23	MAD2L1	MCM10	MKI67	MYBL2	NCAPH	NEIL3	NUSAP1	POLQ	PRC1	SGOL1	TROAP	UBE2C
Module 205	ANKFN1	BMP4	C1orf115	CADPS2	CYP4A11	CYP4X1	CYP4Z1	ENTPD3	FCN2	GLYATL1	GOLM1	HABP2	HMGCS2	HTN1	HTN3	LIMCH1	LRRC31	NFIA	PIP	PLCL1	RNF133	RNF148	RNF183	SEMA3E	SLC1A1	SLC40A1	SLC44A5	TC2N	TNIK	ZBTB7C
Module 206	AGPAT5	CCDC25	CHMP7	CNOT7	DCTN6	DOCK5	ELP3	ENTPD4	EXTL3	HMBOX1	INTS10	INTS9	KCTD9	LEPROTL1	LONRF1	MCPH1	MTMR7	MTMR9	POLR3D	PPP2CB	PPP2R2A	SLC39A14	TNFRSF10A	TNFRSF10B	TNKS	TRIM35	VPS37A	WRN	XPO7
Module 207	BRD2	BRPF3	BTBD9	C6orf1	C6orf47	CUTA	DAXX	DDAH2	EHMT2	FLOT1	GNL1	HSPA1A	HSPA1L	MAPK13	MRPS18B	NEU1	NFKBIL1	PBX2	PHF1	PPP1R11	RING1	RNF5	ZBTB12	ZBTB22	ZBTB9	ZFAND3	ZKSCAN3	ZKSCAN4	ZNF76
Module 208	ADCK5	BOP1	COMMD5	CYC1	DGAT1	EEF1D	EXOSC4	FAM83H	FBXL6	FOXH1	GLI4	GPAA1	GRINA	HSF1	KIFC2	MAF1	MFSD3	PPP1R16A	PUF60	PYCRL	RECQL4	RPL8	SCRIB	SHARPIN	SLC39A4	TIGD5	TOP1MT	VPS28	ZC3H3
Module 209	ARMC1	ATAD2	CCNE2	COPS5	FAM91A1	HRSP12	INTS8	LACTB2	MCM4	MRPL15	MTBP	MTDH	MTFR1	NUDCD1	OTUD6B	POP1	PRKDC	PTDSS1	RAD21	RAD54B	RRS1	SLC25A32	STK3	TAF2	TCEB1	TGS1	TMEM70	TRAM1	UBE2V2
Module 210	ZNF132	ZNF134	ZNF154	ZNF17	ZNF211	ZNF256	ZNF264	ZNF274	ZNF304	ZNF329	ZNF331	ZNF416	ZNF417	ZNF418	ZNF419	ZNF530	ZNF543	ZNF544	ZNF547	ZNF548	ZNF549	ZNF586	ZNF587	ZNF606	ZNF671	ZNF772	ZNF773	ZNF776	ZNF8
Module 211	AQR	BBS10	CASC4	CCNDBP1	CCPG1	CEP290	CTDSPL2	CTSO	DCP2	DZIP3	GRAMD1C	HERC2	LSM11	MAPKBP1	MFAP1	NEDD4	PCMTD2	RBM43	SENP7	SNAP23	SPG11	TP53BP1	TUBGCP4	UBE3A	UBR1	VPS39	ZDHHC17	ZNF770	ZSCAN29
Module 212	ACAD9	ADPRHL2	AKR1A1	CCDC58	CEP70	CHCHD6	CNBP	EEFSEC	EIF3I	FAIM	H1FX	HECTD3	ISY1	LSM10	MBD4	MRPL3	MRPS15	MRPS22	NIT2	PEF1	RAB7A	RUVBL1	SEC22A	TFG	TMEM53	TRAPPC3	UMPS	ZBTB8OS	ZCCHC17
Module 213	AKR1C1	AKR1C3	AKR1C4	ANXA10	BNC1	C12orf54	CLDN17	DAPL1	FABP6	FAM83A	FGF19	GPR115	GPR87	HAS3	KRT13	KRT15	KRT3	KRT74	KRT77	LGALS7	LGI3	PADI1	PLA2G2F	SFTPD	SOHLH1	SOX15	SPINK7	TMPRSS4
Module 214	AGXT	ASCL2	BNIPL	C6orf25	CBLC	CCDC28A	CD44	CHPT1	CLYBL	GCH1	KGFLP1	LY6G6C	MACROD2	MXI1	MYBPC1	NAP1L5	PITPNC1	RARG	SLC16A13	SLC16A5	SOX2	STAT6	SYCP3	TH	TRPM2	TSSK1B	UPP2	WBP2NL
Module 215	BAAT	C15orf43	C17orf77	CA5A	CAPRIN2	CYLC2	CYP3A4	CYP3A7	DDHD1	DNAJB7	FABP2	GPR83	GRPEL2	KCNK10	LRRC10	MC2R	NR2C1	PNN	PRH2	RBM25	TAS2R14	TAS2R43	TAS2R46	TAS2R50	TCERG1	TPD52L3	ZNF354A	ZNF354B
Module 216	APOL1	APOL2	APOL3	APOL6	B2M	BTN3A1	BTN3A2	BTN3A3	DTX3L	ETV7	HCP5	HLA-A	HLA-B	HLA-C	HLA-E	HLA-F	IRF1	NLRC5	PARP14	PARP9	PSMB8	PSMB9	SP100	SP110	TAP1	TAP2	TRIM21	UBE2L6
Module 217	ABI3	AIF1	C1orf162	CD300LF	CD52	CD74	CIITA	CTSS	DOK2	FGR	GNGT2	HCST	HLA-DMA	HLA-DMB	HLA-DOA	HLA-DPA1	HLA-DPB1	HLA-DQA1	HLA-DRA	HLA-DRB5	IGSF6	LAT2	LST1	LY86	NCF1	NCF4	RNASE6	TNFAIP8L2
Module 218	AAK1	ARL10	CD276	CYP2U1	DGKH	FKBP14	FKBP9	GULP1	JMJD1C	KCTD16	LPP	PELI2	PRDM5	PXDN	RABGAP1L	RNF180	SBF2	SFMBT2	SGMS2	SH3PXD2B	SLC12A6	SLC41A2	SPTBN1	SWAP70	ZBTB20	ZMAT3	ZNF354C	ZNF660
Module 219	ADAMTS4	APCDD1	BARX1	CCL26	CCNA1	COL13A1	COL23A1	DNAJB5	EMP3	FOXQ1	IGFBP3	LMNA	MSC	NTNG2	OXCT2	P2RX5	PCSK9	PLSCR3	PTGIR	S100A4	ST8SIA2	TAX1BP3	TNFRSF12A	TP53I3	TPM4	VAMP5	VSNL1	ZYX
Module 220	APIP	C11orf49	C11orf74	CAPRIN1	CCDC34	CCDC73	COMMD9	CSTF3	EIF3M	ELP4	GTF2H1	HPS5	HTATIP2	IMMP1L	MTCH2	NAT10	NDUFS3	PACSIN3	PDHX	PEX16	PRMT3	PRRG4	PSMA1	PSMC3	PTPMT1	SAAL1	ZDHHC13	ZNF408
Module 221	ASNA1	C19orf43	C19orf53	CCDC124	CD320	CLPP	COPE	DHPS	DNASE2	ELAVL1	ELOF1	FBXW9	FKBP8	FUT5	GADD45GIP1	GCDH	MRPL34	NDUFA11	NDUFA13	NDUFA7	NDUFB7	PGLS	PRDX2	RFXANK	TIMM44	TRAPPC5	UBL5	USE1
Module 222	ADAT1	AP1G1	BCAR1	CDH1	CNOT1	CTCF	DYNC1LI2	ELMO3	GAN	GAS8	GLG1	MARVELD3	MON1B	NFAT5	NOL3	PARD6A	PDP2	PDPR	RSPRY1	SPATA2L	SPIRE2	TMED6	WWP2	ZCCHC14	ZDHHC7	ZFP1	ZFP90	ZNF319
Module 223	ACO1	ADSSL1	AKT1	ANKRD9	BRF1	BTBD6	C14orf80	DDR1	FUS	GABARAPL1	GABARAPL3	HNRNPC	MBIP	MESDC1	MTA1	NFKBIA	NUDT14	PACS2	PPP1R13B	PSPC1	RGL2	SIVA1	SKIV2L	SLC25A29	VARS2	VPS52	XRCC3	ZFYVE21
Module 224	ARL16	ATP5H	C17orf89	CDK3	EIF4A3	FBF1	FN3KRP	FOXK2	GALK1	H3F3B	HN1	ICT1	JMJD6	MRPL38	MRPS7	NARF	NAT9	NPLOC4	NUP85	PRPSAP1	SAP30BP	SLC25A19	SRP68	SUMO2	TBCD	TSEN54	UBE2O	WBP2
Module 225	ANKRD40	ATP5G1	C17orf67	CALCOCO2	DGKE	EPN3	LRRC59	MAP3K3	MBTD1	MRPL27	NME1	PDK2	PHB	PPP1R9B	RSAD1	SCRN1	SLC35B1	SMURF2	SNF8	SPAG9	SPATA20	SPOP	TCP11L1	TOB1	UBE2Z	UTP18	XYLT2	ZNF652
Module 226	EEF1B2	EEF1G	EIF3F	GNB2L1	RPL14	RPL15	RPL26	RPL27A	RPL29	RPL32	RPL34	RPL4	RPL6	RPL9	RPLP0	RPLP2	RPS13	RPS14	RPS15A	RPS17	RPS23	RPS25	RPS27A	RPS27	RPS2	RPS3A	RPS7	RPSA
Module 227	ADNP2	ANKRD12	C18orf25	CHMP1B	DYM	ESCO1	FECH	KIAA1468	LMAN1	MIB1	MPPE1	NAPG	PIAS2	PIGN	PIK3C3	PPP4R1	RALBP1	ROCK1	RTTN	SMAD2	SMAD4	SOCS6	VAPA	VPS4B	WDR7	ZCCHC2	ZNF397	ZNF407
Module 228	AGTPBP1	ATP11A	C19orf57	C3orf58	CDK8	CENPJ	CHAF1A	DNM2	DNMT1	DOT1L	GOT1	GPR180	ILF3	LMNB2	LPIN1	MTHFD1	NT5C2	ODC1	PAQR3	PDE7A	RAP2A	SLC7A1	SMARCA4	TERT	TNPO2	XPNPEP1	ZCCHC11	ZYG11A
Module 229	DBT	DNAJB4	DR1	EPS15	EXTL2	FGD4	FNBP1L	FOXJ3	FRRS1	GNPTAB	GPBP1L1	HIAT1	HS2ST1	LRRC40	MTF1	NSUN4	PKN2	PPM1L	RLF	RRAGC	SH3GLB1	SLC30A7	SNIP1	THRAP3	TMED5	USP24	ZNF644	ZYG11B
Module 230	ALCAM	ARL9	BAIAP2L2	C1QL4	CAMKV	CCKBR	COL9A3	CRABP1	DDN	DNER	FAM19A4	FZD9	GABBR2	GFRA3	HPDL	HRK	HR	IMPA2	KCNG1	LCT	NRTN	PDE9A	POU4F1	PRDM13	PRKAG3	RBM38	RYR1	WNT6
Module 231	AADACL4	ADAM7	C10orf53	C9orf135	CA10	CCDC63	DRD3	GUCA2B	HCRT	INS	KRTAP13-3	LELP1	LPA	OR4C13	OR4C16	OR4C46	OR4D2	OR5AP2	OR5H1	OR6K3	OR6N1	OR8U1	PTH	RESP18	RNASE8	SCN10A	SLC17A2	ZSWIM2
Module 232	ALDH7A1	AP1S3	ARSK	C20orf144	C4orf19	CAPS	FGF22	MEST	OCIAD2	OVOL1	PAK6	PAQR5	POU2F1	PXDNL	RFESD	RHOBTB3	RHOU	SCGB1C1	SLC16A14	SLC39A8	SMPDL3B	SPATA9	TFPI2	TPMT	TRIM68	TUBAL3	VMAC
Module 233	ABCB5	AICDA	ALG11	AQP6	BOLL	C3orf35	CCDC36	CLCN6	COX6B2	CYP20A1	EMX2OS	GFRAL	HSD17B13	LDHAL6A	LIPC	LRRC2	MAP1LC3C	MASP2	RASGRP4	SCN11A	SLC14A2	SLC28A2	TRPM1	TSSK3	TSSK4	VAMP1	VENTX
Module 234	AADACL3	AGL	AGPAT2	BOK	DOK4	DPY19L1	EGFL7	FAM69B	FBN2	GBE1	GPC1	GPSM1	HTR4	JAG2	KRTAP13-4	MMP15	OR10V1	PBXIP1	PLOD2	PPP3CA	SCIN	SCTR	SHC1	SLC22A12	SNX7	TNKS1BP1	ZBTB7B
Module 235	ARPC1B	C20orf197	CARD9	CHST12	CKLF	CYBA	DCC	EFHD2	GHRL	GPR35	LIME1	LIMK1	MAN2B1	P2RY6	PKHD1L1	PSMB10	RGS19	SIPA1	TFAP2E	TLR9	TMEM51	TNFRSF4	TRADD	TTYH3	TWF2	UNC13D	VASN
Module 236	ABCG4	ACSBG1	AJAP1	ART5	CSMD1	CYP26C1	DENND2A	DIO3	DMRT3	DUSP6	GRM2	GUCY1A2	HHIP	LRRC4	NDUFA4L2	PEA15	RAPGEF5	RBPMS2	RGS3	SEMA5B	SLC10A6	SLITRK3	SPRY4	SUSD5	TULP2	WFDC1	WFIKKN2
Module 237	AFAP1	AMOTL1	ANKH	BICD1	CDKL1	DDR2	EMP1	EPB41L2	GOLIM4	ITGB1	ITGB3	KCNT2	KIRREL	LAMC1	LATS2	LIMS1	LUZP1	PLXDC2	PTPN21	RAI14	RBMS2	ROR1	SAMD4A	SSPN	TLN1	TRAM2	VCL
Module 238	ABHD13	ADPRHL1	ANKRD10	ARHGEF7	CARS2	CCDC122	CDC16	CUL4A	DCUN1D2	ERCC5	FARP1	GRTP1	ING1	LAMP1	LIG4	MCF2L	NEK3	PCID2	SLC35D2	STK24	TFDP1	TGDS	TMTC4	TPP2	TUBGCP3	UBAC2	UPF3A
Module 239	ADNP	AGPAT3	ARFGEF2	ASXL1	ATP9A	C4orf36	CBFA2T2	DOPEY2	ELMO2	GSR	ITCH	KIF3B	NCOA3	PLAGL2	POFUT1	PTPN13	RAP1GDS1	RBM12	SERINC3	SLC37A1	STK4	TM9SF4	TSPAN5	YWHAB	ZFP64	ZHX2	ZNF217
Module 240	ZNF160	ZNF28	ZNF320	ZNF347	ZNF350	ZNF432	ZNF468	ZNF473	ZNF480	ZNF525	ZNF550	ZNF551	ZNF577	ZNF578	ZNF600	ZNF611	ZNF613	ZNF614	ZNF615	ZNF649	ZNF665	ZNF701	ZNF761	ZNF765	ZNF766	ZNF813	ZNF83
Module 241	AIG1	B3GNT7	C1GALT1	C6orf211	C7orf49	CALML5	CALU	CHRM1	CPA4	CREB3L2	FOLH1	IL17RE	MAP7	MUC16	MUC5B	OPN1SW	PART1	PEX7	PGM1	RMND1	SLC37A3	SOAT1	STRA8	UGT2B7	UMODL1	WDR91	ZBTB2
Module 242	AAAS	C10orf82	CACNG1	CACNG4	CTDSP2	DHRS2	EBF4	EIF4B	FAM110B	GLI3	HSPA12A	IKZF4	LETMD1	MBD6	MCRS1	MYOZ3	NOVA1	NXPH3	PCBP2	R3HDM2	RNF41	SMARCC2	TARBP2	TBX3	TNRC6C	WNK4	ZNF740
Module 243	ABLIM3	ARFIP2	BCAS1	C3orf18	CEBPB	CSTB	ELOVL5	ERGIC1	FAM134B	GALNT7	GLUL	GPR160	KCNH1	KCNN4	KIAA0040	MYRIP	NBEA	PADI2	PRLR	RERG	RET	RNF103	RPH3AL	SLC2A10	TMPRSS6	TRIM3	TSPAN13
Module 244	ADAM30	BIRC8	C4orf17	CLCA1	DEFB119	GPHB5	IL1F10	IL31	IL9	LHFPL4	OR1L1	OR4D9	OR4F15	OR4K14	OR4K1	OR4K5	OR8D4	PDHA2	PRAMEF16	PRG3	PRLHR	REG3G	SI	SLC25A31	TAAR5	TAS2R1	VN1R4
Module 245	CRYGD	DEFB127	FABP1	GCG	NEUROD6	OR10K1	OR10K2	OR1S1	OR1S2	OR2D3	OR2T34	OR2W1	OR4B1	OR4K13	OR51A2	OR51B6	OR51F2	OR51G1	OR52A1	OR5A2	OR5AK2	OR5AR1	OR5F1	OR5J2	OR5M10	OR5M3	OR9K2
Module 246	ASZ1	BAALC	BDKRB1	BDKRB2	C1orf53	CNDP1	DEFA6	DMP1	IBSP	LHX9	MEPE	NOX3	OR1J1	OR1J2	OR1J4	OR1L3	OR1Q1	PPY2	RETNLB	SLC5A11	SPATA16	SPZ1	TCP11	TNP1	TRIML1	UCN3
Module 247	ACPT	ATP6V1G3	BLID	CSNK1A1L	FEV	GLRA1	GPR128	GPR22	GPR78	HMHB1	HORMAD2	KRTAP1-5	MBL2	MT4	MTNR1B	OLIG3	OR2AE1	OR4A5	OR7A17	OR7C2	P2RX3	PGLYRP1	PIWIL1	PTTG2	RPH3A	SLC35F4
Module 248	ADH6	ALDH5A1	B4GALT6	BMP5	BTC	COL2A1	CTNNA3	EGLN1	FAM83B	FZD6	GPLD1	HMGCLL1	HOMER1	ING3	JMY	KIAA1586	NAT8L	PGAP1	PLEK2	SH3BP5	SLC23A2	SLCO4C1	STYK1	TSPAN12	ZFYVE9	ZNF639
Module 249	ANKZF1	BTN2A1	BTN2A2	C1orf174	CAGE1	CCDC14	CRLF3	DFFB	FANCL	GABRA5	HMGN4	HSPBAP1	IRAK1BP1	KIAA0907	LRRC37B	MSH5	ODF2L	PRPF3	THUMPD2	TIA1	TIGD1	TMEM17	ZNF133	ZNF232	ZNF286A	ZNF692
Module 250	ABCC1	ARHGAP17	C11orf45	CCDC109B	CD47	CDKN2C	CISD1	CP	DECR1	FAM92A1	FKBP5	GALNT14	GCA	GSTA4	HPS3	IFT57	LITAF	MARK1	NRBF2	NSMAF	PNPLA3	SDCBP	SGPP2	SNAPC1	SNN	UBE2D1
Module 251	ATF3	DUSP1	EGR1	EGR2	EGR3	ETS2	FOSB	FOS	HAS1	HBEGF	IER2	IL6	JUNB	JUN	KLF2	NR4A1	NR4A3	OSM	PLK3	RASD1	RGS16	RGS1	SLC2A14	SLC2A3	SOCS3	ZFP36
Module 252	AP4M1	BCL7B	C7orf43	C7orf55	CLDN4	EIF4H	EPHA1	FBXO24	FIS1	GSTK1	MDH2	MEPCE	MRPS33	NDUFB2	NSUN5	POR	RHBDD2	SSBP1	STYXL1	TBL2	TMEM120A	TMEM139	WBSCR16	WBSCR22	YWHAG	ZNF3
Module 253	BSPRY	C9orf69	CDC26	EXOSC2	GTF3C5	HDHD3	INPP5E	MAPKAP1	MED27	MRPS2	MRRF	NUP188	PMPCA	POLE3	PRPF4	RABEPK	RALGDS	REXO4	SDCCAG3	SET	SLC31A1	SNAPC4	SURF6	TRAF2	UBAC1	WDR5
Module 254	APRT	ATP6V0D1	C16orf70	CES2	CFDP1	CHMP1A	CMIP	CMTM1	COX4I1	DBNDD1	FAM96B	GABARAPL2	GALNS	GCSH	GOT2	HSBP1	HSDL1	MAP1LC3B	MBTPS1	MLYCD	MVD	NUTF2	SNTB2	TERF2IP	TRAPPC2L	ZNRF1
Module 255	ADCK1	ARF6	ARG2	C14orf142	C14orf166	C14orf169	C14orf1	C14orf2	CINP	EIF2B2	ERH	FKBP3	GLRX5	GNPNAT1	ISCA2	MED6	MGAT2	NDUFB1	OTUB2	PSMA3	PSMC6	RDH11	RPL36AL	RPS29	STYX	TIMM9
Module 256	C1orf112	C1orf198	CACYBP	CCT3	CENPL	CKS1B	DARS2	F11R	GPR89A	HDGF	IGSF9	ILF2	LIN9	MGST3	PEX11B	PIAS3	POGK	POLR3C	PVRL4	RBM8A	RFWD2	STX6	TAGLN2	TIPRL	UCHL5	UCK2
Module 257	HKR1	ZFP14	ZFP30	ZNF181	ZNF302	ZNF30	ZNF345	ZNF383	ZNF420	ZNF461	ZNF527	ZNF529	ZNF546	ZNF566	ZNF567	ZNF568	ZNF569	ZNF570	ZNF573	ZNF585A	ZNF599	ZNF607	ZNF780A	ZNF780B	ZNF790	ZNF792
Module 258	CCDC101	CDIPT	FAM86A	GNPTG	GTF3C1	HCFC1R1	HMOX2	IFT140	KIAA0556	LCMT1	MAPK3	MGRN1	NDUFAB1	NMRAL1	NSMCE1	NUBP1	PMM2	PPP4C	RAB11FIP3	RHBDF1	TMEM186	TSC2	TUFM	UNKL	YPEL3	ZNF500
Module 259	C2orf57	CCDC140	CYP1A1	EPHA8	FOLR3	GNRH2	KCNA10	LIPN	NMUR2	OR1E1	OR1E2	OR3A1	OR3A2	OR3A3	PAX3	PLA2G1B	RDH8	SERPIND1	SPATA22	SPINK6	SUMO1P1	TMC2	TSPAN16	VHLL	ZSCAN10
Module 260	AGPAT4	APCDD1L	CDC42EP5	CNN2	DEPDC7	FAM101A	FHL3	FSCN1	GPX7	KIFC3	LEPRE1	LGALS1	MFAP2	NXN	PLAUR	PRKCDBP	PRRX2	PTK7	RAB3IL1	RCN3	SERPINH1	SPHK1	SPSB1	TMEM158	TUBB6
Module 261	ARPC5L	C9orf114	C9orf142	CIZ1	DENND1A	EDF1	ENDOG	FAM129B	FBXW5	LRRC8A	MAN1B1	MRPL41	NDUFA8	PHPT1	PSMB7	PTGES2	SEC61B	SSNA1	SURF2	SURF4	TMEM141	TXN	WDR34	ZDHHC12	ZMYND19
Module 262	ARFGAP1	ARFRP1	CABLES2	DIDO1	DNAJC5	GMEB2	LSM14B	OGFR	OSBPL2	PPP1R3D	PRPF6	RTEL1	SAMD10	SLC2A4RG	SLC9A8	SPATA2	SS18L1	TAF4	TCFL5	TP53RK	TPD52L2	UCKL1	YTHDF1	ZGPAT	ZNF512B
Module 263	AFF1	AHNAK	APPL2	ATP8B1	CHD6	EDEM1	EPB41L5	FYCO1	IL6ST	ITPR1	KIAA1244	MAST4	NUDT16	RAB27B	RABL3	RASEF	RPS6KA5	RREB1	SLC35A3	SLC35F5	STAM2	TCP11L2	TMEM87B	UGCG	ZNF484
Module 264	ABCA3	ADCY9	AXIN1	BAIAP3	BCL7C	CCDC78	DEXI	FBXL16	GNG13	HAGHL	HDAC11	KCTD5	KLHDC9	METRN	PPM1J	RAB26	RHBDL1	RNPS1	THOC6	TRAF7	TRAP1	UBE2I	VKORC1	ZNF598	ZNF668
Module 265	ABCA13	ADORA2B	CHST6	COL11A2	FBN3	ICAM5	IGF2BP3	KRT81	KRT82	KRT83	KRT86	OPRK1	PALM2	RYR3	SH3TC2	SLC2A12	SOX11	SOX6	SPEG	TMPRSS5	TRPM6	TRPV4	ULBP1	ULBP2	ULBP3
Module 266	ALG8	AQP11	C11orf30	C15orf26	C2orf43	CLCF1	CLNS1A	GAB2	INTS4	KCTD21	MRPL48	NARS2	NDUFC2	PAAF1	PAK1	PITPNM1	POLD3	PPME1	PRKRIR	RAB6A	RSF1	SPCS2	USP35	UVRAG
Module 267	CASC3	ERBB2	FBXL20	GRB7	LASP1	MED1	MED24	MLLT6	MRPL45	NR1D1	ORMDL3	PCGF2	PIP4K2B	PNMT	PPP1R10	PSMB3	PSMD3	RAPGEFL1	RPL19	RPL23	STARD3	TCAP	THRA	WIPF2
Module 268	ACSM2A	ANKS4B	BMS1P5	CCDC66	CCNL1	CLK1	CLK4	CSTL1	CYP46A1	DDX17	DMTF1	DNAH1	FNBP4	LPAL2	MALAT1	MOGAT3	NKTR	NPHP3	PRPF39	RBM5	RBM6	RPL32P3	XKR5	ZNF169
Module 269	AHSA2	ATG16L2	B3GNT6	CATSPER2	CCNL2	CHST5	CPT1B	FLJ33360	HERC2P2	KIAA1875	LENG8	LGALS4	MYO15B	PILRB	PIWIL3	PRKCG	STRC	TEDDM1	TRIM60	TRIM74	TRPV1	TSGA13	TTLL3	ZIM3
Module 270	ANKRD29	ARRDC4	CARD8	CBLN2	CD22	CNGA3	COLEC12	CREBL2	DNAH9	EPB41L3	FAM46C	GCNT4	IL1R1	LAMA3	LMX1A	PARP11	PIK3IP1	PTGER2	RAB37	RXRG	STOM	TM6SF1	TXNIP	ZNF175
Module 271	CANX	CCDC112	CDC23	DIAPH1	ERCC8	ETF1	FAM53C	G3BP1	GEMIN5	HDAC3	HSPA4	HSPA9	LARP1	LARS	PELO	PPWD1	RARS	RNF44	SFXN1	UIMC1	WDR41	XRCC4	ZCCHC9	ZNF346
Module 272	ABCC9	ADAMTSL3	ARNTL	ATP9B	C12orf40	C12orf50	FER	FGF5	ITPR2	KIAA1328	MIPOL1	NNT	NR1D2	PER3	RASSF8	SLC9A4	TEF	TMEM45A	UTS2	ZNF107	ZNF117	ZNF138	ZNF273	ZNF680
Module 273	ADRM1	ATP5E	AVEN	C20orf24	CLN6	COQ3	COX5A	EEF1E1	EIF4EBP1	GNAS	GTF2A2	HMGN3	PFDN4	PPIB	PSMA4	PSMA7	RCCD1	RPP40	SNRPA1	SNX22	SPG21	ST20	TESK2	TMEM189
Module 274	ANAPC1	API5	BARD1	CKAP5	CLASP1	DDX18	DDX21	GTF3C3	HNRNPR	INPP4A	MTMR12	NUP153	NUP155	NUP160	POLR1B	PRPF40A	PRPF4B	PTPN4	QSER1	RQCD1	SF3B1	USP37	ZFR	ZNF507
Module 275	BTG3	C15orf41	C21orf91	CHODL	CHRDL2	CYP39A1	EFNA5	FGF9	HRASLS	KIAA1804	LIPK	MPP6	MTMR2	NMT2	OR2S2	OR7A5	PTPLA	RIPK4	SLC25A27	SLC36A4	TAF4B	TDRD6	TES	TRDMT1
Module 276	ALPI	C15orf32	C16orf82	FAM71B	FGF3	FSHR	GAL3ST3	GDF2	HMGB4	HNF4A	KRTAP12-2	KRTAP9-4	OR10A4	OR10P1	OR10W1	OR51S1	OR52B4	OR5C1	OR5I1	PSG2	REG1B	SLC6A5	SPAG11B	STMN4
Module 277	ANPEP	CCL28	DPCR1	EFNA1	ELF3	FAM83E	FOXA3	FUT2	FUT6	FXYD3	FXYD4	HES1	LYPD3	NRGN	PKN3	PROZ	S100P	SPACA4	TACSTD2	TFF2	TGIF1	TMEM44	VSIG2
Module 278	ABCB9	ABCC5	ARID3A	CACNB3	GTF2IRD1	HNF4G	INHBE	KATNAL2	LMBR1L	MC5R	MEIG1	MPP3	MUC13	PECR	RDH16	SMARCD1	SPATS2	STX1A	TAL2	TCEB3B	TMEM38B	UAP1L1	VIL1
Module 279	AGRN	BMP8B	CHRM4	COL7A1	CPN2	CRYGN	FAM109A	FZD2	GDNF	GIP	IGFBPL1	JPH3	NKD1	NKX6-1	PLEKHN1	PTPRN	RXFP3	SALL4	SAMD14	SLC35D3	TMEM92	UCN2	VWA1
Module 280	BATF2	BST2	CD274	DHX58	IFI35	IFITM1	IFITM3	IRF7	IRF9	LAP3	LGALS3BP	PARP10	PSME1	PSME2	RNF31	SAMD9L	SAMD9	SAMHD1	STAT2	TMEM140	TRIM22	TRIM69	ZBP1
Module 281	B3GALT2	BTN1A1	CREB3L3	DEF6	F5	FLT3LG	ICAM3	IL18BP	ITGAE	ITIH1	KIR3DX1	KLRC1	KLRC2	KLRC3	KLRC4	KLRF1	MEP1A	MYBPC2	PIP4K2A	PTGDR	PTPN6	TNFRSF14	TPK1
Module 282	ADCY4	AOC3	COL15A1	CYGB	DLL4	EBF1	EXOC3L2	FLT1	FLT4	GNG11	GPR4	GRASP	IGFBP7	JAM2	KDR	LHFP	NOVA2	NPR1	PDE1A	PDE2A	PEAR1	SPARCL1	VWF
Module 283	ATAD1	BMPR1A	BUB3	C10orf76	C10orf88	COX15	DLG5	ERLIN1	GBF1	HIF1AN	IKZF5	KIAA1598	MINPP1	MMS19	PI4K2A	POLR3A	PRDX3	PTEN	SUFU	TCTN3	TRUB1	ZMIZ1	ZRANB1
Module 284	ABT1	C18orf21	C6orf136	CCHCR1	CKS2	CSNK2B	FKBPL	GTF2H4	H2AFX	LSM2	MGC72080	NXT1	PABPN1	PFDN6	PTMA	RPP21	SNRPA	SNRPC	SNRPD1	TAF11	TBC1D7	UBE2S	ZNRD1
Module 285	ATP5C1	BMS1	CCNY	CDC123	DCLRE1C	DHTKD1	FBXO18	GDI2	GTPBP4	HSPA14	KIN	MASTL	NUDT5	PDSS1	PITRM1	PRPF18	RBM17	RPP38	SEC61A2	SEPHS1	SUV39H2	UPF2	USP6NL
Module 286	ABHD14A	ABHD14B	ACAA1	ACY1	APEH	ATRIP	CCDC71	CYB561D2	DALRD3	HEMK1	IMPDH2	KIF9	KLHDC8B	MAPKAPK3	MST1	NAT6	NICN1	PHF7	QARS	SPCS1	TEX264	TMEM115	TUSC2
Module 287	ALDOB	C3orf22	CABP5	GALNTL5	GOT1L1	GYPB	HIST1H2BA	LGALS13	MAS1	MRGPRX1	MS4A12	NKX6-2	OR11H6	OR2M5	OR2Z1	OR4M1	OR51A7	OR5D16	OR6C4	OR8H1	PFN3	PRODH2	TNP2
Module 288	CEACAM3	CPNE4	EN2	FZD5	HOTAIR	HOXA13	HOXC10	HOXC11	HOXC12	HOXC13	HOXC4	HOXC5	HOXC6	HOXC8	HOXC9	HOXD1	HOXD3	HOXD4	HOXD8	KNDC1	SLC6A3	SYT3
Module 289	CITED4	EDN2	ERP27	FAM46B	FBXO32	GGT6	KCNG3	KIAA0319	KRT23	MGP	OBP2A	OBP2B	S100A13	S100A1	SEMA4A	STX2	TMEM169	TMPRSS13	TMPRSS3	TRIM36	TRIP6	VTCN1
Module 290	ACAN	ARHGAP22	ARID5A	CHRNE	COL22A1	CSPG4	FES	FOXC2	FOXL1	FXYD5	GBGT1	KCNK1	KLHDC8A	LTBP1	MFAP3L	MSRA	PLB1	RILP	SLC2A9	SLC43A2	TFEB	TNNI2
Module 291	ADAMTS10	ALDH1B1	BAG2	CCDC102A	CLIP2	CYP26B1	DZIP1L	FBXO17	HABP4	KIAA1614	KIF7	LARP6	LCAT	LGR5	PLEKHG2	RAB23	RAB32	RUSC2	SDC2	SLC12A4	TGFB2	TIAM2
Module 292	ADK	ASCC1	C10orf95	CUEDC2	FBXW4	GHITM	GLRX3	GSTO2	HPS6	LDB1	LRRC27	LZTS2	MRPL43	OBFC1	P4HA1	POLL	PPA1	PPIF	TRIM8	TSPAN14	VDAC2	ZFYVE27
Module 293	ALKBH4	AP1S1	ARF5	ARPC1A	ATP5J2	ATP6V1F	BUD31	COPS6	CPSF4	FSCN3	GNB2	MOSPD3	PDAP1	POLR2J	POP7	PRKRIP1	PTCD1	SHFM1	SLC12A9	TSC22D4	ZNF394	ZNHIT1
Module 294	BCL9	BLZF1	C1orf27	CD46	CDC73	DENND1B	EDEM3	LGALS8	LPGAT1	MEF2D	MIA3	NEK7	OTUD7B	PEX19	SCYL3	SLC30A1	SLC39A10	TOR1AIP1	TROVE2	VAMP4	XPR1	ZBTB41
Module 295	ASNSD1	ATP5G3	C2orf47	FASTKD1	HIBCH	METTL5	METTL8	MTX2	NDUFB3	NIF3L1	NUP35	OLA1	ORMDL1	PMS1	PPIG	PRKRA	PSMD14	SSB	SUMO1	WDR12	WDR75	ZC3H15
Module 296	C2orf44	CAD	CEBPZ	DNAJC10	FASTKD2	GCLM	GTF3C2	KIAA1715	LRPPRC	MTIF2	NCKAP1	NDUFS1	NRAS	PGM2	PI4K2B	PNPT1	RAB3GAP1	RPE	SERTAD2	SLC4A1AP	SUPT7L	ZRANB3
Module 297	APOF	ASNS	BTG2	C1orf21	CALCOCO1	CEACAM19	CHAC1	GHRH	GP2	GPT2	PGPEP1	PVR	RANBP3L	RAPGEF3	RDH10	RIPK2	SEC14L2	SLC26A3	SLC27A1	TENC1	UMOD	ZBTB16
Module 298	ABCG1	BCAS3	BID	C3orf52	C9orf47	CDYL2	CUEDC1	LIN7A	MSI2	MYLIP	PBX1	PURA	RNF157	RNF43	ST6GALNAC2	STXBP1	TANC2	TMEM30B	TUBA4A	VEZF1	ZFHX3	ZSWIM5
Module 299	CRCT1	DMRTB1	DSG4	GABRR1	INSL4	KRT27	KRT79	KRTAP19-1	LCE1A	LCE1E	LCE1F	LCE2A	LCE3D	LCE3E	LCE5A	PLA2G4E	PNLIPRP3	PNPLA5	RDH12	SPRR4	TAS2R16
Module 300	C11orf16	CD5L	FKBP11	GNG5	GSTO1	HESX1	IKBKE	IL13	IL27	NPC2	OSTF1	PSTPIP2	PXT1	RFX5	RGS10	RHOG	RNASET2	TNFAIP2	TNF	TRAF3	TSGA10IP
Module 301	ABCG2	BTNL9	CAV1	CAV2	CLDN5	CLEC3B	CYTL1	EDNRB	EGFLAM	EPAS1	FAM43A	FXYD1	HSPB6	PDGFD	PDK4	PLAC9	PPAP2A	RGS5	SCN4A	SCN4B	SOX7
Module 302	ACTR1A	BLOC1S2	CUTC	ECHS1	EXOSC1	INPP5A	MGMT	MTG1	NDUFB8	PAOX	PPP2R2D	RPP30	SEC31B	SFXN4	SLC25A28	SPRN	STK32C	TUBGCP2	USMG5	ZDHHC16	ZNF511
Module 303	ASB6	C9orf78	COQ4	DOLK	FAM102A	FAM73B	GOLGA2	LRSAM1	ODF2	POMT1	RXRA	SH3GLB2	SLC27A4	SURF1	TBC1D13	TOR1A	TOR1B	TRUB2	UCK1	USP20	ZER1
Module 304	APH1A	ARHGEF11	ARNT	C1orf74	GABPB2	GATAD2B	GON4L	INTS3	IRF6	LYSMD1	PI4KB	PIP5K1A	PIPSL	POGZ	PRUNE	SETDB1	SNX27	TARS2	VPS45	YY1AP1	ZNF687
Module 305	ANKRD28	ARL8B	ATG7	CAPN7	CRBN	DPH3	EAF1	METTL6	MKRN2	OXNAD1	RAB5A	RAD18	RAF1	SETD5	SETMAR	THUMPD3	TMEM43	TRNT1	VGLL4	VHL	ZFYVE20
Module 306	ATOX1	ATP6V0E1	BNIP1	BTF3	CAMLG	CCNH	CDK7	CETN3	MOCS2	MRPL22	MRPS36	NDUFS4	PPP2CA	RPL26L1	SERF1A	SMN1	SRP19	TAF9	TBCA	TXNDC15	UBE2B
Module 307	AFG3L2	CEP192	CEP76	DSG2	ENOSF1	HSPA4L	METTL4	NPC1	PTPN2	RAB12	RIOK3	RNF138	RNMT	SEH1L	SLMO1	SMCHD1	SPIRE1	THOC1	USP14	YES1	ZNF519
Module 308	ACOX3	CTBP1	DGKQ	FGFR3	GAK	LETM1	LRPAP1	MAEA	MXD4	PCGF3	PIGG	RGS12	RNF4	SLC26A1	TBC1D14	TMEM129	TMEM175	TNIP2	WDR1	ZNF141	ZNF721
Module 309	ATG3	ATP2C1	BBS7	C3orf17	COMMD2	GTPBP8	IQCB1	KLHL24	MCCC1	NCK1	PHTF2	PPP2R3A	PTPDC1	PTPN12	QTRTD1	RYK	TBCCD1	TFDP2	TMEM39A	YEATS2	ZDHHC23
Module 310	BFAR	C16orf52	C16orf72	COG7	COQ7	EARS2	EMP2	ERCC4	GSPT1	MKL2	PARN	POLR3E	RRN3	SULT1A1	SULT1A2	TEKT5	THUMPD1	UBFD1	USP7	ZKSCAN2	ZNF720
Module 311	ATP6V0C	C16orf13	CASKIN1	FLYWCH2	GFER	ITFG3	MPG	MRPL28	MRPS34	NDUFB10	NME3	NTHL1	NUBP2	NUDT16L1	RABEP2	ROGDI	RPUSD1	TBC1D24	TBL3	TCEB2	TELO2
Module 312	ARMC5	BCKDK	C16orf58	CD2BP2	HIRIP3	ORAI3	PHKG2	PRR14	RNF40	SETD1A	SRCAP	STX4	TAOK2	TBC1D10B	ZNF629	ZNF646	ZNF688	ZNF747	ZNF764	ZNF768	ZNF771
Module 313	ACTN3	ADARB2	C9orf153	CA7	CEND1	DBH	ESPNL	GALNT9	H1FNT	HBZ	OR13A1	PLA2G12B	POU4F3	PRPS1L1	RNF151	SARDH	SP7	TREML4	VSX1	WNT8B
Module 314	ABCA4	ADORA2A	ARHGAP29	ARL14	BFSP2	CDV3	CTH	CTSE	DTNA	DUSP8	FOXI1	GCNT3	GNG8	KRTAP5-1	PC	PLA2G3	RAB38	S100A12	SYT12	UPB1
Module 315	AMH	APC2	B4GALNT4	BRSK1	C19orf26	C9orf50	CHST10	ISYNA1	KISS1R	LPHN1	MADCAM1	MYEF2	PKN1	PPP1R9A	PSPN	RNF165	SLC24A5	TLE2	TLE6	TNFRSF18
Module 316	AQP10	CMA1	CPA3	CTSG	DLG2	GHR	HDC	IL1RL1	KITLG	KRT1	MAS1L	MS4A2	RGS13	SEPP1	SIGLEC6	SLC18A2	SLC8A3	TPSAB1	TPSD1	TRIM63
Module 317	ARMC6	ATP13A1	CCDC130	CDC37	DDX49	ECSIT	EIF3G	FDX1L	GATAD2A	GIPC1	HOMER3	KEAP1	KRI1	LSM4	PIN1	QTRT1	TMED1	TMEM161A	TRMT1	ZNF653
Module 318	ACSS2	ATP5B	BLCAP	BRI3BP	CHMP4B	CS	DBNDD2	KIF21A	MANBAL	MARS	MMP24	PIGT	PTGES3	SDC4	SHMT2	SNTA1	SYS1	TXNRD1	WFDC3	XPOT
Module 319	AP1B1	ASCC2	BAG3	C6orf48	CERK	EWSR1	FAM109B	INPP5F	NAGA	NIPSNAP1	OR5AU1	PRR3	RHBDD3	SGSM3	SLC20A1	ZNF165	ZNF239	ZNF32	ZNF485	ZSCAN16
Module 320	ACTG1	ANAPC11	ARHGDIA	ASPSCR1	B3GNTL1	C17orf70	CCDC137	CHMP6	DUS1L	GPS1	HGS	LRRC45	MRPL12	P4HB	PCYT2	PYCR1	RAC3	RFNG	SIRT7	SLC25A10
Module 321	ARIH1	BTBD1	CLPX	CRTC3	EDC3	EFTUD1	FBXO22	FEM1B	HMG20A	IQGAP1	IREB2	MAN2A2	MORF4L1	PDE8A	POLG	PTPN9	RCN2	SCAPER	ZNF592	ZNF774
Module 322	FBL	GLTSCR2	RPL13A	RPL18A	RPL18	RPL27	RPL28	RPL36	RPL38	RPLP1	RPS11	RPS16	RPS19	RPS21	RPS28	RPS3	RPS5	RPS9	UBA52	ZNF581
Module 323	AURKB	CCNB2	CDC20	CDCA3	CDCA5	CDCA8	CENPA	FAM64A	FAM83D	FOXM1	GTSE1	KIF18A	KIF2C	KIFC1	MELK	NDC80	PLK1	RAD54L	TPX2	TTK
Module 324	BCAM	BCL2	CXXC5	ELP2	GREB1	HORMAD1	IGFBP4	KCNJ3	KCNK15	MAG	PREX1	PVRL2	RARA	RGS22	RIMS4	SCNN1A	SEMA3F	SLC39A6	TSPAN1	ZNF703
[truncated: 1,314 more columns]

## Sheet: M3. K-means
Module 1	ADAM19	ADAM8	ADAMDEC1	ANKRD22	APOC2	CATSPER1	CCR8	CD80	CHST11	COL22A1	CREB3L3	CXCL10	CXCL11	CXCL9	ENTHD1	EPHB2	EPSTI1	ETV7	FCGR1A	FCGR3A	FUT7	GBP5	GPR84	IFI27	IFI30	IFI6	IGF2BP1	IL21R	IL27	IL32	IL4I1	JAKMIP1	KCNJ10	KLHDC7B	LAG3	LIMD2	MMP9	MX1	MYH7	NOD2	OAS1	OAS2	OAS3	OASL	OLR1	OSCAR	P2RY6	PLAUR	RNASE2
Module 2	ADAMTS14	BMP8A	C1QTNF6	CCL11	CHRNA6	CILP2	CLEC5A	COL1A1	COL5A1	COMP	CREB3L1	CTHRC1	DPEP1	ESM1	FN1	GJB2	GRM8	HAPLN1	HSD17B6	IGFL2	INHBA	KIF26B	KLK4	LRRC15	MATN3	MFAP2	P4HA3	PROC	SALL4	SCT	SLC24A2	TMEM92	TNFSF4	UNC5B	WISP1
Module 3	AIM1L	ANLN	ASF1B	ASPM	AURKA	AURKB	BIRC5	BUB1B	BUB1	C16orf59	CASC5	CCNA2	CCNB1	CCNB2	CCNE2	CDC20	CDC25C	CDC6	CDCA2	CDCA3	CDCA5	CDCA8	CDKN3	CDT1	CENPA	CENPE	CENPF	CENPM	CEP55	CKAP2L	CKS2	CLSPN	CNIH2	DEPDC1B	DEPDC1	DIAPH3	DTL	E2F1	E2F7	E2F8	ESCO2	ESPL1	EXO1	FAM111B	FAM64A	FAM83D	FOXM1	GINS1	GPRIN1
Module 4	BANK1	BLK	BTLA	CD19	CD79A	CNR2	COL19A1	CR2	CXCL13	DAZL	FCRL1	FCRL5	FCRLA	IGLL1	IL7R	IRF4	MAL	MS4A1	PAX5	SSTR3	TNFRSF13C	TNFRSF17	XCR1
Module 5	ACTA1	ADAM23	ADAMTS10	ADAMTS2	ADCY2	AHNAK2	ANKH	ANKRD2	ANTXR1	ATP10A	ATP6V0D2	AXL	BNC2	C14orf37	CCL26	CD55	CDSN	CHRM4	CILP	CMTM3	CNN2	COL15A1	COL16A1	COL4A2	COL5A3	COL6A2	COL8A2	CPZ	CRISP1	CRISPLD2	CRMP1	CSDC2	CTSK	DCHS1	DNM1	DOK6	DPYSL3	DPYSL4	EDIL3	EDNRA	EFEMP2	EVC	F2RL1	FAM26E	FAM43B	FBN1	FGF18	FIBCD1	FIBIN
Module 6	AK7	ALDH6A1	AMPH	ANG	ANKRD24	APH1B	AQP3	ARL15	ATP8A2	AXIN2	AZGP1	BMP4	BTG2	C10orf107	C11orf63	C11orf70	C1QTNF9	C1orf21	C3orf18	C4orf32	C6orf201	C8orf4	CAB39L	CABP4	CALCOCO1	CAPS2	CASQ1	CDON	CGNL1	CLU	COLEC12	CORO6	CRY2	CRYBA4	CYBRD1	CYP21A2	CYP2C8	CYP4F11	DCLK1	DDO	DNAH7	DNMBP	DUSP27	DUSP4	DYNC2H1	EFCAB6	EIF4E3	ENTPD3	ENTPD5
Module 7	ABCA8	ADCYAP1R1	ALDH1A2	ANGPTL1	APOD	ASPA	BMPER	C7	CASQ2	CMA1	CTSG	DBX2	FREM1	IL33	MAS1L	MEOX1	MEOX2	MYOCD	OGN	SCN4A	SCN7A	SELP
Module 8	HIST1H1B	HIST1H1C	HIST1H2AD	HIST1H2AG	HIST1H2AK	HIST1H2BF	HIST1H2BG	HIST1H2BJ	HIST1H2BL	HIST1H2BN	HIST1H3D	HIST1H3E	HIST1H4D	HIST1H4E	HIST2H2AB	HIST3H2A	HIST3H2BB
Module 9	ABCB1	ABI3BP	ACTC1	ADAM33	ADAMTS18	ALDH1A1	ANKRD29	AOX1	CALCR	CAPN11	CASP12	CCDC69	CCDC85A	CKMT2	CLDN11	CLDN5	DNASE1L3	DST	DUSP1	EBF1	EBF3	EDNRB	ENPP2	F10	FHL5	GIPC2	GLDN	IGF1	ITIH3	KL	LEPR	LIFR	LRRTM2	NKAPL	PDE2A	PGM5	PHYHIP	PLCXD3	SCN2B	SCN4B	SEMA3G	SEMA6D	SGCA	SLCO1C1	SOX17	SYCE1	TDRD10	TESC	TMEM37
Module 10	AADAT	ABCA13	ACN9	ADAT2	ADD2	ADORA2B	AGPAT4	AHSG	ALX3	AMD1	AMTN	ANKS6	APP	ARHGAP21	ATP10B	ATP11A	ATP11B	ATP6V1E2	AVPR1B	BAHCC1	BARHL2	BMP7	BTG3	C10orf25	C15orf41	C1GALT1	C21orf91	C3orf30	C7orf33	C8orf46	C9orf40	CA13	CACNA1A	CBR1	CCDC102A	CCDC107	CCDC67	CCDC88A	CCNB1IP1	CCNJL	CD82	CDC42EP1	CDCA7L	CEACAM19	CEACAM1	CEBPB	CIB2	CLDN23	CLIC4
Module 11	ADAM12	ADAMTS12	ADAMTS6	ADAMTS7	ADAMTSL2	AEBP1	ALPK2	ASPN	BMP1	C1QTNF3	CADPS	CCIN	CDH11	CDH2	CHRNA1	CLDN14	CLEC11A	CNIH3	COL12A1	COL18A1	COL1A2	COL3A1	COL5A2	COL6A1	COL6A3	COL8A1	CORIN	CSMD2	CST6	DACT1	DEPDC7	DIRC1	DMP1	DRD4	EDN2	EGLN3	EMILIN1	F2RL2	F2R	FAM19A5	FAP	FNDC1	GIP	GJA3	GLIS2	GREM1	HEYL	HOPX	HS3ST3A1
Module 12	ABCA6	AKAP12	ARHGAP20	BAI3	BCHE	C1QTNF7	CNTN1	CNTN6	CSMD1	DMGDH	ECM2	GREM2	HHIP	LMOD1	LPHN3	LRFN5	LRRN3	MAB21L1	MFAP4	NRG1	PDZRN4	PTHLH	RORB	SEMA3D	SVEP1	THSD7B	TSHZ2	WSCD2
Module 13	ADAMTS16	ANGPTL2	ANXA13	CCDC80	CNTN3	COL7A1	CPXM1	CRYGN	CYP26A1	DCN	DKK3	DPP4	EMX2	EVC2	EYA4	F13A1	FBLN2	FGF14	FLNC	FMOD	FSTL1	FST	GAP43	GAS1	GCKR	GLIS1	GLT8D2	GRP	HAND2	HMCN1	IGF2	INSRR	KERA	LRP1	LRRC17	MFAP5	MYL3	MYL9	NALCN	NDN	NEFM	NEGR1	OMD	PDGFRA	PDGFRL	PITX3	PLA2G5	PODN	PPAPDC3
Module 14	BCL11A	BPI	C6orf195	CHI3L1	CHODL	CHRM1	FAM19A3	FOXC1	FZD9	GFRA3	HAO1	L3MBTL4	MATN4	MMP7	RARRES1	RGMA	RGR	SOX8	STAC	WNT6
Module 15	ABCC8	ACADSB	ACOX2	ADAMTS15	ADCY1	AFF3	BCL2	C1orf168	CASC1	CHST8	CLSTN2	CNGA3	CYP4F2	DACH1	DNAH5	DNALI1	DPY19L2P4	DYNLRB2	ELOVL2	ERBB4	FAM135B	FLT3	GFRA1	GIPR	GP2	GREB1	IL6ST	INPP4B	KCND3	KIF12	KIF5C	LONRF2	MAPT	NME5	PEX5L	PTPRT	RBM24	RERG	RGS22	RLN1	SCUBE1	SCUBE2	SEMA3B	SEZ6L	SLC22A10	SLC27A2	SLC7A2	SPTBN4	STC2
Module 16	AIM2	CCL17	CCL5	CCR2	CCR4	CCR5	CCR7	CD226	CD247	CD27	CD2	CD38	CD3D	CD3E	CD3G	CD48	CD52	CD5	CD6	CD7	CD96	CLEC4D	CR1L	CST7	CTLA4	CTSW	CXCR6	EOMES	FASLG	FCRL3	FCRL4	GBP1	GBP4	GFI1	GNLY	GPR171	GPR18	GPR31	GZMB	GZMH	GZMK	GZMM	HLA-DOB	ICOS	IFNG	IKZF1	IKZF3	IL12B	IL2RB
Module 17	ACAN	ACOT7	ADM2	ADORA2A	AGMAT	ALG3	APLP1	APOBEC3B	ARHGAP11A	ATAD2	ATP6V0B	B3GNT4	BLM	BOP1	BRCA2	BRI3BP	BRIP1	BRSK2	C14orf80	C21orf58	C2orf48	CABLES2	CAPS	CBX2	CCNE1	CCNF	CCT3	CDC25A	CDC25B	CDC7	CDCA4	CDK5R1	CDK5	CDKN2A	CDKN2D	CELSR3	CENPK	CENPL	CENPN	CHAF1A	CHAF1B	CHEK1	CHTF18	CIT	CKAP2	CKS1B	DBF4	DBNDD1	DHTKD1
Module 18	ABAT	AKR7A3	ANXA9	ARSG	ATP7B	BCAS1	C6orf211	CA12	CACNA1H	CACNA2D2	CAPN13	CAPN9	CCDC83	CCNO	CHRD	CIB3	CLGN	CMBL	CXXC5	DNAJC12	DOK7	ENTPD8	F7	FBP1	FOXA1	FSIP1	FSTL4	GALNT6	GAMT	GATA3	GDF15	GPR160	HPN	HPX	IGFALS	KCNE4	KCNH1	KCNJ11	KCNK15	KIAA1467	KRT37	LRFN2	LRG1	MLPH	NAT1	NPNT	PAX2	PAX9	PCP2
Module 19	A1BG	ABCA3	ABCB8	ABCC13	ABCG1	ACOT4	ALDOA	AMH	AMZ1	AP1M2	ARMC3	ARNT2	ARRDC1	ATP2A3	ATP6V0C	B4GALNT4	BAI2	BBC3	BCAS4	BCAT2	BCL9	BIK	BST2	C3orf36	C3orf52	C6orf1	C9orf116	C9orf117	C9orf163	C9orf89	CACNB3	CANT1	CBX4	CCDC106	CCDC24	CCDC87	CCDC96	CCND1	CDC20B	CELSR1	CENPP	CFB	CHST1	CIB1	CISH	CORO2A	CPNE7	CRABP2	CRAT
Module 20	ABCA10	ABCA9	ACACB	ACSM1	CAV1	CCL28	CFD	DLGAP2	DMRT2	EGR3	GHR	GPR88	IGFBP6	ITGA7	KLB	MYOM1	MYOM2	NAALAD2	NPR1	NXNL1	PDE3B	PLAC9	PPARG	PYGM	RDH5	SGK2	SLC2A4	SORBS1	SSTR1	TGFBR3	VIP	ZBTB16
Module 21	ACOT6	ADRA2C	AGXT2	ALDH3B2	ALDH4A1	AMBP	AMDHD1	AMHR2	AQP8	ARRB1	C14orf132	C9orf47	CA8	CACNG8	CAMK2B	CECR2	CLCNKA	CTNND2	CYP17A1	DNAI1	DSCAML1	EDARADD	FOXN1	GDPD3	GPR98	GRM3	GSTM3	HGD	HIPK4	HSPB8	KRT35	LIN7A	MOV10L1	MSX2	NAT8	NPC1L1	NXPH3	OLFM1	PALM	PROP1	PRTG	SLIT1	STK31	TM7SF2	TPPP3	TSPAN5	TTLL6	UGT2B4	UGT3A1
Module 22	ADH6	AKAP6	ALDH1A3	ALK	ANKRD35	ANXA3	B3GNT3	BOC	CDH4	CLDN10	CLEC4F	CLIP4	CNGA1	COL23A1	COL4A3	CPAMD8	CRISPLD1	CYP39A1	DCHS2	EDN1	EMILIN3	EPHA7	EPHB6	FAM126A	FRMD3	GABARAPL3	GPR97	GRAMD2	ICAM5	IGF2BP2	IL1RL2	IL22RA1	KIAA1045	KLF5	LEFTY2	LEPREL1	LRIG3	MAML2	MCTP2	MET	MGAT3	MRAS	MT1X	MYO1H	NCALD	NDRG2	NFIB	NMB	NPM2
Module 23	C1orf116	C1orf177	CHI3L2	CITED4	CLDN1	CP	EHF	FAM46B	GPRIN2	ITGB6	ITGB8	KRT23	KRT7	MGP	PDZK1IP1	PRSS16	S100A1	SLC39A2	SORBS2	TMPRSS3	TTC22	VTCN1
Module 24	ABCD2	AMPD1	B3GAT1	BTN1A1	FAM107A	FMO2	KCNA2	KCNH8	PKHD1L1	PTGFR	SLC22A3	TACR1	VIT
Module 25	C1QL4	CAMKV	FAM131C	FBN3	GPR156	HTR6	KCNG1	LIN28B	NRTN	PRDM13	PSAT1	TEX15
Module 26	AANAT	ACTN3	ADAD1	ADAM7	ANK1	APOA5	APOBEC1	ASB10	ATP4B	BARHL1	BIRC8	C10orf53	C17orf74	C1QL1	C1orf87	C8A	CABP2	CACNG3	CACNG5	CALR3	CASR	CCDC63	CELP	CEL	CFHR4	CHAT	CHD5	CHRNA4	CHRNB3	CHRND	CHRNG	CKB	COL20A1	CPLX4	CPN1	CSH2	CSHL1	CSRP3	CYP11B1	DNAI2	DNAJB8	DRD3	DSPP	EVX1	FGF3	FGF6	FLJ25758	FOXE3	FSHB
Module 27	ABCA5	ABCC6	ABLIM3	ADHFE1	ADRA2A	AHNAK	ALDH2	AMIGO2	AMT	BDNF	C3orf49	CBX7	CCDC38	CCDC68	CLCN1	CLCNKB	CMYA5	CPO	CTNNA3	CTTNBP2	CXCL14	CYP3A4	CYP3A7	DPY19L2	DSCAM	EFHB	EGF	ENPP3	ESRRB	FZD4	G6PC2	GABRA2	GALNT8	GCNT4	GLIPR1L1	GRIK5	HCN1	HOXD4	HRC	HSPA12A	IL20RA	ITPR1	KCNJ13	KIAA1683	KLHL10	KLHL14	LDHD	LUZP2	LYPD6
Module 28	AK5	CNN1	EFCAB1	GABRA4	HTR2A	KIT	MAMDC2	MYH11	NTRK2	PDE1C	PLD5	PTN	SCN2A	SCN3A
Module 29	ARTN	ATP1A3	CAMK2N2	CCDC64	CCDC78	CNTD2	CNTNAP2	COX6C	CTXN1	DQX1	EPN3	F12	GABRD	GPRC5A	HAGHL	HCN2	HES6	HIST1H2AJ	HIST1H2AL	HIST1H2AM	HIST1H2BD	HIST1H2BE	HIST1H2BK	HIST1H3H	HIST1H3J	HIST1H4J	HIST1H4K	HIST2H2AA3	HIST2H2AC	HIST2H2BE	HIST2H3C	ISG15	ITPKA	KIAA1211	MAPK8IP2	METRN	MYT1	PACSIN1	PAFAH1B3	PYCR1	RAB26	RAMP1	RHBDL1	RHPN1	SAMD14	SBK1	SLC16A3	SOX12	SYNGR3
Module 30	ADAMTS5	APCDD1L	COL25A1	CRTAC1	GPR17	HFM1	HLF	HOXA2	HOXA5	HOXA6	HOXA7	HOXA9	NGFR	NLGN1	NOS1	NTRK3	PROX1	RGS7BP	SLC16A7	STK32A	TNFSF11	USP44
Module 31	ACR	ADAM32	ADAMTS3	ADAMTS9	ADRA2B	AKAP3	APBA1	ARHGEF4	ARL4C	ASS1	ATP2B2	B3GNT5	B4GALT6	BIN1	C15orf52	C1QTNF1	C22orf23	C3orf58	C7orf31	CCDC82	CCNA1	CDC42EP3	CDH3	CDK6	CHRDL2	CHST2	CHST3	CMTM7	COL11A2	COLEC11	CPNE8	CRHR1	CRLF1	CSRP2	CYP7B1	DDIT4L	DGKG	DMRT3	DNAJB4	DOK5	DPYSL2	DYNC1I1	DZIP1L	ECEL1	ECHDC1	EFNA5	ENPP6	EPHA2	EPHA4
Module 32	ACTL6B	AP3B2	CHRNB2	ELAVL3	GNAO1	KCNC1	KCNK3	LGI3	OGDHL	SCG3	SEZ6	SNAP25
Module 33	ADAMTSL4	ALPL	B3GALT2	BMP6	BTNL8	C10orf54	C3	CCDC141	CCL2	CCL8	CD209	CD5L	CH25H	CLIC5	CNTNAP4	DCC	DHRS9	DPF3	DPYS	EMILIN2	FAM19A1	FOLR2	GIMAP1	GIMAP5	GIMAP6	GIMAP7	GIMAP8	GLT1D1	GRIP2	GYPC	HAAO	IL12A	KCNH4	KCNJ1	KLK1	KLRF1	MPO	MYO7B	NLRP1	OR56B1	P2RX1	P2RY14	PPP1R16B	PPP2R2B	PRDM8	PTGDR	PTGDS	PTGER4	SLC9A9
Module 34	CX3CL1	DSC3	DSG3	EGFR	EPHB1	ID4	KLK7	KRT74	LGR6	LOXL4	MIA	PKP1	PRSS12	PTX3	SCRG1	SLC35F3	TGM5	TTYH1
Module 35	AADACL3	ACSM2B	ADIG	ALDH1L1	ANGPT4	AOC3	ATOH8	ATP1A2	AVP	BMP3	BTNL9	CDH20	CLCA1	CLEC3B	CRHBP	DPP6	GALR1	GPAM	GPX3	GSTM5	HBM	HPD	ITIH5	KLF15	MASP1	MRAP	NNAT	OR10V1	OR2B11	OR5P3	PAPPA2	PDK4	TNXB
Module 36	A2ML1	ABTB2	ACRV1	ACTN2	ACTR3B	ALPPL2	ANKRD1	APBA2	AQP12B	ARHGAP22	ARL14	ARL9	ARNTL2	ART3	B4GALNT1	BACE2	BAG2	BAIAP2L2	C1orf106	C1orf198	C7orf13	CACNA1B	CBS	CCL20	CDCA7	CHAC1	CHRM3	CHRNA3	CLDN6	CPA4	CYP27C1	DAPK1	DDN	DHDH	DIRAS1	DLGAP3	DLL3	DLX5	DMRT1	DNAH11	DNAJC6	DNMT3L	DPYSL5	DSCR9	EN1	ENO1	FADS2	FAM57A	FAM60A
Module 37	A2M	ABCA1	ACVRL1	ADAM22	ADAMTSL1	ADRA1B	ADRA1D	AFAP1L1	AFAP1L2	AJAP1	AKT3	ARHGAP23	ARHGAP24	ARHGAP28	ARSJ	ATP8B4	BCL6B	BST1	C1QTNF2	C20orf194	CACNA1C	CALCRL	CALD1	CARD6	CBLN4	CCDC89	CCND2	CCR10	CD200	CD248	CD93	CDC42EP5	CDH13	CDH5	CDH6	CFHR1	CFH	CLEC14A	CLEC2B	CLIP3	CLTCL1	COBLL1	COL21A1	COPZ2	CPE	CTGF	CYGB	CYP19A1	CYP26C1
Module 38	AQP10	CPA3	GFI1B	HDC	IL1RL1	IL5RA	MS4A2	MS4A3	RGS13	SIGLEC6	SLC18A2	SLC8A3	TPSAB1
Module 39	ADH4	AFM	AOC2	C16orf78	CDH12	CLDN17	CLDN19	CRH	CRYGD	DEFB118	DEFB119	GADL1	GPLD1	HBG2	HIF3A	HSD3B1	IFNK	KIAA0408	KIF5A	KRT25	LAMA3	LMO3	MAS1	MLXIPL	MRGPRX1	NAT8L	NMNAT2	NMUR1	OPTC	OR11H4	OR11H6	OR1L1	OR1L3	OR1N1	OR2AG1	OR4A5	OR7A17	PER1	PKD1L2	PLCH2	PRM1	PTF1A	RASL10A	RNASE11	RNASE8	SLC47A2	WNT8A	ZSWIM2
Module 40	ACADL	AKR1C1	CA3	CD300LG	CES1	CXCL2	DES	FOSB	FXYD1	G0S2	HSPB6	HSPB7	IL6	LIPE	LPL	LYVE1	PCOLCE2	PPP1R1A	SDPR	SLC7A10	TMEM100
Module 41	CGB7	CRB2	DLK2	FGF2	GLP1R	HAP1	HAS3	JPH2	KCNMB1	KCTD14	KLHL29	LAMB3	LINGO2	MATN2	MT1M	NCAM1	NPAS4	NTF3	PPP1R14A	RIMBP2	SAMD5	SCN5A	SLC25A27	ST8SIA2	TNS4
Module 42	ABCC4	ADAM28	AIF1	AKNA	AKR1B1	ALOX5	ANKRD44	AOAH	APOBEC3D	APOBEC3F	APOBEC3G	ARHGAP15	ARHGAP9	ARRDC5	ASGR1	ASGR2	BIRC7	BTN3A1	BTN3A2	BTN3A3	C1QA	C1orf186	C1orf54	C3AR1	C5AR1	CARD9	CASP4	CCDC88B	CCL22	CD14	CD163	CD180	CD1D	CD207	CD274	CD28	CD300E	CD300LB	CD33	CD40	CD70	CD83	CD8B	CD97	CEACAM21	CEACAM3	CECR1	CHST13	CIITA
Module 43	ABI3	ACP5	ACRBP	ACSL6	ADA	ADCY7	ADORA3	AGRP	ALOX5AP	APOBEC3H	APOC1	APOC4	APOE	APOL1	APOL2	ARHGAP30	ASCL2	B2M	BATF2	BCAT1	BCL2A1	BFSP2	BIN2	C1QB	C1QC	C1orf162	C2	CACNA1E	CAMK1G	CAMK4	CARD11	CASP5	CCR1	CCR3	CD300A	CD300C	CD300LF	CD37	CD4	CD53	CD68	CD72	CD74	CD84	CD86	CEBPE	CLEC7A	CORO1A	COTL1
Module 44	CDO1	CHL1	COL6A6	DPT	HAS1	IGSF10	KCNA1	MME	MMP27	MYH1	RSPO1
Module 45	ACHE	ACSL5	AMICA1	ANKRD55	APBB1IP	APOBEC3C	APOL3	APOL6	ARHGAP25	ASB2	ATP8A1	BCL11B	BCL2L14	BIRC3	C11orf16	C11orf21	C12orf42	C16orf54	C1S	CASP1	CCL3	CCL4	CD163L1	CD200R1	CD244	CD69	CD79B	CEACAM4	COL4A4	CR1	CSTA	DOCK8	ETS1	FAM20A	FCER2	FCN1	FGL2	FOXB1	FXYD7	GBP2	GBP7	GIMAP4	GPR114	GPR55	GRAP2	HKDC1	HSF5	IL18R1	IL18RAP
Module 46	AASS	ABCG2	ACO1	ACSBG1	ACTA2	ADCY4	ADD3	ALPK3	ALS2CR11	AMOTL1	ANPEP	ANTXR2	AQP1	ARHGEF15	ARID5B	ARL4A	ARRDC3	ART5	AVPR1A	BAALC	BACH2	BHMT	BTBD11	C1QTNF4	CACNA1G	CACNA2D1	CAT	CCDC136	CD302	CD34	CDC14B	CDH23	CDH8	CFHR3	CFI	CFL2	CLEC1A	CPEB1	CPS1	CPXM2	CRIM1	CUBN	CXCL12	CYTL1	CYYR1	DAAM2	DDX43	DLC1	DLG2
Module 47	ACSL1	ADAD2	ADAMTS1	ANGPT1	ANGPTL4	ANK2	ANKRD53	ANXA1	APCDD1	APOLD1	ATF3	BHMT2	BMP2	C10orf10	CABP1	CACHD1	CAV2	CCDC3	CCDC8	CDKN1C	CETP	CORO2B	COX7A1	CREB5	CYP11A1	CYP26B1	CYR61	DDR2	DIRAS3	DSG4	DTX1	EFEMP1	EGR2	ELOVL3	F3	FAM89A	FGF1	FOXP2	GFRA2	GNAI1	GPBAR1	GSN	HOXA3	HOXA4	HSD11B1	HSPB2	IQSEC3	KCNA6	KCNIP1
Module 48	ABCC2	ACSM3	ALDOC	AMBN	AMY2A	ANKRD33	APOH	C16orf82	C3orf22	CABP5	CCT8L2	CDCP2	CEBPA	CLDND2	CNTNAP5	CPNE6	CRHR2	DEFA4	DEFA5	DPPA2	ENAM	F11	FERD3L	FGF4	FRMPD1	GAL3ST1	GAL3ST3	GCM2	GOLGA8A	GPR123	GPR32	GPR62	GSX2	HSD17B13	HSD17B3	IL17A	KRTAP1-3	KRTAP11-1	LHFPL3	LIM2	LPA	LRIT1	LRIT2	ME1	MMP26	MORC1	MRGPRX2	MRGPRX3	MYADML
[truncated: 217 more columns]

## Sheet: M4. CLICK
Module 1	AASS	ABCA5	ABCC9	ABHD3	ADAL	ALPK1	AMN1	ANAPC4	ANKAR	ANKRD26	ANKRD49	ARHGEF3	ARNT2	ASTE1	ATXN3	AUH	BBS10	BRWD1	C1orf101	C2orf42	C5	CAP2	CAPS2	CARD8	CBFA2T2	CCDC15	CCDC66	CCDC7	CCNT2	CEP290	CEP68	CGNL1	CLCN6	CLK4	CPEB3	CRBN	CREBZF	CRYZL1	CYFIP2	CYP2R1	DCP1B	DDX17	DTWD1	DYRK1A	EID2B	EIF4A2	ELF2	EML5	EPM2AIP1
Module 2	ABCA10	ABO	ACACB	ACADL	ACO1	ACVR1C	ADAD2	ADAMTS18	ADAMTS8	ADCY5	ADH1A	ADH1B	ADH1C	ADIPOQ	ADRB1	ADRB2	ADRB3	AKR1C3	ALDH1A2	ALDH1L1	ANGPTL5	ANGPTL7	ANKRD29	APOB	APOD	AQP7	ART4	ASPA	ATOH8	ATP1A2	BHMT2	BHMT	BMPER	BTNL9	C1orf95	C6	C7	CA3	CA4	CADM3	CAPN11	CASP12	CASQ2	CBX7	CCL21	CD300LG	CD302	CD36	CDH20
Module 3	ABCB6	ABT1	ADRM1	ALG3	ALKBH4	ANKRD39	AP1S1	AP4M1	ARF5	ARMC10	ARPC1A	ARPC4	ATP5C1	ATP5E	ATP5G3	ATP5J2	ATP5J	ATP5L	ATP5O	ATP6V1F	AUP1	BCL7B	BCL7C	BCS1L	BOLA3	BRI3	BUD31	C14orf2	C18orf21	C6orf136	C7orf55	CCDC107	CCDC58	CDK5	CHCHD2	CLTA	COMMD1	COMMD9	COPS6	COX5A	COX5B	COX6B1	COX7A2	CPSF4	CSNK2B	CSTB	CUTA	DBI	DGUOK
Module 4	ACBD6	ACP6	ADAM15	ADAR	ADIPOR1	ADSS	AHCTF1	ALDH9A1	APH1A	APOA1BP	ARF1	ARHGEF11	ARHGEF2	ARID4B	ARL8A	ARNT	ARPC5	ARV1	B4GALT3	BCL9	BGLAP	BLZF1	BOLA1	BPNT1	C1orf131	C1orf35	C1orf43	C1orf56	C1orf74	C1orf85	CACYBP	CCT3	CDC42SE1	CDC73	CHD1L	CLK2	CNIH4	COPA	CREG1	CRTC2	DAP3	DARS2	DCST1	DDX59	DEDD	DEGS1	DENND4B	DUSP12	EFNA1
Module 5	ABHD8	ADAT3	AES	AKAP8L	ALKBH2	ALKBH7	AP1M1	APBA3	ARMC6	ASNA1	ATG4B	ATG4D	ATP13A1	ATP5D	BSG	BTBD2	C19orf10	C19orf24	C19orf25	C19orf43	C19orf44	C19orf52	C19orf53	C19orf60	CAPN10	CARM1	CC2D1A	CCDC124	CCDC130	CCDC85B	CCDC92	CCDC94	CD320	CDC34	CDC37	CHCHD6	CHERP	CLPP	CLTB	COPE	CRB3	CRTC1	CSNK1G2	CTXN1	CUEDC2	DAPK3	DDX49	DHPS	DNAJB2
Module 6	A1BG	AAAS	ALDOA	AMDHD2	ANKS3	ARL6IP1	ARMC5	ATP5G2	ATP6V0C	ATPAF2	ATXN2L	AXIN1	B4GALT7	BAIAP3	BBS5	BCKDK	BFAR	BLOC1S1	BRF1	C16orf13	C17orf59	C6orf1	C9orf89	CASKIN1	CBX4	CCDC101	CCDC114	CCDC142	CCDC78	CDIPT	CEMP1	CHTF18	CLCN7	CLDN3	CLEC16A	CLN3	CLUAP1	CNKSR1	COASY	COMMD4	CORO7	CRIP2	D2HGDH	DECR2	DEXI	DNAJA3	DNASE1L2	DNASE1	DNPEP
Module 7	ADCK4	AKT1S1	AKT2	ALDH16A1	ALKBH6	AP2A1	AP2S1	ARFRP1	ARL6IP4	ATF5	B9D2	BAX	BBC3	BCL2L12	C19orf47	C7orf50	CADM4	CALM3	CAPNS1	CCDC106	CCDC12	CCDC97	CCDC9	CD3EAP	CENPB	CHMP2A	CLPTM1	CNOT3	CTBP1	DDAH2	DEDD2	DGCR6L	DHX34	DMWD	ECH1	EPN1	EPS8L1	ERCC1	ERCC2	ERF	ETFB	ETHE1	EXOSC5	FBXO46	FIZ1	FKRP	GEMIN7	GLTSCR1	GRAMD1A
Module 8	ABCC5	ACLY	ADIPOR2	AKAP1	ALDH5A1	ARID3A	ARL8B	ATP2A2	B3GALNT1	BCAS3	BRCA1	BTBD10	C10orf88	C17orf75	C17orf80	C3orf33	C8orf37	CCDC117	CCDC43	CCDC47	CDC27	CISD2	CLTC	COIL	CPSF6	CPT1A	CSRP2BP	CS	DCK	DDB1	DDHD1	DDX42	DDX52	DDX5	DENR	DGKE	DHX40	DPY19L4	E2F6	EAF1	EFTUD2	EIF4E	ELOVL6	ENOPH1	GDPD1	GGNBP2	GLO1	GNA13	GOSR1
Module 9	ADCK5	ANKRD46	ARMC1	ATP6V1C1	ATP6V1H	AZIN1	BOP1	C17orf67	C8orf33	CAPS	CHCHD7	CHD7	CHMP4C	CHRAC1	COMMD5	COPS5	CPNE3	CPSF1	CSPP1	CYC1	DECR1	DERL1	DGAT1	E2F5	EBAG9	EEF1D	EIF3E	EIF3H	ENY2	EXOSC4	FAM49B	FAM83H	FAM84B	FAM91A1	FBXL6	FOXH1	FZD6	GLI4	GPAA1	GRHL2	GRINA	HRSP12	HSF1	IMPA1	INTS8	JPH1	JRK	KIAA1429	KIFC2
Module 10	ABCA12	ABCC12	ADORA3	ANKFN1	ANKMY2	ARHGDIB	ARL6IP5	BCAP29	BMP4	C1orf115	C6orf165	CADPS2	CAST	CCNG1	CCNO	CEACAM5	CEACAM6	CEACAM7	CFB	CLEC3A	CLN5	COBLL1	CRAT	CREB3L1	CST4	CYP4A11	CYP4X1	CYP4Z1	DCUN1D3	DDO	DENND2D	DHX32	DUSP4	DYNC1I2	EEF2K	EGLN3	ELL2	ENTPD3	ESRRG	FAM129A	FCN2	GHRH	GLYATL1	GNA14	GOLM1	GPR39	HABP2	HEXB	HFE
Module 11	ABI2	ACVR2B	ADNP2	ARL6	ATP5A1	ATXN2	BRAP	C18orf25	C18orf8	C4orf36	C9orf72	CABLES1	CABYR	CBLL1	CCDC91	CDH7	CDON	CELSR2	CEP76	CHMP1B	CLUL1	CXXC1	DPY19L2P1	DPY19L2P2	DYM	ENOSF1	EPB41	EPX	ESCO1	FAM102B	FECH	FSD1L	GATS	GTF2I	H2AFV	HDGFRP3	HDHD2	ICA1L	IER3IP1	IFT81	IL17RB	IMMP2L	IMPACT	ING4	KATNAL2	KIAA1107	KIAA1468	LDLRAD3	LIN7C
Module 12	ADAMTS4	ADM	AIM1L	ANGPTL4	ANKRD1	ANXA2	ANXA4	AP2M1	ARPC1B	AVEN	BCAT1	C11orf24	C2orf54	CALML5	CALR	CAP1	CAPN2	CBR3	CCL7	CCM2	CD276	CDCP1	CHPF	CKAP4	CLDN14	CLIC3	CNN3	COL13A1	CST6	CYB5R3	DBN1	DCBLD1	DDIT4	DTX2	EDN2	EFS	ELOVL1	EPHB4	FKBP1A	FUT3	FXYD5	GALNT2	GMDS	GPI	GRHL3	GUCA1A	IDH2	IFNGR2	ITGB6
Module 13	AATK	ABCB8	ABR	ABTB1	ADCK2	AP2A2	APBB1	ARHGEF17	ASB13	ASTL	ATG2A	ATP6V0A1	ATXN7L3	B4GALNT4	BAP1	BCKDHA	BET1L	BSN	C1orf210	C21orf2	C9orf9	CA14	CCBL1	CDAN1	CGN	CHDH	CHID1	CIC	CNTROB	CRELD1	CROCC	DAGLA	DCAKD	DCTN1	DEAF1	DGKQ	DHX30	DLG4	DMAP1	DMPK	DNAJC18	EML3	EPHA10	FIS1	FXR2	GPC1	GPR27	HDAC5	HOOK2
Module 14	APOM	C11orf1	C12orf45	C18orf32	C6orf48	CCNB1IP1	CITED4	CLYBL	COMMD6	DNAJC4	DYRK4	EBPL	EEF1A1	EEF1B2	EEF1G	EEF2	EIF3D	EIF3F	EIF3K	EIF3M	FAU	FBL	FJX1	GLTSCR2	GNB2L1	HIGD2A	HNRNPA1	IMPDH2	LYRM4	MPST	NACA2	NACAP1	NACA	NAP1L1	NPM1	NPM3	PFDN5	PHB2	POLR1D	PSTK	RGS10	RPL10A	RPL11	RPL12	RPL13A	RPL13	RPL14	RPL15	RPL18A
Module 15	ABCD4	ABHD4	ACIN1	ACTR10	ADCK1	ALKBH1	AP1G2	AP4S1	APEX1	ARF6	ARHGAP5	ATP5S	ATP6V1D	BAG5	BCL2L2	C14orf119	C14orf28	CCNK	CGRRF1	CHD8	CHMP4A	CHURC1	COQ6	CTAGE5	DAD1	DDX24	DHRS4	DHRS7	DLST	EAPP	EIF2B2	EIF2S1	FBXO33	FBXO34	FKBP3	FNTB	GMPR2	GNPNAT1	GOLGA5	GPHN	GPR137C	GSTZ1	HECTD1	HOMEZ	ING2	IPO4	ISCA2	KIAA0391	KLC1
Module 16	ACD	AKTIP	ANKRD11	AP1G1	APRT	ARL2BP	ATP6V0D1	BANP	BCAR1	BRD7	C16orf70	CBFB	CCDC113	CDH1	CDK10	CENPT	CES2	CFDP1	CHMP1A	CIAPIN1	CKLF	CMIP	COG4	COG8	COQ9	COX4I1	CSNK2A2	CTCF	CYB5B	DBNDD1	DDX19A	DDX19B	DDX27	DEF8	DHODH	DHX38	DNAJA2	DYNC1LI2	E2F4	EDC4	ELMO3	EXOSC6	FAM96B	FBXO31	FHOD1	FOXD1	FUK	GABARAPL2	GALNS
Module 17	ADM2	ALG12	ANKRD54	AP1B1	ARSA	ARVCF	ASCC2	ATF4	ATP6V1E1	ATXN10	BCL2L13	BCR	BRD1	C22orf29	CABIN1	CBY1	CCDC134	CECR5	CERK	COMT	CRELD2	CRKL	CSNK1E	DEPDC5	DGCR14	DGCR2	DGCR6	DNAL4	EIF4ENIF1	EWSR1	FAM118A	FAM83F	FBXO7	FOXRED2	GAS2L1	GCAT	GGA1	GTPBP1	HDAC10	HIC2	HPS4	HSCB	KLHL22	KREMEN1	L3MBTL2	LZTR1	MAST2	MCAT	MED15
Module 18	ACTR6	ANAPC10	ANAPC5	APIP	ASNSD1	C1D	C2orf47	C2orf49	CBX3	CCAR1	CEP70	CIAO1	CNOT10	CWF19L1	DARS	DCLRE1A	DDX1	DDX47	DDX55	DEPDC4	DUS4L	DUSP11	EIF2B1	ERCC3	ERGIC2	FAM133B	FASTKD1	FASTKD3	FBXL14	FIP1L1	FXR1	GDAP2	HAT1	IWS1	LSM12	MARS2	MBD4	MED21	METAP1	METAP2	METTL6	METTL8	MKRN2	MRPL30	MRPL33	MRPL35	MRPS35	MTX2	NAT10
Module 19	ACP2	ANXA10	APOBEC3A	BST2	C4orf33	CASP7	CASP8	CD47	DDX58	DHX58	DTX3L	EIF2AK2	FBXO6	GBP3	GCH1	GLRX	GMPR	HERC5	HERC6	HESX1	HLA-C	HLA-G	HSH2D	IFI27	IFI35	IFI44	IFI6	IFIH1	IFIT1	IFIT2	IFIT3	IFIT5	IFITM1	IFITM3	IFNB1	IL22RA1	IL27	IRF2	IRF7	IRF9	ISG15	ISG20	KLHDC7B	LGALS3BP	LY6E	MICB	MOV10	MRPS18C	MX1
Module 20	ACAN	ACSBG1	ACTC1	ADRA1B	ADRA1D	AJAP1	ANGPT2	APOL5	APOLD1	ATP1B2	BDKRB2	C3orf36	CABP1	CBLN4	CCDC102B	CCR10	CDA	CDH8	CETP	CLEC3B	COL21A1	COL4A2	COX4I2	CSPG4	DCLK3	DENND2A	DLL4	DMRT3	DOCK6	DUSP6	DYSF	EGFL7	EGFLAM	ENPEP	EXOC3L2	F2RL3	FAM43A	FAM43B	FLT1	FOXF1	GABRD	GDF3	GIPC3	GJC1	GRM8	HECW2	HEY1	HIGD1B	HLX
Module 21	ACOX1	ACTG1	AFMID	AMZ2	ANAPC11	ARHGDIA	ARL16	ARMC7	ASPSCR1	ATP5H	B3GNTL1	BAIAP2	C17orf62	C17orf70	C17orf89	CANT1	CARD14	CASKIN2	CBX8	CCDC137	CCDC57	CDC42EP4	CDK3	CDR2L	CHMP6	CNP	COG1	CSNK1D	DCXR	DUS1L	EIF4A3	EVPL	EXOC7	FAM104A	FASN	FBF1	FDXR	FN3KRP	FOXK2	GAA	GALK1	GGA3	GPS1	GRB2	GRPEL1	H3F3B	HEXDC	HGS	HN1
Module 22	AAMP	ARL2	B3GAT3	BAD	BANF1	BRMS1	BSCL2	C11orf31	C11orf68	CAPN1	CCDC86	CCS	CDC42EP2	CDK2AP2	CFL1	CLP1	COX8A	DBNL	DPF2	DPP3	DRAP1	EHD1	EIF6	ESRRA	FADS3	FAM89B	FIBP	FKBP2	FRMD8	FTH1	GANAB	GPR137	IMP4	INTS5	MACROD1	MAP3K11	MAP4K2	MARK2	MED19	MEN1	MRPL49	MTA2	MUS81	NDUFS8	NDUFV1	NUDT22	OTUB1	PACS1	PLCB3
Module 23	ABHD11	ABHD12	ACTR1A	AGPAT2	AK1	AKR1A1	ARPC5L	ASB6	ATOX1	ATP5I	ATPIF1	C14orf80	C21orf59	C9orf114	C9orf142	C9orf16	C9orf69	C9orf78	CDC26	CDK9	CHCHD1	COMTD1	COX17	COX6A1	COX7C	DOLK	DOLPP1	DPM2	DPP7	DYNLRB1	ECHS1	EDF1	ENDOG	ENTPD2	FBXW5	FPGS	GALE	GTF3C5	HDHD3	HINT2	HRAS	IER5L	MED27	MRPL22	MRPL41	MRPL50	MRPS2	MRRF	MTG1
Module 24	ABCA2	ABL1	ALDH4A1	ALG2	AMBP	ANAPC2	ARRDC1	ATG16L1	ATP6V1G1	BIK	BRD3	BSPRY	C9orf117	C9orf156	C9orf163	C9orf91	CASZ1	CDK5RAP2	CIZ1	COQ4	CORO2A	DDX31	DENND1A	DGKD	EHMT1	EIF2B5	FAM102A	FAM129B	FAM73B	FKBP15	GOLGA2	GPR107	GRIN1	INPP5E	IPPK	ISCA1	KIAA0368	LRSAM1	MAMDC4	MAN1B1	MAPKAP1	MCF2L	MED22	NCDN	NDOR1	NPDC1	NUP214	ODF2	OSBPL6
Module 25	AGBL5	ALX3	AP3D1	ARHGEF10L	ARHGEF18	ARHGEF5	ARHGEF7	ASB1	ATG9A	ATP13A2	BRD4	BRPF1	CBX6	CDC42BPG	CMTM4	CUL7	CYB561D1	DFFA	DGCR8	DHDDS	DHX37	DNAJC5	DNM2	DOT1L	FAM53B	FBXL18	FBXO41	FBXO42	FNDC8	FOXK1	GNA12	GOLGA3	GPR157	HDAC4	HDLBP	INTS1	IPO13	IRGQ	KIF1C	KLF13	LLGL1	MAFG	MAN2A2	MFN2	MGAT4B	MTHFR	NBEAL2	NPHP4	NUP210
Module 26	ACTL6B	ANK1	AP3B2	APC2	APLP1	ASPHD1	ATG9B	ATP1A3	BRSK2	C1QL1	CAMK2N2	CCDC136	CDK5R2	CECR6	CELSR3	CHD5	CHGA	CHGB	CHRNB2	CPLX2	CRYBA2	DISP2	DLGAP3	DPYSL5	ELAVL3	ENO2	FSD1	FUT1	GDAP1L1	GDAP1	GNAO1	GNAZ	GNG4	GRIN2C	HCN2	HMP19	HRH3	KCNC1	KCNH2	KCNH6	KCNK3	KCNQ2	LRTM2	MANEAL	MAPK12	MAPK8IP1	MAPK8IP2	MAPRE3	MAST1
Module 27	ACOT8	ACTR5	ARFGAP1	ATP5B	BLCAP	CCT2	CDK5RAP1	COMMD7	CPNE1	CSNK2A1	CSTF1	CTNNBL1	CTSA	DHX35	DLGAP4	DNTTIP1	EDEM2	ELMO2	ENTPD6	ERGIC3	FAM110A	FKBP4	GMEB2	GSS	GTF2IRD1	HES6	HM13	HSP90AA1	HSP90AB1	IDH3B	IFT52	KCTD5	LSM14B	MANBAL	METTL1	MKKS	MOCS3	NCOA5	NDRG3	NFS1	NPEPL1	NSFL1C	OSBPL2	PANK2	PDRG1	PFDN4	PIGU	POLR3F	PPP1R3D
Module 28	AADACL2	ADH7	AKR1B10	AKR1C1	ALDH3A1	AMTN	ATP10B	C10orf99	C1orf110	CDH16	CDX2	CRCT1	CRNN	CTSE	CYP2C18	CYP2C19	DUOXA2	FAM83C	FETUB	FEZF1	FOXE1	GAST	GBP6	GDA	GJB5	GJB6	GPR110	GPX2	HSPB3	IVL	KRT13	KRT3	KRT4	KRT74	KRT76	KRT77	KRTDAP	LCE3D	LMO1	LY6D	LYPD2	MUC4	NKX2-1	NPPB	OTOP3	PGLYRP3	RHCG	ROS1	RPTN
Module 29	ADPRHL2	AGRN	AGTRAP	AHDC1	APITD1	ARHGEF16	ARHGEF19	ATAD3A	ATAD3B	ATP6V0B	AURKAIP1	B3GALT6	B4GALT2	C1orf122	C1orf159	C1orf174	CAMTA1	CAPZB	CCDC28B	CPSF3L	CTNNBIP1	DDOST	DNAJC11	DVL1	EIF3I	ENO1	FBXO2	FBXO44	GNB1	GPATCH3	HECTD3	HES4	ICMT	KIAA2013	KLHL17	KLHL21	LRRC47	LSM10	LYPLA2	MAD2L2	MAP1LC3A	MECR	MIB2	MRPL20	MRTO4	NADK	NOC2L	NUDC	NUPR1
Module 30	ACYP2	AK2	ALG6	AP4B1	ATP5F1	ATPAF1	ATXN7L2	BCAS2	BCL10	BSDC1	C1orf50	C1orf52	C4orf27	CAPZA1	CC2D1B	CCBL2	CCDC23	CLCC1	CNBP	CPT2	CRIPT	CUL1	DNAJC8	DNTTIP2	DPH5	EXOSC10	FNBP1L	FXN	GJA9	GLMN	GPBP1L1	GTF2B	HDAC1	HSPBAP1	ITGB3BP	KTI12	LRRC41	LRRC42	MKNK1	MMACHC	MRPL1	MTF2	MYCBP	NFYC	NUPL2	ODF2L	OMA1	OSBPL9	PARS2
Module 31	AGPAT5	ARHGEF10	ASAH1	ATP6V1B2	BIN3	BNIP3L	C8orf48	C8orf58	CAT	CCDC25	CHMP7	CLN8	CNOT7	DCTN6	DOCK5	ELP3	ENTPD4	EPHX2	ERICH1	EXTL3	FAM86B1	FBXO16	FBXO25	FDFT1	FUT10	FZD3	GSR	GTF2E2	HMBOX1	INTS10	INTS9	KCTD9	KIF13B	LEPROTL1	LONRF1	MCPH1	MSRA	MTMR7	MTMR9	MTUS1	NEIL2	NUDT18	PCM1	PINX1	POLR3D	PPP1R3B	PPP2CB	PPP2R2A	PPP3CC
Module 32	C19orf18	NAPSA	SLC9A4	TIGD7	VRK3	ZFP28	ZIK1	ZNF132	ZNF135	ZNF140	ZNF154	ZNF160	ZNF175	ZNF17	ZNF200	ZNF208	ZNF211	ZNF229	ZNF233	ZNF256	ZNF257	ZNF264	ZNF274	ZNF324	ZNF329	ZNF331	ZNF350	ZNF404	ZNF415	ZNF416	ZNF418	ZNF419	ZNF468	ZNF471	ZNF473	ZNF480	ZNF486	ZNF525	ZNF528	ZNF530	ZNF544	ZNF547	ZNF548	ZNF549	ZNF550	ZNF577	ZNF578	ZNF582	ZNF583
Module 33	ACADVL	ALKBH5	B9D1	C1QBP	CAMKK1	CDRT4	CHRNB1	CLDN7	COPS3	COX10	CTNS	DERL2	DRG2	DVL2	EIF4A1	ELAC2	ENO3	EPN2	FLCN	FLII	GABARAP	GEMIN4	GLOD4	GPS2	KCTD11	MAP2K4	MED11	MED31	MED9	MIS12	MPDU1	MYBBP1A	MYO1C	NDEL1	NLGN2	NT5M	NUP88	PEMT	PHF23	PIGL	PITPNA	PLD2	PRPSAP2	RANGRF	RNF167	RNMTL1	RPAIN	SAT2	SCO1
Module 34	ACVR2A	ANXA5	ARL15	ATP13A4	BTBD11	CACHD1	CCL28	DLL1	DOK4	DST	EFNB2	FAM83B	FRAS1	GUCY1A3	GUCY1B3	HEY2	JAG1	KALRN	KLHL2	LPHN2	LRP4	LRRC8A	MAP1B	NOTCH3	PCDHAC2	PCDHB11	PCDHB12	PCDHB14	PCDHB15	PCDHB16	PCDHB17	PCDHB2	PCDHB3	PCDHB4	PCDHB5	PCDHB6	PCDHB7	PCDHB8	PCDHGA3	PCDHGA5	PCDHGA7	PCDHGA8	PCDHGA9	PCDHGB1	PCDHGB2	PCDHGB3	PCDHGB6	PCDHGB7	PCDHGC3
Module 35	ANAPC7	ARPC3	BNIP1	BUB3	C12orf29	CCDC112	CCDC53	CCDC64	CDK7	DCTN2	DDX41	DIABLO	DNAJC7	G3BP1	GNPDA1	H2AFY	HARS2	HARS	HDAC3	HINT1	HMGN2	HNRNPA0	HNRNPC	HSPA4	LOC93622	MAT2B	MMAB	MNS1	MOCS2	MRPL42	NAP1L4	NIT2	NUDCD2	PA2G4	PCBP2	PFDN1	POP5	PSMA1	PSMD9	PXMP2	RARS	RNF10	RNF34	RPA3	SERF1A	SLC35A4	SMN1	SQSTM1	SRP19
Module 36	ADPGK	AP3S2	C15orf40	CLK3	CLN6	COPS2	CRTC3	DET1	DNAJA4	DUT	EDC3	EIF3J	ETFA	FAM103A1	FAM96A	FBXO22	GTF2A2	HEXA	IDH3A	IMP3	KLHL25	LRRC49	MAP2K1	MEF2A	MESDC1	MESDC2	MORF4L1	MRPL46	MRPS11	MTFMT	MTHFS	NGRN	OAZ2	PARP16	PDCD7	PDE8A	PIGX	PPCDC	RAB11A	SCAMP2	SEC11A	SEMA4B	SENP8	SNAPC5	SNUPN	SPATA5L1	SPG21	STOML1	TARSL2
Module 37	AHI1	ARMC2	ATG5	C6orf203	C6orf57	CCDC28A	CCNC	CD164	EPM2A	FGFR1OP	FIG4	FOXO3	GTF2H5	GTF3C6	HDDC2	HINT3	HMGN3	IRAK1BP1	KIAA1919	LACE1	LYRM2	MAP7	MLLT4	MTRF1L	NT5DC1	NUP43	OSTM1	PCMT1	PDCD2	PDSS2	PEX3	PGM3	PHF10	PPIL4	PPIL6	PREP	QRSL1	RARS2	RNF146	RTN4IP1	RWDD1	RWDD2A	SEC63	SERAC1	SESN1	SFT2D1	SLC17A5	SLC35A1	SMPD2
Module 38	ABHD13	ALG5	B3GALTL	BIVM	CARS2	CDADC1	CDC16	CUL4A	DCUN1D2	DHRS12	DLEU1	DNAJC3	ERCC5	ESD	EXOSC8	FARP1	GRTP1	GTF2F2	GTF3A	HMGB1	HSPH1	KBTBD6	KCNRG	LAMP1	LIG4	MBNL2	MED4	MRPS31	MTIF3	MTRF1	N6AMT2	NDFIP2	NEK3	NUDT15	NUFIP1	PARP4	PCCA	PCID2	POMP	PSPC1	RFXAP	RNASEH2B	RNF6	SAP18	SETDB2	SLC25A15	SLC25A30	STK24	SUGT1
Module 39	AASDHPPT	ACAD8	ACAT1	ALG9	ARCN1	BCL9L	C11orf54	C11orf57	C11orf65	C11orf71	C11orf73	CCDC90B	CEP164	CWC15	CWF19L2	DCPS	DCUN1D5	DDX10	DPAGT1	EED	EI24	ENDOD1	EXPH5	FAM118B	FDX1	FOXRED1	HYLS1	HYOU1	NFRKB	NLRX1	PANX1	PCSK7	POU2F3	PPP2R1B	PSTPIP2	PTS	PUS3	RNF26	RPUSD4	SDHD	SLC35F2	SLC37A4	SPA17	SRPR	STT3A	TBRG1	THYN1	TMEM126B	TRAPPC4
Module 40	ABHD14A	ACAA1	ADSSL1	AKT1	ALG14	ANAPC13	ATP6V0E1	BTBD6	C14orf142	C14orf166	C14orf169	C14orf1	C1orf123	CD151	CD63	CHMP4B	CIB1	CINP	DHRS1	DHRS7B	ERH	ERP29	GLRX5	GMPPA	HYI	LMAN2	MGMT	MIDN	MYEOV2	MYL6	NDUFC1	NDUFV2	NRSN2	OSGEP	PCBD1	PPP1R7	RHBDD2	RHOC	RNF25	RNF7	RNPEP	SERINC2	SLC25A29	SRP14	TM7SF2	TMEM125	TMEM50A	TMEM53	TMEM9
Module 41	AARS2	ABCC10	AGPAT1	BPHL	C6orf47	C6orf62	CCND3	CLIC1	DAXX	DDR1	DTNBP1	EHMT2	FARS2	FOXP4	FRS3	GNL1	JARID2	LEMD2	MAD2L1BP	MAPK13	MED20	MRPS10	MRPS18A	MRPS18B	MTCH1	NEU1	NOL7	NUDT3	PACSIN3	PBX2	PEX6	PFKL	POLH	PPP1R11	PRR3	RING1	RNF5	SIRT5	SLC35B2	SLC39A7	TBCC	TJAP1	TMEM14A	TMEM14B	TMEM14C	TMEM63B	TRIM26	TRIM27	TRIM39
Module 42	ANKRD40	ATP5G1	BLVRB	C9orf43	CALCOCO2	CBX1	CDK5RAP3	COQ5	COX11	CUEDC1	CYB561	EPN3	FAM117A	FTSJ3	ITGA3	LRRC59	MBTD1	MIF4GD	MKS1	MRPL10	MRPL27	NFE2L1	NME1	PDK2	PHB	PNPO	PPP1R9B	PSMC5	PTRH2	RMND1	RNF43	RSAD1	SLC35B1	SLC39A11	SLC9A3R1	SNF8	SNX11	SPAG9	SPATA20	SPOP	STXBP4	SUPT4H1	TEX14	TEX2	TOB1	TOM1L1	UBE2Z	UBTF	UTP18
Module 43	ABCF3	ACAD9	AHCY	AHSA1	C20orf27	C21orf33	C7orf26	CARHSP1	CARS	CLCN2	CLDN4	DDX54	DDX56	EIF2AK1	EMG1	EPS8L2	FTSJ2	HEATR2	HTRA2	IFRD2	KREMEN2	LRFN4	LTBR	MDH2	NOXO1	PAQR4	PKP3	PMM2	POLD2	PREB	PRR7	PSMA2	PSMD13	RASSF7	RRP12	RRP9	SCARB1	SLC19A1	SLC25A22	SMYD5	TFAP4	TKT	TMEM177	TRAP1	WIPI2	YKT6	ZNF598
Module 44	HIST1H1B	HIST1H1C	HIST1H1D	HIST1H1E	HIST1H1T	HIST1H2AB	HIST1H2AC	HIST1H2AD	HIST1H2AG	HIST1H2AJ	HIST1H2AK	HIST1H2AL	HIST1H2AM	HIST1H2BD	HIST1H2BE	HIST1H2BF	HIST1H2BG	HIST1H2BH	HIST1H2BI	HIST1H2BJ	HIST1H2BK	HIST1H2BL	HIST1H2BM	HIST1H2BN	HIST1H3B	HIST1H3D	HIST1H3E	HIST1H3F	HIST1H3G	HIST1H3H	HIST1H3J	HIST1H4B	HIST1H4D	HIST1H4E	HIST1H4J	HIST1H4K	HIST2H2AA3	HIST2H2AB	HIST2H2AC	HIST2H2BE	HIST2H3C	HIST3H2A	HIST3H2BB	OR2B2	OR2B6
Module 45	AK7	ARMC3	ARMC4	C11orf16	C11orf70	C20orf85	C22orf15	C6orf118	CAPSL	CCDC33	CCDC65	CDC20B	CNGA4	DNAH3	DNAI1	DNAI2	DNAJB13	DYDC2	EFHB	FAM92B	FOXJ1	FOXN4	GAS2L2	HYDIN	IL5RA	KCNH3	KNCN	LRRC23	LRRC43	LRRIQ1	PNLIP	SERPINI2	STOML3	TCTE1	TEKT1	TEKT2	TEKT4	TMEM190	TPH2	TTC29	VWA3A	VWA3B	WDR38	WDR49	WDR63
Module 46	ATG3	B4GALT4	CLPTM1L	COPB2	DIRC2	EIF2A	ERO1L	GFPT1	GGCX	GLB1	GORASP2	GYG1	HPS3	HSP90B1	HSPA5	IDH1	KDELR2	MFSD1	MRPS22	NDUFB5	NOMO1	PARL	PCCB	PCYT1A	PPP1R2	PPP2R3A	RAB1A	RAB7A	SEC22B	SEC61A1	SERP1	SLC33A1	SRPRB	SSR1	SSR3	SURF4	TFG	TMED2	TMEM41A	USO1	ZMPSTE24
Module 47	ABCF2	AGK	ATP6V0E2	ATXN7L1	BET1	C7orf43	C7orf49	CNOT4	CTAGE4	CTAGE6	DNAJB6	EIF4H	EPHA1	GALNT11	HIPK2	IMPDH1	KIAA1549	KRBA1	LRRC61	MEPCE	MKRN1	NDUFA5	PDIA4	PMPCB	PRKAG2	RABGEF1	REPIN1	RNF32	SLC12A9	SLC37A3	SND1	TBL2	TRIM24	ZNF212	ZNF282	ZNF398	ZNF3	ZNF746	ZNF777	ZNF786
Module 48	ABHD5	ABHD6	ALAS1	ARF4	ARIH2	CCDC51	DAG1	DYNC1LI1	EIF1B	EXOSC7	GMPPB	GNL3	GORASP1	KLHDC8B	LRRFIP2	MAP4	MAPKAPK3	MON1A	NCKIPSD	NKIRAS1	NME6	OXSM	PFKFB4	PSMD6	QARS	RAB5A	RASSF1	RBM15B	RFT1	RHOA	SELK	SLC25A20	SLC26A6	SS18L2	THOC7	TMEM42	WDR82	ZNF35
Module 49	A4GALT	ACP5	ALDH3B1	APOC2	ATP6V0D2	CACNA2D4	CAMK1	CAPG	CATSPER1	CEBPE	CHRNA1	CHST13	CLEC5A	CRYBB1	CTSD	CYP2S1	EPYC	FAM65A	GCHFR	GPX1	GRN	GSTO1	HS3ST2	LACTB	LIPA	MMP9	OTOA	PI4K2A	PPM1M	S100Z	SDS	SLC37A2	TM4SF19	TREM2	TSPAN4	VMO1
Module 50	AK3	APTX	BAG1	CBWD1	CBWD6	CDC37L1	CHMP5	CREB3	DCTN3	DNAJA1	EXOSC3	GBA2	GRHPR	IFT74	MTAP	NDUFB6	NFX1	NOL6	NUDT2	PLAA	PPAPDC2	RCL1	RRAGA	SHB	SMU1	SNAPC3	STOML2	TESK1	TUSC1	UBAP1	UBE2R2	VCP	ZCCHC7
Module 51	AATF	CACNB1	CASC3	DQX1	ERBB2	FBXL20	GRB7	KRT24	LASP1	MED1	MED24	MLLT6	MRPL45	NR1D1	ORMDL3	PCGF2	PIP4K2B	PNMT	PPP1R10	PSMB3	PSMD3	RAPGEFL1	RPL19	SMARCE1	STARD3	TCAP	THRA
Module 52	AARSD1	ANKRD13B	BLMH	DHRS13	DUSP14	ERAL1	FLOT2	GIT1	IFT20	MRM1	NEK8	NLE1	NLK	PHF12	POLDIP2	PROCA1	RAB34	SDF2	SUPT6H	TAF15	TMEM97	TP53I13	TRAF4	UNC119
Module 53	ADK	AIFM2	ANXA7	ASCC1	CAMK2G	CCDC6	DNAJB12	ECD	EIF4EBP2	GHITM	HK1	LRRC20	MRPS16	NUDT13	P4HA1	PPA1	REEP3	SAR1A	SEC24C	SGPL1	TUBGCP2	TYSND1	USP54	VDAC2
Module 54	ADAM32	ADAM9	AGPAT6	AP3M2	ASH2L	BDNF	BRF2	DDHD2	FGFR1	FNTA	GOLGA7	HGSNAT	HOOK3	LSM1	NRCAM	POLB	PPAPDC1B	PROSC	RAB11FIP1	SLC20A2	THAP1	TM2D2	VDAC3
Module 55	ADRBK1	AIP	ANKRD13D	C11orf80	CHKA	CLCF1	CORO1B	CTTN	FADD	IGHMBP2	KLC2	LRP5	MRPL21	NADSYN1	ORAOV1	PELI3	PITPNM1	PPFIA1	RAD9A	TCIRG1	TPCN2
Module 56	ALG8	AQP11	ARRB1	CLNS1A	GAB2	INPPL1	INTS4	KCTD21	MRPL48	NARS2	NDUFC2	PAAF1	PAK1	PPME1	PRKRIR	RAB6A	SPCS2	TSKU	UCP2	USP35	UVRAG
[truncated: 233 more columns]

## Sheet: M5. SAMBA
Module 1	ABAT	ABCA3	ACMSD	ADAMTS14	AGR3	AGT	ANKRD26	ANLN	AP1M2	ARMC4	ARSG	ARV1	AS3MT	ASF1B	ASPM	ASPN	BAG1	BMPR1B	BNIPL	BUB1	C16orf59	C1orf64	C20orf144	C6orf211	C9orf117	C9orf50	CA12	CABYR	CAPN9	CAPSL	CCDC103	CCDC114	CCDC64	CCDC78	CCDC96	CCNO	CDC25C	CDCA8	CEACAM5	CEACAM6	CELSR1	CELSR3	CENPF	CFB	CHRNA6	CILP2	CISH	CKAP2L	CKS2
Module 2	AIM1L	AIM1	ANKRD22	ANLN	APOBEC3B	ARHGAP11A	ASF1B	ASPM	ATAD2	ATG5	AURKA	AURKB	BIRC5	BLM	BUB1B	BUB1	C16orf59	C2orf48	C6orf203	CA9	CACNA1B	CAMP	CAPSL	CAPS	CASC5	CASP14	CBX2	CCDC78	CCL11	CCNA2	CCNB1	CCNB2	CCNE1	CCNE2	CCNF	CDC20	CDC25A	CDC25C	CDC6	CDC7	CDCA2	CDCA3	CDCA5	CDCA8	CDKN3	CDT1	CENPA	CENPE	CENPF
Module 3	ACTL8	ADAMDEC1	ADAMTS14	AIM1L	AIM2	ANLN	APOBEC3B	ARHGAP11A	ASF1B	ASPM	AURKA	AURKB	BATF2	BIRC5	BLM	BST2	BUB1B	BUB1	C16orf59	CAMK2N2	CASC5	CBX2	CCDC64	CCL11	CCL7	CCNA2	CCNB1	CCNB2	CCNE2	CCNF	CCR8	CD80	CDC20	CDC25A	CDC25C	CDC6	CDCA2	CDCA3	CDCA5	CDCA8	CDKN3	CDT1	CENPA	CENPE	CENPF	CENPM	CEP55	CHRNA6	CILP2
Module 4	ADAMTS14	ADRM1	AKR7A3	ANK1	ANLN	APLP1	ARFGAP1	ARFGEF2	ARFRP1	ASF1B	ASPM	ATP5E	ATP9A	AURKA	BUB1B	BUB1	C16orf59	C19orf26	C6orf141	CACNA1H	CAMK2N2	CAMP	CAPS	CASC5	CASKIN1	CCDC137	CCDC64	CCDC78	CCNE2	CDC25C	CDC6	CDCA3	CDKN3	CDT1	CENPA	CENPE	CENPF	CENPM	CHGA	CKAP2L	CLSPN	CNIH2	CNTD2	COL10A1	COL11A1	COMP	COMTD1	CSE1L	CST1
Module 5	ACTL8	ADAM19	ADAM8	ADAMDEC1	ADAMTS14	ADAMTS7	AEBP1	AIM1L	ANKRD22	ANLN	ASF1B	ASPM	AURKA	AURKB	BIRC5	BMP8A	BUB1B	BUB1	C16orf59	C1QTNF6	C1orf106	C1orf127	CAMP	CAPN9	CASC5	CASP14	CBX2	CCDC64	CCDC78	CCL11	CCNA2	CCNB1	CCNB2	CCNE2	CCNF	CCR8	CD80	CDC20	CDC25C	CDC6	CDCA2	CDCA3	CDCA5	CDCA8	CDKN3	CENPA	CENPE	CENPF	CEP55
Module 6	ACP5	ADAM8	ADAMDEC1	ADAMTS14	ADORA3	AIM2	AOAH	APOC2	AQP9	ASF1B	ATP1A3	BIN2	BIRC5	C1QB	C1QC	C1orf127	C1orf162	C2	C3AR1	C3orf36	CACNG1	CAPG	CASP5	CBLN2	CCDC64	CCL11	CCL7	CCNB2	CCR1	CCR2	CCR4	CCR5	CCR8	CD163	CD177	CD28	CD300E	CD300LF	CD4	CD52	CD53	CD5	CD68	CD6	CD72	CD80	CD84	CD86	CDH11
Module 7	ADAM12	ADAMTS14	ANLN	ANXA9	ARMC3	ASF1B	ASPM	ATP1A3	AURKA	BIRC5	BMP8A	BMPR1B	BUB1B	BUB1	C1QTNF6	C3orf36	CASC5	CCDC64	CCL11	CCNA2	CCNB1	CCNB2	CCR8	CD80	CDC25C	CDCA2	CDCA3	CDH11	CDKN3	CENPA	CENPF	CEP55	CFB	CHRNA6	CIB3	CILP2	CKAP2L	CLEC5A	CNIH2	COL10A1	COL11A1	COL12A1	COL1A1	COL1A2	COL5A1	COL5A2	COMP	CRABP2	CREB3L1
Module 8	ADAMTS14	AGR2	AIFM3	ALG8	AMZ1	ANLN	APLP1	APOBEC3B	APOC3	AQP11	ARHGAP11A	ARTN	ASF1B	ASPM	ATAD2	ATP1A3	AURKA	AURKB	AZU1	BIRC5	BLM	BMP8A	BRIP1	BUB1B	BUB1	C10orf82	C11orf30	C16orf59	C2orf48	CACNG1	CACNG4	CAMP	CAPS	CASC5	CCDC64	CCDC78	CCNA2	CCNB1	CCNB2	CCND1	CCNE1	CCNE2	CDC20	CDC25A	CDC25C	CDC6	CDCA2	CDCA3	CDCA5
Module 9	ABCC8	ADAMTS19	AFF3	AGBL2	AGR2	AGTR1	AGXT2	AIFM3	AKR7A3	AMBP	AMDHD1	ANK1	ANLN	ANXA9	ARNT2	ARSG	ASB13	ASB16	ASCL1	ASF1B	ASPM	AURKA	BAI2	BCAS1	BIRC5	BMPR1B	C10orf82	C11orf42	C16orf59	C1QL1	C1orf64	C1orf95	C3orf36	C9orf163	C9orf50	CA12	CACNA1H	CACNA2D2	CACNG1	CACNG4	CAMP	CAPN9	CASQ1	CBLN2	CCNA2	CCNB1	CCND1	CCNE2	CDC25C
Module 10	ABCC5	ADAMTS19	ADCK5	AGPAT6	AGR2	AGR3	AKR7A3	AP3M2	ARFGEF1	ARHGAP11A	ARMC1	ARTN	ASF1B	ASPM	ATAD2	ATP6V0B	ATP6V1C1	ATP6V1H	AURKA	AZIN1	BIRC5	BMP8A	BUB1	C16orf59	C6orf211	C8orf33	C8orf76	CACNG1	CACNG4	CASC5	CCDC64	CCNB1	CCNE2	CCNF	CDC20	CDC25C	CDC6	CDCA3	CDCA5	CDCA8	CDKN3	CEACAM6	CENPE	CENPF	CEP55	CGA	CIB3	CIT	CLSPN
Module 11	ACTL8	ADAMTS14	ADM2	AIM1L	ANLN	ARHGAP11A	ASF1B	ASPM	AURKA	AURKB	BIRC5	BRCA2	BUB1B	BUB1	C16orf59	CACNB1	CAMP	CASC3	CASC5	CASP14	CCDC87	CCL11	CCNA2	CCNB1	CCNB2	CCNE2	CCNF	CDC20	CDC25C	CDC6	CDCA2	CDCA3	CDCA5	CDCA8	CDKN3	CENPA	CENPE	CENPF	CENPM	CEP55	CILP2	CIT	CKAP2L	CKS2	CLEC5A	CLSPN	CNIH2	COL10A1	COL11A1
Module 12	ACTL8	ADAM8	AIM1L	ANLN	ARHGAP11A	ARMC1	ASF1B	ASPM	ATAD2	ATP6V1C1	ATP6V1H	AURKA	AURKB	AZIN1	BIRC5	BRF2	BUB1B	BUB1	C16orf59	C8orf33	C8orf76	CAMP	CAPS	CASC5	CCDC64	CCDC78	CCL11	CCNA2	CCNB1	CCNB2	CCNE2	CCR8	CDC20	CDC25A	CDC25C	CDC6	CDCA2	CDCA3	CDCA5	CDCA8	CDKN3	CDT1	CEACAM5	CELSR3	CENPA	CENPE	CENPF	CEP55	CGA
Module 13	ABHD12B	ADAMTS14	ADORA2A	AGR3	AKR7A3	AMZ1	ANLN	ARTN	ASB15	ASF1B	ASPM	AURKA	AURKB	AZU1	BIRC5	BST2	BUB1B	BUB1	C10orf82	C16orf59	CACNG1	CACNG4	CCDC64	CCDC78	CCL11	CCNA2	CCNB1	CCNB2	CCNE2	CDC20	CDC25C	CDC6	CDCA3	CDCA5	CDCA8	CDKN3	CEACAM5	CEACAM6	CENPA	CENPE	CENPF	CENPM	CEP55	CFB	CGA	CHRNA6	CHRNA9	CHTF18	CIB3
Module 14	ACMSD	ADAMTS14	ADAMTS20	AIM1L	ANLN	ARNT2	ASB10	ASPM	ASPN	ATP8A2	BUB1	C6orf1	C7orf34	CACNA1D	CACNG7	CAPSL	CASC5	CASD1	CATSPER1	CCKAR	CCL11	CDC25C	CDH11	CDKN3	CEACAM5	CEACAM6	CENPF	CEP55	CHAT	CHRNA6	CILP2	CKAP2L	CKS2	CLEC11A	CLEC5A	CNIH2	COL10A1	COL11A1	COL12A1	COL1A1	COL1A2	COL5A1	COL5A2	COL8A1	COMP	CORIN	CREB3L4	CSMD2	CST1
Module 15	ABCC12	ACTL8	ADAM8	ADAMTS14	AIM1L	ANLN	ASF1B	ASPM	AURKA	AURKB	BIRC5	BUB1B	BUB1	C16orf59	C1orf127	C2orf54	CAMP	CAPN9	CASC3	CASC5	CASP14	CBX2	CCDC64	CCL11	CCNA2	CCNB1	CCNB2	CCNE2	CCNF	CCR8	CDC20	CDC25A	CDC25C	CDC6	CDCA3	CDCA5	CDCA8	CDKN3	CEACAM5	CEACAM6	CEACAM7	CENPA	CENPE	CENPF	CEP55	CILP2	CKAP2L	CKS2	CLSPN
Module 16	ACTL8	ADAM8	AIM1L	ANKRD22	ANLN	APOBEC3B	ASF1B	ASPM	ATP1A3	AURKA	AURKB	BCAS1	BIRC5	BLM	BUB1B	BUB1	C16orf59	C1QTNF6	CACNG4	CAMP	CASC5	CCDC64	CCL11	CCNA2	CCNB1	CCNB2	CCNE2	CCR8	CD80	CDC20	CDC25A	CDC25C	CDC6	CDCA2	CDCA3	CDCA5	CDCA8	CDKN3	CDT1	CEACAM5	CEACAM6	CEACAM7	CENPA	CENPF	CENPM	CEP55	CHRNA6	CILP2	CIT
Module 17	ADRA2C	ADRM1	AKR7A3	AMZ1	ANK1	ANLN	APLP1	ARFGAP1	ARFRP1	ASF1B	ATP1A3	AURKA	BRF2	BRSK2	BUB1	CA12	CABLES2	CACNA1H	CAMK2N2	CAMP	CAPS	CBFA2T3	CBX2	CCDC64	CCDC78	CCNB1	CCNB2	CCNE2	CDC25C	CDH1	CDKN3	CEACAM5	CELSR1	CEP55	CGA	CILP2	CKAP2L	CKS2	CLDN3	CLSPN	CNIH2	CNTD2	COL10A1	COMP	COMTD1	COX6C	CPLX2	CSE1L	CST2
Module 18	AIM1L	ANLN	APLP1	APOBEC3B	ARHGAP11A	ARNTL2	ART3	ASF1B	ASPM	AURKA	AURKB	B3GNT4	BIRC5	BLM	BOP1	BRSK2	BUB1B	BUB1	C16orf59	C20orf24	C2orf48	C2orf54	C4orf6	C7orf13	CA9	CASC5	CASP14	CBS	CBX2	CCL11	CCL20	CCL7	CCNA2	CCNB1	CCNB2	CCNE1	CCNE2	CCNF	CCT6A	CDC20	CDC25A	CDC25B	CDC25C	CDC6	CDC7	CDCA2	CDCA3	CDCA5	CDCA7
Module 19	ABHD11	ACTL8	ADAMTS14	AIM1L	AMBP	ANKRD13B	ANLN	ASF1B	ASPM	AURKA	AURKB	BMP8A	BUB1B	BUB1	C16orf59	C1QTNF6	C2orf48	C2orf54	C3orf14	C4orf6	CAMK2N2	CAPS	CBX2	CCDC64	CCL11	CCNB1	CCNE1	CCNE2	CDC20	CDC25A	CDC25C	CDC6	CDCA2	CDCA3	CDCA5	CDCA8	CDH2	CDKN3	CDT1	CEACAM5	CEACAM6	CEACAM7	CENPF	CEP55	CHRNA6	CILP2	CKAP2L	CKS2	CLDN14
Module 20	ADAMTS14	AGR2	AGR3	ANLN	ASF1B	ASPM	BIRC5	BMP8A	BUB1B	C16orf59	C1QTNF6	C9orf116	CAMP	CAPN9	CCDC64	CCDC96	CCL11	CCNB1	CCNB2	CCNE2	CDC25C	CDCA3	CDCA5	CDKN3	CEACAM5	CEACAM6	CENPF	CEP55	CFB	CHRD	CHRNA6	CHST1	CILP2	CKS2	CNIH2	COL10A1	COL11A1	COMP	CREB3L1	CREB3L4	CRIP1	CRYBA2	CST1	CST2	CST4	CST5	CYB561D2	DEPDC1B	DEPDC1
Module 21	ACTL8	ADAMTS14	ADAMTS20	AIM1L	ANLN	APOBEC3B	ARHGAP11A	ASF1B	ASPM	AURKA	AURKB	BIRC5	BLM	BUB1B	BUB1	C12orf56	C16orf59	CAMK2N2	CAMP	CAPN9	CASC5	CCDC64	CCDC78	CCL11	CCNA2	CCNB1	CCNB2	CCNE2	CCNF	CCR8	CDC20	CDC25A	CDC25C	CDC6	CDCA2	CDCA3	CDCA5	CDCA8	CDKN3	CDT1	CEACAM5	CEACAM6	CENPA	CENPE	CENPF	CENPK	CENPM	CEP55	CFHR4
Module 22	ADAMTS14	ALPI	ANLN	ART1	ASB10	ASF1B	ASPM	AURKA	AURKB	BIRC5	BUB1B	BUB1	C16orf59	C1QTNF6	CACNG4	CASC5	CCL11	CCNA2	CCNB1	CCNB2	CDC20	CDC25C	CDC6	CDCA2	CDCA3	CDCA5	CDCA8	CDKN3	CDT1	CEACAM5	CEACAM6	CENPA	CENPE	CENPF	CENPM	CEP55	CHRNB3	CILP2	CIT	CKAP2L	CKS2	CLSPN	CNIH2	COL10A1	COL11A1	COL1A1	COL5A1	COL5A2	COMP
Module 23	ABCD3	ADAMTS19	AFF3	AGR3	ANKS1B	ANXA9	APOA1	ARNT2	ARTN	ASAH1	ASF1B	ATP1A4	BAI2	BMPR1B	BUB1B	BUB1	C16orf59	C5orf30	C6orf211	C9orf116	C9orf135	C9orf163	CA12	CACNA1D	CAPSL	CCDC64	CCDC74B	CCDC78	CCL11	CCNB2	CDC25C	CDCA5	CDKN3	CELSR1	CEP55	CKAP2L	CKS2	CNIH2	CNTD2	COL10A1	COX6C	CPB1	CRIP1	CYFIP2	DACH1	DCDC1	DEPDC1	DNAJC12	DNASE1L2
Module 24	ACTL8	AMZ2	ANLN	ARHGAP11A	ASF1B	ASPM	ATP1A3	AURKA	AURKB	BIRC5	BRIP1	BUB1B	BUB1	C16orf59	CACNA1H	CASC5	CBX2	CBX4	CBX8	CCDC47	CCDC64	CCDC78	CCNA2	CCNB1	CCNB2	CCNE1	CCNE2	CCNF	CDC20	CDC25C	CDC6	CDCA2	CDCA3	CDCA5	CDCA8	CDK5R2	CDKN3	CDT1	CEACAM5	CELSR3	CENPA	CENPF	CEP55	CHD5	CILP2	CKAP2L	CKS2	CLGN	CLSPN
Module 25	ACTL8	ADAMTS14	ADM2	ADRM1	AGR2	ALDH3B2	ALDOA	ANLN	APOBEC3B	ARFGAP1	ARHGAP11A	ASF1B	ASPM	ATP1A3	AURKA	AURKB	BIK	BIRC5	BUB1B	BUB1	C16orf59	C20orf24	CACNA1B	CACNA1H	CAMK2N2	CASC5	CBX2	CBX4	CBX8	CCDC137	CCDC64	CCDC78	CCL11	CCNA2	CCNB1	CCNB2	CCNE2	CCNF	CCNO	CCR8	CDC20	CDC25A	CDC25C	CDC6	CDCA2	CDCA3	CDCA5	CDCA8	CDKN3
Module 26	ABCA12	ABCC11	ACY3	ADAM8	ADCY2	AGR2	AKT1	ALDH3B2	AMH	AMTN	ASF1B	ASPM	ASRGL1	C16orf59	C2orf54	C8A	CAMK2N2	CAPN9	CBX2	CCDC64	CCL20	CCNA2	CCNE2	CCNO	CDC6	CDKN3	CEACAM5	CEACAM6	CEACAM7	CENPF	CENPL	CHRNA6	CILP2	CKAP4	CKS2	CLCA2	CLEC3A	CLGN	CNTNAP2	COL10A1	COL1A1	COL5A1	COMP	CORO2A	CRAT	CREB3L1	CREB3L4	CRISP3	CRYM
Module 27	ACTL8	ADH7	AIM1L	AKR1B10	ALDH3A1	ANLN	APOBEC3B	ASF1B	ASPM	AURKA	AURKB	BIRC5	BUB1B	BUB1	C10orf99	C16orf59	C1orf110	C20orf85	CA9	CAMK2N2	CASC5	CCL11	CCL7	CCNA2	CCNB1	CCNB2	CCNE2	CCR8	CDC20	CDC25C	CDC6	CDCA2	CDCA3	CDCA5	CDCA8	CDKN3	CDT1	CDX2	CEACAM5	CENPA	CENPE	CENPF	CENPM	CEP55	CGA	CKAP2L	CKS2	CLSPN	CNIH2
Module 28	ADAM8	ADAMTS14	AGR2	AGR3	AIM1L	ANLN	ASB10	ASF1B	ASPM	ASPN	ATP7B	C14orf80	C1QTNF6	C20orf144	C3orf36	CACNA1S	CAPN9	CAPSL	CASC5	CCDC64	CCL11	CCNB2	CCNO	CCR8	CDKN3	CEACAM5	CEACAM6	CENPF	CEP55	CFB	CHAT	CHRNA6	CILP2	CKAP2L	CKM	CLEC11A	CLEC5A	CLGN	CNIH2	CNTD2	COL10A1	COL11A1	COL1A1	COL1A2	COL5A1	COL5A2	COMP	CRAT	CRCT1
Module 29	ADAMTS14	AGR3	ALG8	ANLN	AQP11	ASF1B	ASPM	AURKA	B4GALNT4	BIRC5	BUB1B	BUB1	C11orf30	C16orf59	CAMP	CAPSL	CAPS	CASC5	CCDC64	CCL11	CCNB1	CCNB2	CCND1	CCNE2	CDC25C	CDCA8	CDKN3	CENPA	CENPF	CEP55	CHRNA6	CKAP2L	CKS2	CLEC5A	CLNS1A	CLSPN	CNTNAP2	COL10A1	COL11A1	COMP	COX6C	CST1	CST2	CST4	CTHRC1	CTTN	CTXN1	DEPDC1B	DEPDC1
Module 30	ADAM18	AFF3	AGPAT6	AKR7A3	ANK1	ANLN	APC2	APLP1	ARTN	ASB16	ASCL1	ASH2L	ASPHD1	ATP1A3	AURKA	BAG4	BMP8A	BRF2	BRSK2	BSN	BUB1	C12orf60	C1QL1	C20orf144	CABLES2	CACNA1H	CACNA2D2	CACNG4	CAMK2N2	CAMP	CASC5	CCDC117	CCDC64	CCDC78	CCND1	CDC25C	CDKN3	CECR6	CELSR3	CENPF	CEP55	CGA	CHGA	CIB3	CILP2	CKAP2L	CLSPN	CNIH2	COL10A1
Module 31	ABAT	ABCC13	ADAM12	ADAMTS14	ADAMTS16	ADAMTS20	ADAMTS6	ADAMTS7	ADAMTSL2	AEBP1	AGR2	AGR3	AKR7A3	AMDHD1	AMZ1	ANKRD2	ANXA9	ARTN	ASPN	BAI2	BBC3	BFSP2	BMP8A	C16orf45	C16orf59	C1QTNF3	C1QTNF6	C1orf64	C3orf36	C9orf116	C9orf89	CA12	CACNG1	CACNG4	CAMP	CASKIN1	CBLC	CBLN2	CCIN	CCL11	CDH11	CDH2	CHRNA6	CHRNA9	CILP2	CISH	CITED4	CKS2	CLEC11A
Module 32	AGR2	AGR3	AIM1L	ANLN	ANXA9	ASF1B	ASPM	ATP1A3	AURKA	BIRC5	BUB1B	BUB1	C1orf87	CACNG4	CAPSL	CCDC64	CCDC78	CCL11	CCNB2	CCNE2	CDC25C	CDCA3	CDCA5	CDKN3	CEACAM5	CEACAM6	CENPA	CENPF	CEP55	CHRNA6	CIB3	CKAP2L	CKS2	CNIH2	CNTD2	COL10A1	COL11A1	COMP	COX6C	CRABP2	CRIP1	CST1	CST2	CST4	CST5	CYB561	DEPDC1B	DEPDC1	DTL
Module 33	ADAMTS14	ADAMTSL2	ADORA2A	AGR3	ARNT2	ASF1B	ASPN	ATP8A2	B4GALNT4	BAI2	BCL9	BMP8A	BUB1B	C16orf59	C1QTNF6	C3orf36	C9orf163	CACNA1D	CAMP	CAPN13	CAPSL	CBLN2	CCDC78	CCKAR	CDH11	CELSR1	CFB	CHRD	CHRNA6	CIB3	CLEC5A	CLPS	CNIH2	COL10A1	COL11A1	COL12A1	COL1A2	COL3A1	COL5A1	COL5A2	COMP	CPNE7	CREB3L1	CRIP1	CST1	CST2	CST4	CTXN1	DCDC1
Module 34	ADAM12	ADAM8	ADAMTS14	ADAMTS7	AKR7A3	ASF1B	ASPN	BMP8A	C1QTNF6	C3orf36	C9orf116	CADPS	CAMK2N2	CCDC64	CCDC78	CCL11	CDH11	CEACAM5	CELSR3	CFB	CHRNA6	CILP2	CLEC11A	CLEC5A	CNTNAP2	COL10A1	COL11A1	COL1A1	COL1A2	COL3A1	COL5A1	COL5A2	COMP	COX6C	CREB3L1	CSMD2	CST1	CST2	CST4	CST5	CTHRC1	DPEP1	EEF1A2	ENTHD1	EPYC	ESM1	FAM57B	FAP	FBXL16
Module 35	ABAT	ACMSD	ADAM12	ADAMTS14	ADAMTS6	AGR2	AGR3	AMH	ANLN	ANXA9	ARMC3	ARNT2	ASF1B	ASPM	ASPN	ATP1A3	ATP7B	BAI2	BCL9	BUB1B	BUB1	C10orf67	C1QTNF6	C1orf168	C8orf48	C9orf116	CA12	CACNA1D	CAMP	CAPN9	CAPSL	CASC5	CCDC64	CCDC96	CCKAR	CCL11	CCNO	CCR8	CDC25C	CDCA2	CDH11	CDKN3	CEACAM5	CEACAM6	CELSR1	CENPF	CFB	CHN2	CHRNA6
Module 36	AGR2	AGR3	AKR7A3	ANXA9	C9orf116	C9orf89	CA12	CACNA1D	CACNG1	CELSR1	CIB3	CLEC5A	COL10A1	COL1A1	COMP	CRIP1	CST1	CST2	CST4	CYP4F2	DLX3	DNAJC12	E2F8	ELOVL2	EPN3	ESR1	EVL	FAM110B	FAM83H	FGD3	FOXA1	FSIP1	GABRD	GATA3	GFRA1	GPRC5A	GRM4	GRM8	HEXIM2	HIST1H2AM	HPN	HSPA2	JUP	KCNH1	KCNK15	KIF14	KIF26B	KISS1R	KLHDC7A
Module 37	ABAT	ABCC13	ABHD3	ACOT4	ADAM8	AGR3	AGTR1	AGT	AIM1L	ANXA9	AP1M2	APOF	ARNT2	ASF1B	ASPM	ATP7B	AURKB	B4GALNT3	BAI2	BCL9	BMP8A	BUB1B	BUB1	C16orf59	C5orf38	C9orf116	CA12	CACNA1D	CAPN13	CAPN9	CASC5	CASD1	CCDC64	CCDC78	CCDC87	CCDC96	CCL11	CCNB2	CCNO	CDH7	CDKN3	CEACAM5	CEACAM6	CELSR1	CENPF	CEP55	CFB	CHAD	CHRNA6
Module 38	ABCC13	ADAM12	ADAMTS14	ADAMTS20	AEBP1	AGR2	AGR3	AKR7A3	ANXA9	ARMC3	ARMC4	ARNT2	ASCL1	ASF1B	ASPN	B4GALNT4	BAI2	BBC3	BCL9	C16orf59	C1QTNF3	C1QTNF6	C20orf85	C5orf30	C9orf116	CA12	CACNA1D	CACNG1	CACNG4	CAPN13	CAPSL	CBLC	CBLN2	CCDC78	CCKAR	CCL11	CDH11	CELSR1	CENPP	CFB	CHRD	CHRNA6	CILP2	CKS2	CLEC11A	CLEC5A	CLIC6	CNIH2	CNTNAP2
Module 39	ABAT	ABCA3	ABCC13	ADAMTS14	AGR3	AMZ1	ANLN	ANXA9	ARNT2	ASF1B	ASPM	BAI2	BCL9	BIRC5	BMP8A	BMPR1B	BUB1B	BUB1	C1QTNF6	C3orf36	C9orf116	CA12	CACNA1D	CADPS	CASC5	CCDC64	CCDC78	CCDC87	CCL11	CCNB1	CCNB2	CCNE2	CDC25C	CDCA2	CDCA3	CDCA5	CDCA8	CDCP1	CDH11	CDKN3	CELSR1	CENPE	CENPF	CENPP	CEP55	CFB	CHRD	CHRNA6	CILP2
Module 40	ABHD2	ACTL8	AGR2	AGR3	AGTR1	AKR7A3	ARL3	ARNT2	ARTN	ASCL1	ASF1B	ASPM	ATP13A2	BAI2	BCAS1	BCAT2	BUB1	C19orf18	C9orf116	CA12	CACNA2D2	CAPN9	CCDC106	CCDC64	CCDC78	CCNB2	CDC25C	CEACAM5	CEACAM6	CENPF	CHRNA6	CISH	CKAP2L	CKS2	COL10A1	COL11A1	COMP	COX6C	CST2	CST4	CST5	CYP2A13	DNAJC12	DNAJC1	DNASE1L2	DOK7	EEF1A2	EML2	EMX1
Module 41	ABTB2	ADAM8	ADAMTS14	ADORA1	APOA2	ARHGAP22	ARTN	ASF1B	AURKB	B3GNT4	BARX1	BLM	BOP1	BPI	C1orf106	C6orf15	C8orf46	CA9	CALCB	CALR	CASC5	CBS	CCL7	CCNB2	CCNE1	CD80	CDC25C	CDCA3	CDH19	CEP55	CHAC1	CHI3L1	CHRDL2	CHRM3	CKAP2L	CKS2	CLEC5A	COL10A1	COL11A1	COL9A3	COMP	COTL1	CP	CTHRC1	DBNDD1	DIAPH3	DSC2	EPHB3	EPYC
Module 42	ABCC5	ACPP	ADAMTS14	AKR7A3	ANLN	ARMC3	ASF1B	BRSK2	BUB1	C1QTNF6	CAMP	CAPN9	CAPSL	CASC5	CCDC64	CCDC78	CDC20B	CDC20	CDH7	CEACAM6	CFB	CHRNA6	CILP2	CLGN	CNIH2	CNTNAP2	COL10A1	COL11A1	CREB3L1	CRIP1	CRIP2	CST2	CST4	CTHRC1	DOK7	E2F7	EEF1A2	EFNA2	ELSPBP1	EMX1	ENTPD8	ESPN	EVL	F7	FAM3B	FBN2	FBXL16	FOXA1	FOXJ1
Module 43	ADAM9	ADAMTS14	AFF3	AGPAT6	AGR2	AGR3	AKR7A3	AMZ1	ANK1	ANLN	ANXA9	ARTN	ASH2L	ASPM	ATP1A3	AURKA	BAG4	BIRC5	BMP8A	BRF2	BUB1B	BUB1	C16orf59	C1QTNF6	C6orf141	CACNG1	CACNG4	CAMP	CANT1	CAPS	CCDC64	CCDC78	CCNA2	CCNB2	CCND1	CCNE2	CDC25C	CDC6	CDCA3	CDKN3	CENPA	CENPE	CENPF	CENPK	CEP55	CGA	CIB3	CILP2	CKAP2L
Module 44	AFF3	AGBL2	AGR3	AGTR1	ANLN	ANXA9	ARHGAP11A	ARSG	ARTN	ASB13	ASB16	ASF1B	ASPM	ATAD2	AURKA	AURKB	BCAS1	BIRC5	BMPR1B	BRDT	BTRC	BUB1B	BUB1	C16orf45	C16orf59	C6orf211	C9orf163	C9orf43	CA12	CACNA1D	CACNA2D2	CACNG1	CACNG4	CASC5	CCDC64	CCDC78	CCNB1	CCNB2	CCNE2	CDC25C	CDC6	CDCA3	CDCA5	CDCA8	CDKN3	CENPA	CENPE	CENPF	CENPM
Module 45	ACTL8	ADAM8	ADAMDEC1	ADAMTS14	AIM1L	ANKRD22	ANLN	APOBEC3B	AQP9	ARHGAP11A	ARMC3	ASB10	ASF1B	ASPM	ATAD2	ATP1A3	AURKA	AURKB	AZIN1	B3GNT4	BIRC5	BUB1B	BUB1	C16orf59	C1orf106	C2orf48	C2orf54	C8orf76	CA9	CAMP	CAPSL	CAPS	CASC5	CASP14	CBX2	CCL11	CCL7	CCNA2	CCNB1	CCNB2	CCNE2	CCR8	CD80	CDC20	CDC25C	CDC6	CDCA2	CDCA3	CDCA5
Module 46	AEBP1	ANLN	ARHGAP11A	ART1	ASF1B	ASPM	AURKA	AURKB	BIRC5	BUB1B	BUB1	C16orf59	C20orf144	CACNG4	CAPSL	CASC5	CCDC64	CCNA2	CCNB1	CCNB2	CDC20	CDC25C	CDC6	CDCA2	CDCA3	CDCA5	CDCA8	CDKN3	CDT1	CENPA	CENPE	CENPF	CENPM	CEP55	CIB3	CILP2	CIT	CKAP2L	CKS2	CLSPN	CNIH2	CNTD2	COL10A1	COL11A1	COMP	CRB3	CREB3L3	CRIP1	CST1
Module 47	ACTL8	ADAMTS14	AGR2	AKR7A3	ANLN	ANXA9	ARMC3	ASF1B	ASPM	AURKA	AURKB	BIRC5	BMP8A	BUB1B	BUB1	C16orf59	C1orf64	CAPN9	CASC5	CCDC78	CCL11	CCNA2	CCNB1	CCNB2	CCNE2	CCNF	CCNO	CCR8	CDC20B	CDC20	CDC25C	CDC6	CDCA3	CDCA5	CDCA8	CDKN3	CDT1	CENPE	CENPF	CEP55	CFB	CHRNA9	CIB3	CILP2	CISH	CKAP2L	CLEC5A	CLGN	CLSPN
Module 48	ACTL8	ADAMTS14	AKR7A3	AKT1S1	ALDOA	ANAPC11	ANLN	ANXA9	AP2A1	APOA1	APOBEC1	ASF1B	ASPM	ATF5	ATP5G1	AURKA	BAI2	BCL2L12	BIRC5	BMP8A	BUB1B	BUB1	C16orf59	C19orf48	CADPS	CAMK2N2	CBLN2	CCDC106	CCDC78	CCL11	CCNB1	CCNB2	CDC20	CDC25C	CDCA3	CDCA5	CDCA8	CDKN3	CDSN	CEND1	CENPA	CENPF	CEP55	CFB	CHMP2A	CHRNA6	CIB1	CIB3	CILP2
Module 49	ABHD11	ACTL8	ADAMTS14	ANLN	ANXA9	ARMC3	ASF1B	ATP6V0C	AURKA	AURKB	BAMBI	BFSP1	BFSP2	BIRC5	BUB1B	BUB1	C16orf13	C16orf59	C1QTNF6	C9orf116	CCDC78	CCL11	CCNB1	CCNB2	CCNE2	CCNF	CDC20	CDC25C	CDC6	CDCA3	CDCA5	CDCA8	CDKN3	CENPA	CENPF	CENPM	CEP55	CFB	CHRNA6	CHTF18	CIB3	CILP2	CKAP2L	CKS2	CLIC3	CNIH2	COL10A1	COL11A1	COMP
Module 50	ABAT	ABHD3	ADAMTS14	AGR2	AGR3	AKAP5	ANXA9	AP1M2	ARMC3	ARNT2	ASAH1	ASPN	ATP8B1	BAI2	BCL9	BMI1	C1QTNF6	C1orf64	C3orf36	C3orf52	C9orf116	C9orf117	CA12	CABYR	CACNA1D	CAPN13	CAPN9	CASC5	CASD1	CBX4	CCDC24	CCDC64	CCDC78	CCDC87	CCDC96	CCL11	CCNO	CDH11	CDH7	CEACAM5	CELSR1	CEP55	CFB	CHRD	CHRNA6	CIB3	CILP2	CISH	CKAP2L
Module 51	ABCC8	AGR3	AGTR1	AKR7A3	ALCAM	ANLN	ANXA9	AP1M2	APLP1	ARMC4	ARSG	ASB16	ASCL1	ASF1B	ASPM	ATP1A3	ATP2A3	ATP2C2	AURKA	AURKB	B4GALNT4	BASP1	BCAS1	BIRC5	BMPR1B	BTG4	BUB1B	BUB1	C10orf82	C16orf59	C1QL1	C6orf141	CACNA1H	CAMK2N2	CASC5	CBX4	CCDC64	CCDC78	CCNA2	CCNB1	CCNB2	CDC25C	CDC6	CDCA3	CDCA5	CDH7	CDKN3	CEACAM6	CEND1
Module 52	AIM1L	ARMC3	ASF1B	ASPM	AURKA	AURKB	BST2	BUB1B	BUB1	CAPSL	CASC5	CCL11	CCNA2	CCNB2	CCNF	CCR8	CD80	CDC20B	CDC25C	CDC6	CDCA2	CDCA5	CDCA8	CEACAM5	CEACAM6	CENPA	CENPE	CENPF	CENPK	CEP55	CFB	CHRNA6	CILP2	CKAP2L	CKS2	CLSPN	CNIH2	COL10A1	COL11A1	COMP	CREB3L1	CREB3L3	CST1	CST2	CST4	CTHRC1	CXCL10	CXCL11	DEPDC1B
Module 53	ABTB2	ACAN	ADAMTS14	ANLN	APOA2	ARNTL2	ARPC1B	ART3	ARTN	ASPM	AURKB	B3GNT7	BAG2	BPI	C1orf106	C3orf36	C6orf15	C8orf46	CA9	CALR	CASC5	CBS	CCKBR	CCL11	CCNB2	CDCA7	CDH19	CEACAM1	CEP55	CHAC1	CHI3L1	CHODL	CHPF	CHRDL2	CHRM3	CILP2	CLDN6	CLEC5A	COL10A1	COL11A1	COL9A2	COL9A3	COMP	COTL1	CP	CST2	CTHRC1	E2F8	EPHB3
Module 54	AGR2	AGR3	AIM1L	ANLN	ARL14	ARMC4	BMP8A	BRSK2	C10orf107	C14orf79	C1orf87	C20orf85	CAMK2N2	CASC1	CCDC60	CCDC78	CEACAM6	CISH	CKS2	CLEC11A	CLGN	CNIH2	CNTNAP2	COL10A1	COL11A1	COL1A1	COMP	CRISP1	CST1	CST2	CST4	CTNNA2	CTXN1	CXCL11	CXCL9	CYFIP2	DNAI1	DNAI2	DPEP1	E2F7	EEF1A2	EFNA2	EPYC	EVL	FAM57B	FAM92B	FBN2	FBXL16	FMO9P
Module 55	ACTL8	ADAMTS14	AGR2	ALDOA	ANLN	ARMC3	ASF1B	ASPM	AURKA	BAI2	BIK	BIRC5	BUB1B	BUB1	C14orf80	C16orf13	C16orf59	C1QTNF6	C20orf195	C9orf116	CAPN9	CAPSL	CAPS	CCDC64	CCDC78	CCL11	CCNB1	CCNB2	CDC20	CDC25C	CDCA2	CDCA3	CDCA5	CDCA8	CDKN3	CEACAM5	CEACAM6	CENPA	CENPF	CEP55	CFB	CHMP2A	CHRNA6	CILP2	CKAP2L	CKS2	CLDN14	CNIH2	COL10A1
Module 56	ADAM8	ADAMTS14	AIM1L	ANLN	ANXA9	APOBEC1	ARTN	ASF1B	ASPM	ATP1A3	AURKA	BIRC5	BUB1	C16orf59	CAPSL	CASC5	CCDC64	CCL11	CCNB2	CDC25C	CDC6	CDKN3	CENPF	CENPL	CEP55	CFB	CHRD	CHRNA6	CKS2	CLEC5A	CLSPN	CNTNAP2	COL10A1	COL11A1	CST1	CST2	CST4	CTHRC1	CTXN1	CXCL10	DTL	DUSP13	E2F7	E2F8	ECT2	ENTHD1	EPYC	ESCO2	ESM1
Module 57	ADCYAP1	AMHR2	ANLN	ANXA9	AQP10	ASF1B	ASPM	AURKA	BASP1	BIRC5	BMP8A	BMPR1B	BUB1B	BUB1	C1orf186	C9orf116	CADPS	CAPSL	CASC5	CATSPER1	CCDC78	CCKAR	CCL11	CDC25C	CDCA5	CDKN3	CENPF	CEP55	CILP2	CKAP2L	COL10A1	COL1A2	COL3A1	COL6A1	COL6A2	COL6A3	CPA3	CST1	CST2	CTSK	CTXN1	DACT1	DPEP1	DTL	ENTHD1	ESCO2	EXO1	F2RL2	FGD3
Module 58	ADAMTS14	AGR2	AGR3	ANLN	AP1M2	APOA1BP	ARTN	ASF1B	ASPM	AURKA	BCAS1	BIRC5	BMP8A	BUB1B	C16orf59	C3orf36	CADPS	CAPN9	CBFA2T3	CCDC64	CCDC78	CCNB2	CDC25C	CDCA2	CDCA5	CDCA8	CDH7	CDKN3	CEACAM5	CEACAM6	CENPF	CEP55	CFB	CHAD	CILP2	CKS2	CNIH2	CNTD2	COL10A1	COL11A1	COX6C	CPB1	CREB3L1	CREB3L4	CRIP1	CRYBA2	CST2	CST4	CTHRC1
Module 59	ACTL8	ADAM12	ADAM15	ADAMTS14	AEBP1	AGT	AIM1L	ANLN	APLP1	ARL14	ASPN	ATP1A3	AURKA	BIRC5	BMP8A	BUB1B	C1QTNF6	CA9	CAMK2N2	CAMP	CAPSL	CASP14	CBX2	CCDC64	CCL11	CCL20	CCNB2	CCNE2	CDC25C	CDC6	CDCA5	CDH11	CDH2	CDKN3	CEACAM5	CEACAM6	CEACAM7	CENPA	CENPF	CEP55	CHRNA6	CHST1	CILP2	CKMT1A	CLDN14	CLEC5A	CNIH2	CNTNAP2	COL10A1
Module 60	ADAM8	ADAR	ADM2	ADORA2A	ANLN	ARMC3	ASF1B	ASPM	B4GALNT3	BCL9	BUB1	C16orf59	C20orf141	C6orf118	CASD1	CCDC64	CCL11	CCR8	CEACAM6	CEP55	CFB	CHRNA6	CILP2	CLEC5A	CNDP1	CNTNAP2	COG2	COL10A1	COL11A1	COL1A2	CR1L	CST1	CST4	CTHRC1	CXCL10	CXCL11	CXCL9	DNAH5	DPEP1	DTL	ENOX1	ENTHD1	EPYC	ESM1	F2RL2	FAM81B	FANK1	FN1	FSIP1
Module 61	ABCC13	ACAN	ADAM12	ADAM8	ADAMTS12	ADAMTS14	ADAMTS20	ADAMTS2	ADAMTS6	ADAMTS7	ADORA2A	AEBP1	AGR3	ANKRD1	ANLN	ANTXR1	ASPN	BAI2	BASP1	BMP8A	BMPR1B	C1QTNF6	CAPSL	CATSPER1	CCDC64	CCIN	CCL11	CD276	CD80	CDH11	CFB	CHPF	CHRNA1	CHRNA6	CHST11	CIB3	CILP2	CISH	CKS2	CLDN14	CLEC5A	CNIH3	COL10A1	COL11A1	COL12A1	COL1A1	COL1A2	COL3A1	COL5A1
Module 62	ADAM12	ADAM19	ADAM8	ADAMTS14	AIM2	ALOX5AP	ANLN	AOAH	AQP9	ASGR2	ASPN	ATP1A3	BCL2A1	C1QTNF6	C1orf162	C3AR1	C3orf36	C5AR1	CASP5	CATSPER1	CCL11	CCL17	CCL7	CCR1	CCR3	CCR4	CD163	CD180	CD300A	CD300C	CD300E	CD300LB	CD300LF	CD4	CD52	CD68	CD80	CD84	CD86	CD96	CEBPE	CHRNA6	CHST11	CILP2	CLDN14	CLEC4E	CLEC5A	CLEC7A	CLECL1
Module 63	ABCC5	ACOT8	ACTL8	ADAMTS14	AIM1L	ALPI	ANLN	ANXA9	APLP1	APOBEC3B	ARFGAP1	ARHGAP11A	ASF1B	ASPM	ATP1A3	AURKA	AURKB	BCAS1	BIRC5	BLM	BMPR1B	BUB1B	BUB1	C16orf59	C20orf24	CA12	CABLES2	CACNA1B	CACNA1H	CACNG1	CASC5	CBX4	CCDC64	CCL11	CCNA2	CCNB1	CCNB2	CCNE2	CCNF	CDC20	CDC25A	CDC25C	CDC6	CDCA2	CDCA3	CDCA5	CDCA8	CDKN3	CDT1
Module 64	ACTL8	ADAM8	ADAMTS14	ADRBK1	AGR2	AGR3	AIM1L	ANKRD13D	ANLN	ANXA9	ARHGAP11A	ASF1B	ASPM	AURKA	AURKB	BIRC5	BLM	BUB1B	BUB1	C16orf59	C2orf48	CABP4	CACNG1	CAMP	CAPS	CASC5	CBX2	CCDC64	CCL11	CCNA2	CCNB1	CCNB2	CCND1	CCNE2	CCNF	CCR8	CDC20	CDC25A	CDC25C	CDC6	CDCA2	CDCA3	CDCA5	CDCA8	CDK2AP2	CDKN3	CDT1	CEACAM5	CECR2
Module 65	ADSS	ANXA9	AP1M2	ARMC3	ARV1	ASF1B	ATP7B	B3GALT5	B4GALT3	BCL9	C16orf59	C9orf116	C9orf163	CA12	CAPN9	CBX4	CCDC64	CCDC78	CCNO	CDKN3	CEACAM6	CFB	CHRNA6	CISH	CKS2	CLGN	COG2	COL10A1	CORO2A	CREB3L4	CST1	CST2	CST4	CTHRC1	CTXN1	DENND1B	DOPEY2	DTL	EDEM3	ENAH	ESCO2	ESM1	ESPN	ESR1	EVL	EXO1	F12	F7	FAM111B
Module 66	ACTL8	ADAM8	ADAMDEC1	AIM1	ANKRD13B	ANLN	APOBEC3B	ARHGAP11A	ASF1B	ASPM	ATAD2	ATG5	ATP1A3	AURKA	AURKB	BIRC5	BLM	BRCA2	BRIP1	BUB1B	BUB1	C16orf59	C6orf203	CACNG1	CACNG4	CAMP	CAPS	CASC5	CBX2	CCDC78	CCL11	CCNA2	CCNB1	CCNB2	CCNE1	CCNE2	CCNF	CCR8	CDC20	CDC25A	CDC25B	CDC25C	CDC6	CDC7	CDCA2	CDCA3	CDCA5	CDCA8	CDKN3
Module 67	ACTL8	AGR2	AIM1L	AMZ1	ANAPC11	ANLN	APLP1	ARTN	ASF1B	ASPM	ATP1A3	AURKA	AURKB	BIRC5	BRSK2	BUB1B	BUB1	C16orf59	C20orf85	CACNA1H	CACNG4	CAMK2N2	CAMP	CAPSL	CAPS	CATSPER1	CBX2	CBX4	CCDC64	CCDC78	CCL11	CCNA2	CCNB1	CCNB2	CCNE2	CCNF	CCT2	CDC20	CDC25A	CDC25C	CDC6	CDCA3	CDCA5	CDCA8	CDK5R2	CDKN3	CDT1	CENPA	CENPE
Module 68	ACTL8	ADAM12	ADAM19	ADAMTS14	ADAMTS6	ADAMTS7	AEBP1	AIM1L	AKR7A3	ANXA9	ASF1B	ASPN	AURKB	BAI2	BIRC5	BMP8A	BUB1B	C16orf59	C1QTNF3	C1QTNF6	C3orf36	C9orf116	CADPS	CAPSL	CASC5	CBLN2	CCDC64	CCDC78	CCDC87	CCL11	CCNB1	CCNB2	CCNO	CDC20	CDC25C	CDCA3	CDCA8	CDH11	CDH2	CDKN3	CENPA	CENPF	CEP55	CFB	CHPF	CHRNA6	CILP2	CKAP2L	CKS2
Module 69	ABHD2	ADAM18	ADAMTS14	AFF3	AGR2	AGR3	AHRR	ANLN	ARHGAP11A	ASCL1	ASF1B	ASPM	ATP2C2	ATP7B	AURKA	BCAS1	BCL9	BIK	BIRC5	BUB1B	BUB1	C10orf82	C11orf42	C16orf59	C3orf52	C9orf163	CACNA1H	CAPN13	CAPN9	CAPSL	CAPS	CASC5	CBLN2	CCDC64	CCNA2	CCNB2	CDC25C	CDCA5	CDCA8	CDYL2	CEACAM5	CEACAM6	CENPA	CENPE	CENPF	CEP55	CFB	CGA	CILP2
Module 70	ACTL8	ADAM8	ADAMTS14	AGR2	AGR3	ALG8	ANLN	ANXA9	ARHGAP11A	ASF1B	ASPM	AURKA	AURKB	B4GALNT4	BIRC5	BMP8A	BRIP1	BUB1B	BUB1	C14orf80	C16orf59	C1QTNF6	C21orf58	C2orf48	CACNG1	CACNG4	CAMK2N2	CAMP	CASC5	CCDC64	CCDC78	CCL11	CCNA2	CCNB1	CCNB2	CCND1	CCNE2	CCNF	CDC20	CDC25A	CDC25C	CDC6	CDC7	CDCA2	CDCA3	CDCA5	CDCA8	CDKN3	CDT1
Module 71	ACTL8	ADAM8	ADAMDEC1	ADAMTS14	ADAR	AIM1L	ANLN	ASF1B	ASPM	ATP1A3	AURKA	AURKB	BATF2	BIRC5	BST2	BUB1B	BUB1	C16orf59	CASC5	CCDC64	CCL11	CCL7	CCNA2	CCNB1	CCNB2	CCNE1	CCNE2	CCR8	CD80	CDC20	CDC25C	CDC6	CDCA2	CDCA3	CDCA5	CDCA8	CDKN3	CENPA	CENPE	CENPF	CEP55	CFB	CHRNA6	CILP2	CKAP2L	CKS2	CLSPN	CNIH2	COL10A1
Module 72	ABAT	ADAM12	ADAMTS14	ADAMTS16	ADAMTS2	ADAMTS6	ADORA3	AIM1L	ANLN	APOBEC3H	ARSB	ASF1B	ASPM	ASPN	BMP8A	BNC2	BUB1B	BUB1	C1QTNF6	C3orf36	CACNA1E	CADPS	CAPN9	CAPSL	CASC5	CCKAR	CCL11	CCL17	CCL19	CCNB2	CCR4	CCR7	CCR8	CD177	CD1B	CD1C	CD1E	CDC25C	CDH11	CDKN3	CENPF	CEP55	CFB	CHRNA6	CILP2	CILP	CKAP2L	CLEC5A	CLECL1
Module 73	ABCA3	ACOT4	ACP5	ACTL8	ADPRHL1	AGR3	AGTR1	AGT	AKR7A3	ANLN	APOA1BP	AQP3	ARF1	ARNT2	ARTN	ARV1	ASF1B	ATP13A2	ATP6V0B	ATP8B1	BAG1	BAI2	BIRC5	BSCL2	C16orf59	C19orf10	C19orf24	C6orf1	C9orf116	CA12	CACNA2D2	CALR	CAMK2N2	CAPN9	CARTPT	CCDC64	CCDC78	CCL11	CDC25C	CDKN3	CEACAM5	CEACAM6	CELSR1	CEP55	CFB	CHAD	CHRD	CHST8	CKAP2L
Module 74	CALML5	CAMP	CLEC3A	EFNA5	HMX2	HOXC10	HOXC11	HOXC13	HUS1B	PITX1	SIX1
Module 75	EEF1A2	ELOVL2	FAM135B	GPR139	HSPA2	MAPT	MKX	NPY1R	PGR	RBM24	ROBO2	SDC2	SERPINA11	SLC7A2	SPDEF	SYT9
Module 76	ART3	CBS	CCDC67	COL9A3	DPYSL5	ELAVL3	GNG4	HIST1H2AL	INSM1	KLF1	LCT	MATN1	PGBD5	PLA2G4D	ROPN1B	ROPN1	SH3GL2	SLC6A17	SOX30	TMEM171
Module 77	ABCG2	CILP	ELN	FOXA1	FRZB	IGF2	KIF5C	LRRC17	MMP23B	OR2T8	OTOR	OXT	PALM	SLC40A1	SMOC2	SPDEF
Module 78	ACTC1	ASB5	C8orf22	CA3	COX6A2	CSN1S1	DES	HBD	HHATL	HSPB3	MYL2	NCAN	PYGM	SPRR2G	TRDN	TRIM54	VGLL2
Module 79	AGTR1	BMPR1B	CARTPT	CHAD	CPA6	CST11	CST9	DACH1	EDIL3	EPHA8	ESR1	FGF10	GAMT	GLRB	GPR139	GRIA1	KCNC2	KCND3	NOVA1	PTPRT	SCGB1D2	SEMA6D	SERPINA6	SLC5A7	SLC7A4	SORCS1	UGT2B11	UMOD	VSTM2A
Module 80	ADH1C	AK5	ANXA13	BNC1	C1QL2	CCDC67	CRABP1	CXCL1	DSC3	FAT2	FGB	FOLR1	FOXQ1	FST	GKN1	GPR87	KCNB2	LBP	LDHAL6B	LEMD1	MMP20	MMP7	MUC16	PAX1	PI3	PIGR	PROM1	PRR18	SERPINB4	SLC34A2	SLC6A15	TRIM29	USP44	ZIC1
Module 81	AFF3	AGR2	AGR3	ANKRD30A	C1orf64	CA12	DNAH7	DYNLRB2	ESR1	FOXA1	FSIP1	INSM1	KCNC2	KCNJ3	LONRF2	LRRC31	MSX2	MUC6	NEK10	NXPH1	PGR	PRR15	RAB27B	S100Z	SCNN1A	SCUBE2	SERPINA11	SLC44A4	SLC7A2	SPAG17	SPDEF	SYT9	TFF1	TFF3	TOX3
Module 82	ANXA13	AQP5	C1QL2	CALML3	CCDC67	CCNA1	CDO1	CHI3L1	CLDN16	CNN1	COL17A1	CSDC2	CSN3	DCN	DMRTA1	DNER	EVC2	FAM101A	FAT2	FBLN2	FIBIN	FLNC	FOXQ1	FST	GABRP	GLT8D2	HAND2	HAPLN4	HAS2	HR	KCNK1	KCNS1	KRT5	KRTAP1-1	LIMS3	LOXL4	MAGEL2	MIA	MMP20	MMP7	MRGPRF	MUC16	MYBPC1	OCA2	OLFM2	OR2S2	PAX1	PITX2	PODN
Module 83	ABCC8	ADAMTS15	AFF3	AGR3	ALOXE3	AZU1	CLSTN2	CRISPLD1	CST11	CST9L	CST9	CYP2A6	DNALI1	DOK7	ELOVL2	ESR1	GDAP1	GFRA1	GPR139	HPN	IGFBP1	KIF12	KRT33A	KRT37	MCCD1	NPY1R	NPY5R	PGLYRP2	PGR	RERG	SERPINA11	SERPINA5	STC2	TBC1D9	THSD4	TMPRSS6
Module 84	ABCC12	ABCC8	AGR2	ASB5	C1orf64	C8orf22	CST9L	DOK7	FAM110C	FOXA1	KCNC2	KERA	LDLRAD1	MCCD1	MSX2	MYH1	NXPH1	OGN	PALM	SCGB1D2	SCGB2A2	SCGN	SERPINA6	TAL2	TMEM45B	TNNT3
Module 85	CA9	CASP14	FUT3	HIST1H4L	KRT16	KRT81	LCN2	LRAT	NMU	PI3	RPRM	S100A7	SCEL	SERPINB3	SERPINB4	SPINK5
Module 86	AGR2	ANKRD30A	C20orf85	CA12	CADM2	CPB1	CST11	CST9L	CST9	CYP2A6	DNAH7	GATA3	PCLO	PDZK1	PEX5L	PIP	PNLIPRP2	ROBO2	RP1	SLC7A4	SPATA4	TEKT1	VSTM2A
Module 87	ACVR1C	ADAM2	AFP	ALOX15B	AQP7	ATP1A2	BLID	CA4	CFHR2	CFHR5	CLCA2	CPB1	CSN1S1	CST9	DNASE2B	EPB42	FGA	GLYAT	GPD1	GSTM5	HBA2	HBB	HEPACAM	HES5	HPD	HPGD	IL6	ITIH2	KCNIP2	LEP	LGI1	LHCGR	MCCD1	MUCL1	MYOC	OXTR	PLA2G4E	PNLIPRP3	RBP4	SCARA5	SCGN	SLC22A12	SLC26A3	SLCO1B1	SLCO1B3	SPRR3	SYCP1	TAT	TMPRSS11F
Module 88	ADH7	ADRB1	ATP13A5	BBOX1	BMP5	C10orf99	C1QL2	C1orf110	C2orf40	CALML3	CHST4	CMTM5	CYP2C19	DACT2	DAPL1	DSG1	EDN3	FABP7	FAM3D	FGFBP1	FOXE1	GAST	GPX2	KLK8	KLK9	KRT13	KRT14	KRT17	KRT4	LIPK	MIA	MUCL1	NRG1	PI3	PKP1	PLA2G2A	PLA2G4E	PRSS3	PTPRZ1	RHCG	ROPN1B	ROPN1	SERPINB13	SFRP1	SFTPA1	SLC39A12	SLC5A8	SLC6A2	SOSTDC1
Module 89	ACTL8	APOA2	CDX2	CSH1	FAM19A4	GRIN2B	HIST1H3C	KRT2	KRT72	KRT81	KRT83	KRT86	MMP8	MSLN	NKX2-1	NKX2-3	PGLYRP3	PGLYRP4	POU4F1	PRAME	PROKR2	PRSS33	SBSN	SLC26A9
Module 90	AGR2	AGR3	CCDC108	CEACAM6	CGA	CST2	ESR1	FAM135B	FOXA1	GATA3	HAR1A	KCNK15	MLPH	MYH4	NAT1	RERG	SERPINA11	SST	TBC1D9	TFF3
Module 91	AGR2	AMHR2	C1orf64	C20orf85	CIB3	DOK7	GAMT	GATA2	GSTM3	KRT37	MAP6	MLPH	MPP2	MPV17L	PALM	RGL3	RUNDC3A	SERPINA11	SLC40A1	SPACA4	SPDEF	SPINK4	TFF3	TMEM179	TMPRSS6	VSTM2A	WFDC10B
Module 92	ACTG2	AK5	AQP5	C10orf90	C6orf15	C9orf135	CA6	CA9	CALML3	CAPZA3	CDH19	CHI3L2	CMTM5	COL17A1	CSN1S1	CSN2	CSN3	CYP24A1	DSC3	EDN3	FOLR1	FTMT	GABRB1	GABRP	GLYATL2	GPR87	HAO1	HS3ST4	HSPB3	IL17B	IRX1	ITGB4	ITGB8	KCTD14	KLK5	KLK6	KLK7	KLK8	KLK9	KRT15	KRT16	KRT23	KRT6A	KRT6B	KRT6C	LALBA	LAMC2	LEMD1	LGALS7
Module 93	ACTG2	C8orf22	CHI3L1	CSN1S1	CSN2	CSN3	DCT	FAT2	GSTA5	IGFL1	KLK5	KLK8	KRT15	KRT5	LALBA	LY6D	MYBPH	MYL7	NPY	OR10A3	PTN	SMR3B	STAC2	SYT8
Module 94	CCL1	CCL4	CD19	CD52	CD69	CD79A	CLEC10A	CR1L	CR2	FCRL5	GPR171	HLA-DOB	IL21	IL26	IL7R	ITK	KIR2DL1	KLRC3	LGALS2	LY9	MS4A1	MUSK	PARP15	PLA2G2D	PYHIN1	SPIB	TCF7	TIMD4	TNFRSF13C	UBASH3A	XCL1
Module 95	AKR1C1	ANGPTL7	ATP13A5	C8B	CADM3	CALML3	CASP14	CLCA2	COL17A1	CPA1	CSN1S1	CSN2	CSN3	CXCL2	EDN3	FEZF2	FOXE1	GLYAT	KCNE1	KCNJ16	KLK3	KRTAP13-4	LALBA	LEP	LPHN3	LPL	MASP1	MUC7	MUCL1	MYEOV	OLFM4	PF4V1	PKHD1L1	PROL1	PTN	SAA4	SCARA5	SLC19A3	SLC28A3	SMR3A	SMR3B	SMYD1	SPOCK3	SST	TF	TP63	TSLP	UGT1A8	WFDC5
Module 96	AADACL2	AADACL3	ABCA8	ABCD2	ACSM2B	ACVR1C	ADH1A	ADH1B	ADH7	ADIPOQ	ALB	AMPD1	ANGPTL7	AOC3	APOB	AQP7	ATOH8	BBOX1	BTNL9	C10orf90	C1QL2	C2orf40	C6	C7	C8orf22	CA3	CA4	CA6	CADM3	CAPZA3	CAV1	CCDC69	CCL13	CCL21	CD300LG	CDH19	CDO1	CFHR5	CHL1	CHST4	CIDEA	CIDEC	CLCA4	CLEC4G	CMTM5	CNTNAP3	COL17A1	COL6A6	CPA1
Module 97	AFP	CACNG2	CSN1S1	DCT	FGA	FGB	FGG	GHRH	HHATL	HMGCS2	KHDRBS2	KLK3	LACRT	POU4F3	SCGB1A1	SFRP5	SLC17A3	SLC5A7	SYCP1	UCP1	UGT2A3	UGT2B10	UGT2B11	UGT2B28	USP29	ZPBP
Module 98	ACTG2	AQP5	BCL11A	CDH19	CRABP1	DNER	FABP7	FBN3	GSTA2	IL17B	KLK10	KLK5	KLK6	KLK7	KLK8	MIA	NCAN	OCA2	POU4F1	PTX3	RLBP1	ROPN1B	ROPN1	RPRML	SCRG1	SIX3	SOX8	TLX1	TTYH1	WNT6
Module 99	CLCA2	CYP4F8	CYP4Z1	DCD	FAIM2	FGB	ITIH2	KRT13	MMRN1	MUC6	MUCL1	SCGB1D1	SCGB1D2	SCGB2A1	SCGB2A2	SPRR3	UCP1
Module 100	AADACL2	ACTG2	ANGPTL5	APCDD1L	AQP5	BCL11A	BMP5	BNC1	C10orf90	C10orf99	C1QL2	C6orf15	CA6	CALML3	CDH19	CHST4	CLCA4	CMTM5	DEFB1	DNER	DSC3	DSG3	EDAR	FAM83C	FAT2	FETUB	FGA	FGFBP2	FMO2	FTMT	GABRP	GJB3	GJB5	GJB6	HSD17B2	KCNK7	KCNS1	KLK10	KLK11	KLK13	KLK5	KLK6	KLK8	KRT16	KRT17	KRT5	KRT6A	KRT6C	KRT81
Module 101	CLCA2	CSN1S1	DLK1	FAM3D	FGA	FGB	FGG	LACRT	LEP	MUCL1	PNLIPRP3	SCGB1A1	SCGB3A1	SLCO1B3	TBX10	TNNI3	UGT2A3	UGT2B10	UGT2B11	UGT2B28	UGT2B7	ZP2
Module 102	AADACL3	ABCA6	ABCA8	ABCD2	ACSM2B	ACVR1C	ADH1A	ADH1B	ADIPOQ	ALB	ALDH1L1	ANGPTL7	AOC3	APOB	AQP7	ATOH8	BBOX1	BMP2	BMP5	BTNL9	C10orf90	C2orf40	C6orf58	C6	C8orf22	CA3	CA4	CA6	CALB2	CAPN11	CAPZA3	CAV1	CAV3	CCL23	CD300LG	CD79B	CDH19	CDO1	CFHR5	CIDEA	CIDEC	CLEC4G	CLEC9A	CMTM5	CNTFR	CNTNAP3	COL17A1	COL6A6	CPA1
Module 103	ACTG2	ANGPTL7	ARL14	ATP13A5	C4BPA	CALML3	COL17A1	CSN1S1	CSN2	CSN3	CX3CL1	DCT	DSG1	EDN3	ELF5	FABP7	FAM3D	FGFBP1	FTMT	GLP1R	GPR87	GRIA4	HBM	HS3ST4	HSD17B2	IL17B	IRX1	KCNS1	KLK3	KLK7	KLK8	KRT14	KRT17	KRT5	KRT81	LALBA	MIA	MUC15	MUC7	NRG2	ODAM	OLFM4	PAK7	PI3	PTN	PTPRZ1	RNASE7	SERPINB13	SERPINB4
Module 104	AGR2	AGR3	C1orf64	CA12	CIB3	CLSTN2	CST5	CST9L	CST9	DACH1	DNAJC12	EEF1A2	ELOVL2	ERBB4	ESR1	FOXA1	FSIP1	GATA3	GFRA1	GHRH	GIPR	GRIK1	HPN	INPP4B	KCNC2	KCNJ3	KISS1R	LRG1	MAPT	MSX2	NOSTRIN	PRLH	PRR15	REEP1	REEP6	SCUBE1	SEMA3B	SERPINA11	SIDT1	SLC40A1	SLC44A4	SPDEF	STC2	STK32B	TBC1D9	TFF1	TSPAN1
Module 105	CLPS	CSN2	HIST1H1D	HIST1H2AD	HIST1H2AL	HIST1H2BF	HIST1H2BG	HIST1H2BH	HIST1H2BL	HIST1H3D	HIST1H3E	HIST1H3F	HIST1H3G	HIST1H4D	LGALS14	MUC7	NPFFR1	PNLIPRP2	SMR3A	SMR3B	ZIC2
Module 106	AGR3	C10orf107	C20orf85	C6orf118	C9orf135	CCKAR	DNAI2	DNAJB13	FAM81B	FAM92B	FMO9P	KRTAP3-1	LDLRAD1	LRRC18	SLC22A10	TEKT1	TEKT2	TLX1	WDR38	WDR49	WFDC6	ZMAT4
Module 107	AGXT	BPI	C10orf99	C1QL2	CMTM5	CRIP3	CSN3	DCT	DDC	DPP6	FABP7	FTMT	GPR149	GSTA2	HAO1	HIST1H3B	HOXB13	HOXC12	KCNK12	NHLH1	NKX2-3	NKX2-5	OR5AU1	PAQR9	PCP4	POU3F3	POU4F1	PROKR2	RELN	SMOC1	XKR3
Module 108	ACMSD	AMHR2	ATRNL1	BMPR1B	CA12	CBLN2	CLEC3A	CST5	CST9L	CST9	CYP2A6	CYP4F22	DOK7	HBM	KCNC2	MAG	RBM24	SEMA3B	SERPINA5	SLC7A4	SORCS1	STC2	TFF1	THSD4	TMC3	TOX3	TRH
Module 109	BCL11B	BIRC3	C11orf21	CD300E	CD70	CLC	COL19A1	GLT1D1	HIST1H1B	HIST1H4L	IL18RAP	KLRC2	MAL	NEFL	POU3F1	POU4F1	PPP2R2C	SPIB	TAC3	TBX21	VNN2
Module 110	ART4	ATP12A	CCDC37	CLC	CXCL6	DKKL1	DLL3	EN2	FABP6	FGG	GH2	HIST1H3C	NMUR2	PPP1R1B
Module 111	ABAT	ACSM1	AGR2	AGR3	AKR7A3	AMHR2	ASCL3	AZU1	C16orf45	C1orf64	CA12	CHAD	CIB3	CLGN	CLSTN2	CST5	CYP4F2	CYP4F8	CYP4Z1	DCDC2	DNAI1	DNAJC12	DNALI1	DUSP4	DYNLRB2	EEF1A2	ELOVL2	ESR1	FAM110C	FOXA1	FSIP1	GATA3	GFRA1	GHRH	GREB1	HAPLN2	HGD	HPN	HPX	INPP4B	KIF5C	KLHDC7A	KRT24	LIN7A	LRFN2	LRRC48	MAG	MLPH	MSX2
Module 112	CAMP	CRYM	CXCR6	FMO9P	HOXB13	HOXC11	IL17F	ISL2	ITK	MNX1	NAT8B	PITX1	PLA2G2D	PYHIN1	SALL4	STXBP6	TBX21	ZNF683
Module 113	ADAMTS16	ARSB	FBN1	GPC6	GPR1	GRM5	HMCN1	KCND2	KCNS2	KERA	MAGEL2	NEFL	OMD	PLXNC1	PRKG2	SALL1	SFRP4	SGCD	SORCS3	STMN2	WT1
Module 114	AQP8	ARC	CASP14	CIB4	CST11	GPR6	HOTAIR	HOXC11	HOXC12	HOXC13	KCNG2	KLHDC7A	KRT33A	KRTAP17-1	KRTAP3-1	MKX	NEUROG3	OPRD1	PEG10	PGR	PSCA	RIT2	SLC30A2	TNFRSF11B
Module 115	CCL7	HIST1H2AD	HIST1H2AJ	HIST1H2BF	HIST1H2BG	HIST1H2BH	HIST1H3C	HIST1H3D	HIST1H3E	HIST1H3F	HIST1H4D	S100A7	SCGB1D1	SCGB2A1
Module 116	ALK	C10orf90	C1orf94	C6orf15	C8orf22	CA6	CALCB	COL9A1	CRYAB	DCT	DNER	DPP6	FBN3	FOXA2	HBQ1	HIST1H4A	HIST1H4B	HOXC12	KCNV1	KLK5	KLK7	KLK8	OR5AU1	PGLYRP3	POU3F3	RNF182	SLC6A15	STXBP5L	TFF2	ZIC1	ZIC4
Module 117	ALLC	ANKRD30A	ATP8A2	CASQ2	CLSTN2	CST9	CYP4F8	DNALI1	GFRA1	KISS1	MAPT	MCCD1	MSX2	MUC6	NEK10	NXPH1	PCDHA3	PDZK1	PGLYRP2	SYT9	TAC1	TFAP2B	THBS4	UCP1	ZBTB7C
Module 118	AGT	AMPH	ANXA10	CACNG1	CACNG4	CCKAR	CEACAM6	CP	CYP4F2	DEFB119	DNAH5	GATA5	GREM2	INPP4B	KCNJ3	KRTAP3-1	LIPH	NCAM2	NEFL	OTOR	RGS7	SCGN	SEMA3B	SLC24A2	SMR3B	VSTM2A
Module 119	AGR2	AGR3	AMHR2	APOC3	ART1	AZGP1	CA7	CACNG1	CAPN13	CASC1	CES1	CIB3	CYP4F8	DIO1	DNAH5	ENTPD8	F7	FAIM2	FAM110C	FOXA1	FSTL4	GHRH	HPX	IGFBP5	ITIH2	LONRF2	LRFN2	LRRC17	LRRC31	LYPD4	MC5R	MLPH	MSX2	OBP2B	PALM	POU4F3	PRR15	REEP1	RORC	SEC14L2	SEMA3B	SLC44A4	SRMS	SYT9	TBX3	TFF3	TGM3	TMPRSS6	TNP1
Module 120	ADIG	AGR2	AKR7A3	ATP8A2	C1orf64	CA12	CIB3	CPA3	CYP4F8	DNAJC12	DNALI1	DYNLRB2	EFCAB6	FOXD4L1	GATA3	GREB1	HPX	KERA	LGI1	LRFN2	LRG1	MCCD1	MLPH	MSX2	PAX9	PCSK4	PGLYRP2	PRR15	PVALB	RBM11	SCGB2A2	SLC40A1	SLC44A4	SPDEF	SPINK4	SYT9	TFF3	TMC5	TSPAN1
Module 121	ATP4B	BARX1	BPI	C1orf94	C4orf6	CASP14	CCL7	CPLX3	CRABP1	HOXB13	KCNJ4	KRT16	LMAN1L	PGLYRP4	PHKG1	SBSN	SLC6A2	SLURP1	ZIC1
Module 122	AQP5	ATOH7	C4orf6	CA6	CA9	CDH19	CLEC2L	COL9A3	FTMT	FZD9	GABBR2	GALNT13	HAO1	HIST1H1B	HIST1H3B	HIST1H3J	HS3ST4	KCNS1	KISS1	MDFI	MIA	OR2B6	PLEKHB1	POU4F1	PRAME	PRSS33	PRSS3	PSAT1	RLBP1	ROPN1B	SBSN	SCRG1	SLC39A12	SMR3A	SMR3B	STRA8	TTYH1
Module 123	ABAT	ABCC8	AGR2	AGR3	ASCL1	BMPR1B	CA12	CACNA1D	CACNA2D2	CLIC6	CXCL14	CYP2A13	DCLK1	DNAI1	DNAJC12	DYNLRB2	EEF1A2	ESR1	F7	FAM57B	FOXA1	FSIP1	FSTL4	GPR139	GRM4	KCNH1	KCNJ3	KIF5C	LONRF2	LRRC48	MAPT	MLPH	NEGR1	PAH	PALM	PDZK1	PGR	PHF21B	PTCHD2	PTPRT	REEP1	REEP6	RGS22	SEMA3B	SERPINA11	SERPINA6	SERPINA9	SLC22A10	SLC27A2
Module 124	AQP5	BCL11A	BMP5	BNC1	C1QL2	C6orf15	CALML3	CDH19	CHST4	CRABP1	CSN3	CXCL1	DSG1	DSG3	EDAR	EDN3	FAM3D	FETUB	FGFBP1	GABRG3	GABRP	GJB3	GJB5	GJB6	GPR87	HAO1	HBM	HSD17B2	IL17B	IRX1	IRX4	KCNS1	KLK10	KLK5	KLK6	KLK7	KLK8	KLK9	KRT14	KRT16	KRT6A	KRT6B	KRT6C	KRT81	LEMD1	LGALS7	LIPK	LY6D	MMP20
Module 125	AADACL2	ABCA6	ABCA8	ABCD2	ACADL	ACVR1C	ADAMTS5	ADCYAP1R1	ADH1A	ADH1B	ADH7	ADIPOQ	AFP	AKAP12	AKR1C1	ALOX15B	ALX4	ANGPTL1	ANGPTL5	ANGPTL7	AOC3	APOB	AQP7	ARHGAP20	AVPR1A	BAGE2	BMP3	BMPER	BTBD8	C1QTNF7	C1orf110	C2orf40	C6	C8orf22	CA3	CA4	CACNA2D1	CARTPT	CCL24	CCNT1	CD300E	CD300LG	CD36	CES1	CHL1	CIDEA	CIDEC	CLCA4	CLEC4G
Module 126	ASGR2	BCL11B	BCL2A1	BIRC3	BTLA	CCL7	CCR2	CRTAM	FCN1	GPR115	GZMB	IL18RAP	IL1RN	IL7R	ITK	KCNA3	LGALS2	LILRA3	LIPN	PARP15	PLEK	PRKCQ	SRGN	WDFY4	XCL1
Module 127	ADAMTS19	C1orf64	CLEC3A	CLGN	CPA3	GRIA2	IQGAP2	IRX2	KCNJ3	LTF	NLRP5	PEBP4	PRR15	PSD3	PTGDR	SIDT1	SIGLEC6	SLC7A2
Module 128	ADAMTS8	AKR7A3	C16orf45	CASC1	CHRD	COMP	DNAH5	DNALI1	EEF1A2	F7	FGF10	GHRH	GPR152	HPN	IQCK	KLHDC9	LONRF2	LRRC17	LRRC48	LRRC6	MAPT	MYBPC1	NEK10	NME5	PGLYRP2	PGR	PRTN3	RGL3	RGS22	RIMS4	SCUBE2	SERPINA11	SLC6A4	SLITRK6	TDRD5	TFAP2B	THPO	TMEM26	TMPRSS6
Module 129	C4orf6	CLCA2	DDC	HIST1H2AB	HIST1H2BM	HIST1H4B	LCN1	MUC6	OTOP3	PNMT	PPP1R1B	PRKAG3	PROKR1	SLC12A1	TBX10	TGM3	TRIML1	TRPV6	ZP2
Module 130	AQP9	CCL7	EFNA2	HIST1H1B	HIST1H1T	HIST1H2BI	HIST1H2BM	HIST1H3B	HIST1H3J	HMX2	IL17C	IL21	IQCF3	OR1E1	OR1E2	PRAME	RGS8	SPATA22
Module 131	ADAMDEC1	BANK1	BCL11B	BLK	CD19	CD1B	CD79A	CLECL1	CNR2	CR1L	CR2	CXCL9	EOMES	FCAMR	FCRL1	FCRL5	FCRLA	GPR31	IFNG	IGLL1	IL26	INSM1	IRF4	KCNA3	KHDRBS2	LGALS2	LTB	MS4A1	PAX5	PTPRC	RGS13	RGS7	SHD	SIGLEC6	SPIB	SSTR3	STAP1	TNFRSF13C	TNFSF18	UBD	XCR1
Module 132	C12orf42	CKB	DSCR8	GPR88	HIST1H1B	HIST1H3J	KCNJ3	MS4A5	NPC1L1	OR8D1	OR8G5	PGK2	PLA2G2F	PRAME	SLCO6A1	TNNI3
Module 133	BCL11A	C1QL2	CDH19	COL9A3	CYP24A1	DIRAS1	DMRT3	DNER	DSG1	HAO1	HBQ1	HIST1H2AH	HIST1H4B	KRT83	LEMD1	MAPK4	OCA2	PRR18	RHCG	ROPN1B	ROPN1	SERPINB5	SLC6A15	TAGLN3	WNT6
Module 134	CASP14	CP	ENTHD1	FGA	FGB	FGG	HOTAIR	HOXB13	HOXC10	HOXC11	HOXC12	HOXC13	KCNK1	PITX1	TYRP1
Module 135	CST5	CSTA	DLK1	HIST1H4A	KCNJ1	LYPD4	PEG10	ST6GALNAC1	SYT16	TTR	UPK3A	WFDC6	ZG16
Module 136	ART1	C8orf22	CA3	CFD	DES	HHATL	HIST1H4B	HSPB3	LCE1C	LCE3A	MYH1	PITX3	SCGB1D2	SCGB2A2	SPRR2G	TNNT3	TRDN	VGLL2
Module 137	ART3	C1orf106	C1orf94	CALCB	CAMKV	CCDC67	CCL1	CDH3	CDK5R2	CP	CRABP1	CSN3	FBN3	FTCD	FUT3	GABRP	GHRHR	HAO1	HIST1H3C	HIST1H4B	KCNS1	KLK5	KLK8	KRT16	KRT81	KRT83	KRT86	LALBA	LCT	LEMD1	MIA	NKX2-3	NRTN	ODAM	OTX1	PGLYRP3	POU4F1	PRAME	PRSS33	RLBP1	SLC34A2	STRA8	TECTB	TRIM43	UROC1
Module 138	AGR2	AGR3	C3orf36	CCKAR	CD22	CHN2	CILP	CLEC3A	CPA3	CST5	DACH1	DNAJC12	ESR1	F7	FAM81B	FBP1	FMO9P	FOXA1	GATA3	HGD	INPP4B	IQGAP2	KCNJ3	LRG1	NAT1	OR10V1	OR4K15	PLD4	PRR15	REG4	SIDT1	SIGLEC6	SLC18A2	SLC44A4	SYT9	TBC1D9	TMC3
Module 139	AQP10	C20orf85	CST5	ELOVL2	FMO9P	KCNC2	LGI1	PCDH10	SIGLEC6	STMN2	SYT9	TAC4	TBX20	TEKT1	THBS4	WFDC10A
Module 140	AGRP	CCL7	HIST1H1B	HIST1H2AB	HIST1H2BI	HIST1H2BM	HIST1H3C	HIST1H3J	HIST1H4A	HIST1H4D	HIST2H2AB	HMX2	INSL4	MYOG	OR4N2	PRB4	PROK1	WDR38
Module 141	ACADL	ANGPT1	ATOH7	ATP6V1G3	C8orf22	CA1	CCL24	CSN2	CSN3	CXCL3	DNER	FTMT	GALNT13	GRIN2B	GSTA5	HBA2	HBB	HBM	IFNA5	KCNA4	KIT	KRT77	LALBA	LAMB4	LCT	LENEP	LPL	NPPB	NPY	OCA2	OR10A3	OR11H12	OXT	PLG	PROKR2	PTGS2	ROPN1B	ROPN1	RPE65	SCGB1D1	SLC26A9	SLC5A8	SMR3A	SMR3B	UGT1A8
Module 142	AGR2	CASP14	CEACAM6	CSNK1A1L	FAM83E	FRZB	GH2	IL26	LACRT	PAX7	PDC	PRLH	PRMT8	SCGB2A2	SERPINA6	SHH	SIDT1	SIX1	SPERT
Module 143	ADAMTS15	AGR2	AZU1	C1orf110	C20orf85	C8orf34	CA12	CHGB	CLIC6	CST11	CST5	DCLK1	DNAH5	DSCAML1	FAM57B	FBP1	FGF10	GATA3	GFRA1	GHRH	GPR139	GRIA1	GRIK3	HAR1A	IGSF21	IRS1	KCNC2	LRRN3	MLPH	MSX2	NEGR1	PHF21B	PRMT8	PRTN3	PTPRT	REEP1	RERG	SCGB2A2	SEZ6L	SLC27A2	TFF3	TOX3
Module 144	ABCC11	HOXB13	MUCL1	PDZK1IP1	PGLYRP4	PNLIPRP3	PNMT	PPP1R1B	TBX10	VNN3	WFDC6
Module 145	ADIG	APOA2	C4BPA	C6orf15	COL25A1	CRABP1	CSN2	CSN3	DCT	FABP7	FAM3D	HAO1	HIST1H2BI	KCNS1	KCTD14	LALBA	NPPB	ODAM	OMP	OR52B2	OR5AU1	PRSS33	RASGEF1C	REG1A	RLBP1	ROPN1B	ROPN1	S100B	SMR3A	SMR3B	SOX10	STATH	STRA8	TESC	UBE2U
Module 146	ABCC12	C20orf85	CFTR	CNDP1	CRISP3	CYP4Z1	DCD	DLX1	FAM83E	FGB	FGG	FMO9P	HIST1H3J	MSMB	NXPH1	OR2B6	PYDC1	RHAG	SCGB1D1	SCGB1D4	SCGB2A1	SCGB2A2	SLC5A11	SLC5A7	UGT2B10	UGT2B11
Module 147	CA9	CPLX3	FBN3	FGF21	GDAP1L1	HIST1H3F	HORMAD2	HOXC12	HPCA	KCNJ4	MT3
Module 148	CASP5	CD247	CD38	CD70	CHI3L1	CTSW	CXCL13	FZD9	GNLY	HAO1	HAPLN3	HORMAD1	KIR2DL4	LILRA3	MT1H	NCR3	NRG1	PRF1	PYHIN1	SLC39A12	SMR3A	STRA8	TBX21	ZNF683
Module 149	ALX1	CA6	FGFBP2	FNDC7	FTMT	GAST	HBQ1	IL21	LALBA	MATN1	MATN4	MYBPC1	OCA2	PRSS33	RLBP1	ROPN1	SLCO1B3	SYT8	WIF1
Module 150	COX6A2	DMRTC2	GALR2	HIST1H1B	INHBC	ISX	KCNV1	MIOX	PNLIPRP3	POU4F3	RPH3A	SCGB1C1	UGT2B28	VSX1	WNT16
Module 151	ACTL8	AKR1B10	AMTN	AQP9	C2orf54	CACNG3	CCL7	CNBD1	CRISP2	CRISP3	DKK1	DMRTC2	FABP6	FEZF1	FOXB1	GH2	GLYATL2	GPX5	H1FOO	HIST1H1B	HIST1H1T	HIST1H2AB	HIST1H2BI	HIST1H2BM	HIST1H3B	HIST1H3C	HIST1H3I	HIST1H3J	HIST1H4A	HIST1H4D	HOXC12	IFNB1	IVL	KCNA10	KYNU	LYPD4	LYZL2	LYZL4	MDGA2	MYH6	NUDT8	ONECUT1	OR10A4	OR1G1	OTP	PPY2	RLN3	ROS1	RSPO2
Module 152	AADACL3	AFP	ALB	AMHR2	ATP6V1G3	CA4	CD300LG	CSN1S1	CSN2	CSN3	EPB42	HBB	HBQ1	IFNA5	KCNH5	KRTAP1-1	LALBA	LAMB4	LEP	LHCGR	LPL	NT5C1A	OR10A3	OR3A3	OXT	PI16	SMR3A	SMR3B	SST	UGT1A8
Module 153	AADACL2	ABCA8	ABCB1	ABCD2	ABI3BP	ACACB	ACVR1C	ADH1A	ADH1B	ADH1C	ADH7	ADIPOQ	AFP	ALB	ALDH1L1	AMPD1	ANGPT4	ANGPTL1	ANGPTL7	AOC3	APOB	APOD	AQP7	ASB5	ASPA	ATOH8	AVP	BMP3	BMP5	BTN1A1	BTNL9	C10orf90	C2orf40	C6orf58	C6	C7	C8orf22	CA3	CA4	CA6	CADM3	CAPZA3	CARTPT	CASQ2	CAV1	CCDC69	CD300LG	CDH19	CER1
Module 154	AQP9	C4orf17	CCL7	DNAJB8	FGF23	GALP	GPHB5	HCRT	HIST1H3I	HIST1H3J	HIST1H4D	HMX2	KCNA10	MMP12	MMP8	MS4A6E	ONECUT1	OR10A4	OR13G1	OR1G1	OR2B6	OR2K2	PKD2L1	PRKACG	SPATA16	TRIM48	TYR	WFDC9
Module 155	AGR2	AGXT2	AMBP	C4orf32	CACNG6	CYP17A1	CYP2A7	ERBB4	FOXA1	GPR88	GPR98	KRT24	LYZL2	MLPH	NXPH1	PPP1R14D
Module 156	ABCA12	ADAM29	AGR2	AGR3	AKR7A3	CACNG6	CPA6	CST11	CYP26A1	CYP4Z1	EEF1A2	FLRT3	FOXA1	FSIP1	IL20	KCNJ3	KRT24	LIN7A	LRFN2	LRG1	LRRC17	MAG	MLPH	MSMB	NAT1	NAV3	OR4A5	OTOR	PADI4	PAX2	PRR15	SERPINA11	SERPINA5	SLC44A4	SPDEF	SULT2B1	SYT9	TBC1D9	TFPI2	TMC5	TSPAN1
Module 157	AADACL2	ADH7	AKR1B10	AKR1C1	APOA2	C10orf99	C1orf110	CALML5	CTSE	CXCL5	FABP7	FGG	GRIN2B	GYS2	IVL	KRT13	KRT4	KRT6A	PDC	PI3	PLA2G4E	PNLIPRP3	PPP1R1A	PTGS2	RHCG	S100A12	S100A2	SBSN	SCGB3A2	SERPINB3	SERPINB4	SERPINB5	SFTPC	SLC6A15	SLC6A2	SPRR1B	SPRR2D	SPRR2F	SPRR3	TRHDE	UGT1A8
Module 158	AKR7A3	C20orf85	CA12	CRISP3	CST4	CYP4F8	EEF1A2	ESR1	F7	FOXA1	GNG13	HS6ST3	LRFN2	LRRC31	MLPH	MSX2	OTOR	PCDH20	REEP1	SCGB1C1	SLC44A4	SLCO1B1	SPDEF	SYT9	TBX20	TFAP2B	WFDC6
Module 159	ACACB	BCL11A	BPI	C4BPA	CLC	COL19A1	CR2	CSN1S1	CSN2	CYP39A1	FABP7	FAM3D	FCRL5	FGFBP1	FTMT	GABRP	GH1	GNLY	KIR2DL4	KLK8	KLRC1	KLRF1	KLRK1	LALBA	LPHN3	NCR3	OR10A3	PLA2G4A	POU4F1	PRF1	PTN	ROPN1B	S100A7	SCEL	SLC19A3	SLC39A12	TMEM100	TRAT1
Module 160	ATP13A5	BBOX1	C4BPA	CADM3	CCK	CLDN16	DCD	FABP7	FCRL5	FGB	FGFBP1	FOLR1	FZD9	HSD17B2	IKZF3	IL21	IL22RA2	IRX1	ITK	KCNA3	KIR2DL1	KIR2DL4	KLK8	KLRK1	LALBA	LMO1	LOXL4	MARCO	MUCL1	NCR1	OR10A3	PRKAG3	ROPN1	RPH3A	SCEL	SFRP1	SH2D1B	SLC26A9	SLC39A12	SPRR1B	SST	STAC2	TMEM100	WFDC5	ZP2
Module 161	ALOX12B	APOA2	CSF2	FABP7	HRK	KIRREL2	KLK6	LILRP2	METTL7B	MT3	NKX2-3	POU4F1	PRAME	PRSS33	SBSN	TF	TNNI3	TRIM10
Module 162	APOA2	CALCB	CASP14	CCL7	COL21A1	DEFA4	DSCR8	HIST1H3C	HIST1H3J	SSTR5	TLX1	TMEM179	TRIM10	UBE2U
Module 163	AFF3	AGR2	AKR7A3	AMHR2	BMPR1B	CA12	CEACAM6	CEACAM7	CLEC3A	CRISP3	CSDC2	CST5	CXCL14	CYP4B1	DIO1	DNAH5	EMX1	FAM135B	FOXN1	LRFN2	LRP2	OTOR	PTPRT	REEP1	RERG	RET	SERPINA5	SERPINA9	SLC44A4	SPACA4	SYT9	TMC5	TOX3	WSCD2	ZMAT4
Module 164	ACMSD	AKR7A3	ALB	AMHR2	CARTPT	CYP2A13	CYP2A6	DKK4	F7	IL20	IRS1	KCNC2	KCND3	OTOR	PDZK1	PGR	PRAMEF2	PRLH	RBM24	REEP1	ROBO2	SERPINA6	SLC7A2	SORCS1	TAT	TMEM26	TUBA3C
Module 165	BCL11B	CDH10	CECR2	GPR15	HBQ1	HOTAIR	HOXB13	HOXC10	HOXC11	HOXC13	IL21	KCNK1	MRAP	NKX2-3	NKX2-5	OR4D6	PROM1	PTGFR	S100A8	S100A9
Module 166	AQP5	ATOH7	ATP4B	BPI	C1QL2	CA6	CALCB	CDH19	CDX2	CHRM3	COL9A1	COL9A3	CPLX3	CRABP1	CSH1	EN1	EPHB3	FTMT	GABRP	GALNT13	GFRA3	HIST1H2AL	HIST1H2BL	HORMAD1	HR	KCNG1	KCNN4	KCNV1	LEFTY2	LEMD1	LGR5	LMO4	MAPK4	MTNR1A	NUP210L	OR2S2	OTX1	PADI2	PLCB4	PRAME	RLBP1	ROPN1B	ROPN1	RPRML	SERPINB13	SLC6A15	SMOC1	SOX10	SOX8
Module 167	ABCD2	ACACB	ACADL	ACVR1C	ADH1A	ADH1B	ADH7	ADIG	ADIPOQ	AGXT	ALB	ALDH1L1	ALOX15B	ANGPTL5	ANGPTL7	APOB	AQP7	ATP1A2	AVP	B3GALT1	BTNL9	C6	CA4	CA6	CACNG2	CARTPT	CD300LG	CD36	CDH20	CFHR5	CHRNA2	CIDEA	CIDEC	CLCA1	CLEC4G	CPA1	CSF3	CSN1S1	CSN2	CYP1A1	CYP4F8	DACT2	DCT	EPB42	FABP2	FABP4	FAM107A	FEZF2	FGFBP2
Module 168	AADACL3	ABCA8	ACADL	ACSM2B	ACVR1C	ADAD2	ADH1A	ADH1B	ADIPOQ	AGXT	AK5	ALB	ALDH1L1	ALOX15B	ALX4	ANGPT4	ANGPTL7	APOB	AQP7	ARHGAP20	ATP13A5	BBOX1	C10orf90	C10orf99	C1QL2	C2orf40	C6orf58	C8orf22	CA3	CA4	CA6	CACNG2	CADM3	CALB2	CAPZA3	CAV3	CCL21	CD300LG	CDH19	CDO1	CFTR	CIDEA	CIDEC	CLCA4	CMTM5	CNTNAP3	COL17A1	COL6A6	CPA1
Module 169	ADAMTS12	ADAMTS16	ADAMTS2	BNC2	CCDC67	CCKAR	CILP	CLDN14	COL8A1	CSDC2	CTSK	EDIL3	FBN1	FIBIN	GABRB2	GALNT5	GDNF	GPC6	GRP	HOXA11	ITGA11	KERA	LOX	MAGEL2	MMP16	MMP2	MMP3	MN1	MRC2	MYH8	NKX3-2	NKX6-1	PAX1	PCDH7	PITX2	RAI14	SALL1	SGCD	SLC24A2	SLC35D3	SPON1	TIMP3
Module 170	CASP5	FCRL3	FOLR1	IFNG	IL21	KIR2DL1	KIR2DL3	KIR2DL4	KIR3DL2	KIR3DX1	LILRP2	MS4A1	NCR1	TBX21	TSGA10IP
Module 171	ABCC12	AGR2	AGR3	AGTR1	APOF	ATP8A2	C1orf64	CA12	CACNA2D2	CHAD	CLEC3A	CPB1	CST9	CYP2A13	DACH1	DNAJC12	DNASE2B	DOK7	DYNLRB2	EEF1A2	ELOVL2	F7	FBP1	FOXA1	FSIP1	GDPD4	GFRA1	GNG13	GP2	GRIA2	HOXB3	INPP4B	KCND3	KCNJ3	KIF5C	LONRF2	LRFN2	LRP2	LRRC31	MAG	MLPH	MSX2	PAX2	PEX5L	PRLH	PRR15	REEP1	RGS22	SCUBE2
Module 172	AVP	CGA	CST5	DSCR8	EFNA2	GNG13	HIST1H1T	HIST1H2AB	HIST1H2BM	HIST1H3C	HIST1H3J	HIST1H4B	HIST1H4D	OR2B6	SPINK4	SYNGR4	UGT2A3
Module 173	ACTG2	AQP5	C10orf90	C6orf15	C9orf135	CA6	CDH19	CHST4	CMTM5	CSN3	ELF5	EPHB1	FABP7	FAM3D	FOLR1	FTMT	GABRP	HS3ST4	ID4	IRX1	KCNS1	KLK5	KLK6	KLK7	LALBA	MAPK4	MGST1	MIA	OCA2	OLFM4	OR2S2	POU3F3	PTPRZ1	RASGEF1C	RNF186	ROPN1B	ROPN1	S100B	SCRG1	SERPINB5	SFRP1	SLC34A2	SMOC1	SMR3A	SMR3B	SOX10	SOX8	TACSTD2	TTYH1
Module 174	ANXA13	CAMP	CEACAM6	COMP	DCD	EPO	HIST1H3J	LACRT	OR1B1	OR2B6	ORM1	ORM2	SCGB1D2	SCGB1D4	SCGB2A2
Module 175	AMBP	CHRNA9	DCD	DIRAS1	DLK1	GPR6	HRH3	LDHC	LGALS14	MMP21	MPV17L	MUC6	NPPB	PNMT	PROKR1	SCGN	TFAP2B	TYR
Module 176	BTNL8	CRISP3	FMO9P	GLYATL2	IL21	KNDC1	LAX1	LRRC31	MYH6	S100A7	SHD	SLC12A1	SYT16	TDRD1	TFAP2B	XCR1	ZP2
Module 177	ACTL8	AKR7A3	APOA5	APOC3	ASCL1	CACNG6	EFNA2	FAM131C	FAM3B	GDPD3	HIST1H1T	HIST1H2BM	HIST1H3J	IL19	LYZL2	NR0B2	OSGIN1	PADI4	PRSS1	TRH	VGF	ZG16
Module 178	AGXT	APOC3	APOD	CELP	CNDP1	DDC	FABP7	GGT1	GHRHR	HPGD	ITGA7	MUCL1	NKX2-3	NPM2	OR8G5	PNLIPRP3	PSCA	SAA2	SLPI	STRA8	TBX20	TRPV6	TSPAN8	ZG16
Module 179	ACTG2	ALDH1A3	ANGPT4	BBOX1	BCL11A	C10orf90	C1QL2	C4BPA	C6orf15	CA6	CA9	CALML3	CAPZA3	CFHR5	CFTR	CHI3L1	CIDEC	CLCA2	CNGA1	CRYAB	CSN2	CSN3	CX3CL1	CYP39A1	DCT	DEFB1	DMBT1	DSC3	DSG1	EDN3	ELF5	EPHB1	FAM107A	FAT2	FOLR1	GABRP	GLP1R	GLYATL2	GPR149	GPR87	GRIA4	HAO1	HSD17B2	IL17B	IL22RA2	IRX1	ITGB6	KCTD14	KLK10
Module 180	ANKRD1	ATP6V1C2	BACE2	CCDC67	CCL20	CCL7	CCNA1	CPA4	CSTB	DLX6	EN1	EPGN	FOXL1	FZD9	GJB6	HIST1H2BH	HORMAD1	HRK	KLK5	KLK6	KRT16	LEMD1	LMO4	LY6D	OGDHL	PDIA6	PPARGC1A	PSAT1	RARRES1	RDH10	RHCG	SCEL	SERPINB7	SLPI	SMOC1	SPRR2D	TGM5
Module 181	CCL1	CCL20	HAO1	IL1R2	KCNJ4	LCT	MSLN	ORM1	POU4F1	PROK2	SRD5A2	VNN3
Module 182	ACTL8	CBLC	CHRNA9	CLPS	DOK7	FMO9P	FOXA1	GHRH	HMP19	IGFBP5	ITIH2	KLK11	OBP2B	OR2T8	ORM2	PAH	PNLIPRP2	SYT9	THEG	THPO	TNNT1	TRIM17	WFDC6
Module 183	HIST1H2BI	HMX2	HOTAIR	HOXB13	HOXC11	HOXC13	KCNK1	KRT72	MNX1	MUC6	OR4D6	PAX9	PSCA	S100A7A	S100A7	SIX1	TBX10
Module 184	AKR7A3	CPB1	DNAI1	GNG13	HIST1H2BM	HIST1H3J	HIST1H4D	INSM1	LOC541473	OR2B6	SEZ6	SPINK4	WBSCR28
Module 185	ADAMTS15	AGTR1	ASCL1	C1orf95	CARTPT	CNR1	CST11	CST5	CST9L	CST9	DNALI1	FGF10	GNAO1	GPR26	GRIA1	KCNC2	KCNJ3	NELL1	NOVA1	OPTC	PAX2	PHF21B	RGL3	SLC7A4	SORCS1
Module 186	AFP	ALB	APOC3	C14orf39	CST11	CYP1A1	GPR88	HBA2	HBG1	HBM	ISX	KLK2	KRT24	LGI1	LYZL2	ODF4	OR52N1	OR52N5	SLC39A5	SLC7A10
Module 187	C8B	CYP4F8	FGB	GHRH	GRIA4	KLHDC7A	KRT85	LACRT	MUC6	NXPH1	ODF4	PSG1	PSG4	PSG5	PSG8	SCGB1D1	SCGB1D2	SCGB2A2	TAT	UGT2B11
Module 188	ACADSB	AGTR1	ANKFN1	DLX2	DNAH7	DNAH9	DNALI1	DOK7	FGF10	GRIA2	KCNC2	KSR2	LONRF2	NBEA	NEK10	NLRP5	NME5	NPAS3	NPY1R	OR4K15	PEBP4	PRTN3	SERPINA11	SERPINA6	SLC26A3	SORCS1	SPATA4	SPTBN4	SYT9	TEKT2
Module 189	FABP7	HIST1H3F	KCNJ4	OR4D6	PGLYRP4	PNLIPRP3	POU4F3	PPP2R2C	S100A7A	S100A7	SYT12
Module 190	ADCYAP1	AMICA1	BATF	CCL11	CCL17	CCL1	CD1A	CD1E	CD274	CD300E	CD300LB	CEACAM4	CEACAM6	CFB	CYP19A1	CYP1B1	CYP4Z1	DAZL	FCN1	GML	GP1BA	GPR171	GZMM	HDC	IGFL2	IL1RL1	IL5	ITK	KIR2DL4	LY9	MAP4K1	NAT1	NCR1	NCR3	NLRP6	PIK3AP1	PLD4	PTPRC	PYHIN1	RARRES3	SH2D1B	SIGLEC6	SIT1	SLAMF1	TBX21	TNFRSF13C	TNFSF8	TPSAB1	TPSD1
Module 191	AHSG	AQP2	C4orf17	C6orf15	CALCB	CGB1	CRCT1	CSHL1	DLX6	DNAJB8	GABRA1	GABRG3	GFRA3	GPHB5	HAO1	HBQ1	HIST1H1A	IL22	KRT82	LCE3E	LCT	LIN28B	MPZ	NKX2-1	NPBWR2	OR2K2	PRB1	PRKACG	PRSS33	RGSL1	RHCG	RLBP1	RNASE9	ROPN1B	ROPN1	SLC6A15	TAGLN3	TAS2R8	TRIM10	UBE2U	VPREB1
Module 192	ATP13A4	CA9	CASP14	DCD	EPGN	LMO1	ORM1	ORM2	PRODH	S100A7	SCGB1D2	SCGB2A1	SCGB2A2	TFAP2B
Module 193	CALCB	CRYBA2	DLX6	DPP10	GALNT13	HIST1H3B	HIST1H4L	KCNV1	LCT	NOL4	PAQR9	PRDM13	SBSN	SLC6A17	SLCO1B3	SRD5A1	TAC3	TAGLN3	TBX20	TEX15
Module 194	ACTL8	CHRDL2	COL9A3	CRABP1	DLL3	ECEL1	GAL	HIST1H1A	KLK5	OR2B6	PRSS33	PTGS2	SCRG1	SNCB	STRA8
Module 195	C8orf22	CA9	CALCA	CDH19	CRABP1	DPP10	FABP7	FOXQ1	GJB3	KLK6	KLK8	LBP	LY6K	MAPK4	MT1H	MT3	PLA2G2A	PNLIPRP3	SCEL	SFTPC	SFTPD	SLC26A9	SPATA3
Module 196	AKR7A3	AMHR2	CCL15	CEACAM6	CLEC3A	CXCL14	CYP17A1	EMX1	F7	GDAP1L1	MLPH	PLA2G3	ROBO2	SCNN1A	SERPINA11	SERPINA9	SEZ6L	SLC24A2	SPACA4	SPDEF	SPINK4	SPTBN4	WSCD2	ZMAT4
Module 197	AADACL2	ADH7	C10orf99	C1orf110	DQX1	DUOXA2	FETUB	GJB6	KLK13	KRT13	LYPD2	PADI1	PCSK9	PRB3	RHCG	RPTN	S100A12	S100A7	SCEL	SERPINB13	SERPINB3	SFTPC	SLURP1	SOX21	SPRR1B	SPRR2D	SPRR2G	TMPRSS11D
Module 198	AGR2	AKR7A3	C1orf64	CHRNA2	CNGA3	FOXA1	GNG13	GSTA3	HIST1H4D	HPX	LRG1	MSX2	NXPH1	OR4K15	PRR15	REEP6	SCGB2A2	SLC40A1	SLC44A4	SPDEF	TFF1	TFF3
Module 199	C8orf46	CDH19	CRABP1	FAM19A3	FAM19A4	GFRA3	HILS1	KRT81	MSI1	MYOZ1	NKX2-5	RLBP1	SCRG1	SLC6A15	TAGLN3	TRIM43
Module 200	ABTB2	ARL9	ARNTL2	C1QL4	CCDC67	CCL11	CCL7	CCNA1	CDH19	CDKN2A	COMP	CST1	FZD9	GJB5	GPR158	HAO1	HORMAD1	KLK6	KLK8	KLK9	KRT6B	KRT6C	KRT81	KRT83	KRT85	KRT86	LEMD1	MIA	MMP7	NKX2-5	OR6A2	PCDH8	POU4F1	PPP1R14C	PRAME	PRSS3	RLBP1	SERPINB2	SLC6A15	SST	ST14	TAGLN3	TMCC2	UPP1
Module 201	ADCY5	AGR3	C1orf64	CYP2A7	DNALI1	EMX1	EPS8L3	FLRT3	LIN7A	LRP2	MAG	NEK10	NLRP13	NLRP5	NPY1R	OR4K15	PTPRT	SORCS1	SYT9	TFF1	TMC3	TRH	UGT2B11	WFDC10A
Module 202	ASPHD1	ATG9B	CHGA	CHRNB2	CPLX2	CRYBA2	CTNNA2	DSCR8	FSD1	GCK	IL19	KCNC1	KIRREL2	MANEAL	MYT1	OGDHL	OPRD1	PAH	PCSK2	PHF21B	PRLH	PRMT8	RIMS2	RUNDC3A	SCGN	SEZ6L	SLITRK1	SYT4	TTC9B	WFDC10B
Module 203	ARMC3	BTG4	C10orf107	C1orf64	C22orf15	CASC1	CCL15	CNGA4	CRCT1	CYP2C8	FAM92B	FMO9P	FOXN4	GAS2L2	HOXB1	HOXC10	IL5RA	KRTAP3-1	LRRC18	NME5	OR4K15	RGS22	SERPINI2	SLC22A10
Module 204	ADH7	BBOX1	BMP5	C10orf99	C1QL2	C4BPA	C6orf15	CDH19	CRP	CRYAB	CSN2	CSN3	CXCL5	DCT	DES	DSG1	EDN3	FABP7	FAM107A	FAT2	FGFBP1	GABRP	GJB3	GJB5	GJB6	GLP1R	GRIA4	HBM	HS3ST4	HSD17B2	IL17B	IL22RA2	KLK3	KLK5	KLK7	KLK8	KRT14	KRT15	KRT16	KRT17	KRT5	KRT6A	KRT6B	KRT6C	KRT81	LALBA	LGALS7	LY6D	MIA
Module 205	CBLN2	CILP	CST2	FSIP1	GATA3	GDF3	KCNK15	MLPH	NKX3-2	OR2AG1	OR4K15	R3HDML	SFRP4	SPDEF	STMN2	TNR
Module 206	AMTN	CCL1	CCL7	CHRNA2	GPHA2	HIST1H1B	HIST1H1D	HIST1H2AD	HIST1H2AJ	HIST1H2AL	HIST1H2BF	HIST1H2BG	HIST1H2BH	HIST1H2BL	HIST1H3C	HIST1H3D	HIST1H3E	HIST1H3F	HIST1H3G	HIST1H4B	HIST1H4D
Module 207	ABCC8	ABLIM3	ACADSB	AFF3	AGR2	AGR3	ASB15	ASTN2	C1orf64	CAPN13	CGA	CIB3	CLSTN2	CST11	CST9L	CST9	DACH1	DNAJC12	DYNLRB2	EEF1A2	ESR1	FBP1	FOXA1	GATA2	GATA3	GPR139	HOXB3	HPX	INPP4B	KCNJ3	KCNK15	KIF5C	LRFN2	MAG	MAN1A1	MAST4	MLPH	MSX2	NCAM2	NOVA1	PRLH	PRR15	RAB27B	REEP1	RGS22	SCUBE2	SERPINA5	SEZ6L	SIDT1
Module 208	AGRP	AQP7	CHRM2	HOXB13	KLK3	PADI1	PTTG2	SEZ6	SLC26A3	TCP10	TSPAN19	TTR	VSTM2A
Module 209	ANGPT4	C15orf32	CAPN11	CAPZA3	DCT	DLX1	DSG1	EDN3	GFAP	GKN1	GPR128	GRIA4	HBM	IFNA5	IL17B	LCE1C	LOR	OR52H1	OR52N1	PAK7	PLAC9	PTN	RPRML	SLC4A10	TNFSF11	UBE2U	WIF1
Module 210	CD19	CD79A	COL19A1	CR2	CXCL13	DAZL	FCRL1	FCRL5	FCRLA	GPR15	IFNG	IGLL1	IL21	KIR3DX1	KLK9	LAX1	POU2AF1	POU4F1	SSTR3	TNFRSF13B	TNFRSF17	UBD	WNT10A
Module 211	ASB5	C8orf22	CAV3	CCDC140	CLCA1	DCT	DES	GFI1B	GPR31	HBM	HS3ST5	HSPB3	IQCF3	LCE3A	MYH1	OR3A1	TCP10	TRDN	UCP1
Module 212	AGR3	CA12	CHRNA2	CIB3	EEF1A2	ESR1	F7	FOXA1	FSIP1	GNG13	HIST1H2BB	HTR1E	KIF12	LRFN2	LRG1	MLPH	MPV17L	PAX2	PCP2	PRLH	PRR15	REEP1	RGS22	SLC22A10	SLC44A4	SPDEF	SYNGR4	TMC5	TMEM45B	TOX3	TSPAN1
Module 213	ACOX2	AGR2	AGR3	C16orf45	C1orf64	CA12	CACNG4	CHAD	CIB3	DNAH5	DNALI1	DYNLRB2	ELOVL2	F7	FOXA1	GFRA1	GPRC5C	GSTM3	HAPLN2	HPN	HPX	INPP4B	KLHDC7A	LIN7A	MAPT	MLPH	MSX2	ODF4	OR4K15	PDE8B	PGR	PSG4	REEP1	REEP6	SCGB2A1	SCGB2A2	SCNN1A	SEMA3B	SERPINA11	SERPINA5	SLC44A4	SPDEF	SPTBN4	STK32B	SYT9	TBC1D9	TFAP2B	TMEM45B	TOX3
Module 214	AKR7A3	ASB5	C1orf64	CACNA1S	CACNG7	CHRNB3	COX6A2	CRCT1	CYP11B1	EEF1A2	EPHA8	GABRA1	GNG13	HFE2	HIST1H4B	LENEP	MAFA	MYH1	MYH2	MYL1	MYLPF	PTGER1	XIRP2
Module 215	ABCC11	C1orf64	C20orf85	CARTPT	CHAD	CST5	CXCL14	CYP2A13	CYP2A6	CYP2A7	CYP4F8	CYP4X1	FAM81B	FGA	FGB	FGG	FOXA1	GABRB1	GIPR	HMP19	KHDRBS2	LACRT	LONRF2	OR2T8	OR3A1	PRLH	SCGB1D2	SLC13A2	SLC7A4	SPINK4	TEKT1	TFF1	USP29
Module 216	ABCC8	ADH7	APOC3	ART1	AZGP1	C1orf64	C20orf85	CST8	CST9	CYP4X1	CYP4Z1	DNAH5	DNAJC12	FOXA1	GPR139	GRIA2	GRIK3	HTR1B	LONRF2	LRRC31	OR51B5	RAB27B	SCUBE2	SEMA3E	SYT9	TFF3	TOX3
Module 217	AADACL2	ABCA8	ABCD2	ACSM2B	ACVR1C	ADH1A	ADH1B	ADH7	ADIPOQ	AFP	AKR1C1	ALB	ALDH1L1	AMPD1	ANGPT4	ANGPTL7	AOC3	APOB	APOD	AQP7	ATOH8	ATP1A2	BBOX1	BCL11A	C10orf90	C2orf40	C6	C7orf34	C7	C8orf22	CA3	CA4	CA6	CADM3	CAPZA3	CARTPT	CASQ2	CCL21	CD300LG	CDH19	CDO1	CFD	CFHR5	CHL1	CHST4	CIDEA	CIDEC	CLEC4G	CMTM5
Module 218	ACTL8	ANK1	CGA	CPB1	CPLX2	CST11	DSCR8	GATA4	GPHA2	LYZL1	LYZL2	NTS	OTOP3	SCGB1D4	SPERT	SSTR5	ZG16
Module 219	AGR2	AGR3	BMP5	C1QL1	CAMK2B	DHRS2	DNALI1	DOK7	DUSP13	DUSP15	ESR1	F7	FOXA1	GFRA1	HES7	HPX	KISS1R	LRFN2	MLPH	MPP2	PGLYRP2	PRR15	PRTN3	REEP6	SEMA3B	SPACA4	SPDEF	TFF1	TMEM190	TOX3	TSPAN1
Module 220	ANXA13	BNC1	C1QL2	CASP14	CCDC67	CRABP1	CSDC2	DEFB1	DSC3	FOXQ1	FST	GABRP	GLIS1	IGFL1	KLK6	LBP	LDHAL6B	MMP20	PDGFRL	PI3	PKP1	SERPINB4	SLC34A2	SLC6A15	UGT1A8
Module 221	ALOX15B	C1orf64	CDH10	CLGN	CXXC4	CYP4B1	EEF1A2	F7	GPX2	HS6ST3	HTR1E	IL20	KCNJ3	KRT24	MSX2	MUC6	NCAM2	NXPH1	PROKR1	REEP1	RGL3	ROBO2	RPRM	SCGN	SLC25A21	SPDEF	TFF1	TFF3	TMEM45B	TMPRSS4	WFIKKN2
Module 222	CIB4	CLCA2	HIST1H1B	HIST1H2BL	HIST1H3J	MUC6	NEUROG2	OLIG1	PRKAG3	PROKR1	SLC6A7	SPINK6	TFAP2B	ZP2
Module 223	AIM2	BCL11B	BTLA	C16orf54	CARD11	CCL1	CCR7	CD19	CD247	CD3E	CD52	CD7	CR2	CXCL13	DAZL	EOMES	FCAMR	FCN1	FCRL4	GPR171	GPR31	HLA-DOB	HLA-DPB2	IFNG	IGLL1	IKZF1	IL7R	IRF4	ITIH1	ITK	KIR2DL3	KIR2DL4	KIR2DS4	KIR3DL2	KIR3DX1	KLRB1	LAIR2	LY9	MAL	MIXL1	MS4A1	NCR1	NCR3	NKG7	PARP15	PLA2G2D	PRF1	PRKCQ	PTPRC
Module 224	AMY2A	ASCL1	CGA	CHGA	CHGB	CPB1	DNAI1	DSCR8	GALP	KCNJ3	KCNK3	NELL1	PAH	PEX5L	PHF21B	SYT4	TTC9B
Module 225	BMP3	CRISP2	CRISP3	DPP10	FABP7	FAM3D	HFE2	HSD3B2	ITIH4	LYZL1	LYZL2	MUC6	MUCL1	MYOZ2	OR11H4	OR1K1	PRKAG3	RFPL3	RHAG	RYR3	SCGB1D1	SLC6A13	TCAP	TRDN
Module 226	ACTL8	DMRTC2	GNG13	HIST1H1B	HIST1H2AB	HIST1H2BI	HIST1H2BL	HIST1H2BM	HIST1H3J	HIST2H2AB	HOXB13	IBSP	KRT2	KRT72	KRT73	NKX3-2	OR4D6	PAX7	ROS1	S100A7A	S100A7	SOHLH1	TBX10
Module 227	C2orf57	CABP5	CASR	CLEC3A	DSPP	ENPP7	GABRA1	KRTAP17-1	MAFA	OR2K2	OR52E8	OR5C1	PRB2	PSG11	RNF113B	TRIM49
Module 228	ADAM2	AMHR2	ART4	CLEC3A	CPB1	DACH1	FAM3B	GH2	HTR1E	KCNC2	KCNJ3	KIAA1324	KIF12	OR4A5	PGR	PRB3	TLX2	TMEM89
Module 229	AADACL3	ACADL	ACSM2B	ACTG2	ACVR1C	ADH1A	ADH1B	ADH1C	ADIPOQ	AFP	ALB	ALDH1L1	ANGPTL5	ANGPTL7	AQP7	ATP1A2	BLID	BMPER	BTNL9	C10orf90	C6	C8orf22	CA3	CA4	CA6	CACNG2	CAPZA3	CASQ2	CD300LG	CD36	CFD	CFHR5	CIDEA	CIDEC	CLCA1	CMTM5	CNN1	CPA1	CRHBP	CRH	CSF3	CSN1S1	CSN2	CST11	CXCL2	CYP1A1	CYP2A6	DACT2	DCT
Module 230	BMPR1B	C20orf85	CACNG6	CGA	CHRNA9	CLEC3A	CRYBA2	DNAI1	DOK7	EEF1A2	EFNA2	F7	FOXA1	GAL3ST2	GATA5	GNG13	GPR128	HIST2H3C	HMX2	HPX	KCNH5	KCNJ3	KIF1A	KISS1R	LONRF2	LRTM2	MIOX	MT1B	MUC5B	MUC6	NEU4	PAX2	PAX7	PRR15	RET	RIMS4	S100P	SPDEF	SPINK4	SRMS	SYT12	TBC1D9	TERT	TFF1	TFF3	TRIM54	TUBAL3	UMOD	WFDC6
Module 231	ABCC11	ABCC12	ABCC8	AGR3	AKR7A3	ANKRD30A	ART1	ASB15	ASB5	BTNL9	C1orf64	CA12	CACNG1	CADM2	CHAD	CST9L	CYP4B1	DHRS2	DNALI1	ERBB4	ESR1	FSIP1	GFRA1	HMP19	KCNJ3	KRT24	LRRC31	MCCD1	MLPH	MYF6	MYH1	MYH4	MYH8	NXPH1	OR10V1	OR4K15	PDZK1	SCGB1D2	SCGB2A2	SCUBE2	SERPINA6	SPDEF	SPINK4	SYT9	TBC1D9	TEKT1	TFF1	TNNT3	TRH
Module 232	ALDOB	BPI	C1QL4	C1orf94	COL9A3	CRABP1	CRYBA2	DNER	FBN3	FTMT	GHRHR	GJB3	HAO1	HILS1	HIST1H2BM	HIST1H4B	HORMAD1	HRK	KCNJ4	KRT81	MIA	MUC5B	NCAN	NKX2-5	NPPB	NRTN	OIT3	POU4F1	PRSS33	ROPN1B	ROPN1	SCRG1	SLC30A10	ZIC1
Module 233	ACRV1	CALCA	CCL1	CFHR2	FAM131C	GALR3	HIST1H1T	HIST1H2AB	HIST1H3J	HKDC1	ITLN2	KCNK12	KLK5	KRTAP1-3	LALBA	NCAN	NTSR1	PRSS33	REG1A
Module 234	AADACL3	CCDC67	CCL7	CD177	CR1L	CRISP3	EPYC	GPR31	HIST1H3C	HIST1H3J	KCNJ6	MMP8	SERPINB7	SLC6A17	SLC6A3	SYT5	WT1
Module 235	APOA2	B3GNT3	BARX1	C1QL4	C1orf106	C6orf15	CASP14	CCKBR	CCL7	CCNA1	CDH19	CHI3L1	CHRDL2	CHST4	CP	CXADR	DKKL1	FSCN1	GAL	GFRA3	GJB3	GPR156	HIST1H3C	KCNG1	KLK6	KLK8	KLK9	KRT16	KRT6B	KRT6C	KRT81	KRT83	KRT86	MAPK4	MDFI	MIA	MMP7	MT1H	NKX2-5	NRTN	OGDHL	PI3	PPP1R14C	PRSS33	PSORS1C2	RASAL1	RLBP1	S100A7	SBSN
Module 236	AADACL3	ACADL	ACSM2B	ACVR1C	ADAM2	ADH1A	ADH1B	ADH1C	ADH7	ADIG	ADIPOQ	AFP	AKR1C1	ALB	ALDH1L1	ANGPTL5	ANGPTL7	APOB	AQP7	ASB5	ATP13A5	ATP1A2	BLID	BTNL9	C10orf90	C1orf110	C4BPA	C6	C8B	C8orf22	CA4	CA6	CACNG2	CAPZA3	CD300LG	CD36	CES1	CFHR5	CIDEA	CIDEC	CLCA1	CLCA2	CLEC4G	CMTM5	CPA1	CRHBP	CSF3	CSN1S1	CSN2
Module 237	AADACL3	ABCD2	ABCG8	ADAM29	ADH1A	ADH1B	ADH1C	ADIPOQ	ALOX15B	ANGPT4	ANGPTL7	APOB	AQP7	ASB5	ATOH8	C10orf90	C1QL2	C2orf40	CA4	CA6	CACNG2	CALB2	CARTPT	CD300LG	CHGB	CIDEA	CNN1	CPA1	CRYAB	CSN1S1	CSN2	CSN3	CYP1A1	CYP7A1	DACT2	DCT	DES	DLK1	EPB42	FABP4	FABP7	FEZF2	FGF17	GABRP	GFAP	GH1	GLRA3	GLYAT	GPD1
Module 238	ANK1	ASB15	C1QL1	CARTPT	CCDC108	CRYBA2	DRD2	GATA4	GDAP1	GPHA2	GPR139	GPR6	GRIA1	GRIA2	HOXB13	HRH3	ITLN2	KCNC1	KCNJ3	KISS1R	LHFPL4	OGDHL	OTOP3	PHF21B	PVALB	RIMBP2	RUNDC3A	SEZ6	SLC7A4	SLITRK1	SNCB	SPTBN4	SSTR5	SYT4
Module 239	ALX4	AQP5	ART3	BPI	C8orf46	COL9A3	DDN	DNER	FGF21	FOXD1	FZD9	GFRA3	GSG2	HAO1	HAPLN3	HIST1H1B	HIST1H2AH	HIST1H2BF	HIST1H2BL	HIST1H3B	HIST1H3C	HRH3	HRK	INA	KCNJ4	KLK8	KRT83	LEFTY2	MIA	MYLK2	NCAN	NKX2-5	NTSR1	OLIG1	ONECUT2	POU4F1	PRAME	PRSS33	PRSS3	PXT1	RNF182	ROPN1B	ROPN1	RPP25	RPRML	SCRG1	SLC16A10	SLC35F3	SLURP1
Module 240	ATOH7	BSND	C1QL2	CA10	CDK5R2	CRYBA2	DNAJC6	DNER	DPP10	DPYSL5	EDAR	FAM19A4	FGF21	FOXA2	FZD9	GABRG3	GAST	GATA4	GDNF	GNG4	HBQ1	HIST1H3J	HOXC12	IGSF5	KIAA1804	LMO1	MAPK4	METTL7B	NKX2-5	NOL4	OCA2	OLIG1	OPRD1	PCP4	PEG10	PPP2R2C	PRSS33	RASGEF1C	REG1A	RELN	ROPN1B	ROPN1	RPRML	SCEL	SIX3	SSTR3	SYNPR	TBX20	T
Module 241	AFM	AFP	ALB	C1orf87	C20orf85	CARTPT	CYP1A1	FBXL21	FOXN4	IFNA21	IL9	KLHL1	OR52E6	PROP1	RNASE11	SPINK7	TEKT1	VPREB1
Module 242	ADAMTS15	ADAMTS19	AGR2	AKR7A3	BCHE	DES	DNAH7	ESR1	F7	FSIP1	GFRA1	KIF12	NCAM2	NPY1R	OR4K15	OR8G2	PCP2	PRLH	RND1	SLITRK3	SPINK4	SYT9
Module 243	ACMSD	AGR3	APOC3	CA12	CLRN1	CST9L	DPY19L2P1	ESR1	FKBP6	FOXJ1	IGFALS	KLHL1	OR4K15	PGR	SERPINA11	SERPINA12	SERPINA3	SERPINA6	SERPINA9	SEZ6	SLC27A2	SLC44A4	WBSCR28	WNT4
Module 244	C6orf15	CRYAA	CSF2	CTSE	CXCL5	FGF21	GJB6	HORMAD1	HOXB13	IL1R2	IL22RA2	IVL	KLK9	KRT16	KRT77	LCN2	LEMD1	LY6D	MT3	PGLYRP3	PI3	POU4F1	PPP1R14C	PRKCQ	PSAT1	RHCG	SERPINB3	SLC6A2	SLURP1
Module 245	AQP9	CASR	CCL18	CNBD1	CPNE4	CREG2	CSHL1	FAM131C	FAM27L	GCNT3	GKN2	HTN1	INA	KCNK12	KRT12	KRT3	KYNU	MMP8	NKX2-1	ONECUT1	OTP	POU4F1	RGSL1	RLN3	ROS1	SBSN	SEMG1	SERPIND1	SOHLH1	SPATA16	SPRR4	TMIGD1	ZAR1
Module 246	AADACL2	AADACL3	ABCD2	ACACB	ACADL	ACVR1C	ADAM33	ADH1A	ADH1B	ADIPOQ	AFP	AGTR1	AK5	ALDH1L1	ALOX15B	ANGPT4	ANGPTL1	ANGPTL5	ANGPTL7	AOC3	APOB	AQP7	ASPA	ATOH8	ATP1A2	BAI3	BTNL9	C1QTNF7	C2orf40	C6	CA3	CA4	CACNG2	CARTPT	CD300LG	CD36	CDO1	CES1	CFD	CIDEA	CIDEC	CLCA1	CLEC3B	CLEC4G	COX6A2	CPA1	CRHBP	CSF3	CSN2
Module 247	ACTL8	APOA5	APOC3	ASCL1	BRSK2	CDK5R2	CGA	CPB1	CPLX2	DSCR8	EEF1A2	EFNA2	FAM3B	FXYD4	GNG13	HBQ1	HIST1H2AM	HIST1H2BF	HIST1H3B	HIST1H3J	HIST1H4D	HMX2	HTR1E	KCNK4	MNX1	MYT1	OLIG1	PPP2R2C	PRAMEF8	PRB3	PRDM12	PRLH	PRSS1	RIMS4	S100P	SOHLH1	SSTR5	TNNT1	TRIM54	VGF	ZDHHC22	ZG16
Module 248	AADACL3	ABCA8	ACACB	ACSM2B	ACVR1C	ADAM2	ADH1A	ADH1B	ADH1C	ADH7	ADIPOQ	AFP	AKR1C1	ALB	ALDH1L1	ALLC	ANGPTL5	ANGPTL7	APOB	AQP7	ASB5	ATP1A2	B3GALT1	BMPER	BTNL9	C6	C8orf22	CA3	CA4	CA6	CACNG2	CAPZA3	CD300LG	CD36	CDH19	CFHR5	CIDEA	CIDEC	CLCA1	CLEC3B	COL17A1	CPA1	CRHBP	CSF3	CSN1S1	CSN2	CSN3	CST11	CTXN3
Module 249	B3GNT3	BBOX1	C4BPA	CLCA2	DCD	FABP7	FAT2	FOLR1	HSD17B2	IRX1	KLK6	KRT6B	KRT81	KRT85	LY6D	MUCL1	PI3	PRSS12	S100A7	SCEL	SLPI	SST	STAC2	TRIM29
Module 250	ADIG	AFP	ALB	ANGPT4	CAPZA3	CYP4F8	CYP4Z1	DCD	DLX2	HSD17B2	IFNK	KLK11	KLK12	KLK3	LACRT	LENEP	LRRTM4	OR52H1	PAX1	PEBP4	TFAP2B	VTCN1	ZIC1
Module 251	BANK1	C12orf42	CD22	CNR2	CR1L	CR2	FCAMR	FCRL1	GP1BA	GPR31	HEMGN	HIST1H2BI	HKDC1	HPCAL4	HSF5	HTR3A	IL1R2	LCN8	MAL	NCR1	NCR3	SSTR3	TNFRSF13C	WNT16	XCR1
Module 252	ACTL8	AKR1B10	CHRNA4	CRISP3	EFNA2	GNAT1	HBQ1	HIST1H2BI	HIST1H3C	HIST1H3J	HMX2	IL17C	IL21	INSL4	LHX1	MAFA	OR4D6	OR52E8	PAX7	PGLYRP4	RHAG	S100A7A	S100A7	S100A8	SHD	SOHLH1
Module 253	C7orf34	CARTPT	CFTR	CHGB	CYP2A6	CYP2A7	CYP4F8	DCD	DKK4	EPB42	HSPB6	LACRT	LPL	MYBPC1	NLGN1	OR9A2	PI16	PIP	SCGB1D4	SLC7A4	TAT	TRPV5	UCP1
Module 254	AIM1	CBX2	GNG13	HIST1H1B	HIST1H2AD	HIST1H2AJ	HIST1H2AL	HIST1H2BF	HIST1H2BG	HIST1H2BH	HIST1H2BL	HIST1H3B	HIST1H3C	HIST1H3D	HIST1H3F	HIST1H3G	HIST1H3H	HIST1H3J	HIST1H4D	HIST1H4E	HOXC11	HOXC13	PITX1	TDH	VGF
Module 255	AADACL2	ADH7	BMP3	C10orf99	C1QL2	CRNN	FABP7	FAM83C	FGF22	GABRP	GJB6	GSTM5	IRX6	ITLN1	KCNB1	KCNK4	KRT13	KRTDAP	PI15	PNLIPRP3	SCARA5	SERPINB13	SLC6A2	SLCO1B3	SPRR1B	SPRR2D	SPRR2G	SPRR3	UGT1A8
Module 256	AGR2	AGR3	ART4	C1orf64	CA12	CABP4	CEACAM3	CEACAM6	CHAD	CPA6	CPB1	DNAJC12	DSCR8	DUSP13	EEF1A2	EMX1	ESR1	GALP	GFRA1	GPR115	GPR139	GSTA3	HIST2H2AB	HPN	KCNC2	KCNJ3	KRT24	MYO18B	PRB3	PTPRT	RGS22	RIMS4	SERPINA11	SERPINA6	THSD4	TMPRSS6	UGT3A2
Module 257	BRSK2	C1orf94	DPYSL5	FEV	FOXA2	GNG4	GRM2	HIST1H2BL	HIST1H3F	HTR3A	KIF1A	NEUROG2	NPW	OLIG1	OPRD1	PPP2R2C	PRDM13	PRKAG3	PROKR1	PROKR2	SH3GL2	SLC6A17	SPSB4	TEX15	TMEM179	ZP2
Module 258	AMTN	BARX1	CCDC67	FABP6	FOXQ1	FST	HTR3A	KCNK1	PGLYRP4	PITX1	PITX2	SERPINB7	SLC34A2	STXBP6
Module 259	CALML5	CSN2	CSN3	ELF5	FUT3	GATA5	HAO1	IL22RA2	LALBA	MIA	MUC5B	PCDH8	SGCZ	SLC4A11	SMR3A	SMR3B
Module 260	CHGA	CHRNB2	DDC	DRD2	FAM19A4	HOXB13	HTR3A	KCNJ6	KIF1A	KIRREL2	NKX2-5	NRXN1	OGDHL	RPRM	SCGN	SYT4	TAGLN3
Module 261	AMHR2	CABP4	CYP4Z1	FOXA1	HMP19	KCNA5	KRT12	LRFN2	LRRC31	MSX2	OTOR	PGLYRP2	SLN	SPDEF
Module 262	ABCC8	AGR2	AGR3	AGTR1	AKR7A3	CA12	CACNG1	CACNG4	CAPN13	CHAD	CHRNA6	CLEC3A	CST4	CST5	CYP2A13	CYP2A6	CYP2A7	CYP4Z1	F7	FBP1	FGF14	FMO5	FSIP1	HES5	KCND3	LACRT	LRFN2	MADCAM1	MLPH	PIP	PRR15	REEP6	RGS7	ROBO2	SCUBE1	SLC40A1	SLC44A4	SLC7A4	SPATA4	SYT9	TFF1	TMEM145	TMEM26	TOX3	UCP1
Module 263	AGXT	B3GALT5	C14orf39	CYP4X1	CYP4Z1	HMGCS2	IGSF21	MUCL1	NXPH1	OR4K15	PDE8B	SCGN	TFAP2B	ZIC2
Module 264	ABCC11	ABCC12	AGR2	AGR3	AKR7A3	AMHR2	ASB15	C16orf45	C1orf64	CHAD	CIB3	CLEC3A	CORO6	COX6A2	DIO1	DNAI1	EEF1A2	F7	FOXA1	GATA3	GFRA1	GNG13	GPR98	HOXB1	HOXB3	HPX	HUS1B	KISS1R	KLHDC7A	LRFN2	LRG1	LRRC31	MLPH	MPV17L	MSX2	MYBPC2	MYH1	MYH2	MYL1	PALM	PCP2	PPP1R3A	PRR15	REEP6	RPL3L	SCGB1D2	SCGB2A2	SCUBE2	SLC44A4
Module 265	ATOH7	CALML5	CCDC67	CHST4	COL9A3	CPLX3	FAM19A4	GABRG3	GAST	HBQ1	HIST1H2AB	HIST1H2AH	HIST1H4C	HRK	KCNJ4	KRT16	KRT81	KRT83	KRT86	LCT	LMO3	NKX2-3	NKX2-5	PLA2G4D	POU4F1	PPP1R14C	RASAL1	RLBP1	SCRG1	TMEM171
Module 266	ABCD2	ACADL	ACSM2B	ACVR1C	ADH1A	ADH1B	ADIPOQ	AFP	ANGPT4	ANGPTL7	APOB	AQP7	ATP1A2	B3GALT1	BMP5	C2orf40	C4BPA	C6orf58	C8orf22	CA4	CACNG2	CD300LG	CD36	CDO1	CFHR5	CIDEA	CIDEC	CLEC4G	CMTM5	COL17A1	CPA1	CPA2	CRHBP	CSF3	CSN1S1	CYP1A1	DLK1	EDN3	EPB42	FABP2	FABP4	FEZF2	FRMD1	GFAP	GKN1	GLP2R	GLRA3	GLYAT	GPAM
Module 267	AADACL2	ABCA6	ABCD2	ACADL	ADCYAP1R1	ADH1A	ADH1B	ADH1C	ADH7	ADIPOQ	ADRB3	AFP	AGXT	AK5	AKR1C1	ALB	ALDH1A2	ALDH1L1	ALOX15B	ALX4	AMPD1	ANGPTL7	APCDD1L	APOB	APOD	AQP7	ARHGAP20	B3GALT1	B3GAT1	B3GNT3	BBOX1	BTN1A1	C10orf90	C1QL2	C1QL4	C2orf40	C8orf22	CA1	CA3	CA4	CA6	CACNG2	CADM3	CALB2	CAPZA3	CASP14	CCL21	CCL24	CCL27
Module 268	CA1	CLC	CLEC3A	CYP2A6	CYP4Z1	KCNC2	KISS1	MUC5B	REEP6	SCGB1D2	SCT	SLC6A4	TEKT1
Module 269	ADAM23	C1orf64	CLSTN2	CPA3	CST5	EEF1A2	ELN	FOXA1	GHRH	KRT13	LRRC17	LRRC31	MAGEL2	MLPH	MSX2	OR4K15	SERPINA9	SLC24A2	SLC44A4	SPDEF	STK32B	STMN2	SYT9	TPSAB1	TPSD1	UGT2B11
Module 270	AGR2	AGR3	CD1E	CD22	CILP	CLEC9A	ESR1	FAM81B	GPR114	IL21	KCNJ3	KIR2DL4	LACRT	LRRC31	NLRP6	OR4K15	PGLYRP2	RHOH	SCUBE2	SERPINA11	SIGLEC6	SLC40A1	SLC44A4	TFF1	TMC5	TNFSF10	XCL2	ZNF683
Module 271	AGR2	C20orf85	CPB1	CYP2A13	F7	FOXA1	GAL3ST2	GDAP1L1	GNG13	HGFAC	IL19	INHBC	LIN7A	LRFN2	LY6G6E	OR4K15	PALM	PRLH	SPTBN4	TFF1	TMPRSS7	TTR	WBSCR28	WFDC10A	ZSCAN4
Module 272	ATP2B2	CBS	CCNA1	CHI3L1	EPYC	FAM19A5	GJB2	HAPLN1	HIST1H3C	KRT16	MMP13	NMU	PCP4	SERPINB2	SERPINB7	SLC24A2	SST
Module 273	ABCC11	ABCC12	AGTR1	ANKRD30A	CA12	CYP21A2	CYP4B1	DES	HHATL	HSPB3	KIF12	LDLRAD1	LINGO4	LRRC31	MUC6	MYF6	MYH1	OR4K15	RNF186	SCGB1D2	SCGB2A1	SCGB2A2	SERPINA11	SERPINA6	TFF1	TFF3	TNNT3	UNC45B
Module 274	C20orf85	CARTPT	CNTN4	CYP24A1	DSCR8	EEF1A2	FGF10	KNDC1	LMO1	MRGPRE	PAX2	PLA2G4D	PPP2R2C	SLC5A8	SLC7A4
Module 275	CBLN2	CLSTN2	CYP4F8	ELN	GHRH	LRRC17	MMP23B	NEFL	NXPH1	OR2T12	OXT	RFPL4B	TFAP2B
Module 276	AADACL2	AADACL3	ACADL	ACSM2B	ACVR1C	ADAM2	ADH1A	ADH1B	ADH1C	ADIG	ADIPOQ	AFP	ALB	ALDH1L1	ALOX15B	ANGPTL7	AOC3	APOB	AQP7	ATOH8	ATP1A2	AVP	B3GALT1	BTNL9	C2orf40	C6	C8orf22	CA3	CA4	CA6	CACNG2	CARTPT	CD300LG	CD36	CES1	CFD	CFHR5	CIDEA	CIDEC	CLEC3B	CNN1	COL17A1	CPA1	CRHBP	CSF3	CSN1S1	CSN2	CYP1A1	CYP2A6
Module 277	ADAM2	AFM	ALB	CDH1	DMP1	HIST1H1D	HIST1H2AL	HIST1H2BM	HIST1H3F	HMX2	INHBC	LYZL2	MTNR1B	OR52E6	OR52N5	TH	TRIM54	ZG16
Module 278	AQP5	BMP3	C1orf100	CACNG2	CCK	CSN1S1	CSN2	GH2	HES5	INSL6	LALBA	PIGR	SCGB3A1	STXBP6	UGT2B28	WFDC5	ZP2
Module 279	ACTL8	APOA2	AQP5	BEST2	C1QL4	C6orf15	CALCB	CALML5	CCK	CDH19	CDX2	CHODL	CRYAA	DLX6	DNER	DPP10	FAM19A4	FGFBP1	FGFBP2	GABRG3	GABRP	GHRHR	GJB3	GJB5	GLDC	HR	HTR6	INA	KCNV1	KLK8	KLK9	KRT16	KRT81	KRT82	KRTDAP	LEMD1	LOXL4	MAPK4	MATN4	MSLN	NKX2-1	NKX2-5	ONECUT2	OR2S2	PGLYRP3	PI3	POU4F1	PRAME	PRSS33
Module 280	AVP	BTN1A1	CER1	CR2	CSN1S1	CSN2	CSN3	CYP26C1	DCD	GH1	LACRT	LALBA	LIM2	MTNR1A	NPY	NT5C1A	OCA2	OR10V1	OR11H4	OR3A3	PCOLCE2	SCGB1D2	SCGB2A2	SERPINB12	SIM1	SMR3A	SMR3B	SST	STAC2	XDH	XKR4
Module 281	ACTG2	C10orf90	C4BPA	CAPZA3	CDH19	CEBPE	COL17A1	CSN1S1	CSN2	CSN3	DACT2	DCT	EDN3	FABP7	FAM3D	FETUB	FGFBP1	GABRP	GCNT3	GJB5	GPR87	GRIA4	HS3ST4	HSPB3	IL17B	KCTD14	KLK3	KLK5	KLK6	KLK7	KLK8	KLK9	KRT13	KRT14	KRT15	KRT6A	KRT6B	LALBA	LY6D	MUC7	OCA2	OR7A5	OVCH2	PI3	PIK3C2G	PKHD1L1	PTN	PTPRZ1	ROPN1
Module 282	AGTR1	ANGPTL5	ASB15	ASB5	C6	C8orf22	CSNK1A1L	DCT	DES	DIRAS2	DMRT2	DPT	DUSP27	HSPB3	LCE3A	MYH1	MYL1	MYL2	MYOT	OR1E1	PAPPA2	PEX5L	PYGM	SCN3A	SPRR2G	TNNT3	TRDN	VGLL2
Module 283	AFP	AGR2	ALB	AMHR2	C1orf64	CLEC3A	GAL3ST2	GIPR	GPR88	HUS1B	MNX1	OTOR	PGC	TOX3	UGT3A1	ZG16
Module 284	ACTC1	ADIG	AGXT2	C5orf38	COL2A1	CORO6	CYP4F22	DHRS2	DNAI1	EFNA2	FXYD4	HIST1H2BM	IGFBP6	KRT12	LYZL2	MAFA	MCCD1	MYL1	OPRD1	OR52E6	OR56A3	PAX7	RFX2	SCUBE1	TUBB2B
Module 285	ARHGDIG	CHGA	CIB4	CPB1	DRD2	EFNA2	GDAP1L1	GNG13	GPHA2	GPR6	HRH3	KCNC1	KCNC2	OTOP3	RIMS2	SCGB1D4	SCGN	SEBOX	SLITRK1	SYT5
Module 286	AADACL3	AMHR2	CIB3	DMRTC2	FGA	GPR115	SEZ6	SLC6A3	SYT5	TAC1	TEKT1	TFF1	WFDC6
Module 287	ARL14	CALCB	CASP14	CCL7	CRABP1	GABBR2	HIST1H3C	IVL	KRT79	LY6D	PGLYRP3	POU4F1	ROS1	S100A8	SERPINB4	SERPINB7	SLC6A15	UCHL1	ZIC4
Module 288	ABCC12	ABCC8	APOD	BMP4	CACNG6	CEACAM3	CEACAM7	CIB3	DACH1	DIO3	DMRTC2	EEF1A2	EMX1	F7	FAM135B	FOXA1	FSIP1	FSTL4	GATA2	GATA3	HOXB3	HS6ST3	KRT12	KRT24	LCE3A	LRFN2	MLPH	MPV17L	MSMB	MSX2	PAX2	PGC	PIP	PNLIPRP3	PRR15	REEP1	RET	RND1	SCGB1C1	SCT	SERPINA11	SPINK4	SULT2B1	TBX20	TEKT1	TFF1	TFF3	TNNI3	TOX3
Module 289	AFM	AFP	ALB	C20orf85	CHRNA9	CST9L	CST9	FGB	GIPR	GSTM1	KLK3	KRT37	LGI1	LYZL2	MCCD1	OPTC	SGCG	THRSP	TH	VSTM2A	ZG16	ZNF804B
Module 290	AADACL3	ACADL	ACTG2	ACVR1C	ADH1A	ADH1B	ADH1C	ADH7	ADIPOQ	AKR1C1	ALB	ALDH1L1	ALOX15B	ANGPTL7	AQP7	ASB5	ATP13A5	ATP1A2	AVP	BNC1	C10orf90	C1QL2	C4BPA	C6	C8B	C8orf22	CA3	CA4	CA6	CACNG2	CAPZA3	CD300LG	CES1	CFHR5	CIDEA	CIDEC	CLCA1	CLCA4	CMTM5	COL17A1	CPA1	CRHBP	CSF3	CSN1S1	CSN2	CXCL2	CYP1A1	DACT2	DES
Module 291	AADACL3	ACACB	ACADL	ACSM2B	ACVR1C	ADAM2	ADH1A	ADH1B	ADH1C	ADH7	ADIG	ADIPOQ	AFP	ALB	ALDH1L1	ALOX15B	ANGPTL7	APOB	AQP7	ATP1A2	B3GALT1	BMP3	C10orf90	C4BPA	C8orf22	CA3	CA4	CA6	CACNG2	CAPZA3	CD300LG	CFHR5	CIDEA	CIDEC	CLCA1	CLEC3B	CLEC4G	CMTM5	COL17A1	CPA1	CSF3	CSN1S1	CSN2	CSN3	CST11	CST8	CYP1A1	CYP2A6	CYP2C19
[truncated: 249 more columns]

## Sheet: M6. NMF (Best rank = 90)
Module1	OR5I1	OR6C4	DEFB129	OR10K2	PRM3	OR8B4	OR2M5	PRM2	OR4N5	KRTAP6-3	OR5M9	CRYGA	OR51S1	OR4C46	OR10T2	TAS2R16	SPACA1	OR4S1	OR8D4	GUCA2B	OR51G2	REG3A	TAAR6	OR8K3	OR2M2	OR8K5
Module2	ZBP1	PSMB9	IFIT3	IFI44	FAM24A	STAT1	MX1	HLA-B	IFIH1	TAP1	BATF2	EPSTI1	GBP5	B2M	HLA-F	OAS2	TAP2	IFIT2	OAS3	XAF1	OASL	RSAD2	IFI27	DDX58	LAG3	IRF1	PARP14	APOL1	IFIT1
Module3	NID2	THBS2	COL3A1	COL1A2	ADAM12	COL6A3	AEBP1	THY1	NOX4	COL5A2	BMP1	OLFML2B	ITGA11	COL12A1	CDH11	VCAN	MMP14	CORIN	FNDC1	PLAU	ASPN	COL5A1	LOXL2	COL8A1	NTNG2	COL1A1	POSTN	FAP	LEPRE1	ADAMTS7	ADAM19	ST6GAL2	RCN3	SGIP1	ADAMTS6	ITGA5	SULF1
Module4	CD27	SLA2	PTPRCAP	CD5	PTPN7	SP140	CD6	GPR18	GZMK	CRTAM	MAP4K1	TRAF3IP3	SPN	LTA	PDCD1	LAT	CCR7	CST7	IL12RB1	JAK3	ZBED2	LTB	SELL	PVRIG	CXCL9
Module5	LUM	COL6A1	DACT1	SPARC	TNFAIP6	SFRP2	COL6A2	SCARF2	MFRP	WNT2	EMILIN1	ADAMTS2	ADAMTS12
Module6	CD3E	CD3D	SLAMF6	CD2	UBASH3A	TRAT1	ITK	TBX21	CD247	SIT1	TBC1D10C	PYHIN1	LCK	CD96	CXCR6	CD3G	CD48	SIRPG	FCRL3	SAMD3	CCL5	NKG7	ARHGAP9	ZAP70	SLAMF1	PTPRC	LY9	IL2RB	EOMES	SPOCK2	IKZF1	CD52	TMC8	NCR3	FASLG	XCL2	ICOS	GPR171	CD7	PSTPIP1	APOBEC3H	HCST	BIN2	AIM2	BTLA	IL10RA	SLAMF7	CTSW	GZMM
Module7	HAVCR2	SIGLEC9	CD68	FCER1G	SLC7A7	CD86	ITGB2	LAPTM5	CD300C	LILRB1	CD53	TYROBP	MYO1F	ITGAX	LILRB4	SPI1	LILRB2	MNDA	LCP2	FCGR2A	NCKAP1L	C1QC	CD37	PTPRO	CD300A	TFEC	C3AR1	CD4	LRRC25	IGSF6	NCF2	SLC15A3	PIK3R5	CD84	GPR65	TNFAIP8L2	HCK	PLEK	LST1	SIGLEC7	CCR5	PILRA	EVI2B	FAM78A	PARVG	CORO1A	NCF1	SLA	HLA-DMB
[truncated: 64 more columns]

## Sheet: M7. NMF (Integrated)
Module1	CLOCK	REST	BIRC6	LCOR	STRN	GMCL1	ZNF148	TGFBRAP1	LMTK2	SMG1	SBNO1	EYA3	ZKSCAN1	ASXL2	KLHL11	DDI2	REL	GTF2H3	TRIM44	MAP3K2	GTF2A1	RBM27	AFF4	IPP	SON	ASH1L	NCOA2	MGAT5	PRKAR2A	SLC30A6	UHMK1	PAFAH1B2	RIF1	DDX46	RC3H2	WAPAL	CCNT1	MATR3	ETV3	PIK3R4	C9orf41	TAOK1	ATF7IP	RAPGEF6	SLC25A40	DNAJC13	ANAPC1	ZBTB11	GTF3C4
Module2	LY9	PYHIN1	AMICA1	CCR2	BTLA	PRF1	C16orf54	KLRK1	KLRB1	DOK2	GFI1	C11orf21	RGS18	GRAP2	MS4A6A	MPEG1	CLEC10A	LGALS2	CD79A	MS4A1	SPIB	XCL1	PRKCQ	GMFG
Module3	LOX	MMP2	PRRX1	CTSK	FIBIN	MRC2	DPYSL3	ADAMTS2	HTRA1	C14orf37	MAGEL2	FBN1	PDGFRB	FAM26E	PCOLCE	NID1	PRICKLE1	ISLR	FOXF2
Module4	POLQ	PLK4	CENPK	KIF11	HMGB2	SGOL2	E2F2	PRM3	OR5R1	C17orf53	FAM83D	ESPL1	MCM10	TUBA1B	ZNF367	CDC6	PCNA	TYMS	HELLS	TCF19	RAD51	CENPE	ARHGAP11A	KIF15	KIF18A	FANCD2	DEPDC1B	LMNB1	RAD51AP1	MCM3	TRAIP	STIL	GSG2	RACGAP1	MCM2	CDC25A	DSN1	BLM	FAM111B	TMPO	MCM6	ESCO2
Module5	OR5B17	IFIT3	MX1	ZBP1	IFIT1	IFIH1	IFIT2	STAT1	IFI44	OAS1	OASL	OAS2	PSMB9	RSAD2	DDX58	IFI27	IFI6	PARP14	IFI44L	OAS3	TAP1
Module6	PTPN7	CST7	MAP4K1	PDCD1	SP140	CORO1A	LTA	AIM2	ZBED2	ZBP1	APOBEC3H	IL12RB1	SELL	GBP5	CXCL9	MYO1G
Module7	LAPTM5	LILRB1	HAVCR2	SIGLEC9	CD86	ITGAX	ITGB2	MYO1F	SLC15A3	SLC7A7	SPI1	LILRB4	TFEC	GPR65	FCER1G	SAMSN1	LILRB2	CD68	IGSF6	MNDA	TYROBP	PIK3R5	C3AR1	PILRA	SIGLEC10	SIGLEC7	CD300C	CD84	FCGR2A	CD300LF	TNFSF13B	PTPRO	LST1	TNFSF8	ST8SIA4	MSR1	SIRPB2	HCK	C1QC
Module8	LUM	COL6A1	DACT1	SPARC	TNFAIP6	SFRP2	COL6A2	SCARF2	MFRP	WNT2	EMILIN1	ADAMTS2	ADAMTS12
Module9	ITGB2	HAVCR2	SIGLEC9	LILRB1	LAPTM5	FCER1G	ITGAX	LILRB4	CD86	SLC7A7	SPI1	CD300C	SLC15A3	TYROBP	GPR65	PILRA	SIGLEC7	PTPRO	CD300LF
Module10	THBS2	NID2	NOX4	COL6A3	COL3A1	SPARC	ADAM12	CORIN	LUM	COL1A2	ASPN	PLAU	ITGA11	FNDC1
Module11	CD53	NCKAP1L	MYO1F	C3AR1	CD4	ARHGAP9	CD68	LRRC25	PLEK	EVI2B	MNDA	LILRB2	PARVG	PIK3R5	IGSF6	HLA-DMB	PTPRC	NCF2	CD300A	DOCK2	LCP2	HCK	C1QC	FCGR2A	BIN2	FYB	TNFAIP8L2	HCLS1	ARHGAP30	EVI2A	C1QB	SELPLG	SLA	TFEC	HLA-DRA	CARD11	NCF1	CD84	IL10RA	AOAH	CCR1	PIK3AP1	SAMSN1	HLA-DPA1	C1orf162	SIGLEC10	CTSS	KLHL6	LST1
Module12	SLA2	PTPRCAP	CD6	CD37	MAP4K1	CD48	PTPN7	TRAF3IP3	PSTPIP1	SP140	CCR5	AIM2	GPR18	FAM78A	LAT	TMC8	CORO1A	CRTAM	SPN
Module13	OR5I1	OR6C4	DEFB129	OR10K2	PRM3	OR8B4	OR2M5	PRM2	OR4N5	KRTAP6-3	OR5M9	CRYGA	OR51S1	OR4C46	OR10T2	TAS2R16	SPACA1	OR4S1	OR8D4	GUCA2B	OR51G2	REG3A	TAAR6	OR8K3	OR2M2	OR8K5	OR51A4	OR8U1	OR5M3	OR4C16	OR10R2	OR5M10	C11orf40	OR8B8	OR4A15	HIST1H2BA
Module14	HAVCR2	LILRB1	CD300C	SLC7A7	CD68	ITGB2	FCER1G	CD53	LAPTM5	CD86	SPI1	CD300A	MYO1F	LILRB4	TYROBP	LILRB2	SIGLEC9	MNDA	LCP2	LRRC25	CCR5	NCKAP1L	ITGAX	NCF2	C3AR1	TFEC	C1QC	CD4	PIK3R5	IGSF6	GPR65	HLA-DMB	FCGR2A	CD37	PLEK	EVI2B	HCK	PARVG	CD84	TNFAIP8L2	C1orf162	HLA-DRA	SLC15A3	LST1	FAM78A	FYB	SELPLG	GNGT2	PTPRO
Module15	PDE4C	C21orf62	SLC36A3	SLC36A2	MOG	CRX	FCAR	ATCAY	KCNA7	PDE6A	MLANA	AIPL1	C14orf105	ELMOD1	DAND5	IAPP	GP6	IL23R	RHD	DPPA4	NANOG	CYP1A2	C14orf178	PILRB	G6PC	MMD2	MEFV	TMIGD2	HRH4	SLC4A1	GRM6	MSH5	AICDA	PPEF2	WFDC8	SEC14L4	TRPV1	ZFP42	PNPLA1	DGKB	PRKCG	SLC7A9	HTR3B	C9orf139	NLRP12
Module16	TRAT1	LCK	SLAMF6	CD3D	SIT1	CD27	CD3E	CD2	UBASH3A	CD5	TBX21	FCRL3	CD247	ITK	SIRPG	LY9	PYHIN1	SPOCK2	TBC1D10C	XCL2	NKG7	CCL5	CD3G	ZAP70	GZMK	SAMD3	BTLA	ICOS	EOMES	CD96	CD52	LTA	IKZF1	SLAMF1	CXCR6	PDCD1	GPR171	CCR7	GZMM	SLAMF7	IL2RB	GFI1	NCR3	CTSW	CD79A	CD7	FASLG	LAMP3	CTLA4
Module17	UBASH3A	TRAT1	ITK	CD247	FCRL3	TBX21	ZAP70	LY9	BTLA	SLAMF1	PYHIN1	GPR171	NCR3	CXCR6	CD96	NKG7	XCL2	GFI1	SPIB	CCR2	CD79A	BLK	GBP4	FCRLA	CTSW	PRF1	GRAP2	AMICA1	CSF2RB	DOK2
Module18	CD53	PTPN7	LCP2	CD37	CCR5	SLA2	EVI2B	CD4	CD48	LILRB1	NCKAP1L	ARHGAP9	CD5	PLEK	CORO1A	FYB	TRAF3IP3	BIN2	CD2	SP140	NCF1	MYO1F	IL12RB1	CD6	CARD11	LAPTM5	HLA-DRA	MAP4K1	PTPRC	ITGB2	HLA-DMB	SIRPG	FAM78A	ARHGAP30	CCL5	TBC1D10C	PSTPIP1	GPR18	CST7	PARVG	LILRB2	SPI1	HCLS1	IKZF1	CD3D	GBP5	PTPRCAP	SELPLG	SLA
Module19	IFIT3	MX1	ZBP1	OAS2	DDX58	IFIH1	STAT1	IFIT2	PSMB9	OAS1	PARP14	IFIT1	RSAD2	IFI44	IFI27	OASL	OAS3	FAM24A	TAP1	IFI6	HLA-B	EPSTI1	SAMD9	IRF1	PARP9	UBE2L6	B2M	PSMB8	USP18	HLA-C	EIF2AK2	APOL1	IFI44L	HLA-F	LAG3	PARP12	IRF9	LAP3	IFI35	LGALS9	IFITM1	NLRC5	TAP2	HLA-A	BATF2	SLC15A3	APOBEC3H	ETV7	XAF1
Module20	THBS2	NID2	LUM	SPARC	COL3A1	COL6A3	COL1A2	TNFAIP6	ASPN	ADAM12	DACT1	COL6A1	NOX4	SCARF2	CDH11	OLFML2B	AEBP1	ST6GAL2	THY1	CORIN	SFRP2	FNDC1	LOXL2	BMP1	ITGA11	OR6C4	COL5A2	COL6A2	EMILIN1	COL8A1	VCAN	MFRP	OR2M5	COL5A1	RCN3	COL1A1	FAP	MMP14	ANTXR1	COL12A1	SPOCK1	ADAMTS6	COL8A2	ADAMTS12	POSTN	ITGBL1	SGIP1	CRISPLD2	CMTM3
Module21	CD27	SLA2	PTPRCAP	CD5	PTPN7	SP140	CD6	GPR18	GZMK	CRTAM	MAP4K1	TRAF3IP3	SPN	LTA	PDCD1	LAT	CCR7	CST7	IL12RB1	JAK3	ZBED2	LTB	SELL	PVRIG	CXCL9	CD37	SIRPG	CCL5	PSTPIP1	CORO1A	IL2RB	CD7	ICOS	SLAMF6	CD3E	TBC1D10C	CD2	CD3D	LCK	SIT1	CD3G	SAMD3	CD52	TMC8	EOMES	SPOCK2	SLAMF7	GZMM	AIM2
[truncated: 179 more columns]

## Sheet: M8. FGMD algorithm
Module 1	AMICA1	LY9	CD5	ITK	CD3E	CD2	PYHIN1	SLAMF1	CD3D	CD247	UBASH3A	CXCR6	SIT1	CD6	LCK	TBC1D10C	TBX21	CD27	KLRK1	GPR171	SIRPG	ZAP70	PTPRCAP	NKG7	SPOCK2	PRF1	CD226	CCL5	GFI1	GRAP2	CST7	CSF2RB	DOK2	ICOS	FASLG	FYB	CD52	IL2RB	CD244	CXCL9	HCST	SRGN	APOBEC3G	PRKCQ	CD200R1	IL18RAP	SLA	IL21R	PDCD1LG2
Module 2	TMC8	CD37	PSTPIP1	JAK3	SPN	BIN2	MAP4K1	TRAF3IP3	AOAH	KLHL6	FAM78A	SP140	CARD11	PARP15	ARHGAP30	TAGAP	CORO1A	FGD2	DOCK2	IRF8	LAT	PTPN22	CIITA	IL12RB1	MPEG1	MYO1G	HLA-DMB	PARVG	FMNL1	PIK3CD	CD28	HLA-DRA	TRAF1	HLA-DPB1	AKNA	LPXN	WDFY4	SELPLG	HLA-DPA1	HLA-DOA	HLA-DMA	FGL2	PIK3R5	MS4A6A	PLCB2	CD74	POU2F2	ABCD2	PTGER4
Module 3	BUB1	ANLN	KIF23	TPX2	CKAP2L	CEP55	KIF14	ASPM	PLK1	SGOL1	BUB1B	FOXM1	FAM83D	DEPDC1	KIF20A	DEPDC1B	KIF11	MKI67	CENPF	POLQ	KIF15	KIF18A	CENPE	KIFC1	ARHGAP11A	CDCA5	STIL	NUSAP1	PRC1	NEIL3	BLM	E2F8	ESPL1	RAD51	NUF2	AURKB	LMNB1	TROAP	MYBL2	HMMR	AURKA	CCNB1	IQGAP3	RRM2	RACGAP1	BIRC5	NEK2	SHCBP1	TRIP13
Module 4	CD93	TEK	ERG	TGFBR2	GPR116	RHOJ	CDH5	LHFP	EBF1	ACVRL1	RFTN2	LDB2	VWF	JAM2	ELTD1	ZEB2	CFH	AOC3	SPARCL1	FMNL3	NRP1	CD34	PDE1A	PTPRB	MYCT1	PEAR1	ARHGEF15	BCL6B	TIE1	CALCRL	THSD7A	FAM124B	MMRN2	KCTD12	EMCN	GNG2	PDE2A	CAV1	HGF	HSPA12B	PROS1	CLEC14A	FGF7	TMEM119	CXCL12	THSD1	DAB2	ANK2	CORO2B
Module 5	CCDC80	OLFML1	ABCA6	SHE	EBF3	ANGPTL1	PODN	DCN	ABCA9	HMCN1	IGF1	CRISPLD2	BNC2	HTRA1	ABCA8	ALDH1A2	MRGPRF	COL6A3	LRP1	FEZ1	PTRF	FLNC	SPON1	MMP2	GLT8D2	CDH11	FAP	COL3A1	LUM	C14orf37	DACT1	CTSK	POSTN	ADAM12	SPARC	COL5A2	SERPINF1	WISP1	SFRP2	COL1A2	OLFML2B	CPZ	EMILIN1	ASPN	TIMP2	PPAPDC3	P4HA3	COL6A2	MAGEL2
Module 6	HEG1	KIAA1462	COL15A1	HSPG2	LAMA4	ZEB1	GPR124	SLIT2	TCF4	AKAP12	F2R	SVEP1	TNS1	JAM3	LRRC32	TBX15	PDGFRB	PCSK5	RBMS3	RUNX1T1	FLRT2	ARHGAP20	LAMA2	PTPRM	COL14A1	RCAN2	PCDH18	ELK3	DLC1	MSRB3	GAS7	LTBP2	FOXO1	TSHZ2	PLSCR4	TSHZ3	RECK	LMOD1	IGFBP7	ADAMTSL1	ADAM23	LAYN	NID1	MRVI1	PCDHGB7	ANGPTL2	PDGFRA	ZFHX4	AXL
Module 7	CD37	CARD11	SELPLG	MS4A6A	CORO1A	FAM78A	PARVG	FGD2	MPEG1	AOAH	TMC8	DOCK2	FMNL1	ARHGAP30	BIN2	PSTPIP1	PLCB2	IRF8	FGL2	WDFY4	HLA-DOA	SPN	SP140	TAGAP	KLHL6	CSF2RB	LPXN	CRTAM	SLAMF7	PTPN22	SLA2	CD40	MYO1G	CD96	SAMD3	TRAF3IP3	IL12RB1	SLAMF8	CCR2	CD226	STX11	CD28	MAP4K1	PIK3CD	CD200R1	RCSD1	IL21R	LYZ	PARP15
Module 8	HCST	CTSS	DOK2	TBC1D10C	CD2	CXCR6	CD6	CD5	CD52	CD3D	CD3E	PYHIN1	UBASH3A	SLAMF1	AMICA1	CST7	SIT1	LCK	LY9	TBX21	PDCD1LG2	CD244	SIRPG	ITK	PIK3AP1	CD247	NKG7	PRF1	APOBEC3G	FASLG	KLRK1	TNFSF13B	HLA-E	CCL5	IL2RB	ZAP70	CECR1	GZMH	CCL4	CD27	GPR171	EBI3	ICOS	PTPRCAP	AIM2	GPSM3	GBP4	EPSTI1	CXCL9
Module 9	AIF1	ABI3	LST1	HCLS1	TNFAIP8L2	NCF4	SPI1	GIMAP4	GNGT2	GMFG	TNFRSF1B	HLA-DPB1	C1QA	HLA-DRA	C1orf162	RNASE6	HLA-DMB	HLA-DPA1	LAPTM5	ARHGAP25	LAIR1	FYB	APBB1IP	SAMSN1	SRGN	MNDA	DPEP2	CD86	LILRB1	SLA	FGR	NCF1	GPR65	HLA-DQA1	HLA-DMA	EVI2A	CLEC4A	PIK3R5	ARHGAP15	CD74	CD300LF	C1QB	LILRB2	SLC7A7	WIPF1	IGSF6	TFEC	ITGB2	CIITA
Module 10	CIDEC	ADIPOQ	GPD1	LEP	KCNIP2	SLC19A3	CIDEA	AQP7	TUSC5	FABP4	LIPE	CD300LG	ADH1B	PCK1	GLYAT	ITIH5	ADH1A	AOC3	C6	RBP4	HEPACAM	ABCA8	TRHDE	CD36	GPX3	LPL	ITGA7	ACVR1C	CPA1	HSPB6	NPR1	TNXB	PDE2A	SDPR	C7	G0S2	KLB	MRAP	ALDH1L1	IGF1	APOB	NNAT	GPAM	TMEM37	CA4	TIMP4	FXYD1	HSPB7	EBF3
Module 11	PSMB9	HLA-B	HLA-F	TAP1	HLA-A	B2M	PSMB8	HLA-E	HCP5	HLA-C	TAP2	NLRC5	BATF2	BTN3A3	ETV7	STAT1	APOL1	BTN3A2	APOL6	BTN3A1	IRF1	XAF1	ZBP1	APOL3	GBP4	GBP1	TRIM22	APOBEC3G	TRIM21	CXCL10	CXCL11	SP140	IFIH1	LGALS9	EPSTI1	RTP4	IFIT3	CASP1	IFI44L	HLA-DMA	IFI44	SAMD9L	LAG3	AIM2	CCL5	SLC15A3	NMI	GBP5	PARP14
Module 12	ASXL2	ZNF641	MGAT5	PRKAR2A	RAD54L2	EXOC6B	TGFBRAP1	STRN	LMTK2	ETV3	RC3H2	BIRC6	NCOA2	RIF1	PPTC7	TTBK2	KLHL11	SBNO1	ATF2	DPP8	MAP3K2	EYA3	NHLRC2	USP12	PAFAH1B2	TOR1AIP2	SLC30A6	SETX	LRCH3	ZDHHC20	C9orf41	RNF168	YLPM1	GTF3C4	GTF2H3	GMCL1	SCYL2	TRIP12	ADAT1	NEU3	MYO9A	RNF111	PTPLB	APC	KCTD20	UBR4	CEP350	STT3B	ASH1L
Module 13	EBF1	PDE1B	CD93	ERG	GPR116	RHOJ	KDR	LHFP	CALCRL	CDH6	EBF2	PDE1A	FHL5	GNG11	JAM2	GPR124	HSPA12B	COL15A1	SPARCL1	KIAA1462	CYGB	LRRC32	RFTN2	HEG1	MEF2C	CORO2B	RCAN2	IGFBP7	HSPG2	JAM3	ZEB1	THSD7A	F2R	OLFML1	GRID1	SYNPO	SLIT3	PCSK5	EGFLAM	TGFBR2	COL14A1	PDGFRB	SVEP1	NRP1	ECM2	PLXDC1	PROS1	LAMA4	CD200
Module 14	CRX	C21orf62	PDE4C	SLC36A2	FCAR	RHD	SLC36A3	ELMOD1	IAPP	C14orf105	CCL16	ATCAY	CYP1A2	MLANA	SLC7A14	PDE6A	IL23R	SLC4A1	ADRA1A	DAND5	KCNA7	TRPM3	C14orf178	DPPA4	MMD2	G6PC	AIPL1	WNT9B	HRH4	MOG	NANOG	HYMAI	GP6	PPEF2	SLC25A34	GRM6	FAM106A	WFDC8	DGKB	MEFV	SLC7A9	KCTD19	LENG8	AHSA2	RPL32P3	TTLL3	TRPV1	CLEC4M	BMS1P5
Module 15	CCNT1	UHMK1	DDI2	REST	GTF2A1	HIPK3	LATS1	LCOR	TAOK1	CLOCK	SON	TRIM44	RAPGEF6	REL	LNPEP	KIF2A	PPP4R2	DDX46	N4BP2	SERINC5	RSC1A1	IPP	NSD1	SLC25A40	ZKSCAN1	MAN1A2	BAGE2	DNAJC13	PBRM1	KIAA2018	SHPRH	GOLGA4	HIPK1	GCC2	PIK3R4	SMCR8	ZNF148	SMG1	PIK3C2A	IPMK	MYSM1	SEC24A	BTAF1	BCLAF1	MAN2A1	TGOLN2	PRDM10	ANKFY1	SETD2
Module 16	HCLS1	ARHGAP25	GIMAP4	KLHL6	SLC9A9	CD226	CSF2RB	TNFRSF1B	FAM78A	FLI1	ARHGAP15	TAGAP	FGD2	CD200R1	RGS18	PTPN22	PTGER4	SPN	CMKLR1	CD28	ARHGAP30	CCR2	CD37	PARP15	FMNL1	PLCB2	BIN2	HLA-DQA1	TMC8	PARVG	CRTAM	STX11	CD3G	SLAMF7	VAV1	EOMES	PIK3CD	SP140	CD96	LPXN	AKNA	SAMD3	MFNG	C16orf54	POU2F2	MYO1G	IL21R	PSTPIP1	TRAF3IP3
Module 17	WIPF1	DOCK2	FYB	APBB1IP	SELPLG	EVI2A	SAMSN1	TLR4	FGL2	IL16	WDFY4	MPEG1	PIK3CG	AOAH	PIK3R5	MS4A6A	HLA-DOA	IRF8	SLA	GPR65	TNFSF8	CARD11	TFEC	SLCO2B1	ITK	SRGN	ST8SIA4	CLEC4A	IGSF6	PDCD1LG2	DOCK8	CD84	CD300LF	CTSS	CXCR6	CD5	CD6	PYHIN1	SLAMF1	SIGLEC10	LY9	UBASH3A	CPVL	KCNAB2	TNFSF13B	PIK3AP1	CD180	RCSD1	CD2
Module 18	ADAMTS2	ADAM12	FBN1	COL6A3	FAM26E	THBS2	FAP	VCAN	POSTN	CDH11	WISP1	DACT1	AEBP1	LUM	NID2	FSTL1	ANGPTL2	PRRX1	MMP2	PDGFRB	CTSK	GLT8D2	BNC2	C14orf37	TIMP2	TSHZ3	SPON1	DCN	NID1	HMCN1	P4HA3	HTRA1	DPYSL3	LOX	ITGA11	NOX4	SGCD	RASGRF2	ASPN	ANTXR1	TBX5	ECM2	FEZ1	SPOCK1	ZFPM2	COL10A1	COL8A1	LAMA4	PCDH7
Module 19	COL5A2	COL3A1	COL5A1	COL1A2	COL1A1	SPARC	OLFML2B	COL6A2	COL6A1	EMILIN1	LRRC15	MRC2	SERPINF1	MSRB3	FIBIN	MAGEL2	SFRP2	THY1	PCOLCE	CMTM3	COL8A2	SCARF2	MFAP5	EFEMP2	PTRF	COPZ2	ISLR	PDGFRL	MFRP	TGFB1I1	DKK3	LOXL1	PDPN	C1QTNF6	MRVI1	HTRA3	PPAPDC3	MXRA8	F13A1	FBLN2	GAS1	FGF1	PODNL1	CLEC11A	LAYN	SYDE1	ACTA2	TAGLN	MYL3
Module 20	CD2	LY9	CD5	CD3E	ITK	CD3D	CD52	PYHIN1	CD247	SIT1	LCK	UBASH3A	CD6	SLAMF1	TBC1D10C	CD27	GPR171	ZAP70	CXCR6	TBX21	PTPRCAP	KLRK1	TMC8	NKG7	CD37	PRF1	PSTPIP1	SIRPG	CCL5	JAK3	MAP4K1	SPN	SP140	BIN2	KLHL6	TRAF3IP3	FAM78A	FASLG	PARP15	ARHGAP30	CORO1A	TAGAP	IL2RB	FGD2	LAT	CD244	PTPN22	HCST	CXCL9
Module 21	AMICA1	SPOCK2	DOK2	CST7	GFI1	CSF2RB	GRAP2	AOAH	CD226	CARD11	DOCK2	IRF8	ICOS	CD200R1	MPEG1	CIITA	APOBEC3G	PRKCQ	HLA-DMB	IL21R	WDFY4	HLA-DRA	HLA-E	TNFRSF8	CTLA4	HLA-DPB1	FUT7	LTA	EBI3	TNFRSF9	HLA-DOA	FGL2	SELPLG	HLA-DPA1	IL2RA	CD40	LYZ	HLA-DMA	SLAMF8	MS4A6A	RCSD1	CD74	APOBEC3C	ABCD2	PTGER4	HLA-DRB6	APOBEC3H	ITGAL	C10orf54
Module 22	TNFRSF1B	ARHGAP25	HCLS1	ARHGAP15	FYB	SRGN	SLA	SAMSN1	PDCD1LG2	NCF1	GMFG	NCF4	CTSS	HLA-DQA1	LILRB2	TFEC	LILRB1	PIK3R5	GNGT2	LAIR1	CD72	TNFSF13B	WIPF1	C1QA	FGR	CD86	TNFAIP8L2	CD300LF	C1orf162	TRPV2	AIF1	APBB1IP	CLEC4A	HVCN1	EVI2A	SLC9A9	LAPTM5	IGSF6	SIGLEC10	RNASE6	RGS18	MNDA	C1QB	ITGB2	VAV1	DPEP2	SPI1	GPR65	LST1
Module 23	COL3A1	COL5A2	COL1A2	SPARC	COL5A1	COL1A1	OLFML1	OLFML2B	PODN	COL6A2	LRRC15	MSRB3	COL6A1	DPYSL3	FIBIN	SFRP2	SERPINF1	CCDC80	CRISPLD2	LOX	COL8A2	EMILIN1	MFAP5	MAGEL2	THY1	TBX5	MRC2	PCOLCE	LRRC32	ISLR	PDGFRL	FEZ1	EFEMP2	CPZ	FILIP1L	CMTM3	MFRP	COPZ2	SCARF2	DKK3	LOXL1	PDPN	TGFB1I1	PTRF	MRVI1	HTRA3	JAM3	GPR124	PPAPDC3
Module 24	SPI1	ABI3	LST1	AIF1	TNFAIP8L2	NCF4	HCLS1	LAPTM5	TYROBP	GNGT2	TNFRSF1B	LAIR1	LILRB1	C1QA	MNDA	CD74	HLA-DPB1	C1QB	C1orf162	PARVG	GPR65	CD86	HLA-DRA	MS4A6A	HLA-DMB	ITGB2	RNASE6	FCER1G	HLA-DPA1	HLA-DMA	C1QC	HAVCR2	SLC7A7	APBB1IP	FGR	CD37	LILRB2	NCF1	LILRB4	FAM78A	CD300LF	IGSF6	SRGN	FMNL1	LRRC25	HLA-DQA1	CLEC4A	DPEP2	CSF1R
Module 25	SELPLG	CTSS	CARD11	FGD2	DOK2	BIN2	ARHGAP30	PTPN22	KLHL6	SLAMF8	PIK3AP1	HCST	SPN	PDCD1LG2	SP140	TNFSF13B	CD6	CCL4	LYZ	CRTAM	IL21R	CST7	CXCR6	SLAMF7	CD180	CCR1	CD2	MYO1G	CD52	CD5	PYHIN1	C16orf54	TBC1D10C	CD28	TNFRSF9	TRAF3IP3	TBX21	AMICA1	KCNAB2	LY9	CD96	EPSTI1	CD3E	SLAMF1	IL2RB	UBASH3A	CD244	PRF1	CCR2
Module 26	APBB1IP	GPR65	SELPLG	EVI2A	LAIR1	SAMSN1	MS4A6A	FYB	HLA-DMB	DOCK2	CD86	PIK3R5	HLA-DRA	SLA	TFEC	CLEC4A	MPEG1	AOAH	LILRB1	CSF1R	WIPF1	SRGN	HLA-DPA1	WDFY4	CARD11	C3AR1	CTSS	HLA-DPB1	HLA-DQA1	CD33	LILRB2	CD300LF	HLA-DOA	IGSF6	FGL2	NCF1	C1QA	HLA-DMA	C1QB	CD74	IRF8	CIITA	C1QC	SIGLEC10	PIK3AP1	PDCD1LG2	TNFSF8	DOK3	PIK3CG
Module 27	CSF2RB	HCST	CRTAM	VAV1	CD226	CD6	SLC9A9	CXCR6	CD2	CCR2	CMKLR1	CD5	C16orf54	PYHIN1	CD52	TBC1D10C	PTGER4	TBX21	UBASH3A	LY9	CD96	CD200R1	GPSM3	CD3E	SLAMF1	CD3G	CD244	PRF1	CD3D	ITK	SIT1	SIRPG	TNFRSF8	LCK	EOMES	SLA2	CD247	SAMD3	CECR1	LCP1	NKG7	GRAP2	GZMK	APOBEC3G	KLRK1	ZAP70	GFI1	CLEC12A	CD27
Module 28	FAM78A	FGD2	PARVG	ARHGAP30	FMNL1	PTPN22	PLCB2	CD37	TAGAP	KLHL6	BIN2	SPN	DOK2	STX11	TMC8	LPXN	MYO1G	CORO1A	SLAMF8	IL12RB1	PSTPIP1	AMICA1	PIK3CD	SP140	PARP15	LYZ	IL21R	CST7	CCL4	TRAF3IP3	POU2F2	SLAMF7	TNFRSF9	CD28	IL2RB	GBP5	FASLG	MAP4K1	CD72	GBP4	GZMH	AIM2	ICOS	IL2RA	LAX1	FAM26F	IRF4	AKNA	JAK3
Module 29	OLFML1	PDGFRB	NID2	LRP1	ANGPTL2	KIAA1462	PODN	CCDC80	NID1	CRISPLD2	EMILIN1	MAGEL2	THY1	TBX5	ITGBL1	MRC2	PCOLCE	RECK	LRRC32	SLC38A4	ISLR	ZEB1	FEZ1	EFEMP2	FILIP1L	CMTM3	AXL	TCF4	LOXL1	TGFB1I1	ADAMTS6	MFRP	SCARF2	TBX15	LAMA4	MXRA8	PTRF	LTBP2	PPAPDC3	FOXF2	OMD	CPZ	ZFHX4	FLNC	GPR124	GAS7	SORCS2	NDN	SNAI2
Module 30	DCN	ADAM12	FBN1	FAP	BNC2	CDH11	COL6A3	LUM	MMP2	CTSK	GLT8D2	VCAN	DACT1	FAM26E	PRRX1	OLFML1	WISP1	THBS2	FSTL1	SPON1	POSTN	HMCN1	TSHZ3	PDGFRB	C14orf37	NID2	LRP1	RASGRF2	NID1	ANGPTL2	SGCD	MSRB3	KIAA1462	DPYSL3	SERPINF1	PODN	CCDC80	LOX	ECM2	ZFPM2	CRISPLD2	MAGEL2	EMILIN1	PCOLCE	PCDH7	THY1	TBX5	MRC2	RECK
Module 31	COL3A1	COL1A2	COL5A2	SPARC	COL1A1	COL5A1	AEBP1	TIMP2	OLFML2B	HTRA1	ADAMTS2	COL6A2	ASPN	P4HA3	LRRC15	NOX4	COL6A1	COL10A1	ANTXR1	ITGA11	FIBIN	SFRP2	COL8A1	COL8A2	MFAP5	ITGBL1	SLC38A4	PDGFRL	EFEMP2	COPZ2	SCARF2	SPOCK1	FN1	TGFB1I1	LOXL1	ST6GAL2	HTRA3	ADAMTS6	MXRA8	F13A1	C1QTNF6	TNFAIP6	GLIS3	FLNC	SALL1	SGIP1	MMP14	RUNX2	EVC
Module 32	AOAH	AIF1	MS4A6A	HCLS1	TNFRSF1B	MPEG1	SAMSN1	FGL2	FYB	DOCK2	SELPLG	PIK3R5	APBB1IP	CARD11	MNDA	SLA	ARHGAP25	SRGN	FGD2	CD37	RNASE6	GPR65	PTPN22	EVI2A	IRF8	TAGAP	WDFY4	ARHGAP15	NCF4	WIPF1	BIN2	HLA-DOA	CLEC4A	FAM78A	KLHL6	ARHGAP30	PARVG	SPN	FMNL1	CD300LF	TFEC	TNFAIP8L2	PLCB2	CSF2RB	TMC8	C1orf162	GNGT2	FGR	IGSF6
Module 33	HLA-DMB	LILRB1	CD86	HLA-DRA	HLA-DPA1	HLA-DPB1	LAPTM5	LAIR1	SLC7A7	HLA-DQA1	CTSS	NCF1	LILRB2	ITGB2	CD2	CXCR6	C1QA	HCST	C1QB	CIITA	CD6	HLA-DMA	PYHIN1	PDCD1LG2	CD5	CD52	ITK	CD3D	CD3E	SLAMF1	UBASH3A	CD244	TBC1D10C	LILRB4	TRPV2	SIT1	LCK	LY9	CD74	TBX21	SIRPG	FASLG	SLAMF8	PIK3AP1	CD247	NKG7	PRF1	LYZ	CD40
Module 34	DOK2	CRTAM	CCR2	SLAMF7	AMICA1	CD96	C16orf54	CST7	SAMD3	CD3G	SLA2	EOMES	APOBEC3G	STAT4	GPR18	CD38	GZMK	IRF4	EBI3	BTLA	CD69	TRAT1	LRMP	FCRL3	CTSW	C11orf21	GPR114	PLA2G2D	APOBEC3H	PDCD1	LAX1	SELL	CD7	ITGB7	STAP1	CD8B	ASB2	GZMM	CCR7	XCL1	KLRB1	NCR3	TSPAN32	FCRLA	CD79B	RASGRP2	CD79A	BANK1	POU2AF1
Module 35	AIF1	NCF4	MNDA	C3AR1	GPR65	CCR1	CD300LF	MS4A6A	DOK3	CTSS	IGSF6	APBB1IP	CD300A	C1orf162	PIK3R5	SAMSN1	TNFAIP8L2	CD33	CSF1R	TFEC	PIK3AP1	LST1	SLA	FGR	DOCK2	SRGN	FYB	GNGT2	CLEC4A	EVI2A	AOAH	MPEG1	SELPLG	SLCO2B1	CARD11	WIPF1	CD300C	ABI3	RNASE6	SIGLEC10	DPEP2	SIRPB2	PDCD1LG2	LPXN	FGL2	TNFSF8	TNFSF13B	VAV1	IRF8
Module 36	NCF1	PARVG	HCLS1	FGD2	PLCB2	FMNL1	FAM78A	SLAMF8	TNFRSF1B	ARHGAP30	BIN2	CD37	PTPN22	KLHL6	LY96	TAGAP	CORO1A	STX11	PSTPIP1	ARHGAP25	CD180	LYZ	MYO1G	TMC8	HCST	TNFRSF9	IL21R	SPN	PIK3CD	CCL4	ST8SIA4	POU2F2	CD40	CD28	CRTAM	PARP15	SP140	CD72	VNN2	TRAF3IP3	RCSD1	VCAM1	AIM2	LYN	FAM26F	APOBEC3C	IL2RA	IFI16	TLR1
Module 37	NID2	ADAM12	COL5A2	COL5A1	COL1A2	COL3A1	SPARC	COL6A3	FBN1	COL1A1	FAP	FAM26E	OLFML2B	DACT1	POSTN	VCAN	LUM	THBS2	CDH11	PDGFRB	FSTL1	OLFML1	MMP2	BNC2	GLT8D2	PRRX1	HTRA1	ANGPTL2	AEBP1	CTSK	COL6A2	C14orf37	TSHZ3	TIMP2	SPON1	NID1	DCN	P4HA3	EMILIN1	COL6A1	HMCN1	WISP1	ADAMTS2	DPYSL3	PODN	CRISPLD2	SFRP2	ITGA11	LRRC15
Module 38	LRP1	LRRC32	MSRB3	KIAA1462	RECK	ITGBL1	DKK3	TCF4	MRVI1	SLIT3	JAM3	ZEB1	GPR124	TBX15	LTBP2	F13A1	OMD	GAS7	FGF1	SALL1	HSPG2	KERA	FGF14	SLC24A2	RUNX1T1	FLRT2	LAMA2	GRID1	FOXF2	TLL1	LMOD1	HEG1	CXCL12	RBMS3	PDGFRA	CILP	PHLDB1	LAYN	MYH13	AKAP12	PCSK5	ADAM23	CFH	RFTN2	EHD2	NEGR1	NUAK1	CNIH3	SFRP4
Module 39	LILRB1	C1QB	CD86	LILRB2	FCER1G	LAIR1	SPI1	C1QC	AIF1	C1QA	MNDA	NCF4	CD300LF	C3AR1	PIK3R5	TRPV2	GPR65	TYROBP	TFEC	APBB1IP	MS4A4A	IGSF6	FGR	SELPLG	CLEC4A	CSF1R	C1orf162	CD33	TNFAIP8L2	SRGN	SAMSN1	NCF1	SLA	NCF2	GNGT2	DOK3	RNASE6	EVI2A	DOCK2	FYB	LST1	NLRC4	HCK	WIPF1	CARD11	PILRA	CD300C	SLCO2B1	ABI3
Module 40	FGD2	CTSS	CCR1	PLCB2	FAM78A	PARVG	PIK3AP1	FMNL1	ARHGAP30	BIN2	PTPN22	KLHL6	TAGAP	SPN	TNFSF13B	MYO1G	PIK3CD	KCNAB2	CD180	CD28	POU2F2	CD40	CXCR6	CD6	PARP15	SP140	IL12RB1	SLAMF7	EPSTI1	VNN2	TRAF3IP3	RCSD1	CCR2	VCAM1	CD2	CD5	LYN	UBASH3A	ZC3H12D	PYHIN1	APOBEC3C	ITK	MAP4K1	AKNA	EOMES	TRIM22	CD97	CASP1	CD3E
Module 41	HCLS1	TNFRSF1B	DOK2	CD37	STX11	CORO1A	PSTPIP1	ARHGAP25	TMC8	HCST	GMFG	ARHGAP15	HLA-DRB6	GIMAP4	C10orf54	PRF1	CST7	CD52	TBC1D10C	FASLG	CD244	NKG7	AMICA1	TNFRSF8	CD200R1	TBX21	GZMH	CCL5	FLI1	EBI3	SERPINB9	HLA-E	APOBEC3G	GIMAP6	GIMAP8	MFNG	ABCD2	CCR4	IL7R	GIMAP1	GIMAP7	LRMP	GIMAP5	CCDC69	CD1D	CD69	GRAP2	TNFAIP8	BANK1
Module 42	MS4A6A	MPEG1	AOAH	SLAMF8	LY96	PDCD1LG2	FGL2	TNFRSF9	IL21R	ST8SIA4	CRTAM	GBP5	IL2RB	PRDM1	RGS18	DOCK8	ICOS	IL2RA	IFI16	SLAMF1	CD96	C16orf54	CTLA4	SAMD3	CD3G	SLA2	GNG2	TGFBR2	KCTD12	ETS1	FMNL3	SH2B3	SYT11	NLRP1	PLCL2	MCTP1	ITGA4	NLRP3	CFH	CLEC2B	DPYD	DOCK10	C3	RASSF2	STAT4	RAB8B	P2RY13	PRDM8	CAMK4
Module 43	GIMAP4	ABI3	HCLS1	AIF1	GMFG	TNFRSF1B	GNGT2	GIMAP1	C10orf54	MFNG	MS4A6A	TNFAIP8L2	ARHGAP25	CD37	ARHGAP15	HLA-DPB1	TMC8	AOAH	GIMAP5	NCF4	LST1	CORO1A	CARD11	MPEG1	FAM78A	WIPF1	PSTPIP1	CSF2RB	FGL2	EVI2A	SELPLG	HLA-DPA1	C1orf162	DOCK2	RNASE6	FGD2	APBB1IP	IRF8	ARHGAP30	SRGN	HVCN1	SPN	FMNL1	FYB	WDFY4	HLA-DMB	FGR	DPEP2	PARVG
Module 44	DOK2	TBC1D10C	HCST	CD3E	AMICA1	CD2	CD3D	LY9	CD6	CD5	CRTAM	PYHIN1	SAMD3	CD52	C16orf54	GZMK	SLAMF1	CST7	CCR2	ITK	CXCR6	CD247	UBASH3A	CD96	SLA2	CD244	SIT1	EBI3	KLRK1	LCK	SLAMF7	TBX21	SIRPG	STAT4	CD3G	MAP4K1	AKNA	CD27	GPR171	NKG7	PRF1	EOMES	ZAP70	APOBEC3G	GPR18	IL12RB1	TNFRSF8	PTPRCAP	GFI1
[truncated: 100 more columns]
