# Supplementary material for: FGMD: A novel approach for functional gene module detection in cancer
Source: PLoS One. 2017 Dec 15;12(12):e0188900. doi: 10.1371/journal.pone.0188900 (PMC5731741; doi:10.1371/journal.pone.0188900)
Supplement: S3 Table — (XLSX) [file pone.0188900.s003.xlsx]

## Sheet: Microarray
	# of modules	Ratio of modules enriched in GO Terms	Ratio of modules enriched in KEGG Pathways	Ratio of modules enriched in BioCarta Pathways	Ratio of modules enriched in TFs	Ratio of breast cancer genes in modules
10	2	0.5	1	0.5	0.5	0.157255
20	5	0.4	0.6	0.2	0.2	0.177763
30	6	0.5	0.666667	0.333333	0.5	0.221264
40	10	0.3	0.6	0.1	0.4	0.199598
50	10	0.5	0.7	0.2	0.5	0.283065
60	10	0.5	0.8	0.4	0.6	0.208755
70	10	0.5	0.8	0.4	0.6	0.223673
80	12	0.333333	0.5	0.25	0.416667	0.188959
90	14	0.428571	0.428571	0.214286	0.285714	0.177698
100	11	0.363636	0.545455	0.272727	0.272727	0.198614

## Sheet: RNA-Seq
	# of modules	Ratio of modules enriched in GO Terms	Ratio of modules enriched in KEGG Pathways	Ratio of modules enriched in BioCarta Pathways	Ratio of modules enriched in TFs	Ratio of breast cancer genes in modules
10	2	1	0.5	0.5	0.5	0.208291
20	3	0.666667	0.666667	0.333333	0.666667	0.289307
30	5	0.4	0.6	0.2	0.6	0.26902
40	4	0.75	0.75	0.5	0.5	0.301417
50	7	0.571429	0.714286	0.285714	0.428571	0.272527
60	5	0.6	0.8	0.4	0.4	0.280812
70	6	0.666667	1	0.333333	0.5	0.289149
80	5	0.6	0.8	0.2	0.4	0.327983
90	7	0.571429	0.857143	0.285714	0.428571	0.304637
100	7	0.571429	0.714286	0.285714	0.428571	0.385196
