# Supplementary material for: FGMD: A novel approach for functional gene module detection in cancer
Source: PLoS One. 2017 Dec 15;12(12):e0188900. doi: 10.1371/journal.pone.0188900 (PMC5731741; doi:10.1371/journal.pone.0188900)
Supplement: S4 Table — (XLSX) [file pone.0188900.s004.xlsx]

## Sheet: Microarray
1) GO term enrichment test for microarray data
Statistics	M1	M2	M3	M4	M5	M6	M7	M8
\# of modules	311	305	86	90	206	10	40	81
\# of enriched modules	29	32	17	11	84	5	16	49
Ratio of enriched modules	0.093	0.105	0.198	0.122	0.408	0.5	0.400	0.605
\# of enriched terms	192	209	213	42	1134	91	356	375
\# of enriched terms per module	0.617	0.685	2.477	0.467	5.505	9.100	8.900	4.630
2) BioCarta enrichment test for microarray data
Statistics	M1	M2	M3	M4	M5	M6	M7	M8
\# of modules	311	305	86	90	206	10	40	81
\# of enriched modules	7	20	5	8	23	4	9	28
Ratio of enriched modules	0.023	0.066	0.058	0.089	0.112	0.4	0.225	0.346
\# of enriched terms	28	57	30	15	51	35	109	103
\# of enriched terms per modules	0.091	0.187	0.349	0.167	0.248	3.500	2.725	1.272
M1 : Hierarchical clustering with Euclidean distance
M2 : Hierarchical clustering with (1- PCC) distance
M3 : K-means clustering
M4 : CLICK clustering
M5 : SAMBA Biclustering
M6 : Non-negative factorization
M7 : FGMD algorithm

## Sheet: RNA-Seq
1) GO term enrichment test for microarray data
Statistics	M1	M2	M3	M4	M5	M6	M7	M8
\# of modules	301	323	48	56	291	7	21	113
\# of enriched modules	35	36	11	6	105	4	12	62
Ratio of enriched modules	0.116	0.111	0.229	0.107	0.361	0.571	0.571	0.549
\# of enriched terms	182	236	182	38	1683	58	226	676
\# of enriched terms per module	0.605	0.731	3.792	0.679	5.784	8.286	10.762	5.8
2) BioCarta enrichment test for microarray data
Statistics	M1	M2	M3	M4	M5	M6	M7	M8
\# of modules	301	323	48	56	291	7	21	113
\# of enriched modules	15	17	7	4	32	2	6	44
Ratio of enriched modules	0.050	0.053	0.146	0.071	0.110	0.286	0.286	0.389
\# of enriched terms	45	53	41	5	133	17	78	143
\# of enriched terms per module	0.150	0.164	0.854	0.089	0.457	2.429	3.714	1.265
M1 : Hierarchical clustering with Euclidean distance
M2 : Hierarchical clustering with (1- PCC) distance
M3 : K-means clustering
M4 : CLICK clustering
M5 : SAMBA Biclustering
M6 : Non-negative factorization
M7 : FGMD algorithm
