# Supplementary material for: FGMD: A novel approach for functional gene module detection in cancer
Source: PLoS One. 2017 Dec 15;12(12):e0188900. doi: 10.1371/journal.pone.0188900 (PMC5731741; doi:10.1371/journal.pone.0188900)
Supplement: S5 Table — (XLSX) [file pone.0188900.s005.xlsx]

## Sheet: GO
Module_Number	# of gene in function	# of gene in module	# of common gene	Description	p-value	related_gene	adjusted_p-value
14	159	102	7	SYNAPTIC_TRANSMISSION	0.000137308	CPNE6,GRM2,HAP1,HCRT,HTR1B,MTNR1B,NTSR1	0.0141599
14	136	102	7	SECOND_MESSENGER_MEDIATED_SIGNALING	5.13359e-05	CRHR1,GPR3,GRM2,HTR1B,MTNR1A,MTNR1B,SSTR3	0.0060503
14	92	102	7	G_PROTEIN_SIGNALING_COUPLED_TO_CYCLIC_NUCLEOTIDE_SECOND_MESSENGER	3.97538e-06	CRHR1,GPR3,GRM2,HTR1B,MTNR1A,MTNR1B,SSTR3	0.000946963
14	292	102	10	G_PROTEIN_COUPLED_RECEPTOR_PROTEIN_SIGNALING_PATHWAY	4.26091e-05	CRHR1,GPR25,GPR3,GRM2,HTR1B,MLN,MTNR1A,MTNR1B,NTSR1,SSTR3	0.00585876
14	94	102	7	CYCLIC_NUCLEOTIDE_MEDIATED_SIGNALING	4.59134e-06	CRHR1,GPR3,GRM2,HTR1B,MTNR1A,MTNR1B,SSTR3	0.000946963
14	174	102	7	TRANSMISSION_OF_NERVE_IMPULSE	0.000239454	CPNE6,GRM2,HAP1,HCRT,HTR1B,MTNR1B,NTSR1	0.02195
14	21	102	3	DETECTION_OF_EXTERNAL_STIMULUS	0.000422349	OPN1SW,OPN4,PGLYRP1	0.0348438
16	30	97	3	JAK_STAT_CASCADE	0.00106439	CCL2,CCR2,STAT4	0.0387399
16	242	97	14	DEFENSE_RESPONSE	8.33136e-10	AIF1,APOBEC3G,APOL3,C3AR1,CCR2,CD40,CD97,KLRC2,KLRC3,KLRG1,LY96,NCR1,NLRP3,RNASE6	1.71834e-07
16	83	97	5	LOCOMOTORY_BEHAVIOR	0.000243344	CCL18,CCL2,CCL8,CCR2,XCL1	0.0111533
16	30	97	3	IMMUNE_EFFECTOR_PROCESS	0.00106439	APOBEC3G,FCN1,NCR1	0.0387399
16	119	97	8	INFLAMMATORY_RESPONSE	1.37714e-06	AIF1,APOL3,C3AR1,CCR2,CD40,CD97,KLRG1,NLRP3	0.000162306
16	206	97	7	POSITIVE_REGULATION_OF_DEVELOPMENTAL_PROCESS	0.000488828	CD70,IFI16,NCR1,RUNX3,STK17B,TNFSF14,VWC2	0.0212254
16	209	97	15	IMMUNE_RESPONSE	9.1831e-12	APOBEC3G,CCL18,CCL2,CCR2,CD28,CD79B,CD97,CTSC,FCN1,GBP2,IL15,IL1R2,IL6R,NCR1,TRIM22	2.79787e-09
16	104	97	5	RESPONSE_TO_BIOTIC_STIMULUS	0.000689441	APOBEC3G,CCL18,CCL8,NLRP3,TRIM22	0.0284394
16	293	97	17	IMMUNE_SYSTEM_PROCESS	1.01741e-11	APOBEC3G,CCL18,CCL2,CCR2,CD28,CD79B,CD97,CTSC,FCN1,GBP2,IFI16,IL15,IL1R2,IL6R,MAL,NCR1,TRIM22	2.79787e-09
16	283	97	12	RESPONSE_TO_EXTERNAL_STIMULUS	4.39032e-07	AIF1,APOL3,C3AR1,CCL18,CCL2,CCL8,CCR2,CD40,CD97,KLRG1,NLRP3,XCL1	7.24404e-05
16	174	97	8	RESPONSE_TO_WOUNDING	2.29409e-05	AIF1,APOL3,C3AR1,CCR2,CD40,CD97,KLRG1,NLRP3	0.00135187
16	51	97	6	CELLULAR_DEFENSE_RESPONSE	1.14875e-06	CCR2,KLRC2,KLRC3,KLRG1,LY96,NCR1	0.000157954
19	11	94	4	RESPONSE_TO_XENOBIOTIC_STIMULUS	5.49793e-07	UGT2B11,UGT2B15,UGT2B28,UGT2B4	0.00022679
19	83	94	5	LOCOMOTORY_BEHAVIOR	0.000210088	CCL11,CCL7,CXCL11,CXCL13,CXCL9	0.0433306
19	284	94	10	RESPONSE_TO_CHEMICAL_STIMULUS	1.64227e-05	AQP9,CCL11,CCL7,CXCL11,CXCL13,CXCL9,UGT2B11,UGT2B15,UGT2B28,UGT2B4	0.00451623
19	10	94	4	XENOBIOTIC_METABOLIC_PROCESS	3.51631e-07	UGT2B11,UGT2B15,UGT2B28,UGT2B4	0.00022679
25	112	85	6	GENERATION_OF_PRECURSOR_METABOLITES_AND_ENERGY	5.23185e-05	ADIPOQ,AKR1C1,AKR1C3,AQP7,CDO1,PPARG	0.0209099
25	283	85	9	RESPONSE_TO_EXTERNAL_STIMULUS	4.4065e-05	ANXA1,CD36,CDO1,CXCL2,FGF2,FOS,LYVE1,PPARG,PTX3	0.0209099
25	174	85	7	RESPONSE_TO_WOUNDING	7.60361e-05	ANXA1,CD36,CDO1,CXCL2,FOS,LYVE1,PTX3	0.0209099
28	37	80	4	POSITIVE_REGULATION_OF_RESPONSE_TO_STIMULUS	5.13964e-05	CRTAM,PTPRC,SLA2,TRAT1	0.00157045
28	28	80	3	NEGATIVE_REGULATION_OF_MULTICELLULAR_ORGANISMAL_PROCESS	0.000494126	LAX1,PTPRC,SLA2	0.0107277
28	171	80	5	ESTABLISHMENT_OF_PROTEIN_LOCALIZATION	0.0026497	CD3G,CD74,CRTAM,FYB,STAP1	0.0446123
28	68	80	12	CELL_ACTIVATION	2.22045e-15	CD2,CD3D,CD7,CRTAM,LAT,LAX1,LCK,PTPRC,SIRPG,SIT1,SLA2,ZAP70	3.66374e-13
28	46	80	7	POSITIVE_REGULATION_OF_IMMUNE_SYSTEM_PROCESS	5.74962e-09	CRTAM,LCK,PTPRC,SIRPG,SLA2,TRAT1,ZAP70	4.31221e-07
28	25	80	4	LYMPHOCYTE_DIFFERENTIATION	1.03572e-05	CD3D,LCK,PTPRC,ZAP70	0.000427235
28	68	80	4	HEMOPOIESIS	0.000556023	CD3D,LCK,PTPRC,ZAP70	0.011762
28	72	80	4	IMMUNE_SYSTEM_DEVELOPMENT	0.000690676	CD3D,LCK,PTPRC,ZAP70	0.0138977
28	13	80	3	NEGATIVE_REGULATION_OF_IMMUNE_SYSTEM_PROCESS	4.58178e-05	LAX1,PTPRC,SLA2	0.0014607
28	242	80	10	DEFENSE_RESPONSE	9.03214e-07	AOAH,CCL5,CD48,CRTAM,GNLY,ITK,PRF1,PTPRCAP,PTPRC,TRAT1	5.73194e-05
28	12	80	3	CALCIUM_MEDIATED_SIGNALING	3.53866e-05	LAT,SLA2,TRAT1	0.00121641
28	26	80	4	POSITIVE_REGULATION_OF_IMMUNE_RESPONSE	1.21886e-05	CRTAM,PTPRC,SLA2,TRAT1	0.000478838
28	15	80	4	T_CELL_DIFFERENTIATION	1.16598e-06	CD3D,LCK,PTPRC,ZAP70	6.87097e-05
28	27	80	7	REGULATION_OF_T_CELL_ACTIVATION	1.03831e-10	LAT,LAX1,LCK,PTPRC,SIRPG,SIT1,ZAP70	9.51782e-09
28	59	80	7	POSITIVE_REGULATION_OF_MULTICELLULAR_ORGANISMAL_PROCESS	3.45817e-08	CRTAM,LCK,PTPRC,SIRPG,SLA2,TRAT1,ZAP70	2.37749e-06
28	36	80	4	LEUKOCYTE_DIFFERENTIATION	4.60343e-05	CD3D,LCK,PTPRC,ZAP70	0.0014607
28	30	80	4	IMMUNE_EFFECTOR_PROCESS	2.19678e-05	CD74,CRTAM,PTPRC,SLA2	0.000787975
28	61	80	12	LEUKOCYTE_ACTIVATION	5.55112e-16	CD2,CD3D,CD7,CRTAM,LAT,LAX1,LCK,PTPRC,SIRPG,SIT1,SLA2,ZAP70	1.14492e-13
28	20	80	4	ADAPTIVE_IMMUNE_RESPONSE_GO_0002460	4.05179e-06	CD74,CRTAM,PTPRC,SLA2	0.00020892
28	16	80	3	ACTIVATION_OF_IMMUNE_RESPONSE	8.86368e-05	PTPRC,SLA2,TRAT1	0.00224152
28	93	80	4	CELLULAR_CATION_HOMEOSTASIS	0.00179452	CCL5,CD52,LCK,PTPRC	0.0328995
28	17	80	3	B_CELL_ACTIVATION	0.000107198	LAX1,PTPRC,SLA2	0.00260114
28	206	80	7	POSITIVE_REGULATION_OF_DEVELOPMENTAL_PROCESS	0.000148388	CD27,CD2,CRTAM,FASLG,LCK,PTPRC,ZAP70	0.00340055
28	209	80	16	IMMUNE_RESPONSE	2.73115e-14	CCL5,CD74,CD7,CD96,CRTAM,CST7,CTSS,CTSW,FYB,LAT,LAX1,NCF4,PTPRC,SLA2,TRAT1,ZAP70	3.75533e-12
28	70	80	4	HEMOPOIETIC_OR_LYMPHOID_ORGAN_DEVELOPMENT	0.000620761	CD3D,LCK,PTPRC,ZAP70	0.0128032
28	20	80	4	POSITIVE_REGULATION_OF_T_CELL_ACTIVATION	4.05179e-06	LCK,PTPRC,SIRPG,ZAP70	0.00020892
28	51	80	4	REGULATION_OF_RESPONSE_TO_STIMULUS	0.000183301	CRTAM,PTPRC,SLA2,TRAT1	0.00408712
28	22	80	4	POSITIVE_REGULATION_OF_LYMPHOCYTE_ACTIVATION	6.06577e-06	LCK,PTPRC,SIRPG,ZAP70	0.000278015
28	21	80	4	ADAPTIVE_IMMUNE_RESPONSE	4.98398e-06	CD74,CRTAM,PTPRC,SLA2	0.00024187
28	293	80	21	IMMUNE_SYSTEM_PROCESS	0	CCL5,CD2,CD3D,CD74,CD7,CD96,CRTAM,CST7,CTSS,CTSW,FYB,LAT,LAX1,LCK,NCF4,PTPRC,SIRPG,SIT1,SLA2,TRAT1,ZAP70	0
28	41	80	12	T_CELL_ACTIVATION	0	CD2,CD3D,CD7,CRTAM,LAT,LAX1,LCK,PTPRC,SIRPG,SIT1,SLA2,ZAP70	0
28	33	80	8	REGULATION_OF_LYMPHOCYTE_ACTIVATION	8.07687e-12	LAT,LAX1,LCK,PTPRC,SIRPG,SIT1,SLA2,ZAP70	8.32927e-10
28	55	80	12	LYMPHOCYTE_ACTIVATION	1.11022e-16	CD2,CD3D,CD7,CRTAM,LAT,LAX1,LCK,PTPRC,SIRPG,SIT1,SLA2,ZAP70	3.05311e-14
28	95	80	4	CATION_HOMEOSTASIS	0.0019403	CCL5,CD52,LCK,PTPRC	0.0340585
28	137	80	10	REGULATION_OF_MULTICELLULAR_ORGANISMAL_PROCESS	4.20986e-09	CRTAM,LAT,LAX1,LCK,PTPRC,SIRPG,SIT1,SLA2,TRAT1,ZAP70	3.47313e-07
28	60	80	10	REGULATION_OF_IMMUNE_SYSTEM_PROCESS	9.75664e-13	CRTAM,LAT,LAX1,LCK,PTPRC,SIRPG,SIT1,SLA2,TRAT1,ZAP70	1.14989e-10
28	51	80	5	CELLULAR_DEFENSE_RESPONSE	9.11307e-06	CCL5,GNLY,ITK,PRF1,TRAT1	0.000395699
28	29	80	4	REGULATION_OF_IMMUNE_RESPONSE	1.91195e-05	CRTAM,PTPRC,SLA2,TRAT1	0.000716982
31	11	78	3	ACUTE_INFLAMMATORY_RESPONSE	2.46945e-05	LBP,ORM1,ORM2	0.0203729
43	126	67	7	TISSUE_DEVELOPMENT	1.90993e-06	KLK5,KLK7,KRT14,KRT17,KRT5,LAMB3,LAMC2	0.000525231
43	63	67	7	EPIDERMIS_DEVELOPMENT	1.57682e-08	KLK5,KLK7,KRT14,KRT17,KRT5,LAMB3,LAMC2	1.30088e-05
43	71	67	7	ECTODERM_DEVELOPMENT	3.68061e-08	KLK5,KLK7,KRT14,KRT17,KRT5,LAMB3,LAMC2	1.51825e-05
59	53	59	4	CELLULAR_PROTEIN_CATABOLIC_PROCESS	6.48988e-05	ANAPC4,KIAA0368,PARK2,PCNP	0.00669269
59	284	59	9	CELLULAR_BIOSYNTHETIC_PROCESS	2.16516e-06	EIF4B,NACA,RPL14,RPL15,RPL18,RPL29,RPL3,RPL4,RPS5	0.000595419
59	62	59	4	PROTEIN_CATABOLIC_PROCESS	0.000120277	ANAPC4,KIAA0368,PARK2,PCNP	0.0110254
59	282	59	9	MACROMOLECULE_BIOSYNTHETIC_PROCESS	2.04277e-06	EIF4B,NACA,RPL14,RPL15,RPL18,RPL29,RPL3,RPL4,RPS5	0.000595419
59	160	59	9	TRANSLATION	1.65617e-08	EIF4B,NACA,RPL14,RPL15,RPL18,RPL29,RPL3,RPL4,RPS5	1.36634e-05
63	10	58	3	REGULATION_OF_CELLULAR_PH	7.36677e-06	ATP1A1,ATP1A3,ATP1A4	0.00276958
63	13	58	3	MONOVALENT_INORGANIC_CATION_HOMEOSTASIS	1.74067e-05	ATP1A1,ATP1A3,ATP1A4	0.0028721
63	10	58	3	SPERM_MOTILITY	7.36677e-06	ATP1A1,ATP1A3,ATP1A4	0.00276958
63	12	58	3	REGULATION_OF_PH	1.34283e-05	ATP1A1,ATP1A3,ATP1A4	0.00276958
63	11	58	3	CELLULAR_MONOVALENT_INORGANIC_CATION_HOMEOSTASIS	1.01002e-05	ATP1A1,ATP1A3,ATP1A4	0.00276958
68	284	55	16	CELLULAR_BIOSYNTHETIC_PROCESS	5.32907e-15	EIF3F,EIF3G,RPL18A,RPL22,RPL24,RPL27A,RPL31,RPL37,RPL41,RPL6,RPL7A,RPS10,RPS11,RPS19,RPS27,RPS9	1.46549e-12
68	282	55	16	MACROMOLECULE_BIOSYNTHETIC_PROCESS	4.88498e-15	EIF3F,EIF3G,RPL18A,RPL22,RPL24,RPL27A,RPL31,RPL37,RPL41,RPL6,RPL7A,RPS10,RPS11,RPS19,RPS27,RPS9	1.46549e-12
68	160	55	16	TRANSLATION	0	EIF3F,EIF3G,RPL18A,RPL22,RPL24,RPL27A,RPL31,RPL37,RPL41,RPL6,RPL7A,RPS10,RPS11,RPS19,RPS27,RPS9	0
69	20	55	3	NUCLEOTIDE_EXCISION_REPAIR	5.79718e-05	ATXN3,MMS19,POLL	0.0478268
72	126	52	7	TISSUE_DEVELOPMENT	3.27636e-07	ATP6V0A4,GJB5,IL20,KRT16,KRT6A,KRT6B,S100A7	0.00013515
72	63	52	4	EPIDERMIS_DEVELOPMENT	7.7932e-05	GJB5,IL20,KRT16,S100A7	0.0214313
72	71	52	6	ECTODERM_DEVELOPMENT	2.01076e-07	GJB5,IL20,KRT16,KRT6A,KRT6B,S100A7	0.00013515
73	16	52	3	SYNAPTOGENESIS	2.43006e-05	COL4A4,PCDHB2,PCDHB3	0.005012
73	29	52	3	EXTRACELLULAR_STRUCTURE_ORGANIZATION_AND_BIOGENESIS	0.000153374	COL4A4,PCDHB2,PCDHB3	0.0180762
73	21	52	3	SYNAPSE_ORGANIZATION_AND_BIOGENESIS	5.69799e-05	COL4A4,PCDHB2,PCDHB3	0.00940168
101	228	46	5	DNA_METABOLIC_PROCESS	0.000780902	BLM,KPNA2,POLQ,RAD54L,RECQL4	0.0357913
101	114	46	4	DNA_REPAIR	0.000476421	BLM,POLQ,RAD54L,RECQL4	0.0231205
101	21	46	3	MITOTIC_CELL_CYCLE_CHECKPOINT	3.93598e-05	CCNA2,MAD2L1,ZWINT	0.00324718
101	181	46	5	RESPONSE_TO_ENDOGENOUS_STIMULUS	0.000272165	BLM,CCNA2,POLQ,RAD54L,RECQL4	0.0165107
101	105	46	10	M_PHASE	9.28813e-13	AURKA,CCNA2,CENPE,CIT,KIF11,KPNA2,MAD2L1,NCAPH,RAD54L,ZWINT	7.6627e-10
101	40	46	3	REGULATION_OF_MITOSIS	0.000280182	CCNA2,MAD2L1,ZWINT	0.0165107
101	177	46	11	CELL_CYCLE_PROCESS	6.74061e-12	AURKA,CCNA2,CENPE,CIT,KIF11,KPNA2,MAD2L1,NCAPH,RACGAP1,RAD54L,ZWINT	2.7805e-09
101	14	46	3	MITOTIC_SISTER_CHROMATID_SEGREGATION	1.09429e-05	CENPE,NCAPH,ZWINT	0.00112849
101	142	46	9	MITOTIC_CELL_CYCLE	5.68284e-10	AURKA,CCNA2,CENPE,CIT,KIF11,KPNA2,MAD2L1,NCAPH,ZWINT	6.69763e-08
101	158	46	10	CELL_CYCLE_PHASE	5.69522e-11	AURKA,CCNA2,CENPE,CIT,KIF11,KPNA2,MAD2L1,NCAPH,RAD54L,ZWINT	1.54277e-08
101	45	46	3	CELL_CYCLE_CHECKPOINT_GO_0000075	0.000397922	CCNA2,MAD2L1,ZWINT	0.0205178
101	29	46	3	CHROMOSOME_SEGREGATION	0.000106211	CENPE,NCAPH,ZWINT	0.00730199
101	42	46	3	DNA_RECOMBINATION	0.000324099	BLM,KPNA2,RAD54L	0.0178254
101	78	46	8	MITOSIS	1.16393e-10	AURKA,CCNA2,CENPE,CIT,KIF11,MAD2L1,NCAPH,ZWINT	1.92049e-08
101	289	46	12	CELL_CYCLE_GO_0007049	7.48011e-11	AURKA,CCNA2,CDC20,CENPE,CIT,KIF11,KPNA2,MAD2L1,NCAPH,RACGAP1,RAD54L,ZWINT	1.54277e-08
101	15	46	3	SISTER_CHROMATID_SEGREGATION	1.3648e-05	CENPE,NCAPH,ZWINT	0.00125106
101	146	46	5	RESPONSE_TO_DNA_DAMAGE_STIMULUS	9.96584e-05	BLM,CCNA2,POLQ,RAD54L,RECQL4	0.00730199
101	80	46	8	M_PHASE_OF_MITOTIC_CELL_CYCLE	1.43219e-10	AURKA,CCNA2,CENPE,CIT,KIF11,MAD2L1,NCAPH,ZWINT	1.96927e-08
117	209	43	6	IMMUNE_RESPONSE	3.45239e-05	CCR8,FCGR3A,HAMP,IGSF6,IL12B,TREM2	0.0284822
121	30	42	3	JAK_STAT_CASCADE	8.9551e-05	IFNAR2,NMI,STAT2	0.0369398
121	242	42	7	DEFENSE_RESPONSE	5.79619e-06	CD83,HCP5,HLA-B,HLA-G,KIR3DL2,NMI,TLR6	0.00478186
160	145	35	4	REGULATION_OF_KINASE_ACTIVITY	0.000410271	CDC25C,CDKN3,CHEK1,CKS2	0.0130182
160	143	35	4	REGULATION_OF_PROTEIN_KINASE_ACTIVITY	0.000389212	CDC25C,CDKN3,CHEK1,CKS2	0.0129803
160	105	35	11	M_PHASE	6.66134e-16	BUB1B,CDC25C,CDCA5,CHEK1,KIF15,KIF2C,NDC80,NUSAP1,RAD51,TTK,UBE2C	1.3739e-13
160	149	35	4	REGULATION_OF_TRANSFERASE_ACTIVITY	0.000454816	CDC25C,CDKN3,CHEK1,CKS2	0.0138972
160	73	35	5	MICROTUBULE_BASED_PROCESS	8.54027e-07	KIF23,KIF2C,NUSAP1,PRC1,TTK	5.87143e-05
160	40	35	5	REGULATION_OF_MITOSIS	3.96305e-08	BUB1B,CDC25C,NUSAP1,TTK,UBE2C	3.26952e-06
160	30	35	5	MICROTUBULE_CYTOSKELETON_ORGANIZATION_AND_BIOGENESIS	8.7339e-09	KIF23,KIF2C,NUSAP1,PRC1,TTK	8.00608e-07
160	65	35	3	INTERPHASE	0.000523241	CDC25C,CDCA5,CDKN3	0.0148853
160	177	35	14	CELL_CYCLE_PROCESS	0	BUB1B,CDC25C,CDCA5,CDKN3,CHEK1,KIF15,KIF23,KIF2C,NDC80,NUSAP1,PRC1,RAD51,TTK,UBE2C	0
160	14	35	3	MITOTIC_SISTER_CHROMATID_SEGREGATION	4.74811e-06	CDCA5,NDC80,NUSAP1	0.000244825
160	142	35	12	MITOTIC_CELL_CYCLE	4.44089e-16	BUB1B,CDC25C,CDCA5,CDKN3,KIF15,KIF23,KIF2C,NDC80,NUSAP1,PRC1,TTK,UBE2C	1.22125e-13
160	158	35	12	CELL_CYCLE_PHASE	1.33227e-15	BUB1B,CDC25C,CDCA5,CDKN3,CHEK1,KIF15,KIF2C,NDC80,NUSAP1,RAD51,TTK,UBE2C	2.19824e-13
160	45	35	3	CELL_CYCLE_CHECKPOINT_GO_0000075	0.000175751	BUB1B,CHEK1,TTK	0.00659067
160	29	35	3	CHROMOSOME_SEGREGATION	4.6483e-05	CDCA5,NDC80,NUSAP1	0.00213047
160	42	35	4	REGULATION_OF_CYCLIN_DEPENDENT_PROTEIN_KINASE_ACTIVITY	3.10561e-06	CDC25C,CDKN3,CHEK1,CKS2	0.000170809
160	42	35	3	DNA_RECOMBINATION	0.0001429	CHEK1,EXO1,RAD51	0.00561395
160	8	35	3	MITOTIC_SPINDLE_ORGANIZATION_AND_BIOGENESIS	7.3785e-07	KIF23,PRC1,TTK	5.53387e-05
160	78	35	9	MITOSIS	1.61982e-13	BUB1B,CDC25C,CDCA5,KIF15,KIF2C,NDC80,NUSAP1,TTK,UBE2C	2.22725e-11
160	289	35	15	CELL_CYCLE_GO_0007049	0	BUB1B,CDC25C,CDCA5,CDKN3,CHEK1,CKS2,KIF15,KIF23,KIF2C,NDC80,NUSAP1,PRC1,RAD51,TTK,UBE2C	0
160	15	35	3	SISTER_CHROMATID_SEGREGATION	5.92522e-06	CDCA5,NDC80,NUSAP1	0.000287547
160	185	35	5	CYTOSKELETON_ORGANIZATION_AND_BIOGENESIS	7.99621e-05	KIF23,KIF2C,NUSAP1,PRC1,TTK	0.00329844
160	103	35	3	CHROMOSOME_ORGANIZATION_AND_BIOGENESIS	0.00198852	CDCA5,NDC80,NUSAP1	0.0443387
160	59	35	3	INTERPHASE_OF_MITOTIC_CELL_CYCLE	0.000393342	CDC25C,CDCA5,CDKN3	0.0129803
160	9	35	3	SPINDLE_ORGANIZATION_AND_BIOGENESIS	1.10492e-06	KIF23,PRC1,TTK	6.53904e-05
160	170	35	8	REGULATION_OF_CELL_CYCLE	5.88915e-09	BUB1B,CDC25C,CDKN3,CHEK1,CKS2,NUSAP1,TTK,UBE2C	6.07318e-07
160	80	35	9	M_PHASE_OF_MITOTIC_CELL_CYCLE	2.0528e-13	BUB1B,CDC25C,CDCA5,KIF15,KIF2C,NDC80,NUSAP1,TTK,UBE2C	2.41937e-11
169	105	34	5	M_PHASE	4.47622e-06	ANLN,BIRC5,BUB1,NEK2,TPX2	0.000369288
169	40	34	4	REGULATION_OF_MITOSIS	2.25822e-06	ANLN,BIRC5,BUB1,NEK2	0.000266148
169	65	34	3	INTERPHASE	0.000479939	BIRC5,CDC6,CENPF	0.0309031
169	177	34	7	CELL_CYCLE_PROCESS	1.56527e-07	ANLN,BIRC5,BUB1,CDC6,CENPF,NEK2,TPX2	4.30449e-05
169	142	34	7	MITOTIC_CELL_CYCLE	3.44288e-08	ANLN,BIRC5,BUB1,CDC6,CENPF,NEK2,TPX2	2.84037e-05
169	158	34	7	CELL_CYCLE_PHASE	7.18937e-08	ANLN,BIRC5,BUB1,CDC6,CENPF,NEK2,TPX2	2.96561e-05
169	45	34	4	CELL_CYCLE_CHECKPOINT_GO_0000075	3.65095e-06	BIRC5,BUB1,CCNE2,CDC6	0.000334671
169	78	34	5	MITOSIS	1.02426e-06	ANLN,BIRC5,BUB1,NEK2,TPX2	0.000159834
169	289	34	8	CELL_CYCLE_GO_0007049	2.82725e-07	ANLN,BIRC5,BUB1,CCNE2,CDC6,CENPF,NEK2,TPX2	5.83119e-05
169	59	34	3	INTERPHASE_OF_MITOTIC_CELL_CYCLE	0.000360678	BIRC5,CDC6,CENPF	0.0270508
169	170	34	6	REGULATION_OF_CELL_CYCLE	2.583e-06	ANLN,BIRC5,BUB1,CCNE2,CDC6,NEK2	0.000266372
169	80	34	5	M_PHASE_OF_MITOTIC_CELL_CYCLE	1.16243e-06	ANLN,BIRC5,BUB1,NEK2,TPX2	0.000159834
175	242	33	7	DEFENSE_RESPONSE	1.04446e-06	C2,CCR1,CCR5,LILRA3,NCF1,NCF2,PTAFR	0.000287227
175	128	33	4	BEHAVIOR	0.00020215	CCR5,CMKLR1,DOCK2,PTAFR	0.0220624
175	83	33	4	LOCOMOTORY_BEHAVIOR	3.74486e-05	CCR5,CMKLR1,DOCK2,PTAFR	0.00650821
175	119	33	4	INFLAMMATORY_RESPONSE	0.000152675	C2,CCR1,CCR5,PTAFR	0.0209928
175	209	33	7	IMMUNE_RESPONSE	3.89104e-07	C2,CCR1,CCR5,CMKLR1,LCP2,PTAFR,SEMA4D	0.000160505
175	293	33	9	IMMUNE_SYSTEM_PROCESS	1.36732e-08	C2,CCR1,CCR5,CMKLR1,DOCK2,LCP2,MAP4K1,PTAFR,SEMA4D	1.12804e-05
175	283	33	6	RESPONSE_TO_EXTERNAL_STIMULUS	3.94437e-05	C2,CCR1,CCR5,CMKLR1,DOCK2,PTAFR	0.00650821
175	51	33	3	CELLULAR_DEFENSE_RESPONSE	0.000213939	CCR5,NCF1,NCF2	0.0220624
192	140	31	6	MULTI_ORGANISM_PROCESS	4.66098e-07	PSG1,PSG4,PSG6,PSG7,PSG8,PSG9	0.000128177
192	46	31	6	FEMALE_PREGNANCY	5.35753e-10	PSG1,PSG4,PSG6,PSG7,PSG8,PSG9	4.41997e-07
192	138	31	6	REPRODUCTIVE_PROCESS	4.28148e-07	PSG1,PSG4,PSG6,PSG7,PSG8,PSG9	0.000128177
192	59	31	3	PROTEIN_AMINO_ACID_DEPHOSPHORYLATION	0.000273313	DUSP10,PPP2R3A,PTPN14	0.0450967
192	225	31	6	REPRODUCTION	7.36724e-06	PSG1,PSG4,PSG6,PSG7,PSG8,PSG9	0.00151949
218	284	28	7	CELLULAR_BIOSYNTHETIC_PROCESS	9.14975e-07	RPL11,RPL21,RPL26,RPL34,RPL5,RPL9,RPS3A	0.000251618
218	282	28	7	MACROMOLECULE_BIOSYNTHETIC_PROCESS	8.72608e-07	RPL11,RPL21,RPL26,RPL34,RPL5,RPL9,RPS3A	0.000251618
218	160	28	7	TRANSLATION	1.82486e-08	RPL11,RPL21,RPL26,RPL34,RPL5,RPL9,RPS3A	1.50551e-05
225	51	27	3	ANATOMICAL_STRUCTURE_FORMATION	0.00011643	ACVRL1,NOTCH4,ROBO4	0.0240138
225	131	27	4	ORGAN_MORPHOGENESIS	9.88622e-05	ACVRL1,MSX1,NOTCH4,ROBO4	0.0240138
225	43	27	3	ANGIOGENESIS	6.96927e-05	ACVRL1,NOTCH4,ROBO4	0.0240138
225	50	27	3	VASCULATURE_DEVELOPMENT	0.000109719	ACVRL1,NOTCH4,ROBO4	0.0240138
233	33	26	3	HEART_DEVELOPMENT	2.7777e-05	GLI2,HAND2,TBX5	0.022916
242	228	26	5	DNA_METABOLIC_PROCESS	4.85083e-05	ERCC3,SUMO1,TLK1,TSN,XRCC5	0.0400194
265	209	24	5	IMMUNE_RESPONSE	2.11773e-05	IL10,IL16,IRF8,LAT2,LY86	0.0174712
265	293	24	5	IMMUNE_SYSTEM_PROCESS	0.000105915	IL10,IL16,IRF8,LAT2,LY86	0.0436901
268	86	23	3	MUSCLE_DEVELOPMENT	0.000337357	ADAM12,AEBP1,ITGA11	0.0463866
268	95	23	4	SKELETAL_DEVELOPMENT	1.44853e-05	AEBP1,COL12A1,COL1A2,POSTN	0.00239008
280	228	22	6	DNA_METABOLIC_PROCESS	9.07758e-07	CDT1,FEN1,HELLS,MCM2,POLG,RNASEH2A	0.00037445
280	105	22	3	M_PHASE	0.000529597	PKMYT1,PLK1,SMC4	0.0397198
280	177	22	5	CELL_CYCLE_PROCESS	5.98941e-06	PKMYT1,PLK1,SMC4,STMN1,TIMELESS	0.00164709
280	142	22	4	MITOTIC_CELL_CYCLE	5.84995e-05	PKMYT1,PLK1,SMC4,STMN1	0.0120655
280	158	22	4	CELL_CYCLE_PHASE	8.86181e-05	PKMYT1,PLK1,SMC4,TIMELESS	0.014622
280	87	22	3	DNA_REPLICATION	0.000304846	CDT1,MCM2,RNASEH2A	0.0279442
280	78	22	3	MITOSIS	0.000220761	PKMYT1,PLK1,SMC4	0.0245379
280	289	22	7	CELL_CYCLE_GO_0007049	1.64331e-07	CDT1,MCM2,PKMYT1,PLK1,SMC4,STMN1,TIMELESS	0.000135573
280	103	22	3	CHROMOSOME_ORGANIZATION_AND_BIOGENESIS	0.000500618	EZH2,HELLS,SMC4	0.0397198
280	80	22	3	M_PHASE_OF_MITOTIC_CELL_CYCLE	0.000237943	PKMYT1,PLK1,SMC4	0.0245379
300	242	20	5	DEFENSE_RESPONSE	1.64863e-05	CCR6,CCR7,CD19,CXCR4,PLA2G7	0.00680058
300	128	20	4	BEHAVIOR	2.61816e-05	CCL17,CCR6,CCR7,CXCR4	0.00719993
300	83	20	4	LOCOMOTORY_BEHAVIOR	4.69512e-06	CCL17,CCR6,CCR7,CXCR4	0.00387347
300	93	20	3	CELLULAR_CATION_HOMEOSTASIS	0.000277224	CCR6,CCR7,CXCR4	0.0405867
300	283	20	5	RESPONSE_TO_EXTERNAL_STIMULUS	3.49906e-05	CCL17,CCR6,CCR7,CXCR4,PLA2G7	0.0072168
300	95	20	3	CATION_HOMEOSTASIS	0.000295176	CCR6,CCR7,CXCR4	0.0405867
301	16	20	3	SYNAPTOGENESIS	1.28109e-06	PCDHB11,PCDHB14,PCDHB9	0.0010569
301	29	20	3	EXTRACELLULAR_STRUCTURE_ORGANIZATION_AND_BIOGENESIS	8.26306e-06	PCDHB11,PCDHB14,PCDHB9	0.00170426
301	21	20	3	SYNAPSE_ORGANIZATION_AND_BIOGENESIS	3.02909e-06	PCDHB11,PCDHB14,PCDHB9	0.0012495

## Sheet: KEGG
Module_Number	# of gene in function	# of gene in module	# of common gene	Description	p-value	related_gene	adjusted_p-value
3	268	132	11	KEGG_OLFACTORY_TRANSDUCTION	3.68982e-05	OR10J3,OR10P1,OR10R2,OR11A1,OR11G2,OR1N2,OR1Q1,OR2H1,OR4K5,OR5T2,OR6V1	0.00686307
5	57	115	5	KEGG_GLYCOLYSIS_GLUCONEOGENESIS	9.09077e-05	ALDH3B1,ENO1,GPI,LDHA,PCK2	0.0169088
8	43	106	4	KEGG_GLUTATHIONE_METABOLISM	0.000277962	GSTA2,GSTA3,GSTA5,GSTP1	0.0258505
8	50	106	4	KEGG_INOSITOL_PHOSPHATE_METABOLISM	0.000498572	PIK3C2G,PLCB1,PLCB4,PLCE1	0.0265101
8	25	106	3	KEGG_GLYCOSPHINGOLIPID_BIOSYNTHESIS_LACTO_AND_NEOLACTO_SERIES	0.000800204	B3GNT3,B3GNT5,ST8SIA1	0.0265101
8	59	106	4	KEGG_METABOLISM_OF_XENOBIOTICS_BY_CYTOCHROME_P450	0.00093645	GSTA2,GSTA3,GSTA5,GSTP1	0.0265101
8	60	106	4	KEGG_DRUG_METABOLISM_CYTOCHROME_P450	0.000997693	GSTA2,GSTA3,GSTA5,GSTP1	0.0265101
8	70	106	5	KEGG_PHOSPHATIDYLINOSITOL_SIGNALING_SYSTEM	0.00016524	CALML3,PIK3C2G,PLCB1,PLCB4,PLCE1	0.0258505
8	96	106	5	KEGG_MELANOGENESIS	0.000717148	CALML3,FZD9,PLCB1,PLCB4,TCF7L1	0.0265101
14	232	102	12	KEGG_NEUROACTIVE_LIGAND_RECEPTOR_INTERACTION	8.97605e-08	ADCYAP1R1,CHRNA2,CRHR1,GRIK5,GRM2,HTR1B,MTNR1A,MTNR1B,NTSR1,P2RX2,SSTR3,TAAR2	1.66955e-05
14	268	102	9	KEGG_OLFACTORY_TRANSDUCTION	0.000121586	CNGB1,OR10A4,OR10H4,OR1K1,OR2B11,OR4A15,OR5I1,OR5M9,OR9G4	0.0113075
16	230	97	16	KEGG_CYTOKINE_CYTOKINE_RECEPTOR_INTERACTION	2.81908e-12	CCL18,CCL2,CCL8,CCR2,CD40,CD70,IL15RA,IL15,IL18R1,IL1B,IL1R2,IL6R,TNFRSF1B,TNFSF14,XCL1,XCL2	5.24349e-10
16	172	97	8	KEGG_CHEMOKINE_SIGNALING_PATHWAY	2.11057e-05	AKT3,CCL18,CCL2,CCL8,CCR2,PIK3CD,XCL1,XCL2	0.00130855
16	78	97	4	KEGG_APOPTOSIS	0.00190815	AKT3,BIRC3,IL1B,PIK3CD	0.0322651
16	73	97	4	KEGG_ANTIGEN_PROCESSING_AND_PRESENTATION	0.00149388	KLRC1,KLRC2,KLRC3,KLRD1	0.0308736
16	90	97	5	KEGG_TOLL_LIKE_RECEPTOR_SIGNALING_PATHWAY	0.0003549	AKT3,CD40,IL1B,LY96,PIK3CD	0.00825143
16	55	97	5	KEGG_NOD_LIKE_RECEPTOR_SIGNALING_PATHWAY	3.38432e-05	BIRC3,CCL2,CCL8,IL1B,NLRP3	0.00157371
16	137	97	6	KEGG_JAK_STAT_SIGNALING_PATHWAY	0.000328825	AKT3,IL15RA,IL15,IL6R,PIK3CD,STAT4	0.00825143
16	78	97	4	KEGG_HEMATOPOIETIC_CELL_LINEAGE	0.00190815	CD33,IL1B,IL1R2,IL6R	0.0322651
16	121	97	9	KEGG_NATURAL_KILLER_CELL_MEDIATED_CYTOTOXICITY	1.22255e-07	CD244,KLRC1,KLRC2,KLRC3,KLRD1,KLRK1,NCR1,PIK3CD,SH2D1B	1.13697e-05
16	42	97	4	KEGG_INTESTINAL_IMMUNE_NETWORK_FOR_IGA_PRODUCTION	0.000180233	CD28,CD40,IL15RA,IL15	0.00558722
16	36	97	4	KEGG_GRAFT_VERSUS_HOST_DISEASE	9.78384e-05	CD28,IL1B,KLRC1,KLRD1	0.00363959
19	19	94	6	KEGG_PENTOSE_AND_GLUCURONATE_INTERCONVERSIONS	1.70129e-09	UGT2B10,UGT2B11,UGT2B15,UGT2B28,UGT2B4,UGT2B7	1.5822e-07
19	17	94	6	KEGG_ASCORBATE_AND_ALDARATE_METABOLISM	7.8425e-10	UGT2B10,UGT2B11,UGT2B15,UGT2B28,UGT2B4,UGT2B7	1.4587e-07
19	44	94	7	KEGG_STEROID_HORMONE_BIOSYNTHESIS	1.2965e-08	HSD17B6,UGT2B10,UGT2B11,UGT2B15,UGT2B28,UGT2B4,UGT2B7	8.0383e-07
19	40	94	6	KEGG_STARCH_AND_SUCROSE_METABOLISM	2.15488e-07	UGT2B10,UGT2B11,UGT2B15,UGT2B28,UGT2B4,UGT2B7	6.68013e-06
19	51	94	6	KEGG_RETINOL_METABOLISM	9.54208e-07	UGT2B10,UGT2B11,UGT2B15,UGT2B28,UGT2B4,UGT2B7	2.53547e-05
19	31	94	6	KEGG_PORPHYRIN_AND_CHLOROPHYLL_METABOLISM	4.33405e-08	UGT2B10,UGT2B11,UGT2B15,UGT2B28,UGT2B4,UGT2B7	2.01533e-06
19	59	94	6	KEGG_METABOLISM_OF_XENOBIOTICS_BY_CYTOCHROME_P450	2.28897e-06	UGT2B10,UGT2B11,UGT2B15,UGT2B28,UGT2B4,UGT2B7	5.2286e-05
19	60	94	6	KEGG_DRUG_METABOLISM_CYTOCHROME_P450	2.52997e-06	UGT2B10,UGT2B11,UGT2B15,UGT2B28,UGT2B4,UGT2B7	5.2286e-05
19	40	94	6	KEGG_DRUG_METABOLISM_OTHER_ENZYMES	2.15488e-07	UGT2B10,UGT2B11,UGT2B15,UGT2B28,UGT2B4,UGT2B7	6.68013e-06
19	230	94	9	KEGG_CYTOKINE_CYTOKINE_RECEPTOR_INTERACTION	1.94466e-05	BMPR1B,CCL11,CCL7,CXCL11,CXCL13,CXCL9,IFNG,INHBA,TNFSF4	0.000361706
19	81	94	4	KEGG_ECM_RECEPTOR_INTERACTION	0.00195365	COL1A1,FN1,IBSP,SPP1	0.0330344
25	59	85	4	KEGG_METABOLISM_OF_XENOBIOTICS_BY_CYTOCHROME_P450	0.000406937	ADH1B,ADH1C,AKR1C1,AKR1C3	0.0252301
25	65	85	8	KEGG_PPAR_SIGNALING_PATHWAY	4.15042e-09	ACADL,ADIPOQ,AQP7,CD36,FABP4,LPL,PCK1,PPARG	7.71977e-07
25	21	85	3	KEGG_PROXIMAL_TUBULE_BICARBONATE_RECLAMATION	0.000246872	ATP1A2,CA4,PCK1	0.0229591
28	73	80	4	KEGG_ANTIGEN_PROCESSING_AND_PRESENTATION	0.000727645	CD74,CD8B,CTSS,HLA-DOB	0.015038
28	78	80	8	KEGG_HEMATOPOIETIC_CELL_LINEAGE	1.11531e-08	CD1B,CD1E,CD2,CD3D,CD3G,CD5,CD7,CD8B	6.9149e-07
28	121	80	10	KEGG_NATURAL_KILLER_CELL_MEDIATED_CYTOTOXICITY	1.24756e-09	CD247,CD48,FASLG,GZMB,LAT,LCK,PRF1,RAC2,VAV1,ZAP70	1.16023e-07
28	103	80	11	KEGG_T_CELL_RECEPTOR_SIGNALING_PATHWAY	1.04717e-11	CD247,CD3D,CD3G,CD8B,ITK,LAT,LCK,PRKCQ,PTPRC,VAV1,ZAP70	1.94774e-09
28	87	80	4	KEGG_FC_GAMMA_R_MEDIATED_PHAGOCYTOSIS	0.00140298	LAT,PTPRC,RAC2,VAV1	0.0260955
28	101	80	4	KEGG_LEUKOCYTE_TRANSENDOTHELIAL_MIGRATION	0.0024266	ITK,NCF4,RAC2,VAV1	0.0410316
28	40	80	4	KEGG_TYPE_I_DIABETES_MELLITUS	7.02234e-05	FASLG,GZMB,HLA-DOB,PRF1	0.00186594
28	44	80	4	KEGG_AUTOIMMUNE_THYROID_DISEASE	0.000102561	FASLG,GZMB,HLA-DOB,PRF1	0.00238455
28	33	80	4	KEGG_ALLOGRAFT_REJECTION	3.23875e-05	FASLG,GZMB,HLA-DOB,PRF1	0.00120482
28	36	80	4	KEGG_GRAFT_VERSUS_HOST_DISEASE	4.60343e-05	FASLG,GZMB,HLA-DOB,PRF1	0.00142706
28	30	80	5	KEGG_PRIMARY_IMMUNODEFICIENCY	6.05796e-07	CD3D,CD8B,LCK,PTPRC,ZAP70	2.81695e-05
31	43	78	4	KEGG_GLUTATHIONE_METABOLISM	8.48144e-05	GSTM1,GSTM2,GSTM3,GSTM4	0.0145316
31	24	78	3	KEGG_GLYCOSAMINOGLYCAN_BIOSYNTHESIS_HEPARAN_SULFATE	0.000287882	EXTL1,HS3ST2,HS3ST5	0.0145316
31	59	78	4	KEGG_METABOLISM_OF_XENOBIOTICS_BY_CYTOCHROME_P450	0.000292874	GSTM1,GSTM2,GSTM3,GSTM4	0.0145316
31	60	78	4	KEGG_DRUG_METABOLISM_CYTOCHROME_P450	0.000312507	GSTM1,GSTM2,GSTM3,GSTM4	0.0145316
32	109	76	5	KEGG_OXIDATIVE_PHOSPHORYLATION	0.000277336	ATP5F1,ATP5G3,COX7A2L,NDUFB3,NDUFS1	0.0257923
32	102	76	5	KEGG_PARKINSONS_DISEASE	0.000203489	ATP5F1,ATP5G3,COX7A2L,NDUFB3,NDUFS1	0.0257923
35	11	71	3	KEGG_CIRCADIAN_RHYTHM_MAMMAL	1.86072e-05	NR1D1,PER2,PER3	0.00346093
37	187	71	7	KEGG_FOCAL_ADHESION	3.74923e-05	ACTB,COL4A1,FLT1,ITGA5,PDGFB,PGF,SRC	0.00697357
46	268	67	18	KEGG_OLFACTORY_TRANSDUCTION	2.22045e-16	OR10G2,OR10H1,OR11H4,OR13C4,OR1L3,OR1S1,OR2A25,OR2C3,OR2V2,OR4K1,OR51A4,OR51D1,OR51F2,OR51S1,OR6K3,OR7G3,OR8K3,OR9K2	4.13003e-14
54	121	62	5	KEGG_AXON_GUIDANCE	0.000172821	EFNA1,NFATC4,RND1,SEMA3F,SEMA4B	0.0321446
57	59	60	4	KEGG_METABOLISM_OF_XENOBIOTICS_BY_CYTOCHROME_P450	0.000105784	ADH1A,ALDH1A3,CYP3A5,MGST1	0.0105079
57	60	60	4	KEGG_DRUG_METABOLISM_CYTOCHROME_P450	0.000112988	ADH1A,ALDH1A3,CYP3A5,MGST1	0.0105079
59	78	59	10	KEGG_RIBOSOME	6.27942e-13	RPL10A,RPL10L,RPL12,RPL14,RPL15,RPL18,RPL29,RPL3,RPL4,RPS5	1.16797e-10
63	36	58	3	KEGG_ALDOSTERONE_REGULATED_SODIUM_REABSORPTION	0.000406794	ATP1A1,ATP1A3,ATP1A4	0.0378318
63	21	58	3	KEGG_PROXIMAL_TUBULE_BICARBONATE_RECLAMATION	7.91074e-05	ATP1A1,ATP1A3,ATP1A4	0.014714
68	78	55	27	KEGG_RIBOSOME	0	RPL13A,RPL18A,RPL22,RPL24,RPL27A,RPL27,RPL31,RPL35A,RPL36,RPL37A,RPL37,RPL41,RPL6,RPL7A,RPLP2,RPS10,RPS11,RPS13,RPS15A,RPS15,RPS16,RPS18,RPS19,RPS24,RPS27,RPS28,RPS9	0
73	51	52	3	KEGG_RETINOL_METABOLISM	0.000826364	CYP2A13,CYP2A6,CYP2A7	0.0479172
73	60	52	4	KEGG_DRUG_METABOLISM_CYTOCHROME_P450	6.43115e-05	CYP2A13,CYP2A6,CYP2A7,GSTT1	0.00598097
73	40	52	4	KEGG_DRUG_METABOLISM_OTHER_ENZYMES	1.27148e-05	CYP2A13,CYP2A6,CYP2A7,NAT2	0.00236496
73	55	52	3	KEGG_HEDGEHOG_SIGNALING_PATHWAY	0.00103048	LRP2,WNT2,ZIC2	0.0479172
74	31	52	3	KEGG_FRUCTOSE_AND_MANNOSE_METABOLISM	0.000187712	ALDOA,PFKFB4,PMM2	0.0349144
94	119	48	5	KEGG_CELL_ADHESION_MOLECULES_CAMS	4.6385e-05	CD274,CTLA4,ICOS,PDCD1,SELL	0.00862761
101	110	46	7	KEGG_CELL_CYCLE	5.36156e-08	CCNA2,CCNB1,CDC20,MAD2L1,MCM4,PTTG1,PTTG2	4.98625e-06
101	102	46	7	KEGG_OOCYTE_MEIOSIS	3.17143e-08	AURKA,CCNB1,CDC20,MAD2L1,PTTG1,PTTG2,SGOL1	4.98625e-06
106	105	45	34	KEGG_SYSTEMIC_LUPUS_ERYTHEMATOSUS	0	HIST1H2AB,HIST1H2AC,HIST1H2AD,HIST1H2AG,HIST1H2AH,HIST1H2AK,HIST1H2AL,HIST1H2AM,HIST1H2BB,HIST1H2BD,HIST1H2BE,HIST1H2BF,HIST1H2BG,HIST1H2BH,HIST1H2BI,HIST1H2BJ,HIST1H2BK,HIST1H2BL,HIST1H2BM,HIST1H2BN,HIST1H3B,HIST1H3D,HIST1H3E,HIST1H3F,HIST1H3H,HIST1H3J,HIST1H4J,HIST1H4K,HIST2H2AA3,HIST2H2AB,HIST2H2AC,HIST2H2BE,HIST3H2A,HIST3H2BB	0
110	96	45	4	KEGG_SPLICEOSOME	0.000227002	CHERP,HNRNPU,PRPF31,U2AF2	0.0422225
117	61	43	5	KEGG_LEISHMANIA_INFECTION	9.97903e-07	FCGR2A,FCGR3A,HLA-DQB1,IL12B,ITGA4	0.00018561
121	154	42	6	KEGG_ENDOCYTOSIS	5.27896e-06	HLA-A,HLA-B,HLA-C,HLA-E,HLA-F,HLA-G	0.000109099
121	119	42	6	KEGG_CELL_ADHESION_MOLECULES_CAMS	1.17681e-06	HLA-A,HLA-B,HLA-C,HLA-E,HLA-F,HLA-G	2.73608e-05
121	73	42	9	KEGG_ANTIGEN_PROCESSING_AND_PRESENTATION	5.33795e-13	B2M,HLA-A,HLA-B,HLA-C,HLA-E,HLA-F,HLA-G,KIR3DL2,TAP2	9.92859e-11
121	90	42	4	KEGG_TOLL_LIKE_RECEPTOR_SIGNALING_PATHWAY	0.000134897	IFNAR2,TLR1,TLR2,TLR6	0.00250909
121	121	42	8	KEGG_NATURAL_KILLER_CELL_MEDIATED_CYTOTOXICITY	1.87701e-09	CSF2,HLA-A,HLA-B,HLA-C,HLA-E,HLA-G,IFNAR2,KIR3DL2	6.98247e-08
121	40	42	6	KEGG_TYPE_I_DIABETES_MELLITUS	1.54336e-09	HLA-A,HLA-B,HLA-C,HLA-E,HLA-F,HLA-G	6.98247e-08
121	44	42	6	KEGG_AUTOIMMUNE_THYROID_DISEASE	2.81399e-09	HLA-A,HLA-B,HLA-C,HLA-E,HLA-F,HLA-G	8.72338e-08
121	33	42	6	KEGG_ALLOGRAFT_REJECTION	4.52105e-10	HLA-A,HLA-B,HLA-C,HLA-E,HLA-F,HLA-G	2.80305e-08
121	36	42	7	KEGG_GRAFT_VERSUS_HOST_DISEASE	8.51785e-12	HLA-A,HLA-B,HLA-C,HLA-E,HLA-F,HLA-G,KIR3DL2	7.9216e-10
121	65	42	6	KEGG_VIRAL_MYOCARDITIS	3.14701e-08	HLA-A,HLA-B,HLA-C,HLA-E,HLA-F,HLA-G	8.36206e-07
129	42	41	3	KEGG_N_GLYCAN_BIOSYNTHESIS	0.000229921	DOLPP1,RFT1,STT3B	0.0427654
131	109	41	4	KEGG_OXIDATIVE_PHOSPHORYLATION	0.00025676	ATP5D,NDUFA2,NDUFA3,NDUFS7	0.0238787
131	146	41	4	KEGG_ALZHEIMERS_DISEASE	0.000776877	ATP5D,NDUFA2,NDUFA3,NDUFS7	0.0481664
131	102	41	4	KEGG_PARKINSONS_DISEASE	0.000198977	ATP5D,NDUFA2,NDUFA3,NDUFS7	0.0238787
131	159	41	4	KEGG_HUNTINGTONS_DISEASE	0.0010676	ATP5D,NDUFA2,NDUFA3,NDUFS7	0.0496433
132	65	41	4	KEGG_PPAR_SIGNALING_PATHWAY	3.42119e-05	APOA1,APOA2,APOA5,APOC3	0.00636341
135	64	40	3	KEGG_COMPLEMENT_AND_COAGULATION_CASCADES	0.000742771	C1QA,C1QB,C1QC	0.0345389
135	78	40	3	KEGG_HEMATOPOIETIC_CELL_LINEAGE	0.00132018	CD3E,CD4,FLT3LG	0.0491106
135	62	40	3	KEGG_LONG_TERM_DEPRESSION	0.000676845	LYN,PLA2G2D,PLCB2	0.0345389
135	33	40	3	KEGG_PRION_DISEASES	0.000103262	C1QA,C1QB,C1QC	0.0096034
135	30	40	3	KEGG_PRIMARY_IMMUNODEFICIENCY	7.72877e-05	CD3E,CD4,JAK3	0.0096034
138	121	39	5	KEGG_TIGHT_JUNCTION	1.79458e-05	CGN,CLDN7,CRB3,LLGL2,TJP3	0.00333791
150	109	37	5	KEGG_OXIDATIVE_PHOSPHORYLATION	8.27562e-06	COX17,COX6A1,COX7A2,NDUFA7,NDUFB4	0.00153927
150	146	37	4	KEGG_ALZHEIMERS_DISEASE	0.000522858	COX6A1,COX7A2,NDUFA7,NDUFB4	0.0324172
150	102	37	4	KEGG_PARKINSONS_DISEASE	0.000132624	COX6A1,COX7A2,NDUFA7,NDUFB4	0.012334
150	159	37	4	KEGG_HUNTINGTONS_DISEASE	0.000720575	COX6A1,COX7A2,NDUFA7,NDUFB4	0.0335067
151	30	37	4	KEGG_PRIMARY_IMMUNODEFICIENCY	9.76388e-07	CD79A,IGLL1,TNFRSF13B,TNFRSF13C	0.000181608
153	268	37	7	KEGG_OLFACTORY_TRANSDUCTION	4.66722e-06	OR11H6,OR1M1,OR4C13,OR4M2,OR51I1,OR5T3,OR8B4	0.000868102
160	110	35	5	KEGG_CELL_CYCLE	6.52375e-06	BUB1B,CCNB2,CDC25C,CHEK1,TTK	0.00121342
162	27	35	3	KEGG_CITRATE_CYCLE_TCA_CYCLE	3.73339e-05	SDHD,SUCLA2,SUCLG1	0.00347205
162	78	35	6	KEGG_RIBOSOME	3.03446e-08	RPL13,RPL32,RPS17,RPS27A,RPS7,RPS8	5.6441e-06
167	268	35	6	KEGG_OLFACTORY_TRANSDUCTION	4.12806e-05	OR10V1,OR51A7,OR51B6,OR51Q1,OR52B2,OR5AU1	0.0076782
211	268	29	7	KEGG_OLFACTORY_TRANSDUCTION	8.03928e-07	OR1E2,OR4C15,OR52N2,OR56B1,OR6K2,OR8H1,OR8H2	0.000149531
212	268	29	7	KEGG_OLFACTORY_TRANSDUCTION	8.03928e-07	GUCY2D,OR11L1,OR13F1,OR1A1,OR51L1,OR52W1,OR6C4	0.000149531
218	78	28	9	KEGG_RIBOSOME	1.63203e-14	RPL11,RPL21,RPL26,RPL34,RPL5,RPL9,RPS25,RPS3A,RPS6	3.03557e-12
229	64	27	3	KEGG_COMPLEMENT_AND_COAGULATION_CASCADES	0.000229175	FGA,KNG1,MBL2	0.0426265
246	72	25	3	KEGG_ADHERENS_JUNCTION	0.000257228	ACTG1,BAIAP2,RAC3	0.0478443
254	80	24	3	KEGG_HYPERTROPHIC_CARDIOMYOPATHY_HCM	0.000310224	DES,SGCA,TTN	0.0357014
254	86	24	3	KEGG_DILATED_CARDIOMYOPATHY	0.000383887	DES,SGCA,TTN	0.0357014
259	33	24	3	KEGG_DNA_REPLICATION	2.16912e-05	LIG1,POLA2,POLD1	0.00403457
259	79	24	3	KEGG_GAP_JUNCTION	0.000298918	TUBA1B,TUBA1C,TUBB	0.0185329
259	50	24	3	KEGG_PATHOGENIC_ESCHERICHIA_COLI_INFECTION	7.64828e-05	TUBA1B,TUBA1C,TUBB	0.0071129
265	119	24	5	KEGG_CELL_ADHESION_MOLECULES_CAMS	1.34954e-06	HLA-DMA,HLA-DMB,HLA-DPA1,HLA-DPB1,HLA-DRA	2.28195e-05
265	73	24	5	KEGG_ANTIGEN_PROCESSING_AND_PRESENTATION	1.16786e-07	HLA-DMA,HLA-DMB,HLA-DPA1,HLA-DPB1,HLA-DRA	2.17222e-06
265	42	24	6	KEGG_INTESTINAL_IMMUNE_NETWORK_FOR_IGA_PRODUCTION	5.6017e-11	HLA-DMA,HLA-DMB,HLA-DPA1,HLA-DPB1,HLA-DRA,IL10	3.47305e-09
265	40	24	5	KEGG_TYPE_I_DIABETES_MELLITUS	5.30628e-09	HLA-DMA,HLA-DMB,HLA-DPA1,HLA-DPB1,HLA-DRA	1.40996e-07
265	61	24	6	KEGG_LEISHMANIA_INFECTION	5.80907e-10	HLA-DMA,HLA-DMB,HLA-DPA1,HLA-DPB1,HLA-DRA,IL10	2.16097e-08
265	26	24	6	KEGG_ASTHMA	2.50122e-12	HLA-DMA,HLA-DMB,HLA-DPA1,HLA-DPB1,HLA-DRA,IL10	4.65227e-10
265	44	24	6	KEGG_AUTOIMMUNE_THYROID_DISEASE	7.52176e-11	HLA-DMA,HLA-DMB,HLA-DPA1,HLA-DPB1,HLA-DRA,IL10	3.49762e-09
265	105	24	6	KEGG_SYSTEMIC_LUPUS_ERYTHEMATOSUS	1.60561e-08	HLA-DMA,HLA-DMB,HLA-DPA1,HLA-DPB1,HLA-DRA,IL10	3.73305e-07
265	33	24	6	KEGG_ALLOGRAFT_REJECTION	1.19424e-11	HLA-DMA,HLA-DMB,HLA-DPA1,HLA-DPB1,HLA-DRA,IL10	1.11065e-09
265	36	24	5	KEGG_GRAFT_VERSUS_HOST_DISEASE	3.05359e-09	HLA-DMA,HLA-DMB,HLA-DPA1,HLA-DPB1,HLA-DRA	9.46614e-08
265	65	24	5	KEGG_VIRAL_MYOCARDITIS	6.47931e-08	HLA-DMA,HLA-DMB,HLA-DPA1,HLA-DPB1,HLA-DRA	1.33906e-06
268	187	23	5	KEGG_FOCAL_ADHESION	9.89933e-06	COL1A2,COL5A1,COL5A2,ITGA11,THBS2	0.000920638
268	81	23	6	KEGG_ECM_RECEPTOR_INTERACTION	2.50337e-09	COL1A2,COL5A1,COL5A2,ITGA11,SDC1,THBS2	4.65626e-07
271	33	23	3	KEGG_DNA_REPLICATION	1.90096e-05	MCM3,MCM6,RFC2	0.00353579
280	33	22	3	KEGG_DNA_REPLICATION	1.6556e-05	FEN1,MCM2,RNASEH2A	0.00307942
289	232	22	4	KEGG_NEUROACTIVE_LIGAND_RECEPTOR_INTERACTION	0.000387089	CHRNE,CRHR2,GRM5,TAAR5	0.0359993
289	268	22	7	KEGG_OLFACTORY_TRANSDUCTION	9.82473e-08	OR13A1,OR1S2,OR2T34,OR4D1,OR4D2,OR52M1,OR5V1	1.8274e-05
300	230	20	5	KEGG_CYTOKINE_CYTOKINE_RECEPTOR_INTERACTION	1.28918e-05	CCL17,CCR6,CCR7,CXCR4,LTB	0.00239788
300	172	20	4	KEGG_CHEMOKINE_SIGNALING_PATHWAY	8.30725e-05	CCL17,CCR6,CCR7,CXCR4	0.00772574
303	81	20	3	KEGG_ECM_RECEPTOR_INTERACTION	0.000184226	COL6A1,COL6A2,COL6A3	0.0342661

## Sheet: BIOCarta
Module_Number	# of gene in function	# of gene in module	# of common gene	Description	p-value	related_gene	adjusted_p-value
16	20	97	4	BIOCARTA_NKCELLS_PATHWAY	8.74255e-06	KLRC1,KLRC2,KLRC3,KLRD1	0.00189713
16	17	97	3	BIOCARTA_TH1TH2_PATHWAY	0.000189992	CD28,CD40,IL18R1	0.0206142
28	21	80	6	BIOCARTA_CSK_PATHWAY	1.25837e-09	CD247,CD3D,CD3G,LCK,PTPRC,ZAP70	9.10222e-08
28	13	80	6	BIOCARTA_CTL_PATHWAY	4.12291e-11	CD247,CD3D,CD3G,FASLG,GZMB,PRF1	4.47336e-09
28	20	80	3	BIOCARTA_DC_PATHWAY	0.000177561	CD2,CD5,CD7	0.00275219
28	9	80	4	BIOCARTA_TCAPOPTOSIS_PATHWAY	1.10404e-07	CD247,CD3D,CD3G,FASLG	2.99472e-06
28	13	80	4	BIOCARTA_IL17_PATHWAY	6.15957e-07	CD247,CD2,CD3D,CD3G	1.48514e-05
28	20	80	3	BIOCARTA_IL12_PATHWAY	0.000177561	CD247,CD3D,CD3G	0.00275219
28	10	80	6	BIOCARTA_TCRA_PATHWAY	5.11302e-12	CD247,CD3D,CD3G,LCK,PTPRC,ZAP70	1.10953e-09
28	15	80	4	BIOCARTA_NO2IL12_PATHWAY	1.16598e-06	CD247,CD2,CD3D,CD3G	2.53018e-05
28	19	80	3	BIOCARTA_TOB1_PATHWAY	0.000151535	CD247,CD3D,CD3G	0.00274025
28	18	80	4	BIOCARTA_STATHMIN_PATHWAY	2.58081e-06	CD247,CD2,CD3D,CD3G	5.09124e-05
28	42	80	7	BIOCARTA_TCR_PATHWAY	2.95019e-09	CD247,CD3D,CD3G,LAT,LCK,VAV1,ZAP70	1.28038e-07
28	11	80	5	BIOCARTA_TCYTOTOXIC_PATHWAY	2.13365e-09	CD247,CD2,CD3D,CD3G,PTPRC	1.15751e-07
28	12	80	5	BIOCARTA_THELPER_PATHWAY	3.64177e-09	CD247,CD2,CD3D,CD3G,PTPRC	1.31711e-07
28	18	80	5	BIOCARTA_CTLA4_PATHWAY	3.83793e-08	CD247,CD3D,CD3G,ITK,LCK	1.18976e-06
33	13	75	3	BIOCARTA_SALMONELLA_PATHWAY	3.77551e-05	ACTR2,ACTR3,ARPC5	0.00793095
33	33	75	3	BIOCARTA_MPR_PATHWAY	0.00066813	ACTR2,ACTR3,ARPC5	0.0289969
33	29	75	3	BIOCARTA_RHO_PATHWAY	0.000454223	ACTR2,ACTR3,ARPC5	0.0246416
33	16	75	3	BIOCARTA_CDC42RAC_PATHWAY	7.30963e-05	ACTR2,ACTR3,ARPC5	0.00793095
33	19	75	3	BIOCARTA_ACTINY_PATHWAY	0.000125064	ACTR2,ACTR3,ARPC5	0.0090463
57	16	60	3	BIOCARTA_LAIR_PATHWAY	3.74233e-05	C6,C7,SELP	0.00812085
124	32	42	3	BIOCARTA_DEATH_PATHWAY	0.000108958	CASP10,CFLAR,MAP3K14	0.0118219
124	27	42	3	BIOCARTA_NKT_PATHWAY	6.49118e-05	CCL3,CCL4,IL2	0.0118219
135	11	40	3	BIOCARTA_CLASSIC_PATHWAY	3.25853e-06	C1QA,C1QB,C1QC	0.000707101
135	16	40	3	BIOCARTA_COMP_PATHWAY	1.09528e-05	C1QA,C1QB,C1QC	0.00118838
291	27	21	3	BIOCARTA_G1_PATHWAY	7.72097e-06	CCNE1,CDC25A,E2F1	0.000837726
291	22	21	3	BIOCARTA_CELLCYCLE_PATHWAY	4.08423e-06	CCNE1,CDC25A,E2F1	0.000837726
