# Supplementary material for: FGMD: A novel approach for functional gene module detection in cancer
Source: PLoS One. 2017 Dec 15;12(12):e0188900. doi: 10.1371/journal.pone.0188900 (PMC5731741; doi:10.1371/journal.pone.0188900)
Supplement: S6 Table — (XLSX) [file pone.0188900.s006.xlsx]

## Sheet: GO
Module_Number	# of gene in function	# of gene in module	# of common gene	Description	p-value	related_gene	adjusted_p-value
1	136	208	10	SECOND_MESSENGER_MEDIATED_SIGNALING	2.86437e-05	ADRB3,CHRM1,CRHR1,DRD2,HRH2,HTR1B,HTR6,MC2R,MC5R,OPRD1	0.00590776
1	92	208	9	G_PROTEIN_SIGNALING_COUPLED_TO_CYCLIC_NUCLEOTIDE_SECOND_MESSENGER	7.28686e-06	ADRB3,CRHR1,DRD2,HRH2,HTR1B,HTR6,MC2R,MC5R,OPRD1	0.002393
1	292	208	17	G_PROTEIN_COUPLED_RECEPTOR_PROTEIN_SIGNALING_PATHWAY	1.22842e-06	ADRB3,CHRM1,CHRM4,CRHR1,DRD2,DRD3,GPR39,HRH2,HTR1B,HTR6,MC2R,MC5R,OPRD1,OR10J1,OR1D4,RRH,TAAR8	0.00101345
1	94	208	9	CYCLIC_NUCLEOTIDE_MEDIATED_SIGNALING	8.7018e-06	ADRB3,CRHR1,DRD2,HRH2,HTR1B,HTR6,MC2R,MC5R,OPRD1	0.002393
3	41	148	5	RESPONSE_TO_VIRUS	6.0553e-05	IFI44,IRF7,ISG20,RSAD2,TRIM22	0.011968
3	242	148	11	DEFENSE_RESPONSE	4.18695e-05	AGER,APOL3,GHRL,HCP5,HLA-B,HLA-G,LGALS3BP,MX1,MX2,RSAD2,SP140	0.011968
3	99	148	7	I_KAPPAB_KINASE_NF_KAPPAB_CASCADE	7.25332e-05	APOL3,BST2,CARD8,LGALS9,SECTM1,STAT1,TRIM38	0.011968
3	30	148	4	POSITIVE_REGULATION_OF_CASPASE_ACTIVITY	0.000241524	CARD8,COL4A3,IFNB1,STAT1	0.0284653
3	209	148	12	IMMUNE_RESPONSE	1.70666e-06	BST2,CCL25,CCR8,IFI6,IFITM2,IFITM3,PSMB10,RSAD2,SECTM1,TAPBP,TNFRSF4,TRIM22	0.001408
3	264	148	10	PROTEIN_KINASE_CASCADE	0.000411628	APOL3,BST2,CARD8,GHRL,LGALS9,SECTM1,STAT1,STAT2,STK4,TRIM38	0.0377326
3	293	148	12	IMMUNE_SYSTEM_PROCESS	5.15724e-05	BST2,CCL25,CCR8,IFI6,IFITM2,IFITM3,PSMB10,RSAD2,SECTM1,TAPBP,TNFRSF4,TRIM22	0.011968
3	82	148	6	REGULATION_OF_I_KAPPAB_KINASE_NF_KAPPAB_CASCADE	0.000199688	APOL3,BST2,CARD8,LGALS9,SECTM1,TRIM38	0.0274571
7	140	121	7	MULTI_ORGANISM_PROCESS	0.000181024	PGLYRP4,S100A12,S100A7,SPRR2D,SPRR2F,SPRR2G,TNF	0.0307666
7	9	121	3	EMBRYO_IMPLANTATION	4.73194e-05	SPRR2D,SPRR2F,SPRR2G	0.0252473
7	63	121	5	EPIDERMIS_DEVELOPMENT	0.000186465	CASP14,KRT34,S100A7,SPINK5,SPRR1B	0.0307666
7	10	121	3	OVULATION_CYCLE	6.71832e-05	SPRR2D,SPRR2F,SPRR2G	0.0252473
7	11	121	3	ACUTE_INFLAMMATORY_RESPONSE	9.18085e-05	LBP,ORM1,ORM2	0.0252473
7	71	121	5	ECTODERM_DEVELOPMENT	0.000327371	CASP14,KRT34,S100A7,SPINK5,SPRR1B	0.0450135
10	228	110	13	DNA_METABOLIC_PROCESS	1.98367e-08	BLM,CDC6,CHEK1,EXO1,FEN1,MCM2,MCM3,PIF1,POLG,POLQ,RAD51,RAD54L,TOP2A	7.793e-07
10	114	110	7	DNA_REPAIR	2.68869e-05	BLM,EXO1,FEN1,POLG,POLQ,RAD51,RAD54L	0.000616159
10	21	110	6	MITOTIC_CELL_CYCLE_CHECKPOINT	8.73027e-09	BUB1B,BUB1,CCNA2,MAD2L1,TTK,ZWINT	4.23675e-07
10	14	110	5	CYTOKINESIS	4.57338e-08	ANLN,BIRC5,NUSAP1,PRC1,RACGAP1	1.64045e-06
10	145	110	6	REGULATION_OF_KINASE_ACTIVITY	0.000867424	CDC25A,CDC25C,CDC6,CDKN3,CHEK1,RBL1	0.0149088
10	292	110	9	REGULATION_OF_MOLECULAR_FUNCTION	0.000407069	BIRC5,CDC25A,CDC25C,CDC6,CDKN3,CHEK1,FBXO5,PIF1,RBL1	0.00781004
10	181	110	9	RESPONSE_TO_ENDOGENOUS_STIMULUS	1.02888e-05	BLM,CCNA2,CHEK1,EXO1,FEN1,POLG,POLQ,RAD51,RAD54L	0.000273815
10	105	110	26	M_PHASE	0	ANLN,AURKA,BIRC5,BUB1B,BUB1,CCNA2,CDC25C,CDCA5,CENPE,CHEK1,ESPL1,KIF11,KIF15,KIF2C,MAD2L1,NCAPH,NDC80,NEK2,NUSAP1,PLK1,RAD51,RAD54L,TPX2,TTK,UBE2C,ZWINT	0
10	149	110	7	REGULATION_OF_TRANSFERASE_ACTIVITY	0.000147137	CDC25A,CDC25C,CDC6,CDKN3,CHEK1,PIF1,RBL1	0.00296069
10	73	110	7	MICROTUBULE_BASED_PROCESS	1.37724e-06	KIF11,KIF23,KIF2C,NUSAP1,PRC1,STMN1,TTK	3.91802e-05
10	22	110	3	DNA_INTEGRITY_CHECKPOINT	0.000606699	CCNA2,CDC6,CHEK1	0.010881
10	40	110	12	REGULATION_OF_MITOSIS	1.11022e-16	ANLN,BIRC5,BUB1B,BUB1,CCNA2,CDC25C,MAD2L1,NEK2,NUSAP1,TTK,UBE2C,ZWINT	1.14492e-14
10	30	110	7	MICROTUBULE_CYTOSKELETON_ORGANIZATION_AND_BIOGENESIS	2.25534e-09	KIF11,KIF23,KIF2C,NUSAP1,PRC1,STMN1,TTK	1.24044e-07
10	65	110	8	INTERPHASE	3.23385e-08	BIRC5,CDC25C,CDC6,CDC7,CDCA5,CDKN3,CENPF,E2F1	1.2127e-06
10	177	110	36	CELL_CYCLE_PROCESS	0	ANLN,AURKA,BIRC5,BUB1B,BUB1,CCNA2,CDC25C,CDC6,CDC7,CDCA5,CDKN3,CENPE,CENPF,CHEK1,E2F1,ESPL1,FBXO5,KIF11,KIF15,KIF23,KIF2C,MAD2L1,NCAPH,NDC80,NEK2,NUSAP1,PLK1,PRC1,RACGAP1,RAD51,RAD54L,STMN1,TPX2,TTK,UBE2C,ZWINT	0
10	14	110	7	MITOTIC_SISTER_CHROMATID_SEGREGATION	4.2053e-12	CDCA5,CENPE,ESPL1,NCAPH,NDC80,NUSAP1,ZWINT	3.15398e-10
10	30	110	3	MEIOTIC_CELL_CYCLE	0.00152981	CHEK1,RAD51,RAD54L	0.0252418
10	142	110	32	MITOTIC_CELL_CYCLE	0	ANLN,AURKA,BIRC5,BUB1B,BUB1,CCNA2,CDC25C,CDC6,CDC7,CDCA5,CDKN3,CENPE,CENPF,E2F1,ESPL1,FBXO5,KIF11,KIF15,KIF23,KIF2C,MAD2L1,NCAPH,NDC80,NEK2,NUSAP1,PLK1,PRC1,STMN1,TPX2,TTK,UBE2C,ZWINT	0
10	158	110	31	CELL_CYCLE_PHASE	0	ANLN,AURKA,BIRC5,BUB1B,BUB1,CCNA2,CDC25C,CDC6,CDC7,CDCA5,CDKN3,CENPE,CENPF,CHEK1,E2F1,ESPL1,KIF11,KIF15,KIF2C,MAD2L1,NCAPH,NDC80,NEK2,NUSAP1,PLK1,RAD51,RAD54L,TPX2,TTK,UBE2C,ZWINT	0
10	45	110	9	CELL_CYCLE_CHECKPOINT_GO_0000075	4.60878e-11	BIRC5,BUB1B,BUB1,CCNA2,CDC6,CHEK1,MAD2L1,TTK,ZWINT	2.9248e-09
10	29	110	9	CHROMOSOME_SEGREGATION	5.7665e-13	CDCA5,CENPE,CENPF,ESPL1,NCAPH,NDC80,NUSAP1,TOP2A,ZWINT	4.75736e-11
10	15	110	5	ESTABLISHMENT_OF_ORGANELLE_LOCALIZATION	6.81827e-08	BIRC5,CDCA5,CENPE,CENPF,NUSAP1	2.34378e-06
10	16	110	5	CELL_DIVISION	9.85707e-08	ANLN,BIRC5,NUSAP1,PRC1,RACGAP1	3.12773e-06
10	11	110	3	G1_PHASE_OF_MITOTIC_CELL_CYCLE	6.91221e-05	CDC25C,CDC6,E2F1	0.00150068
10	21	110	4	REGULATION_OF_MITOTIC_CELL_CYCLE	1.76818e-05	BIRC5,CDC25C,CDC6,FBXO5	0.000416784
10	87	110	5	DNA_REPLICATION	0.000541396	CDC6,EXO1,MCM2,MCM3,RAD51	0.0099256
10	250	110	9	REGULATION_OF_CATALYTIC_ACTIVITY	0.000128554	BIRC5,CDC25A,CDC25C,CDC6,CDKN3,CHEK1,FBXO5,PIF1,RBL1	0.00265143
10	42	110	5	REGULATION_OF_CYCLIN_DEPENDENT_PROTEIN_KINASE_ACTIVITY	1.63811e-05	CDC25A,CDC25C,CDC6,CDKN3,CHEK1	0.000397482
10	42	110	5	DNA_RECOMBINATION	1.63811e-05	BLM,CHEK1,EXO1,RAD51,RAD54L	0.000397482
10	13	110	3	G1_PHASE	0.000118479	CDC25C,CDC6,E2F1	0.00250628
10	8	110	5	MITOTIC_SPINDLE_ORGANIZATION_AND_BIOGENESIS	1.32706e-09	KIF11,KIF23,PRC1,STMN1,TTK	7.82019e-08
10	78	110	23	MITOSIS	0	ANLN,AURKA,BIRC5,BUB1B,BUB1,CCNA2,CDC25C,CDCA5,CENPE,ESPL1,KIF11,KIF15,KIF2C,MAD2L1,NCAPH,NDC80,NEK2,NUSAP1,PLK1,TPX2,TTK,UBE2C,ZWINT	0
10	289	110	39	CELL_CYCLE_GO_0007049	0	ANLN,AURKA,BIRC5,BUB1B,BUB1,CCNA2,CDC20,CDC25A,CDC25C,CDC6,CDC7,CDCA5,CDKN3,CENPE,CENPF,CHEK1,E2F1,ESPL1,FBXO5,KIF11,KIF15,KIF23,KIF2C,MAD2L1,MCM2,NCAPH,NDC80,NEK2,NUSAP1,PLK1,PRC1,RACGAP1,RAD51,RAD54L,STMN1,TPX2,TTK,UBE2C,ZWINT	0
10	15	110	7	SISTER_CHROMATID_SEGREGATION	7.83529e-12	CDCA5,CENPE,ESPL1,NCAPH,NDC80,NUSAP1,ZWINT	5.38676e-10
10	22	110	5	ORGANELLE_LOCALIZATION	5.72884e-07	BIRC5,CDCA5,CENPE,CENPF,NUSAP1	1.75048e-05
10	185	110	9	CYTOSKELETON_ORGANIZATION_AND_BIOGENESIS	1.2266e-05	ANLN,KIF11,KIF23,KIF2C,NUSAP1,PRC1,RACGAP1,STMN1,TTK	0.000316232
10	103	110	9	CHROMOSOME_ORGANIZATION_AND_BIOGENESIS	9.02795e-08	CDCA5,CENPE,ESPL1,NCAPH,NDC80,NUSAP1,PIF1,TOP2A,ZWINT	2.97922e-06
10	47	110	4	DNA_DEPENDENT_DNA_REPLICATION	0.000452089	CDC6,EXO1,MCM3,RAD51	0.00847667
10	59	110	8	INTERPHASE_OF_MITOTIC_CELL_CYCLE	1.47577e-08	BIRC5,CDC25C,CDC6,CDC7,CDCA5,CDKN3,CENPF,E2F1	6.08754e-07
10	29	110	4	DNA_PACKAGING	6.69314e-05	CDCA5,NCAPH,NUSAP1,TOP2A	0.00149239
10	9	110	5	SPINDLE_ORGANIZATION_AND_BIOGENESIS	2.96769e-09	KIF11,KIF23,PRC1,STMN1,TTK	1.53021e-07
10	146	110	9	RESPONSE_TO_DNA_DAMAGE_STIMULUS	1.76807e-06	BLM,CCNA2,CHEK1,EXO1,FEN1,POLG,POLQ,RAD51,RAD54L	4.8622e-05
10	170	110	18	REGULATION_OF_CELL_CYCLE	6.66134e-16	ANLN,BIRC5,BUB1B,BUB1,CCNA2,CDC25A,CDC25C,CDC6,CDC7,CDKN3,CHEK1,FBXO5,MAD2L1,NEK2,NUSAP1,TTK,UBE2C,ZWINT	6.10623e-14
10	80	110	23	M_PHASE_OF_MITOTIC_CELL_CYCLE	0	ANLN,AURKA,BIRC5,BUB1B,BUB1,CCNA2,CDC25C,CDCA5,CENPE,ESPL1,KIF11,KIF15,KIF2C,MAD2L1,NCAPH,NDC80,NEK2,NUSAP1,PLK1,TPX2,TTK,UBE2C,ZWINT	0
10	10	110	4	CHROMOSOME_CONDENSATION	6.62123e-07	CDCA5,NCAPH,NUSAP1,TOP2A	1.9509e-05
10	27	110	3	G1_S_TRANSITION_OF_MITOTIC_CELL_CYCLE	0.00112068	CDC7,CDCA5,CDKN3	0.0188687
18	128	89	7	BEHAVIOR	1.4299e-05	CCL18,CCL20,CCL7,CXCL1,CXCL2,CXCL6,PROK2	0.00393224
18	83	89	7	LOCOMOTORY_BEHAVIOR	7.86657e-07	CCL18,CCL20,CCL7,CXCL1,CXCL2,CXCL6,PROK2	0.000575668
18	119	89	6	INFLAMMATORY_RESPONSE	9.49706e-05	CCL20,CXCL1,CXCL2,CXCL6,LY75,PLA2G7	0.0156701
18	284	89	11	RESPONSE_TO_CHEMICAL_STIMULUS	1.39556e-06	ABCG1,AQP9,CCL18,CCL20,CCL7,CXCL1,CXCL2,CXCL6,ERCC6,PROK2,SOD2	0.000575668
18	283	89	9	RESPONSE_TO_EXTERNAL_STIMULUS	6.35143e-05	CCL18,CCL20,CCL7,CXCL1,CXCL2,CXCL6,LY75,PLA2G7,PROK2	0.0130998
26	242	77	15	DEFENSE_RESPONSE	2.28662e-12	AIF1,ALOX5AP,AOAH,C3AR1,CCR1,CD83,CD84,LILRA3,LILRB3,LY96,LYZ,MNDA,NCF2,NLRC4,RNASE6	1.88646e-09
26	119	77	6	INFLAMMATORY_RESPONSE	4.20065e-05	AIF1,ALOX5AP,AOAH,C3AR1,CCR1,LYZ	0.00866384
26	209	77	9	IMMUNE_RESPONSE	1.69818e-06	CCR1,CD74,CD83,CTSS,FCGR2B,GPR65,IRF8,LY86,SEMA4D	0.000466999
26	293	77	11	IMMUNE_SYSTEM_PROCESS	4.29925e-07	CCR1,CD74,CD83,CTSS,FCGR2B,GPR65,IRF8,LY86,SEMA4D,SPI1,TLR4	0.000177344
29	15	74	3	REGULATION_OF_CYTOKINE_SECRETION	5.72659e-05	NLRP12,PYCARD,PYDC1	0.0118111
29	65	74	5	CYTOKINE_PRODUCTION	2.06297e-05	BCL3,NLRP12,PYCARD,PYDC1,TLR3	0.00850974
29	66	74	4	POSITIVE_REGULATION_OF_CELLULAR_PROTEIN_METABOLIC_PROCESS	0.000368549	BCL3,CD81,TLR3,TPP1	0.0426138
29	10	74	3	INTERLEUKIN_1_SECRETION	1.5386e-05	NLRP12,PYCARD,PYDC1	0.00850974
29	31	74	3	PROTEIN_SECRETION	0.000533185	NLRP12,PYCARD,PYDC1	0.0488753
29	68	74	4	POSITIVE_REGULATION_OF_PROTEIN_METABOLIC_PROCESS	0.000413224	BCL3,CD81,TLR3,TPP1	0.0426138
29	21	74	3	REGULATION_OF_PROTEIN_SECRETION	0.00016371	NLRP12,PYCARD,PYDC1	0.0225102
29	17	74	3	CYTOKINE_SECRETION	8.49518e-05	NLRP12,PYCARD,PYDC1	0.014017
31	284	73	22	CELLULAR_BIOSYNTHETIC_PROCESS	0	EIF3F,OXER1,RPL11,RPL13,RPL18A,RPL22,RPL24,RPL26,RPL27A,RPL31,RPL34,RPL37,RPL4,RPL5,RPL6,RPL7A,RPL9,RPS10,RPS11,RPS17,RPS3A,RPS9	0
31	282	73	21	MACROMOLECULE_BIOSYNTHETIC_PROCESS	0	EIF3F,RPL11,RPL13,RPL18A,RPL22,RPL24,RPL26,RPL27A,RPL31,RPL34,RPL37,RPL4,RPL5,RPL6,RPL7A,RPL9,RPS10,RPS11,RPS17,RPS3A,RPS9	0
31	160	73	21	TRANSLATION	0	EIF3F,RPL11,RPL13,RPL18A,RPL22,RPL24,RPL26,RPL27A,RPL31,RPL34,RPL37,RPL4,RPL5,RPL6,RPL7A,RPL9,RPS10,RPS11,RPS17,RPS3A,RPS9	0
45	18	59	3	CALCIUM_INDEPENDENT_CELL_CELL_ADHESION	5.15373e-05	CLDN3,CLDN4,CLDN7	0.0425183
47	11	58	4	RESPONSE_TO_XENOBIOTIC_STIMULUS	7.75772e-08	UGT2B11,UGT2B15,UGT2B28,UGT2B4	3.20006e-05
47	287	58	7	LIPID_METABOLIC_PROCESS	0.000149331	PTGES,SGMS1,UGT2B10,UGT2B11,UGT2B15,UGT2B4,UGT2B7	0.0410661
47	10	58	4	XENOBIOTIC_METABOLIC_PROCESS	4.95163e-08	UGT2B11,UGT2B15,UGT2B28,UGT2B4	3.20006e-05
55	167	55	6	SECRETION	4.10315e-05	AQP6,ARL4D,COPB2,INHBB,LMAN1,SEC22B	0.033851
66	209	52	8	IMMUNE_RESPONSE	7.68e-07	CD79A,CD79B,CNR2,CXCL13,LAX1,MS4A1,POU2AF1,TCF7	0.0003168
66	293	52	10	IMMUNE_SYSTEM_PROCESS	8.00126e-08	CD79A,CD79B,CNR2,CXCL13,LAX1,LRMP,MAL,MS4A1,POU2AF1,TCF7	6.60104e-05
72	228	49	8	DNA_METABOLIC_PROCESS	9.23419e-07	CDT1,DBF4,DNMT1,FANCA,HELLS,HMGB2,MCM5,RNASEH2A	0.000761821
72	177	49	5	CELL_CYCLE_PROCESS	0.000331363	CIT,DBF4,DDX11,KNTC1,TIMELESS	0.0455624
72	158	49	5	CELL_CYCLE_PHASE	0.000195782	CIT,DBF4,DDX11,KNTC1,TIMELESS	0.04038
72	45	49	3	CELL_CYCLE_CHECKPOINT_GO_0000075	0.000479798	CDT1,CHEK2,KNTC1	0.0494791
72	87	49	5	DNA_REPLICATION	1.12664e-05	CDT1,DBF4,HMGB2,MCM5,RNASEH2A	0.00309825
72	289	49	8	CELL_CYCLE_GO_0007049	5.40389e-06	CDT1,CHEK2,CIT,CKS1B,DBF4,DDX11,KNTC1,TIMELESS	0.0022291
72	170	49	5	REGULATION_OF_CELL_CYCLE	0.000275049	CDT1,CHEK2,CKS1B,KNTC1,TIMELESS	0.0453831
74	140	48	9	MULTI_ORGANISM_PROCESS	7.49619e-10	PSG11,PSG1,PSG3,PSG4,PSG5,PSG6,PSG7,PSG8,PSG9	2.06145e-07
74	46	48	9	FEMALE_PREGNANCY	2.37588e-14	PSG11,PSG1,PSG3,PSG4,PSG5,PSG6,PSG7,PSG8,PSG9	1.9601e-11
74	138	48	9	REPRODUCTIVE_PROCESS	6.59251e-10	PSG11,PSG1,PSG3,PSG4,PSG5,PSG6,PSG7,PSG8,PSG9	2.06145e-07
74	225	48	9	REPRODUCTION	4.8075e-08	PSG11,PSG1,PSG3,PSG4,PSG5,PSG6,PSG7,PSG8,PSG9	9.91547e-06
75	86	48	5	MUSCLE_DEVELOPMENT	9.60474e-06	CSRP3,MYF6,MYH6,MYH7,TTN	0.00792391
75	29	48	3	SKELETAL_MUSCLE_DEVELOPMENT	0.000120688	CSRP3,MYF6,TTN	0.0497837
80	139	48	5	NEGATIVE_REGULATION_OF_APOPTOSIS	9.71434e-05	BIRC3,CCL2,CD27,FAS,IL7	0.0103631
80	128	48	6	BEHAVIOR	4.03938e-06	CCL17,CCL19,CCL23,CCL2,CXCL9,PTGDS	0.00140023
80	83	48	5	LOCOMOTORY_BEHAVIOR	8.06763e-06	CCL17,CCL19,CCL23,CCL2,CXCL9	0.00166395
80	119	48	4	INFLAMMATORY_RESPONSE	0.000659716	CCL23,CXCL9,KLRG1,NMI	0.0391597
80	209	48	8	IMMUNE_RESPONSE	4.04815e-07	CCL19,CCL23,CCL2,FCN1,IL15,IL18,IL32,IL7	0.000333972
80	108	48	4	ANTI_APOPTOSIS	0.000457361	BIRC3,CCL2,CD27,FAS	0.0377322
80	293	48	8	IMMUNE_SYSTEM_PROCESS	5.09173e-06	CCL19,CCL23,CCL2,FCN1,IL15,IL18,IL32,IL7	0.00140023
80	283	48	7	RESPONSE_TO_EXTERNAL_STIMULUS	3.96606e-05	CCL17,CCL19,CCL23,CCL2,CXCL9,KLRG1,NMI	0.00545333
80	183	48	5	NEGATIVE_REGULATION_OF_DEVELOPMENTAL_PROCESS	0.000350417	BIRC3,CCL2,CD27,FAS,IL7	0.0321215
80	140	48	5	NEGATIVE_REGULATION_OF_PROGRAMMED_CELL_DEATH	0.00010049	BIRC3,CCL2,CD27,FAS,IL7	0.0103631
96	16	45	9	SYNAPTOGENESIS	0	PCDHB11,PCDHB14,PCDHB16,PCDHB2,PCDHB3,PCDHB4,PCDHB5,PCDHB6,PCDHB9	0
96	29	45	9	EXTRACELLULAR_STRUCTURE_ORGANIZATION_AND_BIOGENESIS	1.11022e-16	PCDHB11,PCDHB14,PCDHB16,PCDHB2,PCDHB3,PCDHB4,PCDHB5,PCDHB6,PCDHB9	3.05311e-14
96	159	45	10	SYNAPTIC_TRANSMISSION	4.79057e-11	DRD1,PCDHB11,PCDHB14,PCDHB16,PCDHB2,PCDHB3,PCDHB4,PCDHB5,PCDHB6,PCDHB9	7.90444e-09
96	21	45	9	SYNAPSE_ORGANIZATION_AND_BIOGENESIS	0	PCDHB11,PCDHB14,PCDHB16,PCDHB2,PCDHB3,PCDHB4,PCDHB5,PCDHB6,PCDHB9	0
96	174	45	10	TRANSMISSION_OF_NERVE_IMPULSE	1.17046e-10	DRD1,PCDHB11,PCDHB14,PCDHB16,PCDHB2,PCDHB3,PCDHB4,PCDHB5,PCDHB6,PCDHB9	1.60938e-08
101	209	45	6	IMMUNE_RESPONSE	4.50215e-05	CST7,FYB,LCP2,NCF4,PTAFR,PTPRC	0.0185714
101	293	45	9	IMMUNE_SYSTEM_PROCESS	2.53404e-07	CST7,DOCK2,FYB,HCLS1,ITGB2,LCP2,NCF4,PTAFR,PTPRC	0.000209059
106	37	44	3	POSITIVE_REGULATION_OF_RESPONSE_TO_STIMULUS	0.000194229	CRTAM,SLA2,TRAT1	0.0069669
106	68	44	10	CELL_ACTIVATION	6.21725e-15	CD2,CD3D,CRTAM,LAT,LCK,NLRC3,SIRPG,SIT1,SLA2,ZAP70	1.02585e-12
106	46	44	6	POSITIVE_REGULATION_OF_IMMUNE_SYSTEM_PROCESS	4.97914e-09	CRTAM,LCK,SIRPG,SLA2,TRAT1,ZAP70	4.10779e-07
106	25	44	3	LYMPHOCYTE_DIFFERENTIATION	5.89893e-05	CD3D,LCK,ZAP70	0.00270368
106	68	44	3	HEMOPOIESIS	0.0011725	CD3D,LCK,ZAP70	0.0322438
106	72	44	3	IMMUNE_SYSTEM_DEVELOPMENT	0.00138347	CD3D,LCK,ZAP70	0.0356677
106	242	44	5	DEFENSE_RESPONSE	0.000830625	CCR2,CRTAM,ITK,PTPRCAP,TRAT1	0.0244738
106	12	44	3	CALCIUM_MEDIATED_SIGNALING	5.80182e-06	LAT,SLA2,TRAT1	0.000368192
106	26	44	3	POSITIVE_REGULATION_OF_IMMUNE_RESPONSE	6.6541e-05	CRTAM,SLA2,TRAT1	0.00288928
106	15	44	3	T_CELL_DIFFERENTIATION	1.19223e-05	CD3D,LCK,ZAP70	0.000702565
106	27	44	5	REGULATION_OF_T_CELL_ACTIVATION	1.64484e-08	LAT,LCK,SIRPG,SIT1,ZAP70	1.13083e-06
106	59	44	7	POSITIVE_REGULATION_OF_MULTICELLULAR_ORGANISMAL_PROCESS	4.67732e-10	CRTAM,IFNG,LCK,SIRPG,SLA2,TRAT1,ZAP70	4.82348e-08
106	36	44	3	LEUKOCYTE_DIFFERENTIATION	0.000178863	CD3D,LCK,ZAP70	0.00670735
106	61	44	10	LEUKOCYTE_ACTIVATION	1.9984e-15	CD2,CD3D,CRTAM,LAT,LCK,NLRC3,SIRPG,SIT1,SLA2,ZAP70	5.4956e-13
106	209	44	9	IMMUNE_RESPONSE	1.13035e-08	AIM2,CCR2,CD96,CRTAM,LAT,PDCD1,SLA2,TRAT1,ZAP70	8.47765e-07
106	70	44	3	HEMOPOIETIC_OR_LYMPHOID_ORGAN_DEVELOPMENT	0.00127523	CD3D,LCK,ZAP70	0.0339377
106	20	44	3	POSITIVE_REGULATION_OF_T_CELL_ACTIVATION	2.9553e-05	LCK,SIRPG,ZAP70	0.00152383
106	51	44	3	REGULATION_OF_RESPONSE_TO_STIMULUS	0.000505221	CRTAM,SLA2,TRAT1	0.016031
106	22	44	3	POSITIVE_REGULATION_OF_LYMPHOCYTE_ACTIVATION	3.97518e-05	LCK,SIRPG,ZAP70	0.00192913
106	136	44	4	SECOND_MESSENGER_MEDIATED_SIGNALING	0.000780594	CCR2,LAT,SLA2,TRAT1	0.0238515
106	293	44	15	IMMUNE_SYSTEM_PROCESS	4.21885e-15	AIM2,CCR2,CD2,CD3D,CD96,CRTAM,LAT,LCK,NLRC3,PDCD1,SIRPG,SIT1,SLA2,TRAT1,ZAP70	8.70137e-13
106	41	44	10	T_CELL_ACTIVATION	0	CD2,CD3D,CRTAM,LAT,LCK,NLRC3,SIRPG,SIT1,SLA2,ZAP70	0
106	33	44	6	REGULATION_OF_LYMPHOCYTE_ACTIVATION	6.06416e-10	LAT,LCK,SIRPG,SIT1,SLA2,ZAP70	5.55882e-08
106	55	44	10	LYMPHOCYTE_ACTIVATION	6.66134e-16	CD2,CD3D,CRTAM,LAT,LCK,NLRC3,SIRPG,SIT1,SLA2,ZAP70	2.7478e-13
106	137	44	9	REGULATION_OF_MULTICELLULAR_ORGANISMAL_PROCESS	2.69694e-10	CRTAM,IFNG,LAT,LCK,SIRPG,SIT1,SLA2,TRAT1,ZAP70	3.17854e-08
106	60	44	8	REGULATION_OF_IMMUNE_SYSTEM_PROCESS	9.06009e-12	CRTAM,LAT,LCK,SIRPG,SIT1,SLA2,TRAT1,ZAP70	1.24576e-09
106	51	44	3	CELLULAR_DEFENSE_RESPONSE	0.000505221	CCR2,ITK,TRAT1	0.016031
106	29	44	3	REGULATION_OF_IMMUNE_RESPONSE	9.2917e-05	CRTAM,SLA2,TRAT1	0.00383283
113	142	42	5	NEGATIVE_REGULATION_OF_CELL_PROLIFERATION	5.59828e-05	ALOX15B,ATP8A2,SCIN,SSTR2,SSTR5	0.0461858
125	126	41	11	TISSUE_DEVELOPMENT	3.87468e-14	BNC1,KLK5,KLK7,KLK8,KRT14,KRT17,KRT5,KRT6A,KRT6B,LAMB3,LAMC2	1.5983e-11
125	128	41	4	BEHAVIOR	0.000473481	CX3CL1,DEFB1,KLK8,SAA1	0.0418563
125	63	41	8	EPIDERMIS_DEVELOPMENT	7.41962e-12	BNC1,KLK5,KLK7,KRT14,KRT17,KRT5,LAMB3,LAMC2	2.0404e-09
125	71	41	10	ECTODERM_DEVELOPMENT	4.44089e-15	BNC1,KLK5,KLK7,KRT14,KRT17,KRT5,KRT6A,KRT6B,LAMB3,LAMC2	3.66374e-12
129	10	40	3	REGULATION_OF_CELLULAR_PH	2.37443e-06	ATP1A1,ATP1A3,ATP1A4	0.000894364
129	13	40	3	MONOVALENT_INORGANIC_CATION_HOMEOSTASIS	5.62631e-06	ATP1A1,ATP1A3,ATP1A4	0.000928341
129	10	40	3	SPERM_MOTILITY	2.37443e-06	ATP1A1,ATP1A3,ATP1A4	0.000894364
129	12	40	3	REGULATION_OF_PH	4.33631e-06	ATP1A1,ATP1A3,ATP1A4	0.000894364
129	93	40	4	CELLULAR_CATION_HOMEOSTASIS	0.000126304	ATP1A1,ATP1A3,ATP1A4,GLP1R	0.0161659
129	11	40	3	CELLULAR_MONOVALENT_INORGANIC_CATION_HOMEOSTASIS	3.25853e-06	ATP1A1,ATP1A3,ATP1A4	0.000894364
129	131	40	4	CELLULAR_HOMEOSTASIS	0.000469698	ATP1A1,ATP1A3,ATP1A4,GLP1R	0.0430557
129	140	40	4	CHEMICAL_HOMEOSTASIS	0.000603565	ATP1A1,ATP1A3,ATP1A4,GLP1R	0.0497941
129	114	40	4	ION_HOMEOSTASIS	0.000276766	ATP1A1,ATP1A3,ATP1A4,GLP1R	0.0285415
129	95	40	4	CATION_HOMEOSTASIS	0.000137165	ATP1A1,ATP1A3,ATP1A4,GLP1R	0.0161659
135	140	40	4	MULTI_ORGANISM_PROCESS	0.000603565	APOBEC3G,CCL5,PRF1,SPN	0.0414951
135	242	40	8	DEFENSE_RESPONSE	2.80962e-07	APOBEC3G,CCL5,CCR5,CD40,GNLY,IL18RAP,PRF1,SPN	0.000115897
135	119	40	4	INFLAMMATORY_RESPONSE	0.000326071	CCL5,CCR5,CD40,IL18RAP	0.0269009
135	209	40	6	IMMUNE_RESPONSE	2.2541e-05	APOBEC3G,CCL5,CCR5,CD7,CTSW,POU2F2	0.00371927
135	70	40	3	RESPONSE_TO_OTHER_ORGANISM	0.000964671	APOBEC3G,CCL5,SPN	0.0497408
135	155	40	4	PROTEIN_COMPLEX_ASSEMBLY	0.000883762	CD3E,CD40,IL2RB,TRAF1	0.0486069
135	293	40	7	IMMUNE_SYSTEM_PROCESS	1.43947e-05	APOBEC3G,CCL5,CCR5,CD3E,CD7,CTSW,POU2F2	0.00296891
135	51	40	5	CELLULAR_DEFENSE_RESPONSE	2.77582e-07	CCL5,CCR5,GNLY,PRF1,SPN	0.000115897
188	95	29	4	SKELETAL_DEVELOPMENT	3.76887e-05	ATP6V1B1,EXTL1,INHA,KLF10	0.0253048
198	90	29	4	NEUROGENESIS	3.04615e-05	CDK5R1,CLN5,LRRC4C,RTN1	0.0251308
203	284	28	7	CELLULAR_BIOSYNTHETIC_PROCESS	9.14975e-07	EIF4B,NACA,RPL18,RPL28,RPL3,RPL41,RPS5	0.000251618
203	282	28	7	MACROMOLECULE_BIOSYNTHETIC_PROCESS	8.72608e-07	EIF4B,NACA,RPL18,RPL28,RPL3,RPL41,RPS5	0.000251618
203	160	28	7	TRANSLATION	1.82486e-08	EIF4B,NACA,RPL18,RPL28,RPL3,RPL41,RPS5	1.50551e-05
208	38	28	3	G_PROTEIN_SIGNALING_COUPLED_TO_IP3_SECOND_MESSENGERPHOSPHOLIPASE_C_ACTIVATING	5.35946e-05	GAP43,HRH1,P2RY1	0.0278268
208	41	28	3	PHOSPHOINOSITIDE_MEDIATED_SIGNALING	6.7459e-05	GAP43,HRH1,P2RY1	0.0278268
238	30	26	3	IMMUNE_EFFECTOR_PROCESS	2.07445e-05	C2,IL12B,NCR1	0.00427856
238	209	26	6	IMMUNE_RESPONSE	1.60243e-06	C2,CCR6,GBP2,IL12B,IL2,NCR1	0.00132201
238	51	26	3	REGULATION_OF_RESPONSE_TO_STIMULUS	0.000103753	C2,IL12B,NCR1	0.0171193
238	293	26	6	IMMUNE_SYSTEM_PROCESS	1.1225e-05	C2,CCR6,GBP2,IL12B,IL2,NCR1	0.00427856
238	60	26	3	REGULATION_OF_IMMUNE_SYSTEM_PROCESS	0.000168656	C2,IL12B,NCR1	0.0231902
238	29	26	3	REGULATION_OF_IMMUNE_RESPONSE	1.86925e-05	C2,IL12B,NCR1	0.00427856
239	30	26	3	POSITIVE_REGULATION_OF_TRANSLATION	2.07445e-05	CD28,EBI3,LTB	0.00285237
239	68	26	4	CELL_ACTIVATION	6.3693e-06	CD28,CD4,EBI3,LST1	0.00131087
239	22	26	3	POSITIVE_REGULATION_OF_CYTOKINE_BIOSYNTHETIC_PROCESS	7.94466e-06	CD28,EBI3,LTB	0.00131087
239	38	26	3	CYTOKINE_METABOLIC_PROCESS	4.26912e-05	CD28,EBI3,LTB	0.00320184
239	83	26	3	REGULATION_OF_TRANSLATION	0.000440507	CD28,EBI3,LTB	0.0181709
239	65	26	3	CYTOKINE_PRODUCTION	0.000213991	CD28,EBI3,LTB	0.0115455
239	66	26	3	POSITIVE_REGULATION_OF_CELLULAR_PROTEIN_METABOLIC_PROCESS	0.000223912	CD28,EBI3,LTB	0.0115455
239	61	26	4	LEUKOCYTE_ACTIVATION	4.11666e-06	CD28,CD4,EBI3,LST1	0.00113208
239	209	26	5	IMMUNE_RESPONSE	3.20066e-05	CD28,CIITA,EBI3,IL18BP,IL7R	0.00293394
239	293	26	7	IMMUNE_SYSTEM_PROCESS	6.48833e-07	CD28,CD4,CIITA,EBI3,IL18BP,IL7R,LST1	0.000535287
239	41	26	3	T_CELL_ACTIVATION	5.37518e-05	CD28,CD4,EBI3	0.00369543
239	37	26	3	CYTOKINE_BIOSYNTHETIC_PROCESS	3.93681e-05	CD28,EBI3,LTB	0.00320184
239	33	26	3	REGULATION_OF_LYMPHOCYTE_ACTIVATION	2.7777e-05	CD28,EBI3,LST1	0.00293394
239	68	26	3	POSITIVE_REGULATION_OF_PROTEIN_METABOLIC_PROCESS	0.000244639	CD28,EBI3,LTB	0.0118722
239	55	26	4	LYMPHOCYTE_ACTIVATION	2.71031e-06	CD28,CD4,EBI3,LST1	0.001118
239	60	26	3	REGULATION_OF_IMMUNE_SYSTEM_PROCESS	0.000168656	CD28,EBI3,LST1	0.0107032
239	34	26	3	REGULATION_OF_CYTOKINE_BIOSYNTHETIC_PROCESS	3.04285e-05	CD28,EBI3,LTB	0.00293394
285	23	21	3	NITROGEN_COMPOUND_BIOSYNTHETIC_PROCESS	4.69245e-06	AKT1,HSP90AA1,HSP90AB1	0.00387127
289	51	21	3	ANATOMICAL_STRUCTURE_FORMATION	5.37431e-05	CDH13,COL4A2,NOTCH4	0.00886762
289	131	21	5	ORGAN_MORPHOGENESIS	1.06199e-06	CDH13,COL18A1,COL4A2,NOTCH4,NRP1	0.000876138
289	43	21	3	ANGIOGENESIS	3.20891e-05	CDH13,COL4A2,NOTCH4	0.0088245
289	50	21	3	VASCULATURE_DEVELOPMENT	5.06294e-05	CDH13,COL4A2,NOTCH4	0.00886762
289	87	21	3	CELL_MIGRATION	0.000264432	CDH13,ENPEP,NRP1	0.0363594
303	95	20	4	SKELETAL_DEVELOPMENT	8.04716e-06	COL11A1,COL12A1,INHBA,RUNX2	0.00663891

## Sheet: KEGG
Module_Number	# of gene in function	# of gene in module	# of common gene	Description	p-value	related_gene	adjusted_p-value
1	232	208	16	KEGG_NEUROACTIVE_LIGAND_RECEPTOR_INTERACTION	2.69358e-07	ADRB3,CHRM1,CHRM4,CHRNA2,CHRNA4,CRHR1,DRD2,DRD3,HRH2,HTR1B,HTR6,MC2R,MC5R,NPFFR1,OPRD1,TAAR8	2.50503e-05
1	268	208	56	KEGG_OLFACTORY_TRANSDUCTION	0	CLCA1,GUCY2D,OR10G2,OR10G7,OR10H1,OR10H3,OR10H5,OR10J1,OR10K2,OR10R2,OR11G2,OR11H4,OR13C4,OR1A1,OR1B1,OR1C1,OR1D4,OR1K1,OR1L3,OR1N1,OR1S1,OR1S2,OR2AG1,OR2B2,OR2B3,OR2C3,OR2T34,OR4B1,OR4C16,OR4K1,OR4M1,OR51A4,OR51F2,OR51M1,OR52B4,OR52E4,OR52H1,OR52J3,OR52K2,OR52N2,OR52N4,OR52R1,OR52W1,OR5AU1,OR5I1,OR5M8,OR5M9,OR6C4,OR6K3,OR6N1,OR6S1,OR7D4,OR7G2,OR8H2,OR9K2,OR9Q1	0
3	154	148	7	KEGG_ENDOCYTOSIS	0.00108095	CBL,HLA-A,HLA-B,HLA-C,HLA-E,HLA-F,HLA-G	0.0201056
3	119	148	6	KEGG_CELL_ADHESION_MOLECULES_CAMS	0.00144959	HLA-A,HLA-B,HLA-C,HLA-E,HLA-F,HLA-G	0.0245112
3	73	148	10	KEGG_ANTIGEN_PROCESSING_AND_PRESENTATION	3.57198e-09	B2M,HLA-A,HLA-B,HLA-C,HLA-E,HLA-F,HLA-G,TAP1,TAP2,TAPBP	6.64389e-07
3	59	148	7	KEGG_RIG_I_LIKE_RECEPTOR_SIGNALING_PATHWAY	2.34321e-06	DDX58,DHX58,IFIH1,IFNB1,IRF7,ISG15,TMEM173	0.000108959
3	48	148	6	KEGG_CYTOSOLIC_DNA_SENSING_PATHWAY	9.32934e-06	DDX58,IFNB1,IRF7,TMEM173,TREX1,ZBP1	0.000247894
3	121	148	7	KEGG_NATURAL_KILLER_CELL_MEDIATED_CYTOTOXICITY	0.000254837	HLA-A,HLA-B,HLA-C,HLA-E,HLA-G,IFNB1,NFATC2	0.00526663
3	40	148	6	KEGG_TYPE_I_DIABETES_MELLITUS	3.12296e-06	HLA-A,HLA-B,HLA-C,HLA-E,HLA-F,HLA-G	0.000116174
3	44	148	6	KEGG_AUTOIMMUNE_THYROID_DISEASE	5.55172e-06	HLA-A,HLA-B,HLA-C,HLA-E,HLA-F,HLA-G	0.000172103
3	33	148	6	KEGG_ALLOGRAFT_REJECTION	9.56302e-07	HLA-A,HLA-B,HLA-C,HLA-E,HLA-F,HLA-G	8.89361e-05
3	36	148	6	KEGG_GRAFT_VERSUS_HOST_DISEASE	1.63947e-06	HLA-A,HLA-B,HLA-C,HLA-E,HLA-F,HLA-G	0.000101647
3	65	148	6	KEGG_VIRAL_MYOCARDITIS	5.43774e-05	HLA-A,HLA-B,HLA-C,HLA-E,HLA-F,HLA-G	0.00126427
6	81	122	5	KEGG_ECM_RECEPTOR_INTERACTION	0.000625532	COMP,ITGA5,ITGA8,ITGB5,LAMC1	0.038783
6	80	122	6	KEGG_HYPERTROPHIC_CARDIOMYOPATHY_HCM	5.99775e-05	CACNA1C,ITGA5,ITGA8,ITGB5,TGFB1,TGFB3	0.00557791
6	86	122	7	KEGG_DILATED_CARDIOMYOPATHY	8.31538e-06	CACNA1C,ITGA5,ITGA8,ITGB5,PLN,TGFB1,TGFB3	0.00154666
9	64	110	8	KEGG_COMPLEMENT_AND_COAGULATION_CASCADES	2.85386e-08	C4BPA,C4BPB,C8B,FGA,FGB,FGG,PROC,SERPINF2	5.30818e-06
10	33	110	4	KEGG_DNA_REPLICATION	0.000112626	FEN1,MCM2,MCM3,MCM6	0.00418969
10	24	110	3	KEGG_HOMOLOGOUS_RECOMBINATION	0.000788538	BLM,RAD51,RAD54L	0.0244447
10	110	110	23	KEGG_CELL_CYCLE	0	BUB1B,BUB1,CCNA2,CCNB1,CCNB2,CDC20,CDC25A,CDC25C,CDC6,CDC7,CHEK1,E2F1,E2F2,ESPL1,MAD2L1,MCM2,MCM3,MCM6,PLK1,PTTG1,PTTG2,RBL1,TTK	0
10	102	110	13	KEGG_OOCYTE_MEIOSIS	8.07798e-13	AURKA,BUB1,CCNB1,CCNB2,CDC20,CDC25C,ESPL1,FBXO5,MAD2L1,PLK1,PTTG1,PTTG2,SGOL1	7.51252e-11
10	62	110	5	KEGG_P53_SIGNALING_PATHWAY	0.000110337	CCNB1,CCNB2,CHEK1,GTSE1,RRM2	0.00418969
10	78	110	8	KEGG_PROGESTERONE_MEDIATED_OOCYTE_MATURATION	1.38352e-07	BUB1,CCNA2,CCNB1,CCNB2,CDC25A,CDC25C,MAD2L1,PLK1	8.57781e-06
11	187	109	11	KEGG_FOCAL_ADHESION	1.73239e-07	COL1A1,COL1A2,COL3A1,COL5A1,COL5A2,COL6A1,COL6A2,COL6A3,ITGA11,PDGFRB,THBS2	1.61112e-05
11	81	109	10	KEGG_ECM_RECEPTOR_INTERACTION	5.02771e-10	COL1A1,COL1A2,COL3A1,COL5A1,COL5A2,COL6A1,COL6A2,COL6A3,ITGA11,THBS2	9.35155e-08
13	268	105	12	KEGG_OLFACTORY_TRANSDUCTION	5.87161e-07	GUCA1B,OR10H4,OR10J3,OR12D3,OR1M1,OR2D3,OR4M2,OR5D16,OR5M10,OR5M11,OR8G5,OR8U1	0.000109212
18	230	89	8	KEGG_CYTOKINE_CYTOKINE_RECEPTOR_INTERACTION	8.9125e-05	CCL18,CCL20,CCL7,CXCL1,CXCL2,CXCL3,CXCL6,IFNGR1	0.00828862
18	172	89	9	KEGG_CHEMOKINE_SIGNALING_PATHWAY	1.15577e-06	CCL18,CCL20,CCL7,CXCL1,CXCL2,CXCL3,CXCL6,GNB4,MAPK3	0.000214973
18	55	89	4	KEGG_NOD_LIKE_RECEPTOR_SIGNALING_PATHWAY	0.000370175	CCL7,CXCL1,CXCL2,MAPK3	0.0229508
26	119	77	6	KEGG_CELL_ADHESION_MOLECULES_CAMS	4.20065e-05	HLA-DMA,HLA-DMB,HLA-DOA,HLA-DPA1,HLA-DPB1,HLA-DRA	0.000710292
26	73	77	9	KEGG_ANTIGEN_PROCESSING_AND_PRESENTATION	1.67707e-10	CD74,CTSS,HLA-DMA,HLA-DMB,HLA-DOA,HLA-DPA1,HLA-DPB1,HLA-DRA,IFI30	1.55967e-08
26	42	77	6	KEGG_INTESTINAL_IMMUNE_NETWORK_FOR_IGA_PRODUCTION	8.80261e-08	HLA-DMA,HLA-DMB,HLA-DOA,HLA-DPA1,HLA-DPB1,HLA-DRA	2.33898e-06
26	40	77	6	KEGG_TYPE_I_DIABETES_MELLITUS	6.49588e-08	HLA-DMA,HLA-DMB,HLA-DOA,HLA-DPA1,HLA-DPB1,HLA-DRA	2.01372e-06
26	61	77	8	KEGG_LEISHMANIA_INFECTION	1.10806e-09	HLA-DMA,HLA-DMB,HLA-DOA,HLA-DPA1,HLA-DPB1,HLA-DRA,NCF2,TLR4	6.86998e-08
26	26	77	7	KEGG_ASTHMA	5.86877e-11	FCER1G,HLA-DMA,HLA-DMB,HLA-DOA,HLA-DPA1,HLA-DPB1,HLA-DRA	1.09159e-08
26	44	77	6	KEGG_AUTOIMMUNE_THYROID_DISEASE	1.17452e-07	HLA-DMA,HLA-DMB,HLA-DOA,HLA-DPA1,HLA-DPB1,HLA-DRA	2.73075e-06
26	105	77	7	KEGG_SYSTEMIC_LUPUS_ERYTHEMATOSUS	1.44845e-06	FCGR2B,HLA-DMA,HLA-DMB,HLA-DOA,HLA-DPA1,HLA-DPB1,HLA-DRA	2.69412e-05
26	33	77	6	KEGG_ALLOGRAFT_REJECTION	1.93096e-08	HLA-DMA,HLA-DMB,HLA-DOA,HLA-DPA1,HLA-DPB1,HLA-DRA	8.97895e-07
26	36	77	6	KEGG_GRAFT_VERSUS_HOST_DISEASE	3.35282e-08	HLA-DMA,HLA-DMB,HLA-DOA,HLA-DPA1,HLA-DPB1,HLA-DRA	1.24725e-06
26	65	77	6	KEGG_VIRAL_MYOCARDITIS	1.25711e-06	HLA-DMA,HLA-DMB,HLA-DOA,HLA-DPA1,HLA-DPB1,HLA-DRA	2.59802e-05
28	268	74	8	KEGG_OLFACTORY_TRANSDUCTION	6.91453e-05	GUCA1A,OR10Z1,OR1G1,OR2V2,OR4A16,OR51T1,OR8D2,OR8H1	0.012861
31	78	73	37	KEGG_RIBOSOME	0	RPL10L,RPL11,RPL12,RPL13A,RPL13,RPL18A,RPL22,RPL24,RPL26,RPL27A,RPL27,RPL31,RPL32,RPL34,RPL36,RPL37A,RPL37,RPL4,RPL5,RPL6,RPL7A,RPL9,RPLP0,RPLP2,RPS10,RPS11,RPS13,RPS15A,RPS17,RPS18,RPS24,RPS28,RPS3A,RPS6,RPS8,RPS9,UBA52	0
33	43	69	5	KEGG_GLUTATHIONE_METABOLISM	1.85211e-06	GSTM1,GSTM2,GSTM3,GSTM4,GSTM5	0.000344493
33	59	69	5	KEGG_METABOLISM_OF_XENOBIOTICS_BY_CYTOCHROME_P450	9.07665e-06	GSTM1,GSTM2,GSTM3,GSTM4,GSTM5	0.000611636
33	60	69	5	KEGG_DRUG_METABOLISM_CYTOCHROME_P450	9.86509e-06	GSTM1,GSTM2,GSTM3,GSTM4,GSTM5	0.000611636
34	73	69	6	KEGG_ANTIGEN_PROCESSING_AND_PRESENTATION	1.30744e-06	KIR2DL1,KIR2DL4,KIR2DS4,KIR3DL1,KIR3DL2,LTA	0.000243185
34	121	69	5	KEGG_NATURAL_KILLER_CELL_MEDIATED_CYTOTOXICITY	0.00028639	KIR2DL1,KIR2DL4,KIR2DS4,KIR3DL1,KIR3DL2	0.0177562
34	36	69	4	KEGG_GRAFT_VERSUS_HOST_DISEASE	2.56612e-05	IL1A,KIR2DL1,KIR3DL1,KIR3DL2	0.00238649
35	14	68	3	KEGG_TERPENOID_BACKBONE_BIOSYNTHESIS	3.56729e-05	HMGCR,HMGCS1,IDI1	0.00663516
41	17	61	3	KEGG_ASCORBATE_AND_ALDARATE_METABOLISM	4.7616e-05	ALDH2,UGT1A6,UGT1A8	0.00885658
44	137	60	5	KEGG_JAK_STAT_SIGNALING_PATHWAY	0.000263997	JAK1,PRL,STAT3,STAT5A,STAT5B	0.0491034
47	19	58	6	KEGG_PENTOSE_AND_GLUCURONATE_INTERCONVERSIONS	8.69794e-11	UGT2B10,UGT2B11,UGT2B15,UGT2B28,UGT2B4,UGT2B7	8.08909e-09
47	17	58	6	KEGG_ASCORBATE_AND_ALDARATE_METABOLISM	3.99225e-11	UGT2B10,UGT2B11,UGT2B15,UGT2B28,UGT2B4,UGT2B7	7.42559e-09
47	44	58	6	KEGG_STEROID_HORMONE_BIOSYNTHESIS	2.09363e-08	UGT2B10,UGT2B11,UGT2B15,UGT2B28,UGT2B4,UGT2B7	6.49025e-07
47	143	58	4	KEGG_PURINE_METABOLISM	0.00264261	PAPSS2,PDE10A,PDE4D,PDE5A	0.0491526
47	40	58	6	KEGG_STARCH_AND_SUCROSE_METABOLISM	1.15267e-08	UGT2B10,UGT2B11,UGT2B15,UGT2B28,UGT2B4,UGT2B7	4.28794e-07
47	51	58	6	KEGG_RETINOL_METABOLISM	5.22632e-08	UGT2B10,UGT2B11,UGT2B15,UGT2B28,UGT2B4,UGT2B7	1.38871e-06
47	31	58	6	KEGG_PORPHYRIN_AND_CHLOROPHYLL_METABOLISM	2.27386e-09	UGT2B10,UGT2B11,UGT2B15,UGT2B28,UGT2B4,UGT2B7	1.40979e-07
47	59	58	6	KEGG_METABOLISM_OF_XENOBIOTICS_BY_CYTOCHROME_P450	1.27542e-07	UGT2B10,UGT2B11,UGT2B15,UGT2B28,UGT2B4,UGT2B7	2.91965e-06
47	60	58	6	KEGG_DRUG_METABOLISM_CYTOCHROME_P450	1.41273e-07	UGT2B10,UGT2B11,UGT2B15,UGT2B28,UGT2B4,UGT2B7	2.91965e-06
47	40	58	6	KEGG_DRUG_METABOLISM_OTHER_ENZYMES	1.15267e-08	UGT2B10,UGT2B11,UGT2B15,UGT2B28,UGT2B4,UGT2B7	4.28794e-07
58	33	54	3	KEGG_TRYPTOPHAN_METABOLISM	0.000253622	DDC,INMT,OGDHL	0.0471736
61	57	54	4	KEGG_GLYCOLYSIS_GLUCONEOGENESIS	6.09852e-05	ADH1A,ADH1B,ADH1C,PCK1	0.00283581
61	37	54	3	KEGG_FATTY_ACID_METABOLISM	0.000357367	ADH1A,ADH1B,ADH1C	0.0110784
61	40	54	3	KEGG_TYROSINE_METABOLISM	0.000450804	ADH1A,ADH1B,ADH1C	0.0119785
61	51	54	4	KEGG_RETINOL_METABOLISM	3.92315e-05	ADH1A,ADH1B,ADH1C,RDH5	0.00243236
61	59	54	3	KEGG_METABOLISM_OF_XENOBIOTICS_BY_CYTOCHROME_P450	0.00141038	ADH1A,ADH1B,ADH1C	0.0306008
61	60	54	3	KEGG_DRUG_METABOLISM_CYTOCHROME_P450	0.00148068	ADH1A,ADH1B,ADH1C	0.0306008
61	65	54	8	KEGG_PPAR_SIGNALING_PATHWAY	1.00148e-10	ADIPOQ,AQP7,CD36,FABP4,LPL,PCK1,PPARG,SORBS1	1.86276e-08
61	123	54	5	KEGG_INSULIN_SIGNALING_PATHWAY	9.63157e-05	ACACB,LIPE,PCK1,SLC2A4,SORBS1	0.00358295
61	63	54	6	KEGG_ADIPOCYTOKINE_SIGNALING_PATHWAY	1.22872e-07	ACACB,ADIPOQ,CD36,LEP,PCK1,SLC2A4	1.14271e-05
66	230	52	6	KEGG_CYTOKINE_CYTOKINE_RECEPTOR_INTERACTION	0.000174498	CSF2RB,CXCL13,IL18R1,TNFRSF13B,TNFRSF13C,TNFRSF17	0.00649132
66	78	52	6	KEGG_HEMATOPOIETIC_CELL_LINEAGE	3.53732e-07	CD19,CD38,CR2,GP1BA,ITGA4,MS4A1	3.2897e-05
66	70	52	4	KEGG_B_CELL_RECEPTOR_SIGNALING_PATHWAY	0.000117737	CD19,CD79A,CD79B,CR2	0.00547479
66	42	52	4	KEGG_INTESTINAL_IMMUNE_NETWORK_FOR_IGA_PRODUCTION	1.54894e-05	ITGA4,TNFRSF13B,TNFRSF13C,TNFRSF17	0.000960345
66	30	52	5	KEGG_PRIMARY_IMMUNODEFICIENCY	6.82151e-08	CD19,CD79A,IGLL1,TNFRSF13B,TNFRSF13C	1.2688e-05
72	33	49	4	KEGG_DNA_REPLICATION	4.56185e-06	MCM5,POLA2,RFC5,RNASEH2A	0.000848505
72	110	49	4	KEGG_CELL_CYCLE	0.000530752	CCNE1,CHEK2,DBF4,MCM5	0.0493599
75	65	48	4	KEGG_CARDIAC_MUSCLE_CONTRACTION	6.41908e-05	MYH6,MYH7,MYL2,TNNC1	0.00298487
75	121	48	5	KEGG_TIGHT_JUNCTION	5.02366e-05	MYH2,MYH6,MYH7,MYL2,MYLPF	0.00298487
75	80	48	5	KEGG_HYPERTROPHIC_CARDIOMYOPATHY_HCM	6.73011e-06	MYH6,MYH7,MYL2,TNNC1,TTN	0.000893241
75	86	48	5	KEGG_DILATED_CARDIOMYOPATHY	9.60474e-06	MYH6,MYH7,MYL2,TNNC1,TTN	0.000893241
75	65	48	3	KEGG_VIRAL_MYOCARDITIS	0.00132595	MYH2,MYH6,MYH7	0.0493253
80	230	48	10	KEGG_CYTOKINE_CYTOKINE_RECEPTOR_INTERACTION	3.52749e-09	CCL17,CCL19,CCL23,CCL2,CD27,CXCL9,FAS,IL15,IL18,IL7	6.56113e-07
80	172	48	5	KEGG_CHEMOKINE_SIGNALING_PATHWAY	0.000263233	CCL17,CCL19,CCL23,CCL2,CXCL9	0.0122403
80	55	48	6	KEGG_NOD_LIKE_RECEPTOR_SIGNALING_PATHWAY	2.59403e-08	BIRC3,CASP1,CASP5,CCL2,IL18,TNFAIP3	2.41245e-06
80	78	48	6	KEGG_HEMATOPOIETIC_CELL_LINEAGE	2.16923e-07	CD1B,CD1C,CD1E,CR1,IL7,ITGAM	1.34492e-05
85	64	46	4	KEGG_COMPLEMENT_AND_COAGULATION_CASCADES	5.09842e-05	F13B,KNG1,MASP1,MBL2	0.00948305
93	121	46	5	KEGG_AXON_GUIDANCE	4.07602e-05	DPYSL2,EPHA4,GNAI1,ROBO3,SEMA5B	0.0075814
101	121	45	4	KEGG_NATURAL_KILLER_CELL_MEDIATED_CYTOTOXICITY	0.000548375	CD48,ITGB2,LCP2,PIK3CG	0.0254995
101	103	45	4	KEGG_T_CELL_RECEPTOR_SIGNALING_PATHWAY	0.00029734	CARD11,LCP2,PIK3CG,PTPRC	0.0184351
101	70	45	3	KEGG_B_CELL_RECEPTOR_SIGNALING_PATHWAY	0.00136157	CARD11,CD72,PIK3CG	0.0422088
101	87	45	4	KEGG_FC_GAMMA_R_MEDIATED_PHAGOCYTOSIS	0.000155258	DOCK2,NCF1,PIK3CG,PTPRC	0.0184351
101	101	45	4	KEGG_LEUKOCYTE_TRANSENDOTHELIAL_MIGRATION	0.00027584	ITGB2,NCF1,NCF4,PIK3CG	0.0184351
101	61	45	3	KEGG_LEISHMANIA_INFECTION	0.000912973	ITGB2,NCF1,NCF4	0.0339626
106	119	44	4	KEGG_CELL_ADHESION_MOLECULES_CAMS	0.000472143	CD2,CD6,ICOS,PDCD1	0.0175637
106	78	44	4	KEGG_HEMATOPOIETIC_CELL_LINEAGE	9.29127e-05	CD2,CD3D,CD3G,CD5	0.00432044
106	121	44	6	KEGG_NATURAL_KILLER_CELL_MEDIATED_CYTOTOXICITY	1.72251e-06	CD247,IFNG,KLRK1,LAT,LCK,ZAP70	0.000123171
106	103	44	10	KEGG_T_CELL_RECEPTOR_SIGNALING_PATHWAY	4.70068e-13	CD247,CD3D,CD3G,ICOS,IFNG,ITK,LAT,LCK,PDCD1,ZAP70	8.74327e-11
106	30	44	4	KEGG_PRIMARY_IMMUNODEFICIENCY	1.98662e-06	CD3D,ICOS,LCK,ZAP70	0.000123171
109	15	43	3	KEGG_RENIN_ANGIOTENSIN_SYSTEM	1.11164e-05	CMA1,CPA3,CTSG	0.00206765
110	268	43	7	KEGG_OLFACTORY_TRANSDUCTION	1.32758e-05	OR10A3,OR10K1,OR12D2,OR2J3,OR4C3,OR4C46,OR52N5	0.00246929
126	268	40	12	KEGG_OLFACTORY_TRANSDUCTION	4.93583e-12	OR10A4,OR13F1,OR1E1,OR3A3,OR4A15,OR4K5,OR51G1,OR5AS1,OR5T2,OR6M1,OR7A17,OR8K1	9.18064e-10
127	65	40	4	KEGG_PPAR_SIGNALING_PATHWAY	3.09792e-05	APOA1,APOA2,APOC3,FABP1	0.00576212
129	65	40	3	KEGG_CARDIAC_MUSCLE_CONTRACTION	0.000777213	ATP1A1,ATP1A3,ATP1A4	0.0481872
129	36	40	3	KEGG_ALDOSTERONE_REGULATED_SODIUM_REABSORPTION	0.000134354	ATP1A1,ATP1A3,ATP1A4	0.0124949
129	21	40	3	KEGG_PROXIMAL_TUBULE_BICARBONATE_RECLAMATION	2.57626e-05	ATP1A1,ATP1A3,ATP1A4	0.00479185
133	85	40	4	KEGG_PYRIMIDINE_METABOLISM	8.90053e-05	NT5C2,POLR1A,POLR2B,PRIM2	0.016555
135	230	40	9	KEGG_CYTOKINE_CYTOKINE_RECEPTOR_INTERACTION	1.05849e-08	CCL5,CCR5,CD40,FASLG,IL12RB1,IL18RAP,IL2RB,TNFRSF8,TNFSF14	1.96879e-06
135	172	40	4	KEGG_CHEMOKINE_SIGNALING_PATHWAY	0.0013003	CCL5,CCR5,JAK3,RAC2	0.022323
135	119	40	5	KEGG_CELL_ADHESION_MOLECULES_CAMS	1.87927e-05	CD226,CD40,CD8B,ITGAL,SPN	0.000582573
135	78	40	3	KEGG_HEMATOPOIETIC_CELL_LINEAGE	0.00132018	CD3E,CD7,CD8B	0.022323
135	121	40	6	KEGG_NATURAL_KILLER_CELL_MEDIATED_CYTOTOXICITY	9.62728e-07	CD244,FASLG,GZMB,ITGAL,PRF1,RAC2	8.34032e-05
135	103	40	3	KEGG_T_CELL_RECEPTOR_SIGNALING_PATHWAY	0.00292493	CD3E,CD8B,GRAP2	0.0453365
135	40	40	3	KEGG_TYPE_I_DIABETES_MELLITUS	0.000184482	FASLG,GZMB,PRF1	0.00381263
135	44	40	4	KEGG_AUTOIMMUNE_THYROID_DISEASE	6.47886e-06	CD40,FASLG,GZMB,PRF1	0.000241013
135	33	40	4	KEGG_ALLOGRAFT_REJECTION	1.99655e-06	CD40,FASLG,GZMB,PRF1	9.28397e-05
135	36	40	3	KEGG_GRAFT_VERSUS_HOST_DISEASE	0.000134354	FASLG,GZMB,PRF1	0.00312372
135	30	40	4	KEGG_PRIMARY_IMMUNODEFICIENCY	1.34521e-06	CD3E,CD40,CD8B,JAK3	8.34032e-05
135	65	40	4	KEGG_VIRAL_MYOCARDITIS	3.09792e-05	CD40,ITGAL,PRF1,RAC2	0.00082316
136	105	40	6	KEGG_SYSTEMIC_LUPUS_ERYTHEMATOSUS	4.16487e-07	HIST1H4A,HIST1H4B,HIST1H4C,HIST1H4D,HIST1H4E,HIST1H4L	7.74667e-05
153	105	36	31	KEGG_SYSTEMIC_LUPUS_ERYTHEMATOSUS	0	HIST1H2AA,HIST1H2AB,HIST1H2AC,HIST1H2AD,HIST1H2AG,HIST1H2AH,HIST1H2AK,HIST1H2AL,HIST1H2AM,HIST1H2BB,HIST1H2BD,HIST1H2BE,HIST1H2BF,HIST1H2BG,HIST1H2BH,HIST1H2BI,HIST1H2BJ,HIST1H2BK,HIST1H2BL,HIST1H2BM,HIST1H2BN,HIST1H3D,HIST1H3E,HIST1H3F,HIST1H3H,HIST2H2AA3,HIST2H2AB,HIST2H2AC,HIST2H2BE,HIST3H2A,HIST3H2BB	0
155	73	36	4	KEGG_ANTIGEN_PROCESSING_AND_PRESENTATION	3.20784e-05	KLRC1,KLRC2,KLRC3,KLRC4	0.00596659
160	268	35	9	KEGG_OLFACTORY_TRANSDUCTION	1.11483e-08	OR10P1,OR11A1,OR11L1,OR13A1,OR2B11,OR4D1,OR51L1,OR52M1,OR5V1	2.07359e-06
172	268	33	6	KEGG_OLFACTORY_TRANSDUCTION	2.90637e-05	OR13D1,OR1L1,OR2G3,OR5B17,OR5M3,OR6A2	0.00540586
178	268	30	9	KEGG_OLFACTORY_TRANSDUCTION	2.45133e-09	OR1F1,OR4P4,OR51B6,OR52B2,OR52E6,OR56A3,OR8A1,OR8D1,OR8G2	4.55948e-07
182	43	30	3	KEGG_PROTEASOME	9.61317e-05	PSMA6,PSME1,PSME2	0.0178805
186	42	30	4	KEGG_ABC_TRANSPORTERS	1.64278e-06	ABCA6,ABCA8,ABCA9,ABCB1	0.000305557
187	113	30	5	KEGG_LYSOSOME	3.37124e-06	ACP5,CTSB,HEXB,LIPA,PSAP	0.000627051
200	105	29	4	KEGG_VASCULAR_SMOOTH_MUSCLE_CONTRACTION	5.58074e-05	ACTG2,CALML3,KCNMB1,MYLK	0.0103802
203	78	28	6	KEGG_RIBOSOME	7.25869e-09	RPL18,RPL28,RPL3,RPL41,RPS23,RPS5	1.35012e-06
205	51	28	3	KEGG_RETINOL_METABOLISM	0.000130076	CYP2A13,CYP2A6,CYP2A7	0.0120971
205	60	28	3	KEGG_DRUG_METABOLISM_CYTOCHROME_P450	0.000211246	CYP2A13,CYP2A6,CYP2A7	0.0130973
205	40	28	3	KEGG_DRUG_METABOLISM_OTHER_ENZYMES	6.26046e-05	CYP2A13,CYP2A6,CYP2A7	0.0116445
212	25	27	3	KEGG_GLYCOSPHINGOLIPID_BIOSYNTHESIS_LACTO_AND_NEOLACTO_SERIES	1.32852e-05	FUT3,FUT5,FUT6	0.00247105
214	105	27	7	KEGG_SYSTEMIC_LUPUS_ERYTHEMATOSUS	7.21494e-10	H3F3B,HIST1H3B,HIST1H3C,HIST1H3G,HIST1H3I,HIST2H3C,HIST3H3	1.34198e-07
216	62	27	3	KEGG_P53_SIGNALING_PATHWAY	0.000208553	ATM,CASP8,MDM4	0.0387908
220	43	27	3	KEGG_GLUTATHIONE_METABOLISM	6.96927e-05	GSTA2,GSTA3,GSTA5	0.0117288
220	59	27	3	KEGG_METABOLISM_OF_XENOBIOTICS_BY_CYTOCHROME_P450	0.000179941	GSTA2,GSTA3,GSTA5	0.0117288
220	60	27	3	KEGG_DRUG_METABOLISM_CYTOCHROME_P450	0.000189175	GSTA2,GSTA3,GSTA5	0.0117288
222	172	27	4	KEGG_CHEMOKINE_SIGNALING_PATHWAY	0.00028185	ARRB2,CSK,LYN,PLCB2	0.0209731
222	70	27	3	KEGG_B_CELL_RECEPTOR_SIGNALING_PATHWAY	0.000298845	LYN,NFKBIE,SYK	0.0209731
222	73	27	3	KEGG_FC_EPSILON_RI_SIGNALING_PATHWAY	0.000338276	FYN,LYN,SYK	0.0209731
235	140	26	4	KEGG_WNT_SIGNALING_PATHWAY	0.000109747	CSNK1A1L,CSNK1A1,MAPK9,PPP2CA	0.0120975
235	55	26	3	KEGG_HEDGEHOG_SIGNALING_PATHWAY	0.00013008	CSNK1A1L,CSNK1A1,CSNK1G3	0.0120975
238	230	26	4	KEGG_CYTOKINE_CYTOKINE_RECEPTOR_INTERACTION	0.000728041	CCR6,CSF2,IL12B,IL2	0.0451386
238	137	26	4	KEGG_JAK_STAT_SIGNALING_PATHWAY	0.000100913	CSF2,IL12B,IL2,JAK2	0.00938491
238	121	26	4	KEGG_NATURAL_KILLER_CELL_MEDIATED_CYTOTOXICITY	6.22557e-05	CSF2,ICAM2,NCR1,SH2D1B	0.00938491
239	30	26	3	KEGG_PRIMARY_IMMUNODEFICIENCY	2.07445e-05	CD4,CIITA,IL7R	0.00385848
241	268	25	9	KEGG_OLFACTORY_TRANSDUCTION	3.7986e-10	CNGA4,OR1J2,OR2D2,OR2M2,OR4K13,OR4N5,OR51D1,OR5D18,PDC	7.06539e-08
266	109	23	4	KEGG_OXIDATIVE_PHOSPHORYLATION	2.49398e-05	ATP6V0E1,COX7C,NDUFA2,UQCRQ	0.0046388
266	146	23	4	KEGG_ALZHEIMERS_DISEASE	7.82912e-05	CASP7,COX7C,NDUFA2,UQCRQ	0.00728108
266	102	23	3	KEGG_PARKINSONS_DISEASE	0.000556618	COX7C,NDUFA2,UQCRQ	0.0345103
275	79	22	6	KEGG_GAP_JUNCTION	1.59495e-09	TUBA1A,TUBA1B,TUBA1C,TUBB3,TUBB8,TUBB	1.4833e-07
275	50	22	6	KEGG_PATHOGENIC_ESCHERICHIA_COLI_INFECTION	9.37512e-11	TUBA1A,TUBA1B,TUBA1C,TUBB3,TUBB8,TUBB	1.74377e-08
277	193	22	4	KEGG_REGULATION_OF_ACTIN_CYTOSKELETON	0.000191802	GNG12,ITGAV,ITGB1,PDGFC	0.0356751
285	78	21	3	KEGG_PROGESTERONE_MEDIATED_OOCYTE_MATURATION	0.000191405	AKT1,HSP90AA1,HSP90AB1	0.0221696
285	84	21	3	KEGG_PROSTATE_CANCER	0.000238383	AKT1,HSP90AA1,HSP90AB1	0.0221696
289	187	21	4	KEGG_FOCAL_ADHESION	0.000140427	COL4A1,COL4A2,ITGA1,LAMA4	0.0127921
289	81	21	4	KEGG_ECM_RECEPTOR_INTERACTION	5.23791e-06	COL4A1,COL4A2,ITGA1,LAMA4	0.000974252
289	80	21	3	KEGG_SMALL_CELL_LUNG_CANCER	0.000206324	COL4A1,COL4A2,LAMA4	0.0127921
294	110	20	5	KEGG_CELL_CYCLE	3.41427e-07	E2F5,MCM4,PRKDC,RAD21,YWHAZ	6.35054e-05
301	57	20	4	KEGG_GLYCOLYSIS_GLUCONEOGENESIS	1.03298e-06	ENO1,GAPDH,PFKP,TPI1	0.000192134

## Sheet: BIOCarta
Module_Number	# of gene in function	# of gene in module	# of common gene	Description	p-value	related_gene	adjusted_p-value
5	26	134	4	BIOCARTA_ERK_PATHWAY	9.26085e-05	GNB1,MKNK1,RAF1,RPS6KA1	0.0200961
9	17	110	4	BIOCARTA_AMI_PATHWAY	7.19958e-06	FGA,FGB,FGG,PROC	0.000781154
9	13	110	4	BIOCARTA_EXTRINSIC_PATHWAY	2.21469e-06	FGA,FGB,FGG,PROC	0.000480588
9	12	110	3	BIOCARTA_FIBRINOLYSIS_PATHWAY	9.16486e-05	FGA,FGB,FGG	0.00497194
9	19	110	4	BIOCARTA_INTRINSIC_PATHWAY	1.15872e-05	FGA,FGB,FGG,PROC	0.00083814
10	9	110	3	BIOCARTA_SRCRPTP_PATHWAY	3.55855e-05	CCNB1,CDC25A,CDC25C	0.00182832
10	12	110	4	BIOCARTA_MCM_PATHWAY	1.54235e-06	CDC6,MCM2,MCM3,MCM6	0.000167345
10	23	110	5	BIOCARTA_G2_PATHWAY	7.27563e-07	CCNB1,CDC25A,CDC25C,CHEK1,PLK1	0.000157881
10	22	110	4	BIOCARTA_CELLCYCLE_PATHWAY	2.14837e-05	CCNB1,CDC25A,E2F1,RBL1	0.00155399
10	10	110	3	BIOCARTA_RANMS_PATHWAY	5.05527e-05	AURKA,KIF15,TPX2	0.00182832
10	10	110	3	BIOCARTA_PTC1_PATHWAY	5.05527e-05	CCNB1,CDC25A,CDC25C	0.00182832
26	20	77	3	BIOCARTA_DC_PATHWAY	0.000158511	CD33,ITGAX,TLR4	0.0343969
42	37	60	4	BIOCARTA_INTEGRIN_PATHWAY	1.64404e-05	CAPN1,CAPNS1,TLN1,ZYX	0.00356756
42	22	60	3	BIOCARTA_MCALPAIN_PATHWAY	0.000101092	CAPN1,CAPNS1,TLN1	0.00731232
42	16	60	3	BIOCARTA_UCALPAIN_PATHWAY	3.74233e-05	CAPN1,CAPNS1,TLN1	0.00406042
44	40	60	3	BIOCARTA_BIOPEPTIDES_PATHWAY	0.000614783	STAT3,STAT5A,STAT5B	0.0148231
44	29	60	4	BIOCARTA_EGF_PATHWAY	6.06172e-06	JAK1,STAT3,STAT5A,STAT5B	0.000378258
44	20	60	3	BIOCARTA_IL2_PATHWAY	7.52811e-05	JAK1,STAT5A,STAT5B	0.00272267
44	17	60	4	BIOCARTA_IL10_PATHWAY	6.30618e-07	JAK1,STAT3,STAT5A,STAT5B	6.84221e-05
44	37	60	3	BIOCARTA_IL2RB_PATHWAY	0.000487813	JAK1,STAT5A,STAT5B	0.0132319
44	16	60	4	BIOCARTA_IL22BP_PATHWAY	4.83747e-07	JAK1,STAT3,STAT5A,STAT5B	6.84221e-05
44	16	60	3	BIOCARTA_IL7_PATHWAY	3.74233e-05	JAK1,STAT5A,STAT5B	0.00162417
44	30	60	4	BIOCARTA_PDGF_PATHWAY	6.97249e-06	JAK1,STAT3,STAT5A,STAT5B	0.000378258
44	23	60	3	BIOCARTA_TPO_PATHWAY	0.00011591	STAT3,STAT5A,STAT5B	0.00359322
56	24	55	3	BIOCARTA_STRESS_PATHWAY	0.000101814	ATF1,CHUK,TANK	0.0220936
66	9	52	3	BIOCARTA_LYM_PATHWAY	3.71104e-06	ITGA4,SELL,VCAM1	0.000805296
66	14	52	3	BIOCARTA_TALL1_PATHWAY	1.58765e-05	TNFRSF13B,TNFRSF13C,TNFRSF17	0.0017226
72	12	49	3	BIOCARTA_MCM_PATHWAY	8.05205e-06	CCNE1,CDT1,MCM5	0.00174729
80	22	48	3	BIOCARTA_CASPASE_PATHWAY	5.1708e-05	BIRC3,CASP1,CASP4	0.0112206
106	21	44	5	BIOCARTA_CSK_PATHWAY	4.20281e-09	CD247,CD3D,CD3G,LCK,ZAP70	1.52002e-07
106	13	44	3	BIOCARTA_CTL_PATHWAY	7.52622e-06	CD247,CD3D,CD3G	0.00012563
106	20	44	3	BIOCARTA_DC_PATHWAY	2.9553e-05	CD2,CD5,IFNG	0.000458071
106	9	44	3	BIOCARTA_TCAPOPTOSIS_PATHWAY	2.22953e-06	CD247,CD3D,CD3G	4.03174e-05
106	13	44	4	BIOCARTA_IL17_PATHWAY	5.38352e-08	CD247,CD2,CD3D,CD3G	1.29803e-06
106	20	44	5	BIOCARTA_IL12_PATHWAY	3.20941e-09	CD247,CD3D,CD3G,IFNG,STAT4	1.39288e-07
106	10	44	5	BIOCARTA_TCRA_PATHWAY	5.33618e-11	CD247,CD3D,CD3G,LCK,ZAP70	2.89488e-09
106	15	44	6	BIOCARTA_NO2IL12_PATHWAY	2.85483e-12	CD247,CD2,CD3D,CD3G,IFNG,STAT4	6.19498e-10
106	19	44	4	BIOCARTA_TOB1_PATHWAY	2.87957e-07	CD247,CD3D,CD3G,IFNG	5.68062e-06
106	18	44	4	BIOCARTA_STATHMIN_PATHWAY	2.27843e-07	CD247,CD2,CD3D,CD3G	4.94419e-06
106	42	44	7	BIOCARTA_TCR_PATHWAY	3.84386e-11	CD247,CD3D,CD3G,LAT,LCK,PTPN7,ZAP70	2.78039e-09
106	11	44	4	BIOCARTA_TCYTOTOXIC_PATHWAY	2.49582e-08	CD247,CD2,CD3D,CD3G	7.73704e-07
106	12	44	4	BIOCARTA_THELPER_PATHWAY	3.73538e-08	CD247,CD2,CD3D,CD3G	1.01322e-06
106	18	44	6	BIOCARTA_CTLA4_PATHWAY	1.05168e-11	CD247,CD3D,CD3G,ICOS,ITK,LCK	1.14107e-09
119	21	42	3	BIOCARTA_IL6_PATHWAY	2.98784e-05	FOS,IL6,JUN	0.00648362
127	54	40	4	BIOCARTA_PPARA_PATHWAY	1.47935e-05	APOA1,APOA2,FABP1,NR0B2	0.00321019
135	13	40	5	BIOCARTA_CTL_PATHWAY	1.64309e-10	CD3E,FASLG,GZMB,ITGAL,PRF1	3.5655e-08
135	9	40	3	BIOCARTA_TCAPOPTOSIS_PATHWAY	1.66532e-06	CCR5,CD3E,FASLG	0.000180687
135	20	40	3	BIOCARTA_IL12_PATHWAY	2.2125e-05	CCR5,CD3E,IL12RB1	0.00120028
135	37	40	3	BIOCARTA_IL2RB_PATHWAY	0.000145926	FASLG,IL2RB,JAK3	0.0063332
135	15	40	3	BIOCARTA_NO2IL12_PATHWAY	8.91638e-06	CCR5,CD3E,IL12RB1	0.000644952
155	20	36	4	BIOCARTA_NKCELLS_PATHWAY	1.56957e-07	KLRC1,KLRC2,KLRC3,KLRC4	3.40597e-05
159	17	35	3	BIOCARTA_NDKDYNAMIN_PATHWAY	8.8257e-06	AP2A1,CALM3,EPN1	0.00191518
238	26	26	3	BIOCARTA_INFLAM_PATHWAY	1.33487e-05	CSF2,IL12B,IL2	0.00162742
238	27	26	3	BIOCARTA_NKT_PATHWAY	1.49993e-05	CSF2,IL12B,IL2	0.00162742
239	27	26	3	BIOCARTA_NKT_PATHWAY	1.49993e-05	CCR7,CD28,CD4	0.00325484
283	83	21	3	BIOCARTA_MAPK_PATHWAY	0.000230085	MAP3K11,MAP4K2,RELA	0.0499285
301	9	20	3	BIOCARTA_GLYCOLYSIS_PATHWAY	1.93363e-07	ENO1,GAPDH,TPI1	4.19597e-05
