# Supplementary material for: FGMD: A novel approach for functional gene module detection in cancer
Source: PLoS One. 2017 Dec 15;12(12):e0188900. doi: 10.1371/journal.pone.0188900 (PMC5731741; doi:10.1371/journal.pone.0188900)
Supplement: S7 Table — (XLSX) [file pone.0188900.s007.xlsx]

## Sheet: GO
Module_Number	# of gene in function	# of gene in module	# of common gene	Description	p-value	related_gene	adjusted_p-value
2	14	46	3	CYTOKINESIS	1.09429e-05	BIRC5,NUSAP1,PRC1	0.00041036
2	145	46	6	REGULATION_OF_KINASE_ACTIVITY	6.43774e-06	CCNE2,CDC25C,CDC6,CDKN3,CHEK1,CKS2	0.000279533
2	143	46	6	REGULATION_OF_PROTEIN_KINASE_ACTIVITY	5.94261e-06	CCNE2,CDC25C,CDC6,CDKN3,CHEK1,CKS2	0.00027237
2	292	46	7	REGULATION_OF_MOLECULAR_FUNCTION	3.64164e-05	BIRC5,CCNE2,CDC25C,CDC6,CDKN3,CHEK1,CKS2	0.00107298
2	105	46	12	M_PHASE	4.44089e-16	BIRC5,BUB1B,CDC25C,CDCA5,CHEK1,KIF15,KIF2C,NDC80,NUSAP1,RAD51,TTK,UBE2C	7.32747e-14
2	149	46	6	REGULATION_OF_TRANSFERASE_ACTIVITY	7.52866e-06	CCNE2,CDC25C,CDC6,CDKN3,CHEK1,CKS2	0.000310557
2	73	46	5	MICROTUBULE_BASED_PROCESS	3.45279e-06	KIF23,KIF2C,NUSAP1,PRC1,TTK	0.000167562
2	40	46	6	REGULATION_OF_MITOSIS	2.73347e-09	BIRC5,BUB1B,CDC25C,NUSAP1,TTK,UBE2C	2.50568e-07
2	30	46	5	MICROTUBULE_CYTOSKELETON_ORGANIZATION_AND_BIOGENESIS	3.62936e-08	KIF23,KIF2C,NUSAP1,PRC1,TTK	2.49519e-06
2	65	46	5	INTERPHASE	1.93528e-06	BIRC5,CDC25C,CDC6,CDCA5,CDKN3	0.00010644
2	177	46	16	CELL_CYCLE_PROCESS	0	BIRC5,BUB1B,CDC25C,CDC6,CDCA5,CDKN3,CHEK1,KIF15,KIF23,KIF2C,NDC80,NUSAP1,PRC1,RAD51,TTK,UBE2C	0
2	14	46	3	MITOTIC_SISTER_CHROMATID_SEGREGATION	1.09429e-05	CDCA5,NDC80,NUSAP1	0.00041036
2	142	46	14	MITOTIC_CELL_CYCLE	0	BIRC5,BUB1B,CDC25C,CDC6,CDCA5,CDKN3,KIF15,KIF23,KIF2C,NDC80,NUSAP1,PRC1,TTK,UBE2C	0
2	158	46	14	CELL_CYCLE_PHASE	0	BIRC5,BUB1B,CDC25C,CDC6,CDCA5,CDKN3,CHEK1,KIF15,KIF2C,NDC80,NUSAP1,RAD51,TTK,UBE2C	0
2	45	46	6	CELL_CYCLE_CHECKPOINT_GO_0000075	5.73142e-09	BIRC5,BUB1B,CCNE2,CDC6,CHEK1,TTK	4.29857e-07
2	29	46	3	CHROMOSOME_SEGREGATION	0.000106211	CDCA5,NDC80,NUSAP1	0.00282658
2	15	46	3	ESTABLISHMENT_OF_ORGANELLE_LOCALIZATION	1.3648e-05	BIRC5,CDCA5,NUSAP1	0.00043306
2	16	46	3	CELL_DIVISION	1.67598e-05	BIRC5,NUSAP1,PRC1	0.000512104
2	21	46	3	REGULATION_OF_MITOTIC_CELL_CYCLE	3.93598e-05	BIRC5,CDC25C,CDC6	0.00111972
2	250	46	7	REGULATION_OF_CATALYTIC_ACTIVITY	1.34137e-05	BIRC5,CCNE2,CDC25C,CDC6,CDKN3,CHEK1,CKS2	0.00043306
2	42	46	6	REGULATION_OF_CYCLIN_DEPENDENT_PROTEIN_KINASE_ACTIVITY	3.7179e-09	CCNE2,CDC25C,CDC6,CDKN3,CHEK1,CKS2	3.06727e-07
2	42	46	3	DNA_RECOMBINATION	0.000324099	CHEK1,EXO1,RAD51	0.00786416
2	8	46	3	MITOTIC_SPINDLE_ORGANIZATION_AND_BIOGENESIS	1.70639e-06	KIF23,PRC1,TTK	0.000100555
2	78	46	10	MITOSIS	4.30767e-14	BIRC5,BUB1B,CDC25C,CDCA5,KIF15,KIF2C,NDC80,NUSAP1,TTK,UBE2C	5.92304e-12
2	289	46	18	CELL_CYCLE_GO_0007049	0	BIRC5,BUB1B,CCNE2,CDC25C,CDC6,CDCA5,CDKN3,CHEK1,CKS2,KIF15,KIF23,KIF2C,NDC80,NUSAP1,PRC1,RAD51,TTK,UBE2C	0
2	15	46	3	SISTER_CHROMATID_SEGREGATION	1.3648e-05	CDCA5,NDC80,NUSAP1	0.00043306
2	22	46	3	ORGANELLE_LOCALIZATION	4.54723e-05	BIRC5,CDCA5,NUSAP1	0.00125049
2	185	46	5	CYTOSKELETON_ORGANIZATION_AND_BIOGENESIS	0.000301088	KIF23,KIF2C,NUSAP1,PRC1,TTK	0.00765007
2	47	46	3	DNA_DEPENDENT_DNA_REPLICATION	0.000452674	CDC6,EXO1,RAD51	0.0103738
2	59	46	5	INTERPHASE_OF_MITOTIC_CELL_CYCLE	1.18988e-06	BIRC5,CDC25C,CDC6,CDCA5,CDKN3	7.55116e-05
2	9	46	3	SPINDLE_ORGANIZATION_AND_BIOGENESIS	2.55384e-06	KIF23,PRC1,TTK	0.000131682
2	170	46	11	REGULATION_OF_CELL_CYCLE	4.3352e-12	BIRC5,BUB1B,CCNE2,CDC25C,CDC6,CDKN3,CHEK1,CKS2,NUSAP1,TTK,UBE2C	4.47067e-10
2	80	46	10	M_PHASE_OF_MITOTIC_CELL_CYCLE	5.61773e-14	BIRC5,BUB1B,CDC25C,CDCA5,KIF15,KIF2C,NDC80,NUSAP1,TTK,UBE2C	6.62089e-12
12	30	184	6	POSITIVE_REGULATION_OF_TRANSLATION	1.88155e-06	DAZL,EBI3,IL12B,SPN,TLR6,TLR9	0.000221754
12	17	184	3	REGULATION_OF_DEFENSE_RESPONSE	0.00123489	CD1D,GHRL,IL12B	0.0258086
12	132	184	9	POSITIVE_REGULATION_OF_CELL_PROLIFERATION	5.04121e-05	CD3E,CD86,EBI3,IL12B,IL12RB1,LYN,MATK,PTK2B,RHOG	0.00231056
12	68	184	8	CELL_ACTIVATION	2.40309e-06	CD1D,CD3E,CD4,CD7,EBI3,IL12B,LST1,NLRC3	0.000247819
12	17	184	3	T_CELL_PROLIFERATION	0.00123489	CD3E,EBI3,IL12B	0.0258086
12	46	184	4	POSITIVE_REGULATION_OF_IMMUNE_SYSTEM_PROCESS	0.00280334	CD1D,CD3E,EBI3,IL12B	0.0444761
12	68	184	5	HEMOPOIESIS	0.00177988	CD1D,CD4,ETS1,IL12B,LYN	0.0349619
12	72	184	5	IMMUNE_SYSTEM_DEVELOPMENT	0.00229283	CD1D,CD4,ETS1,IL12B,LYN	0.0399782
12	22	184	5	POSITIVE_REGULATION_OF_CYTOKINE_BIOSYNTHETIC_PROCESS	7.23664e-06	EBI3,IL12B,SPN,TLR6,TLR9	0.000542748
12	9	184	3	REGULATION_OF_INTERFERON_GAMMA_BIOSYNTHETIC_PROCESS	0.000164528	EBI3,IL12B,TLR9	0.00565565
12	38	184	7	CYTOKINE_METABOLIC_PROCESS	4.58132e-07	EBI3,GHRL,IL12B,SPN,TLR6,TLR9,TNFSF15	9.44897e-05
12	83	184	7	REGULATION_OF_TRANSLATION	9.27699e-05	DAZL,EBI3,GHRL,IL12B,SPN,TLR6,TLR9	0.00372949
12	242	184	13	DEFENSE_RESPONSE	1.45242e-05	C5AR1,CD1D,CD83,GHRL,HLA-G,IL12B,KIR2DL4,KIR3DL2,LILRA2,LILRB2,PLA2G2D,SPN,TLR6	0.000921727
12	156	184	9	REGULATION_OF_PROTEIN_METABOLIC_PROCESS	0.000182133	DAZL,EBI3,GHRL,IL12B,LYN,SOCS1,SPN,TLR6,TLR9	0.00577923
12	15	184	3	T_CELL_DIFFERENTIATION	0.000842029	CD1D,CD4,IL12B	0.0210507
12	65	184	6	CYTOKINE_PRODUCTION	0.000180515	EBI3,GHRL,IL12B,SPN,TLR6,TLR9	0.00577923
12	62	184	5	RAS_PROTEIN_SIGNAL_TRANSDUCTION	0.00117525	APOE,ARHGDIB,FGD2,GRAP2,RHOG	0.0258086
12	12	184	3	POSITIVE_REGULATION_OF_T_CELL_PROLIFERATION	0.000418841	CD3E,EBI3,IL12B	0.0115181
12	66	184	7	POSITIVE_REGULATION_OF_CELLULAR_PROTEIN_METABOLIC_PROCESS	2.08954e-05	DAZL,EBI3,IL12B,LYN,SPN,TLR6,TLR9	0.00123133
12	61	184	8	LEUKOCYTE_ACTIVATION	1.03336e-06	CD1D,CD3E,CD4,CD7,EBI3,IL12B,LST1,NLRC3	0.000142087
12	20	184	3	ADAPTIVE_IMMUNE_RESPONSE_GO_0002460	0.00201257	EBI3,IL12B,IL18BP	0.0371159
12	209	184	17	IMMUNE_RESPONSE	1.52562e-09	ARHGDIB,C5AR1,CCR8,CD1D,CD7,CD83,CD86,CNR2,EBI3,ETS1,HAMP,IL12B,IL18BP,LILRB2,POU2F2,PSMB10,ST6GAL1	6.2932e-07
12	70	184	5	HEMOPOIETIC_OR_LYMPHOID_ORGAN_DEVELOPMENT	0.00202451	CD1D,CD4,ETS1,IL12B,LYN	0.0371159
12	264	184	10	PROTEIN_KINASE_CASCADE	0.00217434	C5AR1,CCM2,GHRL,LYN,NLRC3,SOCS1,STK4,TLR6,TNFSF15,TRIM38	0.0389963
12	20	184	3	POSITIVE_REGULATION_OF_T_CELL_ACTIVATION	0.00201257	CD3E,EBI3,IL12B	0.0371159
12	22	184	3	POSITIVE_REGULATION_OF_LYMPHOCYTE_ACTIVATION	0.00266806	CD3E,EBI3,IL12B	0.0440231
12	21	184	3	ADAPTIVE_IMMUNE_RESPONSE	0.00232601	EBI3,IL12B,IL18BP	0.0399782
12	293	184	22	IMMUNE_SYSTEM_PROCESS	2.48322e-11	ARHGDIB,C5AR1,CCR8,CD1D,CD3E,CD4,CD7,CD83,CD86,CNR2,EBI3,ETS1,HAMP,IL12B,IL18BP,LILRB2,LST1,LYN,NLRC3,POU2F2,PSMB10,ST6GAL1	2.04866e-08
12	15	184	3	REGULATION_OF_T_CELL_PROLIFERATION	0.000842029	CD3E,EBI3,IL12B	0.0210507
12	41	184	7	T_CELL_ACTIVATION	7.90072e-07	CD1D,CD3E,CD4,CD7,EBI3,IL12B,NLRC3	0.000130362
12	37	184	6	CYTOKINE_BIOSYNTHETIC_PROCESS	6.8379e-06	EBI3,GHRL,IL12B,SPN,TLR6,TLR9	0.000542748
12	33	184	4	REGULATION_OF_LYMPHOCYTE_ACTIVATION	0.000800045	CD3E,EBI3,IL12B,LST1	0.0210507
12	68	184	7	POSITIVE_REGULATION_OF_PROTEIN_METABOLIC_PROCESS	2.54562e-05	DAZL,EBI3,IL12B,LYN,SPN,TLR6,TLR9	0.00140009
12	245	184	10	PROTEIN_AMINO_ACID_PHOSPHORYLATION	0.00125133	ABI3,CAMK4,CSK,JAK3,LYN,MATK,PTK2B,SOCS1,STK10,STK4	0.0258086
12	55	184	8	LYMPHOCYTE_ACTIVATION	4.56187e-07	CD1D,CD3E,CD4,CD7,EBI3,IL12B,LST1,NLRC3	9.44897e-05
12	31	184	5	HUMORAL_IMMUNE_RESPONSE	4.25211e-05	CD83,EBI3,POU2F2,PSMB10,ST6GAL1	0.00219249
12	160	184	8	TRANSLATION	0.00106745	DAZL,EBI3,GHRL,IL12B,SPN,TLR6,TLR9,WARS	0.0244625
12	273	184	10	PHOSPHORYLATION	0.00277132	ABI3,CAMK4,CSK,JAK3,LYN,MATK,PTK2B,SOCS1,STK10,STK4	0.0444761
12	10	184	3	INTERFERON_GAMMA_BIOSYNTHETIC_PROCESS	0.000232824	EBI3,IL12B,TLR9	0.00711407
12	11	184	3	INTERFERON_GAMMA_PRODUCTION	0.000317117	EBI3,IL12B,TLR9	0.00902144
12	147	184	9	REGULATION_OF_CELLULAR_PROTEIN_METABOLIC_PROCESS	0.000116011	DAZL,EBI3,GHRL,IL12B,LYN,SOCS1,SPN,TLR6,TLR9	0.00416128
12	60	184	5	REGULATION_OF_IMMUNE_SYSTEM_PROCESS	0.00101255	CD1D,CD3E,EBI3,IL12B,LST1	0.0238672
12	34	184	6	REGULATION_OF_CYTOKINE_BIOSYNTHETIC_PROCESS	4.08406e-06	EBI3,GHRL,IL12B,SPN,TLR6,TLR9	0.000374372
12	51	184	6	CELLULAR_DEFENSE_RESPONSE	4.56515e-05	C5AR1,HLA-G,KIR2DL4,KIR3DL2,LILRB2,SPN	0.00221544
12	34	184	4	RHO_PROTEIN_SIGNAL_TRANSDUCTION	0.000897717	APOE,ARHGDIB,FGD2,RHOG	0.0217828
12	277	184	14	REGULATION_OF_CELL_PROLIFERATION	1.34909e-05	CD3E,CD86,EBI3,ETS1,GHRL,IL12B,IL12RB1,LST1,LYN,MATK,PTK2B,RHOG,TNFSF15,WARS	0.000921727
19	30	74	3	POSITIVE_REGULATION_OF_TRANSLATION	0.000483371	TLR3,TLR4,TNFRSF8	0.0249238
19	22	74	3	POSITIVE_REGULATION_OF_CYTOKINE_BIOSYNTHETIC_PROCESS	0.000188858	TLR3,TLR4,TNFRSF8	0.0170625
19	38	74	3	CYTOKINE_METABOLIC_PROCESS	0.000975105	TLR3,TLR4,TNFRSF8	0.0423401
19	242	74	7	DEFENSE_RESPONSE	0.000244652	APOBEC3F,APOL3,CD160,CD40,KLRC2,NLRP3,TLR3	0.0170625
19	65	74	5	CYTOKINE_PRODUCTION	2.06297e-05	NLRP3,SRGN,TLR3,TLR4,TNFRSF8	0.00567316
19	66	74	4	POSITIVE_REGULATION_OF_CELLULAR_PROTEIN_METABOLIC_PROCESS	0.000368549	CCND2,TLR3,TLR4,TNFRSF8	0.0233887
19	209	74	7	IMMUNE_RESPONSE	9.89366e-05	APOBEC3F,CCL2,GBP2,IL15,IL7,TCF7,TRIM22	0.0163245
19	293	74	10	IMMUNE_SYSTEM_PROCESS	2.44508e-06	APOBEC3F,CCL2,GBP2,IFI16,IL15,IL7,LRMP,TCF7,TLR4,TRIM22	0.00201719
19	37	74	3	CYTOKINE_BIOSYNTHETIC_PROCESS	0.000901446	TLR3,TLR4,TNFRSF8	0.0413163
19	68	74	4	POSITIVE_REGULATION_OF_PROTEIN_METABOLIC_PROCESS	0.000413224	CCND2,TLR3,TLR4,TNFRSF8	0.0243507
19	34	74	3	REGULATION_OF_CYTOKINE_BIOSYNTHETIC_PROCESS	0.000701978	TLR3,TLR4,TNFRSF8	0.0340666
20	14	209	4	CYTOPLASM_ORGANIZATION_AND_BIOGENESIS	3.90107e-05	GJA4,GJA5,TJP1,VCL	0.0107279
20	10	209	4	INTERCELLULAR_JUNCTION_ASSEMBLY	8.5679e-06	GJA4,GJA5,TJP1,VCL	0.00706852
20	12	209	4	INTERCELLULAR_JUNCTION_ASSEMBLY_AND_MAINTENANCE	1.9738e-05	GJA4,GJA5,TJP1,VCL	0.00814192
22	284	111	10	CELLULAR_BIOSYNTHETIC_PROCESS	6.97044e-05	EEF1A1,EIF1B,EIF4A2,RPL11,RPL21,RPL26,RPL3,RPL4,RPL5,RPS3A	0.0191687
22	282	111	10	MACROMOLECULE_BIOSYNTHETIC_PROCESS	6.57126e-05	EEF1A1,EIF1B,EIF4A2,RPL11,RPL21,RPL26,RPL3,RPL4,RPL5,RPS3A	0.0191687
22	160	111	10	TRANSLATION	4.38868e-07	EEF1A1,EIF1B,EIF4A2,RPL11,RPL21,RPL26,RPL3,RPL4,RPL5,RPS3A	0.000362066
26	242	120	11	DEFENSE_RESPONSE	5.75264e-06	AIF1,C3AR1,CCL3,CCL4,CD97,LILRA1,LILRB5,LSP1,LY96,NMI,RNASE6	0.00255336
26	209	120	9	IMMUNE_RESPONSE	6.41939e-05	CCL4,CD97,CTSC,IL10,IL16,IL6R,IRF8,RGS1,TNFRSF14	0.0140219
26	293	120	12	IMMUNE_SYSTEM_PROCESS	6.18997e-06	CCL4,CD97,CSF1,CTSC,IL10,IL16,IL21,IL6R,IRF8,MAFB,RGS1,TNFRSF14	0.00255336
27	24	76	4	POSITIVE_REGULATION_OF_CELL_DIFFERENTIATION	7.11915e-06	ACVR2A,IGFBP3,SOCS5,VWC2	0.0058733
31	105	16	4	M_PHASE	4.60109e-06	ANLN,BUB1,NEK2,TPX2	0.00063265
31	40	16	3	REGULATION_OF_MITOSIS	1.09528e-05	ANLN,BUB1,NEK2	0.00120082
31	177	16	5	CELL_CYCLE_PROCESS	1.05495e-06	ANLN,BUB1,CENPF,NEK2,TPX2	0.000255431
31	142	16	5	MITOTIC_CELL_CYCLE	3.53523e-07	ANLN,BUB1,CENPF,NEK2,TPX2	0.000247958
31	158	16	5	CELL_CYCLE_PHASE	6.01111e-07	ANLN,BUB1,CENPF,NEK2,TPX2	0.000247958
31	78	16	4	MITOSIS	1.39807e-06	ANLN,BUB1,NEK2,TPX2	0.000255431
31	289	16	5	CELL_CYCLE_GO_0007049	1.16443e-05	ANLN,BUB1,CENPF,NEK2,TPX2	0.00120082
31	80	16	4	M_PHASE_OF_MITOTIC_CELL_CYCLE	1.54807e-06	ANLN,BUB1,NEK2,TPX2	0.000255431
48	228	229	15	DNA_METABOLIC_PROCESS	3.87033e-06	CDK2,FANCC,FANCG,GTPBP4,HMGB2,MCM3,MCM5,MSH6,PIF1,POLD1,PRIM2,RAD1,RAD54B,RFC4,XRCC2	0.000798256
48	114	229	8	DNA_REPAIR	0.000479311	FANCC,FANCG,HMGB2,MSH6,POLD1,RAD1,RAD54B,XRCC2	0.0282451
48	105	229	8	M_PHASE	0.000274454	AKAP8,CHFR,ESPL1,MPHOSPH9,NOLC1,RAD1,RAD54B,XRCC2	0.0188687
48	177	229	12	CELL_CYCLE_PROCESS	2.71642e-05	AKAP8,CDK2,CHFR,CKAP5,ESPL1,FBXO5,MPHOSPH9,NOLC1,POLD1,RAD1,RAD54B,XRCC2	0.00224105
48	158	229	10	CELL_CYCLE_PHASE	0.000224179	AKAP8,CDK2,CHFR,ESPL1,MPHOSPH9,NOLC1,POLD1,RAD1,RAD54B,XRCC2	0.0168134
48	133	229	11	RNA_PROCESSING	9.18452e-06	CSTF3,EXOSC3,GEMIN6,NCBP2,NOLC1,SNRPA1,SNRPD1,SNRPG,SRPK1,SYNCRIP,USP39	0.000914577
48	87	229	9	DNA_REPLICATION	9.97721e-06	CDK2,GTPBP4,HMGB2,MCM3,MCM5,MSH6,POLD1,PRIM2,RFC4	0.000914577
48	289	229	19	CELL_CYCLE_GO_0007049	1.93754e-07	AKAP8,CDK2,CDK5R1,CHEK2,CHFR,CKAP5,CKS1B,DTYMK,ESPL1,FANCG,FBXO5,GTPBP4,MPHOSPH9,NOLC1,POLD1,PPM1G,RAD1,RAD54B,XRCC2	7.99234e-05
48	65	229	8	RNA_SPLICING	8.57806e-06	GEMIN6,NCBP2,SNRPA1,SNRPD1,SNRPG,SRPK1,SYNCRIP,USP39	0.000914577
48	47	229	7	DNA_DEPENDENT_DNA_REPLICATION	8.77803e-06	CDK2,GTPBP4,HMGB2,MCM3,MSH6,PRIM2,RFC4	0.000914577
48	146	229	9	RESPONSE_TO_DNA_DAMAGE_STIMULUS	0.000558125	CHEK2,FANCC,FANCG,HMGB2,MSH6,POLD1,RAD1,RAD54B,XRCC2	0.0306969
48	170	229	10	REGULATION_OF_CELL_CYCLE	0.00040328	CDK2,CDK5R1,CHEK2,CHFR,CKS1B,FANCG,FBXO5,GTPBP4,PPM1G,RAD1	0.0255928
50	105	36	4	M_PHASE	0.00013307	AURKA,CENPE,CIT,ZWINT	0.0219566
50	177	36	6	CELL_CYCLE_PROCESS	4.63106e-06	AURKA,BRCA2,CENPE,CIT,RACGAP1,ZWINT	0.00382062
50	78	36	4	MITOSIS	4.16667e-05	AURKA,CENPE,CIT,ZWINT	0.0126594
50	289	36	6	CELL_CYCLE_GO_0007049	7.41387e-05	AURKA,BRCA2,CENPE,CIT,RACGAP1,ZWINT	0.0152911
50	80	36	4	M_PHASE_OF_MITOTIC_CELL_CYCLE	4.60343e-05	AURKA,CENPE,CIT,ZWINT	0.0126594
56	16	57	3	TUBE_DEVELOPMENT	3.20643e-05	GLI2,KCNMB4,PDPN	0.0264531
65	263	117	9	REGULATION_OF_TRANSCRIPTION_FROM_RNA_POLYMERASE_II_PROMOTER	0.000299565	MDM2,MDM4,MTF1,NSD1,PAWR,RYBP,SMARCC1,THRAP3,YY1	0.0224673
65	71	117	5	NEGATIVE_REGULATION_OF_TRANSCRIPTION_FROM_RNA_POLYMERASE_II_PROMOTER	0.000280164	MDM2,MDM4,NSD1,PAWR,RYBP	0.0224673
71	242	93	13	DEFENSE_RESPONSE	5.07142e-09	ALOX5AP,AOAH,CCR1,CCR5,CD300C,LILRA3,LILRB3,MNDA,NCF1,NCF2,NLRC4,PTAFR,SP140	1.39464e-06
71	83	93	5	LOCOMOTORY_BEHAVIOR	0.000199812	CCR5,CMKLR1,DOCK2,ITGB2,PTAFR	0.0235493
71	209	93	20	IMMUNE_RESPONSE	0	CCR1,CCR5,CD274,CD74,CIITA,CMKLR1,CTLA4,CTSS,CTSW,FCGR2B,FYB,GPR65,IGSF6,IL18,LAT2,LCP2,LY86,NCF4,PTAFR,SEMA4D	0
71	293	93	24	IMMUNE_SYSTEM_PROCESS	0	CCR1,CCR5,CD274,CD74,CIITA,CMKLR1,CTLA4,CTSS,CTSW,DOCK2,FCGR2B,FYB,GPR65,HCLS1,IGSF6,IL18,ITGB2,LAT2,LCP2,LY86,MAP4K1,NCF4,PTAFR,SEMA4D	0
71	283	93	9	RESPONSE_TO_EXTERNAL_STIMULUS	8.97387e-05	ALOX5AP,AOAH,CCR1,CCR5,CMKLR1,DOCK2,ITGB2,NLRC4,PTAFR	0.0123391
71	51	93	5	CELLULAR_DEFENSE_RESPONSE	1.90288e-05	CCR5,CD300C,MNDA,NCF1,NCF2	0.00313975
72	37	70	4	POSITIVE_REGULATION_OF_RESPONSE_TO_STIMULUS	3.03492e-05	CRTAM,PTPRC,SLA2,TRAT1	0.000904166
72	28	70	3	NEGATIVE_REGULATION_OF_MULTICELLULAR_ORGANISMAL_PROCESS	0.000333539	LAX1,PTPRC,SLA2	0.00626242
72	113	70	4	POSITIVE_REGULATION_OF_SIGNAL_TRANSDUCTION	0.00224027	CD27,FASLG,PTPRC,TRAT1	0.0347622
72	68	70	11	CELL_ACTIVATION	2.02061e-14	CD2,CD3D,CRTAM,LAT,LAX1,LCK,PTPRC,SIRPG,SIT1,SLA2,ZAP70	3.334e-12
72	46	70	7	POSITIVE_REGULATION_OF_IMMUNE_SYSTEM_PROCESS	2.22207e-09	CRTAM,LCK,PTPRC,SIRPG,SLA2,TRAT1,ZAP70	1.52767e-07
72	25	70	4	LYMPHOCYTE_DIFFERENTIATION	6.07522e-06	CD3D,LCK,PTPRC,ZAP70	0.000238669
72	68	70	4	HEMOPOIESIS	0.000333996	CD3D,LCK,PTPRC,ZAP70	0.00626242
72	72	70	4	IMMUNE_SYSTEM_DEVELOPMENT	0.000415792	CD3D,LCK,PTPRC,ZAP70	0.00729847
72	13	70	3	NEGATIVE_REGULATION_OF_IMMUNE_SYSTEM_PROCESS	3.06868e-05	LAX1,PTPRC,SLA2	0.000904166
72	242	70	11	DEFENSE_RESPONSE	2.24907e-08	CCL5,CCR6,CD19,CD48,CRTAM,GNLY,ITK,PRF1,PTPRCAP,PTPRC,TRAT1	1.32535e-06
72	12	70	3	CALCIUM_MEDIATED_SIGNALING	2.36881e-05	LAT,SLA2,TRAT1	0.000781707
72	201	70	5	REGULATION_OF_SIGNAL_TRANSDUCTION	0.00296908	CD27,FASLG,PTPRC,SLA2,TRAT1	0.0445362
72	26	70	4	POSITIVE_REGULATION_OF_IMMUNE_RESPONSE	7.15344e-06	CRTAM,PTPRC,SLA2,TRAT1	0.000268254
72	15	70	4	T_CELL_DIFFERENTIATION	6.80129e-07	CD3D,LCK,PTPRC,ZAP70	3.50692e-05
72	27	70	7	REGULATION_OF_T_CELL_ACTIVATION	3.96645e-11	LAT,LAX1,LCK,PTPRC,SIRPG,SIT1,ZAP70	3.63591e-09
72	59	70	8	POSITIVE_REGULATION_OF_MULTICELLULAR_ORGANISMAL_PROCESS	3.86031e-10	CRTAM,IFNG,LCK,PTPRC,SIRPG,SLA2,TRAT1,ZAP70	2.89523e-08
72	36	70	4	LEUKOCYTE_DIFFERENTIATION	2.71679e-05	CD3D,LCK,PTPRC,ZAP70	0.000862059
72	30	70	3	IMMUNE_EFFECTOR_PROCESS	0.000410484	CRTAM,PTPRC,SLA2	0.00729847
72	61	70	11	LEUKOCYTE_ACTIVATION	5.66214e-15	CD2,CD3D,CRTAM,LAT,LAX1,LCK,PTPRC,SIRPG,SIT1,SLA2,ZAP70	1.16782e-12
72	20	70	3	ADAPTIVE_IMMUNE_RESPONSE_GO_0002460	0.000119358	CRTAM,PTPRC,SLA2	0.00266136
72	16	70	3	ACTIVATION_OF_IMMUNE_RESPONSE	5.94583e-05	PTPRC,SLA2,TRAT1	0.00158236
72	93	70	5	CELLULAR_CATION_HOMEOSTASIS	8.899e-05	CCL5,CCR6,CD52,LCK,PTPRC	0.00215932
72	17	70	3	B_CELL_ACTIVATION	7.19471e-05	LAX1,PTPRC,SLA2	0.00179868
72	206	70	7	POSITIVE_REGULATION_OF_DEVELOPMENTAL_PROCESS	6.31913e-05	CD27,CD2,CRTAM,FASLG,LCK,PTPRC,ZAP70	0.00162915
72	209	70	13	IMMUNE_RESPONSE	2.08537e-11	CCL5,CCR6,CRTAM,CST7,IL2RA,LAT,LAX1,MS4A1,PDCD1,PTPRC,SLA2,TRAT1,ZAP70	2.15053e-09
72	70	70	4	HEMOPOIETIC_OR_LYMPHOID_ORGAN_DEVELOPMENT	0.000373293	CD3D,LCK,PTPRC,ZAP70	0.0068437
72	20	70	4	POSITIVE_REGULATION_OF_T_CELL_ACTIVATION	2.37005e-06	LCK,PTPRC,SIRPG,ZAP70	0.000115017
72	51	70	4	REGULATION_OF_RESPONSE_TO_STIMULUS	0.00010908	CRTAM,PTPRC,SLA2,TRAT1	0.00249976
72	189	70	5	HOMEOSTATIC_PROCESS	0.00227535	CCL5,CCR6,CD52,LCK,PTPRC	0.0347622
72	131	70	5	CELLULAR_HOMEOSTASIS	0.000441726	CCL5,CCR6,CD52,LCK,PTPRC	0.00759216
72	22	70	4	POSITIVE_REGULATION_OF_LYMPHOCYTE_ACTIVATION	3.55206e-06	LCK,PTPRC,SIRPG,ZAP70	0.000153963
72	21	70	3	ADAPTIVE_IMMUNE_RESPONSE	0.000138765	CRTAM,PTPRC,SLA2	0.00301266
72	293	70	18	IMMUNE_SYSTEM_PROCESS	1.9984e-15	CCL5,CCR6,CD2,CD3D,CRTAM,CST7,IL2RA,LAT,LAX1,LCK,MS4A1,PDCD1,PTPRC,SIRPG,SIT1,SLA2,TRAT1,ZAP70	5.4956e-13
72	41	70	11	T_CELL_ACTIVATION	0	CD2,CD3D,CRTAM,LAT,LAX1,LCK,PTPRC,SIRPG,SIT1,SLA2,ZAP70	0
72	140	70	5	CHEMICAL_HOMEOSTASIS	0.000598327	CCL5,CCR6,CD52,LCK,PTPRC	0.0100739
72	114	70	5	ION_HOMEOSTASIS	0.000232273	CCL5,CCR6,CD52,LCK,PTPRC	0.0045625
72	33	70	8	REGULATION_OF_LYMPHOCYTE_ACTIVATION	2.67164e-12	LAT,LAX1,LCK,PTPRC,SIRPG,SIT1,SLA2,ZAP70	3.14872e-10
72	55	70	11	LYMPHOCYTE_ACTIVATION	1.66533e-15	CD2,CD3D,CRTAM,LAT,LAX1,LCK,PTPRC,SIRPG,SIT1,SLA2,ZAP70	5.4956e-13
72	95	70	5	CATION_HOMEOSTASIS	9.84669e-05	CCL5,CCR6,CD52,LCK,PTPRC	0.002321
72	137	70	11	REGULATION_OF_MULTICELLULAR_ORGANISMAL_PROCESS	5.3525e-11	CRTAM,IFNG,LAT,LAX1,LCK,PTPRC,SIRPG,SIT1,SLA2,TRAT1,ZAP70	4.41581e-09
72	60	70	10	REGULATION_OF_IMMUNE_SYSTEM_PROCESS	2.42695e-13	CRTAM,LAT,LAX1,LCK,PTPRC,SIRPG,SIT1,SLA2,TRAT1,ZAP70	3.33705e-11
72	51	70	7	CELLULAR_DEFENSE_RESPONSE	4.71475e-09	CCL5,CCR6,CD19,GNLY,ITK,PRF1,TRAT1	2.99205e-07
72	29	70	4	REGULATION_OF_IMMUNE_RESPONSE	1.12399e-05	CRTAM,PTPRC,SLA2,TRAT1	0.000403171
74	228	35	5	DNA_METABOLIC_PROCESS	0.000213097	BLM,FANCA,KPNA2,POLQ,RAD54L	0.0135235
74	114	35	4	DNA_REPAIR	0.000163486	BLM,FANCA,POLQ,RAD54L	0.0112397
74	181	35	5	RESPONSE_TO_ENDOGENOUS_STIMULUS	7.20982e-05	BLM,CCNA2,FANCA,POLQ,RAD54L	0.00660901
74	105	35	7	M_PHASE	5.20778e-09	CCNA2,KIF11,KPNA2,MAD2L1,NCAPH,PKMYT1,RAD54L	2.14821e-06
74	40	35	3	REGULATION_OF_MITOSIS	0.000123396	CCNA2,MAD2L1,PKMYT1	0.0101801
74	177	35	8	CELL_CYCLE_PROCESS	8.0916e-09	CCNA2,CDC7,KIF11,KPNA2,MAD2L1,NCAPH,PKMYT1,RAD54L	2.22519e-06
74	142	35	7	MITOTIC_CELL_CYCLE	4.26823e-08	CCNA2,CDC7,KIF11,KPNA2,MAD2L1,NCAPH,PKMYT1	7.04258e-06
74	158	35	8	CELL_CYCLE_PHASE	3.30291e-09	CCNA2,CDC7,KIF11,KPNA2,MAD2L1,NCAPH,PKMYT1,RAD54L	2.14821e-06
74	42	35	3	DNA_RECOMBINATION	0.0001429	BLM,KPNA2,RAD54L	0.0107175
74	78	35	5	MITOSIS	1.18991e-06	CCNA2,KIF11,MAD2L1,NCAPH,PKMYT1	0.000159139
74	289	35	9	CELL_CYCLE_GO_0007049	2.1445e-08	CCNA2,CDC20,CDC7,KIF11,KPNA2,MAD2L1,NCAPH,PKMYT1,RAD54L	4.42303e-06
74	146	35	5	RESPONSE_TO_DNA_DAMAGE_STIMULUS	2.58213e-05	BLM,CCNA2,FANCA,POLQ,RAD54L	0.00266282
74	170	35	4	REGULATION_OF_CELL_CYCLE	0.00074704	CCNA2,CDC7,MAD2L1,PKMYT1	0.044022
74	80	35	5	M_PHASE_OF_MITOTIC_CELL_CYCLE	1.35027e-06	CCNA2,KIF11,MAD2L1,NCAPH,PKMYT1	0.000159139
78	228	70	12	DNA_METABOLIC_PROCESS	9.13727e-10	CDKN2D,CDT1,DBF4,DNMT1,DNMT3B,FEN1,HELLS,LIG1,MCM2,POLE2,POLG,RNASEH2A	7.53825e-07
78	114	70	5	DNA_REPAIR	0.000232273	CDKN2D,FEN1,LIG1,POLE2,POLG	0.0162688
78	222	70	6	NEGATIVE_REGULATION_OF_CELLULAR_METABOLIC_PROCESS	0.00073574	CDKN2D,CDT1,DNMT1,E2F1,HELLS,TIMELESS	0.0319466
78	25	70	3	ONE_CARBON_COMPOUND_METABOLIC_PROCESS	0.000236637	DNMT1,DNMT3B,HELLS	0.0162688
78	65	70	4	INTERPHASE	0.000280736	CDKN2D,DBF4,E2F1,TIMELESS	0.017816
78	177	70	9	CELL_CYCLE_PROCESS	1.83506e-07	CDC25B,CDKN2D,DBF4,E2F1,KNTC1,PLK1,SMC4,STMN1,TIMELESS	3.78481e-05
78	142	70	8	MITOTIC_CELL_CYCLE	4.24077e-07	CDC25B,CDKN2D,DBF4,E2F1,KNTC1,PLK1,SMC4,STMN1	6.99727e-05
78	158	70	8	CELL_CYCLE_PHASE	9.56257e-07	CDC25B,CDKN2D,DBF4,E2F1,KNTC1,PLK1,SMC4,TIMELESS	0.000131485
78	87	70	6	DNA_REPLICATION	4.00482e-06	CDKN2D,CDT1,DBF4,MCM2,POLE2,RNASEH2A	0.000471997
78	28	70	3	REGULATION_OF_GENE_EXPRESSION_EPIGENETIC	0.000333539	DNMT1,DNMT3B,HELLS	0.019655
78	225	70	6	NEGATIVE_REGULATION_OF_METABOLIC_PROCESS	0.00078911	CDKN2D,CDT1,DNMT1,E2F1,HELLS,TIMELESS	0.0325508
78	78	70	4	MITOSIS	0.000563975	CDC25B,KNTC1,PLK1,SMC4	0.02908
78	289	70	12	CELL_CYCLE_GO_0007049	1.32935e-08	CDC25A,CDC25B,CDKN2D,CDT1,DBF4,E2F1,KNTC1,MCM2,PLK1,SMC4,STMN1,TIMELESS	5.48356e-06
78	9	70	3	DNA_MODIFICATION	9.14011e-06	DNMT1,DNMT3B,HELLS	0.000942574
78	29	70	3	DNA_PACKAGING	0.000370728	CHAF1B,HELLS,SMC4	0.02039
78	146	70	5	RESPONSE_TO_DNA_DAMAGE_STIMULUS	0.000723744	CDKN2D,FEN1,LIG1,POLE2,POLG	0.0319466
78	80	70	4	M_PHASE_OF_MITOTIC_CELL_CYCLE	0.000620761	CDC25B,KNTC1,PLK1,SMC4	0.0301252
79	30	43	3	IMMUNE_EFFECTOR_PROCESS	9.61317e-05	APOBEC3G,FCN1,NCR1	0.0132181
79	209	43	10	IMMUNE_RESPONSE	4.36157e-10	APOBEC3G,CCL19,CCR2,CD28,CD79B,CD96,FCN1,IL1R2,IL7R,NCR1	2.82734e-07
79	293	43	11	IMMUNE_SYSTEM_PROCESS	6.85416e-10	APOBEC3G,CCL19,CCR2,CD28,CD79B,CD96,FCN1,IL1R2,IL7R,MAL,NCR1	2.82734e-07
79	137	43	5	REGULATION_OF_MULTICELLULAR_ORGANISMAL_PROCESS	5.29794e-05	APOBEC3G,CD28,COL4A4,GP1BA,NCR1	0.00874161
79	51	43	4	CELLULAR_DEFENSE_RESPONSE	1.57565e-05	CCR2,KLRC3,KLRG1,NCR1	0.00324978

## Sheet: KEGG
Module_Number	# of gene in function	# of gene in module	# of common gene	Description	p-value	related_gene	adjusted_p-value
1	105	20	17	KEGG_SYSTEMIC_LUPUS_ERYTHEMATOSUS	0	HIST1H2AD,HIST1H2AM,HIST1H2BB,HIST1H2BD,HIST1H2BE,HIST1H2BF,HIST1H2BG,HIST1H2BH,HIST1H2BI,HIST1H2BK,HIST1H2BL,HIST1H2BM,HIST1H2BN,HIST1H3D,HIST1H3H,HIST2H2AA3,HIST3H2BB	0
2	110	46	7	KEGG_CELL_CYCLE	5.36156e-08	BUB1B,CCNB2,CCNE2,CDC25C,CDC6,CHEK1,TTK	9.9725e-06
6	105	15	15	KEGG_SYSTEMIC_LUPUS_ERYTHEMATOSUS	0	HIST1H2AB,HIST1H2AC,HIST1H2AG,HIST1H2AH,HIST1H2AK,HIST1H2AL,HIST1H2BJ,HIST1H3B,HIST1H3F,HIST1H4J,HIST1H4K,HIST2H2AB,HIST2H2AC,HIST2H2BE,HIST3H2A	0
7	65	13	4	KEGG_PPAR_SIGNALING_PATHWAY	2.65675e-07	AQP7,CD36,PCK1,PPARG	4.94156e-05
8	42	21	3	KEGG_INTESTINAL_IMMUNE_NETWORK_FOR_IGA_PRODUCTION	2.98784e-05	AICDA,HLA-DOB,TNFRSF13C	0.00277869
8	30	21	4	KEGG_PRIMARY_IMMUNODEFICIENCY	9.05579e-08	AICDA,CD79A,IGLL1,TNFRSF13C	1.68438e-05
10	232	92	8	KEGG_NEUROACTIVE_LIGAND_RECEPTOR_INTERACTION	0.000119694	DRD4,GALR3,GPR156,GRIN1,GRIN2D,KISS1R,NPBWR1,UTS2R	0.022263
12	172	184	8	KEGG_CHEMOKINE_SIGNALING_PATHWAY	0.0016937	ARRB2,CCR8,CSK,JAK3,LYN,PIK3R5,PLCB2,PTK2B	0.0315029
12	119	184	10	KEGG_CELL_ADHESION_MOLECULES_CAMS	2.98714e-06	CD4,CD86,CD8B,HLA-DQA1,HLA-DRB5,HLA-G,ICAM3,ITGAM,ITGB7,SPN	0.000153933
12	73	184	8	KEGG_ANTIGEN_PROCESSING_AND_PRESENTATION	4.13797e-06	CD4,CD8B,HLA-DQA1,HLA-DRB5,HLA-G,KIR2DL4,KIR3DL2,TAP2	0.000153933
12	137	184	8	KEGG_JAK_STAT_SIGNALING_PATHWAY	0.000383701	CSF2RB,CSF2,IL12B,IL12RB1,IL23A,JAK3,PIK3R5,SOCS1	0.00792981
12	78	184	10	KEGG_HEMATOPOIETIC_CELL_LINEAGE	5.55844e-08	CD1B,CD1D,CD1E,CD3E,CD4,CD7,CD8B,CSF2,HLA-DRB5,ITGAM	1.03387e-05
12	121	184	10	KEGG_NATURAL_KILLER_CELL_MEDIATED_CYTOTOXICITY	3.47468e-06	CSF2,FCER1G,HCST,HLA-G,KIR2DL4,KIR3DL2,NCR3,PIK3R5,PTK2B,TNFRSF10A	0.000153933
12	103	184	6	KEGG_T_CELL_RECEPTOR_SIGNALING_PATHWAY	0.00209365	CD3E,CD4,CD8B,CSF2,GRAP2,PIK3R5	0.0323677
12	73	184	5	KEGG_FC_EPSILON_RI_SIGNALING_PATHWAY	0.00243628	CSF2,FCER1G,LYN,PIK3R5,PLA2G2D	0.0323677
12	42	184	4	KEGG_INTESTINAL_IMMUNE_NETWORK_FOR_IGA_PRODUCTION	0.00200077	CD86,HLA-DQA1,HLA-DRB5,ITGB7	0.0323677
12	40	184	5	KEGG_TYPE_I_DIABETES_MELLITUS	0.000149993	CD86,HLA-DQA1,HLA-DRB5,HLA-G,IL12B	0.00348735
12	44	184	4	KEGG_AUTOIMMUNE_THYROID_DISEASE	0.00237883	CD86,HLA-DQA1,HLA-DRB5,HLA-G	0.0323677
12	33	184	5	KEGG_ALLOGRAFT_REJECTION	5.8174e-05	CD86,HLA-DQA1,HLA-DRB5,HLA-G,IL12B	0.00180339
12	36	184	5	KEGG_GRAFT_VERSUS_HOST_DISEASE	8.95735e-05	CD86,HLA-DQA1,HLA-DRB5,HLA-G,KIR3DL2	0.0023801
12	30	184	6	KEGG_PRIMARY_IMMUNODEFICIENCY	1.88155e-06	ADA,CD3E,CD4,CD8B,JAK3,TAP2	0.000153933
18	187	83	6	KEGG_FOCAL_ADHESION	0.000742338	ACTN3,COL4A1,COL6A2,ITGAV,ITGB3,ITGB5	0.046025
18	81	83	5	KEGG_ECM_RECEPTOR_INTERACTION	0.000103988	COL4A1,COL6A2,ITGAV,ITGB3,ITGB5	0.00967084
18	71	83	5	KEGG_ARRHYTHMOGENIC_RIGHT_VENTRICULAR_CARDIOMYOPATHY_ARVC	5.52838e-05	ACTN3,ITGAV,ITGB3,ITGB5,SGCD	0.00967084
19	230	74	7	KEGG_CYTOKINE_CYTOKINE_RECEPTOR_INTERACTION	0.000179153	CCL2,CD40,FAS,IL15RA,IL15,IL7,TNFRSF8	0.0333224
20	187	209	12	KEGG_FOCAL_ADHESION	1.89726e-05	ACTN1,CAPN2,COL4A2,CTNNB1,FLT1,ILK,ITGA10,ITGA1,ITGA8,MYL2,VCL,ZYX	0.00352889
20	193	209	10	KEGG_REGULATION_OF_ACTIN_CYTOSKELETON	0.000534572	ACTN1,BDKRB2,GNG12,IQGAP1,ITGA10,ITGA1,ITGA8,MYH9,MYL2,VCL	0.0358628
20	71	209	6	KEGG_ARRHYTHMOGENIC_RIGHT_VENTRICULAR_CARDIOMYOPATHY_ARVC	0.000578432	ACTN1,CACNA1C,CTNNB1,ITGA10,ITGA1,ITGA8	0.0358628
22	37	111	5	KEGG_FATTY_ACID_METABOLISM	9.04491e-06	ACADM,ACAT1,ADH5,EHHADH,HADH	0.000420588
22	42	111	6	KEGG_VALINE_LEUCINE_AND_ISOLEUCINE_DEGRADATION	7.81229e-07	ACADM,ACAT1,EHHADH,HADH,HIBADH,HIBCH	7.26543e-05
22	21	111	3	KEGG_BETA_ALANINE_METABOLISM	0.000541024	ACADM,EHHADH,HIBCH	0.0201261
22	30	111	5	KEGG_PROPANOATE_METABOLISM	3.0872e-06	ACADM,ACAT1,EHHADH,HIBCH,SUCLA2	0.000191407
22	30	111	3	KEGG_BUTANOATE_METABOLISM	0.00157009	ACAT1,EHHADH,HADH	0.0486728
22	78	111	11	KEGG_RIBOSOME	1.80331e-11	RPL10A,RPL11,RPL21,RPL26,RPL3,RPL4,RPL5,RPS25,RPS27A,RPS3A,RPS6	3.35416e-09
23	187	25	4	KEGG_FOCAL_ADHESION	0.000284962	COL5A3,COL6A1,COL6A3,ITGA11	0.0265014
23	81	25	4	KEGG_ECM_RECEPTOR_INTERACTION	1.08825e-05	COL5A3,COL6A1,COL6A3,ITGA11	0.00202414
24	154	24	5	KEGG_ENDOCYTOSIS	4.80501e-06	HLA-A,HLA-B,HLA-C,HLA-E,HLA-F	0.000111717
24	119	24	5	KEGG_CELL_ADHESION_MOLECULES_CAMS	1.34954e-06	HLA-A,HLA-B,HLA-C,HLA-E,HLA-F	3.58592e-05
24	73	24	5	KEGG_ANTIGEN_PROCESSING_AND_PRESENTATION	1.16786e-07	HLA-A,HLA-B,HLA-C,HLA-E,HLA-F	3.62037e-06
24	121	24	4	KEGG_NATURAL_KILLER_CELL_MEDIATED_CYTOTOXICITY	4.48298e-05	HLA-A,HLA-B,HLA-C,HLA-E	0.000926483
24	40	24	5	KEGG_TYPE_I_DIABETES_MELLITUS	5.30628e-09	HLA-A,HLA-B,HLA-C,HLA-E,HLA-F	3.2899e-07
24	44	24	5	KEGG_AUTOIMMUNE_THYROID_DISEASE	8.71911e-09	HLA-A,HLA-B,HLA-C,HLA-E,HLA-F	4.05439e-07
24	33	24	5	KEGG_ALLOGRAFT_REJECTION	1.92878e-09	HLA-A,HLA-B,HLA-C,HLA-E,HLA-F	2.83984e-07
24	36	24	5	KEGG_GRAFT_VERSUS_HOST_DISEASE	3.05359e-09	HLA-A,HLA-B,HLA-C,HLA-E,HLA-F	2.83984e-07
24	65	24	5	KEGG_VIRAL_MYOCARDITIS	6.47931e-08	HLA-A,HLA-B,HLA-C,HLA-E,HLA-F	2.4103e-06
26	230	120	13	KEGG_CYTOKINE_CYTOKINE_RECEPTOR_INTERACTION	6.31235e-08	CCL3,CCL4,CCL8,CSF1,FLT3LG,IL10,IL1B,IL21,IL6R,TNFRSF13B,TNFRSF14,TNFRSF1B,TNFSF14	2.93524e-06
26	172	120	8	KEGG_CHEMOKINE_SIGNALING_PATHWAY	9.71984e-05	CCL3,CCL4,CCL8,ELMO1,FGR,JAK2,PIK3CD,STAT2	0.00129135
26	78	120	4	KEGG_APOPTOSIS	0.00411864	CASP10,IL1B,MAP3K14,PIK3CD	0.0425593
26	119	120	7	KEGG_CELL_ADHESION_MOLECULES_CAMS	6.19473e-05	HLA-DMA,HLA-DMB,HLA-DPA1,HLA-DPB1,HLA-DRA,PDCD1LG2,SELPLG	0.000886322
26	73	120	7	KEGG_ANTIGEN_PROCESSING_AND_PRESENTATION	2.47288e-06	B2M,HLA-DMA,HLA-DMB,HLA-DPA1,HLA-DPB1,HLA-DRA,LGMN	4.15087e-05
26	90	120	8	KEGG_TOLL_LIKE_RECEPTOR_SIGNALING_PATHWAY	8.26272e-07	CCL3,CCL4,CD14,IL1B,LY96,PIK3CD,TLR1,TLR2	1.89484e-05
26	55	120	4	KEGG_NOD_LIKE_RECEPTOR_SIGNALING_PATHWAY	0.00114085	CASP5,CCL8,IL1B,TNFAIP3	0.0124822
26	137	120	6	KEGG_JAK_STAT_SIGNALING_PATHWAY	0.00101676	IL10,IL21,IL6R,JAK2,PIK3CD,STAT2	0.0118198
26	78	120	8	KEGG_HEMATOPOIETIC_CELL_LINEAGE	2.71667e-07	CD14,CD33,CR1,CSF1,FLT3LG,HLA-DRA,IL1B,IL6R	8.6022e-06
26	42	120	8	KEGG_INTESTINAL_IMMUNE_NETWORK_FOR_IGA_PRODUCTION	1.75662e-09	HLA-DMA,HLA-DMB,HLA-DPA1,HLA-DPB1,HLA-DRA,IL10,MAP3K14,TNFRSF13B	1.63366e-07
26	40	120	6	KEGG_TYPE_I_DIABETES_MELLITUS	9.16856e-07	HLA-DMA,HLA-DMB,HLA-DPA1,HLA-DPB1,HLA-DRA,IL1B	1.89484e-05
26	61	120	10	KEGG_LEISHMANIA_INFECTION	7.19149e-11	CR1,HLA-DMA,HLA-DMB,HLA-DPA1,HLA-DPB1,HLA-DRA,IL10,IL1B,JAK2,TLR2	1.33762e-08
26	26	120	6	KEGG_ASTHMA	6.05029e-08	HLA-DMA,HLA-DMB,HLA-DPA1,HLA-DPB1,HLA-DRA,IL10	2.93524e-06
26	44	120	6	KEGG_AUTOIMMUNE_THYROID_DISEASE	1.64083e-06	HLA-DMA,HLA-DMB,HLA-DPA1,HLA-DPB1,HLA-DRA,IL10	3.05194e-05
26	105	120	8	KEGG_SYSTEMIC_LUPUS_ERYTHEMATOSUS	2.67798e-06	C1QB,HLA-DMA,HLA-DMB,HLA-DPA1,HLA-DPB1,HLA-DRA,IL10,TRIM21	4.15087e-05
26	33	120	6	KEGG_ALLOGRAFT_REJECTION	2.7749e-07	HLA-DMA,HLA-DMB,HLA-DPA1,HLA-DPB1,HLA-DRA,IL10	8.6022e-06
26	36	120	6	KEGG_GRAFT_VERSUS_HOST_DISEASE	4.78119e-07	HLA-DMA,HLA-DMB,HLA-DPA1,HLA-DPB1,HLA-DRA,IL1B	1.27043e-05
26	65	120	5	KEGG_VIRAL_MYOCARDITIS	0.000207991	HLA-DMA,HLA-DMB,HLA-DPA1,HLA-DPB1,HLA-DRA	0.00257909
39	187	15	4	KEGG_FOCAL_ADHESION	3.40491e-05	COL1A1,COL5A2,COMP,FN1	0.00316657
39	81	15	5	KEGG_ECM_RECEPTOR_INTERACTION	1.45169e-08	COL1A1,COL5A2,COMP,FN1,SDC1	2.70015e-06
45	113	98	10	KEGG_LYSOSOME	4.79622e-09	ACP5,ARSB,CTSB,CTSD,CTSZ,GM2A,MAN2B1,NAGA,SLC11A1,TCIRG1	8.92096e-07
45	61	98	5	KEGG_LEISHMANIA_INFECTION	5.8877e-05	CYBA,FCGR2A,FCGR3A,HLA-DQA2,PTPN6	0.00547556
48	85	229	8	KEGG_PYRIMIDINE_METABOLISM	6.22191e-05	DTYMK,PNPT1,POLA2,POLD1,POLR1B,POLR2H,PRIM2,TXNRD1	0.00578637
48	33	229	7	KEGG_DNA_REPLICATION	7.20921e-07	MCM3,MCM5,POLA2,POLD1,PRIM2,RFC2,RFC4	0.000134091
48	96	229	7	KEGG_SPLICEOSOME	0.00085944	NCBP2,PPIL1,PRPF19,SNRPA1,SNRPD1,SNRPG,USP39	0.039964
48	22	229	4	KEGG_MISMATCH_REPAIR	0.000368439	MSH6,POLD1,RFC2,RFC4	0.0228432
50	102	36	4	KEGG_OOCYTE_MEIOSIS	0.000118933	AURKA,CCNB1,PTTG1,PTTG2	0.0221215
51	230	36	6	KEGG_CYTOKINE_CYTOKINE_RECEPTOR_INTERACTION	2.06717e-05	CXCL10,IL21R,OSM,TNFRSF4,TNFRSF9,TNFSF13B	0.00384493
55	87	171	7	KEGG_FC_GAMMA_R_MEDIATED_PHAGOCYTOSIS	7.90754e-05	FCGR1A,LIMK1,MARCKSL1,PAK1,PIK3R2,PIK3R3,PIP5K1A	0.014708
60	121	67	6	KEGG_TIGHT_JUNCTION	2.0795e-05	CGN,CLDN7,CRB3,LLGL2,OCLN,TJP3	0.00386786
71	172	93	9	KEGG_CHEMOKINE_SIGNALING_PATHWAY	1.67873e-06	CCR1,CCR5,DOCK2,GNGT2,HCK,NCF1,PIK3CG,RAC2,VAV1	5.20407e-05
71	113	93	5	KEGG_LYSOSOME	0.00082946	CD68,CTSS,CTSW,LAPTM5,NAPSA	0.015428
71	119	93	8	KEGG_CELL_ADHESION_MOLECULES_CAMS	9.97553e-07	CD226,CD274,CTLA4,HLA-DOA,HLA-DQB1,ITGA4,ITGB2,SIGLEC1	4.63862e-05
71	73	93	5	KEGG_ANTIGEN_PROCESSING_AND_PRESENTATION	0.000108766	CD74,CIITA,CTSS,HLA-DOA,HLA-DQB1	0.00289006
71	121	93	5	KEGG_NATURAL_KILLER_CELL_MEDIATED_CYTOTOXICITY	0.00112805	ITGB2,LCP2,PIK3CG,RAC2,VAV1	0.0190743
71	103	93	5	KEGG_T_CELL_RECEPTOR_SIGNALING_PATHWAY	0.000544232	CARD11,CTLA4,LCP2,PIK3CG,VAV1	0.0126534
71	70	93	8	KEGG_B_CELL_RECEPTOR_SIGNALING_PATHWAY	1.55524e-08	CARD11,DAPP1,FCGR2B,LILRB3,PIK3AP1,PIK3CG,RAC2,VAV1	2.89274e-06
71	73	93	4	KEGG_FC_EPSILON_RI_SIGNALING_PATHWAY	0.00127822	LCP2,PIK3CG,RAC2,VAV1	0.0198124
71	87	93	7	KEGG_FC_GAMMA_R_MEDIATED_PHAGOCYTOSIS	1.46318e-06	DOCK2,FCGR2B,HCK,NCF1,PIK3CG,RAC2,VAV1	5.20407e-05
71	101	93	8	KEGG_LEUKOCYTE_TRANSENDOTHELIAL_MIGRATION	2.82681e-07	ITGA4,ITGB2,NCF1,NCF2,NCF4,PIK3CG,RAC2,VAV1	1.75262e-05
71	42	93	3	KEGG_INTESTINAL_IMMUNE_NETWORK_FOR_IGA_PRODUCTION	0.00251852	HLA-DOA,HLA-DQB1,ITGA4	0.0334603
71	193	93	6	KEGG_REGULATION_OF_ACTIN_CYTOSKELETON	0.00158242	ITGA4,ITGB2,NCKAP1L,PIK3CG,RAC2,VAV1	0.0226408
71	61	93	7	KEGG_LEISHMANIA_INFECTION	1.25222e-07	HLA-DOA,HLA-DQB1,ITGA4,ITGB2,NCF1,NCF2,NCF4	1.16457e-05
71	44	93	3	KEGG_AUTOIMMUNE_THYROID_DISEASE	0.00287853	CTLA4,HLA-DOA,HLA-DQB1	0.0356937
71	65	93	4	KEGG_VIRAL_MYOCARDITIS	0.00082704	HLA-DOA,HLA-DQB1,ITGB2,RAC2	0.015428
72	230	70	9	KEGG_CYTOKINE_CYTOKINE_RECEPTOR_INTERACTION	1.65862e-06	CCL17,CCL5,CCR6,CD27,CXCR6,FASLG,IFNG,IL2RA,IL2RB	6.17008e-05
72	172	70	5	KEGG_CHEMOKINE_SIGNALING_PATHWAY	0.00150561	CCL17,CCL5,CCR6,CXCR6,ITK	0.0254584
72	119	70	5	KEGG_CELL_ADHESION_MOLECULES_CAMS	0.000283588	CD2,CD6,PDCD1,PTPRC,SELL	0.00586082
72	78	70	7	KEGG_HEMATOPOIETIC_CELL_LINEAGE	9.6965e-08	CD19,CD2,CD3D,CD3G,CD5,IL2RA,MS4A1	7.64744e-06
72	121	70	8	KEGG_NATURAL_KILLER_CELL_MEDIATED_CYTOTOXICITY	1.23346e-07	CD48,FASLG,GZMB,IFNG,LAT,LCK,PRF1,ZAP70	7.64744e-06
72	103	70	9	KEGG_T_CELL_RECEPTOR_SIGNALING_PATHWAY	1.60203e-09	CD3D,CD3G,IFNG,ITK,LAT,LCK,PDCD1,PTPRC,ZAP70	2.97977e-07
72	40	70	4	KEGG_TYPE_I_DIABETES_MELLITUS	4.15355e-05	FASLG,GZMB,IFNG,PRF1	0.0009657
72	44	70	3	KEGG_AUTOIMMUNE_THYROID_DISEASE	0.00127523	FASLG,GZMB,PRF1	0.0237194
72	33	70	4	KEGG_ALLOGRAFT_REJECTION	1.90822e-05	FASLG,GZMB,IFNG,PRF1	0.000591549
72	36	70	4	KEGG_GRAFT_VERSUS_HOST_DISEASE	2.71679e-05	FASLG,GZMB,IFNG,PRF1	0.00072189
72	30	70	5	KEGG_PRIMARY_IMMUNODEFICIENCY	3.09459e-07	CD19,CD3D,LCK,PTPRC,ZAP70	1.43899e-05
74	110	35	7	KEGG_CELL_CYCLE	7.21882e-09	CCNA2,CCNE1,CDC20,CDC7,MAD2L1,MCM4,PKMYT1	1.3427e-06
74	102	35	5	KEGG_OOCYTE_MEIOSIS	4.50207e-06	CCNE1,CDC20,MAD2L1,PKMYT1,SGOL1	0.000418692
75	187	159	10	KEGG_FOCAL_ADHESION	4.41733e-05	FLT4,HGF,ITGB1,KDR,PARVA,RAP1A,TLN1,TLN2,VEGFB,VWF	0.00821623
78	33	70	7	KEGG_DNA_REPLICATION	1.86456e-10	FEN1,LIG1,MCM2,MCM6,PCNA,POLE2,RNASEH2A	1.73404e-08
78	32	70	4	KEGG_BASE_EXCISION_REPAIR	1.6831e-05	FEN1,LIG1,PCNA,POLE2	0.00104352
78	40	70	3	KEGG_NUCLEOTIDE_EXCISION_REPAIR	0.000964671	LIG1,PCNA,POLE2	0.0448572
78	110	70	11	KEGG_CELL_CYCLE	4.77551e-12	CDC25A,CDC25B,CDKN2D,DBF4,E2F1,E2F2,MCM2,MCM6,PCNA,PLK1,RBL1	8.88245e-10
79	230	43	7	KEGG_CYTOKINE_CYTOKINE_RECEPTOR_INTERACTION	4.88635e-06	CCL19,CCR2,IL18R1,IL1R2,IL7R,XCL1,XCL2	0.000908861
79	121	43	5	KEGG_NATURAL_KILLER_CELL_MEDIATED_CYTOTOXICITY	2.92067e-05	CD247,KLRC3,KLRD1,KLRK1,NCR1	0.00271622

## Sheet: BIOCarta
Module_Number	# of gene in function	# of gene in module	# of common gene	Description	p-value	related_gene	adjusted_p-value
12	20	184	4	BIOCARTA_DC_PATHWAY	0.000107882	CD7,CSF2,IL12B,TLR9	0.0117052
12	15	184	4	BIOCARTA_NO2IL12_PATHWAY	3.19584e-05	CD3E,CD4,IL12B,IL12RB1	0.00693497
12	27	184	4	BIOCARTA_NKT_PATHWAY	0.000364322	CD4,CSF2,IL12B,IL12RB1	0.0263526
26	26	120	3	BIOCARTA_INFLAM_PATHWAY	0.00128797	CSF1,HLA-DRA,IL10	0.0465817
26	20	120	3	BIOCARTA_DC_PATHWAY	0.000585747	CD33,IL10,TLR2	0.0317768
26	23	120	3	BIOCARTA_NTHI_PATHWAY	0.000893477	IL1B,MAP3K14,TLR2	0.0387769
26	20	120	3	BIOCARTA_NFKB_PATHWAY	0.000585747	MAP3K14,TNFAIP3,TNFRSF1B	0.0317768
26	17	120	3	BIOCARTA_TNFR2_PATHWAY	0.000355847	MAP3K14,TNFAIP3,TNFRSF1B	0.0317768
26	31	120	5	BIOCARTA_TOLL_PATHWAY	5.3662e-06	CD14,LY96,MAP3K14,TLR10,TLR2	0.00116446
72	21	70	5	BIOCARTA_CSK_PATHWAY	4.57176e-08	CD3D,CD3G,LCK,PTPRC,ZAP70	3.30691e-06
72	13	70	5	BIOCARTA_CTL_PATHWAY	2.98026e-09	CD3D,CD3G,FASLG,GZMB,PRF1	3.23358e-07
72	20	70	3	BIOCARTA_DC_PATHWAY	0.000119358	CD2,CD5,IFNG	0.00172671
72	9	70	3	BIOCARTA_TCAPOPTOSIS_PATHWAY	9.14011e-06	CD3D,CD3G,FASLG	0.00019834
72	13	70	3	BIOCARTA_IL17_PATHWAY	3.06868e-05	CD2,CD3D,CD3G	0.000605368
72	20	70	3	BIOCARTA_IL2_PATHWAY	0.000119358	IL2RA,IL2RB,LCK	0.00172671
72	20	70	3	BIOCARTA_IL12_PATHWAY	0.000119358	CD3D,CD3G,IFNG	0.00172671
72	37	70	3	BIOCARTA_IL2RB_PATHWAY	0.000766628	FASLG,IL2RA,IL2RB	0.0103974
72	10	70	5	BIOCARTA_TCRA_PATHWAY	5.90205e-10	CD3D,CD3G,LCK,PTPRC,ZAP70	1.28074e-07
72	15	70	4	BIOCARTA_NO2IL12_PATHWAY	6.80129e-07	CD2,CD3D,CD3G,IFNG	2.4598e-05
72	19	70	4	BIOCARTA_TOB1_PATHWAY	1.90303e-06	CD3D,CD3G,IFNG,IL2RA	4.58842e-05
72	18	70	3	BIOCARTA_STATHMIN_PATHWAY	8.6035e-05	CD2,CD3D,CD3G	0.0015558
72	42	70	5	BIOCARTA_TCR_PATHWAY	1.76542e-06	CD3D,CD3G,LAT,LCK,ZAP70	4.58842e-05
72	11	70	4	BIOCARTA_TCYTOTOXIC_PATHWAY	1.66868e-07	CD2,CD3D,CD3G,PTPRC	9.05257e-06
72	12	70	4	BIOCARTA_THELPER_PATHWAY	2.49381e-07	CD2,CD3D,CD3G,PTPRC	1.08231e-05
72	18	70	4	BIOCARTA_CTLA4_PATHWAY	1.50793e-06	CD3D,CD3G,ITK,LCK	4.58842e-05
78	12	70	3	BIOCARTA_MCM_PATHWAY	2.36881e-05	CDT1,MCM2,MCM6	0.00171344
78	23	70	4	BIOCARTA_G2_PATHWAY	4.28407e-06	CDC25A,CDC25B,CDKN2D,PLK1	0.000464821
78	22	70	4	BIOCARTA_CELLCYCLE_PATHWAY	3.55206e-06	CDC25A,CDKN2D,E2F1,RBL1	0.000464821
79	20	43	3	BIOCARTA_IL12_PATHWAY	2.75625e-05	CD247,IL18R1,STAT4	0.00598106
79	27	43	3	BIOCARTA_NKT_PATHWAY	6.96927e-05	CCR2,CD28,IL18R1	0.00756166
