# Supplementary material for: FGMD: A novel approach for functional gene module detection in cancer
Source: PLoS One. 2017 Dec 15;12(12):e0188900. doi: 10.1371/journal.pone.0188900 (PMC5731741; doi:10.1371/journal.pone.0188900)
Supplement: S8 Table — (XLSX) [file pone.0188900.s008.xlsx]

## Sheet: GO
Module_Number	# of gene in function	# of gene in module	# of common gene	Description	p-value	related_gene	adjusted_p-value
2	107	259	9	BIOPOLYMER_CATABOLIC_PROCESS	0.000135779	ARIH1,FBXL4,FBXO22,GSPT1,PCNP,UBE2D3,UBE2E1,UBE2G1,XRN2	0.0112018
2	34	259	5	TRANSLATIONAL_INITIATION	0.000333909	EIF1B,EIF2B1,EIF4A2,EIF5,PAIP2	0.0211904
2	53	259	7	CELLULAR_PROTEIN_CATABOLIC_PROCESS	4.36194e-05	ARIH1,FBXL4,FBXO22,PCNP,UBE2D3,UBE2E1,UBE2G1	0.00670626
2	195	259	14	CELLULAR_CATABOLIC_PROCESS	1.22351e-05	ACADM,ARIH1,FBXL4,FBXO22,GNS,GSPT1,NNT,PCNP,SDHB,SDHD,UBE2D3,UBE2E1,UBE2G1,XRN2	0.00504698
2	8	259	3	COFACTOR_CATABOLIC_PROCESS	0.000304223	NNT,SDHB,SDHD	0.0209153
2	62	259	7	PROTEIN_CATABOLIC_PROCESS	0.000121232	ARIH1,FBXL4,FBXO22,PCNP,UBE2D3,UBE2E1,UBE2G1	0.011113
2	125	259	10	MACROMOLECULE_CATABOLIC_PROCESS	8.85041e-05	ARIH1,FBXL4,FBXO22,GNS,GSPT1,PCNP,UBE2D3,UBE2E1,UBE2G1,XRN2	0.00912699
2	95	259	10	CELLULAR_MACROMOLECULE_CATABOLIC_PROCESS	8.09221e-06	ARIH1,FBXL4,FBXO22,GNS,GSPT1,PCNP,UBE2D3,UBE2E1,UBE2G1,XRN2	0.00504698
2	206	259	14	CATABOLIC_PROCESS	2.27053e-05	ACADM,ARIH1,FBXL4,FBXO22,GNS,GSPT1,NNT,PCNP,SDHB,SDHD,UBE2D3,UBE2E1,UBE2G1,XRN2	0.00624397
3	263	230	14	REGULATION_OF_TRANSCRIPTION_FROM_RNA_POLYMERASE_II_PROMOTER	8.94206e-05	ELF2,EPC1,MTF1,NSD1,PAWR,RYBP,SMARCC1,TAF1L,TCF12,TFAP2A,THRAP3,YY1,ZBTB38,ZMYND11	0.0142611
5	126	211	13	TISSUE_DEVELOPMENT	4.10759e-08	BNC1,COL17A1,KLK5,KLK7,KRT13,KRT14,KRT15,KRT17,KRT5,KRT6B,LAMB3,LAMC2,PROX1	1.12959e-05
5	63	211	11	EPIDERMIS_DEVELOPMENT	1.68536e-09	BNC1,COL17A1,KLK5,KLK7,KRT13,KRT14,KRT15,KRT17,KRT5,LAMB3,LAMC2	6.95211e-07
5	71	211	13	ECTODERM_DEVELOPMENT	2.84144e-11	BNC1,COL17A1,KLK5,KLK7,KRT13,KRT14,KRT15,KRT17,KRT5,KRT6B,LAMB3,LAMC2,PROX1	2.34419e-08
14	11	110	4	RESPONSE_TO_XENOBIOTIC_STIMULUS	1.03434e-06	NQO1,UGT2B11,UGT2B15,UGT2B28	0.000426664
14	10	110	4	XENOBIOTIC_METABOLIC_PROCESS	6.62123e-07	NQO1,UGT2B11,UGT2B15,UGT2B28	0.000426664
17	284	103	23	CELLULAR_BIOSYNTHETIC_PROCESS	0	OXER1,RPL18A,RPL22,RPL24,RPL26,RPL27A,RPL31,RPL34,RPL35,RPL37,RPL3L,RPL3,RPL41,RPL5,RPL6,RPL7A,RPL9,RPS10,RPS11,RPS19,RPS27,RPS3A,RPS9	0
17	282	103	22	MACROMOLECULE_BIOSYNTHETIC_PROCESS	0	RPL18A,RPL22,RPL24,RPL26,RPL27A,RPL31,RPL34,RPL35,RPL37,RPL3L,RPL3,RPL41,RPL5,RPL6,RPL7A,RPL9,RPS10,RPS11,RPS19,RPS27,RPS3A,RPS9	0
17	160	103	22	TRANSLATION	0	RPL18A,RPL22,RPL24,RPL26,RPL27A,RPL31,RPL34,RPL35,RPL37,RPL3L,RPL3,RPL41,RPL5,RPL6,RPL7A,RPL9,RPS10,RPS11,RPS19,RPS27,RPS3A,RPS9	0
20	28	99	4	LIPID_TRANSPORT	3.84069e-05	APOA1,APOA2,APOA4,APOC3	0.00841222
20	15	99	4	LIPID_HOMEOSTASIS	2.74295e-06	APOA1,APOA2,APOA4,PCSK9	0.00113147
20	189	99	7	HOMEOSTATIC_PROCESS	0.000329656	APOA1,APOA2,APOA4,APOA5,NPPB,PCSK9,RHAG	0.0453277
20	140	99	7	CHEMICAL_HOMEOSTASIS	5.09832e-05	APOA1,APOA2,APOA4,APOA5,NPPB,PCSK9,RHAG	0.00841222
20	23	99	5	AROMATIC_COMPOUND_METABOLIC_PROCESS	4.30108e-07	CDA,DCT,FTCD,HPD,TYR	0.000354839
26	57	87	5	POTASSIUM_ION_TRANSPORT	2.38149e-05	KCNC1,KCNC3,KCNH2,KCNK3,KCNQ2	0.00982366
45	126	70	6	TISSUE_DEVELOPMENT	3.36501e-05	CALML5,CASP14,COL13A1,KRT34,S100A7,SPRR1B	0.00694033
45	119	70	5	INFLAMMATORY_RESPONSE	0.000283588	IL1A,LBP,ORM1,ORM2,S100A12	0.0334229
45	63	70	5	EPIDERMIS_DEVELOPMENT	1.34759e-05	CALML5,CASP14,KRT34,S100A7,SPRR1B	0.00666059
45	11	70	3	ACUTE_INFLAMMATORY_RESPONSE	1.78284e-05	LBP,ORM1,ORM2	0.00666059
45	174	70	6	RESPONSE_TO_WOUNDING	0.000200959	IL1A,LBP,ORM1,ORM2,S100A12,SPRR3	0.0276319
45	71	70	5	ECTODERM_DEVELOPMENT	2.42203e-05	CALML5,CASP14,KRT34,S100A7,SPRR1B	0.00666059
58	284	55	9	CELLULAR_BIOSYNTHETIC_PROCESS	1.1741e-06	APBB1,EIF3F,NACA,RPL11,RPL14,RPL15,RPL18,RPL29,RPL4	0.000322879
58	282	55	9	MACROMOLECULE_BIOSYNTHETIC_PROCESS	1.10718e-06	APBB1,EIF3F,NACA,RPL11,RPL14,RPL15,RPL18,RPL29,RPL4	0.000322879
58	160	55	9	TRANSLATION	8.70513e-09	APBB1,EIF3F,NACA,RPL11,RPL14,RPL15,RPL18,RPL29,RPL4	7.18174e-06
70	133	44	5	RNA_PROCESSING	5.1498e-05	CPSF6,GRSF1,HNRNPR,SLBP,SMNDC1	0.0101189
70	52	44	5	MRNA_PROCESSING_GO_0006397	5.00345e-07	CPSF6,GRSF1,HNRNPR,SLBP,SMNDC1	0.000412785
70	62	44	5	MRNA_METABOLIC_PROCESS	1.21785e-06	CPSF6,GRSF1,HNRNPR,SLBP,SMNDC1	0.000502365
75	86	39	4	MUSCLE_DEVELOPMENT	8.42273e-05	CSRP3,MYF6,MYH7,TTN	0.0115813
75	37	39	3	STRIATED_MUSCLE_DEVELOPMENT	0.000135222	CSRP3,MYF6,TTN	0.0159368
75	18	39	3	REGULATION_OF_MUSCLE_CONTRACTION	1.47174e-05	MYBPH,MYL2,TNNC1	0.00607091
75	12	39	3	STRIATED_MUSCLE_CONTRACTION_GO_0006941	4.01298e-06	MYBPH,MYL2,TTN	0.0033107
75	29	39	3	SKELETAL_MUSCLE_DEVELOPMENT	6.45541e-05	CSRP3,MYF6,TTN	0.0106514
75	137	39	5	REGULATION_OF_MULTICELLULAR_ORGANISMAL_PROCESS	3.26732e-05	ACTC1,MYBPH,MYH7,MYL2,TNNC1	0.00898514

## Sheet: KEGG
Module_Number	# of gene in function	# of gene in module	# of common gene	Description	p-value	related_gene	adjusted_p-value
1	27	262	5	KEGG_CITRATE_CYCLE_TCA_CYCLE	0.000113368	CS,DLST,IDH3B,OGDH,SDHA	0.0210865
5	81	211	7	KEGG_ECM_RECEPTOR_INTERACTION	0.000186036	ITGA10,LAMA1,LAMB3,LAMC2,LAMC3,SV2C,TNC	0.0346026
8	64	152	9	KEGG_COMPLEMENT_AND_COAGULATION_CASCADES	2.21561e-08	C8B,CPB2,F11,F13B,FGA,KNG1,MASP1,MASP2,MBL2	4.12103e-06
11	65	142	5	KEGG_PPAR_SIGNALING_PATHWAY	0.000453062	ACADL,ANGPTL4,PCK1,PPARG,SORBS1	0.0421348
11	123	142	8	KEGG_INSULIN_SIGNALING_PATHWAY	2.97957e-05	ACACB,LIPE,PCK1,PDE3B,PYGM,SLC2A4,SOCS2,SORBS1	0.005542
13	232	112	10	KEGG_NEUROACTIVE_LIGAND_RECEPTOR_INTERACTION	1.34512e-05	CHRM1,CRHR1,CSH1,GHSR,HRH2,HTR1B,LHB,P2RX3,SSTR3,TSHB	0.00125096
13	268	112	19	KEGG_OLFACTORY_TRANSDUCTION	2.23377e-13	OR10C1,OR10P1,OR11A1,OR1D4,OR1E2,OR1K1,OR2AG1,OR2B11,OR2B2,OR2T34,OR4K5,OR4M1,OR51G2,OR52D1,OR5I1,OR5V1,OR6N1,OR7C2,OR7D4	4.15481e-11
14	19	110	4	KEGG_PENTOSE_AND_GLUCURONATE_INTERCONVERSIONS	1.15872e-05	UGT2B10,UGT2B11,UGT2B15,UGT2B28	0.00107761
14	17	110	4	KEGG_ASCORBATE_AND_ALDARATE_METABOLISM	7.19958e-06	UGT2B10,UGT2B11,UGT2B15,UGT2B28	0.00107761
14	44	110	5	KEGG_STEROID_HORMONE_BIOSYNTHESIS	2.06598e-05	SULT2B1,UGT2B10,UGT2B11,UGT2B15,UGT2B28	0.00128091
14	40	110	4	KEGG_STARCH_AND_SUCROSE_METABOLISM	0.000241376	UGT2B10,UGT2B11,UGT2B15,UGT2B28	0.005612
14	51	110	4	KEGG_RETINOL_METABOLISM	0.000618691	UGT2B10,UGT2B11,UGT2B15,UGT2B28	0.0127863
14	31	110	4	KEGG_PORPHYRIN_AND_CHLOROPHYLL_METABOLISM	8.76299e-05	UGT2B10,UGT2B11,UGT2B15,UGT2B28	0.00292213
14	59	110	5	KEGG_METABOLISM_OF_XENOBIOTICS_BY_CYTOCHROME_P450	8.69338e-05	ALDH3B2,UGT2B10,UGT2B11,UGT2B15,UGT2B28	0.00292213
14	60	110	5	KEGG_DRUG_METABOLISM_CYTOCHROME_P450	9.42624e-05	ALDH3B2,UGT2B10,UGT2B11,UGT2B15,UGT2B28	0.00292213
14	40	110	4	KEGG_DRUG_METABOLISM_OTHER_ENZYMES	0.000241376	UGT2B10,UGT2B11,UGT2B15,UGT2B28	0.005612
17	78	103	43	KEGG_RIBOSOME	0	RPL12,RPL13A,RPL18A,RPL22,RPL24,RPL26,RPL27A,RPL27,RPL31,RPL32,RPL34,RPL35A,RPL35,RPL36,RPL37A,RPL37,RPL3L,RPL3,RPL41,RPL5,RPL6,RPL7A,RPL9,RPLP0,RPLP1,RPLP2,RPS10,RPS11,RPS15A,RPS15,RPS16,RPS18,RPS19,RPS20,RPS21,RPS24,RPS27,RPS28,RPS29,RPS3A,RPS6,RPS9,UBA52	0
20	40	99	4	KEGG_TYROSINE_METABOLISM	0.000160895	ADH4,DCT,HPD,TYR	0.00997551
20	65	99	5	KEGG_PPAR_SIGNALING_PATHWAY	8.39669e-05	APOA1,APOA2,APOA5,APOC3,FABP1	0.00780892
20	64	99	5	KEGG_COMPLEMENT_AND_COAGULATION_CASCADES	7.79308e-05	C8A,F2,FGG,PROC,SERPIND1	0.00780892
22	187	98	8	KEGG_FOCAL_ADHESION	4.13976e-05	ACTB,ACTN1,ACTN3,CAPN2,PGF,SPP1,THBS3,VCL	0.00606869
22	119	98	5	KEGG_CELL_ADHESION_MOLECULES_CAMS	0.00132391	CDH2,CLDN14,CLDN1,SDC1,SDC2	0.0410411
22	72	98	5	KEGG_ADHERENS_JUNCTION	0.000130509	ACTB,ACTN1,ACTN3,LMO7,VCL	0.00606869
22	121	98	6	KEGG_TIGHT_JUNCTION	0.000177396	ACTB,ACTN1,ACTN3,CLDN14,CLDN1,MYH9	0.00659915
22	101	98	6	KEGG_LEUKOCYTE_TRANSENDOTHELIAL_MIGRATION	6.52672e-05	ACTB,ACTN1,ACTN3,CLDN14,CLDN1,VCL	0.00606869
22	71	98	5	KEGG_ARRHYTHMOGENIC_RIGHT_VENTRICULAR_CARDIOMYOPATHY_ARVC	0.000122101	ACTB,ACTN1,ACTN3,CDH2,LMNA	0.00606869
31	109	85	6	KEGG_OXIDATIVE_PHOSPHORYLATION	4.49144e-05	ATP5J2,COX5B,COX6B1,NDUFA4,NDUFS5,NDUFV3	0.00835408
31	102	85	5	KEGG_PARKINSONS_DISEASE	0.000343522	COX5B,COX6B1,NDUFA4,NDUFS5,NDUFV3	0.0319475
36	59	77	5	KEGG_RIG_I_LIKE_RECEPTOR_SIGNALING_PATHWAY	1.5562e-05	DDX58,DHX58,IFNB1,IRF7,ISG15	0.00289453
36	48	77	4	KEGG_CYTOSOLIC_DNA_SENSING_PATHWAY	0.00012459	DDX58,IFNB1,IRF7,TREX1	0.0115869
39	53	72	4	KEGG_RNA_DEGRADATION	0.000141593	CNOT6,DCP2,HSPA9,SKIV2L2	0.0263363
47	105	65	38	KEGG_SYSTEMIC_LUPUS_ERYTHEMATOSUS	0	H2AFJ,HIST1H2AA,HIST1H2AB,HIST1H2AC,HIST1H2AD,HIST1H2AG,HIST1H2AH,HIST1H2AJ,HIST1H2AK,HIST1H2AL,HIST1H2AM,HIST1H2BB,HIST1H2BD,HIST1H2BE,HIST1H2BF,HIST1H2BG,HIST1H2BH,HIST1H2BI,HIST1H2BJ,HIST1H2BK,HIST1H2BL,HIST1H2BM,HIST1H2BN,HIST1H3B,HIST1H3D,HIST1H3E,HIST1H3F,HIST1H3G,HIST1H3H,HIST1H4G,HIST1H4J,HIST1H4K,HIST2H2AA3,HIST2H2AB,HIST2H2AC,HIST2H2BE,HIST3H2A,HIST3H2BB	0
58	78	55	10	KEGG_RIBOSOME	2.9754e-13	RPL10A,RPL10L,RPL11,RPL14,RPL15,RPL18,RPL29,RPL4,RPS13,RPS8	5.53424e-11
62	43	50	4	KEGG_PROTEASOME	1.45523e-05	PSMA3,PSMA6,PSMB5,PSMC1	0.00270673
64	25	47	3	KEGG_GLYCOSPHINGOLIPID_BIOSYNTHESIS_LACTO_AND_NEOLACTO_SERIES	7.19737e-05	FUT3,FUT5,ST3GAL4	0.0133871
68	109	44	9	KEGG_OXIDATIVE_PHOSPHORYLATION	3.41448e-11	ATP5D,ATP5I,COX8A,NDUFA3,NDUFA7,NDUFB4,NDUFB7,NDUFC1,NDUFS7	6.35093e-09
68	146	44	9	KEGG_ALZHEIMERS_DISEASE	4.76709e-10	ATP5D,BAD,COX8A,NDUFA3,NDUFA7,NDUFB4,NDUFB7,NDUFC1,NDUFS7	4.3824e-08
68	102	44	8	KEGG_PARKINSONS_DISEASE	7.06838e-10	ATP5D,COX8A,NDUFA3,NDUFA7,NDUFB4,NDUFB7,NDUFC1,NDUFS7	4.3824e-08
68	159	44	8	KEGG_HUNTINGTONS_DISEASE	2.40281e-08	ATP5D,COX8A,NDUFA3,NDUFA7,NDUFB4,NDUFB7,NDUFC1,NDUFS7	1.11731e-06
75	65	39	4	KEGG_CARDIAC_MUSCLE_CONTRACTION	2.79761e-05	ACTC1,MYH7,MYL2,TNNC1	0.00173452
75	121	39	4	KEGG_TIGHT_JUNCTION	0.000314745	MYH2,MYH7,MYL2,MYLPF	0.0146356
75	80	39	5	KEGG_HYPERTROPHIC_CARDIOMYOPATHY_HCM	2.35343e-06	ACTC1,MYH7,MYL2,TNNC1,TTN	0.000313332
75	86	39	5	KEGG_DILATED_CARDIOMYOPATHY	3.36916e-06	ACTC1,MYH7,MYL2,TNNC1,TTN	0.000313332

## Sheet: BIOCarta
Module_Number	# of gene in function	# of gene in module	# of common gene	Description	p-value	related_gene	adjusted_p-value
1	7	262	3	BIOCARTA_KREB_PATHWAY	0.000199384	CS,OGDH,SDHA	0.0432663
8	10	152	3	BIOCARTA_LECTIN_PATHWAY	0.000132346	MASP1,MASP2,MBL2	0.0287191
12	29	132	4	BIOCARTA_RHO_PATHWAY	0.000135849	ARHGEF1,CFL1,PFN1,TLN1	0.0294792
12	16	132	3	BIOCARTA_UCALPAIN_PATHWAY	0.000390144	CAPNS1,SPTAN1,TLN1	0.0423307
20	17	99	3	BIOCARTA_AMI_PATHWAY	0.000201821	F2,FGG,PROC	0.0205953
20	13	99	3	BIOCARTA_EXTRINSIC_PATHWAY	8.66031e-05	F2,FGG,PROC	0.0187929
20	19	99	3	BIOCARTA_INTRINSIC_PATHWAY	0.000284728	F2,FGG,PROC	0.0205953
20	54	99	4	BIOCARTA_PPARA_PATHWAY	0.000517154	APOA1,APOA2,FABP1,NR0B2	0.0280556
22	13	98	3	BIOCARTA_CELL2CELL_PATHWAY	8.40228e-05	ACTN1,ACTN3,VCL	0.0117244
22	37	98	4	BIOCARTA_INTEGRIN_PATHWAY	0.000113567	ACTA1,ACTN1,ACTN3,VCL	0.0117244
22	16	98	3	BIOCARTA_UCALPAIN_PATHWAY	0.000162089	ACTA1,ACTN1,ACTN3	0.0117244
36	14	77	3	BIOCARTA_RANKL_PATHWAY	5.17995e-05	EIF2AK2,IFNB1,IRF9	0.0112405
62	26	50	3	BIOCARTA_PROTEASOME_PATHWAY	9.77676e-05	PSMA3,PSMA6,PSMB5	0.0212156
66	30	45	4	BIOCARTA_NO1_PATHWAY	2.17728e-06	BDKRB2,FLT1,FLT4,NOS3	0.00047247
66	26	45	3	BIOCARTA_VEGF_PATHWAY	7.12083e-05	FLT1,FLT4,NOS3	0.0077261
