# Supplementary material for: FGMD: A novel approach for functional gene module detection in cancer
Source: PLoS One. 2017 Dec 15;12(12):e0188900. doi: 10.1371/journal.pone.0188900 (PMC5731741; doi:10.1371/journal.pone.0188900)
Supplement: S9 Table — (XLSX) [file pone.0188900.s009.xlsx]

## Sheet: GO
Module_Number	# of gene in function	# of gene in module	# of common gene	Description	p-value	related_gene	adjusted_p-value
1	21	196	4	MITOTIC_CELL_CYCLE_CHECKPOINT	0.000168282	BUB1B,BUB1,TTK,ZWINT	0.00603619
1	14	196	4	CYTOKINESIS	3.03358e-05	ANLN,BIRC5,NUSAP1,PRC1	0.00131721
1	145	196	8	REGULATION_OF_KINASE_ACTIVITY	0.000847938	CBLC,CCNE2,CDC25C,CDC6,CDKN3,CHEK1,CKS2,PYDC1	0.0225661
1	143	196	8	REGULATION_OF_PROTEIN_KINASE_ACTIVITY	0.000774321	CBLC,CCNE2,CDC25C,CDC6,CDKN3,CHEK1,CKS2,PYDC1	0.0212938
1	105	196	18	M_PHASE	3.55271e-15	ANLN,BIRC5,BUB1B,BUB1,CDC25C,CDCA5,CENPE,CHEK1,KIF15,KIF2C,NDC80,NEK2,NUSAP1,RAD51,TPX2,TTK,UBE2C,ZWINT	7.32747e-13
1	149	196	8	REGULATION_OF_TRANSFERASE_ACTIVITY	0.00101203	CBLC,CCNE2,CDC25C,CDC6,CDKN3,CHEK1,CKS2,PYDC1	0.0260914
1	73	196	6	MICROTUBULE_BASED_PROCESS	0.000478521	AP1M2,KIF23,KIF2C,NUSAP1,PRC1,TTK	0.0140993
1	95	196	7	SKELETAL_DEVELOPMENT	0.000319035	COL10A1,COL11A1,COL12A1,COMP,INHBA,MATN3,POSTN	0.00974831
1	40	196	10	REGULATION_OF_MITOSIS	1.06469e-10	ANLN,BIRC5,BUB1B,BUB1,CDC25C,NEK2,NUSAP1,TTK,UBE2C,ZWINT	1.09796e-08
1	30	196	5	MICROTUBULE_CYTOSKELETON_ORGANIZATION_AND_BIOGENESIS	4.87292e-05	KIF23,KIF2C,NUSAP1,PRC1,TTK	0.00201008
1	65	196	7	INTERPHASE	2.83621e-05	BIRC5,CDC25C,CDC6,CDCA5,CDKN3,CENPF,INHBA	0.00129993
1	177	196	24	CELL_CYCLE_PROCESS	0	ANLN,BIRC5,BUB1B,BUB1,CDC25C,CDC6,CDCA5,CDKN3,CENPE,CENPF,CHEK1,INHBA,KIF15,KIF23,KIF2C,NDC80,NEK2,NUSAP1,PRC1,RAD51,TPX2,TTK,UBE2C,ZWINT	0
1	14	196	5	MITOTIC_SISTER_CHROMATID_SEGREGATION	8.17705e-07	CDCA5,CENPE,NDC80,NUSAP1,ZWINT	4.81862e-05
1	142	196	22	MITOTIC_CELL_CYCLE	0	ANLN,BIRC5,BUB1B,BUB1,CDC25C,CDC6,CDCA5,CDKN3,CENPE,CENPF,INHBA,KIF15,KIF23,KIF2C,NDC80,NEK2,NUSAP1,PRC1,TPX2,TTK,UBE2C,ZWINT	0
1	158	196	22	CELL_CYCLE_PHASE	2.22045e-16	ANLN,BIRC5,BUB1B,BUB1,CDC25C,CDC6,CDCA5,CDKN3,CENPE,CENPF,CHEK1,INHBA,KIF15,KIF2C,NDC80,NEK2,NUSAP1,RAD51,TPX2,TTK,UBE2C,ZWINT	6.10623e-14
1	45	196	8	CELL_CYCLE_CHECKPOINT_GO_0000075	1.46655e-07	BIRC5,BUB1B,BUB1,CCNE2,CDC6,CHEK1,TTK,ZWINT	1.00826e-05
1	29	196	7	CHROMOSOME_SEGREGATION	9.63137e-08	CDCA5,CENPE,CENPF,NDC80,NUSAP1,TOP2A,ZWINT	7.22353e-06
1	15	196	6	ESTABLISHMENT_OF_ORGANELLE_LOCALIZATION	2.71503e-08	AP1M2,BIRC5,CDCA5,CENPE,CENPF,NUSAP1	2.2399e-06
1	16	196	4	CELL_DIVISION	5.39864e-05	ANLN,BIRC5,NUSAP1,PRC1	0.00212089
1	42	196	6	REGULATION_OF_CYCLIN_DEPENDENT_PROTEIN_KINASE_ACTIVITY	2.09341e-05	CCNE2,CDC25C,CDC6,CDKN3,CHEK1,CKS2	0.00101592
1	8	196	3	MITOTIC_SPINDLE_ORGANIZATION_AND_BIOGENESIS	0.00013355	KIF23,PRC1,TTK	0.00500814
1	78	196	16	MITOSIS	6.43929e-15	ANLN,BIRC5,BUB1B,BUB1,CDC25C,CDCA5,CENPE,KIF15,KIF2C,NDC80,NEK2,NUSAP1,TPX2,TTK,UBE2C,ZWINT	1.06248e-12
1	289	196	26	CELL_CYCLE_GO_0007049	2.13163e-14	ANLN,BIRC5,BUB1B,BUB1,CCNE2,CDC25C,CDC6,CDCA5,CDKN3,CENPE,CENPF,CHEK1,CKS2,INHBA,KIF15,KIF23,KIF2C,NDC80,NEK2,NUSAP1,PRC1,RAD51,TPX2,TTK,UBE2C,ZWINT	2.51228e-12
1	15	196	5	SISTER_CHROMATID_SEGREGATION	1.21298e-06	CDCA5,CENPE,NDC80,NUSAP1,ZWINT	6.6714e-05
1	22	196	6	ORGANELLE_LOCALIZATION	3.73726e-07	AP1M2,BIRC5,CDCA5,CENPE,CENPF,NUSAP1	2.37172e-05
1	185	196	10	CYTOSKELETON_ORGANIZATION_AND_BIOGENESIS	0.00022924	ANLN,AP1M2,EVL,KIF23,KIF2C,NUAK2,NUSAP1,PRC1,PREX1,TTK	0.00756493
1	59	196	7	INTERPHASE_OF_MITOTIC_CELL_CYCLE	1.48918e-05	BIRC5,CDC25C,CDC6,CDCA5,CDKN3,CENPF,INHBA	0.000767856
1	9	196	3	SPINDLE_ORGANIZATION_AND_BIOGENESIS	0.000198311	KIF23,PRC1,TTK	0.00681694
1	170	196	16	REGULATION_OF_CELL_CYCLE	1.41193e-09	ANLN,BIRC5,BUB1B,BUB1,CCNE2,CDC25C,CDC6,CDKN3,CHEK1,CKS2,INHBA,NEK2,NUSAP1,TTK,UBE2C,ZWINT	1.29427e-07
1	80	196	16	M_PHASE_OF_MITOTIC_CELL_CYCLE	9.88098e-15	ANLN,BIRC5,BUB1B,BUB1,CDC25C,CDCA5,CENPE,KIF15,KIF2C,NDC80,NEK2,NUSAP1,TPX2,TTK,UBE2C,ZWINT	1.35864e-12
1	10	196	3	CHROMOSOME_CONDENSATION	0.000280454	CDCA5,NUSAP1,TOP2A	0.00889903
2	95	77	6	SKELETAL_DEVELOPMENT	1.16469e-05	COL10A1,COL11A1,COL1A2,COMP,INHBA,MATN3	0.00798902
2	177	77	6	CELL_CYCLE_PROCESS	0.000371307	ANLN,BUB1,CENPF,INHBA,NEK2,TPX2	0.0306328
2	142	77	6	MITOTIC_CELL_CYCLE	0.000112358	ANLN,BUB1,CENPF,INHBA,NEK2,TPX2	0.0154493
2	158	77	6	CELL_CYCLE_PHASE	0.00020146	ANLN,BUB1,CENPF,INHBA,NEK2,TPX2	0.0207755
2	289	77	8	CELL_CYCLE_GO_0007049	0.000154927	ANLN,BUB1,CCNE2,CENPF,CKS2,INHBA,NEK2,TPX2	0.0182592
2	170	77	6	REGULATION_OF_CELL_CYCLE	0.000299147	ANLN,BUB1,CCNE2,CKS2,INHBA,NEK2	0.0274218
3	37	118	4	POSITIVE_REGULATION_OF_RESPONSE_TO_STIMULUS	0.000232552	CD79A,CRTAM,SLA2,TRAT1	0.011991
3	68	118	8	CELL_ACTIVATION	8.05302e-08	CD2,CD79A,CRTAM,INHBA,LAX1,LCK,SIRPG,SLA2	1.10729e-05
3	46	118	6	POSITIVE_REGULATION_OF_IMMUNE_SYSTEM_PROCESS	1.94683e-06	CD79A,CRTAM,LCK,SIRPG,SLA2,TRAT1	0.000160613
3	25	118	3	LYMPHOCYTE_DIFFERENTIATION	0.00109198	CD79A,INHBA,LCK	0.0428994
3	13	118	3	NEGATIVE_REGULATION_OF_IMMUNE_SYSTEM_PROCESS	0.000145916	INHBA,LAX1,SLA2	0.00802538
3	26	118	4	POSITIVE_REGULATION_OF_IMMUNE_RESPONSE	5.64427e-05	CD79A,CRTAM,SLA2,TRAT1	0.00358194
3	59	118	7	POSITIVE_REGULATION_OF_MULTICELLULAR_ORGANISMAL_PROCESS	5.08612e-07	CD79A,CRTAM,IFNG,LCK,SIRPG,SLA2,TRAT1	5.99436e-05
3	61	118	8	LEUKOCYTE_ACTIVATION	3.36526e-08	CD2,CD79A,CRTAM,INHBA,LAX1,LCK,SIRPG,SLA2	5.55269e-06
3	16	118	3	ACTIVATION_OF_IMMUNE_RESPONSE	0.000280608	CD79A,SLA2,TRAT1	0.0136177
3	17	118	4	B_CELL_ACTIVATION	9.5143e-06	CD79A,INHBA,LAX1,SLA2	0.000654108
3	209	118	15	IMMUNE_RESPONSE	1.64142e-10	AIM2,CD79A,CD79B,CD96,CRTAM,CST7,CTSS,CXCL13,IL2RA,LAX1,MS4A1,PDCD1,POU2AF1,SLA2,TRAT1	6.77085e-08
3	51	118	4	REGULATION_OF_RESPONSE_TO_STIMULUS	0.000805398	CD79A,CRTAM,SLA2,TRAT1	0.0336078
3	293	118	19	IMMUNE_SYSTEM_PROCESS	2.89901e-12	AIM2,CD2,CD79A,CD79B,CD96,CRTAM,CST7,CTSS,CXCL13,IL2RA,INHBA,LAX1,LCK,MS4A1,PDCD1,POU2AF1,SIRPG,SLA2,TRAT1	2.39169e-09
3	41	118	6	T_CELL_ACTIVATION	9.66349e-07	CD2,CRTAM,LAX1,LCK,SIRPG,SLA2	9.96547e-05
3	33	118	5	REGULATION_OF_LYMPHOCYTE_ACTIVATION	6.81238e-06	INHBA,LAX1,LCK,SIRPG,SLA2	0.000510928
3	55	118	8	LYMPHOCYTE_ACTIVATION	1.44961e-08	CD2,CD79A,CRTAM,INHBA,LAX1,LCK,SIRPG,SLA2	3.98644e-06
3	137	118	9	REGULATION_OF_MULTICELLULAR_ORGANISMAL_PROCESS	1.87462e-06	CD79A,CRTAM,IFNG,INHBA,LAX1,LCK,SIRPG,SLA2,TRAT1	0.000160613
3	60	118	8	REGULATION_OF_IMMUNE_SYSTEM_PROCESS	2.94396e-08	CD79A,CRTAM,INHBA,LAX1,LCK,SIRPG,SLA2,TRAT1	5.55269e-06
3	29	118	4	REGULATION_OF_IMMUNE_RESPONSE	8.79795e-05	CD79A,CRTAM,SLA2,TRAT1	0.0051845
4	105	271	12	M_PHASE	6.60872e-07	ANLN,BIRC5,BUB1B,BUB1,CDC25C,CDCA5,KIF2C,NDC80,NEK2,TPX2,TTK,UBE2C	7.82514e-05
4	40	271	8	REGULATION_OF_MITOSIS	6.63951e-07	ANLN,BIRC5,BUB1B,BUB1,CDC25C,NEK2,TTK,UBE2C	7.82514e-05
4	177	271	16	CELL_CYCLE_PROCESS	2.44069e-07	ANLN,BIRC5,BUB1B,BUB1,CDC25C,CDCA5,CDKN3,CENPF,INHBA,KIF23,KIF2C,NDC80,NEK2,TPX2,TTK,UBE2C	5.03393e-05
4	142	271	16	MITOTIC_CELL_CYCLE	1.08486e-08	ANLN,BIRC5,BUB1B,BUB1,CDC25C,CDCA5,CDKN3,CENPF,INHBA,KIF23,KIF2C,NDC80,NEK2,TPX2,TTK,UBE2C	8.52783e-06
4	158	271	15	CELL_CYCLE_PHASE	3.09285e-07	ANLN,BIRC5,BUB1B,BUB1,CDC25C,CDCA5,CDKN3,CENPF,INHBA,KIF2C,NDC80,NEK2,TPX2,TTK,UBE2C	5.1032e-05
4	15	271	4	ESTABLISHMENT_OF_ORGANELLE_LOCALIZATION	0.000144026	AP1M2,BIRC5,CDCA5,CENPF	0.0118821
4	78	271	12	MITOSIS	2.3117e-08	ANLN,BIRC5,BUB1B,BUB1,CDC25C,CDCA5,KIF2C,NDC80,NEK2,TPX2,TTK,UBE2C	8.52783e-06
4	289	271	19	CELL_CYCLE_GO_0007049	2.5096e-06	ALOX15B,ANLN,BIRC5,BUB1B,BUB1,CCNE2,CDC25C,CDCA5,CDKN3,CENPF,CKS2,INHBA,KIF23,KIF2C,NDC80,NEK2,TPX2,TTK,UBE2C	0.000258803
4	170	271	13	REGULATION_OF_CELL_CYCLE	2.06797e-05	ALOX15B,ANLN,BIRC5,BUB1B,BUB1,CCNE2,CDC25C,CDKN3,CKS2,INHBA,NEK2,TTK,UBE2C	0.00189564
4	80	271	12	M_PHASE_OF_MITOTIC_CELL_CYCLE	3.10103e-08	ANLN,BIRC5,BUB1B,BUB1,CDC25C,CDCA5,KIF2C,NDC80,NEK2,TPX2,TTK,UBE2C	8.52783e-06
5	228	263	12	DNA_METABOLIC_PROCESS	0.00103619	BLM,BRCA2,CDC6,CHEK1,DBF4,EXO1,FANCA,KPNA2,RAD51,RAD54L,RECQL4,TOP2A	0.0267144
5	21	263	6	MITOTIC_CELL_CYCLE_CHECKPOINT	1.54052e-06	BUB1B,BUB1,CCNA2,MAD2L1,TTK,ZWINT	6.68909e-05
5	14	263	6	CYTOKINESIS	9.49757e-08	ANLN,BIRC5,BRCA2,NUSAP1,PRC1,RACGAP1	6.0273e-06
5	145	263	9	REGULATION_OF_KINASE_ACTIVITY	0.00141213	CCNE2,CDC25A,CDC25C,CDC6,CDKN3,CHEK1,CKS2,EDN2,PKMYT1	0.0323613
5	143	263	9	REGULATION_OF_PROTEIN_KINASE_ACTIVITY	0.0012815	CCNE2,CDC25A,CDC25C,CDC6,CDKN3,CHEK1,CKS2,EDN2,PKMYT1	0.0310952
5	105	263	28	M_PHASE	0	ANLN,AURKA,BIRC5,BUB1B,BUB1,CCNA2,CDC25B,CDC25C,CDCA5,CENPE,CHEK1,KIF11,KIF15,KIF2C,KPNA2,MAD2L1,NCAPH,NDC80,NEK2,NUSAP1,PKMYT1,PLK1,RAD51,RAD54L,TPX2,TTK,UBE2C,ZWINT	0
5	149	263	9	REGULATION_OF_TRANSFERASE_ACTIVITY	0.00170554	CCNE2,CDC25A,CDC25C,CDC6,CDKN3,CHEK1,CKS2,EDN2,PKMYT1	0.0370283
5	73	263	7	MICROTUBULE_BASED_PROCESS	0.00037233	KIF11,KIF23,KIF2C,KPNA2,NUSAP1,PRC1,TTK	0.0105922
5	40	263	13	REGULATION_OF_MITOSIS	1.51434e-13	ANLN,BIRC5,BUB1B,BUB1,CCNA2,CDC25C,MAD2L1,NEK2,NUSAP1,PKMYT1,TTK,UBE2C,ZWINT	1.56167e-11
5	30	263	6	MICROTUBULE_CYTOSKELETON_ORGANIZATION_AND_BIOGENESIS	1.46761e-05	KIF11,KIF23,KIF2C,NUSAP1,PRC1,TTK	0.00050449
5	65	263	9	INTERPHASE	2.65162e-06	BIRC5,CDC25C,CDC6,CDCA5,CDKN3,CENPF,DBF4,INHBA,KPNA2	0.000109379
5	177	263	37	CELL_CYCLE_PROCESS	0	ANLN,AURKA,BIRC5,BRCA2,BUB1B,BUB1,CCNA2,CDC25B,CDC25C,CDC6,CDCA5,CDKN3,CENPE,CENPF,CHEK1,DBF4,INHBA,KIF11,KIF15,KIF23,KIF2C,KPNA2,MAD2L1,NCAPH,NDC80,NEK2,NUSAP1,PKMYT1,PLK1,PRC1,RACGAP1,RAD51,RAD54L,TPX2,TTK,UBE2C,ZWINT	0
5	14	263	6	MITOTIC_SISTER_CHROMATID_SEGREGATION	9.49757e-08	CDCA5,CENPE,NCAPH,NDC80,NUSAP1,ZWINT	6.0273e-06
5	142	263	33	MITOTIC_CELL_CYCLE	0	ANLN,AURKA,BIRC5,BUB1B,BUB1,CCNA2,CDC25B,CDC25C,CDC6,CDCA5,CDKN3,CENPE,CENPF,DBF4,FOXC1,INHBA,KIF11,KIF15,KIF23,KIF2C,KPNA2,MAD2L1,NCAPH,NDC80,NEK2,NUSAP1,PKMYT1,PLK1,PRC1,TPX2,TTK,UBE2C,ZWINT	0
5	158	263	33	CELL_CYCLE_PHASE	0	ANLN,AURKA,BIRC5,BUB1B,BUB1,CCNA2,CDC25B,CDC25C,CDC6,CDCA5,CDKN3,CENPE,CENPF,CHEK1,DBF4,INHBA,KIF11,KIF15,KIF2C,KPNA2,MAD2L1,NCAPH,NDC80,NEK2,NUSAP1,PKMYT1,PLK1,RAD51,RAD54L,TPX2,TTK,UBE2C,ZWINT	0
5	45	263	10	CELL_CYCLE_CHECKPOINT_GO_0000075	6.53086e-09	BIRC5,BUB1B,BUB1,CCNA2,CCNE2,CDC6,CHEK1,MAD2L1,TTK,ZWINT	5.38796e-07
5	29	263	8	CHROMOSOME_SEGREGATION	3.51661e-08	CDCA5,CENPE,CENPF,NCAPH,NDC80,NUSAP1,TOP2A,ZWINT	2.63745e-06
5	15	263	5	ESTABLISHMENT_OF_ORGANELLE_LOCALIZATION	5.14049e-06	BIRC5,CDCA5,CENPE,CENPF,NUSAP1	0.000201948
5	172	263	10	PROTEOLYSIS	0.00128077	CDC20,FBXL6,MMP11,MMP12,MMP13,MMP1,MMP3,MMP9,OLR1,UBE2C	0.0310952
5	16	263	6	CELL_DIVISION	2.45568e-07	ANLN,BIRC5,BRCA2,NUSAP1,PRC1,RACGAP1	1.35062e-05
5	21	263	4	REGULATION_OF_MITOTIC_CELL_CYCLE	0.000515892	BIRC5,CDC25C,CDC6,FOXC1	0.014187
5	42	263	8	REGULATION_OF_CYCLIN_DEPENDENT_PROTEIN_KINASE_ACTIVITY	7.86811e-07	CCNE2,CDC25A,CDC25C,CDC6,CDKN3,CHEK1,CKS2,PKMYT1	4.057e-05
5	42	263	6	DNA_RECOMBINATION	0.000107851	BLM,CHEK1,EXO1,KPNA2,RAD51,RAD54L	0.00329544
5	8	263	4	MITOTIC_SPINDLE_ORGANIZATION_AND_BIOGENESIS	7.28203e-06	KIF11,KIF23,PRC1,TTK	0.000273076
5	78	263	24	MITOSIS	0	ANLN,AURKA,BIRC5,BUB1B,BUB1,CCNA2,CDC25B,CDC25C,CDCA5,CENPE,KIF11,KIF15,KIF2C,MAD2L1,NCAPH,NDC80,NEK2,NUSAP1,PKMYT1,PLK1,TPX2,TTK,UBE2C,ZWINT	0
5	289	263	42	CELL_CYCLE_GO_0007049	0	ANLN,AURKA,BIRC5,BRCA2,BUB1B,BUB1,CCNA2,CCNE2,CDC20,CDC25A,CDC25B,CDC25C,CDC6,CDCA5,CDKN3,CENPE,CENPF,CHEK1,CKS2,DBF4,FOXC1,INHBA,KIF11,KIF15,KIF23,KIF2C,KPNA2,MAD2L1,NCAPH,NDC80,NEK2,NUSAP1,PKMYT1,PLK1,PRC1,RACGAP1,RAD51,RAD54L,TPX2,TTK,UBE2C,ZWINT	0
5	15	263	6	SISTER_CHROMATID_SEGREGATION	1.55867e-07	CDCA5,CENPE,NCAPH,NDC80,NUSAP1,ZWINT	9.18504e-06
5	22	263	5	ORGANELLE_LOCALIZATION	4.05784e-05	BIRC5,CDCA5,CENPE,CENPF,NUSAP1	0.00128758
5	103	263	9	CHROMOSOME_ORGANIZATION_AND_BIOGENESIS	0.000113669	CDCA5,CENPE,EZH2,NCAPH,NDC80,NUSAP1,SUV39H2,TOP2A,ZWINT	0.00334919
5	59	263	9	INTERPHASE_OF_MITOTIC_CELL_CYCLE	1.14714e-06	BIRC5,CDC25C,CDC6,CDCA5,CDKN3,CENPF,DBF4,INHBA,KPNA2	5.56699e-05
5	29	263	4	DNA_PACKAGING	0.00182489	CDCA5,NCAPH,NUSAP1,TOP2A	0.0386034
5	9	263	4	SPINDLE_ORGANIZATION_AND_BIOGENESIS	1.29188e-05	KIF11,KIF23,PRC1,TTK	0.000463391
5	146	263	9	RESPONSE_TO_DNA_DAMAGE_STIMULUS	0.00148135	BLM,BRCA2,CCNA2,CHEK1,EXO1,FANCA,RAD51,RAD54L,RECQL4	0.0330302
5	170	263	21	REGULATION_OF_CELL_CYCLE	4.91851e-12	ANLN,BIRC5,BUB1B,BUB1,CCNA2,CCNE2,CDC25A,CDC25C,CDC6,CDKN3,CHEK1,CKS2,FOXC1,INHBA,MAD2L1,NEK2,NUSAP1,PKMYT1,TTK,UBE2C,ZWINT	4.50863e-10
5	80	263	24	M_PHASE_OF_MITOTIC_CELL_CYCLE	0	ANLN,AURKA,BIRC5,BUB1B,BUB1,CCNA2,CDC25B,CDC25C,CDCA5,CENPE,KIF11,KIF15,KIF2C,MAD2L1,NCAPH,NDC80,NEK2,NUSAP1,PKMYT1,PLK1,TPX2,TTK,UBE2C,ZWINT	0
5	10	263	4	CHROMOSOME_CONDENSATION	2.12212e-05	CDCA5,NCAPH,NUSAP1,TOP2A	0.000700301
5	27	263	4	G1_S_TRANSITION_OF_MITOTIC_CELL_CYCLE	0.00138769	CDCA5,CDKN3,DBF4,INHBA	0.0323613
6	14	268	4	CYTOKINESIS	0.000102684	ANLN,BIRC5,NUSAP1,PRC1	0.0049832
6	105	268	15	M_PHASE	9.81391e-10	ANLN,BIRC5,BUB1B,BUB1,CDC25C,CDCA5,CENPE,KIF11,KIF2C,NDC80,NEK2,NUSAP1,TPX2,TTK,UBE2C	1.34941e-07
6	73	268	7	MICROTUBULE_BASED_PROCESS	0.000416969	AP1M2,KIF11,KIF23,KIF2C,NUSAP1,PRC1,TTK	0.0143333
6	40	268	9	REGULATION_OF_MITOSIS	3.97877e-08	ANLN,BIRC5,BUB1B,BUB1,CDC25C,NEK2,NUSAP1,TTK,UBE2C	4.10311e-06
6	30	268	6	MICROTUBULE_CYTOSKELETON_ORGANIZATION_AND_BIOGENESIS	1.6331e-05	KIF11,KIF23,KIF2C,NUSAP1,PRC1,TTK	0.000898205
6	65	268	7	INTERPHASE	0.000202215	BIRC5,CDC25C,CDC6,CDCA5,CDKN3,CENPF,INHBA	0.00725336
6	177	268	21	CELL_CYCLE_PROCESS	1.54505e-11	ANLN,BIRC5,BUB1B,BUB1,CDC25C,CDC6,CDCA5,CDKN3,CENPE,CENPF,INHBA,KIF11,KIF23,KIF2C,NDC80,NEK2,NUSAP1,PRC1,TPX2,TTK,UBE2C	3.66122e-09
6	14	268	4	MITOTIC_SISTER_CHROMATID_SEGREGATION	0.000102684	CDCA5,CENPE,NDC80,NUSAP1	0.0049832
6	142	268	21	MITOTIC_CELL_CYCLE	1.96509e-13	ANLN,BIRC5,BUB1B,BUB1,CDC25C,CDC6,CDCA5,CDKN3,CENPE,CENPF,INHBA,KIF11,KIF23,KIF2C,NDC80,NEK2,NUSAP1,PRC1,TPX2,TTK,UBE2C	1.6212e-10
6	158	268	19	CELL_CYCLE_PHASE	1.17081e-10	ANLN,BIRC5,BUB1B,BUB1,CDC25C,CDC6,CDCA5,CDKN3,CENPE,CENPF,INHBA,KIF11,KIF2C,NDC80,NEK2,NUSAP1,TPX2,TTK,UBE2C	1.93184e-08
6	45	268	6	CELL_CYCLE_CHECKPOINT_GO_0000075	0.000177184	BIRC5,BUB1B,BUB1,CCNE2,CDC6,TTK	0.0070251
6	29	268	6	CHROMOSOME_SEGREGATION	1.32712e-05	CDCA5,CENPE,CENPF,NDC80,NUSAP1,TOP2A	0.000820044
6	15	268	6	ESTABLISHMENT_OF_ORGANELLE_LOCALIZATION	1.74227e-07	AP1M2,BIRC5,CDCA5,CENPE,CENPF,NUSAP1	1.59708e-05
6	16	268	4	CELL_DIVISION	0.000181275	ANLN,BIRC5,NUSAP1,PRC1	0.0070251
6	42	268	5	REGULATION_OF_CYCLIN_DEPENDENT_PROTEIN_KINASE_ACTIVITY	0.00105758	CCNE2,CDC25C,CDC6,CDKN3,CKS2	0.033558
6	8	268	4	MITOTIC_SPINDLE_ORGANIZATION_AND_BIOGENESIS	7.84629e-06	KIF11,KIF23,PRC1,TTK	0.000539433
6	78	268	15	MITOSIS	1.20808e-11	ANLN,BIRC5,BUB1B,BUB1,CDC25C,CDCA5,CENPE,KIF11,KIF2C,NDC80,NEK2,NUSAP1,TPX2,TTK,UBE2C	3.66122e-09
6	289	268	23	CELL_CYCLE_GO_0007049	5.06068e-09	ANLN,BIRC5,BUB1B,BUB1,CCNE2,CDC25C,CDC6,CDCA5,CDKN3,CENPE,CENPF,CKS2,INHBA,KIF11,KIF23,KIF2C,NDC80,NEK2,NUSAP1,PRC1,TPX2,TTK,UBE2C	5.96437e-07
6	15	268	4	SISTER_CHROMATID_SEGREGATION	0.000137975	CDCA5,CENPE,NDC80,NUSAP1	0.005991
6	22	268	6	ORGANELLE_LOCALIZATION	2.32659e-06	AP1M2,BIRC5,CDCA5,CENPE,CENPF,NUSAP1	0.000191944
6	185	268	12	CYTOSKELETON_ORGANIZATION_AND_BIOGENESIS	0.000187336	ANLN,AP1M2,EVL,FLNB,KIF11,KIF23,KIF2C,KRT19,NUSAP1,PRC1,PREX1,TTK	0.0070251
6	59	268	7	INTERPHASE_OF_MITOTIC_CELL_CYCLE	0.00010898	BIRC5,CDC25C,CDC6,CDCA5,CDKN3,CENPF,INHBA	0.00499493
6	9	268	4	SPINDLE_ORGANIZATION_AND_BIOGENESIS	1.39159e-05	KIF11,KIF23,PRC1,TTK	0.000820044
6	170	268	14	REGULATION_OF_CELL_CYCLE	3.70642e-06	ANLN,BIRC5,BUB1B,BUB1,CCNE2,CDC25C,CDC6,CDKN3,CKS2,INHBA,NEK2,NUSAP1,TTK,UBE2C	0.000277982
6	80	268	15	M_PHASE_OF_MITOTIC_CELL_CYCLE	1.77514e-11	ANLN,BIRC5,BUB1B,BUB1,CDC25C,CDCA5,CENPE,KIF11,KIF2C,NDC80,NEK2,NUSAP1,TPX2,TTK,UBE2C	3.66122e-09
6	10	268	3	CHROMOSOME_CONDENSATION	0.000701089	CDCA5,NUSAP1,TOP2A	0.0231359
7	21	228	6	MITOTIC_CELL_CYCLE_CHECKPOINT	6.69032e-07	BUB1B,BUB1,CCNA2,MAD2L1,TTK,ZWINT	2.90501e-05
7	14	228	6	CYTOKINESIS	4.06427e-08	ANLN,BIRC5,BRCA2,NUSAP1,PRC1,RACGAP1	3.04821e-06
7	105	228	24	M_PHASE	0	ANLN,AURKA,BIRC5,BUB1B,BUB1,CCNA2,CDC25C,CDCA5,CENPE,CHEK1,KIF11,KIF2C,KPNA2,MAD2L1,NDC80,NEK2,NUSAP1,PKMYT1,PLK1,RAD54L,TPX2,TTK,UBE2C,ZWINT	0
7	73	228	9	MICROTUBULE_BASED_PROCESS	2.21013e-06	AP1M2,KIF11,KIF23,KIF2C,KPNA2,NUSAP1,PRC1,STMN1,TTK	8.288e-05
7	40	228	13	REGULATION_OF_MITOSIS	2.39808e-14	ANLN,BIRC5,BUB1B,BUB1,CCNA2,CDC25C,MAD2L1,NEK2,NUSAP1,PKMYT1,TTK,UBE2C,ZWINT	2.47302e-12
7	30	228	7	MICROTUBULE_CYTOSKELETON_ORGANIZATION_AND_BIOGENESIS	3.47386e-07	KIF11,KIF23,KIF2C,NUSAP1,PRC1,STMN1,TTK	1.68584e-05
7	65	228	8	INTERPHASE	8.30783e-06	BIRC5,CDC25C,CDC6,CDCA5,CDKN3,CENPF,INHBA,KPNA2	0.000263614
7	177	228	33	CELL_CYCLE_PROCESS	0	ANLN,AURKA,BIRC5,BRCA2,BUB1B,BUB1,CCNA2,CDC25C,CDC6,CDCA5,CDKN3,CENPE,CENPF,CHEK1,INHBA,KIF11,KIF23,KIF2C,KPNA2,MAD2L1,NDC80,NEK2,NUSAP1,PKMYT1,PLK1,PRC1,RACGAP1,RAD54L,STMN1,TPX2,TTK,UBE2C,ZWINT	0
7	14	228	5	MITOTIC_SISTER_CHROMATID_SEGREGATION	1.72509e-06	CDCA5,CENPE,NDC80,NUSAP1,ZWINT	6.77713e-05
7	142	228	30	MITOTIC_CELL_CYCLE	0	ANLN,AURKA,BIRC5,BUB1B,BUB1,CCNA2,CDC25C,CDC6,CDCA5,CDKN3,CENPE,CENPF,FOXC1,INHBA,KIF11,KIF23,KIF2C,KPNA2,MAD2L1,NDC80,NEK2,NUSAP1,PKMYT1,PLK1,PRC1,STMN1,TPX2,TTK,UBE2C,ZWINT	0
7	158	228	28	CELL_CYCLE_PHASE	0	ANLN,AURKA,BIRC5,BUB1B,BUB1,CCNA2,CDC25C,CDC6,CDCA5,CDKN3,CENPE,CENPF,CHEK1,INHBA,KIF11,KIF2C,KPNA2,MAD2L1,NDC80,NEK2,NUSAP1,PKMYT1,PLK1,RAD54L,TPX2,TTK,UBE2C,ZWINT	0
7	45	228	10	CELL_CYCLE_CHECKPOINT_GO_0000075	1.64879e-09	BIRC5,BUB1B,BUB1,CCNA2,CCNE2,CDC6,CHEK1,MAD2L1,TTK,ZWINT	1.36025e-07
7	29	228	7	CHROMOSOME_SEGREGATION	2.69956e-07	CDCA5,CENPE,CENPF,NDC80,NUSAP1,TOP2A,ZWINT	1.39196e-05
7	15	228	6	ESTABLISHMENT_OF_ORGANELLE_LOCALIZATION	6.6841e-08	AP1M2,BIRC5,CDCA5,CENPE,CENPF,NUSAP1	4.24183e-06
7	16	228	6	CELL_DIVISION	1.0553e-07	ANLN,BIRC5,BRCA2,NUSAP1,PRC1,RACGAP1	6.21873e-06
7	21	228	4	REGULATION_OF_MITOTIC_CELL_CYCLE	0.000300202	BIRC5,CDC25C,CDC6,FOXC1	0.00825554
7	42	228	7	REGULATION_OF_CYCLIN_DEPENDENT_PROTEIN_KINASE_ACTIVITY	3.91465e-06	CCNE2,CDC25C,CDC6,CDKN3,CHEK1,CKS2,PKMYT1	0.000130716
7	8	228	5	MITOTIC_SPINDLE_ORGANIZATION_AND_BIOGENESIS	5.21732e-08	KIF11,KIF23,PRC1,STMN1,TTK	3.58691e-06
7	78	228	21	MITOSIS	0	ANLN,AURKA,BIRC5,BUB1B,BUB1,CCNA2,CDC25C,CDCA5,CENPE,KIF11,KIF2C,MAD2L1,NDC80,NEK2,NUSAP1,PKMYT1,PLK1,TPX2,TTK,UBE2C,ZWINT	0
7	289	228	37	CELL_CYCLE_GO_0007049	0	ANLN,AURKA,BIRC5,BRCA2,BUB1B,BUB1,CCNA2,CCNE2,CDC20,CDC25C,CDC6,CDCA5,CDKN3,CENPE,CENPF,CHEK1,CKS2,FOXC1,INHBA,KIF11,KIF23,KIF2C,KPNA2,MAD2L1,NDC80,NEK2,NUSAP1,PKMYT1,PLK1,PRC1,RACGAP1,RAD54L,STMN1,TPX2,TTK,UBE2C,ZWINT	0
7	15	228	5	SISTER_CHROMATID_SEGREGATION	2.55421e-06	CDCA5,CENPE,NDC80,NUSAP1,ZWINT	9.16184e-05
7	22	228	6	ORGANELLE_LOCALIZATION	9.07758e-07	AP1M2,BIRC5,CDCA5,CENPE,CENPF,NUSAP1	3.7445e-05
7	185	228	12	CYTOSKELETON_ORGANIZATION_AND_BIOGENESIS	4.02336e-05	ANLN,AP1M2,KIF11,KIF23,KIF2C,KPNA2,KRT19,NUSAP1,PRC1,RACGAP1,STMN1,TTK	0.00114458
7	103	228	9	CHROMOSOME_ORGANIZATION_AND_BIOGENESIS	3.78376e-05	ACTL6A,CDCA5,CENPE,HMGA1,NDC80,NUSAP1,SUV39H2,TOP2A,ZWINT	0.00111486
7	59	228	8	INTERPHASE_OF_MITOTIC_CELL_CYCLE	3.96108e-06	BIRC5,CDC25C,CDC6,CDCA5,CDKN3,CENPF,INHBA,KPNA2	0.000130716
7	9	228	5	SPINDLE_ORGANIZATION_AND_BIOGENESIS	1.15871e-07	KIF11,KIF23,PRC1,STMN1,TTK	6.37288e-06
7	170	228	20	REGULATION_OF_CELL_CYCLE	2.89979e-12	ANLN,BIRC5,BUB1B,BUB1,CCNA2,CCNE2,CDC25C,CDC6,CDKN3,CHEK1,CKS2,FOXC1,INHBA,MAD2L1,NEK2,NUSAP1,PKMYT1,TTK,UBE2C,ZWINT	2.65814e-10
7	80	228	21	M_PHASE_OF_MITOTIC_CELL_CYCLE	0	ANLN,AURKA,BIRC5,BUB1B,BUB1,CCNA2,CDC25C,CDCA5,CENPE,KIF11,KIF2C,MAD2L1,NDC80,NEK2,NUSAP1,PKMYT1,PLK1,TPX2,TTK,UBE2C,ZWINT	0
7	10	228	3	CHROMOSOME_CONDENSATION	0.00043724	CDCA5,NUSAP1,TOP2A	0.0116362
8	105	163	12	M_PHASE	2.40432e-09	ANLN,BUB1B,BUB1,CDCA5,CHEK1,NDC80,NEK2,NUSAP1,RAD51,TPX2,TTK,UBE2C	8.69667e-07
8	40	163	7	REGULATION_OF_MITOSIS	2.91447e-07	ANLN,BUB1B,BUB1,NEK2,NUSAP1,TTK,UBE2C	3.00555e-05
8	177	163	15	CELL_CYCLE_PROCESS	1.57188e-09	ANLN,BUB1B,BUB1,CDCA5,CENPF,CHEK1,INHBA,KIF23,NDC80,NEK2,NUSAP1,RAD51,TPX2,TTK,UBE2C	8.69667e-07
8	14	163	3	MITOTIC_SISTER_CHROMATID_SEGREGATION	0.000477492	CDCA5,NDC80,NUSAP1	0.0303024
8	142	163	13	MITOTIC_CELL_CYCLE	7.94147e-09	ANLN,BUB1B,BUB1,CDCA5,CENPF,INHBA,KIF23,NDC80,NEK2,NUSAP1,TPX2,TTK,UBE2C	1.63793e-06
8	158	163	14	CELL_CYCLE_PHASE	3.16243e-09	ANLN,BUB1B,BUB1,CDCA5,CENPF,CHEK1,INHBA,NDC80,NEK2,NUSAP1,RAD51,TPX2,TTK,UBE2C	8.69667e-07
8	45	163	5	CELL_CYCLE_CHECKPOINT_GO_0000075	0.00015041	BUB1B,BUB1,CCNE2,CHEK1,TTK	0.0111904
8	29	163	5	CHROMOSOME_SEGREGATION	1.69267e-05	CDCA5,CENPF,NDC80,NUSAP1,TOP2A	0.00155162
8	15	163	3	ESTABLISHMENT_OF_ORGANELLE_LOCALIZATION	0.000591902	CDCA5,CENPF,NUSAP1	0.0325546
8	172	163	8	PROTEOLYSIS	0.000777721	CDC20,MMP11,MMP13,MMP1,MMP3,MMP9,OLR1,UBE2C	0.0401012
8	78	163	10	MITOSIS	1.7539e-08	ANLN,BUB1B,BUB1,CDCA5,NDC80,NEK2,NUSAP1,TPX2,TTK,UBE2C	2.89393e-06
8	289	163	17	CELL_CYCLE_GO_0007049	3.14395e-08	ANLN,BUB1B,BUB1,CCNE2,CDC20,CDCA5,CENPF,CHEK1,INHBA,KIF23,NDC80,NEK2,NUSAP1,RAD51,TPX2,TTK,UBE2C	3.70537e-06
8	15	163	3	SISTER_CHROMATID_SEGREGATION	0.000591902	CDCA5,NDC80,NUSAP1	0.0325546
8	170	163	10	REGULATION_OF_CELL_CYCLE	2.41858e-05	ANLN,BUB1B,BUB1,CCNE2,CHEK1,INHBA,NEK2,NUSAP1,TTK,UBE2C	0.00199533
8	80	163	10	M_PHASE_OF_MITOTIC_CELL_CYCLE	2.25072e-08	ANLN,BUB1B,BUB1,CDCA5,NDC80,NEK2,NUSAP1,TPX2,TTK,UBE2C	3.09474e-06
8	10	163	3	CHROMOSOME_CONDENSATION	0.000162769	CDCA5,NUSAP1,TOP2A	0.0111904
9	105	210	9	M_PHASE	2.31175e-05	BUB1,CDC25C,CDCA5,KIF15,KIF2C,NEK2,NUSAP1,TPX2,UBE2C	0.00275291
9	40	210	5	REGULATION_OF_MITOSIS	0.000277381	BUB1,CDC25C,NEK2,NUSAP1,UBE2C	0.0228839
9	177	210	13	CELL_CYCLE_PROCESS	2.02385e-06	BUB1,CDC25C,CDCA5,CENPF,INHBA,KIF15,KIF23,KIF2C,NEK2,NUSAP1,PRC1,TPX2,UBE2C	0.000504306
9	142	210	13	MITOTIC_CELL_CYCLE	1.61179e-07	BUB1,CDC25C,CDCA5,CENPF,INHBA,KIF15,KIF23,KIF2C,NEK2,NUSAP1,PRC1,TPX2,UBE2C	0.000132973
9	158	210	11	CELL_CYCLE_PHASE	2.08266e-05	BUB1,CDC25C,CDCA5,CENPF,INHBA,KIF15,KIF2C,NEK2,NUSAP1,TPX2,UBE2C	0.00275291
9	15	210	4	ESTABLISHMENT_OF_ORGANELLE_LOCALIZATION	5.3579e-05	AP1M2,CDCA5,CENPF,NUSAP1	0.00552533
9	78	210	9	MITOSIS	1.97199e-06	BUB1,CDC25C,CDCA5,KIF15,KIF2C,NEK2,NUSAP1,TPX2,UBE2C	0.000504306
9	289	210	15	CELL_CYCLE_GO_0007049	2.3358e-05	BUB1,CCNE2,CDC25C,CDCA5,CENPF,CKS2,INHBA,KIF15,KIF23,KIF2C,NEK2,NUSAP1,PRC1,TPX2,UBE2C	0.00275291
9	22	210	4	ORGANELLE_LOCALIZATION	0.000264955	AP1M2,CDCA5,CENPF,NUSAP1	0.0228839
9	80	210	9	M_PHASE_OF_MITOTIC_CELL_CYCLE	2.44512e-06	BUB1,CDC25C,CDCA5,KIF15,KIF2C,NEK2,NUSAP1,TPX2,UBE2C	0.000504306
9	10	210	3	CHROMOSOME_CONDENSATION	0.000343526	CDCA5,NUSAP1,TOP2A	0.0257645
10	228	280	12	DNA_METABOLIC_PROCESS	0.00176422	BLM,CDC6,CHEK1,EXO1,KPNA2,POLG,POLQ,RAD51,RAD54L,RECQL4,RNASEH2A,TOP2A	0.0483669
10	21	280	5	MITOTIC_CELL_CYCLE_CHECKPOINT	4.29476e-05	BUB1B,BUB1,CCNA2,MAD2L1,TTK	0.00196843
10	14	280	4	CYTOKINESIS	0.000121642	ANLN,BIRC5,PRC1,RACGAP1	0.00501773
10	105	280	25	M_PHASE	0	ANLN,AURKA,BIRC5,BUB1B,BUB1,CCNA2,CDC25C,CDCA5,CENPE,CHEK1,KIF11,KIF15,KIF2C,KPNA2,MAD2L1,NCAPH,NDC80,NEK2,PKMYT1,PLK1,RAD51,RAD54L,TPX2,TTK,UBE2C	0
10	40	280	11	REGULATION_OF_MITOSIS	1.79338e-10	ANLN,BIRC5,BUB1B,BUB1,CCNA2,CDC25C,MAD2L1,NEK2,PKMYT1,TTK,UBE2C	1.64393e-08
10	30	280	5	MICROTUBULE_CYTOSKELETON_ORGANIZATION_AND_BIOGENESIS	0.00026051	KIF11,KIF23,KIF2C,PRC1,TTK	0.00859685
10	65	280	11	INTERPHASE	4.50584e-08	BIRC5,CDC25C,CDC6,CDC7,CDCA5,CDKN3,CENPF,E2F1,INHBA,KPNA2,TIMELESS	3.71732e-06
10	177	280	35	CELL_CYCLE_PROCESS	0	ANLN,AURKA,BIRC5,BUB1B,BUB1,CCNA2,CDC25C,CDC6,CDC7,CDCA5,CDKN3,CENPE,CENPF,CHEK1,E2F1,INHBA,KIF11,KIF15,KIF23,KIF2C,KPNA2,MAD2L1,NCAPH,NDC80,NEK2,PKMYT1,PLK1,PRC1,RACGAP1,RAD51,RAD54L,TIMELESS,TPX2,TTK,UBE2C	0
10	14	280	4	MITOTIC_SISTER_CHROMATID_SEGREGATION	0.000121642	CDCA5,CENPE,NCAPH,NDC80	0.00501773
10	142	280	30	MITOTIC_CELL_CYCLE	0	ANLN,AURKA,BIRC5,BUB1B,BUB1,CCNA2,CDC25C,CDC6,CDC7,CDCA5,CDKN3,CENPE,CENPF,E2F1,INHBA,KIF11,KIF15,KIF23,KIF2C,KPNA2,MAD2L1,NCAPH,NDC80,NEK2,PKMYT1,PLK1,PRC1,TPX2,TTK,UBE2C	0
10	158	280	32	CELL_CYCLE_PHASE	0	ANLN,AURKA,BIRC5,BUB1B,BUB1,CCNA2,CDC25C,CDC6,CDC7,CDCA5,CDKN3,CENPE,CENPF,CHEK1,E2F1,INHBA,KIF11,KIF15,KIF2C,KPNA2,MAD2L1,NCAPH,NDC80,NEK2,PKMYT1,PLK1,RAD51,RAD54L,TIMELESS,TPX2,TTK,UBE2C	0
10	45	280	9	CELL_CYCLE_CHECKPOINT_GO_0000075	1.72507e-07	BIRC5,BUB1B,BUB1,CCNA2,CCNE2,CDC6,CHEK1,MAD2L1,TTK	1.26495e-05
10	29	280	6	CHROMOSOME_SEGREGATION	1.70169e-05	CDCA5,CENPE,CENPF,NCAPH,NDC80,TOP2A	0.000825818
10	15	280	4	ESTABLISHMENT_OF_ORGANELLE_LOCALIZATION	0.000163338	BIRC5,CDCA5,CENPE,CENPF	0.00585887
10	16	280	4	CELL_DIVISION	0.000214455	ANLN,BIRC5,PRC1,RACGAP1	0.00737189
10	11	280	3	G1_PHASE_OF_MITOTIC_CELL_CYCLE	0.00107929	CDC25C,CDC6,E2F1	0.0318006
10	42	280	7	REGULATION_OF_CYCLIN_DEPENDENT_PROTEIN_KINASE_ACTIVITY	1.50052e-05	CCNE2,CDC25C,CDC6,CDKN3,CHEK1,CKS2,PKMYT1	0.000825287
10	42	280	6	DNA_RECOMBINATION	0.000151919	BLM,CHEK1,EXO1,KPNA2,RAD51,RAD54L	0.00585887
10	13	280	3	G1_PHASE	0.00181742	CDC25C,CDC6,E2F1	0.0483669
10	8	280	4	MITOTIC_SPINDLE_ORGANIZATION_AND_BIOGENESIS	9.33254e-06	KIF11,KIF23,PRC1,TTK	0.000592257
10	78	280	21	MITOSIS	0	ANLN,AURKA,BIRC5,BUB1B,BUB1,CCNA2,CDC25C,CDCA5,CENPE,KIF11,KIF15,KIF2C,MAD2L1,NCAPH,NDC80,NEK2,PKMYT1,PLK1,TPX2,TTK,UBE2C	0
10	289	280	39	CELL_CYCLE_GO_0007049	0	ANLN,AURKA,BIRC5,BUB1B,BUB1,CCNA2,CCNE2,CDC20,CDC25C,CDC6,CDC7,CDCA5,CDKN3,CENPE,CENPF,CHEK1,CKS2,E2F1,INHBA,KIF11,KIF15,KIF23,KIF2C,KPNA2,MAD2L1,NCAPH,NDC80,NEK2,PKMYT1,PLK1,PPP1R9B,PRC1,RACGAP1,RAD51,RAD54L,TIMELESS,TPX2,TTK,UBE2C	0
10	15	280	4	SISTER_CHROMATID_SEGREGATION	0.000163338	CDCA5,CENPE,NCAPH,NDC80	0.00585887
10	22	280	4	ORGANELLE_LOCALIZATION	0.000786009	BIRC5,CDCA5,CENPE,CENPF	0.0243343
10	59	280	10	INTERPHASE_OF_MITOTIC_CELL_CYCLE	1.83992e-07	BIRC5,CDC25C,CDC6,CDC7,CDCA5,CDKN3,CENPF,E2F1,INHBA,KPNA2	1.26495e-05
10	9	280	4	SPINDLE_ORGANIZATION_AND_BIOGENESIS	1.65407e-05	KIF11,KIF23,PRC1,TTK	0.000825818
10	170	280	20	REGULATION_OF_CELL_CYCLE	1.22832e-10	ANLN,BIRC5,BUB1B,BUB1,CCNA2,CCNE2,CDC25C,CDC6,CDC7,CDKN3,CHEK1,CKS2,INHBA,MAD2L1,NEK2,PKMYT1,PPP1R9B,TIMELESS,TTK,UBE2C	1.26671e-08
10	80	280	21	M_PHASE_OF_MITOTIC_CELL_CYCLE	0	ANLN,AURKA,BIRC5,BUB1B,BUB1,CCNA2,CDC25C,CDCA5,CENPE,KIF11,KIF15,KIF2C,MAD2L1,NCAPH,NDC80,NEK2,PKMYT1,PLK1,TPX2,TTK,UBE2C	0
10	10	280	3	CHROMOSOME_CONDENSATION	0.000796397	CDCA5,NCAPH,TOP2A	0.0243343
10	27	280	4	G1_S_TRANSITION_OF_MITOTIC_CELL_CYCLE	0.00174676	CDC7,CDCA5,CDKN3,INHBA	0.0483669
11	145	277	10	REGULATION_OF_KINASE_ACTIVITY	0.000510114	CBLC,CCND1,CCNE2,CDC25C,CDKN3,CKS2,EDN2,MAP3K10,PRLR,PYDC1	0.0350703
11	143	277	10	REGULATION_OF_PROTEIN_KINASE_ACTIVITY	0.000457071	CBLC,CCND1,CCNE2,CDC25C,CDKN3,CKS2,EDN2,MAP3K10,PRLR,PYDC1	0.0342803
11	105	277	12	M_PHASE	8.33402e-07	ANLN,BIRC5,BUB1B,BUB1,CDC25C,HSPA2,KIF2C,NDC80,NEK2,NUSAP1,TPX2,UBE2C	8.85255e-05
11	149	277	10	REGULATION_OF_TRANSFERASE_ACTIVITY	0.000631579	CBLC,CCND1,CCNE2,CDC25C,CDKN3,CKS2,EDN2,MAP3K10,PRLR,PYDC1	0.040081
11	40	277	8	REGULATION_OF_MITOSIS	7.83406e-07	ANLN,BIRC5,BUB1B,BUB1,CDC25C,NEK2,NUSAP1,UBE2C	8.85255e-05
11	177	277	17	CELL_CYCLE_PROCESS	5.75257e-08	ANLN,BIRC5,BUB1B,BUB1,CDC25C,CDC7,CDKN3,CENPF,HSPA2,INHBA,KIF2C,NDC80,NEK2,NUSAP1,SAC3D1,TPX2,UBE2C	2.76087e-05
11	142	277	15	MITOTIC_CELL_CYCLE	1.00395e-07	ANLN,BIRC5,BUB1B,BUB1,CDC25C,CDC7,CDKN3,CENPF,INHBA,KIF2C,NDC80,NEK2,NUSAP1,TPX2,UBE2C	2.76087e-05
11	158	277	16	CELL_CYCLE_PHASE	6.7897e-08	ANLN,BIRC5,BUB1B,BUB1,CDC25C,CDC7,CDKN3,CENPF,HSPA2,INHBA,KIF2C,NDC80,NEK2,NUSAP1,TPX2,UBE2C	2.76087e-05
11	15	277	4	ESTABLISHMENT_OF_ORGANELLE_LOCALIZATION	0.000156704	AP1M2,BIRC5,CENPF,NUSAP1	0.0129281
11	78	277	11	MITOSIS	2.80891e-07	ANLN,BIRC5,BUB1B,BUB1,CDC25C,KIF2C,NDC80,NEK2,NUSAP1,TPX2,UBE2C	5.79337e-05
11	289	277	20	CELL_CYCLE_GO_0007049	8.58429e-07	ANLN,BIRC5,BUB1B,BUB1,CCND1,CCNE2,CDC25C,CDC7,CDKN3,CENPF,CKS2,HSPA2,INHBA,KIF2C,NDC80,NEK2,NUSAP1,SAC3D1,TPX2,UBE2C	8.85255e-05
11	22	277	4	ORGANELLE_LOCALIZATION	0.000754964	AP1M2,BIRC5,CENPF,NUSAP1	0.0444889
11	170	277	14	REGULATION_OF_CELL_CYCLE	5.42922e-06	ANLN,BIRC5,BUB1B,BUB1,CCND1,CCNE2,CDC25C,CDC7,CDKN3,CKS2,INHBA,NEK2,NUSAP1,UBE2C	0.000497679
11	80	277	11	M_PHASE_OF_MITOTIC_CELL_CYCLE	3.65653e-07	ANLN,BIRC5,BUB1B,BUB1,CDC25C,KIF2C,NDC80,NEK2,NUSAP1,TPX2,UBE2C	6.03328e-05
13	14	257	5	CYTOKINESIS	3.10687e-06	ANLN,BIRC5,BRCA2,NUSAP1,RACGAP1	0.000256317
13	145	257	11	REGULATION_OF_KINASE_ACTIVITY	5.98507e-05	CCND1,CCNE2,CDC25C,CDC6,CDKN3,CKS2,EDN2,PAK1,PKMYT1,RGS4,TRIB3	0.00308605
13	143	257	11	REGULATION_OF_PROTEIN_KINASE_ACTIVITY	5.27154e-05	CCND1,CCNE2,CDC25C,CDC6,CDKN3,CKS2,EDN2,PAK1,PKMYT1,RGS4,TRIB3	0.00289935
13	292	257	14	REGULATION_OF_MOLECULAR_FUNCTION	0.000807192	BIRC5,CCND1,CCNE2,CDC25C,CDC6,CDKN3,CKS2,EDN2,PAK1,PKMYT1,PYCARD,RGS4,RSF1,TRIB3	0.0246642
13	105	257	16	M_PHASE	5.29683e-11	ANLN,BIRC5,BUB1,CDC25C,CIT,KIF15,KIF2C,NCAPH,NDC80,NEK2,NUSAP1,PKMYT1,SMC4,TPX2,TTK,UBE2C	6.24269e-09
13	149	257	11	REGULATION_OF_TRANSFERASE_ACTIVITY	7.66367e-05	CCND1,CCNE2,CDC25C,CDC6,CDKN3,CKS2,EDN2,PAK1,PKMYT1,RGS4,TRIB3	0.00360072
13	40	257	9	REGULATION_OF_MITOSIS	2.77195e-08	ANLN,BIRC5,BUB1,CDC25C,NEK2,NUSAP1,PKMYT1,TTK,UBE2C	2.85857e-06
13	30	257	4	MICROTUBULE_CYTOSKELETON_ORGANIZATION_AND_BIOGENESIS	0.00190813	KIF23,KIF2C,NUSAP1,TTK	0.049194
13	65	257	7	INTERPHASE	0.00015626	BIRC5,CDC25C,CDC6,CDC7,CDKN3,CENPF,INHBA	0.00537144
13	9	257	3	RESPONSE_TO_STEROID_HORMONE_STIMULUS	0.000440143	BRCA2,GATA3,KRT19	0.0145247
13	177	257	24	CELL_CYCLE_PROCESS	9.99201e-15	ANLN,BIRC5,BRCA2,BUB1,CDC25C,CDC6,CDC7,CDKN3,CENPF,CIT,INHBA,KIF15,KIF23,KIF2C,NCAPH,NDC80,NEK2,NUSAP1,PKMYT1,RACGAP1,SMC4,TPX2,TTK,UBE2C	4.1217e-12
13	14	257	4	MITOTIC_SISTER_CHROMATID_SEGREGATION	8.72901e-05	NCAPH,NDC80,NUSAP1,SMC4	0.00360072
13	142	257	22	MITOTIC_CELL_CYCLE	7.99361e-15	ANLN,BIRC5,BUB1,CDC25C,CDC6,CDC7,CDKN3,CENPF,CIT,INHBA,KIF15,KIF23,KIF2C,NCAPH,NDC80,NEK2,NUSAP1,PKMYT1,SMC4,TPX2,TTK,UBE2C	4.1217e-12
13	158	257	21	CELL_CYCLE_PHASE	7.41074e-13	ANLN,BIRC5,BUB1,CDC25C,CDC6,CDC7,CDKN3,CENPF,CIT,INHBA,KIF15,KIF2C,NCAPH,NDC80,NEK2,NUSAP1,PKMYT1,SMC4,TPX2,TTK,UBE2C	1.01898e-10
13	45	257	5	CELL_CYCLE_CHECKPOINT_GO_0000075	0.0012055	BIRC5,BUB1,CCNE2,CDC6,TTK	0.0342943
13	29	257	6	CHROMOSOME_SEGREGATION	1.04536e-05	CENPF,NCAPH,NDC80,NUSAP1,SMC4,TOP2A	0.000663403
13	15	257	4	ESTABLISHMENT_OF_ORGANELLE_LOCALIZATION	0.000117362	AP1M2,BIRC5,CENPF,NUSAP1	0.00440108
13	16	257	5	CELL_DIVISION	6.58233e-06	ANLN,BIRC5,BRCA2,NUSAP1,RACGAP1	0.000493674
13	250	257	12	REGULATION_OF_CATALYTIC_ACTIVITY	0.00186355	BIRC5,CCND1,CCNE2,CDC25C,CDC6,CDKN3,CKS2,EDN2,PAK1,PKMYT1,RGS4,TRIB3	0.049194
13	42	257	7	REGULATION_OF_CYCLIN_DEPENDENT_PROTEIN_KINASE_ACTIVITY	8.59401e-06	CCND1,CCNE2,CDC25C,CDC6,CDKN3,CKS2,PKMYT1	0.000590838
13	78	257	16	MITOSIS	4.47642e-13	ANLN,BIRC5,BUB1,CDC25C,CIT,KIF15,KIF2C,NCAPH,NDC80,NEK2,NUSAP1,PKMYT1,SMC4,TPX2,TTK,UBE2C	9.23261e-11
13	289	257	28	CELL_CYCLE_GO_0007049	3.11196e-13	ANLN,BIRC5,BRCA2,BUB1,CCND1,CCNE2,CDC20,CDC25C,CDC6,CDC7,CDKN3,CENPF,CIT,CKS2,INHBA,KIF15,KIF23,KIF2C,NCAPH,NDC80,NEK2,NUSAP1,PKMYT1,RACGAP1,SMC4,TPX2,TTK,UBE2C	8.55788e-11
13	15	257	4	SISTER_CHROMATID_SEGREGATION	0.000117362	NCAPH,NDC80,NUSAP1,SMC4	0.00440108
13	22	257	4	ORGANELLE_LOCALIZATION	0.000569843	AP1M2,BIRC5,CENPF,NUSAP1	0.0180816
13	185	257	10	CYTOSKELETON_ORGANIZATION_AND_BIOGENESIS	0.00185871	ANLN,AP1M2,KIF23,KIF2C,KRT19,NUAK2,NUSAP1,PAK1,RACGAP1,TTK	0.049194
13	59	257	7	INTERPHASE_OF_MITOTIC_CELL_CYCLE	8.38797e-05	BIRC5,CDC25C,CDC6,CDC7,CDKN3,CENPF,INHBA	0.00360072
13	29	257	5	DNA_PACKAGING	0.000147923	NCAPH,NUSAP1,RSF1,SMC4,TOP2A	0.00530593
13	170	257	16	REGULATION_OF_CELL_CYCLE	6.73286e-08	ANLN,BIRC5,BUB1,CCND1,CCNE2,CDC25C,CDC6,CDC7,CDKN3,CKS2,INHBA,NEK2,NUSAP1,PKMYT1,TTK,UBE2C	6.17179e-06
13	80	257	16	M_PHASE_OF_MITOTIC_CELL_CYCLE	6.79679e-13	ANLN,BIRC5,BUB1,CDC25C,CIT,KIF15,KIF2C,NCAPH,NDC80,NEK2,NUSAP1,PKMYT1,SMC4,TPX2,TTK,UBE2C	1.01898e-10
13	10	257	4	CHROMOSOME_CONDENSATION	1.93789e-05	NCAPH,NUSAP1,SMC4,TOP2A	0.00114197
14	21	263	5	MITOTIC_CELL_CYCLE_CHECKPOINT	3.18301e-05	BUB1B,BUB1,CCNA2,TTK,ZWINT	0.00154469
14	14	263	6	CYTOKINESIS	9.49757e-08	ANLN,BIRC5,BRCA2,NUSAP1,PRC1,RACGAP1	7.12317e-06
14	145	263	10	REGULATION_OF_KINASE_ACTIVITY	0.000339242	ADRA2C,CCNE2,CDC25C,CDC6,CDKN3,CHEK1,CKS2,PKMYT1,PRLR,TRIB3	0.011195
14	143	263	10	REGULATION_OF_PROTEIN_KINASE_ACTIVITY	0.000303441	ADRA2C,CCNE2,CDC25C,CDC6,CDKN3,CHEK1,CKS2,PKMYT1,PRLR,TRIB3	0.0110826
14	181	263	10	RESPONSE_TO_ENDOGENOUS_STIMULUS	0.00187396	BRCA2,CCNA2,CHEK1,EXO1,FANCA,GATA3,KRT19,RAD51,RAD54L,RECQL4	0.044172
14	105	263	23	M_PHASE	0	ANLN,AURKA,BIRC5,BUB1B,BUB1,CCNA2,CDC25C,CDCA5,CHEK1,CIT,KIF15,KIF2C,KPNA2,NDC80,NEK2,NUSAP1,PKMYT1,RAD51,RAD54L,TPX2,TTK,UBE2C,ZWINT	0
14	149	263	10	REGULATION_OF_TRANSFERASE_ACTIVITY	0.000421476	ADRA2C,CCNE2,CDC25C,CDC6,CDKN3,CHEK1,CKS2,PKMYT1,PRLR,TRIB3	0.0133738
14	22	263	4	DNA_INTEGRITY_CHECKPOINT	0.000621517	CCNA2,CDC6,CDT1,CHEK1	0.0170917
14	40	263	12	REGULATION_OF_MITOSIS	3.9545e-12	ANLN,BIRC5,BUB1B,BUB1,CCNA2,CDC25C,NEK2,NUSAP1,PKMYT1,TTK,UBE2C,ZWINT	4.07808e-10
14	30	263	5	MICROTUBULE_CYTOSKELETON_ORGANIZATION_AND_BIOGENESIS	0.000194793	KIF23,KIF2C,NUSAP1,PRC1,TTK	0.00765258
14	65	263	10	INTERPHASE	2.65535e-07	BIRC5,CDC25C,CDC6,CDCA5,CDKN3,CENPF,E2F1,INHBA,KPNA2,TIMELESS	1.68513e-05
14	9	263	3	RESPONSE_TO_STEROID_HORMONE_STIMULUS	0.000470927	BRCA2,GATA3,KRT19	0.0138755
14	177	263	33	CELL_CYCLE_PROCESS	0	ANLN,AURKA,BIRC5,BRCA2,BUB1B,BUB1,CCNA2,CDC25C,CDC6,CDCA5,CDKN3,CENPF,CHEK1,CIT,E2F1,INHBA,KIF15,KIF23,KIF2C,KPNA2,NDC80,NEK2,NUSAP1,PKMYT1,PRC1,RACGAP1,RAD51,RAD54L,TIMELESS,TPX2,TTK,UBE2C,ZWINT	0
14	14	263	4	MITOTIC_SISTER_CHROMATID_SEGREGATION	9.54603e-05	CDCA5,NDC80,NUSAP1,ZWINT	0.00437526
14	142	263	27	MITOTIC_CELL_CYCLE	0	ANLN,AURKA,BIRC5,BUB1B,BUB1,CCNA2,CDC25C,CDC6,CDCA5,CDKN3,CENPF,CIT,E2F1,INHBA,KIF15,KIF23,KIF2C,KPNA2,NDC80,NEK2,NUSAP1,PKMYT1,PRC1,TPX2,TTK,UBE2C,ZWINT	0
14	158	263	29	CELL_CYCLE_PHASE	0	ANLN,AURKA,BIRC5,BUB1B,BUB1,CCNA2,CDC25C,CDC6,CDCA5,CDKN3,CENPF,CHEK1,CIT,E2F1,INHBA,KIF15,KIF2C,KPNA2,NDC80,NEK2,NUSAP1,PKMYT1,RAD51,RAD54L,TIMELESS,TPX2,TTK,UBE2C,ZWINT	0
14	45	263	10	CELL_CYCLE_CHECKPOINT_GO_0000075	6.53086e-09	BIRC5,BUB1B,BUB1,CCNA2,CCNE2,CDC6,CDT1,CHEK1,TTK,ZWINT	5.38796e-07
14	29	263	6	CHROMOSOME_SEGREGATION	1.19228e-05	CDCA5,CENPF,NDC80,NUSAP1,TOP2A,ZWINT	0.000614768
14	15	263	4	ESTABLISHMENT_OF_ORGANELLE_LOCALIZATION	0.000128304	BIRC5,CDCA5,CENPF,NUSAP1	0.00529253
14	16	263	6	CELL_DIVISION	2.45568e-07	ANLN,BIRC5,BRCA2,NUSAP1,PRC1,RACGAP1	1.68513e-05
14	11	263	3	G1_PHASE_OF_MITOTIC_CELL_CYCLE	0.000900204	CDC25C,CDC6,E2F1	0.0232084
14	42	263	7	REGULATION_OF_CYCLIN_DEPENDENT_PROTEIN_KINASE_ACTIVITY	9.99016e-06	CCNE2,CDC25C,CDC6,CDKN3,CHEK1,CKS2,PKMYT1	0.000549459
14	42	263	5	DNA_RECOMBINATION	0.000972236	CHEK1,EXO1,KPNA2,RAD51,RAD54L	0.0243059
14	13	263	3	G1_PHASE	0.00151854	CDC25C,CDC6,E2F1	0.036847
14	8	263	3	MITOTIC_SPINDLE_ORGANIZATION_AND_BIOGENESIS	0.000318258	KIF23,PRC1,TTK	0.0110826
14	78	263	19	MITOSIS	1.11022e-16	ANLN,AURKA,BIRC5,BUB1B,BUB1,CCNA2,CDC25C,CDCA5,CIT,KIF15,KIF2C,NDC80,NEK2,NUSAP1,PKMYT1,TPX2,TTK,UBE2C,ZWINT	1.52656e-14
14	289	263	38	CELL_CYCLE_GO_0007049	0	ANLN,AURKA,BIRC5,BRCA2,BUB1B,BUB1,CCNA2,CCNE2,CDC20,CDC25C,CDC6,CDCA5,CDKN3,CDT1,CENPF,CHEK1,CIT,CKS2,DHRS2,E2F1,INHBA,KIF15,KIF23,KIF2C,KPNA2,NDC80,NEK2,NUSAP1,PKMYT1,PRC1,RACGAP1,RAD51,RAD54L,TIMELESS,TPX2,TTK,UBE2C,ZWINT	0
14	15	263	4	SISTER_CHROMATID_SEGREGATION	0.000128304	CDCA5,NDC80,NUSAP1,ZWINT	0.00529253
14	22	263	4	ORGANELLE_LOCALIZATION	0.000621517	BIRC5,CDCA5,CENPF,NUSAP1	0.0170917
14	59	263	9	INTERPHASE_OF_MITOTIC_CELL_CYCLE	1.14714e-06	BIRC5,CDC25C,CDC6,CDCA5,CDKN3,CENPF,E2F1,INHBA,KPNA2	6.75992e-05
14	9	263	3	SPINDLE_ORGANIZATION_AND_BIOGENESIS	0.000470927	KIF23,PRC1,TTK	0.0138755
14	170	263	21	REGULATION_OF_CELL_CYCLE	4.91851e-12	ANLN,BIRC5,BUB1B,BUB1,CCNA2,CCNE2,CDC25C,CDC6,CDKN3,CDT1,CHEK1,CKS2,DHRS2,INHBA,NEK2,NUSAP1,PKMYT1,TIMELESS,TTK,UBE2C,ZWINT	4.50863e-10
14	80	263	19	M_PHASE_OF_MITOTIC_CELL_CYCLE	2.22045e-16	ANLN,AURKA,BIRC5,BUB1B,BUB1,CCNA2,CDC25C,CDCA5,CIT,KIF15,KIF2C,NDC80,NEK2,NUSAP1,PKMYT1,TPX2,TTK,UBE2C,ZWINT	2.61695e-14
14	10	263	3	CHROMOSOME_CONDENSATION	0.000663658	CDCA5,NUSAP1,TOP2A	0.0176619
16	21	266	5	MITOTIC_CELL_CYCLE_CHECKPOINT	3.36073e-05	BUB1B,BUB1,MAD2L1,TTK,ZWINT	0.0018484
16	14	266	5	CYTOKINESIS	3.6777e-06	ANLN,BIRC5,NUSAP1,PRC1,RACGAP1	0.000275828
16	105	266	18	M_PHASE	7.10432e-13	ANLN,AURKA,BIRC5,BUB1B,BUB1,CDC25C,CDCA5,KIF15,KIF22,MAD2L1,NDC80,NEK2,NUSAP1,RAD51,TPX2,TTK,UBE2C,ZWINT	8.37295e-11
16	40	266	11	REGULATION_OF_MITOSIS	1.03623e-10	ANLN,BIRC5,BUB1B,BUB1,CDC25C,MAD2L1,NEK2,NUSAP1,TTK,UBE2C,ZWINT	1.06861e-08
16	65	266	7	INTERPHASE	0.000193134	BIRC5,CDC25C,CDC6,CDCA5,CDKN3,CENPF,TIMELESS	0.00838608
16	177	266	25	CELL_CYCLE_PROCESS	2.33147e-15	ANLN,AURKA,BIRC5,BUB1B,BUB1,CDC25C,CDC6,CDCA5,CDKN3,CENPF,KIF15,KIF22,KIF23,MAD2L1,NDC80,NEK2,NUSAP1,PRC1,RACGAP1,RAD51,TIMELESS,TPX2,TTK,UBE2C,ZWINT	1.92346e-12
16	14	266	4	MITOTIC_SISTER_CHROMATID_SEGREGATION	9.97484e-05	CDCA5,NDC80,NUSAP1,ZWINT	0.00484073
16	142	266	22	MITOTIC_CELL_CYCLE	1.63203e-14	ANLN,AURKA,BIRC5,BUB1B,BUB1,CDC25C,CDC6,CDCA5,CDKN3,CENPF,KIF15,KIF22,KIF23,MAD2L1,NDC80,NEK2,NUSAP1,PRC1,TPX2,TTK,UBE2C,ZWINT	6.73211e-12
16	158	266	22	CELL_CYCLE_PHASE	1.57097e-13	ANLN,AURKA,BIRC5,BUB1B,BUB1,CDC25C,CDC6,CDCA5,CDKN3,CENPF,KIF15,KIF22,MAD2L1,NDC80,NEK2,NUSAP1,RAD51,TIMELESS,TPX2,TTK,UBE2C,ZWINT	2.16008e-11
16	45	266	9	CELL_CYCLE_CHECKPOINT_GO_0000075	1.11484e-07	BIRC5,BUB1B,BUB1,CCNE2,CDC6,CDT1,MAD2L1,TTK,ZWINT	9.19741e-06
16	29	266	6	CHROMOSOME_SEGREGATION	1.27177e-05	CDCA5,CENPF,NDC80,NUSAP1,TOP2A,ZWINT	0.000749438
16	15	266	5	ESTABLISHMENT_OF_ORGANELLE_LOCALIZATION	5.43321e-06	AP1M2,BIRC5,CDCA5,CENPF,NUSAP1	0.000373533
16	16	266	5	CELL_DIVISION	7.78351e-06	ANLN,BIRC5,NUSAP1,PRC1,RACGAP1	0.000493954
16	42	266	5	REGULATION_OF_CYCLIN_DEPENDENT_PROTEIN_KINASE_ACTIVITY	0.0010228	CCNE2,CDC25C,CDC6,CDKN3,CKS2	0.0337525
16	8	266	3	MITOTIC_SPINDLE_ORGANIZATION_AND_BIOGENESIS	0.000329055	KIF23,PRC1,TTK	0.0135735
16	78	266	17	MITOSIS	4.91829e-14	ANLN,AURKA,BIRC5,BUB1B,BUB1,CDC25C,CDCA5,KIF15,KIF22,MAD2L1,NDC80,NEK2,NUSAP1,TPX2,TTK,UBE2C,ZWINT	1.35253e-11
16	289	266	29	CELL_CYCLE_GO_0007049	1.12688e-13	ANLN,AURKA,BIRC5,BUB1B,BUB1,CCNE2,CDC25C,CDC6,CDCA5,CDKN3,CDT1,CENPF,CKS2,INHA,KIF15,KIF22,KIF23,MAD2L1,NDC80,NEK2,NUSAP1,PRC1,RACGAP1,RAD51,TIMELESS,TPX2,TTK,UBE2C,ZWINT	1.85935e-11
16	15	266	4	SISTER_CHROMATID_SEGREGATION	0.000134045	CDCA5,NDC80,NUSAP1,ZWINT	0.00614372
16	22	266	5	ORGANELLE_LOCALIZATION	4.28366e-05	AP1M2,BIRC5,CDCA5,CENPF,NUSAP1	0.00220876
16	59	266	6	INTERPHASE_OF_MITOTIC_CELL_CYCLE	0.00075807	BIRC5,CDC25C,CDC6,CDCA5,CDKN3,CENPF	0.0271916
16	9	266	3	SPINDLE_ORGANIZATION_AND_BIOGENESIS	0.000486827	KIF23,PRC1,TTK	0.0191254
16	170	266	18	REGULATION_OF_CELL_CYCLE	2.61255e-09	ANLN,BIRC5,BUB1B,BUB1,CCNE2,CDC25C,CDC6,CDKN3,CDT1,CKS2,INHA,MAD2L1,NEK2,NUSAP1,TIMELESS,TTK,UBE2C,ZWINT	2.39484e-07
16	80	266	17	M_PHASE_OF_MITOTIC_CELL_CYCLE	7.70495e-14	ANLN,AURKA,BIRC5,BUB1B,BUB1,CDC25C,CDCA5,KIF15,KIF22,MAD2L1,NDC80,NEK2,NUSAP1,TPX2,TTK,UBE2C,ZWINT	1.58915e-11
16	10	266	3	CHROMOSOME_CONDENSATION	0.000685958	CDCA5,NUSAP1,TOP2A	0.0257234
17	228	279	14	DNA_METABOLIC_PROCESS	0.000151978	BLM,CDC6,CHEK1,DNMT3B,EXO1,FANCA,FEN1,POLQ,RAD51,RAD54L,RECQL4,RFC4,RNASEH2A,TOP2A	0.00482237
17	114	279	8	DNA_REPAIR	0.00171632	BLM,EXO1,FANCA,FEN1,POLQ,RAD51,RAD54L,RECQL4	0.040432
17	21	279	6	MITOTIC_CELL_CYCLE_CHECKPOINT	2.17119e-06	BUB1B,BUB1,CCNA2,MAD2L1,TTK,ZWINT	0.000105366
17	14	279	4	CYTOKINESIS	0.000119972	BIRC5,NUSAP1,PRC1,RACGAP1	0.00395907
17	145	279	9	REGULATION_OF_KINASE_ACTIVITY	0.00211509	ADORA2B,CCNE2,CDC25C,CDC6,CDKN3,CHEK1,CKS2,EGFR,PKMYT1	0.0459197
17	143	279	9	REGULATION_OF_PROTEIN_KINASE_ACTIVITY	0.00192315	ADORA2B,CCNE2,CDC25C,CDC6,CDKN3,CHEK1,CKS2,EGFR,PKMYT1	0.042881
17	292	279	14	REGULATION_OF_MOLECULAR_FUNCTION	0.00176431	ADORA2B,BIRC5,CCNE2,CDC25C,CDC6,CDKN3,CHEK1,CKS2,EGFR,ERC1,FBXO5,GABBR2,NOD2,PKMYT1	0.040432
17	181	279	11	RESPONSE_TO_ENDOGENOUS_STIMULUS	0.000835632	BLM,CCNA2,CHEK1,CLEC7A,EXO1,FANCA,FEN1,POLQ,RAD51,RAD54L,RECQL4	0.0215436
17	105	279	25	M_PHASE	0	AURKA,BIRC5,BUB1B,BUB1,CCNA2,CDC25C,CDCA5,CENPE,CHEK1,CIT,KIF11,KIF15,KIF2C,MAD2L1,NCAPH,NDC80,NEK2,NUSAP1,PKMYT1,RAD51,RAD54L,TPX2,TTK,UBE2C,ZWINT	0
17	73	279	7	MICROTUBULE_BASED_PROCESS	0.000530319	KIF11,KIF23,KIF2C,NUSAP1,PRC1,STMN1,TTK	0.0150866
17	40	279	12	REGULATION_OF_MITOSIS	7.91756e-12	BIRC5,BUB1B,BUB1,CCNA2,CDC25C,MAD2L1,NEK2,NUSAP1,PKMYT1,TTK,UBE2C,ZWINT	8.16498e-10
17	30	279	7	MICROTUBULE_CYTOSKELETON_ORGANIZATION_AND_BIOGENESIS	1.35066e-06	KIF11,KIF23,KIF2C,NUSAP1,PRC1,STMN1,TTK	6.96433e-05
17	65	279	8	INTERPHASE	3.5657e-05	BIRC5,CDC25C,CDC6,CDC7,CDCA5,CDKN3,CENPF,INHBA	0.001279
17	177	279	35	CELL_CYCLE_PROCESS	0	AURKA,BIRC5,BUB1B,BUB1,CCNA2,CDC25C,CDC6,CDC7,CDCA5,CDKN3,CENPE,CENPF,CHEK1,CIT,FBXO5,INHBA,KIF11,KIF15,KIF23,KIF2C,MAD2L1,NCAPH,NDC80,NEK2,NUSAP1,PKMYT1,PRC1,RACGAP1,RAD51,RAD54L,STMN1,TPX2,TTK,UBE2C,ZWINT	0
17	14	279	6	MITOTIC_SISTER_CHROMATID_SEGREGATION	1.34765e-07	CDCA5,CENPE,NCAPH,NDC80,NUSAP1,ZWINT	9.07645e-06
17	142	279	31	MITOTIC_CELL_CYCLE	0	AURKA,BIRC5,BUB1B,BUB1,CCNA2,CDC25C,CDC6,CDC7,CDCA5,CDKN3,CENPE,CENPF,CIT,FBXO5,INHBA,KIF11,KIF15,KIF23,KIF2C,MAD2L1,NCAPH,NDC80,NEK2,NUSAP1,PKMYT1,PRC1,STMN1,TPX2,TTK,UBE2C,ZWINT	0
17	158	279	30	CELL_CYCLE_PHASE	0	AURKA,BIRC5,BUB1B,BUB1,CCNA2,CDC25C,CDC6,CDC7,CDCA5,CDKN3,CENPE,CENPF,CHEK1,CIT,INHBA,KIF11,KIF15,KIF2C,MAD2L1,NCAPH,NDC80,NEK2,NUSAP1,PKMYT1,RAD51,RAD54L,TPX2,TTK,UBE2C,ZWINT	0
17	45	279	10	CELL_CYCLE_CHECKPOINT_GO_0000075	1.1487e-08	BIRC5,BUB1B,BUB1,CCNA2,CCNE2,CDC6,CHEK1,MAD2L1,TTK,ZWINT	9.47676e-07
17	29	279	8	CHROMOSOME_SEGREGATION	5.55718e-08	CDCA5,CENPE,CENPF,NCAPH,NDC80,NUSAP1,TOP2A,ZWINT	4.16788e-06
17	15	279	5	ESTABLISHMENT_OF_ORGANELLE_LOCALIZATION	6.85679e-06	BIRC5,CDCA5,CENPE,CENPF,NUSAP1	0.00031427
17	16	279	4	CELL_DIVISION	0.000211534	BIRC5,NUSAP1,PRC1,RACGAP1	0.0062327
17	21	279	4	REGULATION_OF_MITOTIC_CELL_CYCLE	0.000644327	BIRC5,CDC25C,CDC6,FBXO5	0.0171474
17	42	279	7	REGULATION_OF_CYCLIN_DEPENDENT_PROTEIN_KINASE_ACTIVITY	1.46616e-05	CCNE2,CDC25C,CDC6,CDKN3,CHEK1,CKS2,PKMYT1	0.000636622
17	42	279	5	DNA_RECOMBINATION	0.00126488	BLM,CHEK1,EXO1,RAD51,RAD54L	0.0316221
17	8	279	5	MITOTIC_SPINDLE_ORGANIZATION_AND_BIOGENESIS	1.43023e-07	KIF11,KIF23,PRC1,STMN1,TTK	9.07645e-06
17	78	279	22	MITOSIS	0	AURKA,BIRC5,BUB1B,BUB1,CCNA2,CDC25C,CDCA5,CENPE,CIT,KIF11,KIF15,KIF2C,MAD2L1,NCAPH,NDC80,NEK2,NUSAP1,PKMYT1,TPX2,TTK,UBE2C,ZWINT	0
17	289	279	39	CELL_CYCLE_GO_0007049	0	AURKA,BIRC5,BUB1B,BUB1,CCNA2,CCNE2,CDC20,CDC25C,CDC6,CDC7,CDCA5,CDKN3,CENPE,CENPF,CHEK1,CIT,CKS2,FBXO5,INHBA,KIF11,KIF15,KIF23,KIF2C,MAD2L1,NCAPH,NDC80,NEK2,NUSAP1,PKMYT1,PRC1,RACGAP1,RAD51,RAD54L,RPRM,STMN1,TPX2,TTK,UBE2C,ZWINT	0
17	15	279	6	SISTER_CHROMATID_SEGREGATION	2.20952e-07	CDCA5,CENPE,NCAPH,NDC80,NUSAP1,ZWINT	1.30204e-05
17	22	279	5	ORGANELLE_LOCALIZATION	5.37742e-05	BIRC5,CDCA5,CENPE,CENPF,NUSAP1	0.00184849
17	103	279	9	CHROMOSOME_ORGANIZATION_AND_BIOGENESIS	0.000177387	CDCA5,CENPE,EZH2,NCAPH,NDC80,NUSAP1,SUV39H2,TOP2A,ZWINT	0.00542017
17	59	279	8	INTERPHASE_OF_MITOTIC_CELL_CYCLE	1.73247e-05	BIRC5,CDC25C,CDC6,CDC7,CDCA5,CDKN3,CENPF,INHBA	0.000714645
17	29	279	4	DNA_PACKAGING	0.00226319	CDCA5,NCAPH,NUSAP1,TOP2A	0.0478751
17	9	279	5	SPINDLE_ORGANIZATION_AND_BIOGENESIS	3.16686e-07	KIF11,KIF23,PRC1,STMN1,TTK	1.74177e-05
17	146	279	10	RESPONSE_TO_DNA_DAMAGE_STIMULUS	0.00056947	BLM,CCNA2,CHEK1,EXO1,FANCA,FEN1,POLQ,RAD51,RAD54L,RECQL4	0.0156604
17	170	279	21	REGULATION_OF_CELL_CYCLE	1.51822e-11	BIRC5,BUB1B,BUB1,CCNA2,CCNE2,CDC25C,CDC6,CDC7,CDKN3,CHEK1,CKS2,FBXO5,INHBA,MAD2L1,NEK2,NUSAP1,PKMYT1,RPRM,TTK,UBE2C,ZWINT	1.3917e-09
17	80	279	22	M_PHASE_OF_MITOTIC_CELL_CYCLE	0	AURKA,BIRC5,BUB1B,BUB1,CCNA2,CDC25C,CDCA5,CENPE,CIT,KIF11,KIF15,KIF2C,MAD2L1,NCAPH,NDC80,NEK2,NUSAP1,PKMYT1,TPX2,TTK,UBE2C,ZWINT	0
17	10	279	4	CHROMOSOME_CONDENSATION	2.67661e-05	CDCA5,NCAPH,NUSAP1,TOP2A	0.00105153
17	27	279	4	G1_S_TRANSITION_OF_MITOTIC_CELL_CYCLE	0.00172401	CDC7,CDCA5,CDKN3,INHBA	0.040432
19	21	233	6	MITOTIC_CELL_CYCLE_CHECKPOINT	7.5968e-07	BUB1B,BUB1,CCNA2,MAD2L1,TTK,ZWINT	4.17824e-05
19	14	233	5	CYTOKINESIS	1.91948e-06	ANLN,BIRC5,NUSAP1,PRC1,RACGAP1	9.31512e-05
19	105	233	24	M_PHASE	0	ANLN,AURKA,BIRC5,BUB1B,BUB1,CCNA2,CDC25C,CDCA5,CENPE,CHEK1,KIF15,KIF2C,KPNA2,MAD2L1,NCAPH,NDC80,NEK2,NUSAP1,PKMYT1,RAD51,TPX2,TTK,UBE2C,ZWINT	0
19	73	233	7	MICROTUBULE_BASED_PROCESS	0.000178081	AP1M2,KIF23,KIF2C,KPNA2,NUSAP1,PRC1,TTK	0.00565064
19	40	233	13	REGULATION_OF_MITOSIS	3.17524e-14	ANLN,BIRC5,BUB1B,BUB1,CCNA2,CDC25C,MAD2L1,NEK2,NUSAP1,PKMYT1,TTK,UBE2C,ZWINT	3.27446e-12
19	30	233	5	MICROTUBULE_CYTOSKELETON_ORGANIZATION_AND_BIOGENESIS	0.000110517	KIF23,KIF2C,NUSAP1,PRC1,TTK	0.00364705
19	65	233	8	INTERPHASE	9.73458e-06	BIRC5,CDC25C,CDC6,CDCA5,CDKN3,CENPF,INHBA,KPNA2	0.000365047
19	177	233	31	CELL_CYCLE_PROCESS	0	ANLN,AURKA,BIRC5,BUB1B,BUB1,CCNA2,CDC25C,CDC6,CDCA5,CDKN3,CENPE,CENPF,CHEK1,INHBA,KIF15,KIF23,KIF2C,KPNA2,MAD2L1,NCAPH,NDC80,NEK2,NUSAP1,PKMYT1,PRC1,RACGAP1,RAD51,TPX2,TTK,UBE2C,ZWINT	0
19	14	233	6	MITOTIC_SISTER_CHROMATID_SEGREGATION	4.62469e-08	CDCA5,CENPE,NCAPH,NDC80,NUSAP1,ZWINT	3.17947e-06
19	142	233	28	MITOTIC_CELL_CYCLE	0	ANLN,AURKA,BIRC5,BUB1B,BUB1,CCNA2,CDC25C,CDC6,CDCA5,CDKN3,CENPE,CENPF,INHBA,KIF15,KIF23,KIF2C,KPNA2,MAD2L1,NCAPH,NDC80,NEK2,NUSAP1,PKMYT1,PRC1,TPX2,TTK,UBE2C,ZWINT	0
19	158	233	28	CELL_CYCLE_PHASE	0	ANLN,AURKA,BIRC5,BUB1B,BUB1,CCNA2,CDC25C,CDC6,CDCA5,CDKN3,CENPE,CENPF,CHEK1,INHBA,KIF15,KIF2C,KPNA2,MAD2L1,NCAPH,NDC80,NEK2,NUSAP1,PKMYT1,RAD51,TPX2,TTK,UBE2C,ZWINT	0
19	45	233	10	CELL_CYCLE_CHECKPOINT_GO_0000075	2.03422e-09	BIRC5,BUB1B,BUB1,CCNA2,CCNE2,CDC6,CHEK1,MAD2L1,TTK,ZWINT	1.67823e-07
19	29	233	8	CHROMOSOME_SEGREGATION	1.369e-08	CDCA5,CENPE,CENPF,NCAPH,NDC80,NUSAP1,TOP2A,ZWINT	1.02675e-06
19	15	233	6	ESTABLISHMENT_OF_ORGANELLE_LOCALIZATION	7.60347e-08	AP1M2,BIRC5,CDCA5,CENPE,CENPF,NUSAP1	4.48061e-06
19	16	233	5	CELL_DIVISION	4.07811e-06	ANLN,BIRC5,NUSAP1,PRC1,RACGAP1	0.000186913
19	42	233	7	REGULATION_OF_CYCLIN_DEPENDENT_PROTEIN_KINASE_ACTIVITY	4.51697e-06	CCNE2,CDC25C,CDC6,CDKN3,CHEK1,CKS2,PKMYT1	0.00019181
19	42	233	5	DNA_RECOMBINATION	0.000563125	BLM,CHEK1,EXO1,KPNA2,RAD51	0.0160199
19	8	233	3	MITOTIC_SPINDLE_ORGANIZATION_AND_BIOGENESIS	0.000222728	KIF23,PRC1,TTK	0.00680557
19	78	233	21	MITOSIS	0	ANLN,AURKA,BIRC5,BUB1B,BUB1,CCNA2,CDC25C,CDCA5,CENPE,KIF15,KIF2C,MAD2L1,NCAPH,NDC80,NEK2,NUSAP1,PKMYT1,TPX2,TTK,UBE2C,ZWINT	0
19	289	233	33	CELL_CYCLE_GO_0007049	0	ANLN,AURKA,BIRC5,BUB1B,BUB1,CCNA2,CCNE2,CDC25C,CDC6,CDCA5,CDKN3,CENPE,CENPF,CHEK1,CKS2,INHBA,KIF15,KIF23,KIF2C,KPNA2,MAD2L1,NCAPH,NDC80,NEK2,NUSAP1,PKMYT1,PRC1,RACGAP1,RAD51,TPX2,TTK,UBE2C,ZWINT	0
19	15	233	6	SISTER_CHROMATID_SEGREGATION	7.60347e-08	CDCA5,CENPE,NCAPH,NDC80,NUSAP1,ZWINT	4.48061e-06
19	22	233	6	ORGANELLE_LOCALIZATION	1.03044e-06	AP1M2,BIRC5,CDCA5,CENPE,CENPF,NUSAP1	5.31322e-05
19	185	233	10	CYTOSKELETON_ORGANIZATION_AND_BIOGENESIS	0.000891662	ANLN,AP1M2,KIF23,KIF2C,KPNA2,KRT19,NUSAP1,PRC1,RACGAP1,TTK	0.0245207
19	103	233	10	CHROMOSOME_ORGANIZATION_AND_BIOGENESIS	6.61055e-06	BPTF,CDCA5,CENPE,NCAPH,NDC80,NUSAP1,SUPT4H1,TLK2,TOP2A,ZWINT	0.0002597
19	59	233	8	INTERPHASE_OF_MITOTIC_CELL_CYCLE	4.64995e-06	BIRC5,CDC25C,CDC6,CDCA5,CDKN3,CENPF,INHBA,KPNA2	0.00019181
19	29	233	4	DNA_PACKAGING	0.00116871	CDCA5,NCAPH,NUSAP1,TOP2A	0.0311027
19	9	233	3	SPINDLE_ORGANIZATION_AND_BIOGENESIS	0.000330091	KIF23,PRC1,TTK	0.00972588
19	170	233	19	REGULATION_OF_CELL_CYCLE	3.77673e-11	ANLN,BIRC5,BUB1B,BUB1,CCNA2,CCNE2,CDC25C,CDC6,CDKN3,CHEK1,CKS2,INHBA,MAD2L1,NEK2,NUSAP1,PKMYT1,TTK,UBE2C,ZWINT	3.46201e-09
19	80	233	21	M_PHASE_OF_MITOTIC_CELL_CYCLE	0	ANLN,AURKA,BIRC5,BUB1B,BUB1,CCNA2,CDC25C,CDCA5,CENPE,KIF15,KIF2C,MAD2L1,NCAPH,NDC80,NEK2,NUSAP1,PKMYT1,TPX2,TTK,UBE2C,ZWINT	0
19	10	233	4	CHROMOSOME_CONDENSATION	1.31671e-05	CDCA5,NCAPH,NUSAP1,TOP2A	0.000452619
20	105	296	10	M_PHASE	6.13022e-05	ANLN,BUB1B,BUB1,CDC25C,CDCA5,KIF2C,NDC80,NEK2,TPX2,UBE2C	0.0126436
20	40	296	6	REGULATION_OF_MITOSIS	0.000155603	ANLN,BUB1B,BUB1,CDC25C,NEK2,UBE2C	0.018339
20	177	296	13	CELL_CYCLE_PROCESS	7.83413e-05	ANLN,BUB1B,BUB1,CDC25C,CDCA5,CENPF,INHBA,KIF23,KIF2C,NDC80,NEK2,TPX2,UBE2C	0.0129263
20	142	296	13	MITOTIC_CELL_CYCLE	7.57393e-06	ANLN,BUB1B,BUB1,CDC25C,CDCA5,CENPF,INHBA,KIF23,KIF2C,NDC80,NEK2,TPX2,UBE2C	0.00208283
20	158	296	12	CELL_CYCLE_PHASE	0.000106998	ANLN,BUB1B,BUB1,CDC25C,CDCA5,CENPF,INHBA,KIF2C,NDC80,NEK2,TPX2,UBE2C	0.0147123
20	172	296	12	PROTEOLYSIS	0.000237892	CORIN,DNAJC1,DPP3,MMP10,MMP11,MMP13,MMP1,MMP3,OLR1,PCSK6,SIAH2,UBE2C	0.0245327
20	78	296	10	MITOSIS	4.36263e-06	ANLN,BUB1B,BUB1,CDC25C,CDCA5,KIF2C,NDC80,NEK2,TPX2,UBE2C	0.00208283
20	289	296	16	CELL_CYCLE_GO_0007049	0.000338191	ANLN,BUB1B,BUB1,CCND1,CCNE2,CDC25C,CDCA5,CENPF,CKS2,INHBA,KIF23,KIF2C,NDC80,NEK2,TPX2,UBE2C	0.0310009
20	80	296	10	M_PHASE_OF_MITOTIC_CELL_CYCLE	5.50483e-06	ANLN,BUB1B,BUB1,CDC25C,CDCA5,KIF2C,NDC80,NEK2,TPX2,UBE2C	0.00208283
22	105	260	9	M_PHASE	0.000120891	ANLN,BIRC5,BUB1B,BUB1,CDC25C,KIF15,NEK2,TPX2,UBE2C	0.0142479
22	40	260	7	REGULATION_OF_MITOSIS	6.60729e-06	ANLN,BIRC5,BUB1B,BUB1,CDC25C,NEK2,UBE2C	0.00272551
22	177	260	13	CELL_CYCLE_PROCESS	2.05271e-05	ANLN,BIRC5,BUB1B,BUB1,CDC25C,CDKN3,CENPF,INHBA,KIF15,KIF23,NEK2,TPX2,UBE2C	0.00338696
22	142	260	13	MITOTIC_CELL_CYCLE	1.83019e-06	ANLN,BIRC5,BUB1B,BUB1,CDC25C,CDKN3,CENPF,INHBA,KIF15,KIF23,NEK2,TPX2,UBE2C	0.00150991
22	158	260	12	CELL_CYCLE_PHASE	3.07072e-05	ANLN,BIRC5,BUB1B,BUB1,CDC25C,CDKN3,CENPF,INHBA,KIF15,NEK2,TPX2,UBE2C	0.00422224
22	78	260	9	MITOSIS	1.12157e-05	ANLN,BIRC5,BUB1B,BUB1,CDC25C,KIF15,NEK2,TPX2,UBE2C	0.00285038
22	289	260	15	CELL_CYCLE_GO_0007049	0.000258874	ANLN,BIRC5,BUB1B,BUB1,CCND1,CCNE2,CDC25C,CDKN3,CENPF,INHBA,KIF15,KIF23,NEK2,TPX2,UBE2C	0.0249766
22	170	260	11	REGULATION_OF_CELL_CYCLE	0.000272472	ANLN,BIRC5,BUB1B,BUB1,CCND1,CCNE2,CDC25C,CDKN3,INHBA,NEK2,UBE2C	0.0249766
22	80	260	9	M_PHASE_OF_MITOTIC_CELL_CYCLE	1.382e-05	ANLN,BIRC5,BUB1B,BUB1,CDC25C,KIF15,NEK2,TPX2,UBE2C	0.00285038
23	14	263	5	CYTOKINESIS	3.47895e-06	ANLN,BIRC5,NUSAP1,PRC1,RACGAP1	0.000318904
23	105	263	13	M_PHASE	6.0894e-08	ANLN,AURKA,BIRC5,BUB1B,BUB1,CDC25C,CDCA5,NDC80,NEK2,NUSAP1,TPX2,UBE2C,ZWINT	7.1768e-06
23	40	263	9	REGULATION_OF_MITOSIS	3.38282e-08	ANLN,BIRC5,BUB1B,BUB1,CDC25C,NEK2,NUSAP1,UBE2C,ZWINT	4.65138e-06
23	65	263	7	INTERPHASE	0.000180134	BIRC5,CDC25C,CDC6,CDCA5,CDKN3,CENPF,INHBA	0.00782162
23	177	263	20	CELL_CYCLE_PROCESS	8.34747e-11	ANLN,AURKA,BIRC5,BUB1B,BUB1,CDC25C,CDC6,CDCA5,CDKN3,CENPF,INHBA,KIF23,NDC80,NEK2,NUSAP1,PRC1,RACGAP1,TPX2,UBE2C,ZWINT	3.44333e-08
23	14	263	4	MITOTIC_SISTER_CHROMATID_SEGREGATION	9.54603e-05	CDCA5,NDC80,NUSAP1,ZWINT	0.00499667
23	142	263	19	MITOTIC_CELL_CYCLE	1.26671e-11	ANLN,AURKA,BIRC5,BUB1B,BUB1,CDC25C,CDC6,CDCA5,CDKN3,CENPF,INHBA,KIF23,NDC80,NEK2,NUSAP1,PRC1,TPX2,UBE2C,ZWINT	1.04503e-08
23	158	263	17	CELL_CYCLE_PHASE	4.82644e-09	ANLN,AURKA,BIRC5,BUB1B,BUB1,CDC25C,CDC6,CDCA5,CDKN3,CENPF,INHBA,NDC80,NEK2,NUSAP1,TPX2,UBE2C,ZWINT	7.96363e-07
23	45	263	6	CELL_CYCLE_CHECKPOINT_GO_0000075	0.000159941	BIRC5,BUB1B,BUB1,CCNE2,CDC6,ZWINT	0.00733062
23	29	263	6	CHROMOSOME_SEGREGATION	1.19228e-05	CDCA5,CENPF,NDC80,NUSAP1,TOP2A,ZWINT	0.000819691
23	15	263	5	ESTABLISHMENT_OF_ORGANELLE_LOCALIZATION	5.14049e-06	AP1M2,BIRC5,CDCA5,CENPF,NUSAP1	0.00042409
23	16	263	5	CELL_DIVISION	7.36545e-06	ANLN,BIRC5,NUSAP1,PRC1,RACGAP1	0.000552409
23	78	263	13	MITOSIS	1.49286e-09	ANLN,AURKA,BIRC5,BUB1B,BUB1,CDC25C,CDCA5,NDC80,NEK2,NUSAP1,TPX2,UBE2C,ZWINT	4.10538e-07
23	289	263	21	CELL_CYCLE_GO_0007049	8.37283e-08	ANLN,AURKA,BIRC5,BUB1B,BUB1,CCNE2,CDC25C,CDC6,CDCA5,CDKN3,CENPF,INHBA,KIF23,NDC80,NEK2,NUSAP1,PRC1,RACGAP1,TPX2,UBE2C,ZWINT	8.63448e-06
23	15	263	4	SISTER_CHROMATID_SEGREGATION	0.000128304	CDCA5,NDC80,NUSAP1,ZWINT	0.00622651
23	22	263	5	ORGANELLE_LOCALIZATION	4.05784e-05	AP1M2,BIRC5,CDCA5,CENPF,NUSAP1	0.00239123
23	59	263	7	INTERPHASE_OF_MITOTIC_CELL_CYCLE	9.69052e-05	BIRC5,CDC25C,CDC6,CDCA5,CDKN3,CENPF,INHBA	0.00499667
23	170	263	13	REGULATION_OF_CELL_CYCLE	1.50647e-05	ANLN,BIRC5,BUB1B,BUB1,CCNE2,CDC25C,CDC6,CDKN3,INHBA,NEK2,NUSAP1,UBE2C,ZWINT	0.000956029
23	80	263	13	M_PHASE_OF_MITOTIC_CELL_CYCLE	2.06522e-09	ANLN,AURKA,BIRC5,BUB1B,BUB1,CDC25C,CDCA5,NDC80,NEK2,NUSAP1,TPX2,UBE2C,ZWINT	4.25951e-07
23	10	263	3	CHROMOSOME_CONDENSATION	0.000663658	CDCA5,NUSAP1,TOP2A	0.0273759
24	228	182	14	DNA_METABOLIC_PROCESS	1.24436e-06	BLM,BRCA2,CDC6,CDT1,CHEK1,EXO1,FANCA,FEN1,KPNA2,POLQ,RAD51,RAD54L,RECQL4,TOP2A	3.94844e-05
24	114	182	9	DNA_REPAIR	1.43764e-05	BLM,BRCA2,EXO1,FANCA,FEN1,POLQ,RAD51,RAD54L,RECQL4	0.000382599
24	21	182	6	MITOTIC_CELL_CYCLE_CHECKPOINT	1.77408e-07	BUB1B,BUB1,CCNA2,MAD2L1,TTK,ZWINT	6.6528e-06
24	14	182	6	CYTOKINESIS	1.05705e-08	ANLN,BIRC5,BRCA2,NUSAP1,PRC1,RACGAP1	6.22905e-07
24	145	182	7	REGULATION_OF_KINASE_ACTIVITY	0.00249901	CCNE2,CDC25C,CDC6,CDKN3,CHEK1,CKS2,PKMYT1	0.0479461
24	143	182	7	REGULATION_OF_PROTEIN_KINASE_ACTIVITY	0.00231091	CCNE2,CDC25C,CDC6,CDKN3,CHEK1,CKS2,PKMYT1	0.0453929
24	181	182	11	RESPONSE_TO_ENDOGENOUS_STIMULUS	1.95573e-05	BLM,BRCA2,CCNA2,CHEK1,EXO1,FANCA,FEN1,POLQ,RAD51,RAD54L,RECQL4	0.000504212
24	105	182	29	M_PHASE	0	ANLN,AURKA,BIRC5,BUB1B,BUB1,CCNA2,CDC25C,CDCA5,CENPE,CHEK1,CIT,KIF11,KIF15,KIF2C,KPNA2,MAD2L1,NCAPH,NDC80,NEK2,NUSAP1,PKMYT1,PLK1,RAD51,RAD54L,SMC4,TPX2,TTK,UBE2C,ZWINT	0
24	73	182	8	MICROTUBULE_BASED_PROCESS	3.81575e-06	KIF11,KIF23,KIF2C,KPNA2,NUSAP1,PRC1,STMN1,TTK	0.000112428
24	22	182	4	DNA_INTEGRITY_CHECKPOINT	0.000153071	CCNA2,CDC6,CDT1,CHEK1	0.00341307
24	40	182	13	REGULATION_OF_MITOSIS	1.22125e-15	ANLN,BIRC5,BUB1B,BUB1,CCNA2,CDC25C,MAD2L1,NEK2,NUSAP1,PKMYT1,TTK,UBE2C,ZWINT	1.25941e-13
24	30	182	7	MICROTUBULE_CYTOSKELETON_ORGANIZATION_AND_BIOGENESIS	7.47653e-08	KIF11,KIF23,KIF2C,NUSAP1,PRC1,STMN1,TTK	3.08407e-06
24	65	182	9	INTERPHASE	1.20745e-07	BIRC5,CDC25C,CDC6,CDC7,CDCA5,CDKN3,CENPF,INHBA,KPNA2	4.74355e-06
24	177	182	39	CELL_CYCLE_PROCESS	0	ANLN,AURKA,BIRC5,BRCA2,BUB1B,BUB1,CCNA2,CDC25C,CDC6,CDC7,CDCA5,CDKN3,CENPE,CENPF,CHEK1,CIT,INHBA,KIF11,KIF15,KIF23,KIF2C,KPNA2,MAD2L1,NCAPH,NDC80,NEK2,NUSAP1,PKMYT1,PLK1,PRC1,RACGAP1,RAD51,RAD54L,SMC4,STMN1,TPX2,TTK,UBE2C,ZWINT	0
24	14	182	7	MITOTIC_SISTER_CHROMATID_SEGREGATION	1.49611e-10	CDCA5,CENPE,NCAPH,NDC80,NUSAP1,SMC4,ZWINT	1.02857e-08
24	41	182	4	REGULATION_OF_DNA_METABOLIC_PROCESS	0.00175667	CDC6,CDT1,KPNA2,RAD51	0.0362313
24	142	182	34	MITOTIC_CELL_CYCLE	0	ANLN,AURKA,BIRC5,BUB1B,BUB1,CCNA2,CDC25C,CDC6,CDC7,CDCA5,CDKN3,CENPE,CENPF,CIT,INHBA,KIF11,KIF15,KIF23,KIF2C,KPNA2,MAD2L1,NCAPH,NDC80,NEK2,NUSAP1,PKMYT1,PLK1,PRC1,SMC4,STMN1,TPX2,TTK,UBE2C,ZWINT	0
24	158	182	34	CELL_CYCLE_PHASE	0	ANLN,AURKA,BIRC5,BUB1B,BUB1,CCNA2,CDC25C,CDC6,CDC7,CDCA5,CDKN3,CENPE,CENPF,CHEK1,CIT,INHBA,KIF11,KIF15,KIF2C,KPNA2,MAD2L1,NCAPH,NDC80,NEK2,NUSAP1,PKMYT1,PLK1,RAD51,RAD54L,SMC4,TPX2,TTK,UBE2C,ZWINT	0
24	45	182	11	CELL_CYCLE_CHECKPOINT_GO_0000075	7.02782e-12	BIRC5,BUB1B,BUB1,CCNA2,CCNE2,CDC6,CDT1,CHEK1,MAD2L1,TTK,ZWINT	5.79795e-10
24	29	182	9	CHROMOSOME_SEGREGATION	5.59934e-11	CDCA5,CENPE,CENPF,NCAPH,NDC80,NUSAP1,SMC4,TOP2A,ZWINT	4.19951e-09
24	15	182	5	ESTABLISHMENT_OF_ORGANELLE_LOCALIZATION	8.40929e-07	BIRC5,CDCA5,CENPE,CENPF,NUSAP1	2.99555e-05
24	16	182	6	CELL_DIVISION	2.75991e-08	ANLN,BIRC5,BRCA2,NUSAP1,PRC1,RACGAP1	1.42308e-06
24	21	182	3	REGULATION_OF_MITOTIC_CELL_CYCLE	0.00225481	BIRC5,CDC25C,CDC6	0.0453711
24	42	182	7	REGULATION_OF_CYCLIN_DEPENDENT_PROTEIN_KINASE_ACTIVITY	8.71434e-07	CCNE2,CDC25C,CDC6,CDKN3,CHEK1,CKS2,PKMYT1	2.99555e-05
24	42	182	6	DNA_RECOMBINATION	1.37488e-05	BLM,CHEK1,EXO1,KPNA2,RAD51,RAD54L	0.000378091
24	8	182	5	MITOTIC_SPINDLE_ORGANIZATION_AND_BIOGENESIS	1.68563e-08	KIF11,KIF23,PRC1,STMN1,TTK	9.27098e-07
24	78	182	25	MITOSIS	0	ANLN,AURKA,BIRC5,BUB1B,BUB1,CCNA2,CDC25C,CDCA5,CENPE,CIT,KIF11,KIF15,KIF2C,MAD2L1,NCAPH,NDC80,NEK2,NUSAP1,PKMYT1,PLK1,SMC4,TPX2,TTK,UBE2C,ZWINT	0
24	289	182	43	CELL_CYCLE_GO_0007049	0	ANLN,AURKA,BIRC5,BRCA2,BUB1B,BUB1,CCNA2,CCNE2,CDC20,CDC25C,CDC6,CDC7,CDCA5,CDKN3,CDT1,CENPE,CENPF,CHEK1,CIT,CKS2,INHBA,KIF11,KIF15,KIF23,KIF2C,KPNA2,MAD2L1,NCAPH,NDC80,NEK2,NUSAP1,PKMYT1,PLK1,PRC1,RACGAP1,RAD51,RAD54L,SMC4,STMN1,TPX2,TTK,UBE2C,ZWINT	0
24	15	182	7	SISTER_CHROMATID_SEGREGATION	2.77528e-10	CDCA5,CENPE,NCAPH,NDC80,NUSAP1,SMC4,ZWINT	1.76124e-08
24	22	182	5	ORGANELLE_LOCALIZATION	6.86126e-06	BIRC5,CDCA5,CENPE,CENPF,NUSAP1	0.000195191
24	185	182	11	CYTOSKELETON_ORGANIZATION_AND_BIOGENESIS	2.39714e-05	ANLN,KIF11,KIF23,KIF2C,KPNA2,NUAK2,NUSAP1,PRC1,RACGAP1,STMN1,TTK	0.000581659
24	103	182	8	CHROMOSOME_ORGANIZATION_AND_BIOGENESIS	4.88616e-05	CDCA5,CENPE,NCAPH,NDC80,NUSAP1,SMC4,TOP2A,ZWINT	0.00111975
24	59	182	9	INTERPHASE_OF_MITOTIC_CELL_CYCLE	5.06661e-08	BIRC5,CDC25C,CDC6,CDC7,CDCA5,CDKN3,CENPF,INHBA,KPNA2	2.3222e-06
24	29	182	5	DNA_PACKAGING	2.87923e-05	CDCA5,NCAPH,NUSAP1,SMC4,TOP2A	0.000678676
24	9	182	5	SPINDLE_ORGANIZATION_AND_BIOGENESIS	3.75371e-08	KIF11,KIF23,PRC1,STMN1,TTK	1.82165e-06
24	146	182	11	RESPONSE_TO_DNA_DAMAGE_STIMULUS	2.50088e-06	BLM,BRCA2,CCNA2,CHEK1,EXO1,FANCA,FEN1,POLQ,RAD51,RAD54L,RECQL4	7.64159e-05
24	170	182	21	REGULATION_OF_CELL_CYCLE	3.33067e-15	ANLN,BIRC5,BUB1B,BUB1,CCNA2,CCNE2,CDC25C,CDC6,CDC7,CDKN3,CDT1,CHEK1,CKS2,INHBA,MAD2L1,NEK2,NUSAP1,PKMYT1,TTK,UBE2C,ZWINT	3.05311e-13
24	80	182	25	M_PHASE_OF_MITOTIC_CELL_CYCLE	0	ANLN,AURKA,BIRC5,BUB1B,BUB1,CCNA2,CDC25C,CDCA5,CENPE,CIT,KIF11,KIF15,KIF2C,MAD2L1,NCAPH,NDC80,NEK2,NUSAP1,PKMYT1,PLK1,SMC4,TPX2,TTK,UBE2C,ZWINT	0
24	10	182	5	CHROMOSOME_CONDENSATION	7.43031e-08	CDCA5,NCAPH,NUSAP1,SMC4,TOP2A	3.08407e-06
24	27	182	4	G1_S_TRANSITION_OF_MITOTIC_CELL_CYCLE	0.000349508	CDC7,CDCA5,CDKN3,INHBA	0.00739344
26	21	252	6	MITOTIC_CELL_CYCLE_CHECKPOINT	1.20107e-06	BUB1B,BUB1,CCNA2,MAD2L1,TTK,ZWINT	5.8287e-05
26	14	252	5	CYTOKINESIS	2.82143e-06	ANLN,BIRC5,NUSAP1,PRC1,RACGAP1	0.000122509
26	145	252	9	REGULATION_OF_KINASE_ACTIVITY	0.00104889	CCNE2,CDC25C,CDC6,CDKN3,CHEK1,CKS2,PKMYT1,PRLR,RGS4	0.0270418
26	143	252	9	REGULATION_OF_PROTEIN_KINASE_ACTIVITY	0.000950594	CCNE2,CDC25C,CDC6,CDKN3,CHEK1,CKS2,PKMYT1,PRLR,RGS4	0.0252981
26	105	252	27	M_PHASE	0	ANLN,AURKA,BIRC5,BUB1B,BUB1,CCNA2,CDC25C,CDCA5,CENPE,CHEK1,CIT,KIF11,KIF15,KIF2C,KPNA2,MAD2L1,NCAPH,NDC80,NEK2,NUSAP1,PKMYT1,RAD51,RAD54L,TPX2,TTK,UBE2C,ZWINT	0
26	149	252	9	REGULATION_OF_TRANSFERASE_ACTIVITY	0.00127021	CCNE2,CDC25C,CDC6,CDKN3,CHEK1,CKS2,PKMYT1,PRLR,RGS4	0.0308213
26	73	252	8	MICROTUBULE_BASED_PROCESS	4.0582e-05	AP1M2,KIF11,KIF23,KIF2C,KPNA2,NUSAP1,PRC1,TTK	0.00124001
26	40	252	13	REGULATION_OF_MITOSIS	8.73746e-14	ANLN,BIRC5,BUB1B,BUB1,CCNA2,CDC25C,MAD2L1,NEK2,NUSAP1,PKMYT1,TTK,UBE2C,ZWINT	9.0105e-12
26	30	252	6	MICROTUBULE_CYTOSKELETON_ORGANIZATION_AND_BIOGENESIS	1.15103e-05	KIF11,KIF23,KIF2C,NUSAP1,PRC1,TTK	0.000395668
26	65	252	10	INTERPHASE	1.78674e-07	BIRC5,CDC25C,CDC6,CDC7,CDCA5,CDKN3,CENPF,INHBA,KPNA2,TIMELESS	9.82709e-06
26	177	252	36	CELL_CYCLE_PROCESS	0	ANLN,AURKA,BIRC5,BUB1B,BUB1,CCNA2,CDC25C,CDC6,CDC7,CDCA5,CDKN3,CENPE,CENPF,CHEK1,CIT,INHBA,KIF11,KIF15,KIF23,KIF2C,KPNA2,MAD2L1,NCAPH,NDC80,NEK2,NUSAP1,PKMYT1,PRC1,RACGAP1,RAD51,RAD54L,TIMELESS,TPX2,TTK,UBE2C,ZWINT	0
26	14	252	6	MITOTIC_SISTER_CHROMATID_SEGREGATION	7.37051e-08	CDCA5,CENPE,NCAPH,NDC80,NUSAP1,ZWINT	5.06723e-06
26	142	252	31	MITOTIC_CELL_CYCLE	0	ANLN,AURKA,BIRC5,BUB1B,BUB1,CCNA2,CDC25C,CDC6,CDC7,CDCA5,CDKN3,CENPE,CENPF,CIT,INHBA,KIF11,KIF15,KIF23,KIF2C,KPNA2,MAD2L1,NCAPH,NDC80,NEK2,NUSAP1,PKMYT1,PRC1,TPX2,TTK,UBE2C,ZWINT	0
26	158	252	33	CELL_CYCLE_PHASE	0	ANLN,AURKA,BIRC5,BUB1B,BUB1,CCNA2,CDC25C,CDC6,CDC7,CDCA5,CDKN3,CENPE,CENPF,CHEK1,CIT,INHBA,KIF11,KIF15,KIF2C,KPNA2,MAD2L1,NCAPH,NDC80,NEK2,NUSAP1,PKMYT1,RAD51,RAD54L,TIMELESS,TPX2,TTK,UBE2C,ZWINT	0
26	45	252	10	CELL_CYCLE_CHECKPOINT_GO_0000075	4.33332e-09	BIRC5,BUB1B,BUB1,CCNA2,CCNE2,CDC6,CHEK1,MAD2L1,TTK,ZWINT	3.57499e-07
26	29	252	8	CHROMOSOME_SEGREGATION	2.52299e-08	CDCA5,CENPE,CENPF,NCAPH,NDC80,NUSAP1,TOP2A,ZWINT	1.89225e-06
26	15	252	6	ESTABLISHMENT_OF_ORGANELLE_LOCALIZATION	1.2104e-07	AP1M2,BIRC5,CDCA5,CENPE,CENPF,NUSAP1	7.13271e-06
26	16	252	5	CELL_DIVISION	5.98108e-06	ANLN,BIRC5,NUSAP1,PRC1,RACGAP1	0.000241495
26	42	252	7	REGULATION_OF_CYCLIN_DEPENDENT_PROTEIN_KINASE_ACTIVITY	7.55826e-06	CCNE2,CDC25C,CDC6,CDKN3,CHEK1,CKS2,PKMYT1	0.000283435
26	42	252	6	DNA_RECOMBINATION	8.5254e-05	BLM,CHEK1,EXO1,KPNA2,RAD51,RAD54L	0.00251195
26	8	252	4	MITOTIC_SPINDLE_ORGANIZATION_AND_BIOGENESIS	6.14715e-06	KIF11,KIF23,PRC1,TTK	0.000241495
26	78	252	23	MITOSIS	0	ANLN,AURKA,BIRC5,BUB1B,BUB1,CCNA2,CDC25C,CDCA5,CENPE,CIT,KIF11,KIF15,KIF2C,MAD2L1,NCAPH,NDC80,NEK2,NUSAP1,PKMYT1,TPX2,TTK,UBE2C,ZWINT	0
26	289	252	40	CELL_CYCLE_GO_0007049	0	ANLN,AURKA,BIRC5,BUB1B,BUB1,CCNA2,CCNE2,CDC20,CDC25C,CDC6,CDC7,CDCA5,CDKN3,CENPE,CENPF,CHEK1,CIT,CKS2,INHBA,KIF11,KIF15,KIF23,KIF2C,KPNA2,MAD2L1,MCM2,NCAPH,NDC80,NEK2,NUSAP1,PKMYT1,PRC1,RACGAP1,RAD51,RAD54L,TIMELESS,TPX2,TTK,UBE2C,ZWINT	0
26	15	252	6	SISTER_CHROMATID_SEGREGATION	1.2104e-07	CDCA5,CENPE,NCAPH,NDC80,NUSAP1,ZWINT	7.13271e-06
26	22	252	6	ORGANELLE_LOCALIZATION	1.62729e-06	AP1M2,BIRC5,CDCA5,CENPE,CENPF,NUSAP1	7.4584e-05
26	185	252	12	CYTOSKELETON_ORGANIZATION_AND_BIOGENESIS	0.000105262	ANLN,AP1M2,KIF11,KIF23,KIF2C,KPNA2,KRT19,NUSAP1,PRC1,PREX1,RACGAP1,TTK	0.00299453
26	59	252	9	INTERPHASE_OF_MITOTIC_CELL_CYCLE	8.03685e-07	BIRC5,CDC25C,CDC6,CDC7,CDCA5,CDKN3,CENPF,INHBA,KPNA2	4.144e-05
26	29	252	4	DNA_PACKAGING	0.0015604	CDCA5,NCAPH,NUSAP1,TOP2A	0.0367809
26	9	252	4	SPINDLE_ORGANIZATION_AND_BIOGENESIS	1.09122e-05	KIF11,KIF23,PRC1,TTK	0.000391416
26	170	252	21	REGULATION_OF_CELL_CYCLE	2.15938e-12	ANLN,BIRC5,BUB1B,BUB1,CCNA2,CCNE2,CDC25C,CDC6,CDC7,CDKN3,CHEK1,CKS2,INHBA,MAD2L1,NEK2,NUSAP1,PKMYT1,TIMELESS,TTK,UBE2C,ZWINT	1.97944e-10
26	80	252	23	M_PHASE_OF_MITOTIC_CELL_CYCLE	0	ANLN,AURKA,BIRC5,BUB1B,BUB1,CCNA2,CDC25C,CDCA5,CENPE,CIT,KIF11,KIF15,KIF2C,MAD2L1,NCAPH,NDC80,NEK2,NUSAP1,PKMYT1,TPX2,TTK,UBE2C,ZWINT	0
26	10	252	4	CHROMOSOME_CONDENSATION	1.79362e-05	CDCA5,NCAPH,NUSAP1,TOP2A	0.000591894
26	27	252	4	G1_S_TRANSITION_OF_MITOTIC_CELL_CYCLE	0.00118514	CDC7,CDCA5,CDKN3,INHBA	0.0296284
27	14	270	4	CYTOKINESIS	0.000105683	ANLN,BIRC5,NUSAP1,PRC1	0.00581254
27	105	270	17	M_PHASE	1.04313e-11	ANLN,AURKA,BIRC5,BUB1B,BUB1,CDC25C,CDCA5,CENPE,CIT,KIF15,MAD2L1,NDC80,NEK2,NUSAP1,RAD51,TPX2,UBE2C	1.72117e-09
27	40	270	9	REGULATION_OF_MITOSIS	4.24171e-08	ANLN,BIRC5,BUB1B,BUB1,CDC25C,MAD2L1,NEK2,NUSAP1,UBE2C	4.37427e-06
27	65	270	6	INTERPHASE	0.00136761	BIRC5,CDC25C,CDC6,CDCA5,CDKN3,CENPF	0.0433953
27	177	270	22	CELL_CYCLE_PROCESS	2.23865e-12	ANLN,AURKA,BIRC5,BUB1B,BUB1,CDC25C,CDC6,CDCA5,CDKN3,CENPE,CENPF,CIT,KIF15,KIF23,MAD2L1,NDC80,NEK2,NUSAP1,PRC1,RAD51,TPX2,UBE2C	4.61722e-10
27	14	270	4	MITOTIC_SISTER_CHROMATID_SEGREGATION	0.000105683	CDCA5,CENPE,NDC80,NUSAP1	0.00581254
27	142	270	21	MITOTIC_CELL_CYCLE	2.27374e-13	ANLN,AURKA,BIRC5,BUB1B,BUB1,CDC25C,CDC6,CDCA5,CDKN3,CENPE,CENPF,CIT,KIF15,KIF23,MAD2L1,NDC80,NEK2,NUSAP1,PRC1,TPX2,UBE2C	1.87583e-10
27	158	270	20	CELL_CYCLE_PHASE	1.65049e-11	ANLN,AURKA,BIRC5,BUB1B,BUB1,CDC25C,CDC6,CDCA5,CDKN3,CENPE,CENPF,CIT,KIF15,MAD2L1,NDC80,NEK2,NUSAP1,RAD51,TPX2,UBE2C	2.26942e-09
27	45	270	6	CELL_CYCLE_CHECKPOINT_GO_0000075	0.000184481	BIRC5,BUB1B,BUB1,CCNE2,CDC6,MAD2L1	0.00854915
27	29	270	6	CHROMOSOME_SEGREGATION	1.3844e-05	CDCA5,CENPE,CENPF,NDC80,NUSAP1,TOP2A	0.0010383
27	110	270	9	METAL_ION_TRANSPORT	0.000228864	ABCC8,ATP2A3,KCNC1,KCNC3,KCNH2,KCNJ3,KCNJ6,KCNK3,KCNQ2	0.0094407
27	15	270	5	ESTABLISHMENT_OF_ORGANELLE_LOCALIZATION	5.84375e-06	BIRC5,CDCA5,CENPE,CENPF,NUSAP1	0.000535677
27	16	270	4	CELL_DIVISION	0.000186527	ANLN,BIRC5,NUSAP1,PRC1	0.00854915
27	167	270	10	SECRETION	0.00124826	AP3B2,CPLX2,NPHS1,RAB26,RAB3A,SCG2,SNAP25,STX1A,SYT1,TPD52	0.0411924
27	27	270	4	GENERATION_OF_A_SIGNAL_INVOLVED_IN_CELL_CELL_SIGNALING	0.00152856	RAB3A,SNAP25,STX1A,SYT1	0.046706
27	42	270	5	REGULATION_OF_CYCLIN_DEPENDENT_PROTEIN_KINASE_ACTIVITY	0.00109324	CCNE2,CDC25C,CDC6,CDKN3,CKS2	0.0391312
27	78	270	16	MITOSIS	9.56457e-13	ANLN,AURKA,BIRC5,BUB1B,BUB1,CDC25C,CDCA5,CENPE,CIT,KIF15,MAD2L1,NDC80,NEK2,NUSAP1,TPX2,UBE2C	3.94539e-10
27	289	270	24	CELL_CYCLE_GO_0007049	1.14298e-09	ANLN,AURKA,BIRC5,BUB1B,BUB1,CCNE2,CDC25C,CDC6,CDCA5,CDKN3,CENPE,CENPF,CIT,CKS2,KIF15,KIF23,MAD2L1,NDC80,NEK2,NUSAP1,PRC1,RAD51,TPX2,UBE2C	1.34708e-07
27	137	270	9	CATION_TRANSPORT	0.00113836	ABCC8,ATP2A3,KCNC1,KCNC3,KCNH2,KCNJ3,KCNJ6,KCNK3,KCNQ2	0.0391312
27	15	270	4	SISTER_CHROMATID_SEGREGATION	0.000141988	CDCA5,CENPE,NDC80,NUSAP1	0.00732123
27	22	270	5	ORGANELLE_LOCALIZATION	4.59982e-05	BIRC5,CDCA5,CENPE,CENPF,NUSAP1	0.00291911
27	87	270	8	MONOVALENT_INORGANIC_CATION_TRANSPORT	0.000228865	ABCC8,KCNC1,KCNC3,KCNH2,KCNJ3,KCNJ6,KCNK3,KCNQ2	0.0094407
27	59	270	6	INTERPHASE_OF_MITOTIC_CELL_CYCLE	0.000819367	BIRC5,CDC25C,CDC6,CDCA5,CDKN3,CENPF	0.0307263
27	57	270	8	POTASSIUM_ION_TRANSPORT	1.05212e-05	ABCC8,KCNC1,KCNC3,KCNH2,KCNJ3,KCNJ6,KCNK3,KCNQ2	0.000867999
27	170	270	13	REGULATION_OF_CELL_CYCLE	1.989e-05	ANLN,BIRC5,BUB1B,BUB1,CCNE2,CDC25C,CDC6,CDKN3,CKS2,MAD2L1,NEK2,NUSAP1,UBE2C	0.00136744
27	80	270	16	M_PHASE_OF_MITOTIC_CELL_CYCLE	1.44962e-12	ANLN,AURKA,BIRC5,BUB1B,BUB1,CDC25C,CDCA5,CENPE,CIT,KIF15,MAD2L1,NDC80,NEK2,NUSAP1,TPX2,UBE2C	3.98645e-10
27	10	270	3	CHROMOSOME_CONDENSATION	0.000716434	CDCA5,NUSAP1,TOP2A	0.0281456
28	21	246	4	MITOTIC_CELL_CYCLE_CHECKPOINT	0.000400697	BUB1,MAD2L1,TTK,ZWINT	0.0275479
28	105	246	13	M_PHASE	2.77046e-08	AURKA,BIRC5,BUB1,CDC25C,CENPE,KIF2C,MAD2L1,PKMYT1,RAD21,RAD54B,TTK,UBE2C,ZWINT	1.14281e-05
28	40	246	8	REGULATION_OF_MITOSIS	3.18392e-07	BIRC5,BUB1,CDC25C,MAD2L1,PKMYT1,TTK,UBE2C,ZWINT	3.75248e-05
28	177	246	17	CELL_CYCLE_PROCESS	9.98133e-09	AURKA,BIRC5,BUB1,CDC25C,CDC6,CENPE,INHBA,KIF23,KIF2C,MAD2L1,PKMYT1,RACGAP1,RAD21,RAD54B,TTK,UBE2C,ZWINT	8.2346e-06
28	142	246	14	MITOTIC_CELL_CYCLE	1.49285e-07	AURKA,BIRC5,BUB1,CDC25C,CDC6,CENPE,INHBA,KIF23,KIF2C,MAD2L1,PKMYT1,TTK,UBE2C,ZWINT	2.05267e-05
28	158	246	15	CELL_CYCLE_PHASE	8.80331e-08	AURKA,BIRC5,BUB1,CDC25C,CDC6,CENPE,INHBA,KIF2C,MAD2L1,PKMYT1,RAD21,RAD54B,TTK,UBE2C,ZWINT	1.81568e-05
28	45	246	7	CELL_CYCLE_CHECKPOINT_GO_0000075	1.03923e-05	BIRC5,BUB1,CCNE2,CDC6,MAD2L1,TTK,ZWINT	0.000952624
28	78	246	11	MITOSIS	8.48431e-08	AURKA,BIRC5,BUB1,CDC25C,CENPE,KIF2C,MAD2L1,PKMYT1,TTK,UBE2C,ZWINT	1.81568e-05
28	289	246	18	CELL_CYCLE_GO_0007049	2.53684e-06	AURKA,BIRC5,BUB1,CCNE2,CDC25C,CDC6,CENPE,INHBA,KIF23,KIF2C,MAD2L1,PKMYT1,RACGAP1,RAD21,RAD54B,TTK,UBE2C,ZWINT	0.000261612
28	170	246	11	REGULATION_OF_CELL_CYCLE	0.000168763	BIRC5,BUB1,CCNE2,CDC25C,CDC6,INHBA,MAD2L1,PKMYT1,TTK,UBE2C,ZWINT	0.0126572
28	45	246	6	UBIQUITIN_CYCLE	0.000111009	ISG15,RNF139,UBE2C,UBE2V2,VCPIP1,WWP1	0.00915824
28	80	246	11	M_PHASE_OF_MITOTIC_CELL_CYCLE	1.10886e-07	AURKA,BIRC5,BUB1,CDC25C,CENPE,KIF2C,MAD2L1,PKMYT1,TTK,UBE2C,ZWINT	1.82961e-05
29	39	245	5	REGULATION_OF_SECRETION	0.00049879	INHBA,NLRP2,NOD2,PYCARD,PYDC1	0.0239023
29	15	245	4	REGULATION_OF_CYTOKINE_SECRETION	9.75395e-05	NLRP2,NOD2,PYCARD,PYDC1	0.00619001
29	108	245	8	SECRETION_BY_CELL	0.000521505	COG2,DOPEY2,KRT18,NLRP2,NOD2,PYCARD,PYDC1,RAB26	0.0239023
29	105	245	10	M_PHASE	1.21933e-05	ANLN,BUB1B,BUB1,CDCA5,KIF15,NEK2,RAD51,TPX2,TTK,UBE2C	0.00160385
29	95	245	9	SKELETAL_DEVELOPMENT	3.48336e-05	AEBP1,COL10A1,COL11A1,COL12A1,COL1A2,COMP,INHBA,MATN3,POSTN	0.00276222
29	40	245	6	REGULATION_OF_MITOSIS	5.49343e-05	ANLN,BUB1B,BUB1,NEK2,TTK,UBE2C	0.00377673
29	177	245	13	CELL_CYCLE_PROCESS	1.09173e-05	ANLN,BUB1B,BUB1,CDCA5,CDKN3,CENPF,INHBA,KIF15,NEK2,RAD51,TPX2,TTK,UBE2C	0.00160385
29	142	245	12	MITOTIC_CELL_CYCLE	5.73457e-06	ANLN,BUB1B,BUB1,CDCA5,CDKN3,CENPF,INHBA,KIF15,NEK2,TPX2,TTK,UBE2C	0.00160385
29	158	245	13	CELL_CYCLE_PHASE	3.14168e-06	ANLN,BUB1B,BUB1,CDCA5,CDKN3,CENPF,INHBA,KIF15,NEK2,RAD51,TPX2,TTK,UBE2C	0.00160385
29	10	245	4	INTERLEUKIN_1_SECRETION	1.60517e-05	NLRP2,NOD2,PYCARD,PYDC1	0.00160385
29	10	245	4	POSITIVE_REGULATION_OF_CYTOKINE_SECRETION	1.60517e-05	NLRP2,NOD2,PYCARD,PYDC1	0.00160385
29	12	245	4	POSITIVE_REGULATION_OF_PROTEIN_SECRETION	3.68296e-05	NLRP2,NOD2,PYCARD,PYDC1	0.00276222
29	167	245	10	SECRETION	0.000594653	COG2,DOPEY2,INHBA,KRT18,NLRP2,NOD2,PYCARD,PYDC1,RAB26,SCNN1A	0.0258204
29	78	245	9	MITOSIS	6.95285e-06	ANLN,BUB1B,BUB1,CDCA5,KIF15,NEK2,TPX2,TTK,UBE2C	0.00160385
29	289	245	14	CELL_CYCLE_GO_0007049	0.000454914	ANLN,BUB1B,BUB1,CDCA5,CDKN3,CENPF,CKS2,INHBA,KIF15,NEK2,RAD51,TPX2,TTK,UBE2C	0.0234565
29	21	245	4	REGULATION_OF_PROTEIN_SECRETION	0.000394557	NLRP2,NOD2,PYCARD,PYDC1	0.0217006
29	20	245	5	POSITIVE_REGULATION_OF_SECRETION	1.74966e-05	INHBA,NLRP2,NOD2,PYCARD,PYDC1	0.00160385
29	17	245	4	CYTOKINE_SECRETION	0.000165556	NLRP2,NOD2,PYCARD,PYDC1	0.00975598
29	80	245	9	M_PHASE_OF_MITOTIC_CELL_CYCLE	8.58336e-06	ANLN,BUB1B,BUB1,CDCA5,KIF15,NEK2,TPX2,TTK,UBE2C	0.00160385
30	142	278	11	MITOTIC_CELL_CYCLE	9.99706e-05	BUB1,CDC25C,CDC6,CENPF,CIT,INHBA,KIF22,KIF2C,NEK2,TPX2,TTK	0.0427395
30	78	278	8	MITOSIS	0.00012997	BUB1,CDC25C,CIT,KIF22,KIF2C,NEK2,TPX2,TTK	0.0427395
30	80	278	8	M_PHASE_OF_MITOTIC_CELL_CYCLE	0.000155416	BUB1,CDC25C,CIT,KIF22,KIF2C,NEK2,TPX2,TTK	0.0427395
31	105	161	13	M_PHASE	1.56705e-10	ANLN,BIRC5,BUB1B,BUB1,CDC25C,CDCA5,CENPE,CHEK1,KIF15,KIF2C,NEK2,TPX2,UBE2C	2.1547e-08
31	95	161	7	SKELETAL_DEVELOPMENT	9.47994e-05	AEBP1,COL10A1,COL11A1,COMP,INHBA,MATN3,POSTN	0.00521397
31	40	161	7	REGULATION_OF_MITOSIS	2.67961e-07	ANLN,BIRC5,BUB1B,BUB1,CDC25C,NEK2,UBE2C	2.76335e-05
31	65	161	6	INTERPHASE	8.68079e-05	BIRC5,CDC25C,CDCA5,CDKN3,CENPF,INHBA	0.00511546
31	177	161	17	CELL_CYCLE_PROCESS	1.34353e-11	ANLN,BIRC5,BUB1B,BUB1,CDC25C,CDCA5,CDKN3,CENPE,CENPF,CHEK1,INHBA,KIF15,KIF23,KIF2C,NEK2,TPX2,UBE2C	5.54204e-09
31	142	161	16	MITOTIC_CELL_CYCLE	4.76497e-12	ANLN,BIRC5,BUB1B,BUB1,CDC25C,CDCA5,CDKN3,CENPE,CENPF,INHBA,KIF15,KIF23,KIF2C,NEK2,TPX2,UBE2C	3.9311e-09
31	158	161	16	CELL_CYCLE_PHASE	2.47273e-11	ANLN,BIRC5,BUB1B,BUB1,CDC25C,CDCA5,CDKN3,CENPE,CENPF,CHEK1,INHBA,KIF15,KIF2C,NEK2,TPX2,UBE2C	6.80002e-09
31	15	161	5	ESTABLISHMENT_OF_ORGANELLE_LOCALIZATION	4.57826e-07	AP1M2,BIRC5,CDCA5,CENPE,CENPF	4.19674e-05
31	172	161	10	PROTEOLYSIS	2.40474e-05	CDC20,CORIN,MMP11,MMP12,MMP13,MMP1,MMP9,OLR1,PLAU,UBE2C	0.00165326
31	78	161	12	MITOSIS	6.02609e-11	ANLN,BIRC5,BUB1B,BUB1,CDC25C,CDCA5,CENPE,KIF15,KIF2C,NEK2,TPX2,UBE2C	1.24288e-08
31	289	161	18	CELL_CYCLE_GO_0007049	4.03977e-09	ANLN,BIRC5,BUB1B,BUB1,CDC20,CDC25C,CDCA5,CDKN3,CENPE,CENPF,CHEK1,INHBA,KIF15,KIF23,KIF2C,NEK2,TPX2,UBE2C	4.76116e-07
31	22	161	5	ORGANELLE_LOCALIZATION	3.76759e-06	AP1M2,BIRC5,CDCA5,CENPE,CENPF	0.000310827
31	59	161	6	INTERPHASE_OF_MITOTIC_CELL_CYCLE	5.00495e-05	BIRC5,CDC25C,CDCA5,CDKN3,CENPF,INHBA	0.00317622
31	170	161	10	REGULATION_OF_CELL_CYCLE	2.17371e-05	ANLN,BIRC5,BUB1B,BUB1,CDC25C,CDKN3,CHEK1,INHBA,NEK2,UBE2C	0.00163028
31	80	161	12	M_PHASE_OF_MITOTIC_CELL_CYCLE	8.19965e-11	ANLN,BIRC5,BUB1B,BUB1,CDC25C,CDCA5,CENPE,KIF15,KIF2C,NEK2,TPX2,UBE2C	1.35294e-08
32	21	276	4	MITOTIC_CELL_CYCLE_CHECKPOINT	0.000618678	BUB1B,BUB1,MAD2L1,TTK	0.0182289
32	14	276	5	CYTOKINESIS	4.40569e-06	ANLN,BIRC5,BRCA2,NUSAP1,RACGAP1	0.000242313
32	145	276	10	REGULATION_OF_KINASE_ACTIVITY	0.000495914	CCNE2,CDC25C,CDC6,CDKN3,CHEK1,CKS2,ERBB2,PKMYT1,PRLR,TRIB3	0.0163652
32	143	276	10	REGULATION_OF_PROTEIN_KINASE_ACTIVITY	0.000444293	CCNE2,CDC25C,CDC6,CDKN3,CHEK1,CKS2,ERBB2,PKMYT1,PRLR,TRIB3	0.0159366
32	105	276	23	M_PHASE	0	ANLN,AURKA,BIRC5,BUB1B,BUB1,CDC25C,CDCA5,CENPE,CHEK1,KIF15,KIF2C,KPNA2,MAD2L1,NCAPH,NDC80,NEK2,NUSAP1,PKMYT1,RAD51,RAD54L,TPX2,TTK,UBE2C	0
32	149	276	10	REGULATION_OF_TRANSFERASE_ACTIVITY	0.000614151	CCNE2,CDC25C,CDC6,CDKN3,CHEK1,CKS2,ERBB2,PKMYT1,PRLR,TRIB3	0.0182289
32	95	276	8	SKELETAL_DEVELOPMENT	0.000484109	COL10A1,COL11A1,COL12A1,COMP,INHBA,MATN3,POSTN,TEAD4	0.0163652
32	40	276	11	REGULATION_OF_MITOSIS	1.53792e-10	ANLN,BIRC5,BUB1B,BUB1,CDC25C,MAD2L1,NEK2,NUSAP1,PKMYT1,TTK,UBE2C	1.58598e-08
32	65	276	10	INTERPHASE	4.1434e-07	BIRC5,CDC25C,CDC6,CDC7,CDCA5,CDKN3,CENPF,E2F1,INHBA,KPNA2	3.10755e-05
32	9	276	3	RESPONSE_TO_STEROID_HORMONE_STIMULUS	0.000542327	BRCA2,GATA3,KRT19	0.0172084
32	177	276	32	CELL_CYCLE_PROCESS	0	ANLN,AURKA,BIRC5,BRCA2,BUB1B,BUB1,CDC25C,CDC6,CDC7,CDCA5,CDKN3,CENPE,CENPF,CHEK1,E2F1,INHBA,KIF15,KIF23,KIF2C,KPNA2,MAD2L1,NCAPH,NDC80,NEK2,NUSAP1,PKMYT1,RACGAP1,RAD51,RAD54L,TPX2,TTK,UBE2C	0
32	14	276	5	MITOTIC_SISTER_CHROMATID_SEGREGATION	4.40569e-06	CDCA5,CENPE,NCAPH,NDC80,NUSAP1	0.000242313
32	142	276	27	MITOTIC_CELL_CYCLE	0	ANLN,AURKA,BIRC5,BUB1B,BUB1,CDC25C,CDC6,CDC7,CDCA5,CDKN3,CENPE,CENPF,E2F1,INHBA,KIF15,KIF23,KIF2C,KPNA2,MAD2L1,NCAPH,NDC80,NEK2,NUSAP1,PKMYT1,TPX2,TTK,UBE2C	0
32	158	276	29	CELL_CYCLE_PHASE	0	ANLN,AURKA,BIRC5,BUB1B,BUB1,CDC25C,CDC6,CDC7,CDCA5,CDKN3,CENPE,CENPF,CHEK1,E2F1,INHBA,KIF15,KIF2C,KPNA2,MAD2L1,NCAPH,NDC80,NEK2,NUSAP1,PKMYT1,RAD51,RAD54L,TPX2,TTK,UBE2C	0
32	45	276	8	CELL_CYCLE_CHECKPOINT_GO_0000075	1.96591e-06	BIRC5,BUB1B,BUB1,CCNE2,CDC6,CHEK1,MAD2L1,TTK	0.00012476
32	29	276	7	CHROMOSOME_SEGREGATION	9.7932e-07	CDCA5,CENPE,CENPF,NCAPH,NDC80,NUSAP1,TOP2A	6.73282e-05
32	15	276	5	ESTABLISHMENT_OF_ORGANELLE_LOCALIZATION	6.50489e-06	BIRC5,CDCA5,CENPE,CENPF,NUSAP1	0.000315679
32	16	276	5	CELL_DIVISION	9.31333e-06	ANLN,BIRC5,BRCA2,NUSAP1,RACGAP1	0.000426861
32	11	276	3	G1_PHASE_OF_MITOTIC_CELL_CYCLE	0.00103528	CDC25C,CDC6,E2F1	0.0294519
32	42	276	7	REGULATION_OF_CYCLIN_DEPENDENT_PROTEIN_KINASE_ACTIVITY	1.36697e-05	CCNE2,CDC25C,CDC6,CDKN3,CHEK1,CKS2,PKMYT1	0.000593552
32	42	276	5	DNA_RECOMBINATION	0.00120559	CHEK1,EXO1,KPNA2,RAD51,RAD54L	0.0331539
32	13	276	3	G1_PHASE	0.00174403	CDC25C,CDC6,E2F1	0.0449633
32	78	276	19	MITOSIS	3.33067e-16	ANLN,AURKA,BIRC5,BUB1B,BUB1,CDC25C,CDCA5,CENPE,KIF15,KIF2C,MAD2L1,NCAPH,NDC80,NEK2,NUSAP1,PKMYT1,TPX2,TTK,UBE2C	4.57967e-14
32	289	276	36	CELL_CYCLE_GO_0007049	0	ANLN,AURKA,BIRC5,BRCA2,BUB1B,BUB1,CCNE2,CDC20,CDC25C,CDC6,CDC7,CDCA5,CDKN3,CENPE,CENPF,CHEK1,CKS2,E2F1,INHBA,KIF15,KIF23,KIF2C,KPNA2,MAD2L1,NCAPH,NDC80,NEK2,NUSAP1,PKMYT1,PPP1R9B,RACGAP1,RAD51,RAD54L,TPX2,TTK,UBE2C	0
32	15	276	5	SISTER_CHROMATID_SEGREGATION	6.50489e-06	CDCA5,CENPE,NCAPH,NDC80,NUSAP1	0.000315679
32	22	276	5	ORGANELLE_LOCALIZATION	5.1077e-05	BIRC5,CDCA5,CENPE,CENPF,NUSAP1	0.00191539
32	59	276	10	INTERPHASE_OF_MITOTIC_CELL_CYCLE	1.60965e-07	BIRC5,CDC25C,CDC6,CDC7,CDCA5,CDKN3,CENPF,E2F1,INHBA,KPNA2	1.32796e-05
32	170	276	19	REGULATION_OF_CELL_CYCLE	6.87577e-10	ANLN,BIRC5,BUB1B,BUB1,CCNE2,CDC25C,CDC6,CDC7,CDKN3,CHEK1,CKS2,INHBA,MAD2L1,NEK2,NUSAP1,PKMYT1,PPP1R9B,TTK,UBE2C	6.30279e-08
32	80	276	19	M_PHASE_OF_MITOTIC_CELL_CYCLE	5.55112e-16	ANLN,AURKA,BIRC5,BUB1B,BUB1,CDC25C,CDCA5,CENPE,KIF15,KIF2C,MAD2L1,NCAPH,NDC80,NEK2,NUSAP1,PKMYT1,TPX2,TTK,UBE2C	6.54239e-14
32	10	276	4	CHROMOSOME_CONDENSATION	2.56533e-05	CDCA5,NCAPH,NUSAP1,TOP2A	0.0010582
32	27	276	4	G1_S_TRANSITION_OF_MITOTIC_CELL_CYCLE	0.00165703	CDC7,CDCA5,CDKN3,INHBA	0.0440984
33	21	214	5	MITOTIC_CELL_CYCLE_CHECKPOINT	1.17824e-05	BUB1B,BUB1,MAD2L1,TTK,ZWINT	0.000747729
33	14	214	5	CYTOKINESIS	1.26227e-06	ANLN,BIRC5,NUSAP1,PRC1,RACGAP1	9.46702e-05
33	105	214	17	M_PHASE	2.42695e-13	ANLN,BIRC5,BUB1B,BUB1,CDC25C,CENPE,CHEK1,KIF15,KIF2C,MAD2L1,NDC80,NUSAP1,RAD51,TPX2,TTK,UBE2C,ZWINT	1.00112e-10
33	40	214	10	REGULATION_OF_MITOSIS	2.52602e-10	ANLN,BIRC5,BUB1B,BUB1,CDC25C,MAD2L1,NUSAP1,TTK,UBE2C,ZWINT	2.60496e-08
33	30	214	4	MICROTUBULE_CYTOSKELETON_ORGANIZATION_AND_BIOGENESIS	0.000971689	KIF2C,NUSAP1,PRC1,TTK	0.0381735
33	177	214	21	CELL_CYCLE_PROCESS	1.96287e-13	ANLN,BIRC5,BUB1B,BUB1,CDC25C,CDKN3,CENPE,CHEK1,INHBA,KIF15,KIF2C,MAD2L1,NDC80,NUSAP1,PRC1,RACGAP1,RAD51,TPX2,TTK,UBE2C,ZWINT	1.00112e-10
33	14	214	4	MITOTIC_SISTER_CHROMATID_SEGREGATION	4.27886e-05	CENPE,NDC80,NUSAP1,ZWINT	0.00252147
33	142	214	18	MITOTIC_CELL_CYCLE	3.55926e-12	ANLN,BIRC5,BUB1B,BUB1,CDC25C,CDKN3,CENPE,INHBA,KIF15,KIF2C,MAD2L1,NDC80,NUSAP1,PRC1,TPX2,TTK,UBE2C,ZWINT	4.89399e-10
33	158	214	19	CELL_CYCLE_PHASE	2.27529e-12	ANLN,BIRC5,BUB1B,BUB1,CDC25C,CDKN3,CENPE,CHEK1,INHBA,KIF15,KIF2C,MAD2L1,NDC80,NUSAP1,RAD51,TPX2,TTK,UBE2C,ZWINT	3.75423e-10
33	45	214	8	CELL_CYCLE_CHECKPOINT_GO_0000075	2.8764e-07	BIRC5,BUB1B,BUB1,CCNE2,CHEK1,MAD2L1,TTK,ZWINT	2.37303e-05
33	29	214	4	CHROMOSOME_SEGREGATION	0.000851993	CENPE,NDC80,NUSAP1,ZWINT	0.0351447
33	15	214	4	ESTABLISHMENT_OF_ORGANELLE_LOCALIZATION	5.76679e-05	AP1M2,BIRC5,CENPE,NUSAP1	0.0029735
33	16	214	5	CELL_DIVISION	2.68777e-06	ANLN,BIRC5,NUSAP1,PRC1,RACGAP1	0.000184784
33	42	214	5	REGULATION_OF_CYCLIN_DEPENDENT_PROTEIN_KINASE_ACTIVITY	0.000381896	CCNE2,CDC25C,CDKN3,CHEK1,CKS2	0.0175036
33	78	214	15	MITOSIS	4.67071e-13	ANLN,BIRC5,BUB1B,BUB1,CDC25C,CENPE,KIF15,KIF2C,MAD2L1,NDC80,NUSAP1,TPX2,TTK,UBE2C,ZWINT	1.28444e-10
33	289	214	24	CELL_CYCLE_GO_0007049	8.90588e-12	ANLN,BIRC5,BUB1B,BUB1,CCNE2,CDC20,CDC25C,CDKN3,CENPE,CHEK1,CKS2,INHBA,KIF15,KIF2C,MAD2L1,NDC80,NUSAP1,PRC1,RACGAP1,RAD51,TPX2,TTK,UBE2C,ZWINT	1.04962e-09
33	15	214	4	SISTER_CHROMATID_SEGREGATION	5.76679e-05	CENPE,NDC80,NUSAP1,ZWINT	0.0029735
33	22	214	4	ORGANELLE_LOCALIZATION	0.000284731	AP1M2,BIRC5,CENPE,NUSAP1	0.0138178
33	185	214	10	CYTOSKELETON_ORGANIZATION_AND_BIOGENESIS	0.000461482	ANLN,AP1M2,KIF2C,KRT19,LASP1,NUAK2,NUSAP1,PRC1,RACGAP1,TTK	0.020038
33	170	214	15	REGULATION_OF_CELL_CYCLE	3.70943e-08	ANLN,BIRC5,BUB1B,BUB1,CCNE2,CDC25C,CDKN3,CHEK1,CKS2,INHBA,MAD2L1,NUSAP1,TTK,UBE2C,ZWINT	3.40032e-06
33	80	214	15	M_PHASE_OF_MITOTIC_CELL_CYCLE	6.91225e-13	ANLN,BIRC5,BUB1B,BUB1,CDC25C,CENPE,KIF15,KIF2C,MAD2L1,NDC80,NUSAP1,TPX2,TTK,UBE2C,ZWINT	1.42565e-10
34	21	240	6	MITOTIC_CELL_CYCLE_CHECKPOINT	9.03314e-07	BUB1B,BUB1,CCNA2,MAD2L1,TTK,ZWINT	4.38373e-05
34	14	240	6	CYTOKINESIS	5.51534e-08	ANLN,BIRC5,BRCA2,NUSAP1,PRC1,RACGAP1	3.50012e-06
34	145	240	10	REGULATION_OF_KINASE_ACTIVITY	0.000162606	CCNE2,CDC25C,CDC6,CDKN3,CHEK1,CKS2,EDN2,ERBB2,PKMYT1,TRIB3	0.00447166
34	143	240	10	REGULATION_OF_PROTEIN_KINASE_ACTIVITY	0.000145031	CCNE2,CDC25C,CDC6,CDKN3,CHEK1,CKS2,EDN2,ERBB2,PKMYT1,TRIB3	0.00412589
34	105	240	26	M_PHASE	0	ANLN,AURKA,BIRC5,BUB1B,BUB1,CCNA2,CDC25C,CDCA5,CENPE,CHEK1,KIF11,KIF15,KIF2C,KPNA2,MAD2L1,NCAPH,NDC80,NEK2,NUSAP1,PKMYT1,RAD51,RAD54L,TPX2,TTK,UBE2C,ZWINT	0
34	149	240	10	REGULATION_OF_TRANSFERASE_ACTIVITY	0.000203177	CCNE2,CDC25C,CDC6,CDKN3,CHEK1,CKS2,EDN2,ERBB2,PKMYT1,TRIB3	0.00507943
34	73	240	8	MICROTUBULE_BASED_PROCESS	2.86698e-05	AP1M2,KIF11,KIF23,KIF2C,KPNA2,NUSAP1,PRC1,TTK	0.000909714
34	95	240	8	SKELETAL_DEVELOPMENT	0.000189154	COL10A1,COL11A1,COL12A1,COL1A2,COMP,INHBA,MATN3,POSTN	0.00501434
34	40	240	13	REGULATION_OF_MITOSIS	4.66294e-14	ANLN,BIRC5,BUB1B,BUB1,CCNA2,CDC25C,MAD2L1,NEK2,NUSAP1,PKMYT1,TTK,UBE2C,ZWINT	4.80865e-12
34	30	240	6	MICROTUBULE_CYTOSKELETON_ORGANIZATION_AND_BIOGENESIS	8.71309e-06	KIF11,KIF23,KIF2C,NUSAP1,PRC1,TTK	0.000322722
34	65	240	8	INTERPHASE	1.2076e-05	BIRC5,CDC25C,CDC6,CDCA5,CDKN3,CENPF,INHBA,KPNA2	0.000415112
34	177	240	34	CELL_CYCLE_PROCESS	0	ANLN,AURKA,BIRC5,BRCA2,BUB1B,BUB1,CCNA2,CDC25C,CDC6,CDCA5,CDKN3,CENPE,CENPF,CHEK1,INHBA,KIF11,KIF15,KIF23,KIF2C,KPNA2,MAD2L1,NCAPH,NDC80,NEK2,NUSAP1,PKMYT1,PRC1,RACGAP1,RAD51,RAD54L,TPX2,TTK,UBE2C,ZWINT	0
34	14	240	6	MITOTIC_SISTER_CHROMATID_SEGREGATION	5.51534e-08	CDCA5,CENPE,NCAPH,NDC80,NUSAP1,ZWINT	3.50012e-06
34	142	240	29	MITOTIC_CELL_CYCLE	0	ANLN,AURKA,BIRC5,BUB1B,BUB1,CCNA2,CDC25C,CDC6,CDCA5,CDKN3,CENPE,CENPF,INHBA,KIF11,KIF15,KIF23,KIF2C,KPNA2,MAD2L1,NCAPH,NDC80,NEK2,NUSAP1,PKMYT1,PRC1,TPX2,TTK,UBE2C,ZWINT	0
34	158	240	30	CELL_CYCLE_PHASE	0	ANLN,AURKA,BIRC5,BUB1B,BUB1,CCNA2,CDC25C,CDC6,CDCA5,CDKN3,CENPE,CENPF,CHEK1,INHBA,KIF11,KIF15,KIF2C,KPNA2,MAD2L1,NCAPH,NDC80,NEK2,NUSAP1,PKMYT1,RAD51,RAD54L,TPX2,TTK,UBE2C,ZWINT	0
34	45	240	10	CELL_CYCLE_CHECKPOINT_GO_0000075	2.70797e-09	BIRC5,BUB1B,BUB1,CCNA2,CCNE2,CDC6,CHEK1,MAD2L1,TTK,ZWINT	2.23408e-07
34	29	240	8	CHROMOSOME_SEGREGATION	1.72504e-08	CDCA5,CENPE,CENPF,NCAPH,NDC80,NUSAP1,TOP2A,ZWINT	1.29378e-06
34	15	240	6	ESTABLISHMENT_OF_ORGANELLE_LOCALIZATION	9.06396e-08	AP1M2,BIRC5,CDCA5,CENPE,CENPF,NUSAP1	4.98518e-06
34	16	240	6	CELL_DIVISION	1.43e-07	ANLN,BIRC5,BRCA2,NUSAP1,PRC1,RACGAP1	7.37344e-06
34	42	240	7	REGULATION_OF_CYCLIN_DEPENDENT_PROTEIN_KINASE_ACTIVITY	5.4886e-06	CCNE2,CDC25C,CDC6,CDKN3,CHEK1,CKS2,PKMYT1	0.000226405
34	42	240	6	DNA_RECOMBINATION	6.50913e-05	BLM,CHEK1,EXO1,KPNA2,RAD51,RAD54L	0.0019889
34	8	240	4	MITOTIC_SPINDLE_ORGANIZATION_AND_BIOGENESIS	5.0649e-06	KIF11,KIF23,PRC1,TTK	0.000219923
34	78	240	22	MITOSIS	0	ANLN,AURKA,BIRC5,BUB1B,BUB1,CCNA2,CDC25C,CDCA5,CENPE,KIF11,KIF15,KIF2C,MAD2L1,NCAPH,NDC80,NEK2,NUSAP1,PKMYT1,TPX2,TTK,UBE2C,ZWINT	0
34	289	240	37	CELL_CYCLE_GO_0007049	0	ANLN,AURKA,BIRC5,BRCA2,BUB1B,BUB1,CCNA2,CCNE2,CDC20,CDC25C,CDC6,CDCA5,CDKN3,CENPE,CENPF,CHEK1,CKS2,INHBA,KIF11,KIF15,KIF23,KIF2C,KPNA2,MAD2L1,NCAPH,NDC80,NEK2,NUSAP1,PKMYT1,PRC1,RACGAP1,RAD51,RAD54L,TPX2,TTK,UBE2C,ZWINT	0
34	15	240	6	SISTER_CHROMATID_SEGREGATION	9.06396e-08	CDCA5,CENPE,NCAPH,NDC80,NUSAP1,ZWINT	4.98518e-06
34	22	240	6	ORGANELLE_LOCALIZATION	1.22475e-06	AP1M2,BIRC5,CDCA5,CENPE,CENPF,NUSAP1	5.61346e-05
34	185	240	10	CYTOSKELETON_ORGANIZATION_AND_BIOGENESIS	0.00111625	ANLN,AP1M2,KIF11,KIF23,KIF2C,KPNA2,NUSAP1,PRC1,RACGAP1,TTK	0.0270854
34	103	240	7	CHROMOSOME_ORGANIZATION_AND_BIOGENESIS	0.00170185	CDCA5,CENPE,NCAPH,NDC80,NUSAP1,TOP2A,ZWINT	0.0390007
34	59	240	8	INTERPHASE_OF_MITOTIC_CELL_CYCLE	5.78334e-06	BIRC5,CDC25C,CDC6,CDCA5,CDKN3,CENPF,INHBA,KPNA2	0.000227203
34	29	240	4	DNA_PACKAGING	0.00130383	CDCA5,NCAPH,NUSAP1,TOP2A	0.0307331
34	9	240	4	SPINDLE_ORGANIZATION_AND_BIOGENESIS	8.9971e-06	KIF11,KIF23,PRC1,TTK	0.000322722
34	170	240	19	REGULATION_OF_CELL_CYCLE	6.31458e-11	ANLN,BIRC5,BUB1B,BUB1,CCNA2,CCNE2,CDC25C,CDC6,CDKN3,CHEK1,CKS2,INHBA,MAD2L1,NEK2,NUSAP1,PKMYT1,TTK,UBE2C,ZWINT	5.78837e-09
34	80	240	22	M_PHASE_OF_MITOTIC_CELL_CYCLE	0	ANLN,AURKA,BIRC5,BUB1B,BUB1,CCNA2,CDC25C,CDCA5,CENPE,KIF11,KIF15,KIF2C,MAD2L1,NCAPH,NDC80,NEK2,NUSAP1,PKMYT1,TPX2,TTK,UBE2C,ZWINT	0
34	10	240	4	CHROMOSOME_CONDENSATION	1.47983e-05	CDCA5,NCAPH,NUSAP1,TOP2A	0.000488345
35	68	133	7	CELL_ACTIVATION	3.03404e-06	CD79A,CRTAM,INHBA,LAT,LAX1,LCK,ZAP70	0.000357584
35	46	133	4	POSITIVE_REGULATION_OF_IMMUNE_SYSTEM_PROCESS	0.000850869	CD79A,CRTAM,LCK,ZAP70	0.0369456
35	25	133	4	LYMPHOCYTE_DIFFERENTIATION	7.66639e-05	CD79A,INHBA,LCK,ZAP70	0.00486521
35	68	133	7	HEMOPOIESIS	3.03404e-06	CD79A,HCLS1,INHBA,LCK,MMP9,SPI1,ZAP70	0.000357584
35	72	133	7	IMMUNE_SYSTEM_DEVELOPMENT	4.47083e-06	CD79A,HCLS1,INHBA,LCK,MMP9,SPI1,ZAP70	0.000409826
35	83	133	5	LOCOMOTORY_BEHAVIOR	0.00103203	CCL11,CCR2,CXCL11,CXCL13,CXCL9	0.0405442
35	27	133	4	REGULATION_OF_T_CELL_ACTIVATION	0.000104843	LAT,LAX1,LCK,ZAP70	0.00617827
35	33	133	4	MYELOID_CELL_DIFFERENTIATION	0.000234159	HCLS1,INHBA,MMP9,SPI1	0.0128787
35	36	133	5	LEUKOCYTE_DIFFERENTIATION	1.89702e-05	CD79A,INHBA,LCK,MMP9,ZAP70	0.00142277
35	61	133	7	LEUKOCYTE_ACTIVATION	1.44086e-06	CD79A,CRTAM,INHBA,LAT,LAX1,LCK,ZAP70	0.000237741
35	17	133	3	B_CELL_ACTIVATION	0.000481076	CD79A,INHBA,LAX1	0.0233463
35	209	133	14	IMMUNE_RESPONSE	8.31997e-09	CCR2,CD74,CD79A,CD79B,CD96,CRTAM,CST7,CXCL13,LAT,LAX1,MS4A1,NCF4,POU2AF1,ZAP70	3.43199e-06
35	70	133	7	HEMOPOIETIC_OR_LYMPHOID_ORGAN_DEVELOPMENT	3.69456e-06	CD79A,HCLS1,INHBA,LCK,MMP9,SPI1,ZAP70	0.000381002
35	19	133	3	HOMEOSTASIS_OF_NUMBER_OF_CELLS	0.000676303	HCLS1,INHBA,SPI1	0.0309972
35	293	133	19	IMMUNE_SYSTEM_PROCESS	2.56414e-11	CCR2,CD74,CD79A,CD79B,CD96,CRTAM,CST7,CXCL13,HCLS1,INHBA,LAT,LAX1,LCK,MMP9,MS4A1,NCF4,POU2AF1,SPI1,ZAP70	2.11541e-08
35	41	133	5	T_CELL_ACTIVATION	3.63358e-05	CRTAM,LAT,LAX1,LCK,ZAP70	0.00249808
35	33	133	5	REGULATION_OF_LYMPHOCYTE_ACTIVATION	1.22119e-05	INHBA,LAT,LAX1,LCK,ZAP70	0.00100748
35	55	133	7	LYMPHOCYTE_ACTIVATION	7.01848e-07	CD79A,CRTAM,INHBA,LAT,LAX1,LCK,ZAP70	0.000193008
35	137	133	7	REGULATION_OF_MULTICELLULAR_ORGANISMAL_PROCESS	0.000283685	CD79A,CRTAM,INHBA,LAT,LAX1,LCK,ZAP70	0.0146275
35	60	133	7	REGULATION_OF_IMMUNE_SYSTEM_PROCESS	1.28536e-06	CD79A,CRTAM,INHBA,LAT,LAX1,LCK,ZAP70	0.000237741
37	21	276	6	MITOTIC_CELL_CYCLE_CHECKPOINT	2.03916e-06	BUB1B,BUB1,CCNA2,MAD2L1,TTK,ZWINT	0.000112154
37	14	276	6	CYTOKINESIS	1.26409e-07	ANLN,BIRC5,BRCA2,NUSAP1,PRC1,RACGAP1	9.4807e-06
37	105	276	24	M_PHASE	0	ANLN,AURKA,BIRC5,BUB1B,BUB1,CCNA2,CDC25C,CDCA5,CENPE,CHEK1,KIF15,KIF2C,KPNA2,MAD2L1,NDC80,NEK2,NUSAP1,PKMYT1,RAD51,RAD54L,TPX2,TTK,UBE2C,ZWINT	0
37	40	276	13	REGULATION_OF_MITOSIS	2.80997e-13	ANLN,BIRC5,BUB1B,BUB1,CCNA2,CDC25C,MAD2L1,NEK2,NUSAP1,PKMYT1,TTK,UBE2C,ZWINT	2.89779e-11
37	30	276	5	MICROTUBULE_CYTOSKELETON_ORGANIZATION_AND_BIOGENESIS	0.000243718	KIF23,KIF2C,NUSAP1,PRC1,TTK	0.00874207
37	65	276	9	INTERPHASE	3.93506e-06	BIRC5,CDC25C,CDC6,CDC7,CDCA5,CDKN3,CENPF,INHBA,KPNA2	0.000202902
37	177	276	33	CELL_CYCLE_PROCESS	0	ANLN,AURKA,BIRC5,BRCA2,BUB1B,BUB1,CCNA2,CDC25C,CDC6,CDC7,CDCA5,CDKN3,CENPE,CENPF,CHEK1,INHBA,KIF15,KIF23,KIF2C,KPNA2,MAD2L1,NDC80,NEK2,NUSAP1,PKMYT1,PRC1,RACGAP1,RAD51,RAD54L,TPX2,TTK,UBE2C,ZWINT	0
37	14	276	5	MITOTIC_SISTER_CHROMATID_SEGREGATION	4.40569e-06	CDCA5,CENPE,NDC80,NUSAP1,ZWINT	0.000213806
37	142	276	28	MITOTIC_CELL_CYCLE	0	ANLN,AURKA,BIRC5,BUB1B,BUB1,CCNA2,CDC25C,CDC6,CDC7,CDCA5,CDKN3,CENPE,CENPF,INHBA,KIF15,KIF23,KIF2C,KPNA2,MAD2L1,NDC80,NEK2,NUSAP1,PKMYT1,PRC1,TPX2,TTK,UBE2C,ZWINT	0
37	158	276	29	CELL_CYCLE_PHASE	0	ANLN,AURKA,BIRC5,BUB1B,BUB1,CCNA2,CDC25C,CDC6,CDC7,CDCA5,CDKN3,CENPE,CENPF,CHEK1,INHBA,KIF15,KIF2C,KPNA2,MAD2L1,NDC80,NEK2,NUSAP1,PKMYT1,RAD51,RAD54L,TPX2,TTK,UBE2C,ZWINT	0
37	45	276	10	CELL_CYCLE_CHECKPOINT_GO_0000075	1.0361e-08	BIRC5,BUB1B,BUB1,CCNA2,CCNE2,CDC6,CHEK1,MAD2L1,TTK,ZWINT	8.54786e-07
37	29	276	7	CHROMOSOME_SEGREGATION	9.7932e-07	CDCA5,CENPE,CENPF,NDC80,NUSAP1,TOP2A,ZWINT	6.21491e-05
37	15	276	5	ESTABLISHMENT_OF_ORGANELLE_LOCALIZATION	6.50489e-06	BIRC5,CDCA5,CENPE,CENPF,NUSAP1	0.000282449
37	16	276	6	CELL_DIVISION	3.26329e-07	ANLN,BIRC5,BRCA2,NUSAP1,PRC1,RACGAP1	2.24352e-05
37	42	276	7	REGULATION_OF_CYCLIN_DEPENDENT_PROTEIN_KINASE_ACTIVITY	1.36697e-05	CCNE2,CDC25C,CDC6,CDKN3,CHEK1,CKS2,PKMYT1	0.000563874
37	42	276	5	DNA_RECOMBINATION	0.00120559	CHEK1,EXO1,KPNA2,RAD51,RAD54L	0.0368376
37	8	276	3	MITOTIC_SPINDLE_ORGANIZATION_AND_BIOGENESIS	0.000366761	KIF23,PRC1,TTK	0.0126074
37	78	276	20	MITOSIS	0	ANLN,AURKA,BIRC5,BUB1B,BUB1,CCNA2,CDC25C,CDCA5,CENPE,KIF15,KIF2C,MAD2L1,NDC80,NEK2,NUSAP1,PKMYT1,TPX2,TTK,UBE2C,ZWINT	0
37	289	276	36	CELL_CYCLE_GO_0007049	0	ANLN,AURKA,BIRC5,BRCA2,BUB1B,BUB1,CCNA2,CCNE2,CDC20,CDC25C,CDC6,CDC7,CDCA5,CDKN3,CENPE,CENPF,CHEK1,CKS2,INHBA,KIF15,KIF23,KIF2C,KPNA2,MAD2L1,NDC80,NEK2,NUSAP1,PKMYT1,PRC1,RACGAP1,RAD51,RAD54L,TPX2,TTK,UBE2C,ZWINT	0
37	15	276	5	SISTER_CHROMATID_SEGREGATION	6.50489e-06	CDCA5,CENPE,NDC80,NUSAP1,ZWINT	0.000282449
37	22	276	5	ORGANELLE_LOCALIZATION	5.1077e-05	BIRC5,CDCA5,CENPE,CENPF,NUSAP1	0.00191539
37	59	276	9	INTERPHASE_OF_MITOTIC_CELL_CYCLE	1.71073e-06	BIRC5,CDC25C,CDC6,CDC7,CDCA5,CDKN3,CENPF,INHBA,KPNA2	0.000100811
37	9	276	3	SPINDLE_ORGANIZATION_AND_BIOGENESIS	0.000542327	KIF23,PRC1,TTK	0.0178968
37	170	276	20	REGULATION_OF_CELL_CYCLE	9.49376e-11	ANLN,BIRC5,BUB1B,BUB1,CCNA2,CCNE2,CDC25C,CDC6,CDC7,CDKN3,CHEK1,CKS2,INHBA,MAD2L1,NEK2,NUSAP1,PKMYT1,TTK,UBE2C,ZWINT	8.70261e-09
37	80	276	20	M_PHASE_OF_MITOTIC_CELL_CYCLE	0	ANLN,AURKA,BIRC5,BUB1B,BUB1,CCNA2,CDC25C,CDCA5,CENPE,KIF15,KIF2C,MAD2L1,NDC80,NEK2,NUSAP1,PKMYT1,TPX2,TTK,UBE2C,ZWINT	0
37	10	276	3	CHROMOSOME_CONDENSATION	0.000763758	CDCA5,NUSAP1,TOP2A	0.0242346
37	27	276	4	G1_S_TRANSITION_OF_MITOTIC_CELL_CYCLE	0.00165703	CDC7,CDCA5,CDKN3,INHBA	0.0488232
38	21	272	6	MITOTIC_CELL_CYCLE_CHECKPOINT	1.87341e-06	BUB1B,BUB1,CCNA2,MAD2L1,TTK,ZWINT	9.65978e-05
38	14	272	5	CYTOKINESIS	4.10203e-06	ANLN,BIRC5,NUSAP1,PRC1,RACGAP1	0.00018801
38	145	272	9	REGULATION_OF_KINASE_ACTIVITY	0.00177944	CCND1,CCNE2,CDC25C,CDC6,CDKN3,CHEK1,CKS2,PKMYT1,PRLR	0.0473561
38	143	272	9	REGULATION_OF_PROTEIN_KINASE_ACTIVITY	0.00161659	CCND1,CCNE2,CDC25C,CDC6,CDKN3,CHEK1,CKS2,PKMYT1,PRLR	0.0444563
38	105	272	27	M_PHASE	0	ANLN,AURKA,BIRC5,BUB1B,BUB1,CCNA2,CDC25C,CDCA5,CENPE,CHEK1,CIT,KIF11,KIF15,KIF22,KIF2C,KPNA2,MAD2L1,NCAPH,NDC80,NEK2,NUSAP1,PKMYT1,RAD51,TPX2,TTK,UBE2C,ZWINT	0
38	73	272	8	MICROTUBULE_BASED_PROCESS	6.95319e-05	AP1M2,KIF11,KIF23,KIF2C,KPNA2,NUSAP1,PRC1,TTK	0.0022063
38	40	272	13	REGULATION_OF_MITOSIS	2.33036e-13	ANLN,BIRC5,BUB1B,BUB1,CCNA2,CDC25C,MAD2L1,NEK2,NUSAP1,PKMYT1,TTK,UBE2C,ZWINT	2.40318e-11
38	30	272	6	MICROTUBULE_CYTOSKELETON_ORGANIZATION_AND_BIOGENESIS	1.7761e-05	KIF11,KIF23,KIF2C,NUSAP1,PRC1,TTK	0.000637079
38	65	272	7	INTERPHASE	0.000221414	BIRC5,CDC25C,CDC6,CDCA5,CDKN3,CENPF,KPNA2	0.00652381
38	177	272	33	CELL_CYCLE_PROCESS	0	ANLN,AURKA,BIRC5,BUB1B,BUB1,CCNA2,CDC25C,CDC6,CDCA5,CDKN3,CENPE,CENPF,CHEK1,CIT,KIF11,KIF15,KIF22,KIF23,KIF2C,KPNA2,MAD2L1,NCAPH,NDC80,NEK2,NUSAP1,PKMYT1,PRC1,RACGAP1,RAD51,TPX2,TTK,UBE2C,ZWINT	0
38	14	272	6	MITOTIC_SISTER_CHROMATID_SEGREGATION	1.15939e-07	CDCA5,CENPE,NCAPH,NDC80,NUSAP1,ZWINT	7.97079e-06
38	142	272	30	MITOTIC_CELL_CYCLE	0	ANLN,AURKA,BIRC5,BUB1B,BUB1,CCNA2,CDC25C,CDC6,CDCA5,CDKN3,CENPE,CENPF,CIT,KIF11,KIF15,KIF22,KIF23,KIF2C,KPNA2,MAD2L1,NCAPH,NDC80,NEK2,NUSAP1,PKMYT1,PRC1,TPX2,TTK,UBE2C,ZWINT	0
38	158	272	30	CELL_CYCLE_PHASE	0	ANLN,AURKA,BIRC5,BUB1B,BUB1,CCNA2,CDC25C,CDC6,CDCA5,CDKN3,CENPE,CENPF,CHEK1,CIT,KIF11,KIF15,KIF22,KIF2C,KPNA2,MAD2L1,NCAPH,NDC80,NEK2,NUSAP1,PKMYT1,RAD51,TPX2,TTK,UBE2C,ZWINT	0
38	45	272	10	CELL_CYCLE_CHECKPOINT_GO_0000075	9.01238e-09	BIRC5,BUB1B,BUB1,CCNA2,CCNE2,CDC6,CHEK1,MAD2L1,TTK,ZWINT	7.43522e-07
38	29	272	8	CHROMOSOME_SEGREGATION	4.56496e-08	CDCA5,CENPE,CENPF,NCAPH,NDC80,NUSAP1,TOP2A,ZWINT	3.42372e-06
38	15	272	6	ESTABLISHMENT_OF_ORGANELLE_LOCALIZATION	1.90167e-07	AP1M2,BIRC5,CDCA5,CENPE,CENPF,NUSAP1	1.12063e-05
38	16	272	5	CELL_DIVISION	8.67546e-06	ANLN,BIRC5,NUSAP1,PRC1,RACGAP1	0.000357863
38	42	272	8	REGULATION_OF_CYCLIN_DEPENDENT_PROTEIN_KINASE_ACTIVITY	1.01395e-06	CCND1,CCNE2,CDC25C,CDC6,CDKN3,CHEK1,CKS2,PKMYT1	5.57672e-05
38	42	272	5	DNA_RECOMBINATION	0.00112979	BLM,CHEK1,EXO1,KPNA2,RAD51	0.0321405
38	8	272	4	MITOTIC_SPINDLE_ORGANIZATION_AND_BIOGENESIS	8.32056e-06	KIF11,KIF23,PRC1,TTK	0.000357863
38	78	272	24	MITOSIS	0	ANLN,AURKA,BIRC5,BUB1B,BUB1,CCNA2,CDC25C,CDCA5,CENPE,CIT,KIF11,KIF15,KIF22,KIF2C,MAD2L1,NCAPH,NDC80,NEK2,NUSAP1,PKMYT1,TPX2,TTK,UBE2C,ZWINT	0
38	289	272	37	CELL_CYCLE_GO_0007049	0	ANLN,AURKA,BIRC5,BUB1B,BUB1,CCNA2,CCND1,CCNE2,CDC20,CDC25C,CDC6,CDCA5,CDKN3,CENPE,CENPF,CHEK1,CIT,CKS2,KIF11,KIF15,KIF22,KIF23,KIF2C,KPNA2,MAD2L1,NCAPH,NDC80,NEK2,NUSAP1,PKMYT1,PRC1,RACGAP1,RAD51,TPX2,TTK,UBE2C,ZWINT	0
38	15	272	6	SISTER_CHROMATID_SEGREGATION	1.90167e-07	CDCA5,CENPE,NCAPH,NDC80,NUSAP1,ZWINT	1.12063e-05
38	22	272	6	ORGANELLE_LOCALIZATION	2.53518e-06	AP1M2,BIRC5,CDCA5,CENPE,CENPF,NUSAP1	0.000123031
38	185	272	14	CYTOSKELETON_ORGANIZATION_AND_BIOGENESIS	1.16848e-05	ANLN,AP1M2,EVL,KIF11,KIF23,KIF2C,KPNA2,KRT19,NUAK2,NUSAP1,PRC1,PREX1,RACGAP1,TTK	0.000459047
38	59	272	7	INTERPHASE_OF_MITOTIC_CELL_CYCLE	0.0001195	BIRC5,CDC25C,CDC6,CDCA5,CDKN3,CENPF,KPNA2	0.00365139
38	9	272	4	SPINDLE_ORGANIZATION_AND_BIOGENESIS	1.47537e-05	KIF11,KIF23,PRC1,TTK	0.000553265
38	170	272	19	REGULATION_OF_CELL_CYCLE	5.37472e-10	ANLN,BIRC5,BUB1B,BUB1,CCNA2,CCND1,CCNE2,CDC25C,CDC6,CDKN3,CHEK1,CKS2,MAD2L1,NEK2,NUSAP1,PKMYT1,TTK,UBE2C,ZWINT	4.92682e-08
38	80	272	24	M_PHASE_OF_MITOTIC_CELL_CYCLE	0	ANLN,AURKA,BIRC5,BUB1B,BUB1,CCNA2,CDC25C,CDCA5,CENPE,CIT,KIF11,KIF15,KIF22,KIF2C,MAD2L1,NCAPH,NDC80,NEK2,NUSAP1,PKMYT1,TPX2,TTK,UBE2C,ZWINT	0
38	10	272	4	CHROMOSOME_CONDENSATION	2.42232e-05	CDCA5,NCAPH,NUSAP1,TOP2A	0.000832672
39	21	296	6	MITOTIC_CELL_CYCLE_CHECKPOINT	3.05832e-06	BUB1B,BUB1,CCNA2,MAD2L1,TTK,ZWINT	0.000148418
39	14	296	6	CYTOKINESIS	1.91196e-07	ANLN,BIRC5,BRCA2,NUSAP1,PRC1,RACGAP1	1.21336e-05
39	145	296	10	REGULATION_OF_KINASE_ACTIVITY	0.000851125	CBLC,CCNE2,CDC25C,CDC6,CDKN3,CHEK1,CKS2,PKMYT1,PRLR,TRIB3	0.0212781
39	143	296	10	REGULATION_OF_PROTEIN_KINASE_ACTIVITY	0.000764411	CBLC,CCNE2,CDC25C,CDC6,CDKN3,CHEK1,CKS2,PKMYT1,PRLR,TRIB3	0.0197075
39	181	296	11	RESPONSE_TO_ENDOGENOUS_STIMULUS	0.00134809	BRCA2,CCNA2,CHEK1,EXO1,FANCA,GATA3,KRT19,POLQ,RAD51,RAD54L,RECQL4	0.0317764
39	105	296	26	M_PHASE	0	ANLN,AURKA,BIRC5,BUB1B,BUB1,CCNA2,CDC25C,CDCA5,CENPE,CHEK1,KIF11,KIF15,KIF2C,KPNA2,MAD2L1,NCAPH,NDC80,NEK2,NUSAP1,PKMYT1,RAD51,RAD54L,TPX2,TTK,UBE2C,ZWINT	0
39	149	296	10	REGULATION_OF_TRANSFERASE_ACTIVITY	0.00104887	CBLC,CCNE2,CDC25C,CDC6,CDKN3,CHEK1,CKS2,PKMYT1,PRLR,TRIB3	0.0254506
39	73	296	7	MICROTUBULE_BASED_PROCESS	0.000752605	KIF11,KIF23,KIF2C,KPNA2,NUSAP1,PRC1,TTK	0.0197075
39	40	296	13	REGULATION_OF_MITOSIS	6.86784e-13	ANLN,BIRC5,BUB1B,BUB1,CCNA2,CDC25C,MAD2L1,NEK2,NUSAP1,PKMYT1,TTK,UBE2C,ZWINT	7.08246e-11
39	30	296	6	MICROTUBULE_CYTOSKELETON_ORGANIZATION_AND_BIOGENESIS	2.86215e-05	KIF11,KIF23,KIF2C,NUSAP1,PRC1,TTK	0.00102664
39	65	296	9	INTERPHASE	6.94257e-06	BIRC5,CDC25C,CDC6,CDC7,CDCA5,CDKN3,CENPF,INHBA,KPNA2	0.000318201
39	9	296	3	RESPONSE_TO_STEROID_HORMONE_STIMULUS	0.00066524	BRCA2,GATA3,KRT19	0.0182941
39	177	296	35	CELL_CYCLE_PROCESS	0	ANLN,AURKA,BIRC5,BRCA2,BUB1B,BUB1,CCNA2,CDC25C,CDC6,CDC7,CDCA5,CDKN3,CENPE,CENPF,CHEK1,INHBA,KIF11,KIF15,KIF23,KIF2C,KPNA2,MAD2L1,NCAPH,NDC80,NEK2,NUSAP1,PKMYT1,PRC1,RACGAP1,RAD51,RAD54L,TPX2,TTK,UBE2C,ZWINT	0
39	14	296	6	MITOTIC_SISTER_CHROMATID_SEGREGATION	1.91196e-07	CDCA5,CENPE,NCAPH,NDC80,NUSAP1,ZWINT	1.21336e-05
39	142	296	30	MITOTIC_CELL_CYCLE	0	ANLN,AURKA,BIRC5,BUB1B,BUB1,CCNA2,CDC25C,CDC6,CDC7,CDCA5,CDKN3,CENPE,CENPF,INHBA,KIF11,KIF15,KIF23,KIF2C,KPNA2,MAD2L1,NCAPH,NDC80,NEK2,NUSAP1,PKMYT1,PRC1,TPX2,TTK,UBE2C,ZWINT	0
39	158	296	31	CELL_CYCLE_PHASE	0	ANLN,AURKA,BIRC5,BUB1B,BUB1,CCNA2,CDC25C,CDC6,CDC7,CDCA5,CDKN3,CENPE,CENPF,CHEK1,INHBA,KIF11,KIF15,KIF2C,KPNA2,MAD2L1,NCAPH,NDC80,NEK2,NUSAP1,PKMYT1,RAD51,RAD54L,TPX2,TTK,UBE2C,ZWINT	0
39	45	296	10	CELL_CYCLE_CHECKPOINT_GO_0000075	2.01648e-08	BIRC5,BUB1B,BUB1,CCNA2,CCNE2,CDC6,CHEK1,MAD2L1,TTK,ZWINT	1.6636e-06
39	29	296	8	CHROMOSOME_SEGREGATION	8.77331e-08	CDCA5,CENPE,CENPF,NCAPH,NDC80,NUSAP1,TOP2A,ZWINT	6.57998e-06
39	15	296	5	ESTABLISHMENT_OF_ORGANELLE_LOCALIZATION	9.14366e-06	BIRC5,CDCA5,CENPE,CENPF,NUSAP1	0.000397027
39	16	296	6	CELL_DIVISION	4.92386e-07	ANLN,BIRC5,BRCA2,NUSAP1,PRC1,RACGAP1	2.70812e-05
39	42	296	7	REGULATION_OF_CYCLIN_DEPENDENT_PROTEIN_KINASE_ACTIVITY	2.14787e-05	CCNE2,CDC25C,CDC6,CDKN3,CHEK1,CKS2,PKMYT1	0.000805452
39	42	296	5	DNA_RECOMBINATION	0.00164264	CHEK1,EXO1,KPNA2,RAD51,RAD54L	0.0366264
39	8	296	4	MITOTIC_SPINDLE_ORGANIZATION_AND_BIOGENESIS	1.16271e-05	KIF11,KIF23,PRC1,TTK	0.000479616
39	78	296	22	MITOSIS	0	ANLN,AURKA,BIRC5,BUB1B,BUB1,CCNA2,CDC25C,CDCA5,CENPE,KIF11,KIF15,KIF2C,MAD2L1,NCAPH,NDC80,NEK2,NUSAP1,PKMYT1,TPX2,TTK,UBE2C,ZWINT	0
39	289	296	38	CELL_CYCLE_GO_0007049	0	ANLN,AURKA,BIRC5,BRCA2,BUB1B,BUB1,CCNA2,CCNE2,CDC20,CDC25C,CDC6,CDC7,CDCA5,CDKN3,CENPE,CENPF,CHEK1,CKS2,INHBA,KIF11,KIF15,KIF23,KIF2C,KPNA2,MAD2L1,NCAPH,NDC80,NEK2,NUSAP1,PKMYT1,PRC1,RACGAP1,RAD51,RAD54L,TPX2,TTK,UBE2C,ZWINT	0
39	15	296	6	SISTER_CHROMATID_SEGREGATION	3.13152e-07	CDCA5,CENPE,NCAPH,NDC80,NUSAP1,ZWINT	1.84536e-05
39	22	296	5	ORGANELLE_LOCALIZATION	7.12129e-05	BIRC5,CDCA5,CENPE,CENPF,NUSAP1	0.00235003
39	185	296	11	CYTOSKELETON_ORGANIZATION_AND_BIOGENESIS	0.00160596	ANLN,KIF11,KIF23,KIF2C,KPNA2,KRT19,NUSAP1,PRC1,PREX1,RACGAP1,TTK	0.0366264
39	103	296	9	CHROMOSOME_ORGANIZATION_AND_BIOGENESIS	0.000275297	CDCA5,CENPE,CHAF1B,EZH2,NCAPH,NDC80,NUSAP1,TOP2A,ZWINT	0.00811144
39	59	296	9	INTERPHASE_OF_MITOTIC_CELL_CYCLE	3.04101e-06	BIRC5,CDC25C,CDC6,CDC7,CDCA5,CDKN3,CENPF,INHBA,KPNA2	0.000148418
39	29	296	5	DNA_PACKAGING	0.000285325	CDCA5,CHAF1B,NCAPH,NUSAP1,TOP2A	0.00811701
39	9	296	4	SPINDLE_ORGANIZATION_AND_BIOGENESIS	2.05888e-05	KIF11,KIF23,PRC1,TTK	0.000805452
39	170	296	20	REGULATION_OF_CELL_CYCLE	3.2984e-10	ANLN,BIRC5,BUB1B,BUB1,CCNA2,CCNE2,CDC25C,CDC6,CDC7,CDKN3,CHEK1,CKS2,INHBA,MAD2L1,NEK2,NUSAP1,PKMYT1,TTK,UBE2C,ZWINT	3.02353e-08
39	80	296	22	M_PHASE_OF_MITOTIC_CELL_CYCLE	0	ANLN,AURKA,BIRC5,BUB1B,BUB1,CCNA2,CDC25C,CDCA5,CENPE,KIF11,KIF15,KIF2C,MAD2L1,NCAPH,NDC80,NEK2,NUSAP1,PKMYT1,TPX2,TTK,UBE2C,ZWINT	0
39	10	296	4	CHROMOSOME_CONDENSATION	3.37578e-05	CDCA5,NCAPH,NUSAP1,TOP2A	0.00116043
39	27	296	4	G1_S_TRANSITION_OF_MITOTIC_CELL_CYCLE	0.00213971	CDC7,CDCA5,CDKN3,INHBA	0.0464542
40	21	279	4	MITOTIC_CELL_CYCLE_CHECKPOINT	0.000644327	BUB1B,BUB1,TTK,ZWINT	0.0189846
40	14	279	5	CYTOKINESIS	4.64484e-06	ANLN,BIRC5,NUSAP1,PRC1,RACGAP1	0.000255466
40	145	279	10	REGULATION_OF_KINASE_ACTIVITY	0.000539527	CBLC,CCNE2,CDC25C,CDC6,CDKN3,CHEK1,CKS2,EDN2,PRLR,TRIB3	0.0171031
40	143	279	10	REGULATION_OF_PROTEIN_KINASE_ACTIVITY	0.000483545	CBLC,CCNE2,CDC25C,CDC6,CDKN3,CHEK1,CKS2,EDN2,PRLR,TRIB3	0.0166219
40	105	279	18	M_PHASE	1.5985e-12	ANLN,BIRC5,BUB1B,BUB1,CDC25C,CDCA5,CENPE,CHEK1,KIF15,KIF2C,NDC80,NEK2,NUSAP1,RAD51,TPX2,TTK,UBE2C,ZWINT	2.63752e-10
40	149	279	10	REGULATION_OF_TRANSFERASE_ACTIVITY	0.000667667	CBLC,CCNE2,CDC25C,CDC6,CDKN3,CHEK1,CKS2,EDN2,PRLR,TRIB3	0.018994
40	95	279	8	SKELETAL_DEVELOPMENT	0.000519965	COL10A1,COL11A1,COL12A1,COMP,INHBA,MATN3,MSX2,POSTN	0.0171031
40	40	279	10	REGULATION_OF_MITOSIS	3.32546e-09	ANLN,BIRC5,BUB1B,BUB1,CDC25C,NEK2,NUSAP1,TTK,UBE2C,ZWINT	3.42938e-07
40	30	279	5	MICROTUBULE_CYTOSKELETON_ORGANIZATION_AND_BIOGENESIS	0.000256232	KIF23,KIF2C,NUSAP1,PRC1,TTK	0.00992715
40	65	279	7	INTERPHASE	0.000258545	BIRC5,CDC25C,CDC6,CDCA5,CDKN3,CENPF,INHBA	0.00992715
40	177	279	25	CELL_CYCLE_PROCESS	6.99441e-15	ANLN,BIRC5,BUB1B,BUB1,CDC25C,CDC6,CDCA5,CDKN3,CENPE,CENPF,CHEK1,INHBA,KIF15,KIF23,KIF2C,NDC80,NEK2,NUSAP1,PRC1,RACGAP1,RAD51,TPX2,TTK,UBE2C,ZWINT	5.77038e-12
40	14	279	5	MITOTIC_SISTER_CHROMATID_SEGREGATION	4.64484e-06	CDCA5,CENPE,NDC80,NUSAP1,ZWINT	0.000255466
40	142	279	22	MITOTIC_CELL_CYCLE	4.36318e-14	ANLN,BIRC5,BUB1B,BUB1,CDC25C,CDC6,CDCA5,CDKN3,CENPE,CENPF,INHBA,KIF15,KIF23,KIF2C,NDC80,NEK2,NUSAP1,PRC1,TPX2,TTK,UBE2C,ZWINT	1.79981e-11
40	158	279	22	CELL_CYCLE_PHASE	4.15556e-13	ANLN,BIRC5,BUB1B,BUB1,CDC25C,CDC6,CDCA5,CDKN3,CENPE,CENPF,CHEK1,INHBA,KIF15,KIF2C,NDC80,NEK2,NUSAP1,RAD51,TPX2,TTK,UBE2C,ZWINT	1.14278e-10
40	45	279	8	CELL_CYCLE_CHECKPOINT_GO_0000075	2.13104e-06	BIRC5,BUB1B,BUB1,CCNE2,CDC6,CHEK1,TTK,ZWINT	0.000146509
40	29	279	7	CHROMOSOME_SEGREGATION	1.05289e-06	CDCA5,CENPE,CENPF,NDC80,NUSAP1,TOP2A,ZWINT	7.89667e-05
40	15	279	6	ESTABLISHMENT_OF_ORGANELLE_LOCALIZATION	2.20952e-07	AP1M2,BIRC5,CDCA5,CENPE,CENPF,NUSAP1	1.82286e-05
40	16	279	5	CELL_DIVISION	9.81543e-06	ANLN,BIRC5,NUSAP1,PRC1,RACGAP1	0.000476337
40	42	279	6	REGULATION_OF_CYCLIN_DEPENDENT_PROTEIN_KINASE_ACTIVITY	0.000148985	CCNE2,CDC25C,CDC6,CDKN3,CHEK1,CKS2	0.00646908
40	8	279	3	MITOTIC_SPINDLE_ORGANIZATION_AND_BIOGENESIS	0.000378595	KIF23,PRC1,TTK	0.01358
40	78	279	16	MITOSIS	1.58062e-12	ANLN,BIRC5,BUB1B,BUB1,CDC25C,CDCA5,CENPE,KIF15,KIF2C,NDC80,NEK2,NUSAP1,TPX2,TTK,UBE2C,ZWINT	2.63752e-10
40	289	279	28	CELL_CYCLE_GO_0007049	2.36899e-12	ANLN,BIRC5,BUB1B,BUB1,CCNE2,CDC20,CDC25C,CDC6,CDCA5,CDKN3,CENPE,CENPF,CHEK1,CKS2,INHBA,KIF15,KIF23,KIF2C,NDC80,NEK2,NUSAP1,PRC1,RACGAP1,RAD51,TPX2,TTK,UBE2C,ZWINT	2.82003e-10
40	15	279	5	SISTER_CHROMATID_SEGREGATION	6.85679e-06	CDCA5,CENPE,NDC80,NUSAP1,ZWINT	0.000353553
40	22	279	6	ORGANELLE_LOCALIZATION	2.9369e-06	AP1M2,BIRC5,CDCA5,CENPE,CENPF,NUSAP1	0.00018638
40	185	279	11	CYTOSKELETON_ORGANIZATION_AND_BIOGENESIS	0.000999666	ANLN,AP1M2,KIF23,KIF2C,KRT19,NUAK2,NUSAP1,PRC1,PREX1,RACGAP1,TTK	0.026604
40	59	279	7	INTERPHASE_OF_MITOTIC_CELL_CYCLE	0.000139893	BIRC5,CDC25C,CDC6,CDCA5,CDKN3,CENPF,INHBA	0.00641177
40	9	279	3	SPINDLE_ORGANIZATION_AND_BIOGENESIS	0.000559738	KIF23,PRC1,TTK	0.0171031
40	170	279	16	REGULATION_OF_CELL_CYCLE	2.07914e-07	ANLN,BIRC5,BUB1B,BUB1,CCNE2,CDC25C,CDC6,CDKN3,CHEK1,CKS2,INHBA,NEK2,NUSAP1,TTK,UBE2C,ZWINT	1.82286e-05
40	80	279	16	M_PHASE_OF_MITOTIC_CELL_CYCLE	2.39275e-12	ANLN,BIRC5,BUB1B,BUB1,CDC25C,CDCA5,CENPE,KIF15,KIF2C,NDC80,NEK2,NUSAP1,TPX2,TTK,UBE2C,ZWINT	2.82003e-10
40	10	279	3	CHROMOSOME_CONDENSATION	0.000788155	CDCA5,NUSAP1,TOP2A	0.0216743
41	105	112	7	M_PHASE	1.77028e-05	ANLN,BUB1,KIF15,KIF2C,NEK2,TPX2,UBE2C	0.00243414
41	40	112	4	REGULATION_OF_MITOSIS	0.000258636	ANLN,BUB1,NEK2,UBE2C	0.0266718
41	177	112	10	CELL_CYCLE_PROCESS	1.20674e-06	ANLN,BUB1,INHBA,KIF15,KIF23,KIF2C,NEK2,PRC1,TPX2,UBE2C	0.000331854
41	142	112	10	MITOTIC_CELL_CYCLE	1.56701e-07	ANLN,BUB1,INHBA,KIF15,KIF23,KIF2C,NEK2,PRC1,TPX2,UBE2C	0.000129278
41	158	112	8	CELL_CYCLE_PHASE	3.2605e-05	ANLN,BUB1,INHBA,KIF15,KIF2C,NEK2,TPX2,UBE2C	0.00384273
41	78	112	7	MITOSIS	2.44242e-06	ANLN,BUB1,KIF15,KIF2C,NEK2,TPX2,UBE2C	0.000478413
41	289	112	13	CELL_CYCLE_GO_0007049	3.91173e-07	ANLN,BUB1,CCNE2,CDC20,CKS2,INHBA,KIF15,KIF23,KIF2C,NEK2,PRC1,TPX2,UBE2C	0.000161359
41	170	112	7	REGULATION_OF_CELL_CYCLE	0.000369004	ANLN,BUB1,CCNE2,CKS2,INHBA,NEK2,UBE2C	0.0338254
41	80	112	7	M_PHASE_OF_MITOTIC_CELL_CYCLE	2.89947e-06	ANLN,BUB1,KIF15,KIF2C,NEK2,TPX2,UBE2C	0.000478413
42	21	262	4	MITOTIC_CELL_CYCLE_CHECKPOINT	0.00050853	BUB1B,BUB1,TTK,ZWINT	0.0155384
42	14	262	4	CYTOKINESIS	9.40613e-05	ANLN,BIRC5,NUSAP1,PRC1	0.00487918
42	145	262	10	REGULATION_OF_KINASE_ACTIVITY	0.000329144	CCNE2,CDC25C,CDC6,CDKN3,CHEK1,CKS2,MAP3K10,PRLR,PYDC1,TRIB3	0.0113143
42	143	262	10	REGULATION_OF_PROTEIN_KINASE_ACTIVITY	0.000294372	CCNE2,CDC25C,CDC6,CDKN3,CHEK1,CKS2,MAP3K10,PRLR,PYDC1,TRIB3	0.0110389
42	105	262	18	M_PHASE	5.48561e-13	ANLN,BIRC5,BUB1B,BUB1,CDC25C,CDCA5,CHEK1,CIT,KIF15,KIF2C,NDC80,NEK2,NUSAP1,RAD51,TPX2,TTK,UBE2C,ZWINT	9.93972e-11
42	149	262	10	REGULATION_OF_TRANSFERASE_ACTIVITY	0.00040903	CCNE2,CDC25C,CDC6,CDKN3,CHEK1,CKS2,MAP3K10,PRLR,PYDC1,TRIB3	0.013498
42	40	262	10	REGULATION_OF_MITOSIS	1.81299e-09	ANLN,BIRC5,BUB1B,BUB1,CDC25C,NEK2,NUSAP1,TTK,UBE2C,ZWINT	1.86965e-07
42	30	262	5	MICROTUBULE_CYTOSKELETON_ORGANIZATION_AND_BIOGENESIS	0.000191369	KIF23,KIF2C,NUSAP1,PRC1,TTK	0.00751806
42	65	262	7	INTERPHASE	0.000175962	BIRC5,CDC25C,CDC6,CDCA5,CDKN3,CENPF,INHBA	0.00725844
42	177	262	24	CELL_CYCLE_PROCESS	1.54321e-14	ANLN,BIRC5,BUB1B,BUB1,CDC25C,CDC6,CDCA5,CDKN3,CENPF,CHEK1,CIT,INHBA,KIF15,KIF23,KIF2C,NDC80,NEK2,NUSAP1,PRC1,RAD51,TPX2,TTK,UBE2C,ZWINT	6.36574e-12
42	14	262	4	MITOTIC_SISTER_CHROMATID_SEGREGATION	9.40613e-05	CDCA5,NDC80,NUSAP1,ZWINT	0.00487918
42	142	262	22	MITOTIC_CELL_CYCLE	1.18794e-14	ANLN,BIRC5,BUB1B,BUB1,CDC25C,CDC6,CDCA5,CDKN3,CENPF,CIT,INHBA,KIF15,KIF23,KIF2C,NDC80,NEK2,NUSAP1,PRC1,TPX2,TTK,UBE2C,ZWINT	6.36574e-12
42	158	262	22	CELL_CYCLE_PHASE	1.15241e-13	ANLN,BIRC5,BUB1B,BUB1,CDC25C,CDC6,CDCA5,CDKN3,CENPF,CHEK1,CIT,INHBA,KIF15,KIF2C,NDC80,NEK2,NUSAP1,RAD51,TPX2,TTK,UBE2C,ZWINT	3.16913e-11
42	45	262	8	CELL_CYCLE_CHECKPOINT_GO_0000075	1.33161e-06	BIRC5,BUB1B,BUB1,CCNE2,CDC6,CHEK1,TTK,ZWINT	0.000109858
42	29	262	6	CHROMOSOME_SEGREGATION	1.16669e-05	CDCA5,CENPF,NDC80,NUSAP1,TOP2A,ZWINT	0.000802102
42	15	262	5	ESTABLISHMENT_OF_ORGANELLE_LOCALIZATION	5.04572e-06	AP1M2,BIRC5,CDCA5,CENPF,NUSAP1	0.000378429
42	16	262	4	CELL_DIVISION	0.000166164	ANLN,BIRC5,NUSAP1,PRC1	0.00721502
42	250	262	13	REGULATION_OF_CATALYTIC_ACTIVITY	0.000698326	BBC3,BIRC5,CCNE2,CDC25C,CDC6,CDKN3,CHEK1,CKS2,GALR3,MAP3K10,PRLR,PYDC1,TRIB3	0.0198662
42	42	262	6	REGULATION_OF_CYCLIN_DEPENDENT_PROTEIN_KINASE_ACTIVITY	0.000105618	CCNE2,CDC25C,CDC6,CDKN3,CHEK1,CKS2	0.00512559
42	8	262	3	MITOTIC_SPINDLE_ORGANIZATION_AND_BIOGENESIS	0.00031471	KIF23,PRC1,TTK	0.0112885
42	78	262	16	MITOSIS	6.02407e-13	ANLN,BIRC5,BUB1B,BUB1,CDC25C,CDCA5,CIT,KIF15,KIF2C,NDC80,NEK2,NUSAP1,TPX2,TTK,UBE2C,ZWINT	9.93972e-11
42	289	262	26	CELL_CYCLE_GO_0007049	1.93373e-11	ANLN,BIRC5,BUB1B,BUB1,CCNE2,CDC25C,CDC6,CDCA5,CDKN3,CENPF,CHEK1,CIT,CKS2,INHBA,KIF15,KIF23,KIF2C,NDC80,NEK2,NUSAP1,PRC1,RAD51,TPX2,TTK,UBE2C,ZWINT	2.27904e-09
42	15	262	4	SISTER_CHROMATID_SEGREGATION	0.000126431	CDCA5,NDC80,NUSAP1,ZWINT	0.00579474
42	22	262	5	ORGANELLE_LOCALIZATION	3.98466e-05	AP1M2,BIRC5,CDCA5,CENPF,NUSAP1	0.00252873
42	59	262	7	INTERPHASE_OF_MITOTIC_CELL_CYCLE	9.46266e-05	BIRC5,CDC25C,CDC6,CDCA5,CDKN3,CENPF,INHBA	0.00487918
42	9	262	3	SPINDLE_ORGANIZATION_AND_BIOGENESIS	0.000465702	KIF23,PRC1,TTK	0.0147771
42	170	262	16	REGULATION_OF_CELL_CYCLE	8.78866e-08	ANLN,BIRC5,BUB1B,BUB1,CCNE2,CDC25C,CDC6,CDKN3,CHEK1,CKS2,INHBA,NEK2,NUSAP1,TTK,UBE2C,ZWINT	8.05627e-06
42	80	262	16	M_PHASE_OF_MITOTIC_CELL_CYCLE	9.13936e-13	ANLN,BIRC5,BUB1B,BUB1,CDC25C,CDCA5,CIT,KIF15,KIF2C,NDC80,NEK2,NUSAP1,TPX2,TTK,UBE2C,ZWINT	1.25666e-10
42	10	262	3	CHROMOSOME_CONDENSATION	0.00065633	CDCA5,NUSAP1,TOP2A	0.0193383
43	228	242	16	DNA_METABOLIC_PROCESS	1.61857e-06	BLM,BRCA2,CDC6,CDT1,CHEK1,DNMT3B,EXO1,FANCA,KPNA2,MCM2,POLQ,RAD51,RAD54L,RECQL4,RNASEH2A,TOP2A	6.06962e-05
43	114	242	8	DNA_REPAIR	0.000689362	BLM,BRCA2,EXO1,FANCA,POLQ,RAD51,RAD54L,RECQL4	0.0154916
43	21	242	5	MITOTIC_CELL_CYCLE_CHECKPOINT	2.13419e-05	BUB1B,BUB1,CCNA2,TTK,ZWINT	0.000674515
43	14	242	6	CYTOKINESIS	5.79434e-08	ANLN,BIRC5,BRCA2,NUSAP1,PRC1,RACGAP1	3.41452e-06
43	145	242	9	REGULATION_OF_KINASE_ACTIVITY	0.000788296	CCNE2,CDC25C,CDC6,CDKN3,CHEK1,CKS2,ERBB2,PKMYT1,TRIB3	0.0166755
43	143	242	9	REGULATION_OF_PROTEIN_KINASE_ACTIVITY	0.000713551	CCNE2,CDC25C,CDC6,CDKN3,CHEK1,CKS2,ERBB2,PKMYT1,TRIB3	0.0154916
43	181	242	10	RESPONSE_TO_ENDOGENOUS_STIMULUS	0.00100671	BLM,BRCA2,CCNA2,CHEK1,EXO1,FANCA,POLQ,RAD51,RAD54L,RECQL4	0.020257
43	105	242	28	M_PHASE	0	ANLN,AURKA,BIRC5,BUB1B,BUB1,CCNA2,CDC25C,CDCA5,CENPE,CHEK1,CIT,KIF11,KIF15,KIF2C,KPNA2,NCAPH,NDC80,NEK2,NUSAP1,PKMYT1,PLK1,RAD51,RAD54L,SMC4,TPX2,TTK,UBE2C,ZWINT	0
43	149	242	9	REGULATION_OF_TRANSFERASE_ACTIVITY	0.00095695	CCNE2,CDC25C,CDC6,CDKN3,CHEK1,CKS2,ERBB2,PKMYT1,TRIB3	0.0197371
43	73	242	8	MICROTUBULE_BASED_PROCESS	3.0421e-05	KIF11,KIF23,KIF2C,KPNA2,NUSAP1,PRC1,STMN1,TTK	0.000865425
43	22	242	4	DNA_INTEGRITY_CHECKPOINT	0.000454165	CCNA2,CDC6,CDT1,CHEK1	0.0107053
43	40	242	12	REGULATION_OF_MITOSIS	1.48015e-12	ANLN,BIRC5,BUB1B,BUB1,CCNA2,CDC25C,NEK2,NUSAP1,PKMYT1,TTK,UBE2C,ZWINT	1.5264e-10
43	30	242	7	MICROTUBULE_CYTOSKELETON_ORGANIZATION_AND_BIOGENESIS	5.19663e-07	KIF11,KIF23,KIF2C,NUSAP1,PRC1,STMN1,TTK	2.25643e-05
43	65	242	9	INTERPHASE	1.33434e-06	BIRC5,CDC25C,CDC6,CDCA5,CDKN3,CENPF,E2F1,INHBA,KPNA2	5.24207e-05
43	177	242	38	CELL_CYCLE_PROCESS	0	ANLN,AURKA,BIRC5,BRCA2,BUB1B,BUB1,CCNA2,CDC25C,CDC6,CDCA5,CDKN3,CENPE,CENPF,CHEK1,CIT,E2F1,INHBA,KIF11,KIF15,KIF23,KIF2C,KPNA2,NCAPH,NDC80,NEK2,NUSAP1,PKMYT1,PLK1,PRC1,RACGAP1,RAD51,RAD54L,SMC4,STMN1,TPX2,TTK,UBE2C,ZWINT	0
43	14	242	7	MITOTIC_SISTER_CHROMATID_SEGREGATION	1.10307e-09	CDCA5,CENPE,NCAPH,NDC80,NUSAP1,SMC4,ZWINT	8.27306e-08
43	142	242	33	MITOTIC_CELL_CYCLE	0	ANLN,AURKA,BIRC5,BUB1B,BUB1,CCNA2,CDC25C,CDC6,CDCA5,CDKN3,CENPE,CENPF,CIT,E2F1,INHBA,KIF11,KIF15,KIF23,KIF2C,KPNA2,NCAPH,NDC80,NEK2,NUSAP1,PKMYT1,PLK1,PRC1,SMC4,STMN1,TPX2,TTK,UBE2C,ZWINT	0
43	158	242	33	CELL_CYCLE_PHASE	0	ANLN,AURKA,BIRC5,BUB1B,BUB1,CCNA2,CDC25C,CDC6,CDCA5,CDKN3,CENPE,CENPF,CHEK1,CIT,E2F1,INHBA,KIF11,KIF15,KIF2C,KPNA2,NCAPH,NDC80,NEK2,NUSAP1,PKMYT1,PLK1,RAD51,RAD54L,SMC4,TPX2,TTK,UBE2C,ZWINT	0
43	45	242	10	CELL_CYCLE_CHECKPOINT_GO_0000075	2.93378e-09	BIRC5,BUB1B,BUB1,CCNA2,CCNE2,CDC6,CDT1,CHEK1,TTK,ZWINT	1.86182e-07
43	29	242	9	CHROMOSOME_SEGREGATION	7.09042e-10	CDCA5,CENPE,CENPF,NCAPH,NDC80,NUSAP1,SMC4,TOP2A,ZWINT	5.8496e-08
43	15	242	5	ESTABLISHMENT_OF_ORGANELLE_LOCALIZATION	3.42143e-06	BIRC5,CDCA5,CENPE,CENPF,NUSAP1	0.000117612
43	16	242	6	CELL_DIVISION	1.50198e-07	ANLN,BIRC5,BRCA2,NUSAP1,PRC1,RACGAP1	7.5695e-06
43	11	242	3	G1_PHASE_OF_MITOTIC_CELL_CYCLE	0.00070685	CDC25C,CDC6,E2F1	0.0154916
43	42	242	7	REGULATION_OF_CYCLIN_DEPENDENT_PROTEIN_KINASE_ACTIVITY	5.79619e-06	CCNE2,CDC25C,CDC6,CDKN3,CHEK1,CKS2,PKMYT1	0.000191274
43	42	242	6	DNA_RECOMBINATION	6.81553e-05	BLM,CHEK1,EXO1,KPNA2,RAD51,RAD54L	0.00187427
43	13	242	3	G1_PHASE	0.00119499	CDC25C,CDC6,E2F1	0.0234731
43	8	242	5	MITOTIC_SPINDLE_ORGANIZATION_AND_BIOGENESIS	7.02899e-08	KIF11,KIF23,PRC1,STMN1,TTK	3.86595e-06
43	78	242	24	MITOSIS	0	ANLN,AURKA,BIRC5,BUB1B,BUB1,CCNA2,CDC25C,CDCA5,CENPE,CIT,KIF11,KIF15,KIF2C,NCAPH,NDC80,NEK2,NUSAP1,PKMYT1,PLK1,SMC4,TPX2,TTK,UBE2C,ZWINT	0
43	289	242	43	CELL_CYCLE_GO_0007049	0	ANLN,AURKA,BIRC5,BRCA2,BUB1B,BUB1,CCNA2,CCNE2,CDC20,CDC25C,CDC6,CDCA5,CDKN3,CDT1,CENPE,CENPF,CHEK1,CIT,CKS2,E2F1,INHBA,KIF11,KIF15,KIF23,KIF2C,KPNA2,MCM2,NCAPH,NDC80,NEK2,NUSAP1,PKMYT1,PLK1,PRC1,RACGAP1,RAD51,RAD54L,SMC4,STMN1,TPX2,TTK,UBE2C,ZWINT	0
43	15	242	7	SISTER_CHROMATID_SEGREGATION	2.03865e-09	CDCA5,CENPE,NCAPH,NDC80,NUSAP1,SMC4,ZWINT	1.40157e-07
43	22	242	5	ORGANELLE_LOCALIZATION	2.72408e-05	BIRC5,CDCA5,CENPE,CENPF,NUSAP1	0.000802632
43	185	242	11	CYTOSKELETON_ORGANIZATION_AND_BIOGENESIS	0.000305414	ANLN,KIF11,KIF23,KIF2C,KPNA2,LASP1,NUSAP1,PRC1,RACGAP1,STMN1,TTK	0.00763535
43	103	242	8	CHROMOSOME_ORGANIZATION_AND_BIOGENESIS	0.000348901	CDCA5,CENPE,NCAPH,NDC80,NUSAP1,SMC4,TOP2A,ZWINT	0.00846597
43	59	242	9	INTERPHASE_OF_MITOTIC_CELL_CYCLE	5.72713e-07	BIRC5,CDC25C,CDC6,CDCA5,CDKN3,CENPF,E2F1,INHBA,KPNA2	2.36244e-05
43	29	242	5	DNA_PACKAGING	0.000111561	CDCA5,NCAPH,NUSAP1,SMC4,TOP2A	0.00296897
43	9	242	5	SPINDLE_ORGANIZATION_AND_BIOGENESIS	1.55977e-07	KIF11,KIF23,PRC1,STMN1,TTK	7.5695e-06
43	146	242	10	RESPONSE_TO_DNA_DAMAGE_STIMULUS	0.000184032	BLM,BRCA2,CCNA2,CHEK1,EXO1,FANCA,POLQ,RAD51,RAD54L,RECQL4	0.00474458
43	170	242	19	REGULATION_OF_CELL_CYCLE	7.28968e-11	ANLN,BIRC5,BUB1B,BUB1,CCNA2,CCNE2,CDC25C,CDC6,CDKN3,CDT1,CHEK1,CKS2,INHBA,NEK2,NUSAP1,PKMYT1,TTK,UBE2C,ZWINT	6.68221e-09
43	80	242	24	M_PHASE_OF_MITOTIC_CELL_CYCLE	0	ANLN,AURKA,BIRC5,BUB1B,BUB1,CCNA2,CDC25C,CDCA5,CENPE,CIT,KIF11,KIF15,KIF2C,NCAPH,NDC80,NEK2,NUSAP1,PKMYT1,PLK1,SMC4,TPX2,TTK,UBE2C,ZWINT	0
43	10	242	5	CHROMOSOME_CONDENSATION	3.07666e-07	CDCA5,NCAPH,NUSAP1,SMC4,TOP2A	1.41014e-05
44	105	284	11	M_PHASE	7.1968e-06	ANLN,BIRC5,BUB1B,BUB1,NEK2,NUMA1,NUSAP1,PKMYT1,PPP5C,TPX2,UBE2C	0.00074217
44	95	284	9	SKELETAL_DEVELOPMENT	0.000108808	AEBP1,BMP1,COL10A1,COL11A1,COMP,IGFBP4,INHBA,MATN3,POSTN	0.00997408
44	40	284	8	REGULATION_OF_MITOSIS	9.45589e-07	ANLN,BIRC5,BUB1B,BUB1,NEK2,NUSAP1,PKMYT1,UBE2C	0.000156022
44	177	284	17	CELL_CYCLE_PROCESS	8.26303e-08	ANLN,BIRC5,BUB1B,BUB1,CDKN3,CENPF,INHBA,KIF23,NDE1,NEK2,NUMA1,NUSAP1,PKMYT1,PPP5C,TPX2,TUBG1,UBE2C	5.73297e-05
44	142	284	15	MITOTIC_CELL_CYCLE	1.38981e-07	ANLN,BIRC5,BUB1B,BUB1,CDKN3,CENPF,INHBA,KIF23,NEK2,NUMA1,NUSAP1,PKMYT1,PPP5C,TPX2,UBE2C	5.73297e-05
44	158	284	14	CELL_CYCLE_PHASE	3.07056e-06	ANLN,BIRC5,BUB1B,BUB1,CDKN3,CENPF,INHBA,NEK2,NUMA1,NUSAP1,PKMYT1,PPP5C,TPX2,UBE2C	0.000422201
44	15	284	4	ESTABLISHMENT_OF_ORGANELLE_LOCALIZATION	0.000172499	AP1M2,BIRC5,CENPF,NUSAP1	0.0129374
44	172	284	12	PROTEOLYSIS	0.000162277	APH1A,BMP1,CPZ,CTSB,FBXL6,MMP10,MMP11,MMP1,MMP2,MMP3,OLR1,UBE2C	0.0129374
44	78	284	11	MITOSIS	3.60399e-07	ANLN,BIRC5,BUB1B,BUB1,NEK2,NUMA1,NUSAP1,PKMYT1,PPP5C,TPX2,UBE2C	9.66764e-05
44	289	284	19	CELL_CYCLE_GO_0007049	4.97983e-06	ANLN,BIRC5,BUB1B,BUB1,CDKN3,CENPF,GPS1,INHBA,KIF23,MAPK12,NDE1,NEK2,NUMA1,NUSAP1,PKMYT1,PPP5C,TPX2,TUBG1,UBE2C	0.000586909
44	170	284	11	REGULATION_OF_CELL_CYCLE	0.000574531	ANLN,BIRC5,BUB1B,BUB1,CDKN3,INHBA,MAPK12,NEK2,NUSAP1,PKMYT1,UBE2C	0.039499
44	80	284	11	M_PHASE_OF_MITOTIC_CELL_CYCLE	4.68734e-07	ANLN,BIRC5,BUB1B,BUB1,NEK2,NUMA1,NUSAP1,PKMYT1,PPP5C,TPX2,UBE2C	9.66764e-05
45	21	284	6	MITOTIC_CELL_CYCLE_CHECKPOINT	2.40674e-06	BUB1B,BUB1,CCNA2,MAD2L1,TTK,ZWINT	0.000110309
45	14	284	6	CYTOKINESIS	1.49701e-07	ANLN,BIRC5,BRCA2,NUSAP1,PRC1,RACGAP1	9.50024e-06
45	105	284	28	M_PHASE	0	ANLN,AURKA,BIRC5,BUB1B,BUB1,CCNA2,CDC25C,CDCA5,CENPE,CHEK1,CIT,KIF11,KIF15,KIF2C,KPNA2,MAD2L1,NCAPH,NDC80,NEK2,NUSAP1,PKMYT1,PLK1,RAD51,RAD54L,TPX2,TTK,UBE2C,ZWINT	0
45	73	284	8	MICROTUBULE_BASED_PROCESS	9.39799e-05	AP1M2,KIF11,KIF23,KIF2C,KPNA2,NUSAP1,PRC1,TTK	0.00298205
45	40	284	13	REGULATION_OF_MITOSIS	4.05009e-13	ANLN,BIRC5,BUB1B,BUB1,CCNA2,CDC25C,MAD2L1,NEK2,NUSAP1,PKMYT1,TTK,UBE2C,ZWINT	4.17666e-11
45	30	284	6	MICROTUBULE_CYTOSKELETON_ORGANIZATION_AND_BIOGENESIS	2.267e-05	KIF11,KIF23,KIF2C,NUSAP1,PRC1,TTK	0.00077928
45	65	284	9	INTERPHASE	4.96539e-06	BIRC5,CDC25C,CDC6,CDC7,CDCA5,CDKN3,CENPF,INHBA,KPNA2	0.000204822
45	177	284	37	CELL_CYCLE_PROCESS	0	ANLN,AURKA,BIRC5,BRCA2,BUB1B,BUB1,CCNA2,CDC25C,CDC6,CDC7,CDCA5,CDKN3,CENPE,CENPF,CHEK1,CIT,INHBA,KIF11,KIF15,KIF23,KIF2C,KPNA2,MAD2L1,NCAPH,NDC80,NEK2,NUSAP1,PKMYT1,PLK1,PRC1,RACGAP1,RAD51,RAD54L,TPX2,TTK,UBE2C,ZWINT	0
45	14	284	6	MITOTIC_SISTER_CHROMATID_SEGREGATION	1.49701e-07	CDCA5,CENPE,NCAPH,NDC80,NUSAP1,ZWINT	9.50024e-06
45	142	284	32	MITOTIC_CELL_CYCLE	0	ANLN,AURKA,BIRC5,BUB1B,BUB1,CCNA2,CDC25C,CDC6,CDC7,CDCA5,CDKN3,CENPE,CENPF,CIT,INHBA,KIF11,KIF15,KIF23,KIF2C,KPNA2,MAD2L1,NCAPH,NDC80,NEK2,NUSAP1,PKMYT1,PLK1,PRC1,TPX2,TTK,UBE2C,ZWINT	0
45	158	284	33	CELL_CYCLE_PHASE	0	ANLN,AURKA,BIRC5,BUB1B,BUB1,CCNA2,CDC25C,CDC6,CDC7,CDCA5,CDKN3,CENPE,CENPF,CHEK1,CIT,INHBA,KIF11,KIF15,KIF2C,KPNA2,MAD2L1,NCAPH,NDC80,NEK2,NUSAP1,PKMYT1,PLK1,RAD51,RAD54L,TPX2,TTK,UBE2C,ZWINT	0
45	45	284	10	CELL_CYCLE_CHECKPOINT_GO_0000075	1.36059e-08	BIRC5,BUB1B,BUB1,CCNA2,CCNE2,CDC6,CHEK1,MAD2L1,TTK,ZWINT	1.12249e-06
45	29	284	8	CHROMOSOME_SEGREGATION	6.37507e-08	CDCA5,CENPE,CENPF,NCAPH,NDC80,NUSAP1,TOP2A,ZWINT	4.7813e-06
45	15	284	6	ESTABLISHMENT_OF_ORGANELLE_LOCALIZATION	2.45367e-07	AP1M2,BIRC5,CDCA5,CENPE,CENPF,NUSAP1	1.34952e-05
45	16	284	6	CELL_DIVISION	3.86084e-07	ANLN,BIRC5,BRCA2,NUSAP1,PRC1,RACGAP1	1.99074e-05
45	42	284	7	REGULATION_OF_CYCLIN_DEPENDENT_PROTEIN_KINASE_ACTIVITY	1.64472e-05	CCNE2,CDC25C,CDC6,CDKN3,CHEK1,CKS2,PKMYT1	0.000616769
45	42	284	6	DNA_RECOMBINATION	0.000164116	BLM,CHEK1,EXO1,KPNA2,RAD51,RAD54L	0.00501467
45	8	284	4	MITOTIC_SPINDLE_ORGANIZATION_AND_BIOGENESIS	9.87144e-06	KIF11,KIF23,PRC1,TTK	0.000387807
45	78	284	24	MITOSIS	0	ANLN,AURKA,BIRC5,BUB1B,BUB1,CCNA2,CDC25C,CDCA5,CENPE,CIT,KIF11,KIF15,KIF2C,MAD2L1,NCAPH,NDC80,NEK2,NUSAP1,PKMYT1,PLK1,TPX2,TTK,UBE2C,ZWINT	0
45	289	284	40	CELL_CYCLE_GO_0007049	0	ANLN,AURKA,BIRC5,BRCA2,BUB1B,BUB1,CCNA2,CCNE2,CDC20,CDC25C,CDC6,CDC7,CDCA5,CDKN3,CENPE,CENPF,CHEK1,CIT,CKS2,INHBA,KIF11,KIF15,KIF23,KIF2C,KPNA2,MAD2L1,NCAPH,NDC80,NEK2,NUSAP1,PKMYT1,PLK1,PRC1,RACGAP1,RAD51,RAD54L,TPX2,TTK,UBE2C,ZWINT	0
45	15	284	6	SISTER_CHROMATID_SEGREGATION	2.45367e-07	CDCA5,CENPE,NCAPH,NDC80,NUSAP1,ZWINT	1.34952e-05
45	22	284	6	ORGANELLE_LOCALIZATION	3.25455e-06	AP1M2,BIRC5,CDCA5,CENPE,CENPF,NUSAP1	0.000141316
45	185	284	11	CYTOSKELETON_ORGANIZATION_AND_BIOGENESIS	0.00115401	ANLN,AP1M2,KIF11,KIF23,KIF2C,KPNA2,KRT19,NUSAP1,PRC1,RACGAP1,TTK	0.0317354
45	59	284	9	INTERPHASE_OF_MITOTIC_CELL_CYCLE	2.16516e-06	BIRC5,CDC25C,CDC6,CDC7,CDCA5,CDKN3,CENPF,INHBA,KPNA2	0.000105074
45	9	284	4	SPINDLE_ORGANIZATION_AND_BIOGENESIS	1.74919e-05	KIF11,KIF23,PRC1,TTK	0.000627425
45	170	284	20	REGULATION_OF_CELL_CYCLE	1.58228e-10	ANLN,BIRC5,BUB1B,BUB1,CCNA2,CCNE2,CDC25C,CDC6,CDC7,CDKN3,CHEK1,CKS2,INHBA,MAD2L1,NEK2,NUSAP1,PKMYT1,TTK,UBE2C,ZWINT	1.45042e-08
45	80	284	24	M_PHASE_OF_MITOTIC_CELL_CYCLE	0	ANLN,AURKA,BIRC5,BUB1B,BUB1,CCNA2,CDC25C,CDCA5,CENPE,CIT,KIF11,KIF15,KIF2C,MAD2L1,NCAPH,NDC80,NEK2,NUSAP1,PKMYT1,PLK1,TPX2,TTK,UBE2C,ZWINT	0
45	10	284	4	CHROMOSOME_CONDENSATION	2.86993e-05	CDCA5,NCAPH,NUSAP1,TOP2A	0.000947079
45	27	284	4	G1_S_TRANSITION_OF_MITOTIC_CELL_CYCLE	0.00183982	CDC7,CDCA5,CDKN3,INHBA	0.048963
46	21	174	3	MITOTIC_CELL_CYCLE_CHECKPOINT	0.0019837	BUB1B,BUB1,TTK	0.0442311
46	14	174	4	CYTOKINESIS	1.90015e-05	ANLN,BIRC5,NUSAP1,PRC1	0.000783813
46	140	174	11	MULTI_ORGANISM_PROCESS	1.06301e-06	CAMP,CCL11,PRLR,PSG1,PSG3,PSG4,PSG6,PSG7,PSG8,PSG9,RSAD2	6.46954e-05
46	145	174	9	REGULATION_OF_KINASE_ACTIVITY	6.79934e-05	CCNE2,CDC25C,CDC6,CDKN3,CHEK1,CKS2,PRLR,RGS4,TRIB3	0.00215748
46	143	174	9	REGULATION_OF_PROTEIN_KINASE_ACTIVITY	6.10351e-05	CCNE2,CDC25C,CDC6,CDKN3,CHEK1,CKS2,PRLR,RGS4,TRIB3	0.00201416
46	46	174	8	FEMALE_PREGNANCY	7.0006e-08	PRLR,PSG1,PSG3,PSG4,PSG6,PSG7,PSG8,PSG9	5.77549e-06
46	138	174	9	REPRODUCTIVE_PROCESS	4.62137e-05	PRLR,PSG1,PSG3,PSG4,PSG6,PSG7,PSG8,PSG9,TOP2A	0.0015886
46	105	174	17	M_PHASE	7.77156e-15	ANLN,AURKA,BIRC5,BUB1B,BUB1,CDC25C,CDCA5,CENPE,CHEK1,KIF2C,NDC80,NEK2,NUSAP1,RAD51,TPX2,TTK,UBE2C	1.60288e-12
46	149	174	9	REGULATION_OF_TRANSFERASE_ACTIVITY	8.39276e-05	CCNE2,CDC25C,CDC6,CDKN3,CHEK1,CKS2,PRLR,RGS4,TRIB3	0.00256445
46	73	174	5	MICROTUBULE_BASED_PROCESS	0.00190985	KIF23,KIF2C,NUSAP1,PRC1,TTK	0.0442311
46	95	174	6	SKELETAL_DEVELOPMENT	0.00103849	COL10A1,COL11A1,COMP,INHBA,MATN3,POSTN	0.0259623
46	40	174	9	REGULATION_OF_MITOSIS	9.1055e-10	ANLN,BIRC5,BUB1B,BUB1,CDC25C,NEK2,NUSAP1,TTK,UBE2C	9.39005e-08
46	30	174	5	MICROTUBULE_CYTOSKELETON_ORGANIZATION_AND_BIOGENESIS	2.75634e-05	KIF23,KIF2C,NUSAP1,PRC1,TTK	0.00103363
46	65	174	7	INTERPHASE	1.31412e-05	BIRC5,CDC25C,CDC6,CDCA5,CDKN3,CENPF,INHBA	0.000602305
46	177	174	23	CELL_CYCLE_PROCESS	0	ANLN,AURKA,BIRC5,BUB1B,BUB1,CDC25C,CDC6,CDCA5,CDKN3,CENPE,CENPF,CHEK1,INHBA,KIF23,KIF2C,NDC80,NEK2,NUSAP1,PRC1,RAD51,TPX2,TTK,UBE2C	0
46	14	174	4	MITOTIC_SISTER_CHROMATID_SEGREGATION	1.90015e-05	CDCA5,CENPE,NDC80,NUSAP1	0.000783813
46	142	174	21	MITOTIC_CELL_CYCLE	0	ANLN,AURKA,BIRC5,BUB1B,BUB1,CDC25C,CDC6,CDCA5,CDKN3,CENPE,CENPF,INHBA,KIF23,KIF2C,NDC80,NEK2,NUSAP1,PRC1,TPX2,TTK,UBE2C	0
46	158	174	21	CELL_CYCLE_PHASE	3.33067e-16	ANLN,AURKA,BIRC5,BUB1B,BUB1,CDC25C,CDC6,CDCA5,CDKN3,CENPE,CENPF,CHEK1,INHBA,KIF2C,NDC80,NEK2,NUSAP1,RAD51,TPX2,TTK,UBE2C	9.15934e-14
46	45	174	7	CELL_CYCLE_CHECKPOINT_GO_0000075	1.05011e-06	BIRC5,BUB1B,BUB1,CCNE2,CDC6,CHEK1,TTK	6.46954e-05
46	29	174	6	CHROMOSOME_SEGREGATION	1.09786e-06	CDCA5,CENPE,CENPF,NDC80,NUSAP1,TOP2A	6.46954e-05
46	15	174	5	ESTABLISHMENT_OF_ORGANELLE_LOCALIZATION	6.7308e-07	BIRC5,CDCA5,CENPE,CENPF,NUSAP1	5.0481e-05
46	172	174	8	PROTEOLYSIS	0.00118704	MMP11,MMP13,MMP1,MMP3,MMP9,OLR1,PLAU,UBE2C	0.0288032
46	16	174	4	CELL_DIVISION	3.38987e-05	ANLN,BIRC5,NUSAP1,PRC1	0.00121593
46	21	174	3	REGULATION_OF_MITOTIC_CELL_CYCLE	0.0019837	BIRC5,CDC25C,CDC6	0.0442311
46	250	174	10	REGULATION_OF_CATALYTIC_ACTIVITY	0.000953774	BIRC5,CCNE2,CDC25C,CDC6,CDKN3,CHEK1,CKS2,PRLR,RGS4,TRIB3	0.0245895
46	42	174	6	REGULATION_OF_CYCLIN_DEPENDENT_PROTEIN_KINASE_ACTIVITY	1.06402e-05	CCNE2,CDC25C,CDC6,CDKN3,CHEK1,CKS2	0.000516363
46	8	174	3	MITOTIC_SPINDLE_ORGANIZATION_AND_BIOGENESIS	9.37975e-05	KIF23,PRC1,TTK	0.0026863
46	78	174	15	MITOSIS	2.19824e-14	ANLN,AURKA,BIRC5,BUB1B,BUB1,CDC25C,CDCA5,CENPE,KIF2C,NDC80,NEK2,NUSAP1,TPX2,TTK,UBE2C	3.02258e-12
46	289	174	25	CELL_CYCLE_GO_0007049	1.05471e-14	ANLN,AURKA,BIRC5,BUB1B,BUB1,CCNE2,CDC25C,CDC6,CDCA5,CDKN3,CENPE,CENPF,CHEK1,CKS2,INHBA,KIF23,KIF2C,NDC80,NEK2,NUSAP1,PRC1,RAD51,TPX2,TTK,UBE2C	1.74027e-12
46	15	174	4	SISTER_CHROMATID_SEGREGATION	2.56664e-05	CDCA5,CENPE,NDC80,NUSAP1	0.00100832
46	22	174	5	ORGANELLE_LOCALIZATION	5.5097e-06	BIRC5,CDCA5,CENPE,CENPF,NUSAP1	0.000303033
46	59	174	7	INTERPHASE_OF_MITOTIC_CELL_CYCLE	6.84494e-06	BIRC5,CDC25C,CDC6,CDCA5,CDKN3,CENPF,INHBA	0.000352942
46	9	174	3	SPINDLE_ORGANIZATION_AND_BIOGENESIS	0.000139442	KIF23,PRC1,TTK	0.00383466
46	170	174	15	REGULATION_OF_CELL_CYCLE	2.22515e-09	ANLN,BIRC5,BUB1B,BUB1,CCNE2,CDC25C,CDC6,CDKN3,CHEK1,CKS2,INHBA,NEK2,NUSAP1,TTK,UBE2C	2.03972e-07
46	80	174	15	M_PHASE_OF_MITOTIC_CELL_CYCLE	3.27516e-14	ANLN,AURKA,BIRC5,BUB1B,BUB1,CDC25C,CDCA5,CENPE,KIF2C,NDC80,NEK2,NUSAP1,TPX2,TTK,UBE2C	3.86001e-12
46	10	174	3	CHROMOSOME_CONDENSATION	0.000197428	CDCA5,NUSAP1,TOP2A	0.00525414
46	225	174	11	REPRODUCTION	9.44274e-05	CHEK1,PRLR,PSG1,PSG3,PSG4,PSG6,PSG7,PSG8,PSG9,PTTG1,TOP2A	0.0026863
51	126	145	8	TISSUE_DEVELOPMENT	4.11617e-05	BNC1,KLK7,KLK8,KRT13,KRT14,KRT17,KRT5,LAMB3	0.00849502
51	63	145	7	EPIDERMIS_DEVELOPMENT	3.20446e-06	BNC1,KLK7,KRT13,KRT14,KRT17,KRT5,LAMB3	0.00264368
51	174	145	9	RESPONSE_TO_WOUNDING	6.79934e-05	ADM,ANXA1,CDO1,CX3CL1,CXCL1,CXCL2,KLK8,PROS1,PTX3	0.0112189
51	71	145	7	ECTODERM_DEVELOPMENT	7.20119e-06	BNC1,KLK7,KRT13,KRT14,KRT17,KRT5,LAMB3	0.00297049
52	63	206	7	EPIDERMIS_DEVELOPMENT	3.17438e-05	BNC1,KLK7,KRT14,KRT17,KRT5,LAMB3,SPINK5	0.0261887
52	71	206	7	ECTODERM_DEVELOPMENT	6.92598e-05	BNC1,KLK7,KRT14,KRT17,KRT5,LAMB3,SPINK5	0.0285697
57	78	220	7	MONOCARBOXYLIC_ACID_METABOLIC_PROCESS	0.000189794	ABCD2,AKR1C1,ALDH1L1,BBOX1,CYP39A1,GLYAT,SLC27A6	0.0315426
57	63	220	8	EPIDERMIS_DEVELOPMENT	5.03641e-06	CALML5,KLK5,KLK7,KRT14,KRT15,KRT17,KRT5,LAMB3	0.00415504
57	71	220	8	ECTODERM_DEVELOPMENT	1.24554e-05	CALML5,KLK5,KLK7,KRT14,KRT15,KRT17,KRT5,LAMB3	0.00513786
58	242	68	9	DEFENSE_RESPONSE	1.96861e-06	CCL13,CCR7,CD48,CXCL1,PTPRC,PTX3,S100A8,S100A9,SELE	0.00081205
58	128	68	5	BEHAVIOR	0.000346942	CCL13,CCL18,CCL2,CCR7,CXCL1	0.0220175
58	83	68	5	LOCOMOTORY_BEHAVIOR	4.4866e-05	CCL13,CCL18,CCL2,CCR7,CXCL1	0.00411272
58	119	68	7	INFLAMMATORY_RESPONSE	1.43945e-06	CCL13,CCR7,CXCL1,PTX3,S100A8,S100A9,SELE	0.00081205
58	93	68	6	CELLULAR_CATION_HOMEOSTASIS	4.98338e-06	CCL13,CCL2,CCR7,CP,LCK,PTPRC	0.00116326
58	209	68	6	IMMUNE_RESPONSE	0.000458313	CCL18,CCL2,CD96,CHST4,IL1R2,PTPRC	0.0270077
58	189	68	6	HOMEOSTATIC_PROCESS	0.000267782	CCL13,CCL2,CCR7,CP,LCK,PTPRC	0.01841
58	131	68	6	CELLULAR_HOMEOSTASIS	3.54952e-05	CCL13,CCL2,CCR7,CP,LCK,PTPRC	0.00366044
58	293	68	8	IMMUNE_SYSTEM_PROCESS	7.00658e-05	CCL18,CCL2,CD2,CD96,CHST4,IL1R2,LCK,PTPRC	0.00525494
58	41	68	3	T_CELL_ACTIVATION	0.000953357	CD2,LCK,PTPRC	0.0413377
58	283	68	9	RESPONSE_TO_EXTERNAL_STIMULUS	7.06401e-06	CCL13,CCL18,CCL2,CCR7,CXCL1,PTX3,S100A8,S100A9,SELE	0.00116556
58	140	68	6	CHEMICAL_HOMEOSTASIS	5.15383e-05	CCL13,CCL2,CCR7,CP,LCK,PTPRC	0.00425191
58	114	68	6	ION_HOMEOSTASIS	1.61309e-05	CCL13,CCL2,CCR7,CP,LCK,PTPRC	0.00209187
58	95	68	6	CATION_HOMEOSTASIS	5.64007e-06	CCL13,CCL2,CCR7,CP,LCK,PTPRC	0.00116326
58	174	68	7	RESPONSE_TO_WOUNDING	1.77492e-05	CCL13,CCR7,CXCL1,PTX3,S100A8,S100A9,SELE	0.00209187
59	126	56	5	TISSUE_DEVELOPMENT	0.000128562	CALML5,GJB5,KLK7,KLK8,KRT16	0.0176773
59	63	56	4	EPIDERMIS_DEVELOPMENT	0.000104351	CALML5,GJB5,KLK7,KRT16	0.0172179
59	71	56	4	ECTODERM_DEVELOPMENT	0.000166322	CALML5,GJB5,KLK7,KRT16	0.0196023
60	71	15	3	ECTODERM_DEVELOPMENT	5.05863e-05	GJB5,KRT6A,SCEL	0.0417337
69	51	11	3	CELLULAR_DEFENSE_RESPONSE	6.83675e-06	KLRC2,KLRC3,KLRC4	0.00564032
79	126	81	8	TISSUE_DEVELOPMENT	5.3088e-07	COL17A1,KLK5,KLK7,KLK8,KRT14,KRT17,KRT5,KRT6A	0.000218988
79	18	81	3	CALCIUM_INDEPENDENT_CELL_CELL_ADHESION	0.000132945	CLDN10,CLDN19,CX3CL1	0.015992
79	63	81	6	EPIDERMIS_DEVELOPMENT	1.40822e-06	COL17A1,KLK5,KLK7,KRT14,KRT17,KRT5	0.000387262
79	71	81	7	ECTODERM_DEVELOPMENT	1.39325e-07	COL17A1,KLK5,KLK7,KRT14,KRT17,KRT5,KRT6A	0.000114943
84	128	79	7	BEHAVIOR	6.47587e-06	CCL28,CX3CL1,CXCL1,CXCL2,FOSB,NPY2R,SAA1	0.00198876
84	83	79	6	LOCOMOTORY_BEHAVIOR	6.18249e-06	CCL28,CX3CL1,CXCL1,CXCL2,NPY2R,SAA1	0.00198876
84	119	79	5	INFLAMMATORY_RESPONSE	0.000497723	ANXA1,CX3CL1,CXCL1,CXCL2,FOS	0.0410621
84	108	79	6	CENTRAL_NERVOUS_SYSTEM_DEVELOPMENT	2.81084e-05	B3GNT5,EGR2,GRIK1,RCAN1,SNCA,SNTG2	0.00579735
86	126	236	10	TISSUE_DEVELOPMENT	4.34698e-05	BNC1,COL17A1,KLK5,KLK8,KL,KRT13,KRT14,KRT15,KRT5,LAMA3	0.00717251
86	37	236	5	CELL_SUBSTRATE_ADHESION	0.000326913	COL17A1,ECM2,LYVE1,SGCE,SORBS1	0.0269703
86	63	236	8	EPIDERMIS_DEVELOPMENT	8.43448e-06	BNC1,COL17A1,KLK5,KRT13,KRT14,KRT15,KRT5,LAMA3	0.00443414
86	36	236	5	CELL_MATRIX_ADHESION	0.000286539	COL17A1,ECM2,LYVE1,SGCE,SORBS1	0.0262661
86	283	236	14	RESPONSE_TO_EXTERNAL_STIMULUS	0.000251806	ANXA1,AOC3,AOX1,CDO1,CXCL12,CXCL2,FGF2,KLK8,LYVE1,PPARG,PROS1,PTX3,SSTR1,TFPI	0.0259675
86	174	236	10	RESPONSE_TO_WOUNDING	0.000612749	ANXA1,AOC3,AOX1,CDO1,CXCL2,KLK8,LYVE1,PROS1,PTX3,TFPI	0.0459562
86	71	236	8	ECTODERM_DEVELOPMENT	2.06952e-05	BNC1,COL17A1,KLK5,KRT13,KRT14,KRT15,KRT5,LAMA3	0.00443414
93	112	243	9	GENERATION_OF_PRECURSOR_METABOLITES_AND_ENERGY	0.0001191	ADIPOQ,AKR1C1,AKR1C3,AOC3,AQP7,CDO1,LEPR,LEP,PPARG	0.0245645
93	287	243	16	LIPID_METABOLIC_PROCESS	3.13344e-05	ABCD2,AKR1C1,AKR1C3,ALDH1A3,ANXA1,B3GNT5,BMP6,CIDEA,DGAT2,FABP5,GLYAT,HSD17B11,LPL,PPAP2A,PPARG,RARRES2	0.0129255
93	283	243	15	RESPONSE_TO_EXTERNAL_STIMULUS	9.80081e-05	ANXA1,AOC3,CCL13,CD36,CD40,CDO1,CXCL1,CXCL2,F10,FGF7,LEP,LYVE1,PPARG,PTX3,TFPI	0.0245645
93	174	243	13	RESPONSE_TO_WOUNDING	8.30657e-06	ANXA1,AOC3,CCL13,CD36,CD40,CDO1,CXCL1,CXCL2,F10,FGF7,LYVE1,PTX3,TFPI	0.00685292
95	12	195	4	LEARNING_AND_OR_MEMORY	1.50205e-05	CRHBP,CRH,KLK8,S100B	0.0123919
98	142	117	8	NEGATIVE_REGULATION_OF_CELL_PROLIFERATION	2.07353e-05	ADAMTS1,CDKN2C,CXCL1,FABP7,FGFBP1,IGFBP6,IL6,SSTR1	0.0171066
100	160	113	7	CARBOXYLIC_ACID_METABOLIC_PROCESS	0.00026959	ABCD2,AKR1C1,ALDH1L1,ASPA,CDO1,GLYAT,PPARGC1A	0.0459665
100	112	113	6	GENERATION_OF_PRECURSOR_METABOLITES_AND_ENERGY	0.000253323	AKR1C1,AOC3,AQP7,CDO1,PPARGC1A,PPARG	0.0459665
100	287	113	10	LIPID_METABOLIC_PROCESS	8.84921e-05	ABCD2,ADM,AKR1C1,CYP3A5,DGAT2,FABP5,GLYAT,LPL,PPARGC1A,PPARG	0.036503
100	162	113	7	ORGANIC_ACID_METABOLIC_PROCESS	0.000290807	ABCD2,AKR1C1,ALDH1L1,ASPA,CDO1,GLYAT,PPARGC1A	0.0459665
100	78	113	5	MONOCARBOXYLIC_ACID_METABOLIC_PROCESS	0.000369915	ABCD2,AKR1C1,ALDH1L1,GLYAT,PPARGC1A	0.0459665
100	284	113	10	RESPONSE_TO_CHEMICAL_STIMULUS	8.11085e-05	CES1,CXCL1,FGF2,GLYAT,GPX3,HSPB7,KCNIP2,LIPE,PPARG,SGK2	0.036503
100	224	113	8	CELLULAR_LIPID_METABOLIC_PROCESS	0.000390019	ABCD2,ADM,AKR1C1,CYP3A5,DGAT2,GLYAT,LPL,PPARGC1A	0.0459665
101	160	84	7	CARBOXYLIC_ACID_METABOLIC_PROCESS	4.13926e-05	ABCD2,AKR1C1,AKR1C3,ALDH1L1,ASPA,CDO1,GLYAT	0.0100925
101	112	84	6	GENERATION_OF_PRECURSOR_METABOLITES_AND_ENERGY	4.89334e-05	AKR1C1,AKR1C3,AOC3,AQP7,CDO1,PPARG	0.0100925
101	162	84	7	ORGANIC_ACID_METABOLIC_PROCESS	4.48058e-05	ABCD2,AKR1C1,AKR1C3,ALDH1L1,ASPA,CDO1,GLYAT	0.0100925
101	78	84	5	MONOCARBOXYLIC_ACID_METABOLIC_PROCESS	9.19571e-05	ABCD2,AKR1C1,AKR1C3,ALDH1L1,GLYAT	0.0151729
101	48	84	4	ELECTRON_TRANSPORT_GO_0006118	0.000174623	AKR1C1,AKR1C3,AOC3,CDO1	0.0240107
101	284	84	11	RESPONSE_TO_CHEMICAL_STIMULUS	7.74723e-07	ANGPTL7,CES1,CXCL2,GLYAT,GPX3,HSPB7,KCNIP2,LIPE,PPARG,SGK2,SSTR1	0.000639147
102	160	107	7	CARBOXYLIC_ACID_METABOLIC_PROCESS	0.000192443	ABCD2,AKR1C1,AKR1C3,ALDH1L1,ASPA,CDO1,GLYAT	0.0474121
102	162	107	7	ORGANIC_ACID_METABOLIC_PROCESS	0.000207737	ABCD2,AKR1C1,AKR1C3,ALDH1L1,ASPA,CDO1,GLYAT	0.0474121
102	78	107	5	MONOCARBOXYLIC_ACID_METABOLIC_PROCESS	0.000287346	ABCD2,AKR1C1,AKR1C3,ALDH1L1,GLYAT	0.0474121
102	284	107	12	RESPONSE_TO_CHEMICAL_STIMULUS	1.32966e-06	ANGPTL7,CES1,FGF2,GLYAT,GPX3,HSPB3,HSPB7,KCNIP2,LIPE,SGK2,SSTR1,UGT2B4	0.00109697
102	224	107	8	CELLULAR_LIPID_METABOLIC_PROCESS	0.000269063	ABCD2,AKR1C1,AKR1C3,CYP3A5,DGAT2,GLYAT,LPL,UGT2B4	0.0474121
104	11	271	4	RESPONSE_TO_XENOBIOTIC_STIMULUS	3.69613e-05	UGT2B11,UGT2B15,UGT2B28,UGT2B4	0.0101644
104	284	271	22	RESPONSE_TO_CHEMICAL_STIMULUS	2.21263e-08	ANGPTL7,BCL2,CES1,CXCL2,DUSP1,FGF2,GATA3,GLYAT,GSTM3,HSPB7,KCNIP2,RERG,RPS6KA5,SEMA3C,SEPP1,SGK2,SLIT2,SSTR1,UGT2B11,UGT2B15,UGT2B28,UGT2B4	1.82542e-05
104	10	271	4	XENOBIOTIC_METABOLIC_PROCESS	2.3875e-05	UGT2B11,UGT2B15,UGT2B28,UGT2B4	0.00984845
113	108	28	4	CENTRAL_NERVOUS_SYSTEM_DEVELOPMENT	5.40223e-05	DNER,DSCAML1,RCAN1,SH3GL3	0.0445684
114	242	43	8	DEFENSE_RESPONSE	5.07153e-07	CCL13,CCL23,CD48,CXCL1,MNDA,NLRC4,S100A8,S100A9	0.000418402
114	128	43	5	BEHAVIOR	3.8274e-05	CCL13,CCL23,CCL8,CXCL1,KLK8	0.00631521
114	83	43	4	LOCOMOTORY_BEHAVIOR	0.000108084	CCL13,CCL23,CCL8,CXCL1	0.011413
114	119	43	5	INFLAMMATORY_RESPONSE	2.69519e-05	CCL13,CCL23,CXCL1,S100A8,S100A9	0.00555882
114	142	43	5	NEGATIVE_REGULATION_OF_CELL_PROLIFERATION	6.28482e-05	CCL23,CXCL1,FABP7,IL1B,RARRES1	0.00864163
114	283	43	8	RESPONSE_TO_EXTERNAL_STIMULUS	1.64943e-06	CCL13,CCL23,CCL8,CXCL1,KLK8,NLRC4,S100A8,S100A9	0.000680389
114	174	43	6	RESPONSE_TO_WOUNDING	1.22422e-05	CCL13,CCL23,CXCL1,KLK8,S100A8,S100A9	0.00336661
121	11	40	3	RESPONSE_TO_XENOBIOTIC_STIMULUS	3.25853e-06	UGT2B11,UGT2B15,UGT2B28	0.00134414
121	10	40	3	XENOBIOTIC_METABOLIC_PROCESS	2.37443e-06	UGT2B11,UGT2B15,UGT2B28	0.00134414
125	126	46	6	TISSUE_DEVELOPMENT	2.85464e-06	GJB5,KLK7,KLK8,KRT16,KRT6A,KRT6B	0.00124049
125	71	46	5	ECTODERM_DEVELOPMENT	3.00724e-06	GJB5,KLK7,KRT16,KRT6A,KRT6B	0.00124049
128	112	148	8	GENERATION_OF_PRECURSOR_METABOLITES_AND_ENERGY	2.03571e-05	AKR1C1,AKR1C3,AOC3,AQP7,CDO1,LEPR,PPARG,SLC25A27	0.0167946
129	112	145	7	GENERATION_OF_PRECURSOR_METABOLITES_AND_ENERGY	0.00013905	AKR1C1,AKR1C3,AOC3,AQP7,CDO1,LEPR,PPARG	0.0382387
129	284	145	12	RESPONSE_TO_CHEMICAL_STIMULUS	3.11092e-05	ANGPTL7,CCL28,CES1,CXCL1,CXCL2,GLYAT,GPX3,HSPB7,KCNIP2,LIPE,PPARG,SGK2	0.0128326
130	126	36	4	TISSUE_DEVELOPMENT	0.000268396	BNC1,GJB5,KLK8,KRT16	0.0442854
134	126	221	9	TISSUE_DEVELOPMENT	0.000143308	BNC1,COL17A1,KLK7,KLK8,KRT14,KRT17,KRT5,LAMB3,SPINK5	0.0200021
134	63	221	8	EPIDERMIS_DEVELOPMENT	5.2077e-06	BNC1,COL17A1,KLK7,KRT14,KRT17,KRT5,LAMB3,SPINK5	0.00384098
134	71	221	8	ECTODERM_DEVELOPMENT	1.28727e-05	BNC1,COL17A1,KLK7,KRT14,KRT17,KRT5,LAMB3,SPINK5	0.00384098
144	284	195	14	RESPONSE_TO_CHEMICAL_STIMULUS	3.41265e-05	ANGPTL7,CCL28,CES1,CXCL12,CXCL2,DUSP1,FGF2,GLYAT,GPX3,HSPB7,KCNIP2,LIPE,PPARG,SGK2	0.0281544
148	112	241	8	GENERATION_OF_PRECURSOR_METABOLITES_AND_ENERGY	0.000596534	ADIPOQ,AKR1C1,AKR1C3,AQP7,CDO1,LEPR,LEP,PPARG	0.049214
148	287	241	14	LIPID_METABOLIC_PROCESS	0.000359561	ABCD2,ADM,AKR1C1,AKR1C3,ALDH1A3,ANXA1,B3GNT5,CYP39A1,DGAT2,FABP5,GLYAT,LPL,PPARG,SLC27A6	0.0329598
148	78	241	7	MONOCARBOXYLIC_ACID_METABOLIC_PROCESS	0.000330885	ABCD2,AKR1C1,AKR1C3,ALDH1L1,CYP39A1,GLYAT,SLC27A6	0.0329598
148	284	241	15	RESPONSE_TO_CHEMICAL_STIMULUS	9.2937e-05	ANGPTL7,CES1,CX3CL1,CXCL1,CXCL2,FGF2,GLYAT,GPX3,HSPB7,KCNIP2,LIPE,ME1,PPARG,SEPP1,SGK2	0.0153346
148	283	241	14	RESPONSE_TO_EXTERNAL_STIMULUS	0.000311978	ADM,ANXA1,CD36,CDO1,CX3CL1,CXCL1,CXCL2,FGF2,FOS,LEP,LYVE1,PPARG,PTX3,TFPI	0.0329598
148	174	241	11	RESPONSE_TO_WOUNDING	0.000173048	ADM,ANXA1,CD36,CDO1,CX3CL1,CXCL1,CXCL2,FOS,LYVE1,PTX3,TFPI	0.0237941
148	108	241	9	CENTRAL_NERVOUS_SYSTEM_DEVELOPMENT	8.43876e-05	B3GNT5,DNER,EGR2,GRIK1,PTPRZ1,RCAN1,S100B,SNCA,UGT8	0.0153346
150	126	225	12	TISSUE_DEVELOPMENT	6.64385e-07	BNC1,FABP5,KLK5,KLK7,KLK8,KRT13,KRT15,KRT17,KRT5,KRT6A,LAMB3,PROX1	0.000148984
150	119	225	8	INFLAMMATORY_RESPONSE	0.000568381	ANXA1,CDO1,CX3CL1,CXCL1,CXCL2,PTX3,S100A8,S100A9	0.0426286
150	63	225	9	EPIDERMIS_DEVELOPMENT	5.53298e-07	BNC1,FABP5,KLK5,KLK7,KRT13,KRT15,KRT17,KRT5,LAMB3	0.000148984
150	38	225	5	DIGESTION	0.000298202	ACSL1,AKR1C1,CYP39A1,PPARGC1A,SSTR1	0.0248986
150	283	225	14	RESPONSE_TO_EXTERNAL_STIMULUS	0.000153473	ADM,ANXA1,CDO1,CX3CL1,CXCL1,CXCL2,DEFB1,FGF2,KLK8,PROS1,PTX3,S100A8,S100A9,SSTR1	0.0158269
150	174	225	11	RESPONSE_TO_WOUNDING	9.44274e-05	ADM,ANXA1,CDO1,CX3CL1,CXCL1,CXCL2,KLK8,PROS1,PTX3,S100A8,S100A9	0.0111289
150	71	225	11	ECTODERM_DEVELOPMENT	1.23484e-08	BNC1,FABP5,KLK5,KLK7,KRT13,KRT15,KRT17,KRT5,KRT6A,LAMB3,PROX1	1.01875e-05
151	63	73	4	EPIDERMIS_DEVELOPMENT	0.00029247	CALML5,GJB5,KRT16,SCEL	0.0482576
153	112	256	9	GENERATION_OF_PRECURSOR_METABOLITES_AND_ENERGY	0.000176387	ADIPOQ,AKR1C1,AKR1C3,AOC3,AQP7,CDO1,LEPR,PPARG,RUNX1T1	0.0145519
153	37	256	6	CELL_SUBSTRATE_ADHESION	4.43983e-05	COL17A1,ECM2,FBLN5,LYVE1,SGCE,SORBS1	0.00511986
153	284	256	14	RESPONSE_TO_CHEMICAL_STIMULUS	0.000592031	ANGPTL7,CCL28,CXCL14,CXCL2,DUSP1,FGF2,GLYAT,GPX3,HSPB7,KCNIP2,LIPE,PPARG,SAA1,SSTR1	0.0410071
153	63	256	8	EPIDERMIS_DEVELOPMENT	1.52413e-05	BNC1,COL17A1,KRT13,KRT14,KRT15,KRT17,KRT5,LAMB3	0.00314352
153	36	256	6	CELL_MATRIX_ADHESION	3.7758e-05	COL17A1,ECM2,FBLN5,LYVE1,SGCE,SORBS1	0.00511986
153	283	256	16	RESPONSE_TO_EXTERNAL_STIMULUS	4.96471e-05	ANXA1,AOC3,CCL28,CDO1,CXCL14,CXCL2,F10,FGF2,FOS,LYVE1,MMRN1,PPARG,PROS1,PTX3,SAA1,SSTR1	0.00511986
153	108	256	8	CENTRAL_NERVOUS_SYSTEM_DEVELOPMENT	0.000695878	EGR2,GRIK1,NNAT,PTPRZ1,RCAN1,S100B,SNTG2,ZBTB16	0.0410071
153	71	256	8	ECTODERM_DEVELOPMENT	3.70302e-05	BNC1,COL17A1,KRT13,KRT14,KRT15,KRT17,KRT5,LAMB3	0.00511986
155	40	232	5	HEMOSTASIS	0.000438506	CD36,F10,MMRN1,PROS1,TFPI	0.0301473
155	49	232	6	REGULATION_OF_BODY_FLUID_LEVELS	0.000130801	CD36,F10,MMRN1,NPR1,PROS1,TFPI	0.0154159
155	36	232	5	BLOOD_COAGULATION	0.000264775	CD36,F10,MMRN1,PROS1,TFPI	0.0273049
155	63	232	6	EPIDERMIS_DEVELOPMENT	0.000526619	BNC1,KLK7,KRT14,KRT17,KRT5,LAMB3	0.0310329
155	283	232	17	RESPONSE_TO_EXTERNAL_STIMULUS	3.58263e-06	ANXA1,CCL28,CD36,CDO1,CXCL1,CXCL2,F10,FGF2,KLK8,LYVE1,MMRN1,PPARG,PROS1,PTX3,SAA1,SSTR1,TFPI	0.000985224
155	47	232	6	WOUND_HEALING	0.000103177	CD36,F10,KLK8,MMRN1,PROS1,TFPI	0.0141868
155	37	232	5	COAGULATION	0.000302152	CD36,F10,MMRN1,PROS1,TFPI	0.0276972
155	174	232	12	RESPONSE_TO_WOUNDING	2.60667e-05	ANXA1,CD36,CDO1,CXCL1,CXCL2,F10,KLK8,LYVE1,MMRN1,PROS1,PTX3,TFPI	0.00430101
157	209	39	10	IMMUNE_RESPONSE	1.52142e-10	CD96,CRTAM,CTSS,CXCL13,GPR65,IL1R2,IL2RA,IL7R,RGS1,TRAT1	1.25517e-07
157	293	39	10	IMMUNE_SYSTEM_PROCESS	4.06522e-09	CD96,CRTAM,CTSS,CXCL13,GPR65,IL1R2,IL2RA,IL7R,RGS1,TRAT1	1.6769e-06
158	283	118	10	RESPONSE_TO_EXTERNAL_STIMULUS	0.000113411	ADM,ANXA1,CDO1,CXCL1,CXCL2,FGF2,KLK8,LY75,LYVE1,PTX3	0.0233911
158	174	118	9	RESPONSE_TO_WOUNDING	1.32588e-05	ADM,ANXA1,CDO1,CXCL1,CXCL2,KLK8,LY75,LYVE1,PTX3	0.00546924
162	126	206	16	TISSUE_DEVELOPMENT	3.22585e-11	BNC1,COL17A1,EMP1,KLF4,KLK5,KLK7,KLK8,KRT13,KRT14,KRT15,KRT16,KRT17,KRT5,KRT6A,LAMB3,LAMC2	8.8711e-09
162	128	206	10	BEHAVIOR	1.55414e-05	CX3CL1,CXCL12,CXCL1,CXCL2,DEFB1,FOSB,KLK8,NPY2R,PLD1,S100B	0.00183166
162	83	206	7	LOCOMOTORY_BEHAVIOR	0.000187041	CX3CL1,CXCL12,CXCL1,CXCL2,DEFB1,NPY2R,PLD1	0.0171454
162	63	206	13	EPIDERMIS_DEVELOPMENT	4.18487e-12	BNC1,COL17A1,EMP1,KLK5,KLK7,KRT13,KRT14,KRT15,KRT16,KRT17,KRT5,LAMB3,LAMC2	1.72626e-09
162	71	206	14	ECTODERM_DEVELOPMENT	1.18594e-12	BNC1,COL17A1,EMP1,KLK5,KLK7,KRT13,KRT14,KRT15,KRT16,KRT17,KRT5,KRT6A,LAMB3,LAMC2	9.78401e-10
175	68	37	3	CELL_ACTIVATION	0.00070436	CD2,LCK,SIT1	0.0446998
175	61	37	3	LEUKOCYTE_ACTIVATION	0.000512137	CD2,LCK,SIT1	0.0352094
175	93	37	5	CELLULAR_CATION_HOMEOSTASIS	3.79271e-06	CCL5,CCR7,CP,CXCL13,LCK	0.00115847
175	209	37	6	IMMUNE_RESPONSE	1.4158e-05	CCL5,CD79B,CXCL13,IL1R2,IL7R,TRAT1	0.00233607
175	189	37	5	HOMEOSTATIC_PROCESS	0.000116289	CCL5,CCR7,CP,CXCL13,LCK	0.0119923
175	131	37	5	CELLULAR_HOMEOSTASIS	2.02351e-05	CCL5,CCR7,CP,CXCL13,LCK	0.00278232
175	293	37	9	IMMUNE_SYSTEM_PROCESS	4.10536e-08	CCL5,CD2,CD79B,CXCL13,IL1R2,IL7R,LCK,SIT1,TRAT1	3.38692e-05
175	41	37	3	T_CELL_ACTIVATION	0.000157168	CD2,LCK,SIT1	0.014407
175	140	37	5	CHEMICAL_HOMEOSTASIS	2.78799e-05	CCL5,CCR7,CP,CXCL13,LCK	0.00328585
175	114	37	5	ION_HOMEOSTASIS	1.03026e-05	CCL5,CCR7,CP,CXCL13,LCK	0.00212491
175	55	37	3	LYMPHOCYTE_ACTIVATION	0.000377315	CD2,LCK,SIT1	0.0311284
175	95	37	5	CATION_HOMEOSTASIS	4.21262e-06	CCL5,CCR7,CP,CXCL13,LCK	0.00115847
175	60	37	3	REGULATION_OF_IMMUNE_SYSTEM_PROCESS	0.000487813	LCK,SIT1,TRAT1	0.0352094
177	126	155	9	TISSUE_DEVELOPMENT	8.89272e-06	BNC1,EYA2,KLK5,KLK7,KLK8,KRT13,KRT14,KRT17,KRT5	0.0030668
177	63	155	7	EPIDERMIS_DEVELOPMENT	4.98667e-06	BNC1,KLK5,KLK7,KRT13,KRT14,KRT17,KRT5	0.0030668
177	71	155	7	ECTODERM_DEVELOPMENT	1.1152e-05	BNC1,KLK5,KLK7,KRT13,KRT14,KRT17,KRT5	0.0030668
178	128	240	10	BEHAVIOR	5.72936e-05	CCL28,CRHBP,CX3CL1,CXCL1,CXCL2,DEFB1,FGF2,KLK8,NPY2R,S100B	0.0118168
178	83	240	7	LOCOMOTORY_BEHAVIOR	0.000472542	CCL28,CX3CL1,CXCL1,CXCL2,DEFB1,FGF2,NPY2R	0.0434026
178	284	240	15	RESPONSE_TO_CHEMICAL_STIMULUS	8.87039e-05	ANGPTL7,CCL28,CES1,CX3CL1,CXCL1,CXCL2,DEFB1,FGF2,GLYAT,GPX3,HSPB7,KCNIP2,LIPE,PPARG,SGK2	0.0146361
178	283	240	14	RESPONSE_TO_EXTERNAL_STIMULUS	0.000299045	ADM,ANXA1,AOC3,CCL28,CDO1,CX3CL1,CXCL1,CXCL2,DEFB1,FGF2,GLRA1,KLK8,PPARG,PTX3	0.0355529
181	242	27	6	DEFENSE_RESPONSE	4.75176e-06	CCL5,CCR7,CXCL9,GNLY,ITK,TRAT1	0.000980051
181	128	27	4	BEHAVIOR	9.03614e-05	CCL5,CCR7,CXCL13,CXCL9	0.0124247
181	83	27	4	LOCOMOTORY_BEHAVIOR	1.64908e-05	CCL5,CCR7,CXCL13,CXCL9	0.00272099
181	209	27	6	IMMUNE_RESPONSE	2.03539e-06	CCL5,CD96,CXCL13,FCN1,IL7R,TRAT1	0.000559731
181	293	27	7	IMMUNE_SYSTEM_PROCESS	8.60711e-07	CCL5,CD2,CD96,CXCL13,FCN1,IL7R,TRAT1	0.000355043
181	51	27	5	CELLULAR_DEFENSE_RESPONSE	3.52609e-08	CCL5,CXCL9,GNLY,ITK,TRAT1	2.90902e-05
182	126	81	8	TISSUE_DEVELOPMENT	5.3088e-07	GJB5,KLK5,KLK7,KLK8,KRT14,KRT16,KRT6A,KRT6B	0.000218988
182	63	81	5	EPIDERMIS_DEVELOPMENT	2.74912e-05	GJB5,KLK5,KLK7,KRT14,KRT16	0.00567005
182	71	81	7	ECTODERM_DEVELOPMENT	1.39325e-07	GJB5,KLK5,KLK7,KRT14,KRT16,KRT6A,KRT6B	0.000114943
186	126	44	5	TISSUE_DEVELOPMENT	3.97571e-05	CALML5,KLK7,KLK8,KRT16,KRT6A	0.0265169
186	71	44	4	ECTODERM_DEVELOPMENT	6.42835e-05	CALML5,KLK7,KRT16,KRT6A	0.0265169
187	11	296	4	RESPONSE_TO_XENOBIOTIC_STIMULUS	5.21877e-05	UGT2B11,UGT2B15,UGT2B28,UGT2B4	0.0143516
187	284	296	20	RESPONSE_TO_CHEMICAL_STIMULUS	1.83684e-06	ANGPTL7,BCL2,CES1,CXCL2,DUSP1,FGF2,GATA3,GLYAT,GSTM3,HSPB7,KCNIP2,NEDD4L,RERG,RPS6KA5,SGK2,SSTR1,UGT2B11,UGT2B15,UGT2B28,UGT2B4	0.00151539
187	10	296	4	XENOBIOTIC_METABOLIC_PROCESS	3.37578e-05	UGT2B11,UGT2B15,UGT2B28,UGT2B4	0.0139251
188	284	236	16	RESPONSE_TO_CHEMICAL_STIMULUS	1.92579e-05	ABAT,ANGPTL7,CES1,CXCL14,CXCL2,DUSP1,GATA3,GLYAT,GSTM3,HSPB7,KCNIP2,SGK2,SSTR1,UGT2B11,UGT2B15,UGT2B28	0.0158878
194	284	180	15	RESPONSE_TO_CHEMICAL_STIMULUS	2.93633e-06	ANGPTL7,CCL28,CES1,CX3CL1,CXCL1,CXCL2,FGF2,GLYAT,GPX3,HSPB7,LIPE,PPARG,SGK2,UGT2B11,UGT2B28	0.00242248
197	160	222	9	CARBOXYLIC_ACID_METABOLIC_PROCESS	0.000863357	AKR1C1,AKR1C3,ALDH1L1,ASPA,BBOX1,CDO1,CYP39A1,GLYAT,PPARGC1A	0.0445168
197	126	222	8	TISSUE_DEVELOPMENT	0.000759817	BNC1,KLK8,KRT13,KRT15,KRT16,KRT17,KRT5,TCF15	0.0445168
197	128	222	8	BEHAVIOR	0.000842522	CCL28,CXCL1,CXCL2,DEFB1,FGF2,KLK8,NPY2R,S100B	0.0445168
197	112	222	9	GENERATION_OF_PRECURSOR_METABOLITES_AND_ENERGY	5.9617e-05	AKR1C1,AKR1C3,AOC3,AQP7,CDO1,LEPR,PPARGC1A,PPARG,SLC25A27	0.00983681
197	162	222	9	ORGANIC_ACID_METABOLIC_PROCESS	0.000942949	AKR1C1,AKR1C3,ALDH1L1,ASPA,BBOX1,CDO1,CYP39A1,GLYAT,PPARGC1A	0.0457608
197	78	222	7	MONOCARBOXYLIC_ACID_METABOLIC_PROCESS	0.000200641	AKR1C1,AKR1C3,ALDH1L1,BBOX1,CYP39A1,GLYAT,PPARGC1A	0.018392
197	284	222	14	RESPONSE_TO_CHEMICAL_STIMULUS	0.000138305	ANGPTL7,CCL28,CES1,CXCL1,CXCL2,DEFB1,FGF2,GLYAT,GPX3,HSPB7,KCNIP2,LIPE,PPARG,SGK2	0.0163002
197	63	222	6	EPIDERMIS_DEVELOPMENT	0.000417022	BNC1,KRT13,KRT15,KRT16,KRT17,KRT5	0.0288202
197	283	222	14	RESPONSE_TO_EXTERNAL_STIMULUS	0.000133285	ADM,ANXA1,AOC3,CCL28,CD36,CDO1,CXCL1,CXCL2,DEFB1,FGF2,GLRA1,KLK8,PPARG,PTX3	0.0163002
197	71	222	6	ECTODERM_DEVELOPMENT	0.000793439	BNC1,KRT13,KRT15,KRT16,KRT17,KRT5	0.0445168

## Sheet: KEGG
Module_Number	# of gene in function	# of gene in module	# of common gene	Description	p-value	related_gene	adjusted_p-value
1	110	196	9	KEGG_CELL_CYCLE	1.94547e-05	BUB1B,BUB1,CCNB2,CCNE2,CDC25C,CDC6,CHEK1,PTTG2,TTK	0.00180929
1	105	196	10	KEGG_SYSTEMIC_LUPUS_ERYTHEMATOSUS	1.67961e-06	C2,HIST1H2AD,HIST1H2AM,HIST1H2BB,HIST1H2BD,HIST1H2BF,HIST1H2BI,HIST1H3H,HIST2H2AA3,HIST3H2BB	0.000312408
2	187	77	6	KEGG_FOCAL_ADHESION	0.000497287	COL11A1,COL1A1,COL1A2,COL5A2,COMP,FN1	0.0462477
2	81	77	7	KEGG_ECM_RECEPTOR_INTERACTION	2.45197e-07	COL11A1,COL1A1,COL1A2,COL5A2,COMP,FN1,SDC1	4.56066e-05
3	230	118	10	KEGG_CYTOKINE_CYTOKINE_RECEPTOR_INTERACTION	1.97582e-05	CCL11,CXCL11,CXCL13,CXCL9,FASLG,IFNG,IL21R,IL2RA,INHBA,TNFRSF17	0.00122501
3	78	118	7	KEGG_HEMATOPOIETIC_CELL_LINEAGE	3.46318e-06	CD19,CD2,CD37,CD38,CD3G,IL2RA,MS4A1	0.000387973
3	30	118	5	KEGG_PRIMARY_IMMUNODEFICIENCY	4.17175e-06	CD19,CD79A,ICOS,LCK,TAP1	0.000387973
5	24	263	4	KEGG_HOMOLOGOUS_RECOMBINATION	0.000877219	BLM,BRCA2,RAD51,RAD54L	0.0326326
5	110	263	23	KEGG_CELL_CYCLE	0	BUB1B,BUB1,CCNA2,CCNB1,CCNB2,CCNE1,CCNE2,CDC20,CDC25A,CDC25B,CDC25C,CDC6,CHEK1,DBF4,E2F2,MAD2L1,MCM4,PKMYT1,PLK1,PTTG1,PTTG2,SMC1B,TTK	0
5	102	263	15	KEGG_OOCYTE_MEIOSIS	4.97844e-10	AURKA,BUB1,CCNB1,CCNB2,CCNE1,CCNE2,CDC20,CDC25C,MAD2L1,PKMYT1,PLK1,PTTG1,PTTG2,SGOL1,SMC1B	4.62995e-08
5	62	263	7	KEGG_P53_SIGNALING_PATHWAY	0.000133325	CCNB1,CCNB2,CCNE1,CCNE2,CHEK1,GTSE1,RRM2	0.00619963
5	78	263	10	KEGG_PROGESTERONE_MEDIATED_OOCYTE_MATURATION	1.51432e-06	BUB1,CCNA2,CCNB1,CCNB2,CDC25A,CDC25B,CDC25C,MAD2L1,PKMYT1,PLK1	9.38876e-05
6	110	268	9	KEGG_CELL_CYCLE	0.000216561	BUB1B,BUB1,CCNB1,CCNE2,CDC25C,CDC6,PTTG1,PTTG2,TTK	0.0402803
7	110	228	17	KEGG_CELL_CYCLE	1.5018e-12	BUB1B,BUB1,CCNA2,CCNB1,CCNB2,CCNE2,CDC20,CDC25C,CDC6,CHEK1,MAD2L1,MCM4,PKMYT1,PLK1,PTTG1,PTTG2,TTK	2.79335e-10
7	102	228	13	KEGG_OOCYTE_MEIOSIS	7.82665e-09	AURKA,BUB1,CCNB1,CCNB2,CCNE2,CDC20,CDC25C,MAD2L1,PKMYT1,PLK1,PTTG1,PTTG2,SGOL1	7.27879e-07
7	62	228	6	KEGG_P53_SIGNALING_PATHWAY	0.000440387	CCNB1,CCNB2,CCNE2,CHEK1,GTSE1,RRM2	0.020478
7	78	228	8	KEGG_PROGESTERONE_MEDIATED_OOCYTE_MATURATION	3.23308e-05	BUB1,CCNA2,CCNB1,CCNB2,CDC25C,MAD2L1,PKMYT1,PLK1	0.00200451
8	81	163	7	KEGG_ECM_RECEPTOR_INTERACTION	3.68057e-05	COL11A1,COL1A1,COMP,FN1,HMMR,IBSP,SDC1	0.00684585
9	105	210	22	KEGG_SYSTEMIC_LUPUS_ERYTHEMATOSUS	0	H2AFY,HIST1H2AB,HIST1H2AD,HIST1H2AG,HIST1H2AH,HIST1H2AM,HIST1H2BB,HIST1H2BD,HIST1H2BE,HIST1H2BF,HIST1H2BG,HIST1H2BH,HIST1H2BI,HIST1H2BL,HIST1H2BM,HIST1H2BN,HIST1H3H,HIST2H2AA3,HIST2H2AB,HIST2H2BE,HIST3H2A,HIST3H2BB	0
10	110	280	19	KEGG_CELL_CYCLE	3.49276e-13	BUB1B,BUB1,CCNA2,CCNB1,CCNB2,CCNE2,CDC20,CDC25C,CDC6,CDC7,CHEK1,E2F1,MAD2L1,MCM4,PKMYT1,PLK1,PTTG1,PTTG2,TTK	6.49654e-11
10	102	280	13	KEGG_OOCYTE_MEIOSIS	8.92211e-08	AURKA,BUB1,CCNB1,CCNB2,CCNE2,CDC20,CDC25C,MAD2L1,PKMYT1,PLK1,PTTG1,PTTG2,SGOL1	5.53171e-06
10	62	280	6	KEGG_P53_SIGNALING_PATHWAY	0.00128584	CCNB1,CCNB2,CCNE2,CHEK1,GTSE1,RRM2	0.039861
10	81	280	9	KEGG_ECM_RECEPTOR_INTERACTION	2.75056e-05	COL11A1,COL1A1,COL5A1,COL5A2,COMP,FN1,HMMR,IBSP,SDC1	0.00102321
10	78	280	9	KEGG_PROGESTERONE_MEDIATED_OOCYTE_MATURATION	2.02324e-05	BUB1,CCNA2,CCNB1,CCNB2,CDC25C,MAD2L1,MAPK13,PKMYT1,PLK1	0.000940807
10	105	280	14	KEGG_SYSTEMIC_LUPUS_ERYTHEMATOSUS	1.56893e-08	H2AFX,HIST1H2AL,HIST1H2AM,HIST1H2BD,HIST1H2BG,HIST1H2BN,HIST1H3D,HIST1H3H,HIST1H4B,HIST1H4C,HIST1H4D,HIST1H4J,HIST1H4K,HIST2H2AA3	1.4591e-06
11	187	277	12	KEGG_FOCAL_ADHESION	0.000280399	CCND1,COL11A1,COL1A1,COL1A2,COMP,FN1,IBSP,PIK3R3,PIP5K1C,THBS1,VASP,VAV3	0.0173848
11	81	277	9	KEGG_ECM_RECEPTOR_INTERACTION	2.52707e-05	COL11A1,COL1A1,COL1A2,COMP,FN1,HMMR,IBSP,SDC1,THBS1	0.00235017
11	105	277	14	KEGG_SYSTEMIC_LUPUS_ERYTHEMATOSUS	1.36881e-08	FCGR1A,HIST1H2AD,HIST1H2AM,HIST1H2BD,HIST1H2BG,HIST1H2BH,HIST1H2BN,HIST1H3D,HIST1H3F,HIST1H3H,HIST1H4J,HIST1H4K,HIST2H2AA3,HIST2H2AC	2.54598e-06
13	110	257	11	KEGG_CELL_CYCLE	4.37408e-06	BUB1,CCNB1,CCNB2,CCND1,CCNE2,CDC20,CDC25C,CDC6,CDC7,PKMYT1,TTK	0.000813579
13	81	257	8	KEGG_ECM_RECEPTOR_INTERACTION	9.86782e-05	COL11A1,COL1A1,COMP,FN1,HMMR,IBSP,SDC1,SPP1	0.00917707
14	110	263	16	KEGG_CELL_CYCLE	1.53639e-10	BUB1B,BUB1,CCNA2,CCNB1,CCNB2,CCNE2,CDC20,CDC25C,CDC6,CHEK1,E2F1,MCM4,PKMYT1,PTTG1,TTK,YWHAB	2.85768e-08
14	102	263	10	KEGG_OOCYTE_MEIOSIS	1.74377e-05	AURKA,BUB1,CCNB1,CCNB2,CCNE2,CDC20,CDC25C,PKMYT1,PTTG1,YWHAB	0.00162171
14	81	263	7	KEGG_ECM_RECEPTOR_INTERACTION	0.00070194	COL11A1,COL1A1,COMP,FN1,HMMR,IBSP,SDC1	0.0435203
15	105	290	14	KEGG_SYSTEMIC_LUPUS_ERYTHEMATOSUS	2.44307e-08	FCGR1A,HIST1H2AB,HIST1H2AD,HIST1H2AH,HIST1H2AL,HIST1H2AM,HIST1H2BD,HIST1H2BH,HIST1H2BN,HIST1H3J,HIST1H4J,HIST1H4K,HIST2H2AA3,HIST2H2AC	4.54411e-06
16	110	266	11	KEGG_CELL_CYCLE	6.07652e-06	BUB1B,BUB1,CCNB1,CCNB2,CCNE2,CDC25C,CDC6,MAD2L1,MCM4,TTK,YWHAB	0.00113023
17	110	279	19	KEGG_CELL_CYCLE	3.27516e-13	BUB1B,BUB1,CCNA2,CCNB1,CCNB2,CCNE2,CDC20,CDC25C,CDC6,CDC7,CHEK1,E2F2,MAD2L1,MCM4,PKMYT1,PTTG1,PTTG2,SMC1B,TTK	6.09179e-11
17	102	279	15	KEGG_OOCYTE_MEIOSIS	1.12738e-09	AURKA,BUB1,CALML5,CCNB1,CCNB2,CCNE2,CDC20,CDC25C,FBXO5,MAD2L1,PKMYT1,PTTG1,PTTG2,SGOL1,SMC1B	1.04846e-07
17	62	279	7	KEGG_P53_SIGNALING_PATHWAY	0.000191914	CCNB1,CCNB2,CCNE2,CHEK1,GTSE1,RPRM,RRM2	0.0118987
17	78	279	7	KEGG_PROGESTERONE_MEDIATED_OOCYTE_MATURATION	0.000791954	BUB1,CCNA2,CCNB1,CCNB2,CDC25C,MAD2L1,PKMYT1	0.0368259
19	110	233	14	KEGG_CELL_CYCLE	2.76418e-09	BUB1B,BUB1,CCNA2,CCNB1,CCNB2,CCNE2,CDC25C,CDC6,CHEK1,MAD2L1,PKMYT1,PTTG1,PTTG2,TTK	5.14137e-07
19	102	233	10	KEGG_OOCYTE_MEIOSIS	6.05378e-06	AURKA,BUB1,CCNB1,CCNB2,CCNE2,CDC25C,MAD2L1,PKMYT1,PTTG1,PTTG2	0.000563001
19	78	233	7	KEGG_PROGESTERONE_MEDIATED_OOCYTE_MATURATION	0.00026962	BUB1,CCNA2,CCNB1,CCNB2,CDC25C,MAD2L1,PKMYT1	0.0167164
20	81	296	10	KEGG_ECM_RECEPTOR_INTERACTION	6.16715e-06	COL11A1,COL1A1,COL5A1,COL5A2,COMP,FN1,HMMR,IBSP,SDC1,THBS2	0.00114709
24	24	182	4	KEGG_HOMOLOGOUS_RECOMBINATION	0.000217994	BLM,BRCA2,RAD51,RAD54L	0.00810937
24	110	182	18	KEGG_CELL_CYCLE	2.22045e-15	BUB1B,BUB1,CCNA2,CCNB1,CCNB2,CCNE2,CDC20,CDC25C,CDC6,CDC7,CHEK1,MAD2L1,MCM4,PKMYT1,PLK1,PTTG1,PTTG2,TTK	4.13003e-13
24	102	182	13	KEGG_OOCYTE_MEIOSIS	4.99325e-10	AURKA,BUB1,CCNB1,CCNB2,CCNE2,CDC20,CDC25C,MAD2L1,PKMYT1,PLK1,PTTG1,PTTG2,SGOL1	4.64372e-08
24	62	182	6	KEGG_P53_SIGNALING_PATHWAY	0.000130632	CCNB1,CCNB2,CCNE2,CHEK1,GTSE1,RRM2	0.0060744
24	78	182	8	KEGG_PROGESTERONE_MEDIATED_OOCYTE_MATURATION	6.30649e-06	BUB1,CCNA2,CCNB1,CCNB2,CDC25C,MAD2L1,PKMYT1,PLK1	0.000391003
25	81	199	8	KEGG_ECM_RECEPTOR_INTERACTION	1.60573e-05	COL11A1,COL1A1,COL5A1,COL5A2,COMP,FN1,IBSP,SDC1	0.00298666
26	110	252	18	KEGG_CELL_CYCLE	6.48481e-13	BUB1B,BUB1,CCNA2,CCNB2,CCNE1,CCNE2,CDC20,CDC25C,CDC6,CDC7,CHEK1,MAD2L1,MCM2,MCM4,PKMYT1,PTTG1,PTTG2,TTK	6.03088e-11
26	102	252	12	KEGG_OOCYTE_MEIOSIS	2.20491e-07	AURKA,BUB1,CCNB2,CCNE1,CCNE2,CDC20,CDC25C,MAD2L1,PKMYT1,PTTG1,PTTG2,SGOL1	1.36705e-05
26	62	252	6	KEGG_P53_SIGNALING_PATHWAY	0.000745749	CCNB2,CCNE1,CCNE2,CHEK1,GTSE1,RRM2	0.0346773
26	105	252	27	KEGG_SYSTEMIC_LUPUS_ERYTHEMATOSUS	0	H2AFX,HIST1H2AB,HIST1H2AD,HIST1H2AG,HIST1H2AL,HIST1H2AM,HIST1H2BB,HIST1H2BD,HIST1H2BE,HIST1H2BF,HIST1H2BG,HIST1H2BH,HIST1H2BI,HIST1H2BK,HIST1H2BL,HIST1H2BM,HIST1H2BN,HIST1H3D,HIST1H3H,HIST1H4J,HIST1H4K,HIST2H2AA3,HIST2H2AB,HIST2H2AC,HIST2H2BE,HIST3H2A,HIST3H2BB	0
27	105	270	15	KEGG_SYSTEMIC_LUPUS_ERYTHEMATOSUS	1.08744e-09	HIST1H2AM,HIST1H2BB,HIST1H2BD,HIST1H2BE,HIST1H2BF,HIST1H2BG,HIST1H2BH,HIST1H2BI,HIST1H2BL,HIST1H2BM,HIST1H2BN,HIST1H3H,HIST2H2AA3,HIST2H2BE,HIST3H2BB	2.02264e-07
28	110	246	14	KEGG_CELL_CYCLE	5.56315e-09	BUB1,CCNB1,CCNB2,CCNE2,CDC25C,CDC6,E2F5,MAD2L1,MCM4,PKMYT1,PRKDC,RAD21,TTK,YWHAZ	1.03475e-06
28	102	246	9	KEGG_OOCYTE_MEIOSIS	6.31835e-05	AURKA,BUB1,CCNB1,CCNB2,CCNE2,CDC25C,MAD2L1,PKMYT1,YWHAZ	0.00587607
29	81	245	9	KEGG_ECM_RECEPTOR_INTERACTION	9.51433e-06	COL11A1,COL1A1,COL1A2,COL5A1,COL5A2,COMP,FN1,IBSP,SDC1	0.00176967
31	81	161	9	KEGG_ECM_RECEPTOR_INTERACTION	2.94195e-07	COL11A1,COL1A1,COMP,FN1,IBSP,ITGA11,SDC1,SPP1,THBS2	5.47203e-05
32	110	276	16	KEGG_CELL_CYCLE	3.13427e-10	BUB1B,BUB1,CCNB1,CCNB2,CCNE2,CDC20,CDC25C,CDC6,CDC7,CHEK1,E2F1,MAD2L1,MCM4,PKMYT1,PTTG1,TTK	5.82974e-08
32	102	276	11	KEGG_OOCYTE_MEIOSIS	4.12681e-06	AURKA,BUB1,CCNB1,CCNB2,CCNE2,CDC20,CDC25C,MAD2L1,PKMYT1,PTTG1,SGOL1	0.000383793
32	62	276	6	KEGG_P53_SIGNALING_PATHWAY	0.00119439	CCNB1,CCNB2,CCNE2,CHEK1,GTSE1,RRM2	0.0444312
32	81	276	9	KEGG_ECM_RECEPTOR_INTERACTION	2.45609e-05	COL11A1,COL1A1,COL5A1,COL5A2,COMP,FN1,HMMR,IBSP,SDC1	0.00152278
32	38	276	5	KEGG_BLADDER_CANCER	0.000757268	CDH1,E2F1,ERBB2,MMP1,MMP9	0.035213
33	110	214	10	KEGG_CELL_CYCLE	5.63739e-06	BUB1B,BUB1,CCNB2,CCNE2,CDC20,CDC25C,CHEK1,MAD2L1,MCM4,TTK	0.00104855
33	105	214	9	KEGG_SYSTEMIC_LUPUS_ERYTHEMATOSUS	2.6831e-05	HIST1H2AM,HIST1H2BB,HIST1H2BD,HIST1H2BE,HIST1H2BF,HIST1H2BH,HIST1H2BI,HIST1H2BL,HIST3H2BB	0.00249528
34	24	240	4	KEGG_HOMOLOGOUS_RECOMBINATION	0.000622791	BLM,BRCA2,RAD51,RAD54L	0.0165484
34	110	240	16	KEGG_CELL_CYCLE	3.91953e-11	BUB1B,BUB1,CCNA2,CCNB1,CCNB2,CCNE2,CDC20,CDC25C,CDC6,CHEK1,MAD2L1,MCM4,PKMYT1,PTTG1,PTTG2,TTK	7.29033e-09
34	102	240	12	KEGG_OOCYTE_MEIOSIS	1.29932e-07	AURKA,BUB1,CCNB1,CCNB2,CCNE2,CDC20,CDC25C,MAD2L1,PKMYT1,PTTG1,PTTG2,SGOL1	8.05577e-06
34	62	240	6	KEGG_P53_SIGNALING_PATHWAY	0.000577486	CCNB1,CCNB2,CCNE2,CHEK1,GTSE1,RRM2	0.0165484
34	187	240	11	KEGG_FOCAL_ADHESION	0.000312015	COL11A1,COL1A1,COL1A2,COL5A1,COL5A2,COMP,ERBB2,FN1,IBSP,SPP1,THBS2	0.0120032
34	81	240	11	KEGG_ECM_RECEPTOR_INTERACTION	9.8405e-08	COL11A1,COL1A1,COL1A2,COL5A1,COL5A2,COMP,FN1,HMMR,IBSP,SPP1,THBS2	8.05577e-06
34	78	240	7	KEGG_PROGESTERONE_MEDIATED_OOCYTE_MATURATION	0.000322667	BUB1,CCNA2,CCNB1,CCNB2,CDC25C,MAD2L1,PKMYT1	0.0120032
35	230	133	9	KEGG_CYTOKINE_CYTOKINE_RECEPTOR_INTERACTION	0.000290203	CCL11,CCR2,CXCL11,CXCL13,CXCL9,FASLG,INHBA,TNFRSF17,TNFSF13B	0.00771111
35	172	133	7	KEGG_CHEMOKINE_SIGNALING_PATHWAY	0.00110278	CCL11,CCR2,CXCL11,CXCL13,CXCL9,PIK3CG,RAC2	0.0256396
35	78	133	7	KEGG_HEMATOPOIETIC_CELL_LINEAGE	7.65698e-06	CD19,CD37,CD38,CD3G,CR2,ITGA4,MS4A1	0.000474733
35	121	133	8	KEGG_NATURAL_KILLER_CELL_MEDIATED_CYTOTOXICITY	1.64638e-05	FASLG,ITGAL,LAT,LCK,PIK3CG,PTPN6,RAC2,ZAP70	0.000765565
35	103	133	7	KEGG_T_CELL_RECEPTOR_SIGNALING_PATHWAY	4.74045e-05	CD3G,LAT,LCK,PIK3CG,PRKCQ,PTPN6,ZAP70	0.00146954
35	70	133	8	KEGG_B_CELL_RECEPTOR_SIGNALING_PATHWAY	2.56452e-07	CD19,CD79A,CD79B,CR2,DAPP1,PIK3CG,PTPN6,RAC2	4.77e-05
35	101	133	7	KEGG_LEUKOCYTE_TRANSENDOTHELIAL_MIGRATION	4.17863e-05	CYBA,ITGA4,ITGAL,MMP9,NCF4,PIK3CG,RAC2	0.00146954
35	30	133	5	KEGG_PRIMARY_IMMUNODEFICIENCY	7.49779e-06	CD19,CD79A,IGLL1,LCK,ZAP70	0.000474733
36	81	296	9	KEGG_ECM_RECEPTOR_INTERACTION	4.24754e-05	COL11A1,COL1A1,COL1A2,COL5A1,COL5A2,COMP,FN1,IBSP,SDC1	0.00395021
36	105	296	15	KEGG_SYSTEMIC_LUPUS_ERYTHEMATOSUS	3.83106e-09	HIST1H2AD,HIST1H2AM,HIST1H2BB,HIST1H2BD,HIST1H2BE,HIST1H2BF,HIST1H2BG,HIST1H2BH,HIST1H2BI,HIST1H2BL,HIST1H2BM,HIST1H3H,HIST2H2AA3,HIST3H2BB,SNRPB	7.12578e-07
37	110	276	16	KEGG_CELL_CYCLE	3.13427e-10	BUB1B,BUB1,CCNA2,CCNB1,CCNB2,CCNE2,CDC20,CDC25C,CDC6,CDC7,CHEK1,MAD2L1,PKMYT1,PTTG1,PTTG2,TTK	5.82974e-08
37	102	276	13	KEGG_OOCYTE_MEIOSIS	7.5431e-08	AURKA,BUB1,CALML5,CCNB1,CCNB2,CCNE2,CDC20,CDC25C,MAD2L1,PKMYT1,PTTG1,PTTG2,SGOL1	7.01508e-06
37	81	276	9	KEGG_ECM_RECEPTOR_INTERACTION	2.45609e-05	COL11A1,COL1A1,COL5A2,COMP,FN1,HMMR,IBSP,SDC1,SPP1	0.00152278
37	78	276	7	KEGG_PROGESTERONE_MEDIATED_OOCYTE_MATURATION	0.000743193	BUB1,CCNA2,CCNB1,CCNB2,CDC25C,MAD2L1,PKMYT1	0.0345585
38	110	272	15	KEGG_CELL_CYCLE	2.3366e-09	BUB1B,BUB1,CCNA2,CCNB1,CCNB2,CCND1,CCNE2,CDC20,CDC25C,CDC6,CHEK1,MAD2L1,PKMYT1,PTTG1,TTK	4.34608e-07
38	102	272	10	KEGG_OOCYTE_MEIOSIS	2.32934e-05	AURKA,BUB1,CCNB1,CCNB2,CCNE2,CDC20,CDC25C,MAD2L1,PKMYT1,PTTG1	0.00144419
38	62	272	8	KEGG_P53_SIGNALING_PATHWAY	2.09317e-05	CCNB1,CCNB2,CCND1,CCNE2,CHEK1,GTSE1,PMAIP1,RRM2	0.00144419
38	78	272	7	KEGG_PROGESTERONE_MEDIATED_OOCYTE_MATURATION	0.000681918	BUB1,CCNA2,CCNB1,CCNB2,CDC25C,MAD2L1,PKMYT1	0.0317092
39	110	296	17	KEGG_CELL_CYCLE	9.60133e-11	BUB1B,BUB1,CCNA2,CCNB1,CCNB2,CCNE2,CDC20,CDC25C,CDC6,CDC7,CHEK1,MAD2L1,MCM4,PKMYT1,PTTG1,PTTG2,TTK	1.78585e-08
39	102	296	12	KEGG_OOCYTE_MEIOSIS	1.22379e-06	AURKA,BUB1,CCNB1,CCNB2,CCNE2,CDC20,CDC25C,MAD2L1,PKMYT1,PTTG1,PTTG2,SGOL1	0.000113813
39	81	296	10	KEGG_ECM_RECEPTOR_INTERACTION	6.16715e-06	COL11A1,COL1A1,COL5A1,COL5A2,COMP,FN1,HMMR,IBSP,SDC1,THBS2	0.000382364
40	110	279	12	KEGG_CELL_CYCLE	1.48668e-06	BUB1B,BUB1,CCNB1,CCNB2,CCNE2,CDC20,CDC25C,CDC6,CHEK1,PTTG1,PTTG2,TTK	0.000276522
40	102	279	9	KEGG_OOCYTE_MEIOSIS	0.000164641	BUB1,CCNB1,CCNB2,CCNE2,CDC20,CDC25C,PGR,PTTG1,PTTG2	0.0102078
40	81	279	9	KEGG_ECM_RECEPTOR_INTERACTION	2.67426e-05	COL11A1,COL1A1,COL5A1,COL5A2,COMP,FN1,HMMR,IBSP,SPP1	0.00248707
42	110	262	10	KEGG_CELL_CYCLE	3.26956e-05	BUB1B,BUB1,CCNB1,CCNB2,CCNE2,CDC25C,CDC6,CHEK1,PTTG1,TTK	0.00304069
42	62	262	6	KEGG_P53_SIGNALING_PATHWAY	0.000913071	BBC3,CCNB1,CCNB2,CCNE2,CHEK1,RRM2	0.0424578
42	81	262	7	KEGG_ECM_RECEPTOR_INTERACTION	0.000686339	COL11A1,COL1A1,COL5A1,FN1,HMMR,IBSP,SDC1	0.0424578
42	105	262	17	KEGG_SYSTEMIC_LUPUS_ERYTHEMATOSUS	6.45284e-12	HIST1H2AD,HIST1H2AM,HIST1H2BB,HIST1H2BD,HIST1H2BF,HIST1H2BG,HIST1H2BH,HIST1H2BI,HIST1H2BN,HIST1H3D,HIST1H3F,HIST1H3H,HIST1H3J,HIST1H4K,HIST2H2AA3,HIST2H2AC,HIST3H2BB	1.20023e-09
43	24	242	4	KEGG_HOMOLOGOUS_RECOMBINATION	0.000642507	BLM,BRCA2,RAD51,RAD54L	0.0199177
43	110	242	19	KEGG_CELL_CYCLE	2.498e-14	BUB1B,BUB1,CCNA2,CCNB1,CCNB2,CCNE2,CDC20,CDC25C,CDC6,CHEK1,E2F1,MCM2,MCM4,PKMYT1,PLK1,PTTG1,PTTG2,SMC1B,TTK	4.64628e-12
43	102	242	13	KEGG_OOCYTE_MEIOSIS	1.59785e-08	AURKA,BUB1,CCNB1,CCNB2,CCNE2,CDC20,CDC25C,PKMYT1,PLK1,PTTG1,PTTG2,SGOL1,SMC1B	1.486e-06
43	62	242	6	KEGG_P53_SIGNALING_PATHWAY	0.000603246	CCNB1,CCNB2,CCNE2,CHEK1,GTSE1,RRM2	0.0199177
43	81	242	7	KEGG_ECM_RECEPTOR_INTERACTION	0.000427873	COL11A1,COL1A1,COMP,FN1,HMMR,IBSP,SDC1	0.0198961
43	78	242	7	KEGG_PROGESTERONE_MEDIATED_OOCYTE_MATURATION	0.000339271	BUB1,CCNA2,CCNB1,CCNB2,CDC25C,PKMYT1,PLK1	0.0198961
45	26	284	5	KEGG_LINOLEIC_ACID_METABOLISM	0.000136987	AKR1B10,CYP3A4,CYP3A5,CYP3A7,PLA2G10	0.00559997
45	24	284	4	KEGG_HOMOLOGOUS_RECOMBINATION	0.00116707	BLM,BRCA2,RAD51,RAD54L	0.0310107
45	110	284	19	KEGG_CELL_CYCLE	4.50195e-13	BUB1B,BUB1,CCNA2,CCNB1,CCNB2,CCNE1,CCNE2,CDC20,CDC25C,CDC6,CDC7,CHEK1,MAD2L1,MCM4,PKMYT1,PLK1,PTTG1,PTTG2,TTK	8.37364e-11
45	102	284	14	KEGG_OOCYTE_MEIOSIS	1.28277e-08	AURKA,BUB1,CCNB1,CCNB2,CCNE1,CCNE2,CDC20,CDC25C,MAD2L1,PKMYT1,PLK1,PTTG1,PTTG2,SGOL1	1.19298e-06
45	62	284	7	KEGG_P53_SIGNALING_PATHWAY	0.000213987	CCNB1,CCNB2,CCNE1,CCNE2,CHEK1,GTSE1,RRM2	0.0066336
45	81	284	11	KEGG_ECM_RECEPTOR_INTERACTION	5.32975e-07	COL11A1,COL1A1,COL5A1,COL5A2,COMP,FN1,HMMR,IBSP,ITGB6,SDC1,SPP1	3.30444e-05
45	78	284	8	KEGG_PROGESTERONE_MEDIATED_OOCYTE_MATURATION	0.000150537	BUB1,CCNA2,CCNB1,CCNB2,CDC25C,MAD2L1,PKMYT1,PLK1	0.00559997
46	110	174	11	KEGG_CELL_CYCLE	9.14724e-08	BUB1B,BUB1,CCNB1,CCNB2,CCNE2,CDC25C,CDC6,CHEK1,MCM4,PTTG1,TTK	1.70139e-05
46	102	174	7	KEGG_OOCYTE_MEIOSIS	0.000239454	AURKA,BUB1,CCNB1,CCNB2,CCNE2,CDC25C,PTTG1	0.0148462
46	62	174	5	KEGG_P53_SIGNALING_PATHWAY	0.000915591	CCNB1,CCNB2,CCNE2,CHEK1,RRM2	0.042575
46	81	174	9	KEGG_ECM_RECEPTOR_INTERACTION	5.67589e-07	COL11A1,COL1A1,COL5A2,COMP,FN1,HMMR,IBSP,SDC1,SPP1	5.27858e-05
50	59	24	3	KEGG_METABOLISM_OF_XENOBIOTICS_BY_CYTOCHROME_P450	0.000125609	ADH1C,GSTM2,GSTM5	0.00992634
50	60	24	3	KEGG_DRUG_METABOLISM_CYTOCHROME_P450	0.000132076	ADH1C,GSTM2,GSTM5	0.00992634
50	64	24	3	KEGG_COMPLEMENT_AND_COAGULATION_CASCADES	0.000160102	C6,C7,PLAT	0.00992634
52	65	206	6	KEGG_PPAR_SIGNALING_PATHWAY	0.000331929	ACADL,AQP7,LPL,PCK1,PPARG,SLC27A6	0.0308694
52	230	206	12	KEGG_CYTOKINE_CYTOKINE_RECEPTOR_INTERACTION	0.000123127	BMP2,CCL28,CXCL1,CXCL2,CXCL3,EGFR,IL17B,IL6,KIT,LEPR,LIFR,TSLP	0.0229015
54	19	22	3	KEGG_PENTOSE_AND_GLUCURONATE_INTERCONVERSIONS	2.98157e-06	UGT2B10,UGT2B11,UGT2B28	0.000277286
54	17	22	3	KEGG_ASCORBATE_AND_ALDARATE_METABOLISM	2.09649e-06	UGT2B10,UGT2B11,UGT2B28	0.000277286
54	44	22	3	KEGG_STEROID_HORMONE_BIOSYNTHESIS	3.97518e-05	UGT2B10,UGT2B11,UGT2B28	0.0012323
54	40	22	3	KEGG_STARCH_AND_SUCROSE_METABOLISM	2.97728e-05	UGT2B10,UGT2B11,UGT2B28	0.00110755
54	51	22	3	KEGG_RETINOL_METABOLISM	6.20731e-05	UGT2B10,UGT2B11,UGT2B28	0.00164937
54	31	22	3	KEGG_PORPHYRIN_AND_CHLOROPHYLL_METABOLISM	1.3667e-05	UGT2B10,UGT2B11,UGT2B28	0.000847357
54	59	22	3	KEGG_METABOLISM_OF_XENOBIOTICS_BY_CYTOCHROME_P450	9.61328e-05	UGT2B10,UGT2B11,UGT2B28	0.00208924
54	60	22	3	KEGG_DRUG_METABOLISM_CYTOCHROME_P450	0.000101092	UGT2B10,UGT2B11,UGT2B28	0.00208924
54	40	22	3	KEGG_DRUG_METABOLISM_OTHER_ENZYMES	2.97728e-05	UGT2B10,UGT2B11,UGT2B28	0.00110755
54	158	22	3	KEGG_CALCIUM_SIGNALING_PATHWAY	0.00172875	AGTR1,CALML5,GNA14	0.0321548
57	19	220	4	KEGG_PENTOSE_AND_GLUCURONATE_INTERCONVERSIONS	0.000173788	UGT2B10,UGT2B11,UGT2B28,UGT2B7	0.00646491
57	17	220	4	KEGG_ASCORBATE_AND_ALDARATE_METABOLISM	0.000109313	UGT2B10,UGT2B11,UGT2B28,UGT2B7	0.0057061
57	44	220	6	KEGG_STEROID_HORMONE_BIOSYNTHESIS	5.25886e-05	AKR1C1,HSD17B2,UGT2B10,UGT2B11,UGT2B28,UGT2B7	0.00489074
57	51	220	6	KEGG_RETINOL_METABOLISM	0.000122712	ADH4,RDH5,UGT2B10,UGT2B11,UGT2B28,UGT2B7	0.0057061
57	31	220	4	KEGG_PORPHYRIN_AND_CHLOROPHYLL_METABOLISM	0.00122158	UGT2B10,UGT2B11,UGT2B28,UGT2B7	0.0284018
57	59	220	7	KEGG_METABOLISM_OF_XENOBIOTICS_BY_CYTOCHROME_P450	3.13425e-05	ADH4,AKR1C1,GSTA2,UGT2B10,UGT2B11,UGT2B28,UGT2B7	0.00489074
57	60	220	6	KEGG_DRUG_METABOLISM_CYTOCHROME_P450	0.000304211	ADH4,GSTA2,UGT2B10,UGT2B11,UGT2B28,UGT2B7	0.00913332
57	40	220	5	KEGG_DRUG_METABOLISM_OTHER_ENZYMES	0.000343727	CES1,UGT2B10,UGT2B11,UGT2B28,UGT2B7	0.00913332
58	230	68	11	KEGG_CYTOKINE_CYTOKINE_RECEPTOR_INTERACTION	9.68573e-09	BMP2,CCL13,CCL18,CCL2,CCR7,CD27,CXCL1,IL12RB2,IL1R2,IL22RA2,LTB	1.80155e-06
58	55	68	4	KEGG_NOD_LIKE_RECEPTOR_SIGNALING_PATHWAY	0.00013104	BIRC3,CCL13,CCL2,CXCL1	0.0121867
58	121	68	5	KEGG_NATURAL_KILLER_CELL_MEDIATED_CYTOTOXICITY	0.000267423	CD247,CD48,GZMB,LCK,PLCG2	0.0165802
61	44	131	4	KEGG_STEROID_HORMONE_BIOSYNTHESIS	0.000678319	AKR1C1,CYP3A5,UGT2B10,UGT2B28	0.0315419
61	51	131	4	KEGG_RETINOL_METABOLISM	0.00118874	ALDH1A1,CYP3A5,UGT2B10,UGT2B28	0.0442212
61	59	131	5	KEGG_METABOLISM_OF_XENOBIOTICS_BY_CYTOCHROME_P450	0.000197942	AKR1C1,CYP3A5,GSTP1,UGT2B10,UGT2B28	0.0290741
61	42	131	4	KEGG_ABC_TRANSPORTERS	0.000567219	ABCA6,ABCA8,ABCA9,ABCD2	0.0315419
61	65	131	5	KEGG_PPAR_SIGNALING_PATHWAY	0.000312624	ACADL,ACSL1,AQP7,FABP7,LPL	0.0290741
69	73	11	3	KEGG_ANTIGEN_PROCESSING_AND_PRESENTATION	2.02313e-05	KLRC2,KLRC3,KLRC4	0.00376303
70	154	33	6	KEGG_ENDOCYTOSIS	1.20694e-06	HLA-A,HLA-B,HLA-C,HLA-E,HLA-F,HLA-G	2.49433e-05
70	119	33	6	KEGG_CELL_ADHESION_MOLECULES_CAMS	2.64043e-07	HLA-A,HLA-B,HLA-C,HLA-E,HLA-F,HLA-G	6.77727e-06
70	73	33	9	KEGG_ANTIGEN_PROCESSING_AND_PRESENTATION	4.78506e-14	CD74,HLA-A,HLA-B,HLA-C,HLA-E,HLA-F,HLA-G,KLRC3,TAP1	8.90021e-12
70	121	33	6	KEGG_NATURAL_KILLER_CELL_MEDIATED_CYTOTOXICITY	2.91496e-07	HLA-A,HLA-B,HLA-C,HLA-E,HLA-G,KLRC3	6.77727e-06
70	40	33	6	KEGG_TYPE_I_DIABETES_MELLITUS	3.31879e-10	HLA-A,HLA-B,HLA-C,HLA-E,HLA-F,HLA-G	1.54324e-08
70	44	33	6	KEGG_AUTOIMMUNE_THYROID_DISEASE	6.06416e-10	HLA-A,HLA-B,HLA-C,HLA-E,HLA-F,HLA-G	2.25587e-08
70	33	33	6	KEGG_ALLOGRAFT_REJECTION	9.68533e-11	HLA-A,HLA-B,HLA-C,HLA-E,HLA-F,HLA-G	9.00736e-09
70	36	33	6	KEGG_GRAFT_VERSUS_HOST_DISEASE	1.69505e-10	HLA-A,HLA-B,HLA-C,HLA-E,HLA-F,HLA-G	1.05093e-08
70	65	33	6	KEGG_VIRAL_MYOCARDITIS	6.85891e-09	HLA-A,HLA-B,HLA-C,HLA-E,HLA-F,HLA-G	2.12626e-07
74	25	71	3	KEGG_GLYCOSPHINGOLIPID_BIOSYNTHESIS_LACTO_AND_NEOLACTO_SERIES	0.000246793	B3GNT5,FUT3,GCNT2	0.0459035
75	65	135	6	KEGG_PPAR_SIGNALING_PATHWAY	3.24631e-05	ACADL,AQP7,LPL,PCK1,PPARG,SORBS1	0.00603813
77	61	92	4	KEGG_GLYCEROPHOSPHOLIPID_METABOLISM	0.000624171	GPAM,GPD1,PLA2G4A,PPAP2B	0.0386986
77	65	92	6	KEGG_PPAR_SIGNALING_PATHWAY	3.58596e-06	ACADL,AQP7,LPL,PCK1,PPARG,SORBS1	0.000666989
77	21	92	3	KEGG_PROXIMAL_TUBULE_BICARBONATE_RECLAMATION	0.000311822	ATP1A2,CA4,PCK1	0.0289995
82	19	26	3	KEGG_PENTOSE_AND_GLUCURONATE_INTERCONVERSIONS	5.01701e-06	UGT2B10,UGT2B11,UGT2B28	0.000311055
82	17	26	3	KEGG_ASCORBATE_AND_ALDARATE_METABOLISM	3.52919e-06	UGT2B10,UGT2B11,UGT2B28	0.000311055
82	44	26	3	KEGG_STEROID_HORMONE_BIOSYNTHESIS	6.6541e-05	UGT2B10,UGT2B11,UGT2B28	0.00176809
82	40	26	3	KEGG_STARCH_AND_SUCROSE_METABOLISM	4.98786e-05	UGT2B10,UGT2B11,UGT2B28	0.00154624
82	51	26	3	KEGG_RETINOL_METABOLISM	0.000103753	UGT2B10,UGT2B11,UGT2B28	0.00241227
82	31	26	3	KEGG_PORPHYRIN_AND_CHLOROPHYLL_METABOLISM	2.29396e-05	UGT2B10,UGT2B11,UGT2B28	0.00106669
82	59	26	3	KEGG_METABOLISM_OF_XENOBIOTICS_BY_CYTOCHROME_P450	0.000160416	UGT2B10,UGT2B11,UGT2B28	0.00331526
82	60	26	4	KEGG_DRUG_METABOLISM_CYTOCHROME_P450	3.85144e-06	FMO5,UGT2B10,UGT2B11,UGT2B28	0.000311055
82	40	26	3	KEGG_DRUG_METABOLISM_OTHER_ENZYMES	4.98786e-05	UGT2B10,UGT2B11,UGT2B28	0.00154624
83	27	248	5	KEGG_CITRATE_CYCLE_TCA_CYCLE	8.75211e-05	DLD,SDHB,SDHD,SUCLA2,SUCLG2	0.013773
83	30	248	5	KEGG_PROPANOATE_METABOLISM	0.000148097	ACADM,ACAT1,ALDH3A2,SUCLA2,SUCLG2	0.013773
83	60	248	6	KEGG_DRUG_METABOLISM_CYTOCHROME_P450	0.000574866	CYP2A6,CYP2A7,CYP3A5,GSTM3,GSTM5,UGT2B11	0.0356417
83	65	248	6	KEGG_PPAR_SIGNALING_PATHWAY	0.000882824	ACADL,ACADM,ACOX2,ADIPOQ,AQP7,SCP2	0.0410513
84	230	79	9	KEGG_CYTOKINE_CYTOKINE_RECEPTOR_INTERACTION	4.63255e-06	BMP2,CCL28,CX3CL1,CXCL1,CXCL2,CXCL3,IL6,KIT,LIFR	0.000861655
86	65	236	7	KEGG_PPAR_SIGNALING_PATHWAY	9.20039e-05	ACADL,AQP7,LPL,PCK1,PPARG,SLC27A6,SORBS1	0.0171127
86	21	236	4	KEGG_PROXIMAL_TUBULE_BICARBONATE_RECLAMATION	0.000342299	ATP1A2,CA4,PCK1,SLC4A4	0.0318338
87	19	35	3	KEGG_PENTOSE_AND_GLUCURONATE_INTERCONVERSIONS	1.25346e-05	UGT2B10,UGT2B11,UGT2B28	0.000813154
87	17	35	3	KEGG_ASCORBATE_AND_ALDARATE_METABOLISM	8.8257e-06	UGT2B10,UGT2B11,UGT2B28	0.000813154
87	44	35	3	KEGG_STEROID_HORMONE_BIOSYNTHESIS	0.000164309	UGT2B10,UGT2B11,UGT2B28	0.00436591
87	40	35	3	KEGG_STARCH_AND_SUCROSE_METABOLISM	0.000123396	UGT2B10,UGT2B11,UGT2B28	0.00382526
87	51	35	3	KEGG_RETINOL_METABOLISM	0.000255358	UGT2B10,UGT2B11,UGT2B28	0.00593708
87	31	35	3	KEGG_PORPHYRIN_AND_CHLOROPHYLL_METABOLISM	5.69906e-05	UGT2B10,UGT2B11,UGT2B28	0.00265006
87	59	35	3	KEGG_METABOLISM_OF_XENOBIOTICS_BY_CYTOCHROME_P450	0.000393342	UGT2B10,UGT2B11,UGT2B28	0.00812906
87	60	35	4	KEGG_DRUG_METABOLISM_CYTOCHROME_P450	1.31154e-05	FMO5,UGT2B10,UGT2B11,UGT2B28	0.000813154
87	40	35	3	KEGG_DRUG_METABOLISM_OTHER_ENZYMES	0.000123396	UGT2B10,UGT2B11,UGT2B28	0.00382526
88	27	243	5	KEGG_CITRATE_CYCLE_TCA_CYCLE	7.94898e-05	DLD,PCK1,SDHB,SDHD,SUCLA2	0.00626001
88	37	243	7	KEGG_FATTY_ACID_METABOLISM	2.44252e-06	ACAA2,ACADL,ACADM,ACAT1,ACSL1,ADH5,EHHADH	0.000454308
88	42	243	5	KEGG_VALINE_LEUCINE_AND_ISOLEUCINE_DEGRADATION	0.000681246	ACAA2,ACADM,ACAT1,DLD,EHHADH	0.0253423
88	30	243	5	KEGG_PROPANOATE_METABOLISM	0.000134624	ACADM,ACAT1,EHHADH,MLYCD,SUCLA2	0.00626001
88	65	243	7	KEGG_PPAR_SIGNALING_PATHWAY	0.000110414	ACADL,ACADM,ACSL1,AQP7,EHHADH,PCK1,SCP2	0.00626001
88	70	243	6	KEGG_PEROXISOME	0.00117517	ABCD2,ACSL1,DDO,EHHADH,MLYCD,SCP2	0.0364304
88	15	243	3	KEGG_RENIN_ANGIOTENSIN_SYSTEM	0.00187631	AGTR1,CMA1,MME	0.0498564
91	65	188	6	KEGG_PPAR_SIGNALING_PATHWAY	0.000202865	AQP7,FABP7,LPL,PCK1,PPARG,SLC27A6	0.037733
93	43	243	5	KEGG_GLYCEROLIPID_METABOLISM	0.00076037	DGAT2,GPAM,LPL,PPAP2A,PPAP2B	0.0235715
93	27	243	4	KEGG_ETHER_LIPID_METABOLISM	0.00103567	ENPP2,PLA2G4A,PPAP2A,PPAP2B	0.0275193
93	50	243	5	KEGG_ARACHIDONIC_ACID_METABOLISM	0.00152049	AKR1C3,GPX3,PLA2G4A,PTGIS,PTGS2	0.0353514
93	51	243	6	KEGG_RETINOL_METABOLISM	0.000210835	ADH1B,ADH1C,ALDH1A1,CYP26B1,DGAT2,RDH5	0.00980382
93	59	243	7	KEGG_METABOLISM_OF_XENOBIOTICS_BY_CYTOCHROME_P450	5.89706e-05	ADH1B,ADH1C,AKR1C1,AKR1C3,ALDH1A3,GSTA2,GSTP1	0.00548426
93	65	243	12	KEGG_PPAR_SIGNALING_PATHWAY	7.70822e-10	ACADL,ADIPOQ,ANGPTL4,AQP7,CD36,FABP4,FABP5,FABP7,LPL,PCK1,PPARG,SORBS1	1.43373e-07
93	230	243	13	KEGG_CYTOKINE_CYTOKINE_RECEPTOR_INTERACTION	0.000151826	BMP2,CCL13,CD40,CXCL1,CXCL2,CXCL3,IL6,KIT,LEPR,LEP,LIFR,TGFBR2,TSLP	0.00941323
93	80	243	6	KEGG_TGF_BETA_SIGNALING_PATHWAY	0.00234158	ACVR1C,BMP2,BMP6,DCN,ID4,TGFBR2	0.039594
93	64	243	6	KEGG_COMPLEMENT_AND_COAGULATION_CASCADES	0.000731003	C3,C6,CFD,CFH,F10,TFPI	0.0235715
93	55	243	5	KEGG_NOD_LIKE_RECEPTOR_SIGNALING_PATHWAY	0.00233146	CARD6,CCL13,CXCL1,CXCL2,IL6	0.039594
93	33	243	4	KEGG_PRION_DISEASES	0.00223047	C6,EGR1,FYN,IL6	0.039594
95	26	195	4	KEGG_LINOLEIC_ACID_METABOLISM	0.000390842	CYP3A4,CYP3A5,CYP3A7,PLA2G4A	0.0242322
95	59	195	6	KEGG_METABOLISM_OF_XENOBIOTICS_BY_CYTOCHROME_P450	0.000144247	ADH4,AKR1C1,CYP3A4,CYP3A5,CYP3A7,GSTA2	0.0229891
95	65	195	6	KEGG_PPAR_SIGNALING_PATHWAY	0.000247195	ACADL,AQP7,FABP7,LPL,ME1,PCK1	0.0229891
100	51	113	4	KEGG_RETINOL_METABOLISM	0.000684638	ALDH1A1,CYP3A5,DGAT2,RDH5	0.0318357
100	65	113	8	KEGG_PPAR_SIGNALING_PATHWAY	3.99633e-08	ACADL,AQP7,FABP5,FABP7,LPL,PCK1,PPARG,SORBS1	7.43318e-06
100	123	113	6	KEGG_INSULIN_SIGNALING_PATHWAY	0.000419582	LIPE,PCK1,PDE3B,PPARGC1A,SLC2A4,SORBS1	0.0318357
100	21	113	3	KEGG_PROXIMAL_TUBULE_BICARBONATE_RECLAMATION	0.000570003	ATP1A2,CA4,PCK1	0.0318357
101	65	84	6	KEGG_PPAR_SIGNALING_PATHWAY	2.10266e-06	ACADL,ACSL1,AQP7,LPL,PCK1,PPARG	0.000391095
101	21	84	3	KEGG_PROXIMAL_TUBULE_BICARBONATE_RECLAMATION	0.000238383	ATP1A2,CA4,PCK1	0.0221696
102	44	107	4	KEGG_STEROID_HORMONE_BIOSYNTHESIS	0.000315138	AKR1C1,AKR1C3,CYP3A5,UGT2B4	0.0117231
102	51	107	5	KEGG_RETINOL_METABOLISM	3.74955e-05	ADH4,CYP3A5,DGAT2,RDH5,UGT2B4	0.00348709
102	59	107	6	KEGG_METABOLISM_OF_XENOBIOTICS_BY_CYTOCHROME_P450	4.87555e-06	ADH4,AKR1C1,AKR1C3,CYP3A5,GSTA2,UGT2B4	0.000906853
102	60	107	4	KEGG_DRUG_METABOLISM_CYTOCHROME_P450	0.00103323	ADH4,CYP3A5,GSTA2,UGT2B4	0.0274543
102	65	107	5	KEGG_PPAR_SIGNALING_PATHWAY	0.000121382	AQP7,FABP7,LPL,PCK1,SORBS1	0.00752567
102	123	107	6	KEGG_INSULIN_SIGNALING_PATHWAY	0.000312894	ACACB,LIPE,PCK1,PDE3B,SLC2A4,SORBS1	0.0117231
102	21	107	3	KEGG_PROXIMAL_TUBULE_BICARBONATE_RECLAMATION	0.000485945	ATP1A2,CA4,PCK1	0.0150643
104	19	271	6	KEGG_PENTOSE_AND_GLUCURONATE_INTERCONVERSIONS	9.46497e-07	CRYL1,UGT2B10,UGT2B11,UGT2B15,UGT2B28,UGT2B4	0.000105523
104	17	271	5	KEGG_ASCORBATE_AND_ALDARATE_METABOLISM	1.18864e-05	UGT2B10,UGT2B11,UGT2B15,UGT2B28,UGT2B4	0.000552718
104	44	271	6	KEGG_STEROID_HORMONE_BIOSYNTHESIS	0.000165716	AKR1C3,UGT2B10,UGT2B11,UGT2B15,UGT2B28,UGT2B4	0.00440331
104	40	271	5	KEGG_STARCH_AND_SUCROSE_METABOLISM	0.000886474	UGT2B10,UGT2B11,UGT2B15,UGT2B28,UGT2B4	0.0183205
104	51	271	7	KEGG_RETINOL_METABOLISM	4.50726e-05	RDH5,RETSAT,UGT2B10,UGT2B11,UGT2B15,UGT2B28,UGT2B4	0.0016767
104	31	271	5	KEGG_PORPHYRIN_AND_CHLOROPHYLL_METABOLISM	0.000262881	UGT2B10,UGT2B11,UGT2B15,UGT2B28,UGT2B4	0.00611199
104	59	271	9	KEGG_METABOLISM_OF_XENOBIOTICS_BY_CYTOCHROME_P450	1.47072e-06	AKR1C3,GSTM1,GSTM3,GSTM5,UGT2B10,UGT2B11,UGT2B15,UGT2B28,UGT2B4	0.000105523
104	60	271	9	KEGG_DRUG_METABOLISM_CYTOCHROME_P450	1.70199e-06	FMO5,GSTM1,GSTM3,GSTM5,UGT2B10,UGT2B11,UGT2B15,UGT2B28,UGT2B4	0.000105523
104	40	271	6	KEGG_DRUG_METABOLISM_OTHER_ENZYMES	9.5984e-05	CES1,UGT2B10,UGT2B11,UGT2B15,UGT2B28,UGT2B4	0.00297551
104	15	271	3	KEGG_RENIN_ANGIOTENSIN_SYSTEM	0.00256035	AGTR1,CPA3,MME	0.0476224
105	59	87	5	KEGG_METABOLISM_OF_XENOBIOTICS_BY_CYTOCHROME_P450	2.82053e-05	ADH1B,ADH4,GSTA2,GSTA3,GSTA5	0.00284799
105	60	87	5	KEGG_DRUG_METABOLISM_CYTOCHROME_P450	3.06235e-05	ADH1B,ADH4,GSTA2,GSTA3,GSTA5	0.00284799
105	230	87	8	KEGG_CYTOKINE_CYTOKINE_RECEPTOR_INTERACTION	7.57894e-05	BMP2,CCL28,CX3CL1,CXCL2,CXCL3,IL6,KIT,LEPR	0.00469894
110	65	118	6	KEGG_PPAR_SIGNALING_PATHWAY	1.51195e-05	ACADL,ACSL1,AQP7,FABP7,LPL,PPARG	0.00281222
114	230	43	6	KEGG_CYTOKINE_CYTOKINE_RECEPTOR_INTERACTION	5.89208e-05	CCL13,CCL23,CCL8,CXCL1,IL1B,IL22RA2	0.00547963
114	55	43	6	KEGG_NOD_LIKE_RECEPTOR_SIGNALING_PATHWAY	1.30774e-08	CASP1,CCL13,CCL8,CXCL1,IL1B,NLRC4	2.43239e-06
121	19	40	3	KEGG_PENTOSE_AND_GLUCURONATE_INTERCONVERSIONS	1.88426e-05	UGT2B11,UGT2B15,UGT2B28	0.00175236
121	17	40	3	KEGG_ASCORBATE_AND_ALDARATE_METABOLISM	1.32741e-05	UGT2B11,UGT2B15,UGT2B28	0.00175236
121	44	40	3	KEGG_STEROID_HORMONE_BIOSYNTHESIS	0.000245394	UGT2B11,UGT2B15,UGT2B28	0.0076072
121	40	40	3	KEGG_STARCH_AND_SUCROSE_METABOLISM	0.000184482	UGT2B11,UGT2B15,UGT2B28	0.00686273
121	51	40	3	KEGG_RETINOL_METABOLISM	0.000380683	UGT2B11,UGT2B15,UGT2B28	0.0101153
121	31	40	3	KEGG_PORPHYRIN_AND_CHLOROPHYLL_METABOLISM	8.54034e-05	UGT2B11,UGT2B15,UGT2B28	0.00529501
121	59	40	3	KEGG_METABOLISM_OF_XENOBIOTICS_BY_CYTOCHROME_P450	0.000585171	UGT2B11,UGT2B15,UGT2B28	0.0127055
121	60	40	3	KEGG_DRUG_METABOLISM_CYTOCHROME_P450	0.000614783	UGT2B11,UGT2B15,UGT2B28	0.0127055
121	40	40	3	KEGG_DRUG_METABOLISM_OTHER_ENZYMES	0.000184482	UGT2B11,UGT2B15,UGT2B28	0.00686273
126	59	19	3	KEGG_METABOLISM_OF_XENOBIOTICS_BY_CYTOCHROME_P450	6.10218e-05	ADH1B,ADH1C,GSTM5	0.00596871
126	60	19	3	KEGG_DRUG_METABOLISM_CYTOCHROME_P450	6.41797e-05	ADH1B,ADH1C,GSTM5	0.00596871
127	65	151	6	KEGG_PPAR_SIGNALING_PATHWAY	6.08159e-05	ACADL,AQP7,LPL,PCK1,PPARG,SORBS1	0.0057013
127	21	151	4	KEGG_PROXIMAL_TUBULE_BICARBONATE_RECLAMATION	6.13044e-05	ATP1A2,CA4,PCK1,SLC4A4	0.0057013
128	65	148	6	KEGG_PPAR_SIGNALING_PATHWAY	5.43774e-05	ACADL,AQP7,LPL,PCK1,PPARG,SORBS1	0.0101142
132	37	247	6	KEGG_FATTY_ACID_METABOLISM	3.63453e-05	ACADL,ACADM,ACSL1,ADH1B,ADH5,HADH	0.00338012
132	65	247	9	KEGG_PPAR_SIGNALING_PATHWAY	1.58071e-06	ACADL,ACADM,ACSL1,ADIPOQ,AQP7,CD36,PCK1,PPARG,SORBS1	0.000294012
132	63	247	7	KEGG_ADIPOCYTOKINE_SIGNALING_PATHWAY	0.0001	ACSL1,ADIPOQ,CD36,IRS2,LEPR,PCK1,SLC2A4	0.00620001
137	232	13	5	KEGG_NEUROACTIVE_LIGAND_RECEPTOR_INTERACTION	1.22421e-06	AGTR1,GLRB,GRIA2,NPY1R,NPY5R	0.000227703
142	64	25	3	KEGG_COMPLEMENT_AND_COAGULATION_CASCADES	0.000181356	C6,PLAT,THBD	0.0337323
143	63	50	4	KEGG_EPITHELIAL_CELL_SIGNALING_IN_HELICOBACTER_PYLORI_INFECTION	6.67317e-05	ATP6V0A4,ATP6V1C2,CXCL1,EGFR	0.0124121
144	65	195	7	KEGG_PPAR_SIGNALING_PATHWAY	2.74463e-05	ACADL,AQP7,CD36,LPL,PCK1,PPARG,SORBS1	0.00510501
145	42	97	4	KEGG_ABC_TRANSPORTERS	0.000180233	ABCA6,ABCA8,ABCA9,ABCD2	0.0335233
146	19	21	3	KEGG_PENTOSE_AND_GLUCURONATE_INTERCONVERSIONS	2.57715e-06	UGT2B10,UGT2B11,UGT2B28	7.98917e-05
146	17	21	3	KEGG_ASCORBATE_AND_ALDARATE_METABOLISM	1.81193e-06	UGT2B10,UGT2B11,UGT2B28	6.7404e-05
146	44	21	3	KEGG_STEROID_HORMONE_BIOSYNTHESIS	3.44047e-05	UGT2B10,UGT2B11,UGT2B28	0.000799909
146	40	21	4	KEGG_STARCH_AND_SUCROSE_METABOLISM	2.9914e-07	MGAM,UGT2B10,UGT2B11,UGT2B28	2.782e-05
146	51	21	4	KEGG_RETINOL_METABOLISM	8.09484e-07	CYP2A6,UGT2B10,UGT2B11,UGT2B28	5.0188e-05
146	31	21	3	KEGG_PORPHYRIN_AND_CHLOROPHYLL_METABOLISM	1.18206e-05	UGT2B10,UGT2B11,UGT2B28	0.000314091
146	59	21	3	KEGG_METABOLISM_OF_XENOBIOTICS_BY_CYTOCHROME_P450	8.32669e-05	UGT2B10,UGT2B11,UGT2B28	0.00172085
146	60	21	4	KEGG_DRUG_METABOLISM_CYTOCHROME_P450	1.56613e-06	CYP2A6,UGT2B10,UGT2B11,UGT2B28	6.7404e-05
146	40	21	4	KEGG_DRUG_METABOLISM_OTHER_ENZYMES	2.9914e-07	CYP2A6,UGT2B10,UGT2B11,UGT2B28	2.782e-05
147	230	156	10	KEGG_CYTOKINE_CYTOKINE_RECEPTOR_INTERACTION	0.000209372	CCL4,CXCL2,CXCL3,IL18RAP,IL6,LEPR,LEP,TSLP,XCL1,XCL2	0.0389431
148	57	241	6	KEGG_GLYCOLYSIS_GLUCONEOGENESIS	0.000373587	ADH1B,ADH4,ALDH1A3,ALDOC,LDHB,PCK1	0.0209763
148	59	241	6	KEGG_METABOLISM_OF_XENOBIOTICS_BY_CYTOCHROME_P450	0.000451102	ADH1B,ADH4,AKR1C1,AKR1C3,ALDH1A3,GSTA2	0.0209763
148	65	241	13	KEGG_PPAR_SIGNALING_PATHWAY	4.62663e-11	ACADL,ACSL1,ADIPOQ,ANGPTL4,AQP7,CD36,FABP5,FABP7,LPL,ME1,PCK1,PPARG,SLC27A6	8.60554e-09
148	63	241	8	KEGG_ADIPOCYTOKINE_SIGNALING_PATHWAY	9.8299e-06	ACSL1,ADIPOQ,CD36,IRS2,LEPR,LEP,PCK1,SLC2A4	0.000914181
153	232	256	14	KEGG_NEUROACTIVE_LIGAND_RECEPTOR_INTERACTION	7.35377e-05	ADRB2,AGTR1,CTSG,EDNRB,GABRP,GLRA3,GRIK1,LEPR,NMUR1,NPY1R,NPY2R,NPY5R,OXTR,SSTR1	0.013678
155	65	232	9	KEGG_PPAR_SIGNALING_PATHWAY	9.39383e-07	ACADL,AQP7,CD36,FABP7,LPL,PCK1,PPARG,SLC27A6,SORBS1	0.000174725
155	230	232	12	KEGG_CYTOKINE_CYTOKINE_RECEPTOR_INTERACTION	0.000369614	BMP2,CCL28,CXCL1,CXCL2,CXCL3,EGFR,IL17B,IL6,KIT,LEPR,LIFR,TSLP	0.0343741
157	230	39	7	KEGG_CYTOKINE_CYTOKINE_RECEPTOR_INTERACTION	2.46288e-06	CXCL13,CXCR6,IL1R2,IL2RA,IL7R,XCL1,XCL2	0.000458097
158	19	118	3	KEGG_PENTOSE_AND_GLUCURONATE_INTERCONVERSIONS	0.000476892	UGT2B11,UGT2B28,UGT2B7	0.0221755
158	17	118	3	KEGG_ASCORBATE_AND_ALDARATE_METABOLISM	0.0003387	UGT2B11,UGT2B28,UGT2B7	0.0221755
158	44	118	4	KEGG_STEROID_HORMONE_BIOSYNTHESIS	0.000457288	AKR1C3,UGT2B11,UGT2B28,UGT2B7	0.0221755
158	51	118	4	KEGG_RETINOL_METABOLISM	0.000805398	ALDH1A1,UGT2B11,UGT2B28,UGT2B7	0.0299608
158	59	118	5	KEGG_METABOLISM_OF_XENOBIOTICS_BY_CYTOCHROME_P450	0.000121202	AKR1C3,GSTA2,UGT2B11,UGT2B28,UGT2B7	0.0221755
158	60	118	4	KEGG_DRUG_METABOLISM_CYTOCHROME_P450	0.00148489	GSTA2,UGT2B11,UGT2B28,UGT2B7	0.0460317
160	232	65	7	KEGG_NEUROACTIVE_LIGAND_RECEPTOR_INTERACTION	8.26639e-05	DRD4,GALR3,GPR156,GRIN2D,KISS1R,NPBWR1,UTS2R	0.0153755
162	31	206	4	KEGG_PORPHYRIN_AND_CHLOROPHYLL_METABOLISM	0.000957264	CP,UGT2B11,UGT2B28,UGT2B7	0.0445128
162	59	206	6	KEGG_METABOLISM_OF_XENOBIOTICS_BY_CYTOCHROME_P450	0.000194445	ADH4,GSTA2,GSTP1,UGT2B11,UGT2B28,UGT2B7	0.0198552
162	60	206	6	KEGG_DRUG_METABOLISM_CYTOCHROME_P450	0.000213497	ADH4,GSTA2,GSTP1,UGT2B11,UGT2B28,UGT2B7	0.0198552
162	230	206	11	KEGG_CYTOKINE_CYTOKINE_RECEPTOR_INTERACTION	0.000494986	CX3CL1,CXCL12,CXCL1,CXCL2,CXCL3,IL17B,IL22RA2,IL6,KIT,LEPR,TSLP	0.0306891
172	65	125	5	KEGG_PPAR_SIGNALING_PATHWAY	0.000251555	ACADL,AQP7,FABP7,PCK1,SLC27A6	0.0467892
175	230	37	7	KEGG_CYTOKINE_CYTOKINE_RECEPTOR_INTERACTION	1.69412e-06	CCL5,CCR7,CXCL13,IL12RB2,IL1R2,IL7R,LTB	0.000315105
175	78	37	4	KEGG_HEMATOPOIETIC_CELL_LINEAGE	4.65251e-05	CD2,CD38,IL1R2,IL7R	0.00432684
177	65	155	6	KEGG_PPAR_SIGNALING_PATHWAY	7.03343e-05	ACADL,ACSL1,AQP7,FABP7,LPL,PPARG	0.0130822
178	59	240	7	KEGG_METABOLISM_OF_XENOBIOTICS_BY_CYTOCHROME_P450	5.45178e-05	ADH4,AKR1C1,AKR1C3,ALDH1A3,GSTA2,GSTA3,GSTA5	0.00507015
178	60	240	6	KEGG_DRUG_METABOLISM_CYTOCHROME_P450	0.000483534	ADH4,ALDH1A3,FMO2,GSTA2,GSTA3,GSTA5	0.0233084
178	65	240	9	KEGG_PPAR_SIGNALING_PATHWAY	1.24553e-06	ACADL,ANGPTL4,AQP7,FABP5,FABP7,LPL,PCK1,PPARG,SORBS1	0.000231669
178	230	240	12	KEGG_CYTOKINE_CYTOKINE_RECEPTOR_INTERACTION	0.000501256	BMP2,CCL28,CX3CL1,CXCL1,CXCL2,CXCL3,EGFR,GHR,IL6,KIT,LIFR,TSLP	0.0233084
181	230	27	6	KEGG_CYTOKINE_CYTOKINE_RECEPTOR_INTERACTION	3.54403e-06	CCL5,CCR7,CXCL13,CXCL9,IL7R,LTB	0.000329595
181	172	27	5	KEGG_CHEMOKINE_SIGNALING_PATHWAY	1.52067e-05	CCL5,CCR7,CXCL13,CXCL9,ITK	0.000942813
181	78	27	5	KEGG_HEMATOPOIETIC_CELL_LINEAGE	3.06123e-07	CD1E,CD2,CD3G,CD5,IL7R	5.69388e-05
186	44	44	3	KEGG_STEROID_HORMONE_BIOSYNTHESIS	0.000326146	HSD17B2,UGT2B28,UGT2B7	0.0303315
186	31	44	3	KEGG_PORPHYRIN_AND_CHLOROPHYLL_METABOLISM	0.000113814	CP,UGT2B28,UGT2B7	0.0211695
187	19	296	5	KEGG_PENTOSE_AND_GLUCURONATE_INTERCONVERSIONS	3.30832e-05	UGT2B10,UGT2B11,UGT2B15,UGT2B28,UGT2B4	0.00153837
187	17	296	5	KEGG_ASCORBATE_AND_ALDARATE_METABOLISM	1.82128e-05	UGT2B10,UGT2B11,UGT2B15,UGT2B28,UGT2B4	0.0011292
187	44	296	6	KEGG_STEROID_HORMONE_BIOSYNTHESIS	0.000267062	AKR1C1,UGT2B10,UGT2B11,UGT2B15,UGT2B28,UGT2B4	0.00827893
187	40	296	5	KEGG_STARCH_AND_SUCROSE_METABOLISM	0.00131393	UGT2B10,UGT2B11,UGT2B15,UGT2B28,UGT2B4	0.0271546
187	51	296	6	KEGG_RETINOL_METABOLISM	0.000603898	RDH5,UGT2B10,UGT2B11,UGT2B15,UGT2B28,UGT2B4	0.0140406
187	31	296	5	KEGG_PORPHYRIN_AND_CHLOROPHYLL_METABOLISM	0.000394701	UGT2B10,UGT2B11,UGT2B15,UGT2B28,UGT2B4	0.0104878
187	59	296	9	KEGG_METABOLISM_OF_XENOBIOTICS_BY_CYTOCHROME_P450	3.04101e-06	AKR1C1,GSTM1,GSTM3,GSTM5,UGT2B10,UGT2B11,UGT2B15,UGT2B28,UGT2B4	0.000326771
187	60	296	9	KEGG_DRUG_METABOLISM_CYTOCHROME_P450	3.51367e-06	FMO5,GSTM1,GSTM3,GSTM5,UGT2B10,UGT2B11,UGT2B15,UGT2B28,UGT2B4	0.000326771
187	40	296	6	KEGG_DRUG_METABOLISM_OTHER_ENZYMES	0.000155603	CES1,UGT2B10,UGT2B11,UGT2B15,UGT2B28,UGT2B4	0.00578844
187	65	296	6	KEGG_PPAR_SIGNALING_PATHWAY	0.00217796	ACADL,AQP7,FABP4,HMGCS2,PCK1,UCP1	0.0405101
188	43	236	5	KEGG_GLUTATHIONE_METABOLISM	0.000666379	GSTM1,GSTM2,GSTM3,GSTM4,GSTM5	0.0309866
188	59	236	8	KEGG_METABOLISM_OF_XENOBIOTICS_BY_CYTOCHROME_P450	5.11013e-06	GSTM1,GSTM2,GSTM3,GSTM4,GSTM5,UGT2B11,UGT2B15,UGT2B28	0.000475242
188	60	236	9	KEGG_DRUG_METABOLISM_CYTOCHROME_P450	5.37957e-07	FMO5,GSTM1,GSTM2,GSTM3,GSTM4,GSTM5,UGT2B11,UGT2B15,UGT2B28	0.00010006
188	40	236	5	KEGG_DRUG_METABOLISM_OTHER_ENZYMES	0.000474115	CES1,NAT1,UGT2B11,UGT2B15,UGT2B28	0.0293951
194	19	180	4	KEGG_PENTOSE_AND_GLUCURONATE_INTERCONVERSIONS	8.00486e-05	UGT2B10,UGT2B11,UGT2B28,UGT2B7	0.00271638
194	17	180	4	KEGG_ASCORBATE_AND_ALDARATE_METABOLISM	5.01269e-05	UGT2B10,UGT2B11,UGT2B28,UGT2B7	0.0023309
194	44	180	5	KEGG_STEROID_HORMONE_BIOSYNTHESIS	0.000214467	CYP3A5,UGT2B10,UGT2B11,UGT2B28,UGT2B7	0.00443231
194	40	180	4	KEGG_STARCH_AND_SUCROSE_METABOLISM	0.0015373	UGT2B10,UGT2B11,UGT2B28,UGT2B7	0.0259944
194	51	180	7	KEGG_RETINOL_METABOLISM	3.15688e-06	ADH4,CYP3A5,RDH5,UGT2B10,UGT2B11,UGT2B28,UGT2B7	0.00029359
194	31	180	4	KEGG_PORPHYRIN_AND_CHLOROPHYLL_METABOLISM	0.000577816	UGT2B10,UGT2B11,UGT2B28,UGT2B7	0.0107474
194	59	180	6	KEGG_METABOLISM_OF_XENOBIOTICS_BY_CYTOCHROME_P450	9.29643e-05	ADH4,CYP3A5,UGT2B10,UGT2B11,UGT2B28,UGT2B7	0.00271638
194	60	180	6	KEGG_DRUG_METABOLISM_CYTOCHROME_P450	0.00010223	ADH4,CYP3A5,UGT2B10,UGT2B11,UGT2B28,UGT2B7	0.00271638
194	40	180	6	KEGG_DRUG_METABOLISM_OTHER_ENZYMES	9.64499e-06	CES1,CYP3A5,UGT2B10,UGT2B11,UGT2B28,UGT2B7	0.00059799
194	65	180	9	KEGG_PPAR_SIGNALING_PATHWAY	1.09841e-07	ACADL,ACSL1,AQP7,CD36,FABP7,LPL,PCK1,PPARG,SORBS1	2.04304e-05
194	230	180	11	KEGG_CYTOKINE_CYTOKINE_RECEPTOR_INTERACTION	0.000154945	BMP2,CCL28,CX3CL1,CXCL1,CXCL2,EGFR,IL17B,IL6,LIFR,TPO,TSLP	0.00360248
194	21	180	3	KEGG_PROXIMAL_TUBULE_BICARBONATE_RECLAMATION	0.00218499	ATP1A2,CA4,PCK1	0.0338673
195	65	193	6	KEGG_PPAR_SIGNALING_PATHWAY	0.000233819	ACADL,AQP7,CD36,LPL,PCK1,PPARG	0.0434902
196	65	111	5	KEGG_PPAR_SIGNALING_PATHWAY	0.000144317	ACADL,AQP7,LPL,PCK1,PPARG	0.0268429
197	59	222	6	KEGG_METABOLISM_OF_XENOBIOTICS_BY_CYTOCHROME_P450	0.0002911	ADH4,AKR1C1,AKR1C3,GSTA2,GSTA3,GSTA5	0.0180482
197	65	222	10	KEGG_PPAR_SIGNALING_PATHWAY	5.45326e-08	ACADL,ACSL1,ANGPTL4,AQP7,CD36,FABP7,LPL,PCK1,PPARG,SORBS1	1.01431e-05
197	230	222	12	KEGG_CYTOKINE_CYTOKINE_RECEPTOR_INTERACTION	0.000247279	BMP2,CCL28,CXCL1,CXCL2,CXCL3,EGFR,GHR,KIT,LEPR,LIFR,TPO,TSLP	0.0180482
197	63	222	6	KEGG_ADIPOCYTOKINE_SIGNALING_PATHWAY	0.000417022	ACSL1,CD36,LEPR,PCK1,PPARGC1A,SLC2A4	0.0193915
198	78	19	3	KEGG_HEMATOPOIETIC_CELL_LINEAGE	0.000140548	CD1C,CD2,CD3G	0.026142
204	57	99	4	KEGG_GLYCOLYSIS_GLUCONEOGENESIS	0.000635825	ADH4,ALDOC,LDHB,PCK1	0.0337088
204	59	99	4	KEGG_METABOLISM_OF_XENOBIOTICS_BY_CYTOCHROME_P450	0.000724921	ADH4,AKR1C1,CYP3A5,GSTA2	0.0337088
204	65	99	6	KEGG_PPAR_SIGNALING_PATHWAY	5.49765e-06	ACSL1,AQP7,FABP5,FABP7,LPL,PCK1	0.00102256
204	21	99	3	KEGG_PROXIMAL_TUBULE_BICARBONATE_RECLAMATION	0.000386909	ATP1A2,CA4,PCK1	0.0337088

## Sheet: BIOCarta
Module_Number	# of gene in function	# of gene in module	# of common gene	Description	p-value	related_gene	adjusted_p-value
3	13	118	3	BIOCARTA_CTL_PATHWAY	0.000145916	CD3G,FASLG,ITGAL	0.0105546
3	15	118	3	BIOCARTA_NO2IL12_PATHWAY	0.000229367	CD2,CD3G,IFNG	0.0124432
3	19	118	3	BIOCARTA_TOB1_PATHWAY	0.000476892	CD3G,IFNG,IL2RA	0.0172476
3	11	118	3	BIOCARTA_TCYTOTOXIC_PATHWAY	8.52005e-05	CD2,CD3G,ITGAL	0.0105546
3	12	118	3	BIOCARTA_THELPER_PATHWAY	0.00011292	CD2,CD3G,ITGAL	0.0105546
3	18	118	3	BIOCARTA_CTLA4_PATHWAY	0.000404009	CD3G,ICOS,LCK	0.0172476
5	9	263	4	BIOCARTA_SRCRPTP_PATHWAY	1.29188e-05	CCNB1,CDC25A,CDC25B,CDC25C	0.00115125
5	12	263	3	BIOCARTA_MCM_PATHWAY	0.00118407	CCNE1,CDC6,MCM4	0.042824
5	23	263	6	BIOCARTA_G2_PATHWAY	2.77884e-06	CCNB1,CDC25A,CDC25B,CDC25C,CHEK1,PLK1	0.000603009
5	12	263	3	BIOCARTA_RB_PATHWAY	0.00118407	CDC25B,CDC25C,CHEK1	0.042824
5	10	263	4	BIOCARTA_RANMS_PATHWAY	2.12212e-05	AURKA,KIF15,KPNA2,TPX2	0.00115125
5	10	263	4	BIOCARTA_PTC1_PATHWAY	2.12212e-05	CCNB1,CDC25A,CDC25B,CDC25C	0.00115125
7	23	228	4	BIOCARTA_G2_PATHWAY	0.000433225	CCNB1,CDC25C,CHEK1,PLK1	0.0474406
7	10	228	3	BIOCARTA_RANMS_PATHWAY	0.00043724	AURKA,KPNA2,TPX2	0.0474406
10	10	280	4	BIOCARTA_RANMS_PATHWAY	2.71448e-05	AURKA,KIF15,KPNA2,TPX2	0.00589043
14	10	263	4	BIOCARTA_RANMS_PATHWAY	2.12212e-05	AURKA,KIF15,KPNA2,TPX2	0.00460501
19	10	233	4	BIOCARTA_RANMS_PATHWAY	1.31671e-05	AURKA,KIF15,KPNA2,TPX2	0.00285726
24	12	182	3	BIOCARTA_MCM_PATHWAY	0.000405641	CDC6,CDT1,MCM4	0.0293414
24	23	182	4	BIOCARTA_G2_PATHWAY	0.00018347	CCNB1,CDC25C,CHEK1,PLK1	0.0199065
24	10	182	4	BIOCARTA_RANMS_PATHWAY	4.95062e-06	AURKA,KIF15,KPNA2,TPX2	0.00107428
26	12	252	4	BIOCARTA_MCM_PATHWAY	4.1121e-05	CCNE1,CDC6,MCM2,MCM4	0.00446163
26	10	252	4	BIOCARTA_RANMS_PATHWAY	1.79362e-05	AURKA,KIF15,KPNA2,TPX2	0.00389215
31	17	161	3	BIOCARTA_AMI_PATHWAY	0.000839365	FGA,FGB,FGG	0.0455355
31	13	161	3	BIOCARTA_EXTRINSIC_PATHWAY	0.000364863	FGA,FGB,FGG	0.0263917
31	12	161	4	BIOCARTA_FIBRINOLYSIS_PATHWAY	7.04081e-06	FGA,FGB,FGG,PLAU	0.00152786
31	19	161	4	BIOCARTA_INTRINSIC_PATHWAY	5.18519e-05	F12,FGA,FGB,FGG	0.00562593
32	10	276	4	BIOCARTA_RANMS_PATHWAY	2.56533e-05	AURKA,KIF15,KPNA2,TPX2	0.00556677
34	10	240	4	BIOCARTA_RANMS_PATHWAY	1.47983e-05	AURKA,KIF15,KPNA2,TPX2	0.00321124
35	21	133	3	BIOCARTA_CSK_PATHWAY	0.000915771	CD3G,LCK,ZAP70	0.0380913
35	22	133	3	BIOCARTA_CTCF_PATHWAY	0.00105321	CD79A,CD79B,PIK3CG	0.0380913
35	13	133	3	BIOCARTA_CTL_PATHWAY	0.000207902	CD3G,FASLG,ITGAL	0.0150383
35	37	133	4	BIOCARTA_IL2RB_PATHWAY	0.000367258	FASLG,IKZF3,PIK3CG,PTPN6	0.0199238
35	10	133	3	BIOCARTA_TCRA_PATHWAY	8.90285e-05	CD3G,LCK,ZAP70	0.0096596
35	42	133	6	BIOCARTA_TCR_PATHWAY	2.25608e-06	CD3G,LAT,LCK,PIK3CG,PTPN7,ZAP70	0.00048957
37	10	276	4	BIOCARTA_RANMS_PATHWAY	2.56533e-05	AURKA,KIF15,KPNA2,TPX2	0.00556677
38	10	272	4	BIOCARTA_RANMS_PATHWAY	2.42232e-05	AURKA,KIF15,KPNA2,TPX2	0.00525643
39	10	296	4	BIOCARTA_RANMS_PATHWAY	3.37578e-05	AURKA,KIF15,KPNA2,TPX2	0.00732545
43	12	242	4	BIOCARTA_MCM_PATHWAY	3.50952e-05	CDC6,CDT1,MCM2,MCM4	0.00380783
43	23	242	4	BIOCARTA_G2_PATHWAY	0.000542552	CCNB1,CDC25C,CHEK1,PLK1	0.0392446
43	10	242	4	BIOCARTA_RANMS_PATHWAY	1.52907e-05	AURKA,KIF15,KPNA2,TPX2	0.00331808
45	10	284	4	BIOCARTA_RANMS_PATHWAY	2.86993e-05	AURKA,KIF15,KPNA2,TPX2	0.00622776
58	21	68	3	BIOCARTA_CSK_PATHWAY	0.000127282	CD247,LCK,PTPRC	0.00552405
58	10	68	3	BIOCARTA_TCRA_PATHWAY	1.19212e-05	CD247,LCK,PTPRC	0.00157018
58	15	68	3	BIOCARTA_NO2IL12_PATHWAY	4.44399e-05	CD247,CD2,IL12RB2	0.00241087
58	11	68	3	BIOCARTA_TCYTOTOXIC_PATHWAY	1.63361e-05	CD247,CD2,PTPRC	0.00157018
58	12	68	3	BIOCARTA_THELPER_PATHWAY	2.17076e-05	CD247,CD2,PTPRC	0.00157018
69	20	11	3	BIOCARTA_NKCELLS_PATHWAY	3.79145e-07	KLRC2,KLRC3,KLRC4	8.22744e-05
93	16	243	4	BIOCARTA_LAIR_PATHWAY	0.000124318	C3,C6,IL6,VCAM1	0.0269771
155	13	232	4	BIOCARTA_EXTRINSIC_PATHWAY	4.2422e-05	F10,F3,PROS1,TFPI	0.00920557
156	21	33	3	BIOCARTA_HER2_PATHWAY	1.43208e-05	ERBB4,ESR1,IL6ST	0.00310762
185	15	57	3	BIOCARTA_ERYTH_PATHWAY	2.61259e-05	IL6,KITLG,TGFB3	0.00566932
