# Supplementary material for: FGMD: A novel approach for functional gene module detection in cancer
Source: PLoS One. 2017 Dec 15;12(12):e0188900. doi: 10.1371/journal.pone.0188900 (PMC5731741; doi:10.1371/journal.pone.0188900)
Supplement: S10 Table — (XLSX) [file pone.0188900.s010.xlsx]

## Sheet: GO
Module_Number	# of gene in function	# of gene in module	# of common gene	Description	p-value	related_gene	adjusted_p-value
1	86	77	5	MUSCLE_DEVELOPMENT	9.6721e-05	ITGA11,COL6A3,ADAM12,COL5A3,AEBP1	0.0132991
1	95	77	6	SKELETAL_DEVELOPMENT	1.16469e-05	SPARC,COL1A2,RUNX2,BMP1,AEBP1,COL12A1	0.00192174
2	41	149	4	RESPONSE_TO_VIRUS	0.000838249	PTPRC,CCL5,APOBEC3G,TRIM22	0.0203399
2	140	149	8	MULTI_ORGANISM_PROCESS	0.000105153	PTPRC,CCL5,CD4,APOBEC3G,PRF1,HLA-DPB1,CD1D,TRIM22	0.0048195
2	30	149	4	JAK_STAT_CASCADE	0.000247827	HCLS1,CCR2,STAT4,NMI	0.00851906
2	68	149	8	CELL_ACTIVATION	4.8803e-07	PTPRC,CD3D,CD2,CD4,LST1,CD28,CD1D,CD7	4.4736e-05
2	25	149	4	LYMPHOCYTE_DIFFERENTIATION	0.000119102	PTPRC,CD3D,CD4,CD1D	0.00515182
2	68	149	5	HEMOPOIESIS	0.000694745	PTPRC,CD3D,HCLS1,CD4,CD1D	0.0191055
2	72	149	5	IMMUNE_SYSTEM_DEVELOPMENT	0.000902082	PTPRC,CD3D,HCLS1,CD4,CD1D	0.0212634
2	22	149	3	POSITIVE_REGULATION_OF_CYTOKINE_BIOSYNTHETIC_PROCESS	0.00146114	CD28,IRF4,TLR1	0.0301361
2	242	149	20	DEFENSE_RESPONSE	7.19313e-13	PTPRC,CD48,AIF1,CCR2,RNASE6,AOAH,CCL5,APOBEC3G,PRF1,IL18RAP,CD1D,GNLY,LY96,LILRA1,CCR6,APOL3,NLRP3,NMI,KLRG1,LSP1	1.97811e-10
2	15	149	4	T_CELL_DIFFERENTIATION	1.39334e-05	PTPRC,CD3D,CD4,CD1D	0.00104501
2	65	149	5	CYTOKINE_PRODUCTION	0.00056438	CD28,SRGN,IRF4,TLR1,NLRP3	0.0160556
2	36	149	4	LEUKOCYTE_DIFFERENTIATION	0.000507569	PTPRC,CD3D,CD4,CD1D	0.0149552
2	30	149	4	IMMUNE_EFFECTOR_PROCESS	0.000247827	PTPRC,CD74,APOBEC3G,FCN1	0.00851906
2	61	149	8	LEUKOCYTE_ACTIVATION	2.06702e-07	PTPRC,CD3D,CD2,CD4,LST1,CD28,CD1D,CD7	2.13161e-05
2	20	149	3	ADAPTIVE_IMMUNE_RESPONSE_GO_0002460	0.00109819	PTPRC,CD74,IL18BP	0.0244866
2	119	149	9	INFLAMMATORY_RESPONSE	4.03e-06	AIF1,CCR2,AOAH,CCL5,IL18RAP,APOL3,NLRP3,NMI,KLRG1	0.000332475
2	93	149	6	CELLULAR_CATION_HOMEOSTASIS	0.00041069	PTPRC,CD52,CCR2,CCL5,XCL1,CCR6	0.0130315
2	209	149	20	IMMUNE_RESPONSE	4.4742e-14	PTPRC,CD96,CCR2,IL7R,IRF8,CCL5,CD74,IL18BP,CTSS,CD28,APOBEC3G,CD1D,CIITA,CD7,IL16,CD79B,FCN1,CCR6,IL15,TRIM22	1.84561e-11
2	70	149	5	HEMOPOIETIC_OR_LYMPHOID_ORGAN_DEVELOPMENT	0.000793369	PTPRC,CD3D,HCLS1,CD4,CD1D	0.0198342
2	104	149	6	RESPONSE_TO_BIOTIC_STIMULUS	0.000744789	PTPRC,CCL5,APOBEC3G,CD1D,TRIM22,NLRP3	0.019821
2	70	149	5	RESPONSE_TO_OTHER_ORGANISM	0.000793369	PTPRC,CCL5,APOBEC3G,CD1D,TRIM22	0.0198342
2	131	149	6	CELLULAR_HOMEOSTASIS	0.00244193	PTPRC,CD52,CCR2,CCL5,XCL1,CCR6	0.0468509
2	21	149	3	ADAPTIVE_IMMUNE_RESPONSE	0.00127152	PTPRC,CD74,IL18BP	0.0268975
2	293	149	25	IMMUNE_SYSTEM_PROCESS	3.33067e-16	PTPRC,CD3D,CD96,HCLS1,CD2,CCR2,IL7R,IRF8,CCL5,CD74,IL18BP,CD4,LST1,CTSS,CD28,APOBEC3G,CD1D,CIITA,CD7,IL16,CD79B,FCN1,CCR6,IL15,TRIM22	2.7478e-13
2	41	149	7	T_CELL_ACTIVATION	1.88792e-07	PTPRC,CD3D,CD2,CD4,CD28,CD1D,CD7	2.13161e-05
2	283	149	12	RESPONSE_TO_EXTERNAL_STIMULUS	3.93531e-05	AIF1,CCR2,AOAH,CCL5,XCL1,IL18RAP,CD1D,CCR6,APOL3,NLRP3,NMI,KLRG1	0.00231902
2	114	149	6	ION_HOMEOSTASIS	0.00120284	PTPRC,CD52,CCR2,CCL5,XCL1,CCR6	0.0261144
2	55	149	8	LYMPHOCYTE_ACTIVATION	9.00712e-08	PTPRC,CD3D,CD2,CD4,LST1,CD28,CD1D,CD7	1.23848e-05
2	95	149	6	CATION_HOMEOSTASIS	0.000460392	PTPRC,CD52,CCR2,CCL5,XCL1,CCR6	0.0140675
2	174	149	9	RESPONSE_TO_WOUNDING	8.39276e-05	AIF1,CCR2,AOAH,CCL5,IL18RAP,APOL3,NLRP3,NMI,KLRG1	0.00461602
2	60	149	5	REGULATION_OF_IMMUNE_SYSTEM_PROCESS	0.000388996	PTPRC,LST1,CD28,APOBEC3G,CD1D	0.0128369
2	51	149	8	CELLULAR_DEFENSE_RESPONSE	4.87845e-08	CCR2,CCL5,PRF1,GNLY,LY96,CCR6,KLRG1,LSP1	8.04944e-06
2	277	149	9	REGULATION_OF_CELL_PROLIFERATION	0.00242477	PTPRC,SLAMF1,HCLS1,AIF1,CD33,LST1,CD28,IL15,RUNX3	0.0468509
4	28	41	3	LIPID_TRANSPORT	6.7459e-05	APOA2,APOA1,APOC3	0.0278268
4	126	41	4	TISSUE_DEVELOPMENT	0.000446069	APOA5,AHSG,DCT,TRIM15	0.0460009
4	189	41	5	HOMEOSTATIC_PROCESS	0.000191587	APOA2,APOA5,NPPB,RHAG,APOA1	0.0416218
4	140	41	5	CHEMICAL_HOMEOSTASIS	4.64541e-05	APOA2,APOA5,NPPB,RHAG,APOA1	0.0278268
5	242	98	19	DEFENSE_RESPONSE	2.66454e-15	C3AR1,NLRC4,NCF1,CD300C,PTAFR,CCR1,LILRB3,LILRA3,NCF2,CD84,MNDA,CCR5,ALOX5AP,LILRA2,C5AR1,CD83,PLA2G7,C2,TLR6	2.19824e-12
5	128	98	7	BEHAVIOR	2.68681e-05	ITGB2,DOCK2,PTAFR,CCR5,C5AR1,APOE,CMKLR1	0.00277077
5	83	98	6	LOCOMOTORY_BEHAVIOR	2.14547e-05	ITGB2,DOCK2,PTAFR,CCR5,C5AR1,CMKLR1	0.00252859
5	119	98	7	INFLAMMATORY_RESPONSE	1.67372e-05	C3AR1,PTAFR,CCR1,CCR5,ALOX5AP,PLA2G7,C2	0.00230136
5	209	98	13	IMMUNE_RESPONSE	1.65123e-09	NCF4,PTAFR,CCR1,GPR65,LY86,CCR5,LAT2,C5AR1,FCGR2B,CD86,CMKLR1,CD83,C2	4.54089e-07
5	293	98	17	IMMUNE_SYSTEM_PROCESS	1.20854e-11	ITGB2,DOCK2,NCF4,PTAFR,CCR1,GPR65,LY86,SPI1,CCR5,LAT2,C5AR1,FCGR2B,CD86,CMKLR1,CD83,CLEC7A,C2	4.98525e-09
5	283	98	12	RESPONSE_TO_EXTERNAL_STIMULUS	4.91605e-07	ITGB2,C3AR1,DOCK2,NLRC4,PTAFR,CCR1,CCR5,ALOX5AP,C5AR1,CMKLR1,PLA2G7,C2	0.000101393
5	174	98	7	RESPONSE_TO_WOUNDING	0.000186801	C3AR1,PTAFR,CCR1,CCR5,ALOX5AP,PLA2G7,C2	0.0171235
5	51	98	6	CELLULAR_DEFENSE_RESPONSE	1.22038e-06	NCF1,CD300C,NCF2,MNDA,CCR5,C5AR1	0.000201363
8	30	103	4	POSITIVE_REGULATION_OF_TRANSLATION	5.93959e-05	SPN,EBI3,LTB,TLR9	0.00204173
8	37	103	4	POSITIVE_REGULATION_OF_RESPONSE_TO_STIMULUS	0.000137729	TRAT1,SLA2,CRTAM,CD79A	0.00378756
8	28	103	3	NEGATIVE_REGULATION_OF_MULTICELLULAR_ORGANISMAL_PROCESS	0.0010322	LAX1,SLA2,GP1BA	0.021289
8	68	103	13	CELL_ACTIVATION	1.44329e-15	SIT1,ZAP70,LAT,LCK,LAX1,SIRPG,SLA2,NLRC3,CRTAM,CD79A,GP1BA,EBI3,CD3E	2.97679e-13
8	17	103	3	T_CELL_PROLIFERATION	0.000226892	CRTAM,EBI3,CD3E	0.00550547
8	46	103	9	POSITIVE_REGULATION_OF_IMMUNE_SYSTEM_PROCESS	3.12802e-11	ZAP70,TRAT1,LCK,SIRPG,SLA2,CRTAM,CD79A,EBI3,CD3E	2.15051e-09
8	25	103	3	LYMPHOCYTE_DIFFERENTIATION	0.000736082	ZAP70,LCK,CD79A	0.015571
8	68	103	4	HEMOPOIESIS	0.00143267	ZAP70,LCK,MAP4K1,CD79A	0.0268626
8	72	103	4	IMMUNE_SYSTEM_DEVELOPMENT	0.0017707	ZAP70,LCK,MAP4K1,CD79A	0.0311908
8	22	103	4	POSITIVE_REGULATION_OF_CYTOKINE_BIOSYNTHETIC_PROCESS	1.65691e-05	SPN,EBI3,LTB,TLR9	0.000683476
8	38	103	4	CYTOKINE_METABOLIC_PROCESS	0.000153088	SPN,EBI3,LTB,TLR9	0.00407412
8	83	103	4	REGULATION_OF_TRANSLATION	0.00297844	SPN,EBI3,LTB,TLR9	0.0472541
8	242	103	12	DEFENSE_RESPONSE	1.58579e-07	PTPRCAP,TRAT1,ITK,CD19,CRTAM,SPN,SP140,PLA2G2D,CCR7,LYZ,NCR1,IL32	9.34482e-06
8	12	103	3	CALCIUM_MEDIATED_SIGNALING	7.53487e-05	LAT,TRAT1,SLA2	0.00239087
8	26	103	4	POSITIVE_REGULATION_OF_IMMUNE_RESPONSE	3.3124e-05	TRAT1,SLA2,CRTAM,CD79A	0.00118815
8	27	103	8	REGULATION_OF_T_CELL_ACTIVATION	1.05892e-11	SIT1,ZAP70,LAT,LCK,LAX1,SIRPG,EBI3,CD3E	7.9419e-10
8	65	103	7	CYTOKINE_PRODUCTION	3.94983e-07	CARD11,CRTAM,SPN,IFNG,EBI3,LTB,TLR9	2.00238e-05
8	59	103	11	POSITIVE_REGULATION_OF_MULTICELLULAR_ORGANISMAL_PROCESS	3.16636e-13	ZAP70,TRAT1,LCK,CARD11,SIRPG,SLA2,CRTAM,CD79A,IFNG,EBI3,CD3E	2.90249e-11
8	36	103	3	LEUKOCYTE_DIFFERENTIATION	0.00215807	ZAP70,LCK,CD79A	0.0370918
8	30	103	3	IMMUNE_EFFECTOR_PROCESS	0.00126598	SLA2,CRTAM,NCR1	0.0251791
8	66	103	4	POSITIVE_REGULATION_OF_CELLULAR_PROTEIN_METABOLIC_PROCESS	0.00128184	SPN,EBI3,LTB,TLR9	0.0251791
8	61	103	12	LEUKOCYTE_ACTIVATION	1.25455e-14	SIT1,ZAP70,LAT,LCK,LAX1,SIRPG,SLA2,NLRC3,CRTAM,CD79A,EBI3,CD3E	1.29376e-12
8	20	103	3	ADAPTIVE_IMMUNE_RESPONSE_GO_0002460	0.000374471	SLA2,CRTAM,EBI3	0.00834969
8	16	103	3	ACTIVATION_OF_IMMUNE_RESPONSE	0.00018783	TRAT1,SLA2,CD79A	0.0048425
8	17	103	3	B_CELL_ACTIVATION	0.000226892	LAX1,SLA2,CD79A	0.00550547
8	209	103	21	IMMUNE_RESPONSE	0	ZAP70,LAT,TRAT1,LCP2,FYB,LAX1,MS4A1,SLA2,CST7,CRTAM,CD79A,AIM2,PDCD1,EBI3,POU2AF1,POU2F2,CTSW,NCR1,IL32,CNR2,CTLA4	0
8	70	103	4	HEMOPOIETIC_OR_LYMPHOID_ORGAN_DEVELOPMENT	0.00159546	ZAP70,LCK,MAP4K1,CD79A	0.0292501
8	20	103	5	POSITIVE_REGULATION_OF_T_CELL_ACTIVATION	2.45707e-07	ZAP70,LCK,SIRPG,EBI3,CD3E	1.35139e-05
8	51	103	5	REGULATION_OF_RESPONSE_TO_STIMULUS	3.12078e-05	TRAT1,SLA2,CRTAM,CD79A,NCR1	0.00117029
8	22	103	5	POSITIVE_REGULATION_OF_LYMPHOCYTE_ACTIVATION	4.12611e-07	ZAP70,LCK,SIRPG,EBI3,CD3E	2.00238e-05
8	21	103	3	ADAPTIVE_IMMUNE_RESPONSE	0.000434611	SLA2,CRTAM,EBI3	0.00943563
8	293	103	27	IMMUNE_SYSTEM_PROCESS	0	SIT1,ZAP70,LAT,TRAT1,LCK,LCP2,FYB,LAX1,MS4A1,SIRPG,SLA2,NLRC3,CST7,CRTAM,MAP4K1,CD79A,AIM2,PDCD1,EBI3,POU2AF1,POU2F2,CTSW,CD3E,NCR1,IL32,CNR2,CTLA4	0
8	41	103	11	T_CELL_ACTIVATION	3.9968e-15	SIT1,ZAP70,LAT,LCK,LAX1,SIRPG,SLA2,NLRC3,CRTAM,EBI3,CD3E	4.71052e-13
8	37	103	4	CYTOKINE_BIOSYNTHETIC_PROCESS	0.000137729	SPN,EBI3,LTB,TLR9	0.00378756
8	33	103	9	REGULATION_OF_LYMPHOCYTE_ACTIVATION	1.1825e-12	SIT1,ZAP70,LAT,LCK,LAX1,SIRPG,SLA2,EBI3,CD3E	9.75561e-11
8	68	103	4	POSITIVE_REGULATION_OF_PROTEIN_METABOLIC_PROCESS	0.00143267	SPN,EBI3,LTB,TLR9	0.0268626
8	55	103	12	LYMPHOCYTE_ACTIVATION	3.33067e-15	SIT1,ZAP70,LAT,LCK,LAX1,SIRPG,SLA2,NLRC3,CRTAM,CD79A,EBI3,CD3E	4.57967e-13
8	31	103	4	HUMORAL_IMMUNE_RESPONSE	6.78206e-05	PDCD1,EBI3,POU2AF1,POU2F2	0.00223808
8	137	103	16	REGULATION_OF_MULTICELLULAR_ORGANISMAL_PROCESS	2.10942e-15	SIT1,ZAP70,LAT,TRAT1,LCK,LAX1,CARD11,SIRPG,SLA2,CRTAM,CD79A,IFNG,GP1BA,EBI3,CD3E,NCR1	3.48055e-13
8	60	103	13	REGULATION_OF_IMMUNE_SYSTEM_PROCESS	2.22045e-16	SIT1,ZAP70,LAT,TRAT1,LCK,LAX1,SIRPG,SLA2,CRTAM,CD79A,EBI3,CD3E,NCR1	6.10623e-14
8	34	103	4	REGULATION_OF_CYTOKINE_BIOSYNTHETIC_PROCESS	9.83222e-05	SPN,EBI3,LTB,TLR9	0.00294941
8	51	103	5	CELLULAR_DEFENSE_RESPONSE	3.12078e-05	TRAT1,ITK,CD19,SPN,NCR1	0.00117029
8	29	103	5	REGULATION_OF_IMMUNE_RESPONSE	1.78796e-06	TRAT1,SLA2,CRTAM,CD79A,NCR1	7.76353e-05

## Sheet: KEGG
Module_Number	# of gene in function	# of gene in module	# of common gene	Description	p-value	related_gene	adjusted_p-value
1	187	77	10	KEGG_FOCAL_ADHESION	5.70958e-08	ITGA11,THBS2,COL6A3,COL6A1,COL1A2,ITGA5,COL5A3,COL5A1,COL5A2,COL3A1	5.30991e-06
1	81	77	10	KEGG_ECM_RECEPTOR_INTERACTION	1.49497e-11	ITGA11,THBS2,COL6A3,COL6A1,COL1A2,ITGA5,COL5A3,COL5A1,COL5A2,COL3A1	2.78065e-09
2	230	149	15	KEGG_CYTOKINE_CYTOKINE_RECEPTOR_INTERACTION	1.63454e-08	IL10RA,CCR2,IL7R,CD27,CCL5,TNFRSF1B,XCL2,XCL1,FASLG,IL18RAP,TNFSF14,CCR6,CXCR6,IL15,IL18R1	3.04024e-07
2	172	149	11	KEGG_CHEMOKINE_SIGNALING_PATHWAY	1.7578e-06	CCR2,PIK3CG,CCL5,XCL2,VAV1,XCL1,PIK3CD,CCR6,CXCR6,PLCB2,JAK3	2.17967e-05
2	119	149	13	KEGG_CELL_ADHESION_MOLECULES_CAMS	2.91719e-10	PTPRC,CD2,HLA-DMB,SELPLG,HLA-DMA,CD4,CD28,HLA-DPB1,HLA-DPA1,HLA-DRA,HLA-DOB,VCAM1,PDCD1LG2	9.0433e-09
2	73	149	11	KEGG_ANTIGEN_PROCESSING_AND_PRESENTATION	2.13383e-10	HLA-DMB,HLA-DMA,CD74,CD4,CTSS,HLA-DPB1,HLA-DPA1,HLA-DRA,CIITA,B2M,HLA-DOB	7.93786e-09
2	90	149	7	KEGG_TOLL_LIKE_RECEPTOR_SIGNALING_PATHWAY	4.10522e-05	PIK3CG,CCL5,LY96,PIK3CD,TLR1,TLR2,CD14	0.000424206
2	55	149	4	KEGG_NOD_LIKE_RECEPTOR_SIGNALING_PATHWAY	0.00252348	PSTPIP1,CCL5,BIRC3,NLRP3	0.0234684
2	137	149	7	KEGG_JAK_STAT_SIGNALING_PATHWAY	0.000563702	IL10RA,PIK3CG,IL7R,STAT4,PIK3CD,IL15,JAK3	0.00551835
2	78	149	10	KEGG_HEMATOPOIETIC_CELL_LINEAGE	7.38937e-09	CD3D,CD2,IL7R,CD33,CD4,HLA-DRA,CD1D,CD7,CD14,CD1C	1.71803e-07
2	121	149	12	KEGG_NATURAL_KILLER_CELL_MEDIATED_CYTOTOXICITY	4.45199e-09	CD48,CD247,PIK3CG,VAV1,HCST,FASLG,PRF1,CD244,KLRK1,PIK3CD,GZMB,SH2D1B	1.18296e-07
2	103	149	9	KEGG_T_CELL_RECEPTOR_SIGNALING_PATHWAY	1.20365e-06	PTPRC,CD3D,CD247,PIK3CG,CD4,VAV1,PRKCQ,CD28,PIK3CD	1.59913e-05
2	101	149	5	KEGG_LEUKOCYTE_TRANSENDOTHELIAL_MIGRATION	0.00401885	PIK3CG,VAV1,TXK,PIK3CD,VCAM1	0.0355955
2	42	149	8	KEGG_INTESTINAL_IMMUNE_NETWORK_FOR_IGA_PRODUCTION	9.78437e-09	HLA-DMB,HLA-DMA,CD28,HLA-DPB1,HLA-DPA1,HLA-DRA,HLA-DOB,IL15	2.0221e-07
2	40	149	10	KEGG_TYPE_I_DIABETES_MELLITUS	6.96621e-12	HLA-DMB,HLA-DMA,FASLG,CD28,PRF1,HLA-DPB1,HLA-DPA1,HLA-DRA,HLA-DOB,GZMB	4.31905e-10
2	61	149	7	KEGG_LEISHMANIA_INFECTION	3.08046e-06	HLA-DMB,HLA-DMA,HLA-DPB1,HLA-DPA1,HLA-DRA,HLA-DOB,TLR2	3.58103e-05
2	26	149	6	KEGG_ASTHMA	2.19556e-07	HLA-DMB,HLA-DMA,HLA-DPB1,HLA-DPA1,HLA-DRA,HLA-DOB	3.71249e-06
2	44	149	10	KEGG_AUTOIMMUNE_THYROID_DISEASE	1.96824e-11	HLA-DMB,HLA-DMA,FASLG,CD28,PRF1,HLA-DPB1,HLA-DPA1,HLA-DRA,HLA-DOB,GZMB	9.1523e-10
2	105	149	8	KEGG_SYSTEMIC_LUPUS_ERYTHEMATOSUS	1.33227e-05	HLA-DMB,HLA-DMA,CD28,HLA-DPB1,HLA-DPA1,HLA-DRA,C1QB,HLA-DOB	0.000145766
2	33	149	10	KEGG_ALLOGRAFT_REJECTION	8.09242e-13	HLA-DMB,HLA-DMA,FASLG,CD28,PRF1,HLA-DPB1,HLA-DPA1,HLA-DRA,HLA-DOB,GZMB	1.50519e-10
2	36	149	10	KEGG_GRAFT_VERSUS_HOST_DISEASE	2.16416e-12	HLA-DMB,HLA-DMA,FASLG,CD28,PRF1,HLA-DPB1,HLA-DPA1,HLA-DRA,HLA-DOB,GZMB	2.01267e-10
2	30	149	6	KEGG_PRIMARY_IMMUNODEFICIENCY	5.4719e-07	PTPRC,CD3D,IL7R,CD4,CIITA,JAK3	7.82903e-06
2	65	149	8	KEGG_VIRAL_MYOCARDITIS	3.42097e-07	HLA-DMB,HLA-DMA,CD28,PRF1,HLA-DPB1,HLA-DPA1,HLA-DRA,HLA-DOB	5.3025e-06
3	232	162	13	KEGG_NEUROACTIVE_LIGAND_RECEPTOR_INTERACTION	2.27344e-06	UTS2R,GALR3,NPBWR1,KISS1R,GRIN2D,GRIN1,GPR156,DRD4,GIPR,GH2,HTR1A,NPBWR2,NTSR1	0.00042286
4	65	41	4	KEGG_PPAR_SIGNALING_PATHWAY	3.42119e-05	APOA2,APOA5,APOA1,APOC3	0.00636341
5	172	98	10	KEGG_CHEMOKINE_SIGNALING_PATHWAY	2.65485e-07	DOCK2,NCF1,CCR1,FGR,HCK,GNGT2,CCR5,ADCY7,ARRB2,PIK3R5	2.46901e-05
5	119	98	5	KEGG_CELL_ADHESION_MOLECULES_CAMS	0.00132391	ITGB2,SIGLEC1,HLA-DOA,CD86,ITGAM	0.0352744
5	70	98	4	KEGG_B_CELL_RECEPTOR_SIGNALING_PATHWAY	0.00132753	LILRB3,PIK3AP1,FCGR2B,PIK3R5	0.0352744
5	87	98	6	KEGG_FC_GAMMA_R_MEDIATED_PHAGOCYTOSIS	2.80809e-05	DOCK2,NCF1,HCK,FCGR2B,PIK3R5,FCGR2A	0.00174102
5	101	98	6	KEGG_LEUKOCYTE_TRANSENDOTHELIAL_MIGRATION	6.52672e-05	ITGB2,NCF4,NCF1,NCF2,ITGAM,PIK3R5	0.00303492
5	61	98	7	KEGG_LEISHMANIA_INFECTION	1.7987e-07	ITGB2,NCF4,NCF1,NCF2,HLA-DOA,ITGAM,FCGR2A	2.46901e-05
5	105	98	5	KEGG_SYSTEMIC_LUPUS_ERYTHEMATOSUS	0.000754439	HLA-DOA,FCGR2B,CD86,C2,FCGR2A	0.0280651
6	64	149	6	KEGG_COMPLEMENT_AND_COAGULATION_CASCADES	5.16864e-05	KNG1,MBL2,C8A,FGA,F13B,F11	0.00961366
7	43	73	4	KEGG_PROTEASOME	6.54239e-05	PSMB9,PSMB8,PSMB10,PSME2	0.00121688
7	154	73	6	KEGG_ENDOCYTOSIS	0.000130323	HLA-A,HLA-G,HLA-B,HLA-C,HLA-E,HLA-F	0.00220364
7	119	73	7	KEGG_CELL_ADHESION_MOLECULES_CAMS	2.33804e-06	HLA-A,HLA-G,HLA-B,HLA-C,HLA-E,HLA-F,CD274	6.21249e-05
7	73	73	9	KEGG_ANTIGEN_PROCESSING_AND_PRESENTATION	1.02564e-10	HLA-A,HLA-G,HLA-B,HLA-C,HLA-E,HLA-F,TAP1,TAP2,PSME2	1.90769e-08
7	59	73	5	KEGG_RIG_I_LIKE_RECEPTOR_SIGNALING_PATHWAY	1.19798e-05	IFIH1,DDX58,DHX58,ISG15,IFNB1	0.000278531
7	48	73	3	KEGG_CYTOSOLIC_DNA_SENSING_PATHWAY	0.00185303	ZBP1,DDX58,IFNB1	0.0287219
7	121	73	6	KEGG_NATURAL_KILLER_CELL_MEDIATED_CYTOTOXICITY	3.40425e-05	HLA-A,HLA-G,HLA-B,HLA-C,HLA-E,IFNB1	0.000703545
7	40	73	6	KEGG_TYPE_I_DIABETES_MELLITUS	4.7021e-08	HLA-A,HLA-G,HLA-B,HLA-C,HLA-E,HLA-F	2.18648e-06
7	44	73	6	KEGG_AUTOIMMUNE_THYROID_DISEASE	8.50997e-08	HLA-A,HLA-G,HLA-B,HLA-C,HLA-E,HLA-F	3.16571e-06
7	33	73	6	KEGG_ALLOGRAFT_REJECTION	1.3954e-08	HLA-A,HLA-G,HLA-B,HLA-C,HLA-E,HLA-F	1.29772e-06
7	36	73	6	KEGG_GRAFT_VERSUS_HOST_DISEASE	2.42465e-08	HLA-A,HLA-G,HLA-B,HLA-C,HLA-E,HLA-F	1.50328e-06
7	65	73	6	KEGG_VIRAL_MYOCARDITIS	9.15413e-07	HLA-A,HLA-G,HLA-B,HLA-C,HLA-E,HLA-F	2.83778e-05
8	119	103	9	KEGG_CELL_ADHESION_MOLECULES_CAMS	1.78307e-07	CD6,SPN,CD226,PDCD1,ICOS,CD8B,SELL,ITGA4,CTLA4	8.29129e-06
8	78	103	11	KEGG_HEMATOPOIETIC_CELL_LINEAGE	7.8666e-12	CD5,CD3G,MS4A1,CD19,GP1BA,CD37,CD8B,CD38,CD3E,CD1B,ITGA4	7.31593e-10
8	121	103	8	KEGG_NATURAL_KILLER_CELL_MEDIATED_CYTOTOXICITY	2.46494e-06	ZAP70,LAT,LCK,LCP2,IFNG,RAC2,NCR3,NCR1	9.16959e-05
8	103	103	14	KEGG_T_CELL_RECEPTOR_SIGNALING_PATHWAY	1.57652e-14	ZAP70,LAT,ITK,LCK,LCP2,CD3G,CARD11,IFNG,PDCD1,ICOS,CD8B,GRAP2,CD3E,CTLA4	2.93232e-12
8	70	103	5	KEGG_B_CELL_RECEPTOR_SIGNALING_PATHWAY	0.000144359	CARD11,CD19,CD79A,RAC2,CD72	0.00447514
8	73	103	4	KEGG_FC_EPSILON_RI_SIGNALING_PATHWAY	0.00186313	LAT,LCP2,PLA2G2D,RAC2	0.0495061
8	30	103	7	KEGG_PRIMARY_IMMUNODEFICIENCY	1.41819e-09	ZAP70,LCK,CD19,CD79A,ICOS,CD8B,CD3E	8.79275e-08

## Sheet: BIOCarta
Module_Number	# of gene in function	# of gene in module	# of common gene	Description	p-value	related_gene	adjusted_p-value
2	21	149	5	BIOCARTA_CSK_PATHWAY	2.00672e-06	PTPRC,CD3D,CD247,CD4,HLA-DRA	6.05482e-05
2	10	149	4	BIOCARTA_ASBCELL_PATHWAY	2.23219e-06	CD4,FASLG,CD28,HLA-DRA	6.05482e-05
2	22	149	3	BIOCARTA_CASPASE_PATHWAY	0.00146114	PRF1,BIRC3,GZMB	0.0144122
2	13	149	6	BIOCARTA_CTL_PATHWAY	1.82923e-09	CD3D,CD247,FASLG,PRF1,B2M,GZMB	1.98472e-07
2	26	149	3	BIOCARTA_INFLAM_PATHWAY	0.00239313	CD4,HLA-DRA,IL15	0.0225786
2	20	149	4	BIOCARTA_DC_PATHWAY	4.74961e-05	CD2,CD33,CD7,TLR2	0.000792819
2	9	149	5	BIOCARTA_TCAPOPTOSIS_PATHWAY	1.37407e-08	CD3D,CD247,CD4,FASLG,CD28	9.93914e-07
2	13	149	4	BIOCARTA_IL17_PATHWAY	7.4176e-06	CD3D,CD247,CD2,CD4	0.000178847
2	20	149	4	BIOCARTA_IL12_PATHWAY	4.74961e-05	CD3D,CD247,STAT4,IL18R1	0.000792819
2	37	149	4	BIOCARTA_IL2RB_PATHWAY	0.000564534	PIK3CG,FASLG,JAK3,NMI	0.00720612
2	16	149	3	BIOCARTA_IL22BP_PATHWAY	0.000556131	IL10RA,STAT4,JAK3	0.00720612
2	16	149	4	BIOCARTA_IL7_PATHWAY	1.84282e-05	PIK3CG,IL7R,JAK3,NMI	0.000399892
2	10	149	5	BIOCARTA_TCRA_PATHWAY	2.72518e-08	PTPRC,CD3D,CD247,CD4,HLA-DRA	1.47841e-06
2	15	149	5	BIOCARTA_NO2IL12_PATHWAY	3.11411e-07	CD3D,CD247,CD2,STAT4,CD4	1.12627e-05
2	19	149	3	BIOCARTA_TOB1_PATHWAY	0.000940583	CD3D,CD247,CD28	0.00971936
2	27	149	4	BIOCARTA_NKT_PATHWAY	0.000162592	CCR2,CD4,CD28,IL18R1	0.00252017
2	18	149	3	BIOCARTA_STATHMIN_PATHWAY	0.000798118	CD3D,CD247,CD2	0.00911535
2	42	149	4	BIOCARTA_TCR_PATHWAY	0.000919077	CD3D,CD247,PIK3CG,VAV1	0.00971936
2	11	149	5	BIOCARTA_TCYTOTOXIC_PATHWAY	4.95441e-08	PTPRC,CD3D,CD247,CD2,CD28	2.15021e-06
2	12	149	6	BIOCARTA_THELPER_PATHWAY	9.93454e-10	PTPRC,CD3D,CD247,CD2,CD4,CD28	1.98472e-07
2	17	149	3	BIOCARTA_TH1TH2_PATHWAY	0.00067018	CD28,HLA-DRA,IL18R1	0.00807939
2	18	149	4	BIOCARTA_CTLA4_PATHWAY	3.04865e-05	CD3D,CD247,CD28,HLA-DRA	0.000601415
2	31	149	4	BIOCARTA_TOLL_PATHWAY	0.000282259	LY96,TLR2,TLR10,CD14	0.00408335
4	54	41	3	BIOCARTA_PPARA_PATHWAY	0.000485103	APOA2,NR0B2,APOA1	0.0440379
7	14	73	3	BIOCARTA_RANKL_PATHWAY	4.41443e-05	IRF9,EIF2AK2,IFNB1	0.00957931
8	21	103	4	BIOCARTA_CSK_PATHWAY	1.36316e-05	ZAP70,LCK,CD3G,CD3E	0.000493008
8	20	103	3	BIOCARTA_DC_PATHWAY	0.000374471	CD5,IFNG,TLR9	0.00902891
8	20	103	4	BIOCARTA_IL12_PATHWAY	1.10962e-05	CD3G,IFNG,CD3E,IL12RB1	0.000481573
8	10	103	4	BIOCARTA_TCRA_PATHWAY	5.08268e-07	ZAP70,LCK,CD3G,CD3E	3.67647e-05
8	15	103	4	BIOCARTA_NO2IL12_PATHWAY	3.21369e-06	CD3G,IFNG,CD3E,IL12RB1	0.000174342
8	19	103	3	BIOCARTA_TOB1_PATHWAY	0.000319965	CD3G,IFNG,CD3E	0.00867905
8	27	103	3	BIOCARTA_NKT_PATHWAY	0.00092641	IFNG,CCR7,IL12RB1	0.0201031
8	18	103	3	BIOCARTA_STATHMIN_PATHWAY	0.000270853	CD3G,CD3E,CAMK4	0.00839646
8	42	103	6	BIOCARTA_TCR_PATHWAY	5.0192e-07	ZAP70,LAT,LCK,CD3G,PTPN7,CD3E	3.67647e-05
8	18	103	6	BIOCARTA_CTLA4_PATHWAY	2.04169e-09	ITK,LCK,CD3G,ICOS,CD3E,CTLA4	4.43047e-07
