# Supplementary material for: FGMD: A novel approach for functional gene module detection in cancer
Source: PLoS One. 2017 Dec 15;12(12):e0188900. doi: 10.1371/journal.pone.0188900 (PMC5731741; doi:10.1371/journal.pone.0188900)
Supplement: S11 Table — (XLSX) [file pone.0188900.s011.xlsx]

## Sheet: GO
Module_Number	# of gene in function	# of gene in module	# of common gene	Description	p-value	related_gene	adjusted_p-value
2	30	141	4	POSITIVE_REGULATION_OF_TRANSLATION	0.00020059	EBI3,CD28,LTB,IRF4	0.00319363
2	37	141	5	POSITIVE_REGULATION_OF_RESPONSE_TO_STIMULUS	2.88512e-05	TRAT1,PTPRC,SLA2,CD79A,CRTAM	0.000595055
2	28	141	4	NEGATIVE_REGULATION_OF_MULTICELLULAR_ORGANISMAL_PROCESS	0.000152167	PTPRC,SLA2,LAX1,GP1BA	0.00267101
2	132	141	7	POSITIVE_REGULATION_OF_CELL_PROLIFERATION	0.000322887	SLAMF1,PTPRC,SIRPG,HCLS1,EBI3,CD28,CD3E	0.00468357
2	30	141	3	JAK_STAT_CASCADE	0.0031034	CCR2,HCLS1,STAT4	0.0345988
2	68	141	18	CELL_ACTIVATION	0	SIT1,CD2,CD3D,LAT,LCK,PTPRC,NLRC3,SLA2,SIRPG,ZAP70,LAX1,CD79A,GP1BA,CRTAM,EBI3,CD28,CD7,CD3E	0
2	17	141	5	T_CELL_PROLIFERATION	4.79689e-07	PTPRC,CRTAM,EBI3,CD28,CD3E	1.97872e-05
2	46	141	11	POSITIVE_REGULATION_OF_IMMUNE_SYSTEM_PROCESS	5.51559e-13	TRAT1,LCK,PTPRC,SLA2,SIRPG,ZAP70,CD79A,CRTAM,EBI3,CD28,CD3E	3.79197e-11
2	25	141	5	LYMPHOCYTE_DIFFERENTIATION	3.86605e-06	CD3D,LCK,PTPRC,ZAP70,CD79A	0.00012758
2	68	141	7	HEMOPOIESIS	4.47365e-06	CD3D,LCK,PTPRC,ZAP70,CD79A,HCLS1,MAP4K1	0.000131813
2	25	141	3	POSITIVE_REGULATION_OF_BINDING	0.00182219	NLRC3,CARD11,PRKCQ	0.0208793
2	72	141	7	IMMUNE_SYSTEM_DEVELOPMENT	6.57938e-06	CD3D,LCK,PTPRC,ZAP70,CD79A,HCLS1,MAP4K1	0.000175096
2	13	141	3	NEGATIVE_REGULATION_OF_IMMUNE_SYSTEM_PROCESS	0.000247004	PTPRC,SLA2,LAX1	0.00384487
2	22	141	4	POSITIVE_REGULATION_OF_CYTOKINE_BIOSYNTHETIC_PROCESS	5.69089e-05	EBI3,CD28,LTB,IRF4	0.00111785
2	38	141	4	CYTOKINE_METABOLIC_PROCESS	0.00050839	EBI3,CD28,LTB,IRF4	0.00676486
2	242	141	15	DEFENSE_RESPONSE	1.52284e-08	PTPRCAP,TRAT1,ITK,PTPRC,CD48,CD19,CCR2,CCL5,CRTAM,SP140,NCF1,PLA2G2D,CCR7,PRF1,CCR5	7.85214e-07
2	12	141	3	CALCIUM_MEDIATED_SIGNALING	0.000191378	TRAT1,LAT,SLA2	0.00319363
2	128	141	6	BEHAVIOR	0.00164373	CCR2,CCL5,DOCK2,CCR7,XCL1,CCR5	0.0190996
2	156	141	6	REGULATION_OF_PROTEIN_METABOLIC_PROCESS	0.00440519	TRAT1,HCLS1,EBI3,CD28,LTB,IRF4	0.0464209
2	26	141	5	POSITIVE_REGULATION_OF_IMMUNE_RESPONSE	4.74886e-06	TRAT1,PTPRC,SLA2,CD79A,CRTAM	0.000135097
2	83	141	6	LOCOMOTORY_BEHAVIOR	0.000163951	CCR2,CCL5,DOCK2,CCR7,XCL1,CCR5	0.0028179
2	15	141	4	T_CELL_DIFFERENTIATION	1.12027e-05	CD3D,LCK,PTPRC,ZAP70	0.00027183
2	27	141	10	REGULATION_OF_T_CELL_ACTIVATION	4.44089e-14	SIT1,LAT,LCK,PTPRC,SIRPG,ZAP70,LAX1,EBI3,CD28,CD3E	3.33067e-12
2	65	141	7	CYTOKINE_PRODUCTION	3.2924e-06	CRTAM,CARD11,EBI3,IFNG,CD28,LTB,IRF4	0.000123235
2	59	141	13	POSITIVE_REGULATION_OF_MULTICELLULAR_ORGANISMAL_PROCESS	1.24345e-14	TRAT1,LCK,PTPRC,SLA2,SIRPG,ZAP70,CD79A,CRTAM,CARD11,EBI3,IFNG,CD28,CD3E	1.13983e-12
2	15	141	3	ACTIVATION_OF_NF_KAPPAB_TRANSCRIPTION_FACTOR	0.000387337	NLRC3,CARD11,PRKCQ	0.00541616
2	36	141	5	LEUKOCYTE_DIFFERENTIATION	2.515e-05	CD3D,LCK,PTPRC,ZAP70,CD79A	0.000532018
2	30	141	4	IMMUNE_EFFECTOR_PROCESS	0.00020059	PTPRC,SLA2,CRTAM,CD74	0.00319363
2	12	141	4	POSITIVE_REGULATION_OF_T_CELL_PROLIFERATION	4.15682e-06	PTPRC,EBI3,CD28,CD3E	0.000128605
2	66	141	5	POSITIVE_REGULATION_OF_CELLULAR_PROTEIN_METABOLIC_PROCESS	0.000470873	HCLS1,EBI3,CD28,LTB,IRF4	0.00636837
2	34	141	3	REGULATION_OF_TRANSCRIPTION_FACTOR_ACTIVITY	0.00444516	NLRC3,CARD11,PRKCQ	0.0464209
2	61	141	17	LEUKOCYTE_ACTIVATION	0	SIT1,CD2,CD3D,LAT,LCK,PTPRC,NLRC3,SLA2,SIRPG,ZAP70,LAX1,CD79A,CRTAM,EBI3,CD28,CD7,CD3E	0
2	20	141	6	ADAPTIVE_IMMUNE_RESPONSE_GO_0002460	2.79678e-08	PTPRC,SLA2,CRTAM,EBI3,IL18BP,CD74	1.35726e-06
2	16	141	4	ACTIVATION_OF_IMMUNE_RESPONSE	1.48232e-05	TRAT1,PTPRC,SLA2,CD79A	0.000339697
2	93	141	8	CELLULAR_CATION_HOMEOSTASIS	3.58502e-06	LCK,PTPRC,CD52,CCR2,CCL5,CCR7,XCL1,CCR5	0.000123235
2	17	141	4	B_CELL_ACTIVATION	1.92365e-05	PTPRC,SLA2,LAX1,CD79A	0.000417635
2	284	141	9	RESPONSE_TO_CHEMICAL_STIMULUS	0.00197001	LCK,CCR2,CCL5,HCLS1,DOCK2,CCR7,HVCN1,XCL1,CCR5	0.0222638
2	206	141	8	POSITIVE_REGULATION_OF_DEVELOPMENTAL_PROCESS	0.000975464	CD2,LCK,PTPRC,ZAP70,FASLG,CD27,CRTAM,CD38	0.0120113
2	209	141	29	IMMUNE_RESPONSE	0	TRAT1,LAT,PTPRC,CD96,SLA2,ZAP70,LAX1,MS4A1,CCR2,LCP2,CD79A,CCL5,CST7,CRTAM,IL7R,FYB,EBI3,CIITA,AIM2,CTSW,IL18BP,CD28,CD7,POU2AF1,PDCD1,POU2F2,CCR5,IRF8,CD74	0
2	70	141	7	HEMOPOIETIC_OR_LYMPHOID_ORGAN_DEVELOPMENT	5.44229e-06	CD3D,LCK,PTPRC,ZAP70,CD79A,HCLS1,MAP4K1	0.000149663
2	21	141	3	POSITIVE_REGULATION_OF_TRANSCRIPTION_FACTOR_ACTIVITY	0.00108439	NLRC3,CARD11,PRKCQ	0.0129655
2	264	141	10	PROTEIN_KINASE_CASCADE	0.000279192	NLRC3,LAX1,BLK,CCR2,FASLG,CD27,FYB,HCLS1,MAP4K1,STAT4	0.00426544
2	20	141	7	POSITIVE_REGULATION_OF_T_CELL_ACTIVATION	5.29883e-10	LCK,PTPRC,SIRPG,ZAP70,EBI3,CD28,CD3E	3.12252e-08
2	51	141	5	REGULATION_OF_RESPONSE_TO_STIMULUS	0.000139246	TRAT1,PTPRC,SLA2,CD79A,CRTAM	0.00249734
2	189	141	9	HOMEOSTATIC_PROCESS	0.000103415	LCK,PTPRC,CD52,CCR2,CCL5,HCLS1,CCR7,XCL1,CCR5	0.00189595
2	131	141	8	CELLULAR_HOMEOSTASIS	4.45348e-05	LCK,PTPRC,CD52,CCR2,CCL5,CCR7,XCL1,CCR5	0.000896127
2	22	141	7	POSITIVE_REGULATION_OF_LYMPHOCYTE_ACTIVATION	1.14678e-09	LCK,PTPRC,SIRPG,ZAP70,EBI3,CD28,CD3E	6.3073e-08
2	21	141	6	ADAPTIVE_IMMUNE_RESPONSE	3.88396e-08	PTPRC,SLA2,CRTAM,EBI3,IL18BP,CD74	1.68645e-06
2	293	141	39	IMMUNE_SYSTEM_PROCESS	0	SIT1,CD2,CD3D,TRAT1,LAT,LCK,PTPRC,NLRC3,CD96,SLA2,SIRPG,ZAP70,LAX1,MS4A1,CCR2,LCP2,CD79A,CCL5,CST7,CRTAM,IL7R,FYB,HCLS1,EBI3,DOCK2,CIITA,AIM2,CTSW,IL18BP,CD28,MAP4K1,CD7,POU2AF1,PDCD1,POU2F2,CCR5,CD3E,IRF8,CD74	0
2	15	141	4	REGULATION_OF_T_CELL_PROLIFERATION	1.12027e-05	PTPRC,EBI3,CD28,CD3E	0.00027183
2	41	141	16	T_CELL_ACTIVATION	0	SIT1,CD2,CD3D,LAT,LCK,PTPRC,NLRC3,SLA2,SIRPG,ZAP70,LAX1,CRTAM,EBI3,CD28,CD7,CD3E	0
2	37	141	4	CYTOKINE_BIOSYNTHETIC_PROCESS	0.000458345	EBI3,CD28,LTB,IRF4	0.00630224
2	140	141	8	CHEMICAL_HOMEOSTASIS	7.13869e-05	LCK,PTPRC,CD52,CCR2,CCL5,CCR7,XCL1,CCR5	0.00136963
2	21	141	3	CYTOKINE_AND_CHEMOKINE_MEDIATED_SIGNALING_PATHWAY	0.00108439	PTPRC,CCR2,IL2RB	0.0129655
2	114	141	8	ION_HOMEOSTASIS	1.62957e-05	LCK,PTPRC,CD52,CCR2,CCL5,CCR7,XCL1,CCR5	0.000363351
2	33	141	11	REGULATION_OF_LYMPHOCYTE_ACTIVATION	8.88178e-15	SIT1,LAT,LCK,PTPRC,SLA2,SIRPG,ZAP70,LAX1,EBI3,CD28,CD3E	9.15934e-13
2	68	141	5	POSITIVE_REGULATION_OF_PROTEIN_METABOLIC_PROCESS	0.000540684	HCLS1,EBI3,CD28,LTB,IRF4	0.00708039
2	55	141	17	LYMPHOCYTE_ACTIVATION	0	SIT1,CD2,CD3D,LAT,LCK,PTPRC,NLRC3,SLA2,SIRPG,ZAP70,LAX1,CD79A,CRTAM,EBI3,CD28,CD7,CD3E	0
2	95	141	8	CATION_HOMEOSTASIS	4.20888e-06	LCK,PTPRC,CD52,CCR2,CCL5,CCR7,XCL1,CCR5	0.000128605
2	31	141	5	HUMORAL_IMMUNE_RESPONSE	1.17914e-05	EBI3,CD28,POU2AF1,PDCD1,POU2F2	0.000277939
2	23	141	3	POSITIVE_REGULATION_OF_DNA_BINDING	0.00142336	NLRC3,CARD11,PRKCQ	0.0167753
2	137	141	17	REGULATION_OF_MULTICELLULAR_ORGANISMAL_PROCESS	2.15383e-14	SIT1,TRAT1,LAT,LCK,PTPRC,SLA2,SIRPG,ZAP70,LAX1,CD79A,GP1BA,CRTAM,CARD11,EBI3,IFNG,CD28,CD3E	1.77691e-12
2	147	141	6	REGULATION_OF_CELLULAR_PROTEIN_METABOLIC_PROCESS	0.00329266	TRAT1,HCLS1,EBI3,CD28,LTB,IRF4	0.0362193
2	60	141	14	REGULATION_OF_IMMUNE_SYSTEM_PROCESS	4.44089e-16	SIT1,TRAT1,LAT,LCK,PTPRC,SLA2,SIRPG,ZAP70,LAX1,CD79A,CRTAM,EBI3,CD28,CD3E	5.23391e-14
2	34	141	4	REGULATION_OF_CYTOKINE_BIOSYNTHETIC_PROCESS	0.000329269	EBI3,CD28,LTB,IRF4	0.00468357
2	51	141	8	CELLULAR_DEFENSE_RESPONSE	3.16996e-08	TRAT1,ITK,CD19,CCR2,CCL5,NCF1,PRF1,CCR5	1.4529e-06
2	29	141	5	REGULATION_OF_IMMUNE_RESPONSE	8.37247e-06	TRAT1,PTPRC,SLA2,CD79A,CRTAM	0.000215853
4	86	32	5	MUSCLE_DEVELOPMENT	1.21785e-06	COL6A3,ITGA11,SGCD,ADAM12,AEBP1	0.00100473
8	126	18	8	TISSUE_DEVELOPMENT	1.14608e-12	KRT6B,KLK5,KRT6A,KRT15,COL17A1,KLK8,KRT17,KRT5	6.72937e-10
8	63	18	5	EPIDERMIS_DEVELOPMENT	1.13668e-08	KLK5,KRT15,COL17A1,KRT17,KRT5	3.12586e-06
8	71	18	7	ECTODERM_DEVELOPMENT	1.63136e-12	KRT6B,KLK5,KRT6A,KRT15,COL17A1,KRT17,KRT5	6.72937e-10
10	28	41	3	LIPID_TRANSPORT	6.7459e-05	APOA2,APOA1,APOC3	0.0278268
10	126	41	4	TISSUE_DEVELOPMENT	0.000446069	APOA5,AHSG,DCT,TRIM15	0.0460009
10	189	41	5	HOMEOSTATIC_PROCESS	0.000191587	APOA2,APOA5,NPPB,RHAG,APOA1	0.0416218
10	140	41	5	CHEMICAL_HOMEOSTASIS	4.64541e-05	APOA2,APOA5,NPPB,RHAG,APOA1	0.0278268
19	242	47	9	DEFENSE_RESPONSE	7.40582e-08	AIF1,AOAH,C3AR1,RNASE6,MNDA,NLRC4,LY96,CCL4,CD83	6.10981e-05
19	209	47	7	IMMUNE_RESPONSE	4.81943e-06	CD74,IRF8,NCF4,CTSS,CCL4,FCGR2B,CD83	0.00132534
19	293	47	8	IMMUNE_SYSTEM_PROCESS	4.31886e-06	CD74,IRF8,NCF4,CTSS,LST1,CCL4,FCGR2B,CD83	0.00132534
21	30	123	4	POSITIVE_REGULATION_OF_TRANSLATION	0.000118477	SPN,EBI3,LTB,TLR9	0.00444289
21	37	123	4	POSITIVE_REGULATION_OF_RESPONSE_TO_STIMULUS	0.000272609	PTPRC,CD79A,CRTAM,CD1D	0.00775524
21	28	123	3	NEGATIVE_REGULATION_OF_MULTICELLULAR_ORGANISMAL_PROCESS	0.00172083	PTPRC,LAX1,GP1BA	0.0373601
21	68	123	10	CELL_ACTIVATION	2.82218e-10	PTPRC,LAT,LAX1,CD79A,GP1BA,NLRC3,CRTAM,EBI3,CD4,CD1D	1.16415e-07
21	17	123	3	T_CELL_PROLIFERATION	0.000382603	PTPRC,CRTAM,EBI3	0.00956508
21	46	123	5	POSITIVE_REGULATION_OF_IMMUNE_SYSTEM_PROCESS	4.40926e-05	PTPRC,CD79A,CRTAM,EBI3,CD1D	0.00227352
21	25	123	4	LYMPHOCYTE_DIFFERENTIATION	5.65295e-05	PTPRC,CD79A,CD4,CD1D	0.00274334
21	68	123	6	HEMOPOIESIS	2.48601e-05	PTPRC,CD79A,HCLS1,MAP4K1,CD4,CD1D	0.00170913
21	72	123	6	IMMUNE_SYSTEM_DEVELOPMENT	3.45103e-05	PTPRC,CD79A,HCLS1,MAP4K1,CD4,CD1D	0.00189807
21	22	123	4	POSITIVE_REGULATION_OF_CYTOKINE_BIOSYNTHETIC_PROCESS	3.33454e-05	SPN,EBI3,LTB,TLR9	0.00189807
21	38	123	4	CYTOKINE_METABOLIC_PROCESS	0.000302674	SPN,EBI3,LTB,TLR9	0.00805503
21	242	123	12	DEFENSE_RESPONSE	1.10806e-06	PTPRCAP,ITK,PTPRC,CD48,CD19,CRTAM,PLA2G2D,SPN,CCR7,CD1D,LSP1,LYZ	0.000114269
21	26	123	4	POSITIVE_REGULATION_OF_IMMUNE_RESPONSE	6.63664e-05	PTPRC,CD79A,CRTAM,CD1D	0.00304179
21	15	123	3	T_CELL_DIFFERENTIATION	0.000259233	PTPRC,CD4,CD1D	0.00775524
21	27	123	4	REGULATION_OF_T_CELL_ACTIVATION	7.73941e-05	PTPRC,LAT,LAX1,EBI3	0.00336053
21	65	123	6	CYTOKINE_PRODUCTION	1.91574e-05	CARD11,CRTAM,SPN,EBI3,LTB,TLR9	0.00143681
21	59	123	6	POSITIVE_REGULATION_OF_MULTICELLULAR_ORGANISMAL_PROCESS	1.08972e-05	PTPRC,CD79A,CARD11,CRTAM,EBI3,CD1D	0.00089902
21	36	123	4	LEUKOCYTE_DIFFERENTIATION	0.000244749	PTPRC,CD79A,CD4,CD1D	0.00775524
21	66	123	5	POSITIVE_REGULATION_OF_CELLULAR_PROTEIN_METABOLIC_PROCESS	0.000250783	HCLS1,SPN,EBI3,LTB,TLR9	0.00775524
21	61	123	9	LEUKOCYTE_ACTIVATION	2.21255e-09	PTPRC,LAT,LAX1,CD79A,NLRC3,CRTAM,EBI3,CD4,CD1D	3.65071e-07
21	20	123	3	ADAPTIVE_IMMUNE_RESPONSE_GO_0002460	0.000629495	PTPRC,CRTAM,EBI3	0.0152745
21	17	123	3	B_CELL_ACTIVATION	0.000382603	PTPRC,LAX1,CD79A	0.00956508
21	209	123	13	IMMUNE_RESPONSE	2.74265e-08	PTPRC,LAT,LAX1,MS4A1,LCP2,CD79A,CST7,FYB,CRTAM,POU2F2,EBI3,CD1D,CNR2	3.77115e-06
21	70	123	6	HEMOPOIETIC_OR_LYMPHOID_ORGAN_DEVELOPMENT	2.93678e-05	PTPRC,CD79A,HCLS1,MAP4K1,CD4,CD1D	0.00186373
21	51	123	4	REGULATION_OF_RESPONSE_TO_STIMULUS	0.000940498	PTPRC,CD79A,CRTAM,CD1D	0.0209706
21	21	123	3	ADAPTIVE_IMMUNE_RESPONSE	0.000729834	PTPRC,CRTAM,EBI3	0.0172032
21	293	123	18	IMMUNE_SYSTEM_PROCESS	5.74876e-11	PTPRC,LAT,LAX1,MS4A1,LCP2,CD79A,HCLS1,NLRC3,CST7,FYB,MAP4K1,DOCK2,CRTAM,POU2F2,EBI3,CD4,CD1D,CNR2	4.74272e-08
21	41	123	8	T_CELL_ACTIVATION	1.7443e-09	PTPRC,LAT,LAX1,NLRC3,CRTAM,EBI3,CD4,CD1D	3.59762e-07
21	37	123	4	CYTOKINE_BIOSYNTHETIC_PROCESS	0.000272609	SPN,EBI3,LTB,TLR9	0.00775524
21	33	123	4	REGULATION_OF_LYMPHOCYTE_ACTIVATION	0.000173428	PTPRC,LAT,LAX1,EBI3	0.00622079
21	68	123	5	POSITIVE_REGULATION_OF_PROTEIN_METABOLIC_PROCESS	0.000288556	HCLS1,SPN,EBI3,LTB,TLR9	0.0079353
21	55	123	9	LYMPHOCYTE_ACTIVATION	8.46923e-10	PTPRC,LAT,LAX1,CD79A,NLRC3,CRTAM,EBI3,CD4,CD1D	2.32904e-07
21	137	123	9	REGULATION_OF_MULTICELLULAR_ORGANISMAL_PROCESS	2.6504e-06	PTPRC,LAT,LAX1,CD79A,GP1BA,CARD11,CRTAM,EBI3,CD1D	0.000242954
21	60	123	7	REGULATION_OF_IMMUNE_SYSTEM_PROCESS	7.58058e-07	PTPRC,LAT,LAX1,CD79A,CRTAM,EBI3,CD1D	8.93426e-05
21	34	123	4	REGULATION_OF_CYTOKINE_BIOSYNTHETIC_PROCESS	0.000195256	SPN,EBI3,LTB,TLR9	0.00671194
21	51	123	4	CELLULAR_DEFENSE_RESPONSE	0.000940498	ITK,CD19,SPN,LSP1	0.0209706
21	29	123	4	REGULATION_OF_IMMUNE_RESPONSE	0.000103362	PTPRC,CD79A,CRTAM,CD1D	0.004176
23	30	84	3	POSITIVE_REGULATION_OF_TRANSLATION	0.000700568	SPN,LTB,EBI3	0.0199299
23	37	84	3	POSITIVE_REGULATION_OF_RESPONSE_TO_STIMULUS	0.00130178	SLA2,CD79A,CRTAM	0.0325445
23	28	84	3	NEGATIVE_REGULATION_OF_MULTICELLULAR_ORGANISMAL_PROCESS	0.000570074	LAX1,SLA2,GP1BA	0.0174189
23	68	84	10	CELL_ACTIVATION	5.99898e-12	ZAP70,LAX1,SIRPG,NLRC3,SLA2,CD79A,CRTAM,GP1BA,EBI3,CD3E	1.64972e-09
23	17	84	3	T_CELL_PROLIFERATION	0.000123958	CRTAM,EBI3,CD3E	0.00486979
23	46	84	7	POSITIVE_REGULATION_OF_IMMUNE_SYSTEM_PROCESS	8.11995e-09	ZAP70,SIRPG,SLA2,CD79A,CRTAM,EBI3,CD3E	6.69895e-07
23	22	84	3	POSITIVE_REGULATION_OF_CYTOKINE_BIOSYNTHETIC_PROCESS	0.000274858	SPN,LTB,EBI3	0.00907032
23	38	84	3	CYTOKINE_METABOLIC_PROCESS	0.00140742	SPN,LTB,EBI3	0.0341507
23	242	84	9	DEFENSE_RESPONSE	1.16369e-05	PTPRCAP,CD19,CRTAM,SPN,SP140,PLA2G2D,CCR7,NCR1,IL32	0.000600028
23	26	84	3	POSITIVE_REGULATION_OF_IMMUNE_RESPONSE	0.000456274	SLA2,CD79A,CRTAM	0.0144779
23	27	84	5	REGULATION_OF_T_CELL_ACTIVATION	4.44235e-07	ZAP70,LAX1,SIRPG,EBI3,CD3E	3.05411e-05
23	65	84	5	CYTOKINE_PRODUCTION	3.81841e-05	CRTAM,SPN,IFNG,LTB,EBI3	0.0017501
23	59	84	8	POSITIVE_REGULATION_OF_MULTICELLULAR_ORGANISMAL_PROCESS	1.70528e-09	ZAP70,SIRPG,SLA2,CD79A,CRTAM,IFNG,EBI3,CD3E	1.56318e-07
23	30	84	3	IMMUNE_EFFECTOR_PROCESS	0.000700568	SLA2,CRTAM,NCR1	0.0199299
23	61	84	9	LEUKOCYTE_ACTIVATION	7.03351e-11	ZAP70,LAX1,SIRPG,NLRC3,SLA2,CD79A,CRTAM,EBI3,CD3E	9.42811e-09
23	20	84	3	ADAPTIVE_IMMUNE_RESPONSE_GO_0002460	0.000205193	SLA2,CRTAM,EBI3	0.00769475
23	17	84	3	B_CELL_ACTIVATION	0.000123958	LAX1,SLA2,CD79A	0.00486979
23	209	84	16	IMMUNE_RESPONSE	6.13953e-14	ZAP70,LAX1,MS4A1,SLA2,CD79A,CRTAM,AIM2,CST7,PDCD1,POU2F2,EBI3,CTSW,NCR1,CNR2,IL32,CTLA4	2.53256e-11
23	20	84	4	POSITIVE_REGULATION_OF_T_CELL_ACTIVATION	4.92547e-06	ZAP70,SIRPG,EBI3,CD3E	0.000312578
23	51	84	4	REGULATION_OF_RESPONSE_TO_STIMULUS	0.0002213	SLA2,CD79A,CRTAM,NCR1	0.00793792
23	22	84	4	POSITIVE_REGULATION_OF_LYMPHOCYTE_ACTIVATION	7.37044e-06	ZAP70,SIRPG,EBI3,CD3E	0.00043433
23	21	84	3	ADAPTIVE_IMMUNE_RESPONSE	0.000238383	SLA2,CRTAM,EBI3	0.0081944
23	293	84	20	IMMUNE_SYSTEM_PROCESS	2.22045e-16	ZAP70,LAX1,SIRPG,MS4A1,NLRC3,SLA2,CD79A,CRTAM,AIM2,CST7,PDCD1,MAP4K1,POU2F2,EBI3,CD3E,CTSW,NCR1,CNR2,IL32,CTLA4	1.83187e-13
23	41	84	8	T_CELL_ACTIVATION	7.99961e-11	ZAP70,LAX1,SIRPG,NLRC3,SLA2,CRTAM,EBI3,CD3E	9.42811e-09
23	37	84	3	CYTOKINE_BIOSYNTHETIC_PROCESS	0.00130178	SPN,LTB,EBI3	0.0325445
23	33	84	6	REGULATION_OF_LYMPHOCYTE_ACTIVATION	3.27322e-08	ZAP70,LAX1,SIRPG,SLA2,EBI3,CD3E	2.45492e-06
23	55	84	9	LYMPHOCYTE_ACTIVATION	2.65294e-11	ZAP70,LAX1,SIRPG,NLRC3,SLA2,CD79A,CRTAM,EBI3,CD3E	5.4717e-09
23	31	84	3	HUMORAL_IMMUNE_RESPONSE	0.000772365	PDCD1,POU2F2,EBI3	0.02124
23	137	84	11	REGULATION_OF_MULTICELLULAR_ORGANISMAL_PROCESS	4.10258e-10	ZAP70,LAX1,SIRPG,SLA2,CD79A,CRTAM,IFNG,GP1BA,EBI3,CD3E,NCR1	4.23079e-08
23	60	84	9	REGULATION_OF_IMMUNE_SYSTEM_PROCESS	6.02415e-11	ZAP70,LAX1,SIRPG,SLA2,CD79A,CRTAM,EBI3,CD3E,NCR1	9.42811e-09
23	34	84	3	REGULATION_OF_CYTOKINE_BIOSYNTHETIC_PROCESS	0.0010153	SPN,LTB,EBI3	0.0270201
23	29	84	4	REGULATION_OF_IMMUNE_RESPONSE	2.31957e-05	SLA2,CD79A,CRTAM,NCR1	0.00112568
28	292	178	11	REGULATION_OF_MOLECULAR_FUNCTION	0.00105547	NLRC4,C5AR1,APOC2,ADCY7,TLR6,FGD2,CARD11,CD4,PLCB2,FPR1,ADORA3	0.0483755
28	149	178	9	POSITIVE_REGULATION_OF_CATALYTIC_ACTIVITY	9.99081e-05	NLRC4,C5AR1,APOC2,ADCY7,TLR6,CD4,PLCB2,FPR1,ADORA3	0.00686868
28	242	178	24	DEFENSE_RESPONSE	2.88658e-15	C3AR1,NLRC4,NCF1,CD300C,PTAFR,CCR1,LILRB3,LILRA3,NCF2,CD84,MNDA,CCR5,ALOX5AP,LILRA2,C5AR1,CD83,PLA2G7,C2,TLR6,AOAH,LYZ,STAB1,LILRB2,ADORA3	7.93809e-13
28	128	178	9	BEHAVIOR	3.05029e-05	ITGB2,DOCK2,PTAFR,CCR5,C5AR1,APOE,CMKLR1,RNASE2,FPR1	0.0027961
28	83	178	8	LOCOMOTORY_BEHAVIOR	8.54305e-06	ITGB2,DOCK2,PTAFR,CCR5,C5AR1,CMKLR1,RNASE2,FPR1	0.000881002
28	61	178	5	LEUKOCYTE_ACTIVATION	0.000941271	LAT2,CLEC7A,LST1,CD4,IL18	0.0456793
28	119	178	10	INFLAMMATORY_RESPONSE	2.21632e-06	C3AR1,PTAFR,CCR1,CCR5,ALOX5AP,PLA2G7,C2,AOAH,LYZ,ADORA3	0.000365692
28	209	178	24	IMMUNE_RESPONSE	1.11022e-16	NCF4,PTAFR,CCR1,GPR65,LY86,CCR5,LAT2,C5AR1,FCGR2B,CD86,CMKLR1,CD83,C2,CTSS,LCP2,FYB,CD74,CIITA,IGSF6,LILRB2,IL18,TREM2,IL2RA,FCGR3A	4.57967e-14
28	250	178	10	REGULATION_OF_CATALYTIC_ACTIVITY	0.00113387	NLRC4,C5AR1,APOC2,ADCY7,TLR6,FGD2,CD4,PLCB2,FPR1,ADORA3	0.0492339
28	136	178	8	SECOND_MESSENGER_MEDIATED_SIGNALING	0.000292185	PTAFR,CCR1,LAT2,C5AR1,ADCY7,PLCB2,FPR1,ADORA3	0.017218
28	293	178	31	IMMUNE_SYSTEM_PROCESS	0	ITGB2,DOCK2,NCF4,PTAFR,CCR1,GPR65,LY86,SPI1,CCR5,LAT2,C5AR1,FCGR2B,CD86,CMKLR1,CD83,CLEC7A,C2,LST1,CTSS,LCP2,FYB,CD74,CD4,CIITA,IGSF6,LILRB2,IL18,TREM2,IL2RA,CSF1,FCGR3A	0
28	283	178	17	RESPONSE_TO_EXTERNAL_STIMULUS	8.52869e-08	ITGB2,C3AR1,DOCK2,NLRC4,PTAFR,CCR1,CCR5,ALOX5AP,C5AR1,CMKLR1,PLA2G7,C2,AOAH,LYZ,RNASE2,FPR1,ADORA3	1.75904e-05
28	55	178	5	LYMPHOCYTE_ACTIVATION	0.000584328	LAT2,CLEC7A,LST1,CD4,IL18	0.0301294
28	174	178	10	RESPONSE_TO_WOUNDING	6.24612e-05	C3AR1,PTAFR,CCR1,CCR5,ALOX5AP,PLA2G7,C2,AOAH,LYZ,ADORA3	0.00515305
28	31	178	4	HUMORAL_IMMUNE_RESPONSE	0.000554015	LY86,CD83,C2,TREM2	0.0301294
28	292	178	12	G_PROTEIN_COUPLED_RECEPTOR_PROTEIN_SIGNALING_PATHWAY	0.000288247	C3AR1,PTAFR,CCR1,GPR65,CCR5,C5AR1,APOE,ADCY7,PIK3CG,PLCB2,FPR1,ADORA3	0.017218
28	51	178	7	CELLULAR_DEFENSE_RESPONSE	2.93122e-06	NCF1,CD300C,NCF2,MNDA,CCR5,C5AR1,LILRB2	0.000403042
30	30	261	5	POSITIVE_REGULATION_OF_TRANSLATION	0.000187991	EBI3,SPN,LTB,TLR9,IRF4	0.00329984
30	37	261	8	POSITIVE_REGULATION_OF_RESPONSE_TO_STIMULUS	2.62832e-07	TRAT1,SLA2,CD79A,CRTAM,PTPRC,C2,CD1D,LAT2	8.67347e-06
30	28	261	5	NEGATIVE_REGULATION_OF_MULTICELLULAR_ORGANISMAL_PROCESS	0.000133555	LAX1,SLA2,GP1BA,PTPRC,LST1	0.00239529
30	17	261	3	REGULATION_OF_DEFENSE_RESPONSE	0.0033473	CRTAM,NCR1,CD1D	0.035864
30	140	261	8	MULTI_ORGANISM_PROCESS	0.004079	CCL5,PRF1,CD4,SPN,PTPRC,CD1D,LILRB1,NLRC4	0.0431433
30	132	261	8	POSITIVE_REGULATION_OF_CELL_PROLIFERATION	0.00284648	SLAMF1,SIRPG,EBI3,CD3E,IL12RB1,PTPRC,TNFSF13B,HCLS1	0.0308993
30	68	261	21	CELL_ACTIVATION	0	CD3D,SIT1,LAT,LCK,CD2,LAX1,SIRPG,SLA2,NLRC3,CD79A,GP1BA,CRTAM,EBI3,CD4,ZAP70,CD3E,PTPRC,CD7,CD1D,LST1,LAT2	0
30	17	261	4	T_CELL_PROLIFERATION	0.000211071	CRTAM,EBI3,CD3E,PTPRC	0.00362778
30	46	261	13	POSITIVE_REGULATION_OF_IMMUNE_SYSTEM_PROCESS	1.05338e-12	TRAT1,LCK,SIRPG,SLA2,CD79A,CRTAM,EBI3,ZAP70,CD3E,PTPRC,C2,CD1D,LAT2	7.24198e-11
30	25	261	7	LYMPHOCYTE_DIFFERENTIATION	2.2055e-07	CD3D,LCK,CD79A,CD4,ZAP70,PTPRC,CD1D	7.91103e-06
30	68	261	10	HEMOPOIESIS	3.83072e-07	CD3D,LCK,CD79A,MAP4K1,CD4,ZAP70,PTPRC,HCLS1,CD1D,SPI1	1.1705e-05
30	72	261	10	IMMUNE_SYSTEM_DEVELOPMENT	6.6278e-07	CD3D,LCK,CD79A,MAP4K1,CD4,ZAP70,PTPRC,HCLS1,CD1D,SPI1	1.76385e-05
30	13	261	4	NEGATIVE_REGULATION_OF_IMMUNE_SYSTEM_PROCESS	6.71557e-05	LAX1,SLA2,PTPRC,LST1	0.00123119
30	22	261	5	POSITIVE_REGULATION_OF_CYTOKINE_BIOSYNTHETIC_PROCESS	3.91251e-05	EBI3,SPN,LTB,TLR9,IRF4	0.000806955
30	38	261	5	CYTOKINE_METABOLIC_PROCESS	0.000588156	EBI3,SPN,LTB,TLR9,IRF4	0.00851278
30	242	261	30	DEFENSE_RESPONSE	0	PTPRCAP,TRAT1,ITK,CD19,CCL5,CRTAM,NCF1,PRF1,SP140,PLA2G2D,CCR5,SPN,CCR7,LYZ,NCR1,IL32,PTPRC,CD48,CCR2,AOAH,PTAFR,GNLY,C2,CD1D,RNASE6,LSP1,MNDA,LILRB3,LILRA3,NLRC4	0
30	12	261	4	CALCIUM_MEDIATED_SIGNALING	4.71652e-05	LAT,TRAT1,SLA2,LAT2	0.000945444
30	128	261	13	BEHAVIOR	5.82437e-07	DOCK2,CCL5,CCR5,SPN,CNR2,CCR7,CMKLR1,CCR2,PTAFR,XCL1,CXCL13,CCL17,ITGB2	1.65693e-05
30	26	261	8	POSITIVE_REGULATION_OF_IMMUNE_RESPONSE	1.26474e-08	TRAT1,SLA2,CD79A,CRTAM,PTPRC,C2,CD1D,LAT2	6.1377e-07
30	83	261	12	LOCOMOTORY_BEHAVIOR	3.1318e-08	DOCK2,CCL5,CCR5,SPN,CCR7,CMKLR1,CCR2,PTAFR,XCL1,CXCL13,CCL17,ITGB2	1.43541e-06
30	15	261	6	T_CELL_DIFFERENTIATION	1.48986e-07	CD3D,LCK,CD4,ZAP70,PTPRC,CD1D	5.85301e-06
30	27	261	9	REGULATION_OF_T_CELL_ACTIVATION	6.67523e-10	SIT1,LAT,LCK,LAX1,SIRPG,EBI3,ZAP70,CD3E,PTPRC	3.67137e-08
30	65	261	9	CYTOKINE_PRODUCTION	2.49049e-06	CARD11,CRTAM,IFNG,EBI3,SPN,LTB,TLR9,IRF4,NLRC4	5.87045e-05
30	59	261	15	POSITIVE_REGULATION_OF_MULTICELLULAR_ORGANISMAL_PROCESS	1.02807e-13	TRAT1,LCK,SIRPG,CARD11,SLA2,CD79A,CRTAM,IFNG,EBI3,ZAP70,CD3E,PTPRC,C2,CD1D,LAT2	8.48155e-12
30	15	261	3	ACTIVATION_OF_NF_KAPPAB_TRANSCRIPTION_FACTOR	0.0023007	CARD11,NLRC3,PRKCQ	0.0253077
30	36	261	7	LEUKOCYTE_DIFFERENTIATION	3.22808e-06	CD3D,LCK,CD79A,CD4,ZAP70,PTPRC,CD1D	7.39769e-05
30	30	261	6	IMMUNE_EFFECTOR_PROCESS	1.40534e-05	SLA2,CRTAM,NCR1,PTPRC,C2,CD74	0.000305107
30	12	261	3	POSITIVE_REGULATION_OF_T_CELL_PROLIFERATION	0.00115826	EBI3,CD3E,PTPRC	0.0149307
30	66	261	6	POSITIVE_REGULATION_OF_CELLULAR_PROTEIN_METABOLIC_PROCESS	0.0012455	EBI3,SPN,LTB,TLR9,IRF4,HCLS1	0.0158083
30	61	261	20	LEUKOCYTE_ACTIVATION	0	CD3D,SIT1,LAT,LCK,CD2,LAX1,SIRPG,SLA2,NLRC3,CD79A,CRTAM,EBI3,CD4,ZAP70,CD3E,PTPRC,CD7,CD1D,LST1,LAT2	0
30	20	261	7	ADAPTIVE_IMMUNE_RESPONSE_GO_0002460	3.84462e-08	SLA2,CRTAM,IL18BP,EBI3,PTPRC,C2,CD74	1.66938e-06
30	119	261	9	INFLAMMATORY_RESPONSE	0.000321382	CCL5,PLA2G2D,CCR5,CCR7,LYZ,CCR2,AOAH,PTAFR,C2	0.00519883
30	16	261	6	ACTIVATION_OF_IMMUNE_RESPONSE	2.34754e-07	TRAT1,SLA2,CD79A,PTPRC,C2,LAT2	8.06966e-06
30	93	261	9	CELLULAR_CATION_HOMEOSTASIS	4.81317e-05	LCK,CCL5,CCR5,CCR7,PTPRC,CD52,CCR2,XCL1,CXCL13	0.000945444
30	17	261	5	B_CELL_ACTIVATION	9.90479e-06	LAX1,SLA2,CD79A,PTPRC,LAT2	0.00022085
30	284	261	16	RESPONSE_TO_CHEMICAL_STIMULUS	6.52023e-05	LCK,DOCK2,CCL5,CCR5,SPN,CCR7,CMKLR1,CCR2,PTAFR,XCL1,CXCL13,CCL17,DERL3,HCLS1,HVCN1,ITGB2	0.00122254
30	206	261	11	POSITIVE_REGULATION_OF_DEVELOPMENTAL_PROCESS	0.00139433	LCK,CD2,FASLG,CRTAM,ZAP70,CD38,NCR1,TNFRSF9,PTPRC,CD27,NLRC4	0.017169
30	209	261	45	IMMUNE_RESPONSE	0	LAT,TRAT1,FYB,LAX1,LCP2,MS4A1,SLA2,CCL5,CD79A,CRTAM,PDCD1,AIM2,CST7,IL18BP,EBI3,CIITA,POU2F2,CCR5,CTSW,CNR2,CMKLR1,ZAP70,POU2AF1,NCR1,IL32,CTLA4,PTPRC,CD96,CCR2,PTAFR,CD274,CD7,IL2RA,CXCL13,C2,IGSF6,IRF8,CD1D,CD74,CTSS,NCF4,PSMB10,LAT2,IL7R,GPR65	0
30	70	261	10	HEMOPOIETIC_OR_LYMPHOID_ORGAN_DEVELOPMENT	5.06245e-07	CD3D,LCK,CD79A,MAP4K1,CD4,ZAP70,PTPRC,HCLS1,CD1D,SPI1	1.49162e-05
30	104	261	8	RESPONSE_TO_BIOTIC_STIMULUS	0.000614606	CCL5,CRTAM,SPN,PTPRC,DERL3,CD1D,LILRB1,NLRC4	0.00859407
30	70	261	6	RESPONSE_TO_OTHER_ORGANISM	0.00169219	CCL5,SPN,PTPRC,CD1D,LILRB1,NLRC4	0.0199436
30	20	261	6	POSITIVE_REGULATION_OF_T_CELL_ACTIVATION	1.06877e-06	LCK,SIRPG,EBI3,ZAP70,CD3E,PTPRC	2.67192e-05
30	51	261	9	REGULATION_OF_RESPONSE_TO_STIMULUS	2.95924e-07	TRAT1,SLA2,CD79A,CRTAM,NCR1,PTPRC,C2,CD1D,LAT2	9.38991e-06
30	189	261	11	HOMEOSTATIC_PROCESS	0.000690635	LCK,CCL5,CCR5,CCR7,PTPRC,CD52,CCR2,XCL1,CXCL13,HCLS1,SPI1	0.0091899
30	131	261	9	CELLULAR_HOMEOSTASIS	0.000650601	LCK,CCL5,CCR5,CCR7,PTPRC,CD52,CCR2,XCL1,CXCL13	0.00879911
30	22	261	6	POSITIVE_REGULATION_OF_LYMPHOCYTE_ACTIVATION	1.99541e-06	LCK,SIRPG,EBI3,ZAP70,CD3E,PTPRC	4.8418e-05
30	21	261	7	ADAPTIVE_IMMUNE_RESPONSE	5.67781e-08	SLA2,CRTAM,IL18BP,EBI3,PTPRC,C2,CD74	2.3421e-06
30	293	261	59	IMMUNE_SYSTEM_PROCESS	0	CD3D,SIT1,LAT,TRAT1,LCK,CD2,FYB,LAX1,LCP2,MS4A1,DOCK2,SIRPG,SLA2,CCL5,NLRC3,CD79A,CRTAM,PDCD1,MAP4K1,AIM2,CST7,IL18BP,EBI3,CIITA,POU2F2,CD4,CCR5,CTSW,CNR2,CMKLR1,ZAP70,CD3E,POU2AF1,NCR1,IL32,CTLA4,PTPRC,CD96,CCR2,PTAFR,CD274,CD7,IL2RA,CXCL13,C2,IGSF6,HCLS1,IRF8,CD1D,ITGB2,CD74,CTSS,NCF4,SPI1,LST1,PSMB10,LAT2,IL7R,GPR65	0
30	15	261	3	REGULATION_OF_T_CELL_PROLIFERATION	0.0023007	EBI3,CD3E,PTPRC	0.0253077
30	41	261	17	T_CELL_ACTIVATION	0	CD3D,SIT1,LAT,LCK,CD2,LAX1,SIRPG,SLA2,NLRC3,CRTAM,EBI3,CD4,ZAP70,CD3E,PTPRC,CD7,CD1D	0
30	37	261	5	CYTOKINE_BIOSYNTHETIC_PROCESS	0.000518378	EBI3,SPN,LTB,TLR9,IRF4	0.00769168
30	283	261	19	RESPONSE_TO_EXTERNAL_STIMULUS	1.04815e-06	DOCK2,CCL5,GP1BA,PLA2G2D,CCR5,SPN,CCR7,CMKLR1,LYZ,CCR2,AOAH,PTAFR,XCL1,CXCL13,C2,CCL17,CD1D,ITGB2,NLRC4	2.67192e-05
30	140	261	9	CHEMICAL_HOMEOSTASIS	0.00104656	LCK,CCL5,CCR5,CCR7,PTPRC,CD52,CCR2,XCL1,CXCL13	0.0137049
30	114	261	9	ION_HOMEOSTASIS	0.000232986	LCK,CCL5,CCR5,CCR7,PTPRC,CD52,CCR2,XCL1,CXCL13	0.00392272
30	33	261	11	REGULATION_OF_LYMPHOCYTE_ACTIVATION	7.92211e-12	SIT1,LAT,LCK,LAX1,SIRPG,SLA2,EBI3,ZAP70,CD3E,PTPRC,LST1	4.66838e-10
30	68	261	6	POSITIVE_REGULATION_OF_PROTEIN_METABOLIC_PROCESS	0.00145583	EBI3,SPN,LTB,TLR9,IRF4,HCLS1	0.0176626
30	55	261	20	LYMPHOCYTE_ACTIVATION	0	CD3D,SIT1,LAT,LCK,CD2,LAX1,SIRPG,SLA2,NLRC3,CD79A,CRTAM,EBI3,CD4,ZAP70,CD3E,PTPRC,CD7,CD1D,LST1,LAT2	0
30	95	261	9	CATION_HOMEOSTASIS	5.69719e-05	LCK,CCL5,CCR5,CCR7,PTPRC,CD52,CCR2,XCL1,CXCL13	0.00109307
30	174	261	10	RESPONSE_TO_WOUNDING	0.00131968	CCL5,GP1BA,PLA2G2D,CCR5,CCR7,LYZ,CCR2,AOAH,PTAFR,C2	0.016496
30	10	261	3	DETECTION_OF_BIOTIC_STIMULUS	0.000649054	CRTAM,CD1D,NLRC4	0.00879911
30	31	261	6	HUMORAL_IMMUNE_RESPONSE	1.71625e-05	PDCD1,EBI3,POU2F2,POU2AF1,C2,PSMB10	0.000363052
30	137	261	21	REGULATION_OF_MULTICELLULAR_ORGANISMAL_PROCESS	5.61773e-14	SIT1,LAT,TRAT1,LCK,LAX1,SIRPG,CARD11,SLA2,CD79A,GP1BA,CRTAM,IFNG,EBI3,ZAP70,CD3E,NCR1,PTPRC,C2,CD1D,LST1,LAT2	5.14958e-12
30	60	261	18	REGULATION_OF_IMMUNE_SYSTEM_PROCESS	0	SIT1,LAT,TRAT1,LCK,LAX1,SIRPG,SLA2,CD79A,CRTAM,EBI3,ZAP70,CD3E,NCR1,PTPRC,C2,CD1D,LST1,LAT2	0
30	34	261	5	REGULATION_OF_CYTOKINE_BIOSYNTHETIC_PROCESS	0.000345935	EBI3,SPN,LTB,TLR9,IRF4	0.00548839
30	13	261	3	REGULATION_OF_IMMUNE_EFFECTOR_PROCESS	0.00148559	CRTAM,NCR1,PTPRC	0.0177625
30	51	261	13	CELLULAR_DEFENSE_RESPONSE	4.54636e-12	TRAT1,ITK,CD19,CCL5,NCF1,PRF1,CCR5,SPN,NCR1,CCR2,GNLY,LSP1,MNDA	2.88519e-10
30	29	261	9	REGULATION_OF_IMMUNE_RESPONSE	1.38172e-09	TRAT1,SLA2,CD79A,CRTAM,NCR1,PTPRC,C2,CD1D,LAT2	7.1245e-08
31	86	63	6	MUSCLE_DEVELOPMENT	2.0056e-06	COL6A3,ITGA11,SGCD,ADAM12,COL5A3,AEBP1	0.000367923
31	95	63	5	SKELETAL_DEVELOPMENT	5.9309e-05	SPARC,COL1A2,BMP1,RUNX2,AEBP1	0.00815499
34	86	134	7	MUSCLE_DEVELOPMENT	1.53785e-05	ITGA11,COL6A3,SGCD,AEBP1,COL5A3,ADAM12,EVC	0.00211455
34	95	134	8	SKELETAL_DEVELOPMENT	2.87733e-06	SPARC,RUNX2,BMP1,COL1A2,AEBP1,FBN1,EVC,COL12A1	0.000474759
35	242	63	12	DEFENSE_RESPONSE	5.01858e-10	NLRC4,CD300C,CCR1,LILRB3,ALOX5AP,NCF2,LILRA2,LILRA3,CD84,C5AR1,PTAFR,STAB1	4.14032e-07
35	209	63	8	IMMUNE_RESPONSE	3.44586e-06	CCR1,LY86,GPR65,LAT2,C5AR1,CD86,PTAFR,IGSF6	0.000947612
35	293	63	11	IMMUNE_SYSTEM_PROCESS	5.10561e-08	ITGB2,CCR1,LY86,GPR65,SPI1,LAT2,C5AR1,CLEC7A,CD86,PTAFR,IGSF6	2.10606e-05
36	30	117	3	JAK_STAT_CASCADE	0.00182583	CCR2,STAT4,NMI	0.0358646
36	68	117	8	CELL_ACTIVATION	7.53511e-08	CD3D,SIT1,ZAP70,CD2,LCK,CD28,CD3E,CD7	6.90719e-06
36	46	117	5	POSITIVE_REGULATION_OF_IMMUNE_SYSTEM_PROCESS	3.4683e-05	TRAT1,ZAP70,LCK,CD28,CD3E	0.00114454
36	25	117	3	LYMPHOCYTE_DIFFERENTIATION	0.00106544	CD3D,ZAP70,LCK	0.0225382
36	68	117	4	HEMOPOIESIS	0.00228627	CD3D,ZAP70,LCK,MAL	0.0428675
36	72	117	4	IMMUNE_SYSTEM_DEVELOPMENT	0.0028171	CD3D,ZAP70,LCK,MAL	0.0498708
36	242	117	14	DEFENSE_RESPONSE	1.01606e-08	TRAT1,CCR2,APOBEC3G,PRF1,IL18RAP,NCR1,APOL3,KLRG1,CCR6,NMI,CCL13,CD40,GNLY,CD97	1.6765e-06
36	83	117	5	LOCOMOTORY_BEHAVIOR	0.000578151	CCR2,XCL1,CCL19,CCR6,CCL13	0.0132493
36	15	117	3	T_CELL_DIFFERENTIATION	0.000223676	CD3D,ZAP70,LCK	0.00542744
36	27	117	5	REGULATION_OF_T_CELL_ACTIVATION	2.31114e-06	SIT1,ZAP70,LCK,CD28,CD3E	0.000158891
36	59	117	5	POSITIVE_REGULATION_OF_MULTICELLULAR_ORGANISMAL_PROCESS	0.00011643	TRAT1,ZAP70,LCK,CD28,CD3E	0.00309855
36	30	117	3	IMMUNE_EFFECTOR_PROCESS	0.00182583	APOBEC3G,NCR1,FCN1	0.0358646
36	61	117	8	LEUKOCYTE_ACTIVATION	3.14747e-08	CD3D,SIT1,ZAP70,CD2,LCK,CD28,CD3E,CD7	3.24583e-06
36	119	117	8	INFLAMMATORY_RESPONSE	5.66256e-06	CCR2,IL18RAP,APOL3,KLRG1,NMI,CCL13,CD40,CD97	0.000359355
36	93	117	7	CELLULAR_CATION_HOMEOSTASIS	1.06101e-05	LCK,CCR2,CD52,XCL1,CCL19,CCR6,CCL13	0.000547082
36	206	117	8	POSITIVE_REGULATION_OF_DEVELOPMENTAL_PROCESS	0.000281451	ZAP70,CD2,LCK,CD27,CD38,TNFSF14,NCR1,RUNX3	0.00663421
36	209	117	18	IMMUNE_RESPONSE	7.78266e-14	CD96,TRAT1,ZAP70,CCR2,IL7R,POU2AF1,APOBEC3G,CD28,CD7,CD79B,CCL19,NCR1,IL16,TRIM22,IL15,FCN1,CCR6,CD97	3.21035e-11
36	70	117	4	HEMOPOIETIC_OR_LYMPHOID_ORGAN_DEVELOPMENT	0.00254217	CD3D,ZAP70,LCK,MAL	0.0466065
36	264	117	8	PROTEIN_KINASE_CASCADE	0.00142975	CCR2,STAT4,CD27,TNFSF14,APOL3,TNFAIP3,NMI,CD40	0.0294885
36	20	117	4	POSITIVE_REGULATION_OF_T_CELL_ACTIVATION	1.83748e-05	ZAP70,LCK,CD28,CD3E	0.000797852
36	189	117	7	HOMEOSTATIC_PROCESS	0.000900809	LCK,CCR2,CD52,XCL1,CCL19,CCR6,CCL13	0.019557
36	131	117	7	CELLULAR_HOMEOSTASIS	9.69153e-05	LCK,CCR2,CD52,XCL1,CCL19,CCR6,CCL13	0.00266517
36	22	117	4	POSITIVE_REGULATION_OF_LYMPHOCYTE_ACTIVATION	2.7395e-05	ZAP70,LCK,CD28,CD3E	0.000982647
36	293	117	24	IMMUNE_SYSTEM_PROCESS	0	CD3D,CD96,SIT1,TRAT1,ZAP70,CD2,LCK,CCR2,IL7R,POU2AF1,APOBEC3G,CD28,CD3E,CD7,CD79B,CCL19,NCR1,IL16,TRIM22,IL15,FCN1,MAL,CCR6,CD97	0
36	41	117	8	T_CELL_ACTIVATION	1.16932e-09	CD3D,SIT1,ZAP70,CD2,LCK,CD28,CD3E,CD7	2.41171e-07
36	283	117	11	RESPONSE_TO_EXTERNAL_STIMULUS	1.96697e-05	CCR2,XCL1,IL18RAP,CCL19,APOL3,KLRG1,CCR6,NMI,CCL13,CD40,CD97	0.000811375
36	140	117	7	CHEMICAL_HOMEOSTASIS	0.000146855	LCK,CCR2,CD52,XCL1,CCL19,CCR6,CCL13	0.00367136
36	114	117	7	ION_HOMEOSTASIS	4.00362e-05	LCK,CCR2,CD52,XCL1,CCL19,CCR6,CCL13	0.00127038
36	33	117	5	REGULATION_OF_LYMPHOCYTE_ACTIVATION	6.53436e-06	SIT1,ZAP70,LCK,CD28,CD3E	0.00038506
36	55	117	8	LYMPHOCYTE_ACTIVATION	1.35529e-08	CD3D,SIT1,ZAP70,CD2,LCK,CD28,CD3E,CD7	1.86353e-06
36	95	117	7	CATION_HOMEOSTASIS	1.22109e-05	LCK,CCR2,CD52,XCL1,CCL19,CCR6,CCL13	0.000592586
36	174	117	8	RESPONSE_TO_WOUNDING	8.81702e-05	CCR2,IL18RAP,APOL3,KLRG1,NMI,CCL13,CD40,CD97	0.00250829
36	31	117	3	HUMORAL_IMMUNE_RESPONSE	0.00200953	POU2AF1,CD28,CCR6	0.0385549
36	137	117	9	REGULATION_OF_MULTICELLULAR_ORGANISMAL_PROCESS	1.74562e-06	SIT1,TRAT1,ZAP70,LCK,APOBEC3G,CD28,CD3E,NCR1,SRGN	0.000130921
36	60	117	8	REGULATION_OF_IMMUNE_SYSTEM_PROCESS	2.75326e-08	SIT1,TRAT1,ZAP70,LCK,APOBEC3G,CD28,CD3E,NCR1	3.24491e-06
36	51	117	7	CELLULAR_DEFENSE_RESPONSE	1.71876e-07	TRAT1,CCR2,PRF1,NCR1,KLRG1,CCR6,GNLY	1.41798e-05
37	30	136	4	JAK_STAT_CASCADE	0.0001746	STAT1,STAT2,SOCS1,NMI	0.020522
37	242	136	20	DEFENSE_RESPONSE	1.23013e-13	MX1,HLA-B,MX2,HLA-G,HCP5,RSAD2,LGALS3BP,NMI,KIR2DL4,CCL5,CCR5,GNLY,NCF1,SP140,LILRA3,PTAFR,CCR1,C2,IL32,LILRB2	3.38285e-11
37	209	136	24	IMMUNE_RESPONSE	0	IFI6,RSAD2,IFITM3,PSMB10,BST2,IFITM2,CD274,SLA2,CCL5,IL18BP,PDCD1,CTSW,CCR5,AIM2,CIITA,PTAFR,CCR1,CTLA4,C2,CXCL13,IL2RA,IL32,LILRB2,CMKLR1	0
37	293	136	26	IMMUNE_SYSTEM_PROCESS	0	IFI6,RSAD2,IFITM3,PSMB10,BST2,IFITM2,CD274,SLA2,SIRPG,CCL5,IL18BP,PDCD1,CTSW,CCR5,AIM2,CIITA,PTAFR,CCR1,CTLA4,C2,CXCL13,IL2RA,IL32,LILRB2,CMKLR1,CLEC7A	0
37	31	136	4	HUMORAL_IMMUNE_RESPONSE	0.000199002	PSMB10,BST2,PDCD1,C2	0.020522
37	51	136	8	CELLULAR_DEFENSE_RESPONSE	2.38857e-08	HLA-G,LGALS3BP,KIR2DL4,CCL5,CCR5,GNLY,NCF1,LILRB2	4.92642e-06
39	41	103	4	RESPONSE_TO_VIRUS	0.000206591	APOBEC3G,CCL19,TRIM22,FGR	0.0142031
39	242	103	15	DEFENSE_RESPONSE	1.79367e-10	AIF1,APOBEC3G,LY96,IL18RAP,KLRG1,GNLY,APOL3,CCL13,CCR2,RNASE6,MNDA,C3AR1,CCR6,NLRP3,LSP1	7.39888e-08
39	83	103	5	LOCOMOTORY_BEHAVIOR	0.00032173	XCL1,CCL19,CCL13,CCR2,CCR6	0.0204175
39	119	103	8	INFLAMMATORY_RESPONSE	2.17398e-06	AIF1,IL18RAP,KLRG1,APOL3,CCL13,CCR2,C3AR1,NLRP3	0.000358707
39	93	103	6	CELLULAR_CATION_HOMEOSTASIS	5.42874e-05	XCL1,CCL19,CCL13,CCR2,C3AR1,CCR6	0.00497634
39	209	103	15	IMMUNE_RESPONSE	2.24405e-11	IL7R,CD28,POU2AF1,APOBEC3G,CD79B,CCL19,FCN1,TRIM22,IL15,CD96,CCR2,IRF8,CD74,IL16,CCR6	1.85134e-08
39	104	103	5	RESPONSE_TO_BIOTIC_STIMULUS	0.000905009	APOBEC3G,CCL19,TRIM22,NLRP3,FGR	0.0466645
39	131	103	6	CELLULAR_HOMEOSTASIS	0.000357473	XCL1,CCL19,CCL13,CCR2,C3AR1,CCR6	0.0210653
39	293	103	15	IMMUNE_SYSTEM_PROCESS	2.53762e-09	IL7R,CD28,POU2AF1,APOBEC3G,CD79B,CCL19,FCN1,TRIM22,IL15,CD96,CCR2,IRF8,CD74,IL16,CCR6	6.97847e-07
39	283	103	11	RESPONSE_TO_EXTERNAL_STIMULUS	5.76935e-06	AIF1,XCL1,CCL19,IL18RAP,KLRG1,APOL3,CCL13,CCR2,C3AR1,CCR6,NLRP3	0.000793286
39	140	103	6	CHEMICAL_HOMEOSTASIS	0.00050952	XCL1,CCL19,CCL13,CCR2,C3AR1,CCR6	0.0280236
39	114	103	6	ION_HOMEOSTASIS	0.000168252	XCL1,CCL19,CCL13,CCR2,C3AR1,CCR6	0.0126189
39	95	103	6	CATION_HOMEOSTASIS	6.1187e-05	XCL1,CCL19,CCL13,CCR2,C3AR1,CCR6	0.00504793
39	174	103	8	RESPONSE_TO_WOUNDING	3.54876e-05	AIF1,IL18RAP,KLRG1,APOL3,CCL13,CCR2,C3AR1,NLRP3	0.00365966
39	51	103	7	CELLULAR_DEFENSE_RESPONSE	7.13035e-08	LY96,KLRG1,GNLY,CCR2,MNDA,CCR6,LSP1	1.47063e-05
40	41	203	8	RESPONSE_TO_VIRUS	8.93528e-08	FGR,APOBEC3G,CCL4,TRIM22,PTPRC,CCL19,CCL5,CCL8	6.70146e-06
40	113	203	7	POSITIVE_REGULATION_OF_SIGNAL_TRANSDUCTION	0.00111362	HCLS1,APOL3,PTPRC,CD27,TRAT1,FASLG,LYN	0.0173346
40	17	203	3	REGULATION_OF_DEFENSE_RESPONSE	0.00163789	APOBEC3G,CD1D,NCR1	0.0237063
40	140	203	12	MULTI_ORGANISM_PROCESS	6.92856e-07	HLA-DPB1,FGR,APOBEC3G,CD1D,CCL4,TRIM22,PTPRC,CCL19,CCL5,PRF1,CCL8,CD4	3.81071e-05
40	132	203	7	POSITIVE_REGULATION_OF_CELL_PROLIFERATION	0.00271537	HCLS1,CD28,CSF1,PTPRC,SLAMF1,IL15,LYN	0.0326359
40	30	203	5	JAK_STAT_CASCADE	5.75882e-05	HCLS1,STAT4,NMI,CCR2,LYN	0.00115879
40	17	203	3	VIRAL_GENOME_REPLICATION	0.00163789	APOBEC3G,CCL4,CXCR6	0.0237063
40	68	203	11	CELL_ACTIVATION	2.62079e-09	LST1,CD28,CD1D,PTPRC,CD3D,SIT1,LAT,CD2,LCK,CD7,CD4	2.40239e-07
40	46	203	5	POSITIVE_REGULATION_OF_IMMUNE_SYSTEM_PROCESS	0.000461144	CD28,CD1D,PTPRC,TRAT1,LCK	0.0084543
40	25	203	5	LYMPHOCYTE_DIFFERENTIATION	2.27406e-05	CD1D,PTPRC,CD3D,LCK,CD4	0.000521138
40	68	203	8	HEMOPOIESIS	4.98583e-06	HCLS1,CD1D,CSF1,PTPRC,CD3D,LCK,LYN,CD4	0.000171388
40	72	203	8	IMMUNE_SYSTEM_DEVELOPMENT	7.69212e-06	HCLS1,CD1D,CSF1,PTPRC,CD3D,LCK,LYN,CD4	0.000218827
40	22	203	3	POSITIVE_REGULATION_OF_CYTOKINE_BIOSYNTHETIC_PROCESS	0.00352145	CD28,TLR1,IRF4	0.0397972
40	242	203	29	DEFENSE_RESPONSE	0	AIF1,C3AR1,RNASE6,MNDA,APOBEC3G,LILRA1,LY96,IL18RAP,NLRP3,CD1D,CCL4,CD83,CCL13,APOL3,NMI,LILRB5,LSP1,PTPRC,CD48,CCR2,AOAH,TRAT1,ITK,CCL5,PRF1,GNLY,KLRG1,NCR1,CCR6	0
40	128	203	7	BEHAVIOR	0.00228311	CCL13,CCR2,CCL19,CCL5,XCL1,CCL8,CCR6	0.0313928
40	201	203	9	REGULATION_OF_SIGNAL_TRANSDUCTION	0.00226401	HCLS1,FGD2,APOL3,PTPRC,CD27,TRAT1,FASLG,LYN,TNFAIP3	0.0313928
40	83	203	7	LOCOMOTORY_BEHAVIOR	0.000170883	CCL13,CCR2,CCL19,CCL5,XCL1,CCL8,CCR6	0.00327857
40	15	203	5	T_CELL_DIFFERENTIATION	1.44228e-06	CD1D,PTPRC,CD3D,LCK,CD4	5.94939e-05
40	27	203	5	REGULATION_OF_T_CELL_ACTIVATION	3.37682e-05	CD28,PTPRC,SIT1,LAT,LCK	0.000714327
40	65	203	5	CYTOKINE_PRODUCTION	0.00223779	CD28,SRGN,TLR1,NLRP3,IRF4	0.0313928
40	59	203	5	POSITIVE_REGULATION_OF_MULTICELLULAR_ORGANISMAL_PROCESS	0.00145211	CD28,CD1D,PTPRC,TRAT1,LCK	0.0217817
40	36	203	6	LEUKOCYTE_DIFFERENTIATION	1.01692e-05	CD1D,CSF1,PTPRC,CD3D,LCK,CD4	0.000279652
40	35	203	4	VIRAL_REPRODUCTION	0.00144326	APOBEC3G,CCL4,GFI1,CXCR6	0.0217817
40	30	203	5	IMMUNE_EFFECTOR_PROCESS	5.75882e-05	CD74,APOBEC3G,FCN1,PTPRC,NCR1	0.00115879
40	66	203	5	POSITIVE_REGULATION_OF_CELLULAR_PROTEIN_METABOLIC_PROCESS	0.00239387	HCLS1,CD28,TLR1,IRF4,LYN	0.0321017
40	61	203	11	LEUKOCYTE_ACTIVATION	7.79173e-10	LST1,CD28,CD1D,PTPRC,CD3D,SIT1,LAT,CD2,LCK,CD7,CD4	8.03522e-08
40	20	203	3	ADAPTIVE_IMMUNE_RESPONSE_GO_0002460	0.0026615	CD74,PTPRC,IL18BP	0.0326359
40	119	203	12	INFLAMMATORY_RESPONSE	1.16902e-07	AIF1,C3AR1,IL18RAP,NLRP3,CCL4,CCL13,APOL3,NMI,CCR2,AOAH,CCL5,KLRG1	8.03699e-06
40	93	203	10	CELLULAR_CATION_HOMEOSTASIS	7.47993e-07	C3AR1,CCL13,PTPRC,CCR2,CD52,CCL19,LCK,CCL5,XCL1,CCR6	3.85684e-05
40	284	203	11	RESPONSE_TO_CHEMICAL_STIMULUS	0.00241249	HCLS1,HVCN1,CCL13,CCR2,CCL19,LCK,CCL5,XCL1,CCL8,LYN,CCR6	0.0321017
40	206	203	10	POSITIVE_REGULATION_OF_DEVELOPMENTAL_PROCESS	0.000707537	TLR2,RUNX3,TNFSF14,PTPRC,CD27,CD2,LCK,FASLG,CD38,NCR1	0.0120925
40	209	203	29	IMMUNE_RESPONSE	0	IRF8,CD74,NCF4,IL7R,CTSS,CD28,APOBEC3G,CD1D,FCGR2B,CCL4,FCN1,CD83,IL16,CD79B,TRIM22,PTPRC,CCR2,CCL19,CD96,LAT,TRAT1,CCL5,IL18BP,POU2AF1,CD7,IL15,NCR1,CIITA,CCR6	0
40	70	203	8	HEMOPOIETIC_OR_LYMPHOID_ORGAN_DEVELOPMENT	6.21539e-06	HCLS1,CD1D,CSF1,PTPRC,CD3D,LCK,LYN,CD4	0.000197219
40	20	203	3	MAINTENANCE_OF_LOCALIZATION	0.0026615	SRGN,PTPRC,LCK	0.0326359
40	104	203	10	RESPONSE_TO_BIOTIC_STIMULUS	2.11167e-06	FGR,APOBEC3G,NLRP3,CD1D,CCL4,TRIM22,PTPRC,CCL19,CCL5,CCL8	8.29584e-05
40	264	203	10	PROTEIN_KINASE_CASCADE	0.00439741	HCLS1,STAT4,APOL3,NMI,TNFSF14,CCR2,CD27,FASLG,LYN,TNFAIP3	0.0490252
40	70	203	9	RESPONSE_TO_OTHER_ORGANISM	5.85524e-07	FGR,APOBEC3G,CD1D,CCL4,TRIM22,PTPRC,CCL19,CCL5,CCL8	3.45041e-05
40	20	203	3	POSITIVE_REGULATION_OF_T_CELL_ACTIVATION	0.0026615	CD28,PTPRC,LCK	0.0326359
40	51	203	5	REGULATION_OF_RESPONSE_TO_STIMULUS	0.000746396	APOBEC3G,CD1D,PTPRC,TRAT1,NCR1	0.0123155
40	189	203	12	HOMEOSTATIC_PROCESS	1.57752e-05	HCLS1,C3AR1,CCL13,PTPRC,CCR2,CD52,CCL19,LCK,CCL5,XCL1,LYN,CCR6	0.00039438
40	131	203	10	CELLULAR_HOMEOSTASIS	1.67669e-05	C3AR1,CCL13,PTPRC,CCR2,CD52,CCL19,LCK,CCL5,XCL1,CCR6	0.000406844
40	22	203	3	POSITIVE_REGULATION_OF_LYMPHOCYTE_ACTIVATION	0.00352145	CD28,PTPRC,LCK	0.0397972
40	21	203	3	ADAPTIVE_IMMUNE_RESPONSE	0.00307299	CD74,PTPRC,IL18BP	0.0362174
40	293	203	38	IMMUNE_SYSTEM_PROCESS	0	HCLS1,IRF8,CD74,NCF4,IL7R,CTSS,LST1,CD28,APOBEC3G,CD1D,FCGR2B,CCL4,CSF1,FCN1,CD83,IL16,CD79B,TRIM22,PTPRC,CCR2,CCL19,CD3D,SIT1,CD96,LAT,CD2,TRAT1,LCK,CCL5,IL18BP,POU2AF1,CD7,IL15,LYN,NCR1,CD4,CIITA,CCR6	0
40	41	203	10	T_CELL_ACTIVATION	1.96525e-10	CD28,CD1D,PTPRC,CD3D,SIT1,LAT,CD2,LCK,CD7,CD4	2.70222e-08
40	283	203	17	RESPONSE_TO_EXTERNAL_STIMULUS	5.65726e-07	AIF1,C3AR1,IL18RAP,NLRP3,CD1D,CCL4,CCL13,APOL3,NMI,CCR2,AOAH,CCL19,CCL5,XCL1,CCL8,KLRG1,CCR6	3.45041e-05
40	140	203	10	CHEMICAL_HOMEOSTASIS	2.98742e-05	C3AR1,CCL13,PTPRC,CCR2,CD52,CCL19,LCK,CCL5,XCL1,CCR6	0.000648584
40	114	203	10	ION_HOMEOSTASIS	4.87147e-06	C3AR1,CCL13,PTPRC,CCR2,CD52,CCL19,LCK,CCL5,XCL1,CCR6	0.000171388
40	33	203	6	REGULATION_OF_LYMPHOCYTE_ACTIVATION	5.99038e-06	LST1,CD28,PTPRC,SIT1,LAT,LCK	0.000197219
40	68	203	5	POSITIVE_REGULATION_OF_PROTEIN_METABOLIC_PROCESS	0.00272955	HCLS1,CD28,TLR1,IRF4,LYN	0.0326359
40	22	203	3	INNATE_IMMUNE_RESPONSE	0.00352145	APOBEC3G,CD1D,NCR1	0.0397972
40	55	203	11	LYMPHOCYTE_ACTIVATION	2.40117e-10	LST1,CD28,CD1D,PTPRC,CD3D,SIT1,LAT,CD2,LCK,CD7,CD4	2.82995e-08
40	95	203	10	CATION_HOMEOSTASIS	9.12857e-07	C3AR1,CCL13,PTPRC,CCR2,CD52,CCL19,LCK,CCL5,XCL1,CCR6	4.43004e-05
40	174	203	12	RESPONSE_TO_WOUNDING	6.81801e-06	AIF1,C3AR1,IL18RAP,NLRP3,CCL4,CCL13,APOL3,NMI,CCR2,AOAH,CCL5,KLRG1	0.000208328
40	31	203	4	HUMORAL_IMMUNE_RESPONSE	0.000906395	CD28,CD83,POU2AF1,CCR6	0.0143803
40	137	203	11	REGULATION_OF_MULTICELLULAR_ORGANISMAL_PROCESS	3.86963e-06	LST1,CD28,APOBEC3G,SRGN,CD1D,PTPRC,SIT1,LAT,TRAT1,LCK,NCR1	0.000145111
40	60	203	10	REGULATION_OF_IMMUNE_SYSTEM_PROCESS	1.04645e-08	LST1,CD28,APOBEC3G,CD1D,PTPRC,SIT1,LAT,TRAT1,LCK,NCR1	8.63322e-07
40	13	203	3	REGULATION_OF_IMMUNE_EFFECTOR_PROCESS	0.000718223	APOBEC3G,PTPRC,NCR1	0.0120925
40	51	203	12	CELLULAR_DEFENSE_RESPONSE	4.53193e-12	MNDA,LY96,LSP1,CCR2,TRAT1,ITK,CCL5,PRF1,GNLY,KLRG1,NCR1,CCR6	7.47769e-10
40	29	203	4	REGULATION_OF_IMMUNE_RESPONSE	0.000699452	CD1D,PTPRC,TRAT1,NCR1	0.0120925
40	277	203	12	REGULATION_OF_CELL_PROLIFERATION	0.000588983	AIF1,HCLS1,CD33,LST1,CD28,CSF1,RUNX3,IL1B,PTPRC,SLAMF1,IL15,LYN	0.0105633

## Sheet: KEGG
Module_Number	# of gene in function	# of gene in module	# of common gene	Description	p-value	related_gene	adjusted_p-value
2	230	141	14	KEGG_CYTOKINE_CYTOKINE_RECEPTOR_INTERACTION	5.93e-08	CCR2,IL2RB,IL10RA,FASLG,CD27,CCL5,IL7R,TNFRSF1B,IFNG,LTB,XCL2,CCR7,XCL1,CCR5	1.38e-06
2	172	141	11	KEGG_CHEMOKINE_SIGNALING_PATHWAY	1.02e-06	ITK,CCR2,CCL5,NCF1,DOCK2,XCL2,CCR7,RAC2,XCL1,CCR5,PIK3CG	1.89e-05
2	119	141	13	KEGG_CELL_ADHESION_MOLECULES_CAMS	1.46e-10	CD2,PTPRC,CD6,ICOS,CD226,SELPLG,CD28,PDCD1,CD8B,SELL,HLA-DMA,HLA-DMB,HLA-DOB	6.7e-09
2	73	141	6	KEGG_ANTIGEN_PROCESSING_AND_PRESENTATION	8.01e-05	CIITA,CD8B,HLA-DMA,CD74,HLA-DMB,HLA-DOB	0.00106451
2	137	141	6	KEGG_JAK_STAT_SIGNALING_PATHWAY	0.00231842	IL2RB,IL10RA,IL7R,IFNG,STAT4,PIK3CG	0.0215614
2	78	141	12	KEGG_HEMATOPOIETIC_CELL_LINEAGE	1.26e-11	CD5,CD2,CD3D,CD3G,CD19,MS4A1,GP1BA,IL7R,CD7,CD38,CD8B,CD3E	7.79e-10
2	121	141	13	KEGG_NATURAL_KILLER_CELL_MEDIATED_CYTOTOXICITY	1.8e-10	LAT,LCK,CD48,ZAP70,CD247,LCP2,FASLG,IFNG,NCR3,RAC2,PRF1,CD244,PIK3CG	6.7e-09
2	103	141	18	KEGG_T_CELL_RECEPTOR_SIGNALING_PATHWAY	0	CD3D,ITK,LAT,LCK,PTPRC,CD3G,ZAP70,CD247,LCP2,CARD11,IFNG,ICOS,CD28,PRKCQ,PDCD1,CD8B,CD3E,PIK3CG	0
2	70	141	5	KEGG_B_CELL_RECEPTOR_SIGNALING_PATHWAY	0.000618001	CD19,CD79A,CARD11,RAC2,PIK3CG	0.00676165
2	73	141	5	KEGG_FC_EPSILON_RI_SIGNALING_PATHWAY	0.000749146	LAT,LCP2,PLA2G2D,RAC2,PIK3CG	0.00774118
2	87	141	6	KEGG_FC_GAMMA_R_MEDIATED_PHAGOCYTOSIS	0.000212421	LAT,PTPRC,NCF1,DOCK2,RAC2,PIK3CG	0.00263402
2	42	141	5	KEGG_INTESTINAL_IMMUNE_NETWORK_FOR_IGA_PRODUCTION	5.41e-05	ICOS,CD28,HLA-DMA,HLA-DMB,HLA-DOB	0.000774445
2	40	141	7	KEGG_TYPE_I_DIABETES_MELLITUS	1.08e-07	FASLG,IFNG,CD28,PRF1,HLA-DMA,HLA-DMB,HLA-DOB	2.24e-06
2	61	141	5	KEGG_LEISHMANIA_INFECTION	0.000325995	NCF1,IFNG,HLA-DMA,HLA-DMB,HLA-DOB	0.00378969
2	26	141	3	KEGG_ASTHMA	0.00204515	HLA-DMA,HLA-DMB,HLA-DOB	0.020021
2	44	141	6	KEGG_AUTOIMMUNE_THYROID_DISEASE	4.2e-06	FASLG,CD28,PRF1,HLA-DMA,HLA-DMB,HLA-DOB	7.1e-05
2	105	141	5	KEGG_SYSTEMIC_LUPUS_ERYTHEMATOSUS	0.00375139	IFNG,CD28,HLA-DMA,HLA-DMB,HLA-DOB	0.0332266
2	33	141	7	KEGG_ALLOGRAFT_REJECTION	2.62e-08	FASLG,IFNG,CD28,PRF1,HLA-DMA,HLA-DMB,HLA-DOB	8.14e-07
2	36	141	7	KEGG_GRAFT_VERSUS_HOST_DISEASE	5e-08	FASLG,IFNG,CD28,PRF1,HLA-DMA,HLA-DMB,HLA-DOB	1.33e-06
2	30	141	11	KEGG_PRIMARY_IMMUNODEFICIENCY	2.55e-15	CD3D,LCK,PTPRC,CD19,ZAP70,CD79A,IL7R,CIITA,ICOS,CD8B,CD3E	2.37e-13
2	65	141	6	KEGG_VIRAL_MYOCARDITIS	4.15e-05	CD28,RAC2,PRF1,HLA-DMA,HLA-DMB,HLA-DOB	0.000642631
4	187	32	6	KEGG_FOCAL_ADHESION	3.09e-06	THBS2,COL6A3,COL1A2,COL6A2,COL5A1,ITGA11	0.000287102
4	81	32	6	KEGG_ECM_RECEPTOR_INTERACTION	2.16e-08	THBS2,COL6A3,COL1A2,COL6A2,COL5A1,ITGA11	4.01e-06
5	232	87	9	KEGG_NEUROACTIVE_LIGAND_RECEPTOR_INTERACTION	1.11e-05	UTS2R,GALR3,GPR156,NPBWR1,KISS1R,GRIN1,GRIN2D,DRD4,GIPR	0.00206013
6	154	17	5	KEGG_ENDOCYTOSIS	7.43e-07	HLA-G,HLA-F,HLA-A,HLA-C,HLA-B	1.73e-05
6	119	17	5	KEGG_CELL_ADHESION_MOLECULES_CAMS	2.06e-07	HLA-G,HLA-F,HLA-A,HLA-C,HLA-B	5.47e-06
6	73	17	5	KEGG_ANTIGEN_PROCESSING_AND_PRESENTATION	1.75e-08	HLA-G,HLA-F,HLA-A,HLA-C,HLA-B	5.42e-07
6	121	17	4	KEGG_NATURAL_KILLER_CELL_MEDIATED_CYTOTOXICITY	1.05e-05	HLA-G,HLA-A,HLA-C,HLA-B	0.000217206
6	40	17	5	KEGG_TYPE_I_DIABETES_MELLITUS	7.84e-10	HLA-G,HLA-F,HLA-A,HLA-C,HLA-B	4.86e-08
6	44	17	5	KEGG_AUTOIMMUNE_THYROID_DISEASE	1.29e-09	HLA-G,HLA-F,HLA-A,HLA-C,HLA-B	6e-08
6	33	17	5	KEGG_ALLOGRAFT_REJECTION	2.84e-10	HLA-G,HLA-F,HLA-A,HLA-C,HLA-B	4.19e-08
6	36	17	5	KEGG_GRAFT_VERSUS_HOST_DISEASE	4.5e-10	HLA-G,HLA-F,HLA-A,HLA-C,HLA-B	4.19e-08
6	65	17	5	KEGG_VIRAL_MYOCARDITIS	9.67e-09	HLA-G,HLA-F,HLA-A,HLA-C,HLA-B	3.6e-07
9	268	13	4	KEGG_OLFACTORY_TRANSDUCTION	7.44e-05	OR4D1,OR10A7,OR11L1,OR6T1	0.0138451
10	65	41	4	KEGG_PPAR_SIGNALING_PATHWAY	3.42e-05	APOA2,APOA5,APOA1,APOC3	0.00636341
19	119	47	6	KEGG_CELL_ADHESION_MOLECULES_CAMS	2.33e-06	HLA-DMB,HLA-DMA,HLA-DPB1,HLA-DPA1,HLA-DRA,ITGAM	3.94e-05
19	73	47	7	KEGG_ANTIGEN_PROCESSING_AND_PRESENTATION	3.51e-09	HLA-DMB,CD74,HLA-DMA,CTSS,HLA-DPB1,HLA-DPA1,HLA-DRA	2.18e-07
19	90	47	4	KEGG_TOLL_LIKE_RECEPTOR_SIGNALING_PATHWAY	0.000209889	LY96,CCL4,TLR1,TLR2	0.00325328
19	78	47	3	KEGG_HEMATOPOIETIC_CELL_LINEAGE	0.0021084	CD33,HLA-DRA,ITGAM	0.0301664
19	42	47	5	KEGG_INTESTINAL_IMMUNE_NETWORK_FOR_IGA_PRODUCTION	2.35e-07	HLA-DMB,HLA-DMA,HLA-DPB1,HLA-DPA1,HLA-DRA	6.25e-06
19	40	47	5	KEGG_TYPE_I_DIABETES_MELLITUS	1.83e-07	HLA-DMB,HLA-DMA,HLA-DPB1,HLA-DPA1,HLA-DRA	5.67e-06
19	61	47	8	KEGG_LEISHMANIA_INFECTION	1.83e-11	HLA-DMB,HLA-DMA,NCF4,HLA-DPB1,HLA-DPA1,HLA-DRA,TLR2,ITGAM	3.4e-09
19	26	47	6	KEGG_ASTHMA	1.94e-10	HLA-DMB,HLA-DMA,HLA-DPB1,HLA-DPA1,HLA-DRA,FCER1G	1.81e-08
19	44	47	5	KEGG_AUTOIMMUNE_THYROID_DISEASE	2.99e-07	HLA-DMB,HLA-DMA,HLA-DPB1,HLA-DPA1,HLA-DRA	6.94e-06
19	105	47	6	KEGG_SYSTEMIC_LUPUS_ERYTHEMATOSUS	1.12e-06	HLA-DMB,HLA-DMA,HLA-DPB1,HLA-DPA1,FCGR2B,HLA-DRA	2.31e-05
19	33	47	5	KEGG_ALLOGRAFT_REJECTION	6.7e-08	HLA-DMB,HLA-DMA,HLA-DPB1,HLA-DPA1,HLA-DRA	3.12e-06
19	36	47	5	KEGG_GRAFT_VERSUS_HOST_DISEASE	1.06e-07	HLA-DMB,HLA-DMA,HLA-DPB1,HLA-DPA1,HLA-DRA	3.93e-06
19	65	47	5	KEGG_VIRAL_MYOCARDITIS	2.16e-06	HLA-DMB,HLA-DMA,HLA-DPB1,HLA-DPA1,HLA-DRA	3.94e-05
21	172	123	8	KEGG_CHEMOKINE_SIGNALING_PATHWAY	0.000115569	ITK,PIK3CG,DOCK2,CCR7,VAV1,RAC2,CSK,ARRB2	0.00238843
21	119	123	9	KEGG_CELL_ADHESION_MOLECULES_CAMS	8.14e-07	PTPRC,SELPLG,CD6,SELL,SPN,CD226,CD4,ITGA4,ITGAL	3.79e-05
21	78	123	9	KEGG_HEMATOPOIETIC_CELL_LINEAGE	2.06e-08	CD5,MS4A1,CD19,GP1BA,CD37,CD4,CD1D,CD1B,ITGA4	3.83e-06
21	121	123	8	KEGG_NATURAL_KILLER_CELL_MEDIATED_CYTOTOXICITY	9.28e-06	LAT,CD48,LCP2,PIK3CG,NCR3,VAV1,RAC2,ITGAL	0.000287726
21	103	123	9	KEGG_T_CELL_RECEPTOR_SIGNALING_PATHWAY	2.37e-07	ITK,PTPRC,LAT,LCP2,PIK3CG,CARD11,GRAP2,CD4,VAV1	1.47e-05
21	70	123	7	KEGG_B_CELL_RECEPTOR_SIGNALING_PATHWAY	2.19e-06	CD19,CD79A,PIK3CG,CARD11,VAV1,RAC2,CD72	8.16e-05
21	73	123	6	KEGG_FC_EPSILON_RI_SIGNALING_PATHWAY	3.73e-05	LAT,LCP2,PIK3CG,PLA2G2D,VAV1,RAC2	0.000992166
21	87	123	6	KEGG_FC_GAMMA_R_MEDIATED_PHAGOCYTOSIS	0.000100474	PTPRC,LAT,PIK3CG,DOCK2,VAV1,RAC2	0.00233601
21	101	123	6	KEGG_LEUKOCYTE_TRANSENDOTHELIAL_MIGRATION	0.000228759	ITK,PIK3CG,VAV1,ITGA4,RAC2,ITGAL	0.00425492
21	193	123	7	KEGG_REGULATION_OF_ACTIN_CYTOSKELETON	0.001363	NCKAP1L,PIK3CG,VAV1,ITGA4,RAC2,CSK,ITGAL	0.0230471
21	30	123	6	KEGG_PRIMARY_IMMUNODEFICIENCY	1.76e-07	PTPRC,CD19,CD79A,CD4,IGLL1,TNFRSF13C	1.47e-05
23	119	84	8	KEGG_CELL_ADHESION_MOLECULES_CAMS	4.54e-07	CD6,ICOS,SPN,PDCD1,CD226,SELL,ITGAL,CTLA4	4.23e-05
23	78	84	6	KEGG_HEMATOPOIETIC_CELL_LINEAGE	6.15e-06	CD5,CD19,MS4A1,GP1BA,CD3E,CD1B	0.000381562
23	121	84	6	KEGG_NATURAL_KILLER_CELL_MEDIATED_CYTOTOXICITY	7.54e-05	ZAP70,IFNG,NCR1,NCR3,RAC2,ITGAL	0.00280445
23	103	84	6	KEGG_T_CELL_RECEPTOR_SIGNALING_PATHWAY	3.05e-05	ZAP70,ICOS,IFNG,PDCD1,CD3E,CTLA4	0.00141805
23	30	84	7	KEGG_PRIMARY_IMMUNODEFICIENCY	3.33e-10	ZAP70,CD19,CD79A,ICOS,CD3E,JAK3,IGLL1	6.19e-08
25	28	178	4	KEGG_GLYCINE_SERINE_AND_THREONINE_METABOLISM	0.000371111	DAO,BHMT,AGXT,PIPOX	0.0345134
25	64	178	7	KEGG_COMPLEMENT_AND_COAGULATION_CASCADES	1.37e-05	KNG1,MBL2,C8A,FGA,F11,CPB2,F13B	0.00255465
26	232	191	14	KEGG_NEUROACTIVE_LIGAND_RECEPTOR_INTERACTION	2.71e-06	UTS2R,GALR3,KISS1R,NPBWR1,GRIN1,GPR156,GRIN2D,DRD4,GIPR,GH2,HTR1A,NPBWR2,NTSR1,LTB4R2	0.000504242
28	172	178	13	KEGG_CHEMOKINE_SIGNALING_PATHWAY	2.22e-07	DOCK2,NCF1,CCR1,FGR,HCK,GNGT2,CCR5,ADCY7,ARRB2,PIK3R5,PIK3CG,VAV1,PLCB2	1.29e-05
28	113	178	7	KEGG_LYSOSOME	0.000513399	LAPTM5,CD68,CTSB,CTSS,PSAP,GM2A,NAPSA	0.00561719
28	119	178	11	KEGG_CELL_ADHESION_MOLECULES_CAMS	2.59e-07	ITGB2,SIGLEC1,HLA-DOA,CD86,ITGAM,HLA-DMB,SELPLG,CD4,ITGA4,HLA-DRB5,HLA-DQB1	1.29e-05
28	73	178	9	KEGG_ANTIGEN_PROCESSING_AND_PRESENTATION	2.78e-07	HLA-DOA,CTSB,HLA-DMB,CTSS,CD74,CD4,CIITA,HLA-DRB5,HLA-DQB1	1.29e-05
28	90	178	6	KEGG_TOLL_LIKE_RECEPTOR_SIGNALING_PATHWAY	0.000880151	CD86,PIK3R5,TLR6,PIK3CG,TLR1,TLR2	0.00861621
28	78	178	8	KEGG_HEMATOPOIETIC_CELL_LINEAGE	5.35e-06	ITGAM,CD33,CD4,CD37,ITGA4,HLA-DRB5,IL2RA,CSF1	9.96e-05
28	121	178	7	KEGG_NATURAL_KILLER_CELL_MEDIATED_CYTOTOXICITY	0.00077272	ITGB2,FCER1G,PIK3R5,PIK3CG,VAV1,LCP2,FCGR3A	0.00798477
28	103	178	6	KEGG_T_CELL_RECEPTOR_SIGNALING_PATHWAY	0.00177111	PIK3R5,PIK3CG,VAV1,LCP2,CARD11,CD4	0.0164713
28	70	178	8	KEGG_B_CELL_RECEPTOR_SIGNALING_PATHWAY	2.34e-06	LILRB3,PIK3AP1,FCGR2B,PIK3R5,PIK3CG,VAV1,CARD11,CD72	5.45e-05
28	73	178	5	KEGG_FC_EPSILON_RI_SIGNALING_PATHWAY	0.00210923	FCER1G,PIK3R5,PIK3CG,VAV1,LCP2	0.0186818
28	87	178	9	KEGG_FC_GAMMA_R_MEDIATED_PHAGOCYTOSIS	1.27e-06	DOCK2,NCF1,HCK,FCGR2B,PIK3R5,FCGR2A,PIK3CG,VAV1,FCGR3A	3.37e-05
28	101	178	9	KEGG_LEUKOCYTE_TRANSENDOTHELIAL_MIGRATION	4.45e-06	ITGB2,NCF4,NCF1,NCF2,ITGAM,PIK3R5,PIK3CG,VAV1,ITGA4	9.19e-05
28	42	178	7	KEGG_INTESTINAL_IMMUNE_NETWORK_FOR_IGA_PRODUCTION	7.5e-07	HLA-DOA,CD86,HLA-DMB,TNFSF13B,ITGA4,HLA-DRB5,HLA-DQB1	2.33e-05
28	193	178	8	KEGG_REGULATION_OF_ACTIN_CYTOSKELETON	0.00282324	NCKAP1L,ITGB2,ITGAX,ITGAM,PIK3R5,PIK3CG,VAV1,ITGA4	0.0238692
28	40	178	5	KEGG_TYPE_I_DIABETES_MELLITUS	0.000128403	HLA-DOA,CD86,HLA-DMB,HLA-DRB5,HLA-DQB1	0.00170593
28	61	178	13	KEGG_LEISHMANIA_INFECTION	4.13e-13	ITGB2,NCF4,NCF1,NCF2,HLA-DOA,ITGAM,FCGR2A,HLA-DMB,ITGA4,TLR2,HLA-DRB5,HLA-DQB1,FCGR3A	7.69e-11
28	26	178	5	KEGG_ASTHMA	1.48e-05	FCER1G,HLA-DOA,HLA-DMB,HLA-DRB5,HLA-DQB1	0.00024978
28	44	178	5	KEGG_AUTOIMMUNE_THYROID_DISEASE	0.000203605	HLA-DOA,CD86,HLA-DMB,HLA-DRB5,HLA-DQB1	0.00236691
28	105	178	10	KEGG_SYSTEMIC_LUPUS_ERYTHEMATOSUS	6.98e-07	HLA-DOA,FCGR2B,CD86,C2,FCGR2A,HLA-DMB,C1QB,HLA-DRB5,HLA-DQB1,FCGR3A	2.33e-05
28	33	178	5	KEGG_ALLOGRAFT_REJECTION	4.97e-05	HLA-DOA,CD86,HLA-DMB,HLA-DRB5,HLA-DQB1	0.000770037
28	36	178	5	KEGG_GRAFT_VERSUS_HOST_DISEASE	7.66e-05	HLA-DOA,CD86,HLA-DMB,HLA-DRB5,HLA-DQB1	0.0010956
28	65	178	6	KEGG_VIRAL_MYOCARDITIS	0.000150688	ITGB2,HLA-DOA,CD86,HLA-DMB,HLA-DRB5,HLA-DQB1	0.00186854
30	230	261	22	KEGG_CYTOKINE_CYTOKINE_RECEPTOR_INTERACTION	2.11e-10	CCL5,FASLG,IFNG,IL2RB,CCR5,LTB,CXCR6,CCR7,IL12RB1,TNFRSF9,IL10RA,CD27,CCR2,XCL1,TNFSF13B,IL2RA,CXCL13,CCL17,TNFRSF17,CSF2RB,IL7R,TNFRSF1B	6.55e-09
30	172	261	16	KEGG_CHEMOKINE_SIGNALING_PATHWAY	9.82e-08	ITK,DOCK2,CCL5,NCF1,CCR5,RAC2,CXCR6,CCR7,CCR2,XCL1,GNGT2,CXCL13,JAK3,CCL17,PIK3CG,VAV1	2.08e-06
30	119	261	20	KEGG_CELL_ADHESION_MOLECULES_CAMS	3.73e-14	CD2,CD6,PDCD1,CD226,ICOS,CD4,SPN,SELL,HLA-DOA,ITGA4,CD8B,CTLA4,PTPRC,CD274,ITGAL,HLA-DOB,SELPLG,ITGB2,HLA-DMA,HLA-DMB	1.73e-12
30	73	261	10	KEGG_ANTIGEN_PROCESSING_AND_PRESENTATION	7.56e-07	CIITA,CD4,HLA-DOA,CD8B,HLA-DOB,KLRD1,HLA-DMA,HLA-DMB,CD74,CTSS	1.17e-05
30	137	261	9	KEGG_JAK_STAT_SIGNALING_PATHWAY	0.000897344	IFNG,IL2RB,IL12RB1,IL10RA,IL2RA,JAK3,PIK3CG,CSF2RB,IL7R	0.00927255
30	78	261	19	KEGG_HEMATOPOIETIC_CELL_LINEAGE	1.11e-16	CD3D,CD5,CD3G,CD2,CD19,MS4A1,GP1BA,CD37,CD4,CD1B,ITGA4,CD3E,CD8B,CD38,CD7,IL2RA,CD1D,CD33,IL7R	6.88e-15
30	121	261	20	KEGG_NATURAL_KILLER_CELL_MEDIATED_CYTOTOXICITY	5.18e-14	LAT,LCK,LCP2,FASLG,IFNG,PRF1,NCR3,RAC2,ZAP70,NCR1,CD48,CD247,CD244,HCST,GZMB,ITGAL,KLRD1,PIK3CG,ITGB2,VAV1	1.93e-12
30	103	261	21	KEGG_T_CELL_RECEPTOR_SIGNALING_PATHWAY	1.11e-16	CD3D,LAT,ITK,LCK,CD3G,LCP2,CARD11,PDCD1,IFNG,ICOS,GRAP2,CD4,ZAP70,CD3E,CD8B,CTLA4,PTPRC,CD247,PRKCQ,PIK3CG,VAV1	6.88e-15
30	70	261	9	KEGG_B_CELL_RECEPTOR_SIGNALING_PATHWAY	4.68e-06	CD19,CARD11,CD79A,RAC2,CD72,PIK3CG,VAV1,LILRB3,PIK3AP1	5.8e-05
30	73	261	6	KEGG_FC_EPSILON_RI_SIGNALING_PATHWAY	0.00209998	LAT,LCP2,PLA2G2D,RAC2,PIK3CG,VAV1	0.0185998
30	87	261	7	KEGG_FC_GAMMA_R_MEDIATED_PHAGOCYTOSIS	0.0010284	LAT,DOCK2,NCF1,RAC2,PTPRC,PIK3CG,VAV1	0.0100675
30	101	261	10	KEGG_LEUKOCYTE_TRANSENDOTHELIAL_MIGRATION	1.5e-05	ITK,NCF1,RAC2,ITGA4,ITGAL,PIK3CG,ITGB2,NCF4,VAV1,TXK	0.000173914
30	42	261	8	KEGG_INTESTINAL_IMMUNE_NETWORK_FOR_IGA_PRODUCTION	7.43e-07	ICOS,HLA-DOA,ITGA4,TNFSF13B,HLA-DOB,TNFRSF17,HLA-DMA,HLA-DMB	1.17e-05
30	40	261	8	KEGG_TYPE_I_DIABETES_MELLITUS	4.99e-07	FASLG,IFNG,PRF1,HLA-DOA,GZMB,HLA-DOB,HLA-DMA,HLA-DMB	9.29e-06
30	61	261	9	KEGG_LEISHMANIA_INFECTION	1.44e-06	NCF1,IFNG,HLA-DOA,ITGA4,HLA-DOB,ITGB2,HLA-DMA,HLA-DMB,NCF4	1.91e-05
30	26	261	4	KEGG_ASTHMA	0.0011658	HLA-DOA,HLA-DOB,HLA-DMA,HLA-DMB	0.0108419
30	44	261	8	KEGG_AUTOIMMUNE_THYROID_DISEASE	1.08e-06	FASLG,PRF1,HLA-DOA,CTLA4,GZMB,HLA-DOB,HLA-DMA,HLA-DMB	1.55e-05
30	33	261	8	KEGG_ALLOGRAFT_REJECTION	1.01e-07	FASLG,IFNG,PRF1,HLA-DOA,GZMB,HLA-DOB,HLA-DMA,HLA-DMB	2.08e-06
30	36	261	9	KEGG_GRAFT_VERSUS_HOST_DISEASE	1.16e-08	FASLG,IFNG,PRF1,HLA-DOA,GZMB,HLA-DOB,KLRD1,HLA-DMA,HLA-DMB	3.09e-07
30	30	261	14	KEGG_PRIMARY_IMMUNODEFICIENCY	0	CD3D,LCK,CD19,CD79A,CIITA,ICOS,CD4,ZAP70,CD3E,CD8B,PTPRC,JAK3,IGLL1,IL7R	0
30	65	261	8	KEGG_VIRAL_MYOCARDITIS	2.21e-05	PRF1,HLA-DOA,RAC2,ITGAL,HLA-DOB,ITGB2,HLA-DMA,HLA-DMB	0.000242213
31	187	63	9	KEGG_FOCAL_ADHESION	1.15e-07	COL6A2,THBS2,COL6A3,ITGA11,COL1A2,ITGA5,COL6A1,COL5A3,COL5A1	1.07e-05
31	81	63	9	KEGG_ECM_RECEPTOR_INTERACTION	6.81e-11	COL6A2,THBS2,COL6A3,ITGA11,COL1A2,ITGA5,COL6A1,COL5A3,COL5A1	1.27e-08
31	86	63	4	KEGG_DILATED_CARDIOMYOPATHY	0.000546839	ITGA11,SGCD,ITGA5,ADCY7	0.033904
34	187	134	11	KEGG_FOCAL_ADHESION	1.4e-06	COL6A2,COL6A1,ITGA11,THBS2,COL6A3,COL1A2,ITGA5,COL5A3,COL5A1,COL5A2,COL3A1	0.000130169
34	81	134	11	KEGG_ECM_RECEPTOR_INTERACTION	2.16e-10	COL6A2,COL6A1,ITGA11,THBS2,COL6A3,COL1A2,ITGA5,COL5A3,COL5A1,COL5A2,COL3A1	4.02e-08
35	172	63	6	KEGG_CHEMOKINE_SIGNALING_PATHWAY	0.000104801	CCR1,HCK,PIK3R5,ARRB2,GNGT2,ADCY7	0.0194929
36	230	117	18	KEGG_CYTOKINE_CYTOKINE_RECEPTOR_INTERACTION	4.07e-13	CCR2,IL7R,XCL2,XCL1,CD27,IL18RAP,TNFSF14,TNFRSF1B,CCL19,TNFRSF17,TNFRSF13B,IL18R1,IL15,CCR6,FLT3LG,CCL13,IL15RA,CD40	7.57e-11
36	172	117	9	KEGG_CHEMOKINE_SIGNALING_PATHWAY	1.13e-05	CCR2,XCL2,XCL1,CCL19,PIK3CD,CCR6,RASGRP2,CCL13,JAK3	0.000233044
36	119	117	7	KEGG_CELL_ADHESION_MOLECULES_CAMS	5.27e-05	CD2,CD8B,CD28,HLA-DOB,PDCD1LG2,VCAM1,CD40	0.000891306
36	73	117	4	KEGG_ANTIGEN_PROCESSING_AND_PRESENTATION	0.00296192	CD8B,B2M,HLA-DOB,KLRD1	0.0344323
36	55	117	4	KEGG_NOD_LIKE_RECEPTOR_SIGNALING_PATHWAY	0.00103839	BIRC3,TNFAIP3,CCL13,CASP5	0.0137957
36	137	117	6	KEGG_JAK_STAT_SIGNALING_PATHWAY	0.000891062	IL7R,STAT4,PIK3CD,IL15,IL15RA,JAK3	0.012749
36	78	117	11	KEGG_HEMATOPOIETIC_CELL_LINEAGE	3.22e-11	CD3D,CD2,CD3G,IL7R,CD38,CD8B,CD3E,CD7,CD1C,FLT3LG,CD1E	2e-09
36	121	117	12	KEGG_NATURAL_KILLER_CELL_MEDIATED_CYTOTOXICITY	2.7e-10	CD247,ZAP70,LCK,KLRK1,PRF1,HCST,CD244,NCR1,PIK3CD,SH2D1B,GZMB,KLRD1	1.25e-08
36	103	117	10	KEGG_T_CELL_RECEPTOR_SIGNALING_PATHWAY	1.1e-08	CD247,CD3D,ZAP70,LCK,CD3G,PRKCQ,CD8B,CD28,CD3E,PIK3CD	4.08e-07
36	42	117	7	KEGG_INTESTINAL_IMMUNE_NETWORK_FOR_IGA_PRODUCTION	4.25e-08	CD28,HLA-DOB,TNFRSF17,TNFRSF13B,IL15,IL15RA,CD40	1.32e-06
36	40	117	4	KEGG_TYPE_I_DIABETES_MELLITUS	0.000305651	PRF1,CD28,HLA-DOB,GZMB	0.00473759
36	44	117	5	KEGG_AUTOIMMUNE_THYROID_DISEASE	2.78e-05	PRF1,CD28,HLA-DOB,CD40,GZMB	0.000517776
36	33	117	5	KEGG_ALLOGRAFT_REJECTION	6.53e-06	PRF1,CD28,HLA-DOB,CD40,GZMB	0.000173627
36	36	117	5	KEGG_GRAFT_VERSUS_HOST_DISEASE	1.02e-05	PRF1,CD28,HLA-DOB,GZMB,KLRD1	0.000233044
36	30	117	9	KEGG_PRIMARY_IMMUNODEFICIENCY	1.44e-12	CD3D,ZAP70,LCK,IL7R,CD8B,CD3E,TNFRSF13B,CD40,JAK3	1.34e-10
36	65	117	4	KEGG_VIRAL_MYOCARDITIS	0.00193657	PRF1,CD28,HLA-DOB,CD40	0.0240135
37	43	136	5	KEGG_PROTEASOME	5.12e-05	PSMB9,PSMB8,PSMB10,PSME2,IFNG	0.000731963
37	230	136	12	KEGG_CYTOKINE_CYTOKINE_RECEPTOR_INTERACTION	1.9e-06	IFNB1,TNFSF13B,IFNG,FASLG,CCL5,IL2RB,CCR5,CXCR6,CCR1,CXCL13,IL2RA,TNFRSF9	4.41e-05
37	172	136	9	KEGG_CHEMOKINE_SIGNALING_PATHWAY	3.76e-05	STAT1,STAT2,CCL5,CCR5,NCF1,CXCR6,GNGT2,CCR1,CXCL13	0.000636379
37	154	136	9	KEGG_ENDOCYTOSIS	1.57e-05	HLA-B,HLA-A,HLA-C,HLA-E,HLA-G,HLA-F,IL2RB,CCR5,IL2RA	0.000291279
37	119	136	12	KEGG_CELL_ADHESION_MOLECULES_CAMS	1.29e-09	HLA-B,HLA-A,HLA-C,HLA-E,HLA-G,HLA-F,SIGLEC1,CD274,ICOS,PDCD1,HLA-DOA,CTLA4	3.98e-08
37	73	136	13	KEGG_ANTIGEN_PROCESSING_AND_PRESENTATION	1.47e-13	HLA-B,HLA-A,HLA-C,HLA-E,HLA-G,TAP1,HLA-F,TAP2,B2M,PSME2,KIR2DL4,CIITA,HLA-DOA	2.74e-11
37	59	136	5	KEGG_RIG_I_LIKE_RECEPTOR_SIGNALING_PATHWAY	0.000235685	IFIH1,DDX58,DHX58,ISG15,IFNB1	0.00273984
37	48	136	5	KEGG_CYTOSOLIC_DNA_SENSING_PATHWAY	8.76e-05	ZBP1,DDX58,IFNB1,CCL5,AIM2	0.00116403
37	137	136	8	KEGG_JAK_STAT_SIGNALING_PATHWAY	4.74e-05	STAT1,IRF9,STAT2,IFNB1,SOCS1,IFNG,IL2RB,IL2RA	0.000731963
37	121	136	10	KEGG_NATURAL_KILLER_CELL_MEDIATED_CYTOTOXICITY	2.17e-07	HLA-B,HLA-A,HLA-C,HLA-E,HLA-G,IFNB1,KIR2DL4,IFNG,FASLG,GZMB	5.76e-06
37	40	136	10	KEGG_TYPE_I_DIABETES_MELLITUS	2.78e-12	HLA-B,HLA-A,HLA-C,HLA-E,HLA-G,HLA-F,IFNG,FASLG,GZMB,HLA-DOA	1.29e-10
37	61	136	4	KEGG_LEISHMANIA_INFECTION	0.00265087	STAT1,IFNG,NCF1,HLA-DOA	0.0290037
37	44	136	10	KEGG_AUTOIMMUNE_THYROID_DISEASE	7.88e-12	HLA-B,HLA-A,HLA-C,HLA-E,HLA-G,HLA-F,FASLG,GZMB,HLA-DOA,CTLA4	2.93e-10
37	105	136	5	KEGG_SYSTEMIC_LUPUS_ERYTHEMATOSUS	0.00321421	TRIM21,IFNG,HLA-DOA,C1QB,C2	0.0332135
37	33	136	10	KEGG_ALLOGRAFT_REJECTION	3.21e-13	HLA-B,HLA-A,HLA-C,HLA-E,HLA-G,HLA-F,IFNG,FASLG,GZMB,HLA-DOA	2.99e-11
37	36	136	10	KEGG_GRAFT_VERSUS_HOST_DISEASE	8.61e-13	HLA-B,HLA-A,HLA-C,HLA-E,HLA-G,HLA-F,IFNG,FASLG,GZMB,HLA-DOA	5.34e-11
37	30	136	4	KEGG_PRIMARY_IMMUNODEFICIENCY	0.0001746	TAP1,TAP2,ICOS,CIITA	0.00216505
37	65	136	7	KEGG_VIRAL_MYOCARDITIS	2.59e-06	HLA-B,HLA-A,HLA-C,HLA-E,HLA-G,HLA-F,HLA-DOA	5.35e-05
39	230	103	12	KEGG_CYTOKINE_CYTOKINE_RECEPTOR_INTERACTION	9.11e-08	IL7R,XCL2,XCL1,TNFRSF1B,CCL19,IL18RAP,TNFSF14,TNFRSF17,CCL13,IL15,CCR2,CCR6	6.92e-06
39	172	103	8	KEGG_CHEMOKINE_SIGNALING_PATHWAY	3.27e-05	XCL2,XCL1,CCL19,PIK3CD,CCL13,CCR2,CCR6,FGR	0.000552467
39	119	103	9	KEGG_CELL_ADHESION_MOLECULES_CAMS	1.78e-07	CD28,SELP,HLA-DPA1,HLA-DPB1,HLA-DMA,SELPLG,HLA-DMB,HLA-DRA,PDCD1LG2	7.18e-06
39	73	103	7	KEGG_ANTIGEN_PROCESSING_AND_PRESENTATION	8.82e-07	HLA-DPA1,HLA-DPB1,HLA-DMA,CD74,HLA-DMB,B2M,HLA-DRA	2.05e-05
39	55	103	4	KEGG_NOD_LIKE_RECEPTOR_SIGNALING_PATHWAY	0.000644266	CCL13,BIRC3,NLRP3,CASP5	0.00855953
39	78	103	4	KEGG_HEMATOPOIETIC_CELL_LINEAGE	0.00237592	IL7R,CD1C,CD33,HLA-DRA	0.02762
39	121	103	5	KEGG_NATURAL_KILLER_CELL_MEDIATED_CYTOTOXICITY	0.00177756	KLRK1,PIK3CD,CD247,HCST,CD244	0.0220417
39	42	103	8	KEGG_INTESTINAL_IMMUNE_NETWORK_FOR_IGA_PRODUCTION	5.15e-10	CD28,HLA-DPA1,TNFRSF17,HLA-DPB1,IL15,HLA-DMA,HLA-DMB,HLA-DRA	9.58e-08
39	40	103	6	KEGG_TYPE_I_DIABETES_MELLITUS	3.72e-07	CD28,HLA-DPA1,HLA-DPB1,HLA-DMA,HLA-DMB,HLA-DRA	1.15e-05
39	61	103	5	KEGG_LEISHMANIA_INFECTION	7.47e-05	HLA-DPA1,HLA-DPB1,HLA-DMA,HLA-DMB,HLA-DRA	0.00115745
39	26	103	5	KEGG_ASTHMA	1.01e-06	HLA-DPA1,HLA-DPB1,HLA-DMA,HLA-DMB,HLA-DRA	2.08e-05
39	44	103	6	KEGG_AUTOIMMUNE_THYROID_DISEASE	6.68e-07	CD28,HLA-DPA1,HLA-DPB1,HLA-DMA,HLA-DMB,HLA-DRA	1.77e-05
39	105	103	6	KEGG_SYSTEMIC_LUPUS_ERYTHEMATOSUS	0.000106943	CD28,HLA-DPA1,HLA-DPB1,HLA-DMA,HLA-DMB,HLA-DRA	0.00153011
39	33	103	6	KEGG_ALLOGRAFT_REJECTION	1.12e-07	CD28,HLA-DPA1,HLA-DPB1,HLA-DMA,HLA-DMB,HLA-DRA	6.92e-06
39	36	103	6	KEGG_GRAFT_VERSUS_HOST_DISEASE	1.93e-07	CD28,HLA-DPA1,HLA-DPB1,HLA-DMA,HLA-DMB,HLA-DRA	7.18e-06
39	65	103	6	KEGG_VIRAL_MYOCARDITIS	6.92e-06	CD28,HLA-DPA1,HLA-DPB1,HLA-DMA,HLA-DMB,HLA-DRA	0.000128656
40	230	203	22	KEGG_CYTOKINE_CYTOKINE_RECEPTOR_INTERACTION	1.45e-12	XCL2,IL7R,TNFRSF1B,IL18RAP,CCL4,CSF1,CCL13,TNFSF14,IL1B,CCR2,IL10RA,CD27,CCL19,CCL5,FASLG,XCL1,CXCR6,CCL8,IL15,TNFRSF17,IL18R1,CCR6	5.39e-11
40	172	203	19	KEGG_CHEMOKINE_SIGNALING_PATHWAY	4.1e-12	PIK3CG,XCL2,FGR,VAV1,PIK3CD,CCL4,CCL13,CCR2,CCL19,PIK3R5,ITK,CCL5,XCL1,CXCR6,CCL8,LYN,JAK3,CCR6,PLCB2	1.27e-10
40	78	203	6	KEGG_APOPTOSIS	0.000819778	PIK3CG,PIK3CD,BIRC3,IL1B,PIK3R5,FASLG	0.00609915
40	119	203	16	KEGG_CELL_ADHESION_MOLECULES_CAMS	1.06e-11	HLA-DMB,SELPLG,HLA-DMA,HLA-DPA1,HLA-DPB1,CD28,HLA-DRA,ITGAM,PDCD1LG2,VCAM1,PTPRC,SELP,CD2,CD8B,HLA-DOB,CD4	2.47e-10
40	73	203	13	KEGG_ANTIGEN_PROCESSING_AND_PRESENTATION	2.53e-11	HLA-DMB,CD74,HLA-DMA,HLA-DPA1,HLA-DPB1,CTSS,HLA-DRA,B2M,CD8B,HLA-DOB,KLRD1,CD4,CIITA	4.7e-10
40	90	203	10	KEGG_TOLL_LIKE_RECEPTOR_SIGNALING_PATHWAY	5.49e-07	PIK3CG,CD14,TLR2,TLR1,LY96,PIK3CD,CCL4,IL1B,PIK3R5,CCL5	6.81e-06
40	55	203	8	KEGG_NOD_LIKE_RECEPTOR_SIGNALING_PATHWAY	9.61e-07	NLRP3,BIRC3,CCL13,IL1B,PSTPIP1,CCL5,CCL8,TNFAIP3	1.12e-05
40	137	203	8	KEGG_JAK_STAT_SIGNALING_PATHWAY	0.000734861	PIK3CG,IL7R,STAT4,PIK3CD,IL10RA,PIK3R5,IL15,JAK3	0.00569517
40	78	203	16	KEGG_HEMATOPOIETIC_CELL_LINEAGE	1.13e-14	CD33,IL7R,CD14,HLA-DRA,CD1D,ITGAM,CSF1,IL1B,CD1C,CD3D,CD2,CD3G,CD38,CD8B,CD7,CD4	2.11e-12
40	121	203	17	KEGG_NATURAL_KILLER_CELL_MEDIATED_CYTOTOXICITY	1.13e-12	PIK3CG,VAV1,PIK3CD,KLRK1,CD48,PIK3R5,CD247,LAT,LCK,FASLG,HCST,PRF1,GZMB,CD244,SH2D1B,KLRD1,NCR1	5.24e-11
40	103	203	16	KEGG_T_CELL_RECEPTOR_SIGNALING_PATHWAY	1.08e-12	PIK3CG,CD28,VAV1,PIK3CD,PTPRC,PIK3R5,CD3D,CD247,LAT,CD3G,ITK,LCK,PRKCQ,CD8B,GRAP2,CD4	5.24e-11
40	70	203	7	KEGG_B_CELL_RECEPTOR_SIGNALING_PATHWAY	5.76e-05	PIK3CG,VAV1,PIK3CD,FCGR2B,CD79B,PIK3R5,LYN	0.000486959
40	73	203	6	KEGG_FC_EPSILON_RI_SIGNALING_PATHWAY	0.000575954	PIK3CG,VAV1,PIK3CD,PIK3R5,LAT,LYN	0.00465772
40	87	203	8	KEGG_FC_GAMMA_R_MEDIATED_PHAGOCYTOSIS	3.13e-05	PIK3CG,VAV1,PIK3CD,FCGR2B,PTPRC,PIK3R5,LAT,LYN	0.00027754
40	101	203	9	KEGG_LEUKOCYTE_TRANSENDOTHELIAL_MIGRATION	1.29e-05	PIK3CG,NCF4,VAV1,PIK3CD,ITGAM,VCAM1,TXK,PIK3R5,ITK	0.000119867
40	42	203	9	KEGG_INTESTINAL_IMMUNE_NETWORK_FOR_IGA_PRODUCTION	5.65e-09	HLA-DMB,HLA-DMA,HLA-DPA1,HLA-DPB1,CD28,HLA-DRA,HLA-DOB,IL15,TNFRSF17	8.76e-08
40	40	203	11	KEGG_TYPE_I_DIABETES_MELLITUS	5.58e-12	HLA-DMB,HLA-DMA,HLA-DPA1,HLA-DPB1,CD28,HLA-DRA,IL1B,FASLG,PRF1,HLA-DOB,GZMB	1.48e-10
40	33	203	4	KEGG_PRION_DISEASES	0.00115305	C1QB,IL1B,CCL5,C1QA	0.00824875
40	61	203	10	KEGG_LEISHMANIA_INFECTION	1.24e-08	HLA-DMB,NCF4,HLA-DMA,HLA-DPA1,HLA-DPB1,TLR2,HLA-DRA,ITGAM,IL1B,HLA-DOB	1.64e-07
40	26	203	6	KEGG_ASTHMA	1.35e-06	HLA-DMB,HLA-DMA,HLA-DPA1,HLA-DPB1,HLA-DRA,HLA-DOB	1.48e-05
40	44	203	10	KEGG_AUTOIMMUNE_THYROID_DISEASE	4.19e-10	HLA-DMB,HLA-DMA,HLA-DPA1,HLA-DPB1,CD28,HLA-DRA,FASLG,PRF1,HLA-DOB,GZMB	7.09e-09
40	105	203	10	KEGG_SYSTEMIC_LUPUS_ERYTHEMATOSUS	2.31e-06	HLA-DMB,HLA-DMA,HLA-DPA1,HLA-DPB1,CD28,C1QB,HLA-DRA,FCGR2B,HLA-DOB,C1QA	2.38e-05
40	33	203	10	KEGG_ALLOGRAFT_REJECTION	1.79e-11	HLA-DMB,HLA-DMA,HLA-DPA1,HLA-DPB1,CD28,HLA-DRA,FASLG,PRF1,HLA-DOB,GZMB	3.7e-10
40	36	203	12	KEGG_GRAFT_VERSUS_HOST_DISEASE	4.31e-14	HLA-DMB,HLA-DMA,HLA-DPA1,HLA-DPB1,CD28,HLA-DRA,IL1B,FASLG,PRF1,HLA-DOB,GZMB,KLRD1	4.01e-12
40	30	203	8	KEGG_PRIMARY_IMMUNODEFICIENCY	6.25e-09	IL7R,PTPRC,CD3D,LCK,CD8B,JAK3,CD4,CIITA	8.95e-08
40	65	203	8	KEGG_VIRAL_MYOCARDITIS	3.53e-06	HLA-DMB,HLA-DMA,HLA-DPA1,HLA-DPB1,CD28,HLA-DRA,PRF1,HLA-DOB	3.46e-05

## Sheet: BioCarta
Module_Number	# of gene in function	# of gene in module	# of common gene	Description	p-value	related_gene	adjusted_p-value
2	21	141	7	BIOCARTA_CSK_PATHWAY	7.88334e-10	CD3D,LCK,PTPRC,CD3G,ZAP70,CD247,CD3E	1.90076e-08
2	12	141	3	BIOCARTA_GRANULOCYTES_PATHWAY	0.000191378	IFNG,SELPLG,SELL	0.00259556
2	13	141	6	BIOCARTA_CTL_PATHWAY	1.31034e-09	CD3D,CD3G,CD247,FASLG,PRF1,CD3E	2.84344e-08
2	20	141	4	BIOCARTA_DC_PATHWAY	3.82728e-05	CD5,CD2,IFNG,CD7	0.00055368
2	9	141	7	BIOCARTA_TCAPOPTOSIS_PATHWAY	2.6934e-13	CD3D,CD3G,CD247,FASLG,CD28,CCR5,CD3E	4.68104e-11
2	13	141	5	BIOCARTA_IL17_PATHWAY	1.02978e-07	CD2,CD3D,CD3G,CD247,CD3E	1.86218e-06
2	20	141	7	BIOCARTA_IL12_PATHWAY	5.29883e-10	CD3D,CD3G,CD247,IFNG,STAT4,CCR5,CD3E	1.43731e-08
2	16	141	3	BIOCARTA_IL7_PATHWAY	0.000473302	LCK,IL7R,PIK3CG	0.00604156
2	10	141	7	BIOCARTA_TCRA_PATHWAY	8.90399e-13	CD3D,LCK,PTPRC,CD3G,ZAP70,CD247,CD3E	6.44055e-11
2	15	141	8	BIOCARTA_NO2IL12_PATHWAY	4.31433e-13	CD2,CD3D,CD3G,CD247,IFNG,STAT4,CCR5,CD3E	4.68104e-11
2	19	141	6	BIOCARTA_TOB1_PATHWAY	1.97364e-08	CD3D,CD3G,CD247,IFNG,CD28,CD3E	3.89346e-07
2	27	141	5	BIOCARTA_NKT_PATHWAY	5.78227e-06	CCR2,IFNG,CD28,CCR7,CCR5	8.96252e-05
2	18	141	5	BIOCARTA_STATHMIN_PATHWAY	6.58948e-07	CD2,CD3D,CD3G,CD247,CD3E	1.09994e-05
2	42	141	9	BIOCARTA_TCR_PATHWAY	2.23223e-10	CD3D,LAT,LCK,CD3G,ZAP70,CD247,PTPN7,CD3E,PIK3CG	6.91993e-09
2	11	141	7	BIOCARTA_TCYTOTOXIC_PATHWAY	2.4285e-12	CD2,CD3D,PTPRC,CD3G,CD247,CD28,CD3E	1.24193e-10
2	12	141	7	BIOCARTA_THELPER_PATHWAY	5.78082e-12	CD2,CD3D,PTPRC,CD3G,CD247,CD28,CD3E	2.09073e-10
2	18	141	8	BIOCARTA_CTLA4_PATHWAY	2.8616e-12	CD3D,ITK,LCK,CD3G,CD247,ICOS,CD28,CD3E	1.24193e-10
10	54	41	3	BIOCARTA_PPARA_PATHWAY	0.000485103	APOA2,NR0B2,APOA1	0.0440379
21	21	123	3	BIOCARTA_CSK_PATHWAY	0.000729834	PTPRC,CD4,CSK	0.0226248
21	12	123	3	BIOCARTA_GRANULOCYTES_PATHWAY	0.000127723	SELPLG,SELL,ITGAL	0.00692898
21	9	123	3	BIOCARTA_LYM_PATHWAY	4.96939e-05	SELL,ITGA4,ITGAL	0.00692898
21	16	123	3	BIOCARTA_LAIR_PATHWAY	0.000317064	SELPLG,ITGA4,ITGAL	0.0137606
21	10	123	3	BIOCARTA_MONOCYTE_PATHWAY	7.05469e-05	SELL,ITGA4,ITGAL	0.00692898
21	27	123	3	BIOCARTA_NKT_PATHWAY	0.00154607	CD4,CCR7,IL12RB1	0.0419371
21	42	123	4	BIOCARTA_TCR_PATHWAY	0.000446999	LAT,PTPN7,PIK3CG,VAV1	0.0161665
21	12	123	3	BIOCARTA_THELPER_PATHWAY	0.000127723	PTPRC,CD4,ITGAL	0.00692898
23	21	84	3	BIOCARTA_CSK_PATHWAY	0.000238383	ZAP70,CD3E,CSK	0.0103458
23	12	84	3	BIOCARTA_GRANULOCYTES_PATHWAY	4.09618e-05	IFNG,SELL,ITGAL	0.00888872
23	20	84	3	BIOCARTA_IL12_PATHWAY	0.000205193	IFNG,CD3E,IL12RB1	0.0103458
23	15	84	3	BIOCARTA_NO2IL12_PATHWAY	8.36475e-05	IFNG,CD3E,IL12RB1	0.00907575
23	27	84	3	BIOCARTA_NKT_PATHWAY	0.000511147	IFNG,CCR7,IL12RB1	0.0184865
23	42	84	3	BIOCARTA_TCR_PATHWAY	0.00188331	ZAP70,PTPN7,CD3E	0.0371527
23	18	84	3	BIOCARTA_CTLA4_PATHWAY	0.000148122	ICOS,CD3E,CTLA4	0.0103458
28	12	178	3	BIOCARTA_GRANULOCYTES_PATHWAY	0.000380055	ITGB2,ITGAM,SELPLG	0.041236
28	10	178	3	BIOCARTA_MONOCYTE_PATHWAY	0.000211131	ITGB2,ITGAM,ITGA4	0.041236
30	21	261	8	BIOCARTA_CSK_PATHWAY	1.78249e-09	CD3D,LCK,CD3G,CD4,ZAP70,CD3E,PTPRC,CD247	4.83502e-08
30	12	261	5	BIOCARTA_GRANULOCYTES_PATHWAY	1.36597e-06	IFNG,SELL,ITGAL,SELPLG,ITGB2	1.9761e-05
30	9	261	4	BIOCARTA_LYM_PATHWAY	1.25351e-05	SELL,ITGA4,ITGAL,ITGB2	0.000160007
30	10	261	3	BIOCARTA_BLYMPHOCYTE_PATHWAY	0.000649054	PTPRC,ITGAL,ITGB2	0.00612368
30	16	261	4	BIOCARTA_LAIR_PATHWAY	0.000163738	ITGA4,ITGAL,SELPLG,ITGB2	0.00177655
30	13	261	9	BIOCARTA_CTL_PATHWAY	1.27232e-13	CD3D,CD3G,FASLG,PRF1,CD3E,CD247,GZMB,ITGAL,ITGB2	1.38046e-11
30	20	261	6	BIOCARTA_DC_PATHWAY	1.06877e-06	CD5,CD2,IFNG,TLR9,CD7,CD33	1.65659e-05
30	9	261	7	BIOCARTA_TCAPOPTOSIS_PATHWAY	2.11952e-11	CD3D,CD3G,FASLG,CD4,CCR5,CD3E,CD247	7.66558e-10
30	13	261	6	BIOCARTA_IL17_PATHWAY	5.26704e-08	CD3D,CD3G,CD2,CD4,CD3E,CD247	1.03904e-06
30	20	261	4	BIOCARTA_IL2_PATHWAY	0.000411613	LCK,IL2RB,IL2RA,JAK3	0.00425334
30	20	261	7	BIOCARTA_IL12_PATHWAY	3.84462e-08	CD3D,CD3G,IFNG,CCR5,CD3E,IL12RB1,CD247	8.34284e-07
30	37	261	5	BIOCARTA_IL2RB_PATHWAY	0.000518378	FASLG,IL2RB,IL2RA,JAK3,PIK3CG	0.00511309
30	16	261	4	BIOCARTA_IL7_PATHWAY	0.000163738	LCK,JAK3,PIK3CG,IL7R	0.00177655
30	10	261	8	BIOCARTA_TCRA_PATHWAY	4.68958e-13	CD3D,LCK,CD3G,CD4,ZAP70,CD3E,PTPRC,CD247	3.39213e-11
30	10	261	4	BIOCARTA_MONOCYTE_PATHWAY	2.05934e-05	SELL,ITGA4,ITGAL,ITGB2	0.000248264
30	15	261	9	BIOCARTA_NO2IL12_PATHWAY	8.62865e-13	CD3D,CD3G,CD2,IFNG,CD4,CCR5,CD3E,IL12RB1,CD247	4.68104e-11
30	20	261	3	BIOCARTA_NKCELLS_PATHWAY	0.00539058	LAT,KLRD1,VAV1	0.0467903
30	19	261	6	BIOCARTA_TOB1_PATHWAY	7.59673e-07	CD3D,CD3G,IFNG,CD3E,CD247,IL2RA	1.26807e-05
30	27	261	6	BIOCARTA_NKT_PATHWAY	7.33413e-06	IFNG,CD4,CCR5,CCR7,IL12RB1,CCR2	9.94691e-05
30	18	261	6	BIOCARTA_STATHMIN_PATHWAY	5.27791e-07	CD3D,CD3G,CD2,CAMK4,CD3E,CD247	9.54423e-06
30	42	261	10	BIOCARTA_TCR_PATHWAY	2.93735e-09	CD3D,LAT,LCK,CD3G,PTPN7,ZAP70,CD3E,CD247,PIK3CG,VAV1	7.08227e-08
30	11	261	8	BIOCARTA_TCYTOTOXIC_PATHWAY	1.69242e-12	CD3D,CD3G,CD2,CD3E,PTPRC,CD247,ITGAL,ITGB2	7.34512e-11
30	12	261	9	BIOCARTA_THELPER_PATHWAY	3.9746e-14	CD3D,CD3G,CD2,CD4,CD3E,PTPRC,CD247,ITGAL,ITGB2	8.62488e-12
30	17	261	3	BIOCARTA_TH1TH2_PATHWAY	0.0033473	IFNG,IL12RB1,IL2RA	0.0302652
30	18	261	8	BIOCARTA_CTLA4_PATHWAY	4.01883e-10	CD3D,ITK,LCK,CD3G,ICOS,CD3E,CTLA4,CD247	1.24584e-08
36	21	117	6	BIOCARTA_CSK_PATHWAY	1.26681e-08	CD247,CD3D,ZAP70,LCK,CD3G,CD3E	3.05441e-07
36	22	117	3	BIOCARTA_CASPASE_PATHWAY	0.000726199	PRF1,BIRC3,GZMB	0.00926972
36	13	117	7	BIOCARTA_CTL_PATHWAY	3.28915e-12	CD247,CD3D,CD3G,PRF1,CD3E,B2M,GZMB	7.13745e-10
36	20	117	3	BIOCARTA_DC_PATHWAY	0.000544	CD2,CD7,CD40	0.007378
36	9	117	5	BIOCARTA_TCAPOPTOSIS_PATHWAY	4.05602e-09	CD247,CD3D,CD3G,CD28,CD3E	1.37054e-07
36	13	117	5	BIOCARTA_IL17_PATHWAY	4.03625e-08	CD247,CD3D,CD2,CD3G,CD3E	8.75867e-07
36	20	117	6	BIOCARTA_IL12_PATHWAY	9.10897e-09	CD247,CD3D,CD3G,STAT4,CD3E,IL18R1	2.47081e-07
36	16	117	4	BIOCARTA_IL7_PATHWAY	7.07861e-06	LCK,IL7R,NMI,JAK3	0.000109719
36	10	117	6	BIOCARTA_TCRA_PATHWAY	5.27454e-11	CD247,CD3D,ZAP70,LCK,CD3G,CD3E	5.72287e-09
36	15	117	6	BIOCARTA_NO2IL12_PATHWAY	1.21598e-09	CD247,CD3D,CD2,CD3G,STAT4,CD3E	5.27735e-08
36	19	117	5	BIOCARTA_TOB1_PATHWAY	3.50688e-07	CD247,CD3D,CD3G,CD28,CD3E	6.34161e-06
36	27	117	3	BIOCARTA_NKT_PATHWAY	0.00133899	CCR2,CD28,IL18R1	0.0161423
36	18	117	5	BIOCARTA_STATHMIN_PATHWAY	2.60091e-07	CD247,CD3D,CD2,CD3G,CD3E	5.13088e-06
36	42	117	6	BIOCARTA_TCR_PATHWAY	1.06524e-06	CD247,CD3D,ZAP70,LCK,CD3G,CD3E	1.77813e-05
36	11	117	6	BIOCARTA_TCYTOTOXIC_PATHWAY	1.1527e-10	CD247,CD3D,CD2,CD3G,CD28,CD3E	8.33788e-09
36	12	117	6	BIOCARTA_THELPER_PATHWAY	2.29012e-10	CD247,CD3D,CD2,CD3G,CD28,CD3E	1.24239e-08
36	17	117	3	BIOCARTA_TH1TH2_PATHWAY	0.000330331	CD28,IL18R1,CD40	0.00477878
36	18	117	6	BIOCARTA_CTLA4_PATHWAY	4.42111e-09	CD247,CD3D,LCK,CD3G,CD28,CD3E	1.37054e-07
37	14	136	3	BIOCARTA_RANKL_PATHWAY	0.000280657	EIF2AK2,IRF9,IFNB1	0.0203008
37	13	136	4	BIOCARTA_CTL_PATHWAY	5.16205e-06	HLA-A,B2M,FASLG,GZMB	0.00112017
37	37	136	5	BIOCARTA_IL2RB_PATHWAY	2.42464e-05	SOCS1,NMI,FASLG,IL2RB,IL2RA	0.00263073
40	21	203	7	BIOCARTA_CSK_PATHWAY	1.00403e-08	HLA-DRA,PTPRC,CD3D,CD247,CD3G,LCK,CD4	3.11249e-07
40	12	203	3	BIOCARTA_GRANULOCYTES_PATHWAY	0.000558281	SELPLG,ITGAM,SELP	0.00550668
40	10	203	4	BIOCARTA_ASBCELL_PATHWAY	7.6345e-06	CD28,HLA-DRA,FASLG,CD4	0.000127437
40	10	203	3	BIOCARTA_BLYMPHOCYTE_PATHWAY	0.000310952	HLA-DRA,FCGR2B,PTPRC	0.00337383
40	22	203	3	BIOCARTA_CASPASE_PATHWAY	0.00352145	BIRC3,PRF1,GZMB	0.0272912
40	16	203	3	BIOCARTA_LAIR_PATHWAY	0.00136298	SELPLG,VCAM1,SELP	0.0118307
40	13	203	7	BIOCARTA_CTL_PATHWAY	1.63115e-10	B2M,CD3D,CD247,CD3G,FASLG,PRF1,GZMB	1.17986e-08
40	26	203	4	BIOCARTA_INFLAM_PATHWAY	0.000455105	HLA-DRA,CSF1,IL15,CD4	0.00470275
40	20	203	4	BIOCARTA_DC_PATHWAY	0.00015762	CD33,TLR2,CD2,CD7	0.00190019
40	9	203	6	BIOCARTA_TCAPOPTOSIS_PATHWAY	6.03152e-10	CD28,CD3D,CD247,CD3G,FASLG,CD4	3.2721e-08
40	13	203	5	BIOCARTA_IL17_PATHWAY	6.32551e-07	CD3D,CD247,CD2,CD3G,CD4	1.52515e-05
40	9	203	3	BIOCARTA_IL5_PATHWAY	0.000219957	HLA-DRA,IL1B,CD4	0.00251214
40	20	203	5	BIOCARTA_IL12_PATHWAY	7.02916e-06	STAT4,CD3D,CD247,CD3G,IL18R1	0.000127111
40	37	203	4	BIOCARTA_IL2RB_PATHWAY	0.00178084	PIK3CG,NMI,FASLG,JAK3	0.0143127
40	16	203	3	BIOCARTA_IL22BP_PATHWAY	0.00136298	STAT4,IL10RA,JAK3	0.0118307
40	16	203	5	BIOCARTA_IL7_PATHWAY	2.0738e-06	PIK3CG,IL7R,NMI,LCK,JAK3	4.09104e-05
40	10	203	7	BIOCARTA_TCRA_PATHWAY	1.18254e-11	HLA-DRA,PTPRC,CD3D,CD247,CD3G,LCK,CD4	2.56612e-09
40	15	203	6	BIOCARTA_NO2IL12_PATHWAY	3.34758e-08	STAT4,CD3D,CD247,CD2,CD3G,CD4	9.08032e-07
40	20	203	4	BIOCARTA_NKCELLS_PATHWAY	0.00015762	VAV1,B2M,LAT,KLRD1	0.00190019
40	19	203	4	BIOCARTA_TOB1_PATHWAY	0.000127502	CD28,CD3D,CD247,CD3G	0.00172924
40	27	203	5	BIOCARTA_NKT_PATHWAY	3.37682e-05	CD28,CCL4,CCR2,IL18R1,CD4	0.000523407
40	18	203	4	BIOCARTA_STATHMIN_PATHWAY	0.000101782	CD3D,CD247,CD2,CD3G	0.00147245
40	42	203	7	BIOCARTA_TCR_PATHWAY	1.81102e-06	PIK3CG,VAV1,CD3D,CD247,LAT,CD3G,LCK	3.92992e-05
40	11	203	6	BIOCARTA_TCYTOTOXIC_PATHWAY	3.23976e-09	CD28,PTPRC,CD3D,CD247,CD2,CD3G	1.17171e-07
40	12	203	7	BIOCARTA_THELPER_PATHWAY	7.61942e-11	CD28,PTPRC,CD3D,CD247,CD2,CD3G,CD4	8.26707e-09
40	17	203	3	BIOCARTA_TH1TH2_PATHWAY	0.00163789	CD28,HLA-DRA,IL18R1	0.0136701
40	18	203	7	BIOCARTA_CTLA4_PATHWAY	2.84867e-09	CD28,HLA-DRA,CD3D,CD247,CD3G,ITK,LCK	1.17171e-07
40	31	203	4	BIOCARTA_TOLL_PATHWAY	0.000906395	CD14,TLR2,LY96,TLR10	0.00855164
