# Supplementary material for: FGMD: A novel approach for functional gene module detection in cancer
Source: PLoS One. 2017 Dec 15;12(12):e0188900. doi: 10.1371/journal.pone.0188900 (PMC5731741; doi:10.1371/journal.pone.0188900)
Supplement: S12 Table — (XLSX) [file pone.0188900.s012.xlsx]

## Sheet: GO
Module_Number	# of gene in function	# of gene in module	# of common gene	Description	p-value	related_gene	adjusted_p-value
1	30	170	6	POSITIVE_REGULATION_OF_TRANSLATION	1.18603e-06	CD28,SPN,EBI3,TLR4,TLR1,TLR6	8.89522e-05
1	68	170	7	CELL_ACTIVATION	1.52646e-05	CRTAM,CD28,EBI3,TLR4,LAT2,LST1,IL18	0.000659774
1	17	170	4	T_CELL_PROLIFERATION	4.00938e-05	CRTAM,CD28,EBI3,IL18	0.00143815
1	46	170	6	POSITIVE_REGULATION_OF_IMMUNE_SYSTEM_PROCESS	1.59945e-05	CRTAM,CD28,EBI3,LAT2,IL18,C2	0.000659774
1	22	170	6	POSITIVE_REGULATION_OF_CYTOKINE_BIOSYNTHETIC_PROCESS	1.61213e-07	CD28,SPN,EBI3,TLR4,TLR1,TLR6	1.90001e-05
1	38	170	7	CYTOKINE_METABOLIC_PROCESS	2.67788e-07	CD28,SPN,EBI3,TLR4,TLR1,IL18,TLR6	2.45472e-05
1	83	170	6	REGULATION_OF_TRANSLATION	0.00044923	CD28,SPN,EBI3,TLR4,TLR1,TLR6	0.0112308
1	242	170	25	DEFENSE_RESPONSE	1.11022e-16	CD48,CRTAM,SP140,LY96,CCR5,SPN,CD97,AIF1,CD84,PTAFR,LILRB3,C3AR1,NLRC4,RNASE6,AOAH,MNDA,LILRA3,NCF2,LSP1,LILRA1,CCR1,NLRP3,LYZ,TLR6,C2	3.05311e-14
1	156	170	7	REGULATION_OF_PROTEIN_METABOLIC_PROCESS	0.002571	HCLS1,CD28,SPN,EBI3,TLR4,TLR1,TLR6	0.04079
1	65	170	10	CYTOKINE_PRODUCTION	4.25718e-09	CRTAM,CD28,SPN,EBI3,TLR4,NLRC4,TLR1,NLRP3,IL18,TLR6	8.78044e-07
1	284	170	10	CELLULAR_BIOSYNTHETIC_PROCESS	0.00207233	CD28,SPN,EBI3,TLR4,CD74,TLR1,TLR6,ADCY7,CHST11,WARS	0.0344677
1	59	170	6	POSITIVE_REGULATION_OF_MULTICELLULAR_ORGANISMAL_PROCESS	6.77566e-05	CRTAM,CD28,EBI3,LAT2,IL18,C2	0.00211256
1	12	170	3	POSITIVE_REGULATION_OF_T_CELL_PROLIFERATION	0.000332068	CD28,EBI3,IL18	0.00883729
1	66	170	7	POSITIVE_REGULATION_OF_CELLULAR_PROTEIN_METABOLIC_PROCESS	1.25085e-05	HCLS1,CD28,SPN,EBI3,TLR4,TLR1,TLR6	0.00064497
1	61	170	7	LEUKOCYTE_ACTIVATION	7.36392e-06	CRTAM,CD28,EBI3,TLR4,LAT2,LST1,IL18	0.000405016
1	20	170	6	ADAPTIVE_IMMUNE_RESPONSE_GO_0002460	8.54089e-08	CRTAM,IL18BP,EBI3,CD74,IL18,C2	1.40925e-05
1	119	170	10	INFLAMMATORY_RESPONSE	1.46099e-06	CCR5,CD97,AIF1,PTAFR,C3AR1,AOAH,CCR1,NLRP3,LYZ,C2	0.000100443
1	209	170	27	IMMUNE_RESPONSE	0	CRTAM,AIM2,FYB,CD28,LCP2,CCR5,IL18BP,CD97,IL2RA,CTSC,EBI3,CD274,CMKLR1,PTAFR,CTSS,CD74,IRF8,GPR65,CIITA,LAT2,LY86,PTGER4,CCR1,FCGR2B,IL16,IL18,C2	0
1	208	170	8	POSITIVE_REGULATION_OF_METABOLIC_PROCESS	0.003366	HCLS1,CD28,SPN,EBI3,TLR4,SPI1,TLR1,TLR6	0.0497993
1	104	170	7	RESPONSE_TO_BIOTIC_STIMULUS	0.000234167	CRTAM,SPN,LILRB1,NLRC4,FGR,NLRP3,TLR6	0.0064396
1	282	170	11	MACROMOLECULE_BIOSYNTHETIC_PROCESS	0.00054169	CD37,CD28,SPN,EBI3,ST8SIA4,TLR4,TLR1,IL18,TLR6,CHST11,WARS	0.0127684
1	70	170	5	RESPONSE_TO_OTHER_ORGANISM	0.00142977	SPN,LILRB1,NLRC4,FGR,TLR6	0.0262124
1	20	170	3	POSITIVE_REGULATION_OF_T_CELL_ACTIVATION	0.00160493	CD28,EBI3,IL18	0.028784
1	22	170	3	POSITIVE_REGULATION_OF_LYMPHOCYTE_ACTIVATION	0.00213073	CD28,EBI3,IL18	0.0344677
1	21	170	6	ADAPTIVE_IMMUNE_RESPONSE	1.18403e-07	CRTAM,IL18BP,EBI3,CD74,IL18,C2	1.62805e-05
1	22	170	3	DEFENSE_RESPONSE_TO_BACTERIUM	0.00213073	SPN,NLRC4,TLR6	0.0344677
1	293	170	31	IMMUNE_SYSTEM_PROCESS	0	HCLS1,CRTAM,AIM2,FYB,CD28,LCP2,CCR5,IL18BP,CD97,IL2RA,CTSC,EBI3,CD274,CMKLR1,PTAFR,CTSS,TLR4,CD74,SPI1,IRF8,GPR65,CIITA,LAT2,LST1,LY86,PTGER4,CCR1,FCGR2B,IL16,IL18,C2	0
1	15	170	3	REGULATION_OF_T_CELL_PROLIFERATION	0.000669044	CD28,EBI3,IL18	0.0149179
1	41	170	4	T_CELL_ACTIVATION	0.00136734	CRTAM,CD28,EBI3,IL18	0.0256377
1	37	170	7	CYTOKINE_BIOSYNTHETIC_PROCESS	2.20646e-07	CD28,SPN,EBI3,TLR4,TLR1,IL18,TLR6	2.27541e-05
1	203	170	8	POSITIVE_REGULATION_OF_CELLULAR_METABOLIC_PROCESS	0.00290144	HCLS1,CD28,SPN,EBI3,TLR4,SPI1,TLR1,TLR6	0.045164
1	283	170	13	RESPONSE_TO_EXTERNAL_STIMULUS	3.25359e-05	CCR5,SPN,CD97,CMKLR1,AIF1,PTAFR,C3AR1,NLRC4,AOAH,CCR1,NLRP3,LYZ,C2	0.0012201
1	33	170	4	REGULATION_OF_LYMPHOCYTE_ACTIVATION	0.000594668	CD28,EBI3,LST1,IL18	0.0136278
1	68	170	7	POSITIVE_REGULATION_OF_PROTEIN_METABOLIC_PROCESS	1.52646e-05	HCLS1,CD28,SPN,EBI3,TLR4,TLR1,TLR6	0.000659774
1	55	170	6	LYMPHOCYTE_ACTIVATION	4.53313e-05	CRTAM,CD28,EBI3,LAT2,LST1,IL18	0.00149593
1	174	170	10	RESPONSE_TO_WOUNDING	4.23272e-05	CCR5,CD97,AIF1,PTAFR,C3AR1,AOAH,CCR1,NLRP3,LYZ,C2	0.001455
1	10	170	3	DETECTION_OF_BIOTIC_STIMULUS	0.000184319	CRTAM,NLRC4,NLRP3	0.00543082
1	31	170	4	HUMORAL_IMMUNE_RESPONSE	0.000465765	CD28,EBI3,LY86,C2	0.0113016
1	160	170	7	TRANSLATION	0.0029617	CD28,SPN,EBI3,TLR4,TLR1,TLR6,WARS	0.0452482
1	17	170	3	CYTOKINE_SECRETION	0.000982627	CRTAM,NLRC4,NLRP3	0.0207863
1	137	170	7	REGULATION_OF_MULTICELLULAR_ORGANISMAL_PROCESS	0.00122452	CRTAM,CD28,EBI3,LAT2,LST1,IL18,C2	0.024053
1	147	170	7	REGULATION_OF_CELLULAR_PROTEIN_METABOLIC_PROCESS	0.00183708	HCLS1,CD28,SPN,EBI3,TLR4,TLR1,TLR6	0.0315749
1	60	170	7	REGULATION_OF_IMMUNE_SYSTEM_PROCESS	6.58397e-06	CRTAM,CD28,EBI3,LAT2,LST1,IL18,C2	0.000387984
1	34	170	6	REGULATION_OF_CYTOKINE_BIOSYNTHETIC_PROCESS	2.583e-06	CD28,SPN,EBI3,TLR4,TLR1,TLR6	0.000163921
1	51	170	6	CELLULAR_DEFENSE_RESPONSE	2.92844e-05	LY96,CCR5,SPN,MNDA,NCF2,LSP1	0.00115046
3	41	119	4	RESPONSE_TO_VIRUS	0.000359023	CCL5,APOBEC3G,TRIM22,IFI44	0.00955465
3	37	119	4	POSITIVE_REGULATION_OF_RESPONSE_TO_STIMULUS	0.0002402	CD79A,TRAT1,FYN,CD1D	0.00792658
3	113	119	6	POSITIVE_REGULATION_OF_SIGNAL_TRANSDUCTION	0.000351451	CD27,TRAT1,CD40,CASP1,APOL3,LGALS9	0.00955465
3	17	119	3	REGULATION_OF_DEFENSE_RESPONSE	0.000347205	APOBEC3G,NCR1,CD1D	0.00955465
3	140	119	6	MULTI_ORGANISM_PROCESS	0.00108914	CCL5,APOBEC3G,PRF1,TRIM22,CD1D,IFI44	0.0249595
3	30	119	5	JAK_STAT_CASCADE	4.34838e-06	CCR2,STAT4,CCL2,STAT1,NMI	0.000358742
3	17	119	3	VIRAL_GENOME_REPLICATION	0.000347205	APOBEC3G,CCL2,CXCR6	0.00955465
3	68	119	4	CELL_ACTIVATION	0.00243155	CD79A,NLRC3,GP1BA,CD1D	0.0445784
3	46	119	4	POSITIVE_REGULATION_OF_IMMUNE_SYSTEM_PROCESS	0.000560368	CD79A,TRAT1,FYN,CD1D	0.014447
3	68	119	6	HEMOPOIESIS	2.06039e-05	CD79A,LRMP,MAL,ETS1,IFI16,CD1D	0.00121416
3	72	119	6	IMMUNE_SYSTEM_DEVELOPMENT	2.86291e-05	CD79A,LRMP,MAL,ETS1,IFI16,CD1D	0.00138935
3	26	119	3	VIRAL_INFECTIOUS_CYCLE	0.00125728	APOBEC3G,CCL2,CXCR6	0.0272962
3	30	119	3	VIRAL_REPRODUCTIVE_PROCESS	0.00191652	APOBEC3G,CCL2,CXCR6	0.0367704
3	242	119	20	DEFENSE_RESPONSE	8.77076e-15	CD19,CCR2,ITK,TRAT1,CCL5,APOBEC3G,PRF1,GNLY,CD40,CCR7,NCR1,CD1D,HLA-B,HLA-G,HCP5,APOL3,CXCL11,NMI,MX2,CXCL10	2.41196e-12
3	99	119	6	I_KAPPAB_KINASE_NF_KAPPAB_CASCADE	0.000171226	NLRC3,CD40,CASP1,STAT1,APOL3,LGALS9	0.00614179
3	128	119	7	BEHAVIOR	9.32154e-05	CCR2,CCL5,FYN,CCR7,CCL2,CXCL11,CXCL10	0.00366203
3	26	119	4	POSITIVE_REGULATION_OF_IMMUNE_RESPONSE	5.83342e-05	CD79A,TRAT1,FYN,CD1D	0.00267365
3	83	119	6	LOCOMOTORY_BEHAVIOR	6.42267e-05	CCR2,CCL5,CCR7,CCL2,CXCL11,CXCL10	0.00278879
3	59	119	4	POSITIVE_REGULATION_OF_MULTICELLULAR_ORGANISMAL_PROCESS	0.00143878	CD79A,TRAT1,FYN,CD1D	0.0302664
3	30	119	3	IMMUNE_EFFECTOR_PROCESS	0.00191652	APOBEC3G,NCR1,FCN1	0.0367704
3	119	119	8	INFLAMMATORY_RESPONSE	6.4232e-06	CCR2,CCL5,CD40,CCR7,APOL3,CXCL11,NMI,CXCL10	0.00048174
3	16	119	3	ACTIVATION_OF_IMMUNE_RESPONSE	0.000287669	CD79A,TRAT1,FYN	0.0087899
3	93	119	5	CELLULAR_CATION_HOMEOSTASIS	0.00104693	CCR2,CD52,CCL5,CCR7,CCL2	0.0246777
3	284	119	8	RESPONSE_TO_CHEMICAL_STIMULUS	0.00251236	DERL3,CCR2,CCL5,CCR7,CCL2,CXCL11,CXCL10,RTP4	0.0450586
3	209	119	19	IMMUNE_RESPONSE	7.54952e-15	POU2AF1,CD79A,CCR2,MS4A1,TRAT1,CST7,CCL5,IL7R,APOBEC3G,CTSW,FYN,NCR1,ETS1,TRIM22,IL15,CD1D,CCL2,FCN1,PSMB10	2.41196e-12
3	70	119	6	HEMOPOIETIC_OR_LYMPHOID_ORGAN_DEVELOPMENT	2.43514e-05	CD79A,LRMP,MAL,ETS1,IFI16,CD1D	0.00125562
3	104	119	6	RESPONSE_TO_BIOTIC_STIMULUS	0.000224212	DERL3,CCL5,APOBEC3G,TRIM22,CD1D,IFI44	0.00770728
3	264	119	13	PROTEIN_KINASE_CASCADE	2.83298e-07	CCR2,CD27,BLK,NLRC3,STAT4,FYN,CD40,CASP1,CCL2,STAT1,APOL3,LGALS9,NMI	3.89535e-05
3	70	119	5	RESPONSE_TO_OTHER_ORGANISM	0.000283588	CCL5,APOBEC3G,TRIM22,CD1D,IFI44	0.0087899
3	51	119	6	REGULATION_OF_RESPONSE_TO_STIMULUS	3.80195e-06	CD79A,TRAT1,APOBEC3G,FYN,NCR1,CD1D	0.000348512
3	293	119	23	IMMUNE_SYSTEM_PROCESS	2.22045e-16	POU2AF1,CD79A,CCR2,MS4A1,NLRC3,TRAT1,CST7,LRMP,CCL5,IL7R,APOBEC3G,CTSW,FYN,MAL,NCR1,ETS1,IFI16,TRIM22,IL15,CD1D,CCL2,FCN1,PSMB10	1.83187e-13
3	283	119	11	RESPONSE_TO_EXTERNAL_STIMULUS	2.30841e-05	CCR2,CCL5,GP1BA,CD40,CCR7,CD1D,CCL2,APOL3,CXCL11,NMI,CXCL10	0.00125562
3	114	119	5	ION_HOMEOSTASIS	0.00257734	CCR2,CD52,CCL5,CCR7,CCL2	0.0452406
3	22	119	3	INNATE_IMMUNE_RESPONSE	0.000762899	APOBEC3G,NCR1,CD1D	0.0190725
3	95	119	5	CATION_HOMEOSTASIS	0.00115197	CCR2,CD52,CCL5,CCR7,CCL2	0.0256858
3	174	119	9	RESPONSE_TO_WOUNDING	1.41959e-05	CCR2,CCL5,GP1BA,CD40,CCR7,APOL3,CXCL11,NMI,CXCL10	0.000900896
3	31	119	3	HUMORAL_IMMUNE_RESPONSE	0.00210912	POU2AF1,CCL2,PSMB10	0.039546
3	137	119	7	REGULATION_OF_MULTICELLULAR_ORGANISMAL_PROCESS	0.00014266	CD79A,TRAT1,APOBEC3G,FYN,GP1BA,NCR1,CD1D	0.00534974
3	60	119	6	REGULATION_OF_IMMUNE_SYSTEM_PROCESS	9.94635e-06	CD79A,TRAT1,APOBEC3G,FYN,NCR1,CD1D	0.000683811
3	51	119	9	CELLULAR_DEFENSE_RESPONSE	3.09785e-10	CD19,CCR2,ITK,TRAT1,CCL5,PRF1,GNLY,NCR1,HLA-G	6.38931e-08
3	29	119	5	REGULATION_OF_IMMUNE_RESPONSE	3.64773e-06	CD79A,TRAT1,FYN,NCR1,CD1D	0.000348512
4	293	60	9	IMMUNE_SYSTEM_PROCESS	3.23297e-06	CD79B,SLA2,MAP4K1,APOBEC3F,POU2F2,DOCK2,CD4,ITGB2,NCF4	0.0026672
5	68	54	10	CELL_ACTIVATION	5.80647e-14	LAX1,CD7,SIT1,CD3D,LCK,CD2,LAT,SIRPG,ZAP70,CD3E	1.19758e-11
5	46	54	4	POSITIVE_REGULATION_OF_IMMUNE_SYSTEM_PROCESS	2.59774e-05	LCK,SIRPG,ZAP70,CD3E	0.00102054
5	25	54	3	LYMPHOCYTE_DIFFERENTIATION	0.000109215	CD3D,LCK,ZAP70	0.00375428
5	15	54	3	T_CELL_DIFFERENTIATION	2.21889e-05	CD3D,LCK,ZAP70	0.000915293
5	27	54	7	REGULATION_OF_T_CELL_ACTIVATION	5.97566e-12	LAX1,SIT1,LCK,LAT,SIRPG,ZAP70,CD3E	8.21654e-10
5	59	54	5	POSITIVE_REGULATION_OF_MULTICELLULAR_ORGANISMAL_PROCESS	2.67717e-06	LCK,SIRPG,ZAP70,IFNG,CD3E	0.000125915
5	36	54	3	LEUKOCYTE_DIFFERENTIATION	0.000329265	CD3D,LCK,ZAP70	0.0104478
5	61	54	10	LEUKOCYTE_ACTIVATION	1.84297e-14	LAX1,CD7,SIT1,CD3D,LCK,CD2,LAT,SIRPG,ZAP70,CD3E	5.06817e-12
5	206	54	7	POSITIVE_REGULATION_OF_DEVELOPMENTAL_PROCESS	1.13324e-05	CD38,LCK,CD2,ZAP70,RUNX3,TNFRSF8,TNFRSF9	0.000492063
5	209	54	8	IMMUNE_RESPONSE	1.03568e-06	LAX1,PDCD1,CD7,CD96,LAT,ZAP70,CTLA4,SEMA4D	7.76757e-05
5	20	54	4	POSITIVE_REGULATION_OF_T_CELL_ACTIVATION	8.29236e-07	LCK,SIRPG,ZAP70,CD3E	6.8412e-05
5	22	54	4	POSITIVE_REGULATION_OF_LYMPHOCYTE_ACTIVATION	1.24502e-06	LCK,SIRPG,ZAP70,CD3E	8.55951e-05
5	293	54	14	IMMUNE_SYSTEM_PROCESS	2.501e-12	LAX1,PDCD1,CD7,SIT1,CD3D,CD96,LCK,CD2,LAT,SIRPG,ZAP70,CD3E,CTLA4,SEMA4D	4.12665e-10
5	41	54	10	T_CELL_ACTIVATION	2.22045e-16	LAX1,CD7,SIT1,CD3D,LCK,CD2,LAT,SIRPG,ZAP70,CD3E	1.83187e-13
5	33	54	7	REGULATION_OF_LYMPHOCYTE_ACTIVATION	2.82561e-11	LAX1,SIT1,LCK,LAT,SIRPG,ZAP70,CD3E	3.33018e-09
5	55	54	10	LYMPHOCYTE_ACTIVATION	5.9952e-15	LAX1,CD7,SIT1,CD3D,LCK,CD2,LAT,SIRPG,ZAP70,CD3E	2.47302e-12
5	137	54	8	REGULATION_OF_MULTICELLULAR_ORGANISMAL_PROCESS	4.03568e-08	LAX1,SIT1,LCK,LAT,SIRPG,ZAP70,IFNG,CD3E	3.69938e-06
5	60	54	7	REGULATION_OF_IMMUNE_SYSTEM_PROCESS	2.36379e-09	LAX1,SIT1,LCK,LAT,SIRPG,ZAP70,CD3E	2.43766e-07
6	41	130	4	RESPONSE_TO_VIRUS	0.000502075	APOBEC3G,TRIM22,CCL5,APOBEC3F	0.0118346
6	17	130	3	REGULATION_OF_DEFENSE_RESPONSE	0.000450002	CRTAM,APOBEC3G,APOBEC3F	0.0109192
6	140	130	7	MULTI_ORGANISM_PROCESS	0.000281655	CD4,APOBEC3G,TRIM22,PRF1,CCL5,APOBEC3F,SPN	0.00829876
6	132	130	7	POSITIVE_REGULATION_OF_CELL_PROLIFERATION	0.000196194	TNFSF13B,EBI3,IL12RB1,IL18,IL15,IL7,FLT3LG	0.0064744
6	17	130	3	VIRAL_GENOME_REPLICATION	0.000450002	APOBEC3G,CXCR6,APOBEC3F	0.0109192
6	68	130	8	CELL_ACTIVATION	1.7097e-07	CRTAM,CD4,NLRC3,EBI3,LAX1,SLA2,IL18,IL7	1.17542e-05
6	17	130	3	T_CELL_PROLIFERATION	0.000450002	CRTAM,EBI3,IL18	0.0109192
6	46	130	6	POSITIVE_REGULATION_OF_IMMUNE_SYSTEM_PROCESS	3.42345e-06	CRTAM,EBI3,TRAT1,SLA2,IL18,IL7	0.000217258
6	26	130	3	VIRAL_INFECTIOUS_CYCLE	0.00162119	APOBEC3G,CXCR6,APOBEC3F	0.0318447
6	30	130	3	VIRAL_REPRODUCTIVE_PROCESS	0.00246564	APOBEC3G,CXCR6,APOBEC3F	0.0442206
6	242	130	17	DEFENSE_RESPONSE	6.15363e-11	CD48,CRTAM,NCF1,CCR5,CCR2,APOBEC3G,ITK,TRAT1,IL18RAP,APOL3,PRF1,CCL5,SP140,APOBEC3F,GNLY,SPN,CD160	1.26919e-08
6	99	130	5	I_KAPPAB_KINASE_NF_KAPPAB_CASCADE	0.00204576	FASLG,NLRC3,CASP1,APOL3,TNFSF14	0.0392501
6	128	130	6	BEHAVIOR	0.00108296	DOCK2,CCR5,CCR2,CCL5,XCL1,SPN	0.022336
6	26	130	3	POSITIVE_REGULATION_OF_IMMUNE_RESPONSE	0.00162119	CRTAM,TRAT1,SLA2	0.0318447
6	83	130	6	LOCOMOTORY_BEHAVIOR	0.000104942	DOCK2,CCR5,CCR2,CCL5,XCL1,SPN	0.00412146
6	27	130	4	REGULATION_OF_T_CELL_ACTIVATION	9.59666e-05	EBI3,LAX1,IL18,IL7	0.00395862
6	65	130	6	CYTOKINE_PRODUCTION	2.62295e-05	CARD11,CRTAM,EBI3,IL18,IFNG,SPN	0.00135044
6	59	130	8	POSITIVE_REGULATION_OF_MULTICELLULAR_ORGANISMAL_PROCESS	5.49058e-08	CARD11,CRTAM,EBI3,TRAT1,SLA2,IL18,IFNG,IL7	4.52973e-06
6	30	130	4	IMMUNE_EFFECTOR_PROCESS	0.000146738	CRTAM,APOBEC3G,SLA2,APOBEC3F	0.00526341
6	61	130	8	LEUKOCYTE_ACTIVATION	7.18193e-08	CRTAM,CD4,NLRC3,EBI3,LAX1,SLA2,IL18,IL7	5.38645e-06
6	20	130	4	ADAPTIVE_IMMUNE_RESPONSE_GO_0002460	2.78273e-05	CRTAM,EBI3,SLA2,IL18	0.00135044
6	17	130	3	B_CELL_ACTIVATION	0.000450002	LAX1,SLA2,IL7	0.0109192
6	209	130	25	IMMUNE_RESPONSE	0	LCP2,IRF8,CTSS,CRTAM,CST7,CCR5,CCR2,APOBEC3G,EBI3,TRIM22,TRAT1,AIM2,LAX1,SLA2,PDCD1,CCL5,CTSW,IL18,APOBEC3F,IL15,CTLA4,CTSC,IL2RA,IL7,CD274	0
6	104	130	6	RESPONSE_TO_BIOTIC_STIMULUS	0.000361406	CRTAM,APOBEC3G,TRIM22,CCL5,APOBEC3F,SPN	0.0102814
6	264	130	9	PROTEIN_KINASE_CASCADE	0.000667925	CCR2,FASLG,NLRC3,STAT4,MAP4K1,CASP1,LAX1,APOL3,TNFSF14	0.0153066
6	70	130	5	RESPONSE_TO_OTHER_ORGANISM	0.000426465	APOBEC3G,TRIM22,CCL5,APOBEC3F,SPN	0.0109192
6	20	130	3	POSITIVE_REGULATION_OF_T_CELL_ACTIVATION	0.000739579	EBI3,IL18,IL7	0.0164906
6	51	130	5	REGULATION_OF_RESPONSE_TO_STIMULUS	9.49476e-05	CRTAM,APOBEC3G,TRAT1,SLA2,APOBEC3F	0.00395862
6	22	130	3	POSITIVE_REGULATION_OF_LYMPHOCYTE_ACTIVATION	0.000985951	EBI3,IL18,IL7	0.0208567
6	21	130	4	ADAPTIVE_IMMUNE_RESPONSE	3.41343e-05	CRTAM,EBI3,SLA2,IL18	0.00156449
6	293	130	29	IMMUNE_SYSTEM_PROCESS	0	LCP2,DOCK2,IRF8,CTSS,CRTAM,CST7,CD4,CCR5,CCR2,APOBEC3G,NLRC3,EBI3,TRIM22,TRAT1,AIM2,MAP4K1,LAX1,SLA2,PDCD1,CCL5,CTSW,IL18,APOBEC3F,IL15,CTLA4,CTSC,IL2RA,IL7,CD274	0
6	41	130	8	T_CELL_ACTIVATION	2.71157e-09	CRTAM,CD4,NLRC3,EBI3,LAX1,SLA2,IL18,IL7	4.27286e-07
6	33	130	5	REGULATION_OF_LYMPHOCYTE_ACTIVATION	1.09293e-05	EBI3,LAX1,SLA2,IL18,IL7	0.000601112
6	22	130	3	INNATE_IMMUNE_RESPONSE	0.000985951	CRTAM,APOBEC3G,APOBEC3F	0.0208567
6	55	130	8	LYMPHOCYTE_ACTIVATION	3.10752e-08	CRTAM,CD4,NLRC3,EBI3,LAX1,SLA2,IL18,IL7	3.20463e-06
6	31	130	3	HUMORAL_IMMUNE_RESPONSE	0.00271189	EBI3,PDCD1,IL7	0.0476022
6	137	130	11	REGULATION_OF_MULTICELLULAR_ORGANISMAL_PROCESS	4.42451e-08	CARD11,CRTAM,APOBEC3G,EBI3,TRAT1,LAX1,SLA2,IL18,APOBEC3F,IFNG,IL7	4.0558e-06
6	60	130	9	REGULATION_OF_IMMUNE_SYSTEM_PROCESS	3.10753e-09	CRTAM,APOBEC3G,EBI3,TRAT1,LAX1,SLA2,IL18,APOBEC3F,IL7	4.27286e-07
6	13	130	3	REGULATION_OF_IMMUNE_EFFECTOR_PROCESS	0.000194352	CRTAM,APOBEC3G,APOBEC3F	0.0064744
6	51	130	10	CELLULAR_DEFENSE_RESPONSE	2.44362e-11	NCF1,CCR5,CCR2,ITK,TRAT1,PRF1,CCL5,GNLY,SPN,CD160	6.71996e-09
6	29	130	3	REGULATION_OF_IMMUNE_RESPONSE	0.00223375	CRTAM,TRAT1,SLA2	0.040952
7	140	90	6	MULTI_ORGANISM_PROCESS	0.000246025	LILRB1,HLA-DPB1,NLRC4,CD1D,FGR,IL10	0.0259511
7	242	90	13	DEFENSE_RESPONSE	3.35789e-09	AIF1,RNASE6,PTAFR,AOAH,CD84,MNDA,NLRC4,LYZ,CD1D,CD97,CCR1,LILRA3,LILRB3	9.2342e-07
7	20	90	3	ADAPTIVE_IMMUNE_RESPONSE_GO_0002460	0.000251647	CD74,IL18BP,IL10	0.0259511
7	119	90	6	INFLAMMATORY_RESPONSE	0.000101072	AIF1,PTAFR,AOAH,LYZ,CD97,CCR1	0.0138974
7	27	90	3	RESPONSE_TO_BACTERIUM	0.000625499	NLRC4,CD1D,IL10	0.0430031
7	209	90	13	IMMUNE_RESPONSE	5.59272e-10	FYB,NCF4,CD74,PTAFR,CIITA,PTGER4,IL18BP,CD1D,GPR65,CD97,IL10,CCR1,CMKLR1	2.307e-07
7	104	90	5	RESPONSE_TO_BIOTIC_STIMULUS	0.000489333	LILRB1,NLRC4,CD1D,FGR,IL10	0.04037
7	70	90	5	RESPONSE_TO_OTHER_ORGANISM	7.61088e-05	LILRB1,NLRC4,CD1D,FGR,IL10	0.012558
7	21	90	3	ADAPTIVE_IMMUNE_RESPONSE	0.000292259	CD74,IL18BP,IL10	0.0267904
7	26	90	3	PEPTIDYL_TYROSINE_PHOSPHORYLATION	0.000558525	HCLS1,ITGB2,ABI3	0.0418893
7	293	90	17	IMMUNE_SYSTEM_PROCESS	2.86082e-12	HCLS1,FYB,ITGB2,TLR4,NCF4,CD74,PTAFR,CIITA,PTGER4,LST1,IL18BP,CD1D,GPR65,CD97,IL10,CCR1,CMKLR1	2.36018e-09
7	28	90	3	PEPTIDYL_TYROSINE_MODIFICATION	0.000697393	HCLS1,ITGB2,ABI3	0.0442576
7	283	90	11	RESPONSE_TO_EXTERNAL_STIMULUS	1.50945e-06	AIF1,ITGB2,PTAFR,AOAH,NLRC4,LYZ,CD1D,CD97,IL10,CCR1,CMKLR1	0.000311325
7	245	90	7	PROTEIN_AMINO_ACID_PHOSPHORYLATION	0.000869516	HCLS1,GMFG,FYB,ITGB2,ABI3,FGR,STK10	0.0478234
7	174	90	6	RESPONSE_TO_WOUNDING	0.000781865	AIF1,PTAFR,AOAH,LYZ,CD97,CCR1	0.0460742
8	139	71	6	NEGATIVE_REGULATION_OF_APOPTOSIS	6.32655e-05	CD28,TNFAIP8,SERPINB9,CCL2,BIRC3,SEMA4D	0.00186407
8	68	71	10	CELL_ACTIVATION	1.05249e-12	CD2,SIRPG,CD28,SIT1,CD3D,LAT,LCK,ZAP70,CD7,CD3E	1.73661e-10
8	46	71	5	POSITIVE_REGULATION_OF_IMMUNE_SYSTEM_PROCESS	3.00724e-06	SIRPG,CD28,LCK,ZAP70,CD3E	0.000130578
8	25	71	3	LYMPHOCYTE_DIFFERENTIATION	0.000246793	CD3D,LCK,ZAP70	0.00598836
8	68	71	5	HEMOPOIESIS	2.10209e-05	CD3D,LCK,ZAP70,LRMP,IFI16	0.00075401
8	72	71	5	IMMUNE_SYSTEM_DEVELOPMENT	2.77861e-05	CD3D,LCK,ZAP70,LRMP,IFI16	0.000911897
8	15	71	3	T_CELL_DIFFERENTIATION	5.05863e-05	CD3D,LCK,ZAP70	0.00154569
8	27	71	7	REGULATION_OF_T_CELL_ACTIVATION	4.3949e-11	SIRPG,CD28,SIT1,LAT,LCK,ZAP70,CD3E	6.04298e-09
8	59	71	5	POSITIVE_REGULATION_OF_MULTICELLULAR_ORGANISMAL_PROCESS	1.04497e-05	SIRPG,CD28,LCK,ZAP70,CD3E	0.000410522
8	36	71	4	LEUKOCYTE_DIFFERENTIATION	2.87386e-05	CD3D,LCK,ZAP70,IFI16	0.000911897
8	61	71	10	LEUKOCYTE_ACTIVATION	3.35509e-13	CD2,SIRPG,CD28,SIT1,CD3D,LAT,LCK,ZAP70,CD7,CD3E	6.91988e-11
8	206	71	7	POSITIVE_REGULATION_OF_DEVELOPMENTAL_PROCESS	6.92598e-05	CD2,LCK,ZAP70,TNFRSF8,IFI16,STK17B,STK17A	0.00190465
8	209	71	10	IMMUNE_RESPONSE	7.36754e-08	CD28,CD96,LAT,IL16,ZAP70,FCN1,CD7,CCL23,CCL2,SEMA4D	3.6844e-06
8	70	71	5	HEMOPOIETIC_OR_LYMPHOID_ORGAN_DEVELOPMENT	2.42203e-05	CD3D,LCK,ZAP70,LRMP,IFI16	0.000832574
8	20	71	5	POSITIVE_REGULATION_OF_T_CELL_ACTIVATION	3.75804e-08	SIRPG,CD28,LCK,ZAP70,CD3E	2.58365e-06
8	22	71	5	POSITIVE_REGULATION_OF_LYMPHOCYTE_ACTIVATION	6.33433e-08	SIRPG,CD28,LCK,ZAP70,CD3E	3.6844e-06
8	108	71	6	ANTI_APOPTOSIS	1.52048e-05	CD28,TNFAIP8,SERPINB9,CCL2,BIRC3,SEMA4D	0.000570182
8	293	71	18	IMMUNE_SYSTEM_PROCESS	2.66454e-15	CD2,SIRPG,CD28,SIT1,CD3D,CD96,LAT,IL16,LCK,ZAP70,FCN1,LRMP,CD7,CCL23,IFI16,CCL2,CD3E,SEMA4D	1.83187e-12
8	41	71	10	T_CELL_ACTIVATION	4.44089e-15	CD2,SIRPG,CD28,SIT1,CD3D,LAT,LCK,ZAP70,CD7,CD3E	1.83187e-12
8	33	71	7	REGULATION_OF_LYMPHOCYTE_ACTIVATION	2.06521e-10	SIRPG,CD28,SIT1,LAT,LCK,ZAP70,CD3E	2.434e-08
8	55	71	10	LYMPHOCYTE_ACTIVATION	1.11355e-13	CD2,SIRPG,CD28,SIT1,CD3D,LAT,LCK,ZAP70,CD7,CD3E	3.06227e-11
8	183	71	6	NEGATIVE_REGULATION_OF_DEVELOPMENTAL_PROCESS	0.00028528	CD28,TNFAIP8,SERPINB9,CCL2,BIRC3,SEMA4D	0.00653766
8	137	71	7	REGULATION_OF_MULTICELLULAR_ORGANISMAL_PROCESS	4.95068e-06	SIRPG,CD28,SIT1,LAT,LCK,ZAP70,CD3E	0.000204216
8	60	71	7	REGULATION_OF_IMMUNE_SYSTEM_PROCESS	1.67991e-08	SIRPG,CD28,SIT1,LAT,LCK,ZAP70,CD3E	1.25993e-06
8	140	71	6	NEGATIVE_REGULATION_OF_PROGRAMMED_CELL_DEATH	6.58424e-05	CD28,TNFAIP8,SERPINB9,CCL2,BIRC3,SEMA4D	0.0018731
9	209	52	6	IMMUNE_RESPONSE	0.000103395	IL7R,POU2F2,CD79B,POU2AF1,CD79A,MS4A1	0.0426506
9	293	52	7	IMMUNE_SYSTEM_PROCESS	8.37938e-05	IL7R,POU2F2,CD79B,POU2AF1,CD79A,MS4A1,MAL	0.0426506
10	51	137	5	NEURITE_DEVELOPMENT	0.00012162	THY1,FEZ1,GLI2,LAMB1,SPON2	0.0143338
10	95	137	8	SKELETAL_DEVELOPMENT	3.39582e-06	COL1A2,SPARC,FBN1,GLI2,EVC,RUNX2,INHBA,COL12A1	0.00056031
10	41	137	4	AXONOGENESIS	0.000611882	THY1,FEZ1,GLI2,SPON2	0.0417334
10	126	137	7	TISSUE_DEVELOPMENT	0.000203468	COL5A2,SPARC,COL1A1,GLI2,SNAI2,CTGF,RUNX2	0.0180489
10	80	137	6	GENERATION_OF_NEURONS	0.00011414	THY1,SERPINF1,FEZ1,GLI2,LAMB1,SPON2	0.0143338
10	90	137	6	NEUROGENESIS	0.000218775	THY1,SERPINF1,FEZ1,GLI2,LAMB1,SPON2	0.0180489
10	73	137	5	NEURON_DIFFERENTIATION	0.000657617	THY1,FEZ1,GLI2,LAMB1,SPON2	0.0417334
10	59	137	5	NEURON_DEVELOPMENT	0.000243849	THY1,FEZ1,GLI2,LAMB1,SPON2	0.0182887
10	87	137	6	CELL_MIGRATION	0.000181633	THY1,FEZ1,GLI2,LAMB1,SPON2,TBX5	0.0180489
11	228	123	18	DNA_METABOLIC_PROCESS	8.50653e-13	RAD51,BLM,CDT1,MCM7,MCM2,POLG,TOP2A,FEN1,PIF1,KPNA2,CDC6,RNASEH2A,FANCA,XRCC2,RFC4,RAD54B,HELLS,GMNN	7.79765e-11
11	114	123	7	DNA_REPAIR	5.51402e-05	RAD51,BLM,POLG,FEN1,FANCA,XRCC2,RAD54B	0.00129973
11	21	123	5	MITOTIC_CELL_CYCLE_CHECKPOINT	7.76823e-07	BUB1B,CCNA2,ZWINT,MAD2L1,KNTC1	2.91309e-05
11	14	123	3	CYTOKINESIS	0.00020869	NUSAP1,PRC1,RACGAP1	0.0044146
11	16	123	3	NEGATIVE_REGULATION_OF_DNA_METABOLIC_PROCESS	0.000317064	CDT1,CDC6,GMNN	0.00581284
11	145	123	7	REGULATION_OF_KINASE_ACTIVITY	0.000248626	CDKN3,CDC25A,CCNE2,RBL1,CDC6,PKMYT1,CKS1B	0.00512791
11	143	123	6	REGULATION_OF_PROTEIN_KINASE_ACTIVITY	0.0014406	CDKN3,CDC25A,CCNE2,CDC6,PKMYT1,CKS1B	0.0224244
11	13	123	3	CHROMATIN_ASSEMBLY	0.000165002	CHAF1B,CHAF1A,HELLS	0.00358228
11	292	123	9	REGULATION_OF_MOLECULAR_FUNCTION	0.000917442	CDKN3,FBXO5,CDC25A,PIF1,CCNE2,RBL1,CDC6,PKMYT1,CKS1B	0.014841
11	18	123	3	REGULATION_OF_DNA_REPLICATION	0.000456259	CDT1,CDC6,GMNN	0.0080088
11	181	123	10	RESPONSE_TO_ENDOGENOUS_STIMULUS	3.47886e-06	RAD51,BLM,CCNA2,MCM7,POLG,FEN1,FANCA,XRCC2,RAD54B,CHEK2	0.000110387
11	105	123	21	M_PHASE	0	BUB1B,NUSAP1,CENPE,RAD51,UBE2C,KIF15,CCNA2,KIF11,PLK1,AURKA,NEK2,ESPL1,ZWINT,MAD2L1,KPNA2,SMC4,PKMYT1,KNTC1,XRCC2,CIT,RAD54B	0
11	149	123	8	REGULATION_OF_TRANSFERASE_ACTIVITY	4.206e-05	CDKN3,CDC25A,PIF1,CCNE2,RBL1,CDC6,PKMYT1,CKS1B	0.0010515
11	73	123	6	MICROTUBULE_BASED_PROCESS	3.73396e-05	NUSAP1,PRC1,KIF23,KIF11,STMN1,KPNA2	0.000962661
11	22	123	4	DNA_INTEGRITY_CHECKPOINT	3.33454e-05	CCNA2,CDT1,CDC6,CHEK2	0.000887417
11	40	123	9	REGULATION_OF_MITOSIS	4.05604e-11	BUB1B,NUSAP1,UBE2C,CCNA2,NEK2,ZWINT,MAD2L1,PKMYT1,KNTC1	3.34624e-09
11	30	123	5	MICROTUBULE_CYTOSKELETON_ORGANIZATION_AND_BIOGENESIS	5.11454e-06	NUSAP1,PRC1,KIF23,KIF11,STMN1	0.000156278
11	65	123	6	INTERPHASE	1.91574e-05	CENPF,CDKN3,E2F1,KPNA2,CDC7,CDC6	0.000526829
11	177	123	31	CELL_CYCLE_PROCESS	0	BUB1B,NUSAP1,PRC1,KIF23,CENPE,RAD51,UBE2C,KIF15,CCNA2,KIF11,PLK1,CENPF,AURKA,RACGAP1,NEK2,CDKN3,E2F1,ESPL1,STMN1,ZWINT,FBXO5,MAD2L1,KPNA2,SMC4,CDC7,CDC6,PKMYT1,KNTC1,XRCC2,CIT,RAD54B	0
11	14	123	5	MITOTIC_SISTER_CHROMATID_SEGREGATION	8.01893e-08	NUSAP1,CENPE,ESPL1,ZWINT,SMC4	4.72544e-06
11	41	123	6	REGULATION_OF_DNA_METABOLIC_PROCESS	1.2332e-06	RAD51,CDT1,PIF1,KPNA2,CDC6,GMNN	4.42343e-05
11	30	123	3	MEIOTIC_CELL_CYCLE	0.00210624	RAD51,XRCC2,RAD54B	0.0315936
11	142	123	27	MITOTIC_CELL_CYCLE	0	BUB1B,NUSAP1,PRC1,KIF23,CENPE,UBE2C,KIF15,CCNA2,KIF11,PLK1,CENPF,AURKA,NEK2,CDKN3,E2F1,ESPL1,STMN1,ZWINT,FBXO5,MAD2L1,KPNA2,SMC4,CDC7,CDC6,PKMYT1,KNTC1,CIT	0
11	158	123	26	CELL_CYCLE_PHASE	0	BUB1B,NUSAP1,CENPE,RAD51,UBE2C,KIF15,CCNA2,KIF11,PLK1,CENPF,AURKA,NEK2,CDKN3,E2F1,ESPL1,ZWINT,MAD2L1,KPNA2,SMC4,CDC7,CDC6,PKMYT1,KNTC1,XRCC2,CIT,RAD54B	0
11	45	123	9	CELL_CYCLE_CHECKPOINT_GO_0000075	1.26816e-10	BUB1B,CCNA2,CDT1,ZWINT,MAD2L1,CCNE2,CDC6,KNTC1,CHEK2	9.51118e-09
11	29	123	7	CHROMOSOME_SEGREGATION	3.81619e-09	NUSAP1,CENPE,CENPF,ESPL1,ZWINT,TOP2A,SMC4	2.62363e-07
11	15	123	3	ESTABLISHMENT_OF_ORGANELLE_LOCALIZATION	0.000259233	NUSAP1,CENPE,CENPF	0.00521628
11	16	123	3	CELL_DIVISION	0.000317064	NUSAP1,PRC1,RACGAP1	0.00581284
11	87	123	8	DNA_REPLICATION	7.68115e-07	RAD51,CDT1,MCM7,MCM2,CDC6,RNASEH2A,RFC4,GMNN	2.91309e-05
11	250	123	9	REGULATION_OF_CATALYTIC_ACTIVITY	0.000299596	CDKN3,FBXO5,CDC25A,PIF1,CCNE2,RBL1,CDC6,PKMYT1,CKS1B	0.00581284
11	42	123	6	REGULATION_OF_CYCLIN_DEPENDENT_PROTEIN_KINASE_ACTIVITY	1.42871e-06	CDKN3,CDC25A,CCNE2,CDC6,PKMYT1,CKS1B	4.91118e-05
11	21	123	3	DOUBLE_STRAND_BREAK_REPAIR	0.000729834	RAD51,FEN1,RAD54B	0.012544
11	11	123	3	NEGATIVE_REGULATION_OF_DNA_REPLICATION	9.63952e-05	CDT1,CDC6,GMNN	0.00214935
11	42	123	4	DNA_RECOMBINATION	0.000446999	RAD51,BLM,KPNA2,RAD54B	0.0080088
11	8	123	4	MITOTIC_SPINDLE_ORGANIZATION_AND_BIOGENESIS	3.50187e-07	PRC1,KIF23,KIF11,STMN1	1.69944e-05
11	78	123	17	MITOSIS	0	BUB1B,NUSAP1,CENPE,UBE2C,KIF15,CCNA2,KIF11,PLK1,AURKA,NEK2,ESPL1,ZWINT,MAD2L1,SMC4,PKMYT1,KNTC1,CIT	0
11	289	123	38	CELL_CYCLE_GO_0007049	0	BUB1B,NUSAP1,PRC1,KIF23,CENPE,RAD51,UBE2C,KIF15,CCNA2,KIF11,PLK1,CENPF,AURKA,RACGAP1,NEK2,CDKN3,E2F1,CDT1,ESPL1,STMN1,MCM2,ZWINT,FBXO5,CDC25A,MAD2L1,KPNA2,CCNE2,SMC4,CDC7,CDC6,PKMYT1,KNTC1,XRCC2,CKS1B,CIT,RAD54B,CHEK2,GMNN	0
11	15	123	5	SISTER_CHROMATID_SEGREGATION	1.1946e-07	NUSAP1,CENPE,ESPL1,ZWINT,SMC4	6.57033e-06
11	22	123	3	ORGANELLE_LOCALIZATION	0.000839806	NUSAP1,CENPE,CENPF	0.0138568
11	185	123	7	CYTOSKELETON_ORGANIZATION_AND_BIOGENESIS	0.00106677	NUSAP1,PRC1,KIF23,KIF11,RACGAP1,STMN1,KPNA2	0.0169247
11	103	123	10	CHROMOSOME_ORGANIZATION_AND_BIOGENESIS	1.78049e-08	NUSAP1,CENPE,ESPL1,ZWINT,TOP2A,PIF1,SMC4,CHAF1B,CHAF1A,HELLS	1.12993e-06
11	47	123	5	DNA_DEPENDENT_DNA_REPLICATION	4.90055e-05	RAD51,CDT1,CDC6,RFC4,GMNN	0.0011891
11	59	123	6	INTERPHASE_OF_MITOTIC_CELL_CYCLE	1.08972e-05	CENPF,CDKN3,E2F1,KPNA2,CDC7,CDC6	0.000310007
11	29	123	6	DNA_PACKAGING	1.41693e-07	NUSAP1,TOP2A,SMC4,CHAF1B,CHAF1A,HELLS	7.30603e-06
11	9	123	4	SPINDLE_ORGANIZATION_AND_BIOGENESIS	6.26159e-07	PRC1,KIF23,KIF11,STMN1	2.58291e-05
11	146	123	10	RESPONSE_TO_DNA_DAMAGE_STIMULUS	4.90301e-07	RAD51,BLM,CCNA2,MCM7,POLG,FEN1,FANCA,XRCC2,RAD54B,CHEK2	2.12894e-05
11	170	123	19	REGULATION_OF_CELL_CYCLE	2.22045e-16	BUB1B,NUSAP1,UBE2C,CCNA2,NEK2,CDKN3,CDT1,ZWINT,FBXO5,CDC25A,MAD2L1,CCNE2,CDC7,CDC6,PKMYT1,KNTC1,CKS1B,CHEK2,GMNN	2.28983e-14
11	22	123	3	CHROMATIN_ASSEMBLY_OR_DISASSEMBLY	0.000839806	CHAF1B,CHAF1A,HELLS	0.0138568
11	80	123	17	M_PHASE_OF_MITOTIC_CELL_CYCLE	0	BUB1B,NUSAP1,CENPE,UBE2C,KIF15,CCNA2,KIF11,PLK1,AURKA,NEK2,ESPL1,ZWINT,MAD2L1,SMC4,PKMYT1,KNTC1,CIT	0
11	10	123	3	CHROMOSOME_CONDENSATION	7.05469e-05	NUSAP1,TOP2A,SMC4	0.0016167
12	30	114	3	POSITIVE_REGULATION_OF_TRANSLATION	0.00169493	EBI3,TLR4,SPN	0.04994
12	28	114	3	NEGATIVE_REGULATION_OF_MULTICELLULAR_ORGANISMAL_PROCESS	0.0013835	SRGN,SLA2,LST1	0.0422737
12	68	114	7	CELL_ACTIVATION	1.07722e-06	CRTAM,CD4,SLA2,EBI3,LST1,TLR4,IL18	0.000111088
12	17	114	3	T_CELL_PROLIFERATION	0.000306029	CRTAM,EBI3,IL18	0.0140263
12	46	114	4	POSITIVE_REGULATION_OF_IMMUNE_SYSTEM_PROCESS	0.000476421	CRTAM,SLA2,EBI3,IL18	0.0196524
12	22	114	3	POSITIVE_REGULATION_OF_CYTOKINE_BIOSYNTHETIC_PROCESS	0.000673299	EBI3,TLR4,SPN	0.026451
12	38	114	4	CYTOKINE_METABOLIC_PROCESS	0.000226289	EBI3,TLR4,SPN,IL18	0.0109817
12	242	114	12	DEFENSE_RESPONSE	4.86359e-07	CD48,AIF1,NCF1,CRTAM,RNASE6,AOAH,SP140,LY96,LYZ,APOBEC3F,SPN,MNDA	6.9774e-05
12	65	114	7	CYTOKINE_PRODUCTION	7.88891e-07	CARD11,SRGN,CRTAM,EBI3,TLR4,SPN,IL18	9.29765e-05
12	59	114	5	POSITIVE_REGULATION_OF_MULTICELLULAR_ORGANISMAL_PROCESS	0.000102976	CARD11,CRTAM,SLA2,EBI3,IL18	0.00606823
12	30	114	4	IMMUNE_EFFECTOR_PROCESS	8.82256e-05	CRTAM,CD74,SLA2,APOBEC3F	0.00559893
12	61	114	7	LEUKOCYTE_ACTIVATION	5.07447e-07	CRTAM,CD4,SLA2,EBI3,LST1,TLR4,IL18	6.9774e-05
12	20	114	6	ADAPTIVE_IMMUNE_RESPONSE_GO_0002460	7.78691e-09	CRTAM,CD74,SLA2,IL18BP,EBI3,IL18	2.1414e-06
12	209	114	15	IMMUNE_RESPONSE	9.95307e-11	FYB,LCP2,IRF8,CRTAM,CTSS,NCF4,CD74,CIITA,AIM2,SLA2,IL18BP,EBI3,PTGER4,APOBEC3F,IL18	4.10564e-08
12	21	114	6	ADAPTIVE_IMMUNE_RESPONSE	1.08314e-08	CRTAM,CD74,SLA2,IL18BP,EBI3,IL18	2.23398e-06
12	26	114	3	PEPTIDYL_TYROSINE_PHOSPHORYLATION	0.00111077	HCLS1,ITGB2,ABI3	0.0366553
12	54	114	4	PEPTIDYL_AMINO_ACID_MODIFICATION	0.00087937	HCLS1,ITGB2,MAP4K1,ABI3	0.0315426
12	293	114	22	IMMUNE_SYSTEM_PROCESS	9.99201e-16	HCLS1,DOCK2,ITGB2,FYB,LCP2,IRF8,CRTAM,CTSS,NCF4,CD74,CIITA,CD4,AIM2,SLA2,IL18BP,MAP4K1,EBI3,PTGER4,APOBEC3F,LST1,TLR4,IL18	8.24341e-13
12	28	114	3	PEPTIDYL_TYROSINE_MODIFICATION	0.0013835	HCLS1,ITGB2,ABI3	0.0422737
12	41	114	5	T_CELL_ACTIVATION	1.72699e-05	CRTAM,CD4,SLA2,EBI3,IL18	0.0011873
12	37	114	4	CYTOKINE_BIOSYNTHETIC_PROCESS	0.00020371	EBI3,TLR4,SPN,IL18	0.0105038
12	33	114	4	REGULATION_OF_LYMPHOCYTE_ACTIVATION	0.000129339	SLA2,EBI3,LST1,IL18	0.00711364
12	55	114	6	LYMPHOCYTE_ACTIVATION	4.6458e-06	CRTAM,CD4,SLA2,EBI3,LST1,IL18	0.000425865
12	137	114	8	REGULATION_OF_MULTICELLULAR_ORGANISMAL_PROCESS	1.32093e-05	CARD11,SRGN,CRTAM,SLA2,EBI3,APOBEC3F,LST1,IL18	0.000990701
12	60	114	6	REGULATION_OF_IMMUNE_SYSTEM_PROCESS	7.76858e-06	CRTAM,SLA2,EBI3,APOBEC3F,LST1,IL18	0.000640908
12	51	114	4	CELLULAR_DEFENSE_RESPONSE	0.000707686	NCF1,LY96,SPN,MNDA	0.0265382
13	25	73	3	LYMPHOCYTE_DIFFERENTIATION	0.000267944	CD79A,IL7,CD1D	0.0245615
13	68	73	4	HEMOPOIESIS	0.000392278	CD79A,IFI16,IL7,CD1D	0.0294209
13	72	73	4	IMMUNE_SYSTEM_DEVELOPMENT	0.000488026	CD79A,IFI16,IL7,CD1D	0.0309709
13	242	73	8	DEFENSE_RESPONSE	3.0421e-05	PTAFR,CD40,APOBEC3G,LILRB3,CD97,CCR7,CCL23,CD1D	0.00441079
13	83	73	4	LOCOMOTORY_BEHAVIOR	0.000835804	PTAFR,CCR7,CMKLR1,CCL23	0.0430961
13	36	73	4	LEUKOCYTE_DIFFERENTIATION	3.20784e-05	CD79A,IFI16,IL7,CD1D	0.00441079
13	119	73	5	INFLAMMATORY_RESPONSE	0.000345064	PTAFR,CD40,CD97,CCR7,CCL23	0.0284678
13	206	73	6	POSITIVE_REGULATION_OF_DEVELOPMENTAL_PROCESS	0.000622154	CD27,STK17B,IFI16,CASP10,IL7,STK17A	0.0342184
13	209	73	15	IMMUNE_RESPONSE	1.1724e-13	PTAFR,APOBEC3G,IL7R,CD97,FCN1,POU2AF1,TRIM22,CMKLR1,IL16,CD79A,IL7,IL15,CCL23,CTSC,CD1D	9.67226e-11
13	70	73	4	HEMOPOIETIC_OR_LYMPHOID_ORGAN_DEVELOPMENT	0.000438288	CD79A,IFI16,IL7,CD1D	0.0301323
13	293	73	16	IMMUNE_SYSTEM_PROCESS	1.12066e-12	PTAFR,APOBEC3G,IL7R,CD97,FCN1,POU2AF1,TRIM22,CMKLR1,IL16,CD79A,IFI16,IL7,IL15,CCL23,CTSC,CD1D	4.62272e-10
13	283	73	7	RESPONSE_TO_EXTERNAL_STIMULUS	0.000577159	PTAFR,CD40,CD97,CCR7,CMKLR1,CCL23,CD1D	0.0340111
13	60	73	4	REGULATION_OF_IMMUNE_SYSTEM_PROCESS	0.000242195	APOBEC3G,CD79A,IL7,CD1D	0.0245615
14	242	63	8	DEFENSE_RESPONSE	1.01312e-05	CCR5,CCR2,TRAT1,ITK,IL18RAP,PRF1,CCL5,GNLY	0.00119403
14	83	63	4	LOCOMOTORY_BEHAVIOR	0.000477876	CCR5,CCR2,XCL1,CCL5	0.0262832
14	93	63	4	CELLULAR_CATION_HOMEOSTASIS	0.000734843	CCR5,CCR2,XCL1,CCL5	0.0378903
14	209	63	10	IMMUNE_RESPONSE	2.25662e-08	CCR5,CST7,CCR2,TRAT1,LAX1,PDCD1,CTSW,CCL5,CTLA4,IL2RA	6.20569e-06
14	264	63	6	PROTEIN_KINASE_CASCADE	0.00103382	CCR2,FASLG,NLRC3,LAX1,STAT4,TNFAIP3	0.0473834
14	293	63	11	IMMUNE_SYSTEM_PROCESS	5.10561e-08	CCR5,CST7,CCR2,TRAT1,NLRC3,LAX1,PDCD1,CTSW,CCL5,CTLA4,IL2RA	1.05303e-05
14	95	63	4	CATION_HOMEOSTASIS	0.000796016	CCR5,CCR2,XCL1,CCL5	0.0386302
14	51	63	7	CELLULAR_DEFENSE_RESPONSE	2.21737e-09	CCR5,CCR2,TRAT1,ITK,PRF1,CCL5,GNLY	1.82933e-06
15	86	160	8	MUSCLE_DEVELOPMENT	5.08434e-06	ADAM12,COL6A3,AEBP1,SGCD,ITGA11,EVC,TAGLN,COL5A3	0.000699096
15	51	160	5	NEURITE_DEVELOPMENT	0.000251194	THY1,LAMB1,FEZ1,SPON2,GLI2	0.0219424
15	95	160	11	SKELETAL_DEVELOPMENT	8.16242e-09	COL1A2,POSTN,SPARC,FBN1,AEBP1,EVC,INHBA,RUNX2,COL12A1,BMP1,GLI2	1.3468e-06
15	126	160	8	TISSUE_DEVELOPMENT	8.26232e-05	COL5A2,SPARC,COL1A1,SNAI2,RUNX2,BMP1,CTGF,GLI2	0.00852052
15	80	160	6	GENERATION_OF_NEURONS	0.000265968	SERPINF1,THY1,LAMB1,FEZ1,SPON2,GLI2	0.0219424
15	131	160	7	ORGAN_MORPHOGENESIS	0.000659394	DCN,SERPINF1,THY1,LAMB1,COL18A1,COL5A3,GLI2	0.0388571
15	90	160	6	NEUROGENESIS	0.000502954	SERPINF1,THY1,LAMB1,FEZ1,SPON2,GLI2	0.0319182
15	59	160	5	NEURON_DEVELOPMENT	0.00049837	THY1,LAMB1,FEZ1,SPON2,GLI2	0.0319182
15	87	160	6	CELL_MIGRATION	0.000419257	THY1,LAMB1,FEZ1,SPON2,TBX5,GLI2	0.0314443
16	112	78	6	GENERATION_OF_PRECURSOR_METABOLITES_AND_ENERGY	3.21147e-05	ADIPOQ,LEP,AOC3,AQP7,PPARG,CDO1	0.0264946
17	242	63	8	DEFENSE_RESPONSE	1.01312e-05	MX1,RSAD2,MX2,HLA-G,HLA-B,HCP5,CXCL11,APOL3	0.00835823
18	68	58	10	CELL_ACTIVATION	1.24789e-13	CD3D,SIT1,LAT,CD2,LCK,SIRPG,NLRC3,ZAP70,CD7,CD3E	2.05902e-11
18	46	58	5	POSITIVE_REGULATION_OF_IMMUNE_SYSTEM_PROCESS	1.09164e-06	TRAT1,LCK,SIRPG,ZAP70,CD3E	7.62096e-05
18	25	58	3	LYMPHOCYTE_DIFFERENTIATION	0.00013524	CD3D,LCK,ZAP70	0.00656312
18	242	58	6	DEFENSE_RESPONSE	0.000420061	CCR2,TRAT1,ITK,PTPRCAP,APOBEC3G,CCR7	0.0182395
18	15	58	3	T_CELL_DIFFERENTIATION	2.75336e-05	CD3D,LCK,ZAP70	0.0014197
18	27	58	6	REGULATION_OF_T_CELL_ACTIVATION	9.25616e-10	SIT1,LAT,LCK,SIRPG,ZAP70,CD3E	1.0909e-07
18	59	58	5	POSITIVE_REGULATION_OF_MULTICELLULAR_ORGANISMAL_PROCESS	3.83056e-06	TRAT1,LCK,SIRPG,ZAP70,CD3E	0.000225729
18	36	58	3	LEUKOCYTE_DIFFERENTIATION	0.000406794	CD3D,LCK,ZAP70	0.0182395
18	61	58	10	LEUKOCYTE_ACTIVATION	3.95239e-14	CD3D,SIT1,LAT,CD2,LCK,SIRPG,NLRC3,ZAP70,CD7,CD3E	8.15181e-12
18	93	58	4	CELLULAR_CATION_HOMEOSTASIS	0.000536465	CCR2,CD52,LCK,CCR7	0.0221292
18	206	58	5	POSITIVE_REGULATION_OF_DEVELOPMENTAL_PROCESS	0.0014344	CD2,LCK,ZAP70,TNFRSF8,RUNX3	0.0422636
18	209	58	10	IMMUNE_RESPONSE	9.81536e-09	CCR2,TRAT1,LAT,CST7,CD96,IL7R,ZAP70,APOBEC3G,CD7,SEMA4D	8.99741e-07
18	20	58	4	POSITIVE_REGULATION_OF_T_CELL_ACTIVATION	1.1085e-06	LCK,SIRPG,ZAP70,CD3E	7.62096e-05
18	131	58	4	CELLULAR_HOMEOSTASIS	0.00192147	CCR2,CD52,LCK,CCR7	0.0495379
18	22	58	4	POSITIVE_REGULATION_OF_LYMPHOCYTE_ACTIVATION	1.66357e-06	LCK,SIRPG,ZAP70,CD3E	0.000105573
18	293	58	17	IMMUNE_SYSTEM_PROCESS	1.11022e-15	CCR2,TRAT1,CD3D,SIT1,LAT,CST7,CD2,LCK,CD96,SIRPG,NLRC3,IL7R,ZAP70,APOBEC3G,CD7,CD3E,SEMA4D	4.57967e-13
18	41	58	10	T_CELL_ACTIVATION	4.44089e-16	CD3D,SIT1,LAT,CD2,LCK,SIRPG,NLRC3,ZAP70,CD7,CD3E	3.66374e-13
18	114	58	4	ION_HOMEOSTASIS	0.00115136	CCR2,CD52,LCK,CCR7	0.0365335
18	33	58	6	REGULATION_OF_LYMPHOCYTE_ACTIVATION	3.39928e-09	SIT1,LAT,LCK,SIRPG,ZAP70,CD3E	3.50551e-07
18	55	58	10	LYMPHOCYTE_ACTIVATION	1.31006e-14	CD3D,SIT1,LAT,CD2,LCK,SIRPG,NLRC3,ZAP70,CD7,CD3E	3.60267e-12
18	95	58	4	CATION_HOMEOSTASIS	0.000581443	CCR2,CD52,LCK,CCR7	0.0228424
18	137	58	8	REGULATION_OF_MULTICELLULAR_ORGANISMAL_PROCESS	7.2003e-08	TRAT1,SIT1,LAT,LCK,SIRPG,ZAP70,APOBEC3G,CD3E	5.94024e-06
18	60	58	8	REGULATION_OF_IMMUNE_SYSTEM_PROCESS	9.3654e-11	TRAT1,SIT1,LAT,LCK,SIRPG,ZAP70,APOBEC3G,CD3E	1.28774e-08
18	51	58	3	CELLULAR_DEFENSE_RESPONSE	0.00113661	CCR2,TRAT1,ITK	0.0365335
19	128	56	5	BEHAVIOR	0.000138451	DOCK2,CCR5,CCL5,SPN,CXCL9	0.0285555
19	83	56	5	LOCOMOTORY_BEHAVIOR	1.73574e-05	DOCK2,CCR5,CCL5,SPN,CXCL9	0.00477329
19	293	56	8	IMMUNE_SYSTEM_PROCESS	1.66393e-05	SLA2,DOCK2,CCR5,MAP4K1,CCL5,EBI3,CD4,POU2F2	0.00477329
19	51	56	6	CELLULAR_DEFENSE_RESPONSE	4.21508e-08	CCR5,CCL5,NCF1,SPN,GNLY,CXCL9	3.47744e-05
20	242	54	8	DEFENSE_RESPONSE	3.10143e-06	IL18RAP,PRF1,CD97,PTAFR,APOBEC3F,LILRB3,APOL3,CXCL11	0.000639669
20	83	54	4	LOCOMOTORY_BEHAVIOR	0.000263922	XCL1,PTAFR,CMKLR1,CXCL11	0.0311051
20	119	54	5	INFLAMMATORY_RESPONSE	8.23429e-05	IL18RAP,CD97,PTAFR,APOL3,CXCL11	0.0118587
20	209	54	11	IMMUNE_RESPONSE	2.65635e-10	LAX1,CTSW,CD97,PTAFR,IL2RA,TRIM22,APOBEC3F,CTSC,IL7,CMKLR1,IL15	2.19149e-07
20	293	54	11	IMMUNE_SYSTEM_PROCESS	9.34294e-09	LAX1,CTSW,CD97,PTAFR,IL2RA,TRIM22,APOBEC3F,CTSC,IL7,CMKLR1,IL15	3.85396e-06
20	283	54	7	RESPONSE_TO_EXTERNAL_STIMULUS	8.62449e-05	XCL1,IL18RAP,CD97,PTAFR,CMKLR1,APOL3,CXCL11	0.0118587
20	174	54	5	RESPONSE_TO_WOUNDING	0.000483727	IL18RAP,CD97,PTAFR,APOL3,CXCL11	0.0498843
21	209	51	7	IMMUNE_RESPONSE	8.44527e-06	LCP2,CRTAM,IRF8,NCF4,PTGER4,CTSS,IL18	0.00348367
21	293	51	9	IMMUNE_SYSTEM_PROCESS	7.81425e-07	LCP2,CRTAM,IRF8,ITGB2,NCF4,PTGER4,CTSS,IL18,LST1	0.000644675
22	30	122	4	POSITIVE_REGULATION_OF_TRANSLATION	0.00011479	CD28,EBI3,LTB,TLR4	0.00526123
22	17	122	3	REGULATION_OF_DEFENSE_RESPONSE	0.000373545	CRTAM,APOBEC3G,CD1D	0.0118529
22	68	122	7	CELL_ACTIVATION	1.7021e-06	CD28,CRTAM,EBI3,TLR4,CD1D,LST1,IL18	0.000175529
22	17	122	4	T_CELL_PROLIFERATION	1.08583e-05	CD28,CRTAM,EBI3,IL18	0.000895812
22	46	122	5	POSITIVE_REGULATION_OF_IMMUNE_SYSTEM_PROCESS	4.2401e-05	CD28,CRTAM,EBI3,CD1D,IL18	0.0021863
22	22	122	4	POSITIVE_REGULATION_OF_CYTOKINE_BIOSYNTHETIC_PROCESS	3.22934e-05	CD28,EBI3,LTB,TLR4	0.00177614
22	38	122	5	CYTOKINE_METABOLIC_PROCESS	1.63923e-05	CD28,EBI3,LTB,TLR4,IL18	0.00112697
22	242	122	15	DEFENSE_RESPONSE	2.0358e-09	CD48,AIF1,RNASE6,AOAH,CRTAM,APOBEC3G,PTAFR,LY96,CCR7,LYZ,CD1D,CCL23,LILRB3,MNDA,LSP1	5.59844e-07
22	27	122	3	REGULATION_OF_T_CELL_ACTIVATION	0.00151025	CD28,EBI3,IL18	0.040192
22	65	122	6	CYTOKINE_PRODUCTION	1.82872e-05	CD28,CRTAM,EBI3,LTB,TLR4,IL18	0.00116054
22	59	122	5	POSITIVE_REGULATION_OF_MULTICELLULAR_ORGANISMAL_PROCESS	0.000141809	CD28,CRTAM,EBI3,CD1D,IL18	0.0058496
22	30	122	4	IMMUNE_EFFECTOR_PROCESS	0.00011479	CRTAM,CD74,APOBEC3G,FCN1	0.00526123
22	12	122	3	POSITIVE_REGULATION_OF_T_CELL_PROLIFERATION	0.000124667	CD28,EBI3,IL18	0.00541316
22	61	122	7	LEUKOCYTE_ACTIVATION	8.04546e-07	CD28,CRTAM,EBI3,TLR4,CD1D,LST1,IL18	9.48215e-05
22	20	122	5	ADAPTIVE_IMMUNE_RESPONSE_GO_0002460	5.72217e-07	CRTAM,EBI3,CD74,IL18BP,IL18	9.48215e-05
22	119	122	6	INFLAMMATORY_RESPONSE	0.000529346	AIF1,AOAH,PTAFR,CCR7,LYZ,CCL23	0.0161745
22	209	122	19	IMMUNE_RESPONSE	1.22125e-14	LCP2,IL16,IRF8,CD28,CRTAM,EBI3,CD74,APOBEC3G,PTAFR,NCF4,CIITA,CTSS,IL7R,PTGER4,IL18BP,FCN1,CD1D,CCL23,IL18	5.03764e-12
22	20	122	3	POSITIVE_REGULATION_OF_T_CELL_ACTIVATION	0.000614688	CD28,EBI3,IL18	0.0181113
22	22	122	3	POSITIVE_REGULATION_OF_LYMPHOCYTE_ACTIVATION	0.000820136	CD28,EBI3,IL18	0.0225537
22	21	122	5	ADAPTIVE_IMMUNE_RESPONSE	7.45941e-07	CRTAM,EBI3,CD74,IL18BP,IL18	9.48215e-05
22	293	122	23	IMMUNE_SYSTEM_PROCESS	4.44089e-16	LCP2,IL16,IRF8,CD28,ITGB2,CRTAM,EBI3,CD74,APOBEC3G,PTAFR,NCF4,CIITA,CTSS,IL7R,PTGER4,IL18BP,TLR4,FCN1,CD1D,IFI16,LST1,CCL23,IL18	3.66374e-13
22	15	122	3	REGULATION_OF_T_CELL_PROLIFERATION	0.00025307	CD28,EBI3,IL18	0.0083513
22	41	122	5	T_CELL_ACTIVATION	2.39804e-05	CD28,CRTAM,EBI3,CD1D,IL18	0.00141313
22	37	122	5	CYTOKINE_BIOSYNTHETIC_PROCESS	1.43324e-05	CD28,EBI3,LTB,TLR4,IL18	0.00107493
22	33	122	4	REGULATION_OF_LYMPHOCYTE_ACTIVATION	0.00016806	CD28,EBI3,LST1,IL18	0.00630223
22	22	122	3	INNATE_IMMUNE_RESPONSE	0.000820136	CRTAM,APOBEC3G,CD1D	0.0225537
22	55	122	6	LYMPHOCYTE_ACTIVATION	6.87821e-06	CD28,CRTAM,EBI3,CD1D,LST1,IL18	0.000630502
22	137	122	7	REGULATION_OF_MULTICELLULAR_ORGANISMAL_PROCESS	0.000166596	CD28,CRTAM,EBI3,APOBEC3G,CD1D,LST1,IL18	0.00630223
22	60	122	7	REGULATION_OF_IMMUNE_SYSTEM_PROCESS	7.17238e-07	CD28,CRTAM,EBI3,APOBEC3G,CD1D,LST1,IL18	9.48215e-05
22	34	122	4	REGULATION_OF_CYTOKINE_BIOSYNTHETIC_PROCESS	0.000189222	CD28,EBI3,LTB,TLR4	0.00678733
23	113	111	5	POSITIVE_REGULATION_OF_SIGNAL_TRANSDUCTION	0.00182914	TRAT1,CD40,FASLG,CASP1,APOL3	0.0264745
23	132	111	5	POSITIVE_REGULATION_OF_CELL_PROLIFERATION	0.00359117	SIRPG,TNFSF13B,CD3E,IL7,IL15	0.0470272
23	30	111	3	JAK_STAT_CASCADE	0.00157009	CCR2,STAT4,CCL2	0.0233284
23	139	111	6	NEGATIVE_REGULATION_OF_APOPTOSIS	0.000729279	IL2RB,TNFAIP8,SERPINB9,IL7,BIRC3,CCL2	0.0122489
23	68	111	13	CELL_ACTIVATION	3.77476e-15	CD2,CD3D,SIT1,LAT,SIRPG,LCK,NLRC3,LAX1,ZAP70,CD3E,CD7,IL7,CD79A	5.19029e-13
23	46	111	7	POSITIVE_REGULATION_OF_IMMUNE_SYSTEM_PROCESS	5.70879e-08	SIRPG,TRAT1,LCK,ZAP70,CD3E,IL7,CD79A	3.13983e-06
23	25	111	5	LYMPHOCYTE_DIFFERENTIATION	1.18699e-06	CD3D,LCK,ZAP70,IL7,CD79A	3.91707e-05
23	68	111	5	HEMOPOIESIS	0.000178813	CD3D,LCK,ZAP70,IL7,CD79A	0.00398704
23	72	111	5	IMMUNE_SYSTEM_DEVELOPMENT	0.000234198	CD3D,LCK,ZAP70,IL7,CD79A	0.00483033
23	242	111	11	DEFENSE_RESPONSE	2.67948e-06	CCR2,TRAT1,ITK,CCR5,CD40,PTPRCAP,CCL5,IL18RAP,PRF1,GNLY,APOL3	8.18731e-05
23	99	111	6	I_KAPPAB_KINASE_NF_KAPPAB_CASCADE	0.000116781	NLRC3,CD40,FASLG,CASP1,TNFAIP3,APOL3	0.00267624
23	128	111	5	BEHAVIOR	0.00314711	CCR2,CCR5,CCL5,XCL1,CCL2	0.0418768
23	83	111	5	LOCOMOTORY_BEHAVIOR	0.000454357	CCR2,CCR5,CCL5,XCL1,CCL2	0.00832987
23	15	111	4	T_CELL_DIFFERENTIATION	4.33183e-06	CD3D,LCK,ZAP70,IL7	0.000127634
23	27	111	8	REGULATION_OF_T_CELL_ACTIVATION	1.94789e-11	SIT1,LAT,SIRPG,LCK,LAX1,ZAP70,CD3E,IL7	2.00876e-09
23	59	111	8	POSITIVE_REGULATION_OF_MULTICELLULAR_ORGANISMAL_PROCESS	1.58535e-08	SIRPG,TRAT1,LCK,ZAP70,CD3E,IFNG,IL7,CD79A	9.34226e-07
23	36	111	5	LEUKOCYTE_DIFFERENTIATION	7.87091e-06	CD3D,LCK,ZAP70,IL7,CD79A	0.000223914
23	76	111	4	POSITIVE_REGULATION_OF_I_KAPPAB_KINASE_NF_KAPPAB_CASCADE	0.00283496	CD40,FASLG,CASP1,APOL3	0.0389807
23	35	111	3	VIRAL_REPRODUCTION	0.00246113	GFI1,CXCR6,CCL2	0.0344141
23	61	111	13	LEUKOCYTE_ACTIVATION	8.88178e-16	CD2,CD3D,SIT1,LAT,SIRPG,LCK,NLRC3,LAX1,ZAP70,CD3E,CD7,IL7,CD79A	1.46549e-13
23	119	111	6	INFLAMMATORY_RESPONSE	0.000319216	CCR2,CCR5,CD40,CCL5,IL18RAP,APOL3	0.00612449
23	93	111	6	CELLULAR_CATION_HOMEOSTASIS	8.24759e-05	CCR2,LCK,CCR5,CCL5,XCL1,CCL2	0.0020619
23	17	111	3	B_CELL_ACTIVATION	0.000282916	LAX1,IL7,CD79A	0.00555729
23	206	111	9	POSITIVE_REGULATION_OF_DEVELOPMENTAL_PROCESS	3.09963e-05	CD2,LCK,FASLG,ZAP70,RUNX3,CD38,TNFRSF8,IL7,TNFRSF9	0.000852397
23	209	111	22	IMMUNE_RESPONSE	0	CCR2,CST7,CD96,LAT,TRAT1,CCR5,LAX1,ZAP70,TRIM22,CCL5,PDCD1,AIM2,CTSW,POU2AF1,CTLA4,CD7,IL7,CD79A,CTSC,IL15,IL2RA,CCL2	0
23	70	111	5	HEMOPOIETIC_OR_LYMPHOID_ORGAN_DEVELOPMENT	0.000205083	CD3D,LCK,ZAP70,IL7,CD79A	0.00445247
23	264	111	10	PROTEIN_KINASE_CASCADE	3.77212e-05	CCR2,NLRC3,STAT4,CD40,FASLG,LAX1,CASP1,TNFAIP3,CCL2,APOL3	0.00100387
23	20	111	5	POSITIVE_REGULATION_OF_T_CELL_ACTIVATION	3.57219e-07	SIRPG,LCK,ZAP70,CD3E,IL7	1.47353e-05
23	189	111	7	HOMEOSTATIC_PROCESS	0.000658974	CCR2,LCK,CCR5,CCL5,XCL1,IL7,CCL2	0.0113261
23	131	111	6	CELLULAR_HOMEOSTASIS	0.000533483	CCR2,LCK,CCR5,CCL5,XCL1,CCL2	0.00936433
23	22	111	5	POSITIVE_REGULATION_OF_LYMPHOCYTE_ACTIVATION	5.99313e-07	SIRPG,LCK,ZAP70,CD3E,IL7	2.24742e-05
23	108	111	5	ANTI_APOPTOSIS	0.00149751	IL2RB,TNFAIP8,SERPINB9,BIRC3,CCL2	0.0228786
23	293	111	29	IMMUNE_SYSTEM_PROCESS	0	CCR2,CD2,CD3D,SIT1,CST7,CD96,LAT,SIRPG,TRAT1,LCK,NLRC3,CCR5,LAX1,ZAP70,TRIM22,CCL5,PDCD1,AIM2,CTSW,POU2AF1,CD3E,CTLA4,CD7,IL7,CD79A,CTSC,IL15,IL2RA,CCL2	0
23	41	111	12	T_CELL_ACTIVATION	2.22045e-16	CD2,CD3D,SIT1,LAT,SIRPG,LCK,NLRC3,LAX1,ZAP70,CD3E,CD7,IL7	4.57967e-14
23	283	111	8	RESPONSE_TO_EXTERNAL_STIMULUS	0.0015835	CCR2,CCR5,CD40,CCL5,XCL1,IL18RAP,CCL2,APOL3	0.0233284
23	140	111	6	CHEMICAL_HOMEOSTASIS	0.000757207	CCR2,LCK,CCR5,CCL5,XCL1,CCL2	0.0122489
23	114	111	6	ION_HOMEOSTASIS	0.000253102	CCR2,LCK,CCR5,CCL5,XCL1,CCL2	0.0050929
23	33	111	8	REGULATION_OF_LYMPHOCYTE_ACTIVATION	1.1723e-10	SIT1,LAT,SIRPG,LCK,LAX1,ZAP70,CD3E,IL7	9.67146e-09
23	55	111	13	LYMPHOCYTE_ACTIVATION	2.22045e-16	CD2,CD3D,SIT1,LAT,SIRPG,LCK,NLRC3,LAX1,ZAP70,CD3E,CD7,IL7,CD79A	4.57967e-14
23	95	111	6	CATION_HOMEOSTASIS	9.28705e-05	CCR2,LCK,CCR5,CCL5,XCL1,CCL2	0.00218909
23	174	111	6	RESPONSE_TO_WOUNDING	0.00230851	CCR2,CCR5,CD40,CCL5,IL18RAP,APOL3	0.0328366
23	183	111	6	NEGATIVE_REGULATION_OF_DEVELOPMENTAL_PROCESS	0.00296756	IL2RB,TNFAIP8,SERPINB9,IL7,BIRC3,CCL2	0.040135
23	31	111	4	HUMORAL_IMMUNE_RESPONSE	9.07691e-05	PDCD1,POU2AF1,IL7,CCL2	0.00218909
23	137	111	11	REGULATION_OF_MULTICELLULAR_ORGANISMAL_PROCESS	8.4018e-09	SIT1,LAT,SIRPG,TRAT1,LCK,LAX1,ZAP70,CD3E,IFNG,IL7,CD79A	6.30135e-07
23	60	111	10	REGULATION_OF_IMMUNE_SYSTEM_PROCESS	2.7669e-11	SIT1,LAT,SIRPG,TRAT1,LCK,LAX1,ZAP70,CD3E,IL7,CD79A	2.53632e-09
23	140	111	6	NEGATIVE_REGULATION_OF_PROGRAMMED_CELL_DEATH	0.000757207	IL2RB,TNFAIP8,SERPINB9,IL7,BIRC3,CCL2	0.0122489
23	51	111	7	CELLULAR_DEFENSE_RESPONSE	1.19622e-07	CCR2,TRAT1,ITK,CCR5,CCL5,PRF1,GNLY	5.80517e-06
23	277	111	8	REGULATION_OF_CELL_PROLIFERATION	0.00138278	SIRPG,TNFSF13B,RUNX3,TNFRSF8,CD3E,IL7,TNFRSF9,IL15	0.0215244
23	82	111	5	REGULATION_OF_I_KAPPAB_KINASE_NF_KAPPAB_CASCADE	0.000429605	CD40,FASLG,CASP1,TNFAIP3,APOL3	0.00805509
24	28	66	3	NEGATIVE_REGULATION_OF_MULTICELLULAR_ORGANISMAL_PROCESS	0.000280282	SRGN,SLA2,GP1BA	0.0456226
24	68	66	4	HEMOPOIESIS	0.000266293	HCLS1,CD4,MAP4K1,LRMP	0.0456226
24	72	66	4	IMMUNE_SYSTEM_DEVELOPMENT	0.000331801	HCLS1,CD4,MAP4K1,LRMP	0.0456226
24	209	66	8	IMMUNE_RESPONSE	4.92278e-06	FYB,SLA2,CD79B,CD97,POU2F2,CMKLR1,MS4A1,APOBEC3F	0.00203065
24	70	66	4	HEMOPOIETIC_OR_LYMPHOID_ORGAN_DEVELOPMENT	0.000297755	HCLS1,CD4,MAP4K1,LRMP	0.0456226
24	293	66	13	IMMUNE_SYSTEM_PROCESS	6.37284e-10	HCLS1,DOCK2,FYB,CD4,MAP4K1,SLA2,CD79B,LRMP,CD97,POU2F2,CMKLR1,MS4A1,APOBEC3F	5.25759e-07
24	137	66	5	REGULATION_OF_MULTICELLULAR_ORGANISMAL_PROCESS	0.000412684	SRGN,CARD11,SLA2,APOBEC3F,GP1BA	0.0486378
25	41	113	5	RESPONSE_TO_VIRUS	1.6547e-05	LILRB1,APOBEC3G,TRIM22,FGR,CCL5	0.00111834
25	140	113	8	MULTI_ORGANISM_PROCESS	1.45047e-05	LILRB1,APOBEC3G,TRIM22,FGR,PRF1,NLRC4,CCL5,IL10	0.00108785
25	242	113	19	DEFENSE_RESPONSE	4.16334e-14	AOAH,PTAFR,CD84,CCR5,CCR2,CD40,APOBEC3G,ITK,TRAT1,IL18RAP,PRF1,NLRC4,CCL5,LYZ,LILRB3,GNLY,APOL3,LILRA3,CCR1	1.71738e-11
25	99	113	5	I_KAPPAB_KINASE_NF_KAPPAB_CASCADE	0.00109971	FASLG,CD40,NLRC3,CASP1,APOL3	0.0471238
25	128	113	7	BEHAVIOR	6.71651e-05	PTAFR,CCR5,CCR2,CCL5,XCL1,CMKLR1,IL10	0.00395794
25	83	113	7	LOCOMOTORY_BEHAVIOR	3.94462e-06	PTAFR,CCR5,CCR2,CCL5,XCL1,CMKLR1,IL10	0.000325431
25	119	113	10	INFLAMMATORY_RESPONSE	3.17502e-08	AOAH,PTAFR,CCR5,CCR2,CD40,IL18RAP,CCL5,LYZ,APOL3,CCR1	5.23879e-06
25	93	113	5	CELLULAR_CATION_HOMEOSTASIS	0.00082946	CCR5,CCR2,CCL5,XCL1,CCR1	0.0402532
25	209	113	19	IMMUNE_RESPONSE	2.88658e-15	CST7,PTAFR,CTSS,CCR5,CCR2,APOBEC3G,TRAT1,TRIM22,AIM2,PDCD1,CCL5,CMKLR1,CTSW,IL15,CTLA4,IL10,CTSC,CCR1,IL2RA	2.38143e-12
25	104	113	7	RESPONSE_TO_BIOTIC_STIMULUS	1.76223e-05	LILRB1,APOBEC3G,TRIM22,FGR,NLRC4,CCL5,IL10	0.00111834
25	264	113	8	PROTEIN_KINASE_CASCADE	0.0011424	CCR2,FASLG,CD40,STAT4,NLRC3,CASP1,APOL3,STK17B	0.0471238
25	70	113	7	RESPONSE_TO_OTHER_ORGANISM	1.23879e-06	LILRB1,APOBEC3G,TRIM22,FGR,NLRC4,CCL5,IL10	0.000113556
25	293	113	20	IMMUNE_SYSTEM_PROCESS	1.19016e-13	CST7,PTAFR,CTSS,CCR5,CCR2,APOBEC3G,TRAT1,NLRC3,TRIM22,AIM2,PDCD1,CCL5,CMKLR1,CTSW,IL15,CTLA4,IL10,CTSC,CCR1,IL2RA	3.27294e-11
25	283	113	14	RESPONSE_TO_EXTERNAL_STIMULUS	4.66033e-08	AOAH,PTAFR,CCR5,CCR2,CD40,IL18RAP,NLRC4,CCL5,LYZ,XCL1,CMKLR1,APOL3,IL10,CCR1	6.40795e-06
25	95	113	5	CATION_HOMEOSTASIS	0.000913299	CCR5,CCR2,CCL5,XCL1,CCR1	0.0418596
25	174	113	10	RESPONSE_TO_WOUNDING	1.12092e-06	AOAH,PTAFR,CCR5,CCR2,CD40,IL18RAP,CCL5,LYZ,APOL3,CCR1	0.000113556
25	51	113	7	CELLULAR_DEFENSE_RESPONSE	1.35292e-07	CCR5,CCR2,ITK,TRAT1,PRF1,CCL5,GNLY	1.59451e-05
26	30	87	5	POSITIVE_REGULATION_OF_TRANSLATION	9.21681e-07	TLR4,CD28,EBI3,IRF4,TLR1	5.61078e-05
26	17	87	3	REGULATION_OF_DEFENSE_RESPONSE	0.00013759	CRTAM,CD1D,APOBEC3F	0.00369596
26	68	87	7	CELL_ACTIVATION	1.69177e-07	TLR4,CRTAM,CD28,EBI3,LAX1,CD1D,IL18	1.21646e-05
26	17	87	4	T_CELL_PROLIFERATION	2.82265e-06	CRTAM,CD28,EBI3,IL18	0.000145543
26	46	87	5	POSITIVE_REGULATION_OF_IMMUNE_SYSTEM_PROCESS	8.2152e-06	CRTAM,CD28,EBI3,CD1D,IL18	0.000398679
26	22	87	5	POSITIVE_REGULATION_OF_CYTOKINE_BIOSYNTHETIC_PROCESS	1.7694e-07	TLR4,CD28,EBI3,IRF4,TLR1	1.21646e-05
26	38	87	6	CYTOKINE_METABOLIC_PROCESS	9.84524e-08	TLR4,CD28,EBI3,IL18,IRF4,TLR1	1.21646e-05
26	83	87	5	REGULATION_OF_TRANSLATION	0.000145958	TLR4,CD28,EBI3,IRF4,TLR1	0.00376297
26	242	87	9	DEFENSE_RESPONSE	1.5518e-05	CD48,AIF1,RNASE6,CRTAM,LY96,MNDA,LSP1,CD1D,APOBEC3F	0.000711241
26	156	87	5	REGULATION_OF_PROTEIN_METABOLIC_PROCESS	0.00256916	TLR4,CD28,EBI3,IRF4,TLR1	0.0418612
26	27	87	4	REGULATION_OF_T_CELL_ACTIVATION	1.98729e-05	CD28,EBI3,LAX1,IL18	0.000819758
26	65	87	7	CYTOKINE_PRODUCTION	1.23286e-07	TLR4,CRTAM,CD28,EBI3,IL18,IRF4,TLR1	1.21646e-05
26	59	87	5	POSITIVE_REGULATION_OF_MULTICELLULAR_ORGANISMAL_PROCESS	2.82053e-05	CRTAM,CD28,EBI3,CD1D,IL18	0.0010577
26	30	87	3	IMMUNE_EFFECTOR_PROCESS	0.000776036	CD74,CRTAM,APOBEC3F	0.0160057
26	12	87	3	POSITIVE_REGULATION_OF_T_CELL_PROLIFERATION	4.5502e-05	CD28,EBI3,IL18	0.00150157
26	66	87	5	POSITIVE_REGULATION_OF_CELLULAR_PROTEIN_METABOLIC_PROCESS	4.87022e-05	TLR4,CD28,EBI3,IRF4,TLR1	0.00154536
26	61	87	7	LEUKOCYTE_ACTIVATION	7.87827e-08	TLR4,CRTAM,CD28,EBI3,LAX1,CD1D,IL18	1.21646e-05
26	20	87	5	ADAPTIVE_IMMUNE_RESPONSE_GO_0002460	1.0517e-07	CD74,CRTAM,EBI3,IL18BP,IL18	1.21646e-05
26	10	87	3	INTERLEUKIN_2_PRODUCTION	2.50383e-05	CD28,IL18,IRF4	0.000983646
26	209	87	18	IMMUNE_RESPONSE	3.33067e-16	LCP2,IRF8,CD74,CRTAM,CD28,CIITA,EBI3,IL16,LAX1,IL18BP,PTGER4,GPR65,CD1D,POU2F2,APOBEC3F,CCL2,IL18,CD79B	1.3739e-13
26	282	87	7	MACROMOLECULE_BIOSYNTHETIC_PROCESS	0.00160615	CD37,TLR4,CD28,EBI3,IL18,IRF4,TLR1	0.028193
26	20	87	3	POSITIVE_REGULATION_OF_T_CELL_ACTIVATION	0.000227652	CD28,EBI3,IL18	0.00536607
26	22	87	3	POSITIVE_REGULATION_OF_LYMPHOCYTE_ACTIVATION	0.000304846	CD28,EBI3,IL18	0.00679725
26	21	87	5	ADAPTIVE_IMMUNE_RESPONSE	1.37379e-07	CD74,CRTAM,EBI3,IL18BP,IL18	1.21646e-05
26	293	87	21	IMMUNE_SYSTEM_PROCESS	0	LCP2,IRF8,CD74,TLR4,CRTAM,CD28,CIITA,EBI3,IL16,LAX1,IL18BP,PTGER4,GPR65,CD1D,POU2F2,LRMP,APOBEC3F,IFI16,CCL2,IL18,CD79B	0
26	15	87	3	REGULATION_OF_T_CELL_PROLIFERATION	9.28752e-05	CD28,EBI3,IL18	0.0027365
26	41	87	6	T_CELL_ACTIVATION	1.58038e-07	CRTAM,CD28,EBI3,LAX1,CD1D,IL18	1.21646e-05
26	37	87	6	CYTOKINE_BIOSYNTHETIC_PROCESS	8.33099e-08	TLR4,CD28,EBI3,IL18,IRF4,TLR1	1.21646e-05
26	33	87	4	REGULATION_OF_LYMPHOCYTE_ACTIVATION	4.50688e-05	CD28,EBI3,LAX1,IL18	0.00150157
26	68	87	5	POSITIVE_REGULATION_OF_PROTEIN_METABOLIC_PROCESS	5.62696e-05	TLR4,CD28,EBI3,IRF4,TLR1	0.00171935
26	22	87	3	INNATE_IMMUNE_RESPONSE	0.000304846	CRTAM,CD1D,APOBEC3F	0.00679725
26	55	87	6	LYMPHOCYTE_ACTIVATION	9.52132e-07	CRTAM,CD28,EBI3,LAX1,CD1D,IL18	5.61078e-05
26	31	87	4	HUMORAL_IMMUNE_RESPONSE	3.49769e-05	CD28,EBI3,POU2F2,CCL2	0.00125461
26	160	87	5	TRANSLATION	0.00286615	TLR4,CD28,EBI3,IRF4,TLR1	0.0437884
26	137	87	7	REGULATION_OF_MULTICELLULAR_ORGANISMAL_PROCESS	1.91637e-05	CRTAM,CD28,EBI3,LAX1,CD1D,APOBEC3F,IL18	0.000819758
26	147	87	5	REGULATION_OF_CELLULAR_PROTEIN_METABOLIC_PROCESS	0.0019835	TLR4,CD28,EBI3,IRF4,TLR1	0.0333957
26	60	87	7	REGULATION_OF_IMMUNE_SYSTEM_PROCESS	7.00838e-08	CRTAM,CD28,EBI3,LAX1,CD1D,APOBEC3F,IL18	1.21646e-05
26	34	87	5	REGULATION_OF_CYTOKINE_BIOSYNTHETIC_PROCESS	1.76569e-06	TLR4,CD28,EBI3,IRF4,TLR1	9.71132e-05
27	30	97	3	POSITIVE_REGULATION_OF_TRANSLATION	0.00106439	EBI3,LTB,TNFRSF8	0.0165683
27	139	97	7	NEGATIVE_REGULATION_OF_APOPTOSIS	4.27094e-05	CD74,IL2RB,TNFAIP8,CD27,SERPINB9,CCL2,BIRC3	0.00131739
27	68	97	13	CELL_ACTIVATION	6.66134e-16	SIT1,CD3D,CRTAM,CD2,SIRPG,LCK,LAT,EBI3,LAX1,ZAP70,CD7,CD3E,CD1D	1.09912e-13
27	17	97	3	T_CELL_PROLIFERATION	0.000189992	CRTAM,EBI3,CD3E	0.00391859
27	46	97	7	POSITIVE_REGULATION_OF_IMMUNE_SYSTEM_PROCESS	2.23264e-08	CRTAM,SIRPG,LCK,EBI3,ZAP70,CD3E,CD1D	1.67448e-06
27	25	97	4	LYMPHOCYTE_DIFFERENTIATION	2.22422e-05	CD3D,LCK,ZAP70,CD1D	0.00079782
27	68	97	5	HEMOPOIESIS	9.46247e-05	HCLS1,CD3D,LCK,ZAP70,CD1D	0.00237402
27	72	97	5	IMMUNE_SYSTEM_DEVELOPMENT	0.000124332	HCLS1,CD3D,LCK,ZAP70,CD1D	0.00277227
27	22	97	3	POSITIVE_REGULATION_OF_CYTOKINE_BIOSYNTHETIC_PROCESS	0.000419856	EBI3,LTB,TNFRSF8	0.00721627
27	38	97	3	CYTOKINE_METABOLIC_PROCESS	0.00212689	EBI3,LTB,TNFRSF8	0.0287653
27	242	97	8	DEFENSE_RESPONSE	0.000231228	CRTAM,CD40,PTPRCAP,IL18RAP,CCR7,LYZ,CCL23,CD1D	0.00454198
27	83	97	4	LOCOMOTORY_BEHAVIOR	0.00239595	XCL1,CCR7,CCL23,CCL2	0.0313755
27	15	97	4	T_CELL_DIFFERENTIATION	2.5278e-06	CD3D,LCK,ZAP70,CD1D	9.93064e-05
27	27	97	8	REGULATION_OF_T_CELL_ACTIVATION	6.48237e-12	SIT1,SIRPG,LCK,LAT,EBI3,LAX1,ZAP70,CD3E	7.27996e-10
27	65	97	5	CYTOKINE_PRODUCTION	7.61864e-05	SRGN,CRTAM,EBI3,LTB,TNFRSF8	0.00209513
27	59	97	7	POSITIVE_REGULATION_OF_MULTICELLULAR_ORGANISMAL_PROCESS	1.32486e-07	CRTAM,SIRPG,LCK,EBI3,ZAP70,CD3E,CD1D	7.8072e-06
27	36	97	4	LEUKOCYTE_DIFFERENTIATION	9.78384e-05	CD3D,LCK,ZAP70,CD1D	0.00237402
27	30	97	3	IMMUNE_EFFECTOR_PROCESS	0.00106439	CRTAM,CD74,FCN1	0.0165683
27	66	97	4	POSITIVE_REGULATION_OF_CELLULAR_PROTEIN_METABOLIC_PROCESS	0.00102545	HCLS1,EBI3,LTB,TNFRSF8	0.0165683
27	61	97	13	LEUKOCYTE_ACTIVATION	1.11022e-16	SIT1,CD3D,CRTAM,CD2,SIRPG,LCK,LAT,EBI3,LAX1,ZAP70,CD7,CD3E,CD1D	2.28983e-14
27	20	97	3	ADAPTIVE_IMMUNE_RESPONSE_GO_0002460	0.000313864	CRTAM,CD74,EBI3	0.00575417
27	119	97	5	INFLAMMATORY_RESPONSE	0.00126462	CD40,IL18RAP,CCR7,LYZ,CCL23	0.0189693
27	93	97	6	CELLULAR_CATION_HOMEOSTASIS	3.87039e-05	CD52,LCK,XCL1,CCR7,CCL23,CCL2	0.00127723
27	206	97	7	POSITIVE_REGULATION_OF_DEVELOPMENTAL_PROCESS	0.000488828	CRTAM,CD2,LCK,ZAP70,CD38,CD27,TNFRSF8	0.00823026
27	209	97	16	IMMUNE_RESPONSE	6.45706e-13	FYB,IRF8,CRTAM,CD74,LAT,CD96,EBI3,LAX1,ZAP70,IL7R,PTGER4,FCN1,CD7,CCL23,CCL2,CD1D	8.87845e-11
27	70	97	5	HEMOPOIETIC_OR_LYMPHOID_ORGAN_DEVELOPMENT	0.000108701	HCLS1,CD3D,LCK,ZAP70,CD1D	0.00256224
27	264	97	7	PROTEIN_KINASE_CASCADE	0.00206916	HCLS1,FYB,CD40,LAX1,CD27,CCL2,TNFAIP3	0.0284509
27	20	97	5	POSITIVE_REGULATION_OF_T_CELL_ACTIVATION	1.81836e-07	SIRPG,LCK,EBI3,ZAP70,CD3E	1.0001e-05
27	189	97	7	HOMEOSTATIC_PROCESS	0.000290808	HCLS1,CD52,LCK,XCL1,CCR7,CCL23,CCL2	0.00545264
27	131	97	6	CELLULAR_HOMEOSTASIS	0.000258299	CD52,LCK,XCL1,CCR7,CCL23,CCL2	0.00495574
27	22	97	5	POSITIVE_REGULATION_OF_LYMPHOCYTE_ACTIVATION	3.05567e-07	SIRPG,LCK,EBI3,ZAP70,CD3E	1.40051e-05
27	21	97	3	ADAPTIVE_IMMUNE_RESPONSE	0.000364384	CRTAM,CD74,EBI3	0.0064829
27	108	97	6	ANTI_APOPTOSIS	8.95748e-05	IL2RB,TNFAIP8,CD27,SERPINB9,CCL2,BIRC3	0.00237402
27	155	97	5	PROTEIN_COMPLEX_ASSEMBLY	0.00399923	CD74,CD40,IL2RB,TRAF1,CD3E	0.0499904
27	293	97	23	IMMUNE_SYSTEM_PROCESS	0	HCLS1,FYB,IRF8,SIT1,CD3D,CRTAM,CD74,CD2,SIRPG,LCK,LAT,CD96,EBI3,LAX1,ZAP70,IL7R,PTGER4,FCN1,CD7,CD3E,CCL23,CCL2,CD1D	0
27	41	97	13	T_CELL_ACTIVATION	0	SIT1,CD3D,CRTAM,CD2,SIRPG,LCK,LAT,EBI3,LAX1,ZAP70,CD7,CD3E,CD1D	0
27	37	97	3	CYTOKINE_BIOSYNTHETIC_PROCESS	0.00196856	EBI3,LTB,TNFRSF8	0.0275264
27	283	97	8	RESPONSE_TO_EXTERNAL_STIMULUS	0.000656441	CD40,IL18RAP,XCL1,CCR7,LYZ,CCL23,CCL2,CD1D	0.0108313
27	140	97	6	CHEMICAL_HOMEOSTASIS	0.000369329	CD52,LCK,XCL1,CCR7,CCL23,CCL2	0.0064829
27	114	97	6	ION_HOMEOSTASIS	0.000120848	CD52,LCK,XCL1,CCR7,CCL23,CCL2	0.00276944
27	33	97	8	REGULATION_OF_LYMPHOCYTE_ACTIVATION	3.92171e-11	SIT1,SIRPG,LCK,LAT,EBI3,LAX1,ZAP70,CD3E	3.5949e-09
27	68	97	4	POSITIVE_REGULATION_OF_PROTEIN_METABOLIC_PROCESS	0.00114686	HCLS1,EBI3,LTB,TNFRSF8	0.0175214
27	55	97	13	LYMPHOCYTE_ACTIVATION	0	SIT1,CD3D,CRTAM,CD2,SIRPG,LCK,LAT,EBI3,LAX1,ZAP70,CD7,CD3E,CD1D	0
27	95	97	6	CATION_HOMEOSTASIS	4.36539e-05	CD52,LCK,XCL1,CCR7,CCL23,CCL2	0.00131739
27	183	97	8	NEGATIVE_REGULATION_OF_DEVELOPMENTAL_PROCESS	3.29454e-05	SRGN,CD74,IL2RB,TNFAIP8,CD27,SERPINB9,CCL2,BIRC3	0.0011325
27	137	97	11	REGULATION_OF_MULTICELLULAR_ORGANISMAL_PROCESS	1.97771e-09	SRGN,SIT1,CRTAM,SIRPG,LCK,LAT,EBI3,LAX1,ZAP70,CD3E,CD1D	1.63161e-07
27	60	97	10	REGULATION_OF_IMMUNE_SYSTEM_PROCESS	7.05935e-12	SIT1,CRTAM,SIRPG,LCK,LAT,EBI3,LAX1,ZAP70,CD3E,CD1D	7.27996e-10
27	34	97	3	REGULATION_OF_CYTOKINE_BIOSYNTHETIC_PROCESS	0.00153843	EBI3,LTB,TNFRSF8	0.0226644
27	140	97	7	NEGATIVE_REGULATION_OF_PROGRAMMED_CELL_DEATH	4.47115e-05	CD74,IL2RB,TNFAIP8,CD27,SERPINB9,CCL2,BIRC3	0.00131739
28	30	73	3	POSITIVE_REGULATION_OF_TRANSLATION	0.000464428	CD28,IRF4,SPN	0.0273681
28	68	73	4	CELL_ACTIVATION	0.000392278	CD4,CD28,SLA2,CD79A	0.0248946
28	68	73	5	HEMOPOIESIS	2.4074e-05	CD4,MAP4K1,LRMP,IFI16,CD79A	0.00437349
28	72	73	5	IMMUNE_SYSTEM_DEVELOPMENT	3.18072e-05	CD4,MAP4K1,LRMP,IFI16,CD79A	0.00437349
28	22	73	3	POSITIVE_REGULATION_OF_CYTOKINE_BIOSYNTHETIC_PROCESS	0.000181382	CD28,IRF4,SPN	0.018705
28	38	73	3	CYTOKINE_METABOLIC_PROCESS	0.00093728	CD28,IRF4,SPN	0.0368217
28	65	73	4	CYTOKINE_PRODUCTION	0.000329889	CARD11,CD28,IRF4,SPN	0.0226798
28	59	73	4	POSITIVE_REGULATION_OF_MULTICELLULAR_ORGANISMAL_PROCESS	0.000226917	CARD11,CD28,SLA2,CD79A	0.0187206
28	36	73	3	LEUKOCYTE_DIFFERENTIATION	0.000799087	CD4,IFI16,CD79A	0.0366248
28	61	73	4	LEUKOCYTE_ACTIVATION	0.0002582	CD4,CD28,SLA2,CD79A	0.019365
28	206	73	6	POSITIVE_REGULATION_OF_DEVELOPMENTAL_PROCESS	0.000622154	RUNX3,TNFSF14,IFI16,CASP10,STK17B,STK17A	0.0320798
28	209	73	8	IMMUNE_RESPONSE	1.05594e-05	CD28,SLA2,POU2F2,POU2AF1,CMKLR1,CD79B,CD79A,MS4A1	0.00435577
28	70	73	5	HEMOPOIETIC_OR_LYMPHOID_ORGAN_DEVELOPMENT	2.77318e-05	CD4,MAP4K1,LRMP,IFI16,CD79A	0.00437349
28	293	73	13	IMMUNE_SYSTEM_PROCESS	2.36598e-09	DOCK2,CD4,CD28,MAP4K1,SLA2,POU2F2,POU2AF1,CMKLR1,CD79B,LRMP,IFI16,CD79A,MS4A1	1.95194e-06
28	41	73	3	T_CELL_ACTIVATION	0.00117151	CD4,CD28,SLA2	0.0398446
28	37	73	3	CYTOKINE_BIOSYNTHETIC_PROCESS	0.000866433	CD28,IRF4,SPN	0.0368217
28	55	73	4	LYMPHOCYTE_ACTIVATION	0.00017267	CD4,CD28,SLA2,CD79A	0.018705
28	31	73	3	HUMORAL_IMMUNE_RESPONSE	0.000512317	CD28,POU2F2,POU2AF1	0.0281774
28	34	73	3	REGULATION_OF_CYTOKINE_BIOSYNTHETIC_PROCESS	0.000674609	CD28,IRF4,SPN	0.0327384
29	209	55	13	IMMUNE_RESPONSE	7.7216e-13	NCF4,PTAFR,CTSS,CIITA,IL18BP,AIM2,TRIM22,CD97,APOBEC3F,IL15,CTSC,IL18,IL7	6.37032e-10
29	293	55	14	IMMUNE_SYSTEM_PROCESS	3.29414e-12	ITGB2,NCF4,PTAFR,CTSS,CIITA,IL18BP,AIM2,TRIM22,CD97,APOBEC3F,IL15,CTSC,IL18,IL7	1.35883e-09
30	242	52	10	DEFENSE_RESPONSE	1.31188e-08	CCR5,CCR2,ITK,TRAT1,APOBEC3G,CCL5,SP140,PRF1,GNLY,CXCL11	2.1646e-06
30	83	52	4	LOCOMOTORY_BEHAVIOR	0.00022792	CCR5,CCR2,CCL5,CXCL11	0.026862
30	209	52	12	IMMUNE_RESPONSE	8.20533e-12	CST7,CCR5,CCR2,TRAT1,PDCD1,APOBEC3G,CCL5,CTSW,CTLA4,IL2RA,CD274,SEMA4D	6.76939e-09
30	293	52	13	IMMUNE_SYSTEM_PROCESS	2.5558e-11	CST7,CCR5,CCR2,TRAT1,NLRC3,PDCD1,APOBEC3G,CCL5,CTSW,CTLA4,IL2RA,CD274,SEMA4D	1.05427e-08
30	51	52	7	CELLULAR_DEFENSE_RESPONSE	5.52276e-10	CCR5,CCR2,ITK,TRAT1,CCL5,PRF1,GNLY	1.51876e-07
31	20	75	3	AXON_GUIDANCE	0.000146582	FEZ1,SPON2,GLI2	0.0109937
31	51	75	5	NEURITE_DEVELOPMENT	6.63067e-06	THY1,FEZ1,LAMB1,SPON2,GLI2	0.0020105
31	41	75	4	AXONOGENESIS	6.01656e-05	THY1,FEZ1,SPON2,GLI2	0.00787807
31	47	75	4	CELLULAR_MORPHOGENESIS_DURING_DIFFERENTIATION	0.000103487	THY1,FEZ1,SPON2,GLI2	0.00853769
31	80	75	6	GENERATION_OF_NEURONS	3.67703e-06	THY1,SERPINF1,FEZ1,LAMB1,SPON2,GLI2	0.0020105
31	131	75	5	ORGAN_MORPHOGENESIS	0.000607449	THY1,SERPINF1,LAMB1,COL18A1,GLI2	0.0318207
31	71	75	4	NEGATIVE_REGULATION_OF_TRANSCRIPTION_FROM_RNA_POLYMERASE_II_PROMOTER	0.00051285	SNAI2,GLIS3,GLI2,FST	0.0302215
31	90	75	6	NEUROGENESIS	7.3109e-06	THY1,SERPINF1,FEZ1,LAMB1,SPON2,GLI2	0.0020105
31	73	75	5	NEURON_DIFFERENTIATION	3.87748e-05	THY1,FEZ1,LAMB1,SPON2,GLI2	0.00639784
31	59	75	5	NEURON_DEVELOPMENT	1.36796e-05	THY1,FEZ1,LAMB1,SPON2,GLI2	0.00282142
31	87	75	5	CELL_MIGRATION	9.01208e-05	THY1,FEZ1,LAMB1,SPON2,GLI2	0.00826107
32	86	66	5	MUSCLE_DEVELOPMENT	4.60658e-05	ADAM12,SGCD,ITGA11,EVC,COL5A3	0.00633405
32	95	66	8	SKELETAL_DEVELOPMENT	1.14515e-08	COL1A2,SPARC,FBN1,EVC,RUNX2,COL12A1,INHBA,BMP1	9.44752e-06
32	126	66	5	TISSUE_DEVELOPMENT	0.000280472	COL5A2,COL1A1,SPARC,RUNX2,BMP1	0.0330556

## Sheet: KEGG
Module_Number	# of gene in function	# of gene in module	# of common gene	Description	p-value	related_gene	adjusted_p-value
1	230	170	9	KEGG_CYTOKINE_CYTOKINE_RECEPTOR_INTERACTION	0.00168922	IL21R,FASLG,CCR5,TNFSF13B,IL2RA,TNFSF14,IL15RA,CCR1,IL18	0.0196372
1	172	170	9	KEGG_CHEMOKINE_SIGNALING_PATHWAY	0.00020946	PIK3CG,RAC2,CCR5,GNGT2,FGR,HCK,CCR1,GNG2,ADCY7	0.00299688
1	119	170	11	KEGG_CELL_ADHESION_MOLECULES_CAMS	1.62631e-07	CD28,SPN,CD274,HLA-DMB,HLA-DOA,HLA-DMA,HLA-DPA1,HLA-DPB1,PDCD1LG2,HLA-DRA,ITGA4	3.78117e-06
1	73	170	11	KEGG_ANTIGEN_PROCESSING_AND_PRESENTATION	8.77742e-10	KLRD1,CTSS,HLA-DMB,CD74,HLA-DOA,HLA-DMA,CIITA,IFI30,HLA-DPA1,HLA-DPB1,HLA-DRA	5.442e-08
1	90	170	6	KEGG_TOLL_LIKE_RECEPTOR_SIGNALING_PATHWAY	0.000692293	PIK3CG,LY96,TLR4,TLR1,TLR6,TLR2	0.00858444
1	55	170	4	KEGG_NOD_LIKE_RECEPTOR_SIGNALING_PATHWAY	0.00405088	PSTPIP1,NLRC4,NLRP3,IL18	0.0418591
1	78	170	5	KEGG_HEMATOPOIETIC_CELL_LINEAGE	0.00231192	CD37,IL2RA,CD33,HLA-DRA,ITGA4	0.0252951
1	121	170	7	KEGG_NATURAL_KILLER_CELL_MEDIATED_CYTOTOXICITY	0.000588486	CD48,PIK3CG,LCP2,RAC2,FASLG,KLRD1,HCST	0.00781846
1	70	170	6	KEGG_B_CELL_RECEPTOR_SIGNALING_PATHWAY	0.000177106	PIK3CG,RAC2,CD72,LILRB3,PIK3AP1,FCGR2B	0.00274514
1	42	170	10	KEGG_INTESTINAL_IMMUNE_NETWORK_FOR_IGA_PRODUCTION	4.42275e-11	CD28,TNFSF13B,IL15RA,HLA-DMB,HLA-DOA,HLA-DMA,HLA-DPA1,HLA-DPB1,HLA-DRA,ITGA4	8.22632e-09
1	40	170	8	KEGG_TYPE_I_DIABETES_MELLITUS	1.82982e-08	CD28,FASLG,HLA-DMB,HLA-DOA,HLA-DMA,HLA-DPA1,HLA-DPB1,HLA-DRA	5.67245e-07
1	61	170	10	KEGG_LEISHMANIA_INFECTION	2.23366e-09	TLR4,HLA-DMB,HLA-DOA,HLA-DMA,NCF2,HLA-DPA1,HLA-DPB1,HLA-DRA,ITGA4,TLR2	1.03865e-07
1	26	170	6	KEGG_ASTHMA	4.78284e-07	HLA-DMB,HLA-DOA,HLA-DMA,HLA-DPA1,HLA-DPB1,HLA-DRA	9.88453e-06
1	44	170	8	KEGG_AUTOIMMUNE_THYROID_DISEASE	4.05054e-08	CD28,FASLG,HLA-DMB,HLA-DOA,HLA-DMA,HLA-DPA1,HLA-DPB1,HLA-DRA	1.07629e-06
1	105	170	9	KEGG_SYSTEMIC_LUPUS_ERYTHEMATOSUS	4.21519e-06	CD28,HLA-DMB,HLA-DOA,HLA-DMA,HLA-DPA1,HLA-DPB1,HLA-DRA,FCGR2B,C2	7.12751e-05
1	33	170	8	KEGG_ALLOGRAFT_REJECTION	3.5448e-09	CD28,FASLG,HLA-DMB,HLA-DOA,HLA-DMA,HLA-DPA1,HLA-DPB1,HLA-DRA	1.31866e-07
1	36	170	9	KEGG_GRAFT_VERSUS_HOST_DISEASE	2.65563e-10	CD28,FASLG,KLRD1,HLA-DMB,HLA-DOA,HLA-DMA,HLA-DPA1,HLA-DPB1,HLA-DRA	2.46974e-08
1	65	170	8	KEGG_VIRAL_MYOCARDITIS	9.33923e-07	CD28,RAC2,HLA-DMB,HLA-DOA,HLA-DMA,HLA-DPA1,HLA-DPB1,HLA-DRA	1.7371e-05
3	230	119	14	KEGG_CYTOKINE_CYTOKINE_RECEPTOR_INTERACTION	6.62304e-09	TNFRSF17,CCR2,CD27,TNFRSF13B,CCL5,IL7R,LTB,CD40,CCR7,IL15,CCL2,CXCR6,CXCL11,CXCL10	1.53986e-07
3	172	119	10	KEGG_CHEMOKINE_SIGNALING_PATHWAY	1.62483e-06	CCR2,ITK,CCL5,RASGRP2,CCR7,CCL2,CXCR6,STAT1,CXCL11,CXCL10	3.02218e-05
3	154	119	6	KEGG_ENDOCYTOSIS	0.00177481	HLA-E,HLA-B,HLA-A,HLA-C,HLA-F,HLA-G	0.0206322
3	119	119	8	KEGG_CELL_ADHESION_MOLECULES_CAMS	6.4232e-06	CD40,VCAM1,HLA-E,HLA-B,HLA-A,HLA-C,HLA-F,HLA-G	0.00010861
3	73	119	9	KEGG_ANTIGEN_PROCESSING_AND_PRESENTATION	8.48888e-09	B2M,HLA-E,KLRC1,HLA-B,HLA-A,HLA-C,HLA-F,HLA-G,TAP1	1.75437e-07
3	90	119	5	KEGG_TOLL_LIKE_RECEPTOR_SIGNALING_PATHWAY	0.000902933	CCL5,CD40,STAT1,CXCL11,CXCL10	0.0119961
3	55	119	4	KEGG_NOD_LIKE_RECEPTOR_SIGNALING_PATHWAY	0.00110594	CCL5,CASP5,CASP1,CCL2	0.0137136
3	78	119	5	KEGG_HEMATOPOIETIC_CELL_LINEAGE	0.000469297	CD19,MS4A1,IL7R,GP1BA,CD1D	0.00671455
3	121	119	12	KEGG_NATURAL_KILLER_CELL_MEDIATED_CYTOTOXICITY	3.29108e-10	CD244,FYN,PRF1,PLCG2,GZMB,NCR1,HLA-E,KLRC1,HLA-B,HLA-A,HLA-C,HLA-G	1.53035e-08
3	42	119	4	KEGG_INTESTINAL_IMMUNE_NETWORK_FOR_IGA_PRODUCTION	0.000394292	TNFRSF17,TNFRSF13B,CD40,IL15	0.00611152
3	40	119	8	KEGG_TYPE_I_DIABETES_MELLITUS	1.08539e-09	PRF1,GZMB,HLA-E,HLA-B,HLA-A,HLA-C,HLA-F,HLA-G	4.03764e-08
3	44	119	9	KEGG_AUTOIMMUNE_THYROID_DISEASE	7.57721e-11	PRF1,GZMB,CD40,HLA-E,HLA-B,HLA-A,HLA-C,HLA-F,HLA-G	4.69787e-09
3	33	119	9	KEGG_ALLOGRAFT_REJECTION	4.44844e-12	PRF1,GZMB,CD40,HLA-E,HLA-B,HLA-A,HLA-C,HLA-F,HLA-G	8.2741e-10
3	36	119	9	KEGG_GRAFT_VERSUS_HOST_DISEASE	1.06354e-11	PRF1,GZMB,HLA-E,KLRC1,HLA-B,HLA-A,HLA-C,HLA-F,HLA-G	9.8909e-10
3	30	119	7	KEGG_PRIMARY_IMMUNODEFICIENCY	3.92013e-09	IGLL1,CD79A,CD19,TNFRSF13B,IL7R,CD40,TAP1	1.04163e-07
3	65	119	9	KEGG_VIRAL_MYOCARDITIS	2.95434e-09	FYN,PRF1,CD40,HLA-E,HLA-B,HLA-A,HLA-C,HLA-F,HLA-G	9.15846e-08
4	119	60	5	KEGG_CELL_ADHESION_MOLECULES_CAMS	0.000136685	CD226,SELL,SELPLG,CD4,ITGB2	0.0127117
4	103	60	4	KEGG_T_CELL_RECEPTOR_SIGNALING_PATHWAY	0.000896256	PIK3CD,CARD11,CD4,VAV1	0.0333407
4	70	60	4	KEGG_B_CELL_RECEPTOR_SIGNALING_PATHWAY	0.000205939	CD79B,PIK3CD,CARD11,VAV1	0.0127682
4	87	60	4	KEGG_FC_GAMMA_R_MEDIATED_PHAGOCYTOSIS	0.000474205	PIK3CD,NCF1,DOCK2,VAV1	0.0220505
4	101	60	6	KEGG_LEUKOCYTE_TRANSENDOTHELIAL_MIGRATION	3.84992e-06	PIK3CD,NCF1,TXK,ITGB2,NCF4,VAV1	0.000716085
5	230	54	8	KEGG_CYTOKINE_CYTOKINE_RECEPTOR_INTERACTION	2.12394e-06	XCL1,XCL2,IL18RAP,IL2RB,IFNG,TNFRSF8,TNFRSF9,CSF2RB	6.58422e-05
5	119	54	7	KEGG_CELL_ADHESION_MOLECULES_CAMS	2.89373e-07	PDCD1,HLA-DOB,CD2,CD6,ICOS,CD8B,CTLA4	1.20639e-05
5	137	54	4	KEGG_JAK_STAT_SIGNALING_PATHWAY	0.00173651	IL2RB,IFNG,JAK3,CSF2RB	0.0461415
5	78	54	8	KEGG_HEMATOPOIETIC_CELL_LINEAGE	4.48248e-10	CD38,CD7,CD3D,CD5,CD2,CD3G,CD8B,CD3E	2.77914e-08
5	121	54	7	KEGG_NATURAL_KILLER_CELL_MEDIATED_CYTOTOXICITY	3.24297e-07	LCK,CD247,LAT,KLRK1,ZAP70,NCR3,IFNG	1.20639e-05
5	103	54	13	KEGG_T_CELL_RECEPTOR_SIGNALING_PATHWAY	0	PDCD1,CD3D,LCK,CD247,CD3G,LAT,ZAP70,PRKCQ,ICOS,CD8B,IFNG,CD3E,CTLA4	0
5	30	54	7	KEGG_PRIMARY_IMMUNODEFICIENCY	1.35816e-11	CD3D,LCK,ZAP70,ICOS,CD8B,CD3E,JAK3	1.26309e-09
6	230	130	22	KEGG_CYTOKINE_CYTOKINE_RECEPTOR_INTERACTION	1.11022e-16	IL10RA,CCR5,CCR2,TNFSF13B,FASLG,IL21R,IL2RB,IL18RAP,IL12RB1,XCL2,CCL5,XCL1,CXCR6,TNFSF14,IL18,IL15RA,IFNG,IL15,TNFRSF9,IL2RA,IL7,FLT3LG	2.06501e-14
6	172	130	12	KEGG_CHEMOKINE_SIGNALING_PATHWAY	5.05916e-08	DOCK2,NCF1,PIK3CD,CCR5,CCR2,VAV1,ITK,XCL2,CCL5,XCL1,RAC2,CXCR6	1.88201e-06
6	119	130	10	KEGG_CELL_ADHESION_MOLECULES_CAMS	1.2108e-07	SELPLG,CD4,CD226,ICOS,PDCD1,ITGAL,PDCD1LG2,CTLA4,SPN,CD274	3.75349e-06
6	73	130	5	KEGG_ANTIGEN_PROCESSING_AND_PRESENTATION	0.000517937	CTSS,CD4,KLRD1,B2M,KLRC1	0.00683317
6	55	130	4	KEGG_NOD_LIKE_RECEPTOR_SIGNALING_PATHWAY	0.0015336	CASP1,CASP5,CCL5,IL18	0.0158472
6	48	130	5	KEGG_CYTOSOLIC_DNA_SENSING_PATHWAY	7.07292e-05	AIM2,CASP1,CCL5,IL18,ZBP1	0.00137819
6	137	130	11	KEGG_JAK_STAT_SIGNALING_PATHWAY	4.42451e-08	IL10RA,PIK3CD,STAT4,IL21R,IL2RB,IL12RB1,IL15RA,IFNG,IL15,IL2RA,IL7	1.88201e-06
6	78	130	6	KEGG_HEMATOPOIETIC_CELL_LINEAGE	7.40963e-05	CD37,CD4,CD38,IL2RA,IL7,FLT3LG	0.00137819
6	121	130	13	KEGG_NATURAL_KILLER_CELL_MEDIATED_CYTOTOXICITY	6.44185e-11	LCP2,CD48,PIK3CD,VAV1,FASLG,CD244,PRF1,RAC2,ITGAL,IFNG,KLRD1,GZMB,KLRC1	5.99092e-09
6	103	130	10	KEGG_T_CELL_RECEPTOR_SIGNALING_PATHWAY	3.03343e-08	LCP2,CARD11,PIK3CD,CD4,VAV1,ITK,ICOS,PDCD1,IFNG,CTLA4	1.88072e-06
6	70	130	6	KEGG_B_CELL_RECEPTOR_SIGNALING_PATHWAY	4.01259e-05	CARD11,PIK3CD,VAV1,CD72,RAC2,PIK3AP1	0.000932927
6	73	130	4	KEGG_FC_EPSILON_RI_SIGNALING_PATHWAY	0.00431922	LCP2,PIK3CD,VAV1,RAC2	0.0422829
6	87	130	5	KEGG_FC_GAMMA_R_MEDIATED_PHAGOCYTOSIS	0.00115198	DOCK2,NCF1,PIK3CD,VAV1,RAC2	0.012604
6	101	130	6	KEGG_LEUKOCYTE_TRANSENDOTHELIAL_MIGRATION	0.00030859	NCF1,PIK3CD,VAV1,ITK,RAC2,ITGAL	0.00478314
6	42	130	4	KEGG_INTESTINAL_IMMUNE_NETWORK_FOR_IGA_PRODUCTION	0.000551062	TNFSF13B,ICOS,IL15RA,IL15	0.00683317
6	40	130	4	KEGG_TYPE_I_DIABETES_MELLITUS	0.000456269	FASLG,PRF1,IFNG,GZMB	0.00652816
6	44	130	4	KEGG_AUTOIMMUNE_THYROID_DISEASE	0.00065907	FASLG,PRF1,GZMB,CTLA4	0.00766169
6	33	130	4	KEGG_ALLOGRAFT_REJECTION	0.000214547	FASLG,PRF1,IFNG,GZMB	0.00362779
6	36	130	6	KEGG_GRAFT_VERSUS_HOST_DISEASE	7.66654e-07	FASLG,PRF1,IFNG,KLRD1,GZMB,KLRC1	2.03711e-05
7	119	90	7	KEGG_CELL_ADHESION_MOLECULES_CAMS	9.54612e-06	ITGB2,HLA-DMB,HLA-DMA,HLA-DOA,HLA-DPA1,HLA-DPB1,ITGA4	0.000177558
7	73	90	8	KEGG_ANTIGEN_PROCESSING_AND_PRESENTATION	1.67929e-08	CD74,HLA-DMB,HLA-DMA,HLA-DOA,CIITA,HLA-DPA1,HLA-DPB1,IFI30	7.80869e-07
7	42	90	7	KEGG_INTESTINAL_IMMUNE_NETWORK_FOR_IGA_PRODUCTION	6.79157e-09	HLA-DMB,HLA-DMA,HLA-DOA,HLA-DPA1,HLA-DPB1,IL10,ITGA4	6.31616e-07
7	40	90	5	KEGG_TYPE_I_DIABETES_MELLITUS	4.79712e-06	HLA-DMB,HLA-DMA,HLA-DOA,HLA-DPA1,HLA-DPB1	9.91404e-05
7	61	90	10	KEGG_LEISHMANIA_INFECTION	3.90732e-12	ITGB2,TLR4,NCF4,HLA-DMB,HLA-DMA,HLA-DOA,HLA-DPA1,HLA-DPB1,IL10,ITGA4	7.26761e-10
7	26	90	6	KEGG_ASTHMA	1.06908e-08	HLA-DMB,HLA-DMA,HLA-DOA,HLA-DPA1,HLA-DPB1,IL10	6.62828e-07
7	44	90	6	KEGG_AUTOIMMUNE_THYROID_DISEASE	2.99442e-07	HLA-DMB,HLA-DMA,HLA-DOA,HLA-DPA1,HLA-DPB1,IL10	9.2827e-06
7	105	90	6	KEGG_SYSTEMIC_LUPUS_ERYTHEMATOSUS	5.02765e-05	HLA-DMB,HLA-DMA,HLA-DOA,HLA-DPA1,HLA-DPB1,IL10	0.00085013
7	33	90	6	KEGG_ALLOGRAFT_REJECTION	4.96521e-08	HLA-DMB,HLA-DMA,HLA-DOA,HLA-DPA1,HLA-DPB1,IL10	1.84706e-06
7	36	90	5	KEGG_GRAFT_VERSUS_HOST_DISEASE	2.80321e-06	HLA-DMB,HLA-DMA,HLA-DOA,HLA-DPA1,HLA-DPB1	7.33128e-05
7	65	90	6	KEGG_VIRAL_MYOCARDITIS	3.15324e-06	ITGB2,HLA-DMB,HLA-DMA,HLA-DOA,HLA-DPA1,HLA-DPB1	7.33128e-05
8	230	71	6	KEGG_CYTOKINE_CYTOKINE_RECEPTOR_INTERACTION	0.000953605	CD40,TNFRSF8,CCL23,CCL2,IL18R1,CSF2RB	0.0295618
8	119	71	5	KEGG_CELL_ADHESION_MOLECULES_CAMS	0.000303071	CD2,CD40,CD28,CD6,VCAM1	0.0121782
8	78	71	6	KEGG_HEMATOPOIETIC_CELL_LINEAGE	2.29307e-06	CD2,CD5,CD3D,CD3G,CD7,CD3E	0.00014217
8	121	71	5	KEGG_NATURAL_KILLER_CELL_MEDIATED_CYTOTOXICITY	0.000327371	LAT,CD247,LCK,ZAP70,KLRK1	0.0121782
8	103	71	9	KEGG_T_CELL_RECEPTOR_SIGNALING_PATHWAY	1.82376e-09	CD28,CD3D,CD3G,LAT,CD247,LCK,ZAP70,GRAP2,CD3E	3.39219e-07
8	30	71	5	KEGG_PRIMARY_IMMUNODEFICIENCY	3.32419e-07	CD40,CD3D,LCK,ZAP70,CD3E	3.0915e-05
9	78	52	5	KEGG_HEMATOPOIETIC_CELL_LINEAGE	8.86394e-06	IL7R,CD19,CD8B,MS4A1,GP1BA	0.000824346
9	30	52	6	KEGG_PRIMARY_IMMUNODEFICIENCY	9.33239e-10	IL7R,CD19,JAK3,CD79A,CD8B,IGLL1	1.73582e-07
10	187	137	15	KEGG_FOCAL_ADHESION	2.92272e-10	COL5A1,COL5A2,COL1A2,THBS2,COL1A1,COL6A2,COL3A1,PDGFRB,COL6A1,LAMA4,LAMB1,PDGFRA,FLNC,ITGA11,FN1	2.71813e-08
10	81	137	12	KEGG_ECM_RECEPTOR_INTERACTION	1.41811e-11	COL5A1,COL5A2,COL1A2,THBS2,COL1A1,COL6A2,COL3A1,COL6A1,LAMA4,LAMB1,ITGA11,FN1	2.63768e-09
11	33	123	7	KEGG_DNA_REPLICATION	1.01532e-08	MCM7,MCM2,MCM6,FEN1,MCM4,RNASEH2A,RFC4	9.44251e-07
11	24	123	4	KEGG_HOMOLOGOUS_RECOMBINATION	4.78005e-05	RAD51,BLM,XRCC2,RAD54B	0.00202406
11	110	123	20	KEGG_CELL_CYCLE	0	BUB1B,CCNB2,CCNA2,PLK1,E2F1,ESPL1,MCM7,MCM2,MCM6,E2F2,CDC25A,MAD2L1,CCNE2,RBL1,CDC7,CDC6,PKMYT1,MCM4,CCNE1,CHEK2	0
11	102	123	9	KEGG_OOCYTE_MEIOSIS	2.17773e-07	CCNB2,PLK1,AURKA,ESPL1,FBXO5,MAD2L1,CCNE2,PKMYT1,CCNE1	1.35019e-05
11	62	123	5	KEGG_P53_SIGNALING_PATHWAY	0.000186606	CCNB2,RRM2,CCNE2,CCNE1,CHEK2	0.00578479
11	78	123	6	KEGG_PROGESTERONE_MEDIATED_OOCYTE_MATURATION	5.44102e-05	CCNB2,CCNA2,PLK1,CDC25A,MAD2L1,PKMYT1	0.00202406
11	80	123	5	KEGG_SMALL_CELL_LUNG_CANCER	0.000613267	E2F1,E2F2,CCNE2,CCNE1,CKS1B	0.0162954
12	172	114	7	KEGG_CHEMOKINE_SIGNALING_PATHWAY	0.000440873	DOCK2,PIK3CD,NCF1,PIK3CG,VAV1,GNGT2,RAC2	0.00482366
12	187	114	6	KEGG_FOCAL_ADHESION	0.00376686	PARVG,PIK3CD,PIK3CG,VAV1,RAC2,ITGA4	0.0350318
12	119	114	11	KEGG_CELL_ADHESION_MOLECULES_CAMS	2.50136e-09	ITGB2,SELPLG,HLA-DMB,CD4,HLA-DMA,HLA-DOA,PDCD1LG2,HLA-DPA1,SPN,ITGA4,HLA-DPB1	2.32626e-07
12	73	114	9	KEGG_ANTIGEN_PROCESSING_AND_PRESENTATION	5.80457e-09	CTSS,HLA-DMB,CD74,CIITA,CD4,HLA-DMA,HLA-DOA,HLA-DPA1,HLA-DPB1	3.59883e-07
12	121	114	8	KEGG_NATURAL_KILLER_CELL_MEDIATED_CYTOTOXICITY	5.2824e-06	ITGB2,LCP2,CD48,PIK3CD,PIK3CG,VAV1,RAC2,HCST	0.000118902
12	103	114	6	KEGG_T_CELL_RECEPTOR_SIGNALING_PATHWAY	0.000168252	CARD11,LCP2,PIK3CD,PIK3CG,CD4,VAV1	0.00208632
12	70	114	6	KEGG_B_CELL_RECEPTOR_SIGNALING_PATHWAY	1.90761e-05	CARD11,PIK3CD,PIK3CG,CD72,VAV1,RAC2	0.00029568
12	73	114	5	KEGG_FC_EPSILON_RI_SIGNALING_PATHWAY	0.000282867	LCP2,PIK3CD,PIK3CG,VAV1,RAC2	0.00328832
12	87	114	6	KEGG_FC_GAMMA_R_MEDIATED_PHAGOCYTOSIS	6.58563e-05	DOCK2,PIK3CD,NCF1,PIK3CG,VAV1,RAC2	0.000874948
12	101	114	8	KEGG_LEUKOCYTE_TRANSENDOTHELIAL_MIGRATION	1.35319e-06	ITGB2,PIK3CD,NCF1,PIK3CG,NCF4,VAV1,RAC2,ITGA4	4.19489e-05
12	42	114	7	KEGG_INTESTINAL_IMMUNE_NETWORK_FOR_IGA_PRODUCTION	3.55282e-08	HLA-DMB,TNFSF13B,HLA-DMA,HLA-DOA,HLA-DPA1,ITGA4,HLA-DPB1	1.65206e-06
12	193	114	7	KEGG_REGULATION_OF_ACTIN_CYTOSKELETON	0.000873564	ITGB2,NCKAP1L,PIK3CD,PIK3CG,VAV1,RAC2,ITGA4	0.00902683
12	40	114	5	KEGG_TYPE_I_DIABETES_MELLITUS	1.526e-05	HLA-DMB,HLA-DMA,HLA-DOA,HLA-DPA1,HLA-DPB1	0.000258032
12	61	114	10	KEGG_LEISHMANIA_INFECTION	4.29989e-11	ITGB2,NCF1,NCF4,HLA-DMB,HLA-DMA,HLA-DOA,TLR4,HLA-DPA1,ITGA4,HLA-DPB1	7.9978e-09
12	26	114	5	KEGG_ASTHMA	1.66686e-06	HLA-DMB,HLA-DMA,HLA-DOA,HLA-DPA1,HLA-DPB1	4.42908e-05
12	44	114	5	KEGG_AUTOIMMUNE_THYROID_DISEASE	2.45569e-05	HLA-DMB,HLA-DMA,HLA-DOA,HLA-DPA1,HLA-DPB1	0.000351353
12	105	114	5	KEGG_SYSTEMIC_LUPUS_ERYTHEMATOSUS	0.00148741	HLA-DMB,HLA-DMA,HLA-DOA,HLA-DPA1,HLA-DPB1	0.014561
12	33	114	5	KEGG_ALLOGRAFT_REJECTION	5.75332e-06	HLA-DMB,HLA-DMA,HLA-DOA,HLA-DPA1,HLA-DPB1	0.000118902
12	36	114	5	KEGG_GRAFT_VERSUS_HOST_DISEASE	8.9669e-06	HLA-DMB,HLA-DMA,HLA-DOA,HLA-DPA1,HLA-DPB1	0.000166784
12	65	114	7	KEGG_VIRAL_MYOCARDITIS	7.88891e-07	ITGB2,HLA-DMB,HLA-DMA,HLA-DOA,RAC2,HLA-DPA1,HLA-DPB1	2.93468e-05
13	230	73	11	KEGG_CYTOKINE_CYTOKINE_RECEPTOR_INTERACTION	2.09558e-08	CD40,IL12RB1,IL7R,LTB,CD27,IL15RA,CCR7,IL7,IL15,CCL23,TNFRSF17	3.89778e-06
13	137	73	5	KEGG_JAK_STAT_SIGNALING_PATHWAY	0.000657617	IL12RB1,IL7R,IL15RA,IL7,IL15	0.0305792
13	42	73	4	KEGG_INTESTINAL_IMMUNE_NETWORK_FOR_IGA_PRODUCTION	5.95662e-05	CD40,IL15RA,IL15,TNFRSF17	0.00553966
13	30	73	3	KEGG_PRIMARY_IMMUNODEFICIENCY	0.000464428	CD40,IL7R,CD79A	0.0287946
14	230	63	13	KEGG_CYTOKINE_CYTOKINE_RECEPTOR_INTERACTION	1.68883e-11	CCR5,CCR2,FASLG,IL18RAP,XCL1,XCL2,IL2RB,CCL5,CXCR6,TNFRSF9,IFNG,IL2RA,IL18R1	3.14122e-09
14	172	63	7	KEGG_CHEMOKINE_SIGNALING_PATHWAY	9.88291e-06	CCR5,CCR2,ITK,XCL1,XCL2,CCL5,CXCR6	0.000351505
14	119	63	6	KEGG_CELL_ADHESION_MOLECULES_CAMS	1.32287e-05	ICOS,PDCD1,CD226,CD8B,CTLA4,SELL	0.000351505
14	55	63	3	KEGG_NOD_LIKE_RECEPTOR_SIGNALING_PATHWAY	0.00179741	CCL5,TNFAIP3,BIRC3	0.0334318
14	121	63	7	KEGG_NATURAL_KILLER_CELL_MEDIATED_CYTOTOXICITY	9.51615e-07	FASLG,CD244,PRF1,IFNG,KLRD1,NCR3,GZMB	4.42501e-05
14	103	63	7	KEGG_T_CELL_RECEPTOR_SIGNALING_PATHWAY	3.17599e-07	ICOS,ITK,PDCD1,IFNG,CD8B,CTLA4,PRKCQ	2.91825e-05
14	40	63	4	KEGG_TYPE_I_DIABETES_MELLITUS	2.73653e-05	FASLG,PRF1,IFNG,GZMB	0.000636243
14	44	63	4	KEGG_AUTOIMMUNE_THYROID_DISEASE	4.01178e-05	FASLG,PRF1,CTLA4,GZMB	0.000829102
14	33	63	4	KEGG_ALLOGRAFT_REJECTION	1.2538e-05	FASLG,PRF1,IFNG,GZMB	0.000351505
14	36	63	5	KEGG_GRAFT_VERSUS_HOST_DISEASE	4.70686e-07	FASLG,PRF1,IFNG,KLRD1,GZMB	2.91825e-05
15	187	160	16	KEGG_FOCAL_ADHESION	2.86439e-10	COL1A2,COL5A1,COL5A2,THBS2,COL6A3,COL1A1,COL6A2,COL3A1,PDGFRB,ITGA11,LAMB1,LAMA4,COL6A1,FN1,COL5A3,ITGA5	2.66388e-08
15	81	160	15	KEGG_ECM_RECEPTOR_INTERACTION	1.13243e-14	COL1A2,COL5A1,COL5A2,THBS2,COL6A3,COL1A1,COL6A2,COL3A1,ITGA11,LAMB1,LAMA4,COL6A1,FN1,COL5A3,ITGA5	2.10632e-12
16	57	78	4	KEGG_GLYCOLYSIS_GLUCONEOGENESIS	0.000256286	ADH1B,ADH1C,ADH1A,PCK1	0.0119173
16	37	78	3	KEGG_FATTY_ACID_METABOLISM	0.00105045	ADH1B,ADH1C,ADH1A	0.032564
16	40	78	5	KEGG_TYROSINE_METABOLISM	2.36127e-06	ADH1B,ADH1C,ADH1A,AOC3,TPO	0.000219598
16	51	78	4	KEGG_RETINOL_METABOLISM	0.000166186	ADH1B,ADH1C,ADH1A,RDH5	0.0103035
16	42	78	3	KEGG_ABC_TRANSPORTERS	0.00152206	ABCA8,ABCA6,ABCA9	0.0404434
16	65	78	7	KEGG_PPAR_SIGNALING_PATHWAY	5.75473e-08	ADIPOQ,FABP4,CD36,AQP7,PCK1,PPARG,LPL	1.07038e-05
16	63	78	4	KEGG_ADIPOCYTOKINE_SIGNALING_PATHWAY	0.000377066	ADIPOQ,LEP,CD36,PCK1	0.0140269
17	43	63	4	KEGG_PROTEASOME	3.65908e-05	PSMB9,PSMB8,PSME2,PSMB10	0.000850735
17	154	63	6	KEGG_ENDOCYTOSIS	5.68058e-05	HLA-A,HLA-C,HLA-G,HLA-F,HLA-B,HLA-E	0.00117399
17	119	63	7	KEGG_CELL_ADHESION_MOLECULES_CAMS	8.50064e-07	HLA-A,HLA-C,HLA-G,HLA-F,HLA-B,HLA-E,SIGLEC1	2.25874e-05
17	73	63	10	KEGG_ANTIGEN_PROCESSING_AND_PRESENTATION	6.30496e-13	TAP1,HLA-A,HLA-C,HLA-G,HLA-F,HLA-B,HLA-E,PSME2,B2M,TAP2	1.17272e-10
17	59	63	3	KEGG_RIG_I_LIKE_RECEPTOR_SIGNALING_PATHWAY	0.00219968	ISG15,DDX58,IFIH1	0.0371946
17	121	63	5	KEGG_NATURAL_KILLER_CELL_MEDIATED_CYTOTOXICITY	0.000186465	HLA-A,HLA-C,HLA-G,HLA-B,HLA-E	0.00346824
17	40	63	6	KEGG_TYPE_I_DIABETES_MELLITUS	1.91539e-08	HLA-A,HLA-C,HLA-G,HLA-F,HLA-B,HLA-E	8.90655e-07
17	44	63	6	KEGG_AUTOIMMUNE_THYROID_DISEASE	3.47481e-08	HLA-A,HLA-C,HLA-G,HLA-F,HLA-B,HLA-E	1.29263e-06
17	33	63	6	KEGG_ALLOGRAFT_REJECTION	5.66039e-09	HLA-A,HLA-C,HLA-G,HLA-F,HLA-B,HLA-E	5.26416e-07
17	36	63	6	KEGG_GRAFT_VERSUS_HOST_DISEASE	9.85315e-09	HLA-A,HLA-C,HLA-G,HLA-F,HLA-B,HLA-E	6.10895e-07
17	65	63	6	KEGG_VIRAL_MYOCARDITIS	3.78498e-07	HLA-A,HLA-C,HLA-G,HLA-F,HLA-B,HLA-E	1.17334e-05
18	230	58	6	KEGG_CYTOKINE_CYTOKINE_RECEPTOR_INTERACTION	0.000320287	CCR2,IL7R,LTB,CCR7,TNFRSF8,IL18R1	0.0119147
18	119	58	4	KEGG_CELL_ADHESION_MOLECULES_CAMS	0.00134979	CD2,CD6,CD8B,HLA-DOB	0.0418434
18	78	58	8	KEGG_HEMATOPOIETIC_CELL_LINEAGE	8.11544e-10	CD5,CD3D,CD2,CD3G,IL7R,CD7,CD3E,CD8B	5.03158e-08
18	121	58	5	KEGG_NATURAL_KILLER_CELL_MEDIATED_CYTOTOXICITY	0.000125702	LAT,CD247,LCK,KLRK1,ZAP70	0.00584515
18	103	58	11	KEGG_T_CELL_RECEPTOR_SIGNALING_PATHWAY	2.59126e-13	ITK,CD3D,LAT,CD247,LCK,CD3G,ZAP70,CD3E,CD8B,PRKCQ,GRAP2	4.81974e-11
18	30	58	7	KEGG_PRIMARY_IMMUNODEFICIENCY	2.2929e-11	CD3D,LCK,IL7R,ZAP70,CD3E,JAK3,CD8B	2.1324e-09
19	230	56	8	KEGG_CYTOKINE_CYTOKINE_RECEPTOR_INTERACTION	2.82092e-06	IL10RA,CCR5,FASLG,CCL5,CD27,TNFSF14,IL12RB1,CXCL9	0.000174897
19	172	56	8	KEGG_CHEMOKINE_SIGNALING_PATHWAY	3.14682e-07	PIK3CD,DOCK2,CCR5,CCL5,RAC2,NCF1,VAV1,CXCL9	3.89488e-05
19	119	56	6	KEGG_CELL_ADHESION_MOLECULES_CAMS	6.62699e-06	CD226,SELL,SELPLG,CD4,SPN,ITGAL	0.000308155
19	121	56	7	KEGG_NATURAL_KILLER_CELL_MEDIATED_CYTOTOXICITY	4.18804e-07	PIK3CD,FASLG,RAC2,NCR3,VAV1,GZMB,ITGAL	3.89488e-05
19	103	56	4	KEGG_T_CELL_RECEPTOR_SIGNALING_PATHWAY	0.00069003	PIK3CD,CARD11,CD4,VAV1	0.0160432
19	70	56	4	KEGG_B_CELL_RECEPTOR_SIGNALING_PATHWAY	0.000157406	PIK3CD,CARD11,RAC2,VAV1	0.00418252
19	87	56	5	KEGG_FC_GAMMA_R_MEDIATED_PHAGOCYTOSIS	2.18295e-05	PIK3CD,DOCK2,RAC2,NCF1,VAV1	0.000812056
19	101	56	5	KEGG_LEUKOCYTE_TRANSENDOTHELIAL_MIGRATION	4.48963e-05	PIK3CD,RAC2,NCF1,VAV1,ITGAL	0.00139179
19	193	56	5	KEGG_REGULATION_OF_ACTIN_CYTOSKELETON	0.000914832	PIK3CD,NCKAP1L,RAC2,VAV1,ITGAL	0.0189065
20	230	54	10	KEGG_CYTOKINE_CYTOKINE_RECEPTOR_INTERACTION	1.18657e-08	XCL1,XCL2,IL18RAP,IL2RB,IL15RA,IL2RA,IL7,CXCR6,IL15,CXCL11	2.20701e-06
20	137	54	5	KEGG_JAK_STAT_SIGNALING_PATHWAY	0.000160028	IL2RB,IL15RA,IL2RA,IL7,IL15	0.0148826
20	36	54	3	KEGG_GRAFT_VERSUS_HOST_DISEASE	0.000329265	PRF1,KLRD1,KLRC1	0.0204144
22	230	122	8	KEGG_CYTOKINE_CYTOKINE_RECEPTOR_INTERACTION	0.000773927	IL7R,LTB,IL12RB1,CD27,CCR7,IL18R1,CCL23,IL18	0.0119959
22	119	122	9	KEGG_CELL_ADHESION_MOLECULES_CAMS	7.59802e-07	HLA-DMB,CD28,ITGB2,HLA-DMA,HLA-DOA,PDCD1LG2,HLA-DPA1,HLA-DPB1,ITGA4	2.35539e-05
22	73	122	8	KEGG_ANTIGEN_PROCESSING_AND_PRESENTATION	1.83301e-07	HLA-DMB,HLA-DMA,CD74,HLA-DOA,CIITA,CTSS,HLA-DPA1,HLA-DPB1	1.13647e-05
22	42	122	7	KEGG_INTESTINAL_IMMUNE_NETWORK_FOR_IGA_PRODUCTION	5.68535e-08	HLA-DMB,CD28,HLA-DMA,HLA-DOA,HLA-DPA1,HLA-DPB1,ITGA4	5.28738e-06
22	40	122	6	KEGG_TYPE_I_DIABETES_MELLITUS	1.01046e-06	HLA-DMB,CD28,HLA-DMA,HLA-DOA,HLA-DPA1,HLA-DPB1	2.68495e-05
22	61	122	9	KEGG_LEISHMANIA_INFECTION	2.05739e-09	HLA-DMB,ITGB2,HLA-DMA,HLA-DOA,NCF4,TLR4,HLA-DPA1,HLA-DPB1,ITGA4	3.82675e-07
22	26	122	5	KEGG_ASTHMA	2.33069e-06	HLA-DMB,HLA-DMA,HLA-DOA,HLA-DPA1,HLA-DPB1	4.33509e-05
22	44	122	6	KEGG_AUTOIMMUNE_THYROID_DISEASE	1.80749e-06	HLA-DMB,CD28,HLA-DMA,HLA-DOA,HLA-DPA1,HLA-DPB1	3.73547e-05
22	105	122	6	KEGG_SYSTEMIC_LUPUS_ERYTHEMATOSUS	0.000270332	HLA-DMB,CD28,HLA-DMA,HLA-DOA,HLA-DPA1,HLA-DPB1	0.00457107
22	33	122	6	KEGG_ALLOGRAFT_REJECTION	3.06077e-07	HLA-DMB,CD28,HLA-DMA,HLA-DOA,HLA-DPA1,HLA-DPB1	1.42326e-05
22	36	122	6	KEGG_GRAFT_VERSUS_HOST_DISEASE	5.27186e-07	HLA-DMB,CD28,HLA-DMA,HLA-DOA,HLA-DPA1,HLA-DPB1	1.96113e-05
22	65	122	7	KEGG_VIRAL_MYOCARDITIS	1.24834e-06	HLA-DMB,CD28,ITGB2,HLA-DMA,HLA-DOA,HLA-DPA1,HLA-DPB1	2.90238e-05
23	230	111	21	KEGG_CYTOKINE_CYTOKINE_RECEPTOR_INTERACTION	0	CCR2,IL21R,CCR5,CD40,FASLG,TNFSF13B,CCL5,IL2RB,XCL1,IL18RAP,XCL2,TNFRSF8,CXCR6,IFNG,IL15RA,IL7,TNFRSF9,TNFRSF17,IL15,IL2RA,CCL2	0
23	172	111	9	KEGG_CHEMOKINE_SIGNALING_PATHWAY	7.3357e-06	CCR2,ITK,CCR5,CCL5,XCL1,XCL2,JAK3,CXCR6,CCL2	0.000104957
23	119	111	10	KEGG_CELL_ADHESION_MOLECULES_CAMS	2.67246e-08	CD2,CD6,CD40,CD226,ICOS,PDCD1,VCAM1,CTLA4,CD8B,HLA-DOB	6.86224e-07
23	73	111	4	KEGG_ANTIGEN_PROCESSING_AND_PRESENTATION	0.00244801	CD8B,KLRC1,KLRD1,HLA-DOB	0.0303553
23	55	111	6	KEGG_NOD_LIKE_RECEPTOR_SIGNALING_PATHWAY	3.97916e-06	CASP1,CCL5,CASP5,BIRC3,TNFAIP3,CCL2	6.1677e-05
23	137	111	9	KEGG_JAK_STAT_SIGNALING_PATHWAY	1.12083e-06	IL21R,STAT4,IL2RB,JAK3,IFNG,IL15RA,IL7,IL15,IL2RA	1.89521e-05
23	78	111	10	KEGG_HEMATOPOIETIC_CELL_LINEAGE	4.11352e-10	CD2,CD3D,CD5,CD3G,CD38,CD3E,CD8B,CD7,IL7,IL2RA	1.53023e-08
23	121	111	12	KEGG_NATURAL_KILLER_CELL_MEDIATED_CYTOTOXICITY	1.44728e-10	LAT,CD247,LCK,FASLG,CD244,KLRK1,ZAP70,PRF1,IFNG,KLRC1,KLRD1,GZMB	6.72984e-09
23	103	111	14	KEGG_T_CELL_RECEPTOR_SIGNALING_PATHWAY	4.58522e-14	CD3D,CD3G,LAT,CD247,LCK,ITK,ICOS,ZAP70,PDCD1,CD3E,CTLA4,CD8B,IFNG,PRKCQ	4.26426e-12
23	42	111	7	KEGG_INTESTINAL_IMMUNE_NETWORK_FOR_IGA_PRODUCTION	2.9515e-08	CD40,ICOS,TNFSF13B,IL15RA,TNFRSF17,IL15,HLA-DOB	6.86224e-07
23	40	111	5	KEGG_TYPE_I_DIABETES_MELLITUS	1.34041e-05	FASLG,PRF1,IFNG,GZMB,HLA-DOB	0.000178083
23	44	111	6	KEGG_AUTOIMMUNE_THYROID_DISEASE	1.03816e-06	CD40,FASLG,PRF1,CTLA4,GZMB,HLA-DOB	1.89521e-05
23	33	111	6	KEGG_ALLOGRAFT_REJECTION	1.74534e-07	CD40,FASLG,PRF1,IFNG,GZMB,HLA-DOB	3.60704e-06
23	36	111	7	KEGG_GRAFT_VERSUS_HOST_DISEASE	9.48757e-09	FASLG,PRF1,IFNG,KLRC1,KLRD1,GZMB,HLA-DOB	2.94115e-07
23	30	111	9	KEGG_PRIMARY_IMMUNODEFICIENCY	8.89511e-13	CD3D,LCK,CD40,ICOS,ZAP70,JAK3,CD3E,CD8B,CD79A	5.51497e-11
24	172	66	7	KEGG_CHEMOKINE_SIGNALING_PATHWAY	1.3498e-05	PIK3CG,DOCK2,PIK3CD,NCF1,VAV1,RAC2,RASGRP2	0.000627658
24	187	66	5	KEGG_FOCAL_ADHESION	0.0016726	PIK3CG,PARVG,PIK3CD,VAV1,RAC2	0.034567
24	119	66	4	KEGG_CELL_ADHESION_MOLECULES_CAMS	0.00217936	SELPLG,CD4,SELL,SPN	0.036851
24	78	66	4	KEGG_HEMATOPOIETIC_CELL_LINEAGE	0.000450645	CD4,CD19,MS4A1,GP1BA	0.0104775
24	121	66	5	KEGG_NATURAL_KILLER_CELL_MEDIATED_CYTOTOXICITY	0.000232363	PIK3CG,PIK3CD,VAV1,RAC2,NCR3	0.00720325
24	103	66	5	KEGG_T_CELL_RECEPTOR_SIGNALING_PATHWAY	0.00010904	PIK3CG,CARD11,PIK3CD,CD4,VAV1	0.0040563
24	70	66	7	KEGG_B_CELL_RECEPTOR_SIGNALING_PATHWAY	2.99352e-08	PIK3CG,CARD11,PIK3CD,VAV1,RAC2,CD79B,CD19	5.56795e-06
24	73	66	4	KEGG_FC_EPSILON_RI_SIGNALING_PATHWAY	0.00034983	PIK3CG,PIK3CD,VAV1,RAC2	0.00929547
24	87	66	6	KEGG_FC_GAMMA_R_MEDIATED_PHAGOCYTOSIS	2.82943e-06	PIK3CG,DOCK2,PIK3CD,NCF1,VAV1,RAC2	0.000263137
24	101	66	6	KEGG_LEUKOCYTE_TRANSENDOTHELIAL_MIGRATION	6.75327e-06	PIK3CG,PIK3CD,NCF1,VAV1,RAC2,TXK	0.000418703
24	193	66	5	KEGG_REGULATION_OF_ACTIN_CYTOSKELETON	0.00192106	PIK3CG,NCKAP1L,PIK3CD,VAV1,RAC2	0.0357318
24	61	66	3	KEGG_COLORECTAL_CANCER	0.0027637	PIK3CG,PIK3CD,RAC2	0.0428373
24	66	66	3	KEGG_PANCREATIC_CANCER	0.00345705	PIK3CG,PIK3CD,RAC2	0.0494624
25	230	113	18	KEGG_CYTOKINE_CYTOKINE_RECEPTOR_INTERACTION	2.18714e-13	CCR5,CCR2,FASLG,CD40,IL21R,TNFSF13B,IL18RAP,IL2RB,CCL5,XCL2,XCL1,IL15RA,CXCR6,IFNG,IL15,IL10,CCR1,IL2RA	4.06808e-11
25	172	113	10	KEGG_CHEMOKINE_SIGNALING_PATHWAY	1.00856e-06	CCR5,CCR2,ITK,FGR,CCL5,XCL2,XCL1,HCK,CXCR6,CCR1	4.28978e-05
25	119	113	8	KEGG_CELL_ADHESION_MOLECULES_CAMS	4.36775e-06	CD40,CD226,ICOS,PDCD1,PDCD1LG2,CTLA4,VCAM1,SELL	0.0001354
25	73	113	4	KEGG_ANTIGEN_PROCESSING_AND_PRESENTATION	0.00261187	CTSS,KLRD1,B2M,IFI30	0.0373698
25	55	113	5	KEGG_NOD_LIKE_RECEPTOR_SIGNALING_PATHWAY	7.03682e-05	CASP1,CASP5,NLRC4,CCL5,BIRC3	0.00130885
25	137	113	8	KEGG_JAK_STAT_SIGNALING_PATHWAY	1.23809e-05	IL21R,STAT4,IL2RB,IL15RA,IFNG,IL15,IL10,IL2RA	0.000287855
25	121	113	7	KEGG_NATURAL_KILLER_CELL_MEDIATED_CYTOTOXICITY	4.69358e-05	FASLG,CD244,PRF1,IFNG,KLRD1,GZMB,NCR3	0.000970006
25	103	113	6	KEGG_T_CELL_RECEPTOR_SIGNALING_PATHWAY	0.000160318	ITK,ICOS,PDCD1,IFNG,CTLA4,IL10	0.00271084
25	42	113	6	KEGG_INTESTINAL_IMMUNE_NETWORK_FOR_IGA_PRODUCTION	8.67984e-07	CD40,TNFSF13B,ICOS,IL15RA,IL15,IL10	4.28978e-05
25	40	113	4	KEGG_TYPE_I_DIABETES_MELLITUS	0.00026759	FASLG,PRF1,IFNG,GZMB	0.00414765
25	44	113	6	KEGG_AUTOIMMUNE_THYROID_DISEASE	1.15317e-06	FASLG,CD40,PRF1,GZMB,CTLA4,IL10	4.28978e-05
25	33	113	6	KEGG_ALLOGRAFT_REJECTION	1.94125e-07	FASLG,CD40,PRF1,IFNG,GZMB,IL10	1.80536e-05
25	36	113	5	KEGG_GRAFT_VERSUS_HOST_DISEASE	8.58909e-06	FASLG,PRF1,IFNG,KLRD1,GZMB	0.000228224
26	119	87	7	KEGG_CELL_ADHESION_MOLECULES_CAMS	7.62045e-06	HLA-DMB,HLA-DMA,HLA-DOA,CD28,HLA-DPB1,HLA-DPA1,ITGA4	0.000128855
26	73	87	7	KEGG_ANTIGEN_PROCESSING_AND_PRESENTATION	2.77475e-07	CD74,HLA-DMB,HLA-DMA,HLA-DOA,CIITA,HLA-DPB1,HLA-DPA1	7.3729e-06
26	78	87	5	KEGG_HEMATOPOIETIC_CELL_LINEAGE	0.000108674	CD37,CD33,CD1D,CD38,ITGA4	0.00168445
26	42	87	7	KEGG_INTESTINAL_IMMUNE_NETWORK_FOR_IGA_PRODUCTION	5.34592e-09	HLA-DMB,HLA-DMA,HLA-DOA,CD28,HLA-DPB1,HLA-DPA1,ITGA4	4.97171e-07
26	40	87	6	KEGG_TYPE_I_DIABETES_MELLITUS	1.35566e-07	HLA-DMB,HLA-DMA,HLA-DOA,CD28,HLA-DPB1,HLA-DPA1	5.04304e-06
26	61	87	8	KEGG_LEISHMANIA_INFECTION	2.97734e-09	HLA-DMB,HLA-DMA,TLR4,HLA-DOA,HLA-DPB1,HLA-DPA1,C3,ITGA4	4.97171e-07
26	26	87	5	KEGG_ASTHMA	4.33631e-07	HLA-DMB,HLA-DMA,HLA-DOA,HLA-DPB1,HLA-DPA1	1.00819e-05
26	44	87	6	KEGG_AUTOIMMUNE_THYROID_DISEASE	2.44531e-07	HLA-DMB,HLA-DMA,HLA-DOA,CD28,HLA-DPB1,HLA-DPA1	7.3729e-06
26	105	87	7	KEGG_SYSTEMIC_LUPUS_ERYTHEMATOSUS	3.31529e-06	HLA-DMB,HLA-DMA,HLA-DOA,CD28,HLA-DPB1,HLA-DPA1,C3	6.16644e-05
26	33	87	6	KEGG_ALLOGRAFT_REJECTION	4.04671e-08	HLA-DMB,HLA-DMA,HLA-DOA,CD28,HLA-DPB1,HLA-DPA1	2.50896e-06
26	36	87	6	KEGG_GRAFT_VERSUS_HOST_DISEASE	7.01392e-08	HLA-DMB,HLA-DMA,HLA-DOA,CD28,HLA-DPB1,HLA-DPA1	3.26147e-06
26	65	87	6	KEGG_VIRAL_MYOCARDITIS	2.58469e-06	HLA-DMB,HLA-DMA,HLA-DOA,CD28,HLA-DPB1,HLA-DPA1	5.34169e-05
27	230	97	13	KEGG_CYTOKINE_CYTOKINE_RECEPTOR_INTERACTION	4.64932e-09	TNFRSF1B,CD40,XCL2,IL2RB,IL18RAP,XCL1,IL7R,LTB,CD27,CCR7,TNFRSF8,CCL23,CCL2	2.88258e-07
27	172	97	7	KEGG_CHEMOKINE_SIGNALING_PATHWAY	0.000163146	PIK3CG,XCL2,XCL1,CCR7,JAK3,CCL23,CCL2	0.0020792
27	119	97	8	KEGG_CELL_ADHESION_MOLECULES_CAMS	1.37714e-06	HLA-DMB,HLA-DMA,CD6,CD2,CD40,HLA-DPA1,HLA-DPB1,VCAM1	4.26915e-05
27	73	97	5	KEGG_ANTIGEN_PROCESSING_AND_PRESENTATION	0.000132766	HLA-DMB,HLA-DMA,CD74,HLA-DPA1,HLA-DPB1	0.00205787
27	78	97	9	KEGG_HEMATOPOIETIC_CELL_LINEAGE	2.50435e-09	CD5,CD3D,CD2,CD3G,IL7R,CD38,CD7,CD3E,CD1D	2.32905e-07
27	121	97	6	KEGG_NATURAL_KILLER_CELL_MEDIATED_CYTOTOXICITY	0.000167678	PIK3CG,LCK,LAT,CD247,KLRK1,ZAP70	0.0020792
27	103	97	8	KEGG_T_CELL_RECEPTOR_SIGNALING_PATHWAY	4.56098e-07	PIK3CG,CD3D,LCK,LAT,CD247,CD3G,ZAP70,CD3E	2.12086e-05
27	42	97	5	KEGG_INTESTINAL_IMMUNE_NETWORK_FOR_IGA_PRODUCTION	8.87011e-06	HLA-DMB,HLA-DMA,CD40,HLA-DPA1,HLA-DPB1	0.00020623
27	40	97	4	KEGG_TYPE_I_DIABETES_MELLITUS	0.000148687	HLA-DMB,HLA-DMA,HLA-DPA1,HLA-DPB1	0.0020792
27	61	97	4	KEGG_LEISHMANIA_INFECTION	0.000761858	HLA-DMB,HLA-DMA,HLA-DPA1,HLA-DPB1	0.00833563
27	26	97	5	KEGG_ASTHMA	7.47122e-07	HLA-DMB,HLA-DMA,CD40,HLA-DPA1,HLA-DPB1	2.7793e-05
27	44	97	5	KEGG_AUTOIMMUNE_THYROID_DISEASE	1.12038e-05	HLA-DMB,HLA-DMA,CD40,HLA-DPA1,HLA-DPB1	0.000231545
27	105	97	5	KEGG_SYSTEMIC_LUPUS_ERYTHEMATOSUS	0.000720084	HLA-DMB,HLA-DMA,CD40,HLA-DPA1,HLA-DPB1	0.00833563
27	33	97	5	KEGG_ALLOGRAFT_REJECTION	2.59663e-06	HLA-DMB,HLA-DMA,CD40,HLA-DPA1,HLA-DPB1	6.89962e-05
27	36	97	4	KEGG_GRAFT_VERSUS_HOST_DISEASE	9.78384e-05	HLA-DMB,HLA-DMA,HLA-DPA1,HLA-DPB1	0.00165436
27	30	97	7	KEGG_PRIMARY_IMMUNODEFICIENCY	9.27299e-10	CD3D,LCK,CD40,ZAP70,IL7R,CD3E,JAK3	1.72478e-07
27	65	97	5	KEGG_VIRAL_MYOCARDITIS	7.61864e-05	HLA-DMB,HLA-DMA,CD40,HLA-DPA1,HLA-DPB1	0.00141707
28	172	73	6	KEGG_CHEMOKINE_SIGNALING_PATHWAY	0.000237894	DOCK2,NCF1,VAV1,PIK3CD,RAC2,RASGRP2	0.0063212
28	119	73	7	KEGG_CELL_ADHESION_MOLECULES_CAMS	2.33804e-06	SELPLG,CD4,CD28,SELL,SPN,CD8B,HLA-DOB	0.000144958
28	78	73	4	KEGG_HEMATOPOIETIC_CELL_LINEAGE	0.000661299	CD4,CD19,CD8B,MS4A1	0.0153752
28	103	73	7	KEGG_T_CELL_RECEPTOR_SIGNALING_PATHWAY	8.82072e-07	CARD11,CD4,VAV1,PIK3CD,CD28,CD8B,PRKCQ	8.20327e-05
28	70	73	7	KEGG_B_CELL_RECEPTOR_SIGNALING_PATHWAY	6.09638e-08	CARD11,VAV1,PIK3CD,RAC2,CD79B,CD19,CD79A	1.13393e-05
28	87	73	5	KEGG_FC_GAMMA_R_MEDIATED_PHAGOCYTOSIS	7.91776e-05	DOCK2,NCF1,VAV1,PIK3CD,RAC2	0.00294541
28	101	73	5	KEGG_LEUKOCYTE_TRANSENDOTHELIAL_MIGRATION	0.00016063	NCF1,VAV1,PIK3CD,RAC2,TXK	0.00497952
28	42	73	3	KEGG_INTESTINAL_IMMUNE_NETWORK_FOR_IGA_PRODUCTION	0.00125705	CD28,TNFRSF17,HLA-DOB	0.025979
28	30	73	4	KEGG_PRIMARY_IMMUNODEFICIENCY	1.52723e-05	CD4,CD19,CD8B,CD79A	0.000710163
29	230	55	6	KEGG_CYTOKINE_CYTOKINE_RECEPTOR_INTERACTION	0.000238744	TNFSF13B,IL21R,IL15RA,IL15,IL18,IL7	0.0222032
29	42	55	4	KEGG_INTESTINAL_IMMUNE_NETWORK_FOR_IGA_PRODUCTION	1.93898e-05	TNFSF13B,IL15RA,IL15,ITGA4	0.0036065
30	230	52	11	KEGG_CYTOKINE_CYTOKINE_RECEPTOR_INTERACTION	4.77972e-10	CCR5,CCR2,FASLG,CCL5,IL12RB1,IFNG,TNFRSF9,IL2RA,IL18R1,CXCR6,CXCL11	8.89028e-08
30	172	52	6	KEGG_CHEMOKINE_SIGNALING_PATHWAY	3.50089e-05	CCR5,CCR2,ITK,CCL5,CXCR6,CXCL11	0.000813956
30	119	52	5	KEGG_CELL_ADHESION_MOLECULES_CAMS	6.85688e-05	CD226,PDCD1,ICOS,CTLA4,CD274	0.00141709
30	137	52	4	KEGG_JAK_STAT_SIGNALING_PATHWAY	0.00150853	STAT4,IL12RB1,IFNG,IL2RA	0.0280587
30	121	52	7	KEGG_NATURAL_KILLER_CELL_MEDIATED_CYTOTOXICITY	2.48414e-07	FASLG,CD244,PRF1,IFNG,KLRD1,KLRC1,GZMB	1.54017e-05
30	103	52	6	KEGG_T_CELL_RECEPTOR_SIGNALING_PATHWAY	1.8382e-06	ITK,PDCD1,ICOS,IFNG,CTLA4,GRAP2	8.54764e-05
30	40	52	4	KEGG_TYPE_I_DIABETES_MELLITUS	1.27148e-05	FASLG,PRF1,IFNG,GZMB	0.00039416
30	44	52	4	KEGG_AUTOIMMUNE_THYROID_DISEASE	1.86857e-05	FASLG,PRF1,CTLA4,GZMB	0.000496506
30	33	52	4	KEGG_ALLOGRAFT_REJECTION	5.8007e-06	FASLG,PRF1,IFNG,GZMB	0.000215786
30	36	52	6	KEGG_GRAFT_VERSUS_HOST_DISEASE	3.01121e-09	FASLG,PRF1,IFNG,KLRD1,KLRC1,GZMB	2.80043e-07
32	187	66	11	KEGG_FOCAL_ADHESION	7.88174e-10	COL5A1,COL5A2,COL1A2,COL1A1,THBS2,COL6A2,ITGA11,COL6A1,FN1,COL5A3,ITGA5	7.33002e-08
32	81	66	11	KEGG_ECM_RECEPTOR_INTERACTION	7.66054e-14	COL5A1,COL5A2,COL1A2,COL1A1,THBS2,COL6A2,ITGA11,COL6A1,FN1,COL5A3,ITGA5	1.42486e-11

## Sheet: BioCarta
Module_Number	# of gene in function	# of gene in module	# of common gene	Description	p-value	related_gene	adjusted_p-value
1	10	170	3	BIOCARTA_ASBCELL_PATHWAY	0.000184319	CD28,FASLG,HLA-DRA	0.0099993
1	20	170	4	BIOCARTA_DC_PATHWAY	7.93846e-05	ITGAX,CD33,TLR4,TLR2	0.00861323
1	9	170	3	BIOCARTA_TCAPOPTOSIS_PATHWAY	0.000130156	CD28,FASLG,CCR5	0.00941459
1	17	170	4	BIOCARTA_TH1TH2_PATHWAY	4.00938e-05	CD28,IL2RA,HLA-DRA,IL18	0.00861323
1	31	170	4	BIOCARTA_TOLL_PATHWAY	0.000465765	LY96,TLR4,TLR6,TLR2	0.0202142
3	22	119	3	BIOCARTA_CASPASE_PATHWAY	0.000762899	PRF1,GZMB,CASP1	0.0331098
3	13	119	4	BIOCARTA_CTL_PATHWAY	3.03242e-06	PRF1,GZMB,B2M,HLA-A	0.000658035
3	13	119	3	BIOCARTA_D4GDI_PATHWAY	0.000149611	PRF1,GZMB,CASP1	0.0162328
3	16	119	3	BIOCARTA_IL7_PATHWAY	0.000287669	IL7R,FYN,NMI	0.0208081
3	20	119	3	BIOCARTA_NKCELLS_PATHWAY	0.000571611	B2M,KLRC1,HLA-A	0.0310099
4	12	60	3	BIOCARTA_GRANULOCYTES_PATHWAY	1.48782e-05	SELL,SELPLG,ITGB2	0.00322858
5	21	54	6	BIOCARTA_CSK_PATHWAY	1.10711e-10	CD3D,LCK,CD247,CD3G,ZAP70,CD3E	6.00607e-09
5	13	54	4	BIOCARTA_CTL_PATHWAY	1.24788e-07	CD3D,CD247,CD3G,CD3E	2.08299e-06
5	20	54	4	BIOCARTA_DC_PATHWAY	8.29236e-07	CD7,CD5,CD2,IFNG	1.28532e-05
5	9	54	4	BIOCARTA_TCAPOPTOSIS_PATHWAY	2.22374e-08	CD3D,CD247,CD3G,CD3E	4.02126e-07
5	13	54	5	BIOCARTA_IL17_PATHWAY	7.84568e-10	CD3D,CD247,CD2,CD3G,CD3E	2.12814e-08
5	20	54	3	BIOCARTA_IL2_PATHWAY	5.48585e-05	LCK,IL2RB,JAK3	0.000793619
5	20	54	5	BIOCARTA_IL12_PATHWAY	9.26474e-09	CD3D,CD247,CD3G,IFNG,CD3E	1.82768e-07
5	10	54	6	BIOCARTA_TCRA_PATHWAY	4.42202e-13	CD3D,LCK,CD247,CD3G,ZAP70,CD3E	4.79789e-11
5	15	54	6	BIOCARTA_NO2IL12_PATHWAY	1.03888e-11	CD3D,CD247,CD2,CD3G,IFNG,CD3E	7.51457e-10
5	19	54	5	BIOCARTA_TOB1_PATHWAY	6.96838e-09	CD3D,CD247,CD3G,IFNG,CD3E	1.51214e-07
5	18	54	5	BIOCARTA_STATHMIN_PATHWAY	5.14925e-09	CD3D,CD247,CD2,CD3G,CD3E	1.24154e-07
5	42	54	7	BIOCARTA_TCR_PATHWAY	1.73885e-10	CD3D,LCK,CD247,CD3G,LAT,ZAP70,CD3E	7.54661e-09
5	11	54	5	BIOCARTA_TCYTOTOXIC_PATHWAY	2.83249e-10	CD3D,CD247,CD2,CD3G,CD3E	1.02442e-08
5	12	54	5	BIOCARTA_THELPER_PATHWAY	4.84189e-10	CD3D,CD247,CD2,CD3G,CD3E	1.50098e-08
5	18	54	7	BIOCARTA_CTLA4_PATHWAY	2.19824e-13	CD3D,LCK,CD247,CD3G,ICOS,CD3E,CTLA4	4.77018e-11
6	12	130	3	BIOCARTA_GRANULOCYTES_PATHWAY	0.000150497	SELPLG,ITGAL,IFNG	0.00362865
6	22	130	3	BIOCARTA_CASPASE_PATHWAY	0.000985951	CASP1,PRF1,GZMB	0.0164578
6	13	130	5	BIOCARTA_CTL_PATHWAY	6.85381e-08	FASLG,PRF1,ITGAL,GZMB,B2M	1.48728e-05
6	19	130	3	BIOCARTA_CYTOKINE_PATHWAY	0.000632816	IL18,IFNG,IL15	0.0114434
6	26	130	4	BIOCARTA_INFLAM_PATHWAY	8.23246e-05	CD4,IFNG,IL15,IL7	0.00223306
6	13	130	3	BIOCARTA_D4GDI_PATHWAY	0.000194352	CASP1,PRF1,GZMB	0.00421744
6	9	130	3	BIOCARTA_TCAPOPTOSIS_PATHWAY	5.86189e-05	CD4,CCR5,FASLG	0.00181719
6	20	130	5	BIOCARTA_IL12_PATHWAY	7.8466e-07	CCR5,STAT4,IL12RB1,IL18,IFNG	4.25678e-05
6	15	130	5	BIOCARTA_NO2IL12_PATHWAY	1.57611e-07	CD4,CCR5,STAT4,IL12RB1,IFNG	1.71008e-05
6	20	130	5	BIOCARTA_NKCELLS_PATHWAY	7.8466e-07	VAV1,IL18,KLRD1,B2M,KLRC1	4.25678e-05
6	27	130	5	BIOCARTA_NKT_PATHWAY	3.88312e-06	CD4,CCR5,CCR2,IL12RB1,IFNG	0.000168527
6	17	130	4	BIOCARTA_TH1TH2_PATHWAY	1.39608e-05	IL12RB1,IL18,IFNG,IL2RA	0.000504914
6	18	130	3	BIOCARTA_CTLA4_PATHWAY	0.000536437	ITK,ICOS,CTLA4	0.0105824
7	20	90	4	BIOCARTA_DC_PATHWAY	6.48778e-06	TLR4,CD33,ITGAX,IL10	0.00140785
8	21	71	6	BIOCARTA_CSK_PATHWAY	6.04615e-10	CD3D,CD3G,CD247,LCK,ZAP70,CD3E	2.18669e-08
8	13	71	4	BIOCARTA_CTL_PATHWAY	3.80127e-07	CD3D,CD3G,CD247,CD3E	6.3452e-06
8	20	71	4	BIOCARTA_DC_PATHWAY	2.5093e-06	CD2,CD40,CD5,CD7	3.88941e-05
8	9	71	5	BIOCARTA_TCAPOPTOSIS_PATHWAY	3.18587e-10	CD28,CD3D,CD3G,CD247,CD3E	1.38267e-08
8	13	71	5	BIOCARTA_IL17_PATHWAY	3.20454e-09	CD2,CD3D,CD3G,CD247,CD3E	8.69232e-08
8	20	71	5	BIOCARTA_IL12_PATHWAY	3.75804e-08	CD3D,CD3G,CD247,IL18R1,CD3E	6.79578e-07
8	10	71	6	BIOCARTA_TCRA_PATHWAY	2.44216e-12	CD3D,CD3G,CD247,LCK,ZAP70,CD3E	5.29948e-10
8	15	71	5	BIOCARTA_NO2IL12_PATHWAY	7.42007e-09	CD2,CD3D,CD3G,CD247,CD3E	1.78906e-07
8	19	71	5	BIOCARTA_TOB1_PATHWAY	2.82937e-08	CD28,CD3D,CD3G,CD247,CD3E	5.58157e-07
8	18	71	5	BIOCARTA_STATHMIN_PATHWAY	2.09281e-08	CD2,CD3D,CD3G,CD247,CD3E	4.54141e-07
8	42	71	7	BIOCARTA_TCR_PATHWAY	1.25909e-09	CD3D,CD3G,LAT,CD247,LCK,ZAP70,CD3E	3.90317e-08
8	11	71	6	BIOCARTA_TCYTOTOXIC_PATHWAY	5.35194e-12	CD2,CD28,CD3D,CD3G,CD247,CD3E	5.80686e-10
8	12	71	6	BIOCARTA_THELPER_PATHWAY	1.06621e-11	CD2,CD28,CD3D,CD3G,CD247,CD3E	7.71228e-10
8	17	71	3	BIOCARTA_TH1TH2_PATHWAY	7.50663e-05	CD40,CD28,IL18R1	0.00108596
8	18	71	6	BIOCARTA_CTLA4_PATHWAY	2.0927e-10	CD28,CD3D,CD3G,CD247,LCK,CD3E	1.13529e-08
11	12	123	7	BIOCARTA_MCM_PATHWAY	2.1847e-12	CDT1,MCM7,MCM2,MCM6,CDC6,MCM4,CCNE1	4.74079e-10
11	23	123	3	BIOCARTA_G2_PATHWAY	0.000959762	PLK1,CDC25A,CHEK2	0.0416537
11	22	123	4	BIOCARTA_CELLCYCLE_PATHWAY	3.33454e-05	E2F1,CDC25A,RBL1,CCNE1	0.00361797
11	12	123	3	BIOCARTA_P27_PATHWAY	0.000127723	E2F1,CCNE1,CKS1B	0.00692898
11	10	123	3	BIOCARTA_RANMS_PATHWAY	7.05469e-05	KIF15,AURKA,KPNA2	0.0051029
14	22	63	3	BIOCARTA_CASPASE_PATHWAY	0.000116964	PRF1,GZMB,BIRC3	0.0036259
14	13	63	3	BIOCARTA_CTL_PATHWAY	2.23434e-05	FASLG,PRF1,GZMB	0.00161617
14	20	63	4	BIOCARTA_IL12_PATHWAY	1.54937e-06	CCR5,STAT4,IFNG,IL18R1	0.000336214
14	37	63	3	BIOCARTA_IL2RB_PATHWAY	0.000563087	FASLG,IL2RB,IL2RA	0.0145238
14	15	63	3	BIOCARTA_NO2IL12_PATHWAY	3.53241e-05	CCR5,STAT4,IFNG	0.00191633
14	27	63	4	BIOCARTA_NKT_PATHWAY	5.48451e-06	CCR5,CCR2,IFNG,IL18R1	0.000595069
14	17	63	3	BIOCARTA_TH1TH2_PATHWAY	5.24621e-05	IFNG,IL2RA,IL18R1	0.00226973
14	18	63	3	BIOCARTA_CTLA4_PATHWAY	6.27575e-05	ICOS,ITK,CTLA4	0.00226973
18	21	58	6	BIOCARTA_CSK_PATHWAY	1.7288e-10	CD3D,CD247,LCK,CD3G,ZAP70,CD3E	7.50298e-09
18	13	58	4	BIOCARTA_CTL_PATHWAY	1.67074e-07	CD3D,CD247,CD3G,CD3E	3.02125e-06
18	20	58	3	BIOCARTA_DC_PATHWAY	6.80014e-05	CD5,CD2,CD7	0.000983753
18	9	58	4	BIOCARTA_TCAPOPTOSIS_PATHWAY	2.97995e-08	CD3D,CD247,CD3G,CD3E	5.87863e-07
18	13	58	5	BIOCARTA_IL17_PATHWAY	1.13463e-09	CD3D,CD247,CD2,CD3G,CD3E	2.73573e-08
18	20	58	6	BIOCARTA_IL12_PATHWAY	1.2387e-10	CD3D,CD247,CD3G,STAT4,CD3E,IL18R1	6.71996e-09
18	16	58	3	BIOCARTA_IL7_PATHWAY	3.37903e-05	LCK,IL7R,JAK3	0.00052375
18	10	58	6	BIOCARTA_TCRA_PATHWAY	6.92335e-13	CD3D,CD247,LCK,CD3G,ZAP70,CD3E	1.50237e-10
18	15	58	6	BIOCARTA_NO2IL12_PATHWAY	1.62459e-11	CD3D,CD247,CD2,CD3G,STAT4,CD3E	1.76268e-09
18	19	58	4	BIOCARTA_TOB1_PATHWAY	8.89477e-07	CD3D,CD247,CD3G,CD3E	1.48474e-05
18	27	58	3	BIOCARTA_NKT_PATHWAY	0.000171006	CCR2,CCR7,IL18R1	0.00231927
18	18	58	5	BIOCARTA_STATHMIN_PATHWAY	7.43812e-09	CD3D,CD247,CD2,CD3G,CD3E	1.61407e-07
18	42	58	7	BIOCARTA_TCR_PATHWAY	2.92699e-10	CD3D,LAT,CD247,LCK,CD3G,ZAP70,CD3E	1.05859e-08
18	11	58	5	BIOCARTA_TCYTOTOXIC_PATHWAY	4.09823e-10	CD3D,CD247,CD2,CD3G,CD3E	1.27045e-08
18	12	58	5	BIOCARTA_THELPER_PATHWAY	7.00391e-10	CD3D,CD247,CD2,CD3G,CD3E	1.89981e-08
18	18	58	6	BIOCARTA_CTLA4_PATHWAY	5.96977e-11	ITK,CD3D,CD247,LCK,CD3G,CD3E	4.31813e-09
19	12	56	3	BIOCARTA_GRANULOCYTES_PATHWAY	1.20749e-05	SELL,SELPLG,ITGAL	0.0011323
19	13	56	3	BIOCARTA_CTL_PATHWAY	1.56539e-05	FASLG,GZMB,ITGAL	0.0011323
19	9	56	3	BIOCARTA_TCAPOPTOSIS_PATHWAY	4.64891e-06	CCR5,FASLG,CD4	0.00100881
19	15	56	3	BIOCARTA_NO2IL12_PATHWAY	2.47664e-05	CCR5,CD4,IL12RB1	0.00134358
19	27	56	3	BIOCARTA_NKT_PATHWAY	0.000154011	CCR5,CD4,IL12RB1	0.0066841
22	20	122	3	BIOCARTA_IL12_PATHWAY	0.000614688	IL12RB1,IL18R1,IL18	0.0444624
22	27	122	4	BIOCARTA_NKT_PATHWAY	7.49734e-05	CD28,IL12RB1,CCR7,IL18R1	0.00813461
22	17	122	4	BIOCARTA_TH1TH2_PATHWAY	1.08583e-05	CD28,IL12RB1,IL18R1,IL18	0.00235626
23	21	111	6	BIOCARTA_CSK_PATHWAY	9.22083e-09	CD3D,CD3G,CD247,LCK,ZAP70,CD3E	2.50115e-07
23	22	111	4	BIOCARTA_CASPASE_PATHWAY	2.22644e-05	CASP1,PRF1,GZMB,BIRC3	0.000301962
23	13	111	7	BIOCARTA_CTL_PATHWAY	2.25753e-12	CD3D,CD3G,CD247,FASLG,PRF1,CD3E,GZMB	1.63294e-10
23	26	111	3	BIOCARTA_INFLAM_PATHWAY	0.00102832	IFNG,IL7,IL15	0.0101429
23	13	111	3	BIOCARTA_D4GDI_PATHWAY	0.000121706	CASP1,PRF1,GZMB	0.00155354
23	20	111	5	BIOCARTA_DC_PATHWAY	3.57219e-07	CD2,CD5,CD40,IFNG,CD7	5.5369e-06
23	9	111	6	BIOCARTA_TCAPOPTOSIS_PATHWAY	1.53928e-11	CD3D,CD3G,CD247,CCR5,FASLG,CD3E	8.35059e-10
23	13	111	5	BIOCARTA_IL17_PATHWAY	3.09614e-08	CD2,CD3D,CD3G,CD247,CD3E	5.59885e-07
23	20	111	4	BIOCARTA_IL2_PATHWAY	1.49235e-05	LCK,IL2RB,JAK3,IL2RA	0.000215894
23	20	111	7	BIOCARTA_IL12_PATHWAY	9.75409e-11	CD3D,CD3G,CD247,CCR5,STAT4,CD3E,IFNG	3.52773e-09
23	37	111	4	BIOCARTA_IL2RB_PATHWAY	0.000183844	FASLG,IL2RB,JAK3,IL2RA	0.00221634
23	16	111	3	BIOCARTA_IL7_PATHWAY	0.000234307	LCK,JAK3,IL7	0.00267603
23	10	111	6	BIOCARTA_TCRA_PATHWAY	3.82405e-11	CD3D,CD3G,CD247,LCK,ZAP70,CD3E	1.65964e-09
23	15	111	8	BIOCARTA_NO2IL12_PATHWAY	6.09512e-14	CD2,CD3D,CD3G,CD247,CCR5,STAT4,CD3E,IFNG	1.32264e-11
23	20	111	3	BIOCARTA_NKCELLS_PATHWAY	0.000466353	LAT,KLRC1,KLRD1	0.00481898
23	19	111	6	BIOCARTA_TOB1_PATHWAY	4.66876e-09	CD3D,CD3G,CD247,CD3E,IFNG,IL2RA	1.44731e-07
23	27	111	3	BIOCARTA_NKT_PATHWAY	0.00115037	CCR2,CCR5,IFNG	0.0108535
23	18	111	5	BIOCARTA_STATHMIN_PATHWAY	1.9986e-07	CD2,CD3D,CD3G,CD247,CD3E	3.33613e-06
23	42	111	7	BIOCARTA_TCR_PATHWAY	2.9515e-08	CD3D,CD3G,LAT,CD247,LCK,ZAP70,CD3E	5.59885e-07
23	11	111	5	BIOCARTA_TCYTOTOXIC_PATHWAY	1.12524e-08	CD2,CD3D,CD3G,CD247,CD3E	2.71307e-07
23	12	111	5	BIOCARTA_THELPER_PATHWAY	1.91711e-08	CD2,CD3D,CD3G,CD247,CD3E	4.16013e-07
23	17	111	3	BIOCARTA_TH1TH2_PATHWAY	0.000282916	CD40,IFNG,IL2RA	0.00306964
23	18	111	8	BIOCARTA_CTLA4_PATHWAY	4.06675e-13	CD3D,CD3G,CD247,LCK,ITK,ICOS,CD3E,CTLA4	4.41242e-11
25	10	113	3	BIOCARTA_ASBCELL_PATHWAY	5.47826e-05	FASLG,CD40,IL10	0.00241298
25	22	113	4	BIOCARTA_CASPASE_PATHWAY	2.38883e-05	CASP1,PRF1,GZMB,BIRC3	0.00172792
25	13	113	4	BIOCARTA_CTL_PATHWAY	2.46628e-06	FASLG,PRF1,GZMB,B2M	0.000535182
25	19	113	3	BIOCARTA_CYTOKINE_PATHWAY	0.000420078	IFNG,IL15,IL10	0.00911569
25	26	113	3	BIOCARTA_INFLAM_PATHWAY	0.00108283	IFNG,IL15,IL10	0.0195813
25	13	113	3	BIOCARTA_D4GDI_PATHWAY	0.000128332	CASP1,PRF1,GZMB	0.00464134
25	20	113	4	BIOCARTA_DC_PATHWAY	1.60155e-05	ITGAX,CD40,IFNG,IL10	0.00172792
25	20	113	3	BIOCARTA_IL12_PATHWAY	0.000491383	CCR5,STAT4,IFNG	0.00969365
25	37	113	3	BIOCARTA_IL2RB_PATHWAY	0.00303896	FASLG,IL2RB,IL2RA	0.0412159
25	15	113	3	BIOCARTA_NO2IL12_PATHWAY	0.000201832	CCR5,STAT4,IFNG	0.00625678
25	27	113	4	BIOCARTA_NKT_PATHWAY	5.55985e-05	CCR5,CCR2,IFNG,CCR1	0.00241298
25	17	113	3	BIOCARTA_TH1TH2_PATHWAY	0.000298194	CD40,IFNG,IL2RA	0.00808852
25	18	113	3	BIOCARTA_CTLA4_PATHWAY	0.000355785	ITK,ICOS,CTLA4	0.00857838
26	17	87	3	BIOCARTA_TH1TH2_PATHWAY	0.00013759	CD28,IL18,IL18R1	0.029857
27	21	97	6	BIOCARTA_CSK_PATHWAY	4.07525e-09	CD3D,LCK,CD247,CD3G,ZAP70,CD3E	2.94776e-07
27	13	97	4	BIOCARTA_CTL_PATHWAY	1.3379e-06	CD3D,CD247,CD3G,CD3E	2.63932e-05
27	20	97	4	BIOCARTA_DC_PATHWAY	8.74255e-06	CD5,CD2,CD40,CD7	0.000126476
27	9	97	4	BIOCARTA_TCAPOPTOSIS_PATHWAY	2.40719e-07	CD3D,CD247,CD3G,CD3E	5.22361e-06
27	13	97	5	BIOCARTA_IL17_PATHWAY	1.56706e-08	CD3D,CD2,CD247,CD3G,CD3E	5.66755e-07
27	20	97	3	BIOCARTA_IL2_PATHWAY	0.000313864	LCK,IL2RB,JAK3	0.00400638
27	20	97	4	BIOCARTA_IL12_PATHWAY	8.74255e-06	CD3D,CD247,CD3G,CD3E	0.000126476
27	37	97	3	BIOCARTA_IL2RB_PATHWAY	0.00196856	PIK3CG,IL2RB,JAK3	0.022483
27	16	97	4	BIOCARTA_IL7_PATHWAY	3.35295e-06	PIK3CG,LCK,IL7R,JAK3	6.06326e-05
27	10	97	6	BIOCARTA_TCRA_PATHWAY	1.67453e-11	CD3D,LCK,CD247,CD3G,ZAP70,CD3E	3.63372e-09
27	15	97	5	BIOCARTA_NO2IL12_PATHWAY	3.61754e-08	CD3D,CD2,CD247,CD3G,CD3E	1.12144e-06
27	19	97	4	BIOCARTA_TOB1_PATHWAY	7.03041e-06	CD3D,CD247,CD3G,CD3E	0.000117354
27	18	97	5	BIOCARTA_STATHMIN_PATHWAY	1.0157e-07	CD3D,CD2,CD247,CD3G,CD3E	2.44896e-06
27	42	97	8	BIOCARTA_TCR_PATHWAY	3.17202e-10	PIK3CG,CD3D,LCK,LAT,CD247,CD3G,ZAP70,CD3E	3.44164e-08
27	11	97	5	BIOCARTA_TCYTOTOXIC_PATHWAY	5.68593e-09	CD3D,CD2,CD247,CD3G,CD3E	3.08462e-07
27	12	97	5	BIOCARTA_THELPER_PATHWAY	9.69525e-09	CD3D,CD2,CD247,CD3G,CD3E	4.20774e-07
27	18	97	5	BIOCARTA_CTLA4_PATHWAY	1.0157e-07	CD3D,LCK,CD247,CD3G,CD3E	2.44896e-06
27	17	97	3	BIOCARTA_TNFR2_PATHWAY	0.000189992	TNFRSF1B,TRAF1,TNFAIP3	0.00257677
30	13	52	3	BIOCARTA_CTL_PATHWAY	1.25064e-05	FASLG,PRF1,GZMB	0.000542777
30	20	52	5	BIOCARTA_IL12_PATHWAY	7.62709e-09	CCR5,STAT4,IL12RB1,IFNG,IL18R1	1.65508e-06
30	15	52	4	BIOCARTA_NO2IL12_PATHWAY	2.03051e-07	CCR5,STAT4,IL12RB1,IFNG	1.46874e-05
30	27	52	5	BIOCARTA_NKT_PATHWAY	3.89621e-08	CCR5,CCR2,IL12RB1,IFNG,IL18R1	4.22739e-06
30	17	52	4	BIOCARTA_TH1TH2_PATHWAY	3.52146e-07	IL12RB1,IFNG,IL2RA,IL18R1	1.91039e-05
30	18	52	3	BIOCARTA_CTLA4_PATHWAY	3.52286e-05	ITK,ICOS,CTLA4	0.0012741
