# Supplementary material for: FGMD: A novel approach for functional gene module detection in cancer
Source: PLoS One. 2017 Dec 15;12(12):e0188900. doi: 10.1371/journal.pone.0188900 (PMC5731741; doi:10.1371/journal.pone.0188900)
Supplement: S13 Table — (XLSX) [file pone.0188900.s013.xlsx]

## Sheet: GO
Module_Number	# of gene in function	# of gene in module	# of common gene	Description	p-value	related_gene	adjusted_p-value
2	292	319	18	G_PROTEIN_COUPLED_RECEPTOR_PROTEIN_SIGNALING_PATHWAY	9.64702e-05	ADRA2C,AGRP,AVPR1B,DRD3,GABRA1,GLRA1,GPR20,GPR22,HTR1B,LGR5,MCHR1,MLN,MS4A2,MTNR1B,PTGER1,PYY,RGS20,RHO	0.0397939
3	159	192	10	SYNAPTIC_TRANSMISSION	5.52166e-05	CPNE6,CRH,DRD2,GRIN2B,HAP1,HCRTR1,KIF5A,NLGN1,NPTX1,SYN2	0.0219642
3	60	192	6	G_PROTEIN_SIGNALING_COUPLED_TO_CAMP_NUCLEOTIDE_SECOND_MESSENGER	0.00014563	ADRB3,CALCR,CRHR2,DRD2,GLP1R,PTHLH	0.0219642
3	23	192	4	G_PROTEIN_SIGNALING_ADENYLATE_CYCLASE_ACTIVATING_PATHWAY	0.000225229	ADRB3,CALCR,GLP1R,PTHLH	0.0265449
3	174	192	11	TRANSMISSION_OF_NERVE_IMPULSE	2.22815e-05	CPNE6,CRH,DRD2,GRIN2B,HAP1,HCRTR1,KCNMB2,KIF5A,NLGN1,NPTX1,SYN2	0.0183822
3	61	192	6	CAMP_MEDIATED_SIGNALING	0.00015974	ADRB3,CALCR,CRHR2,DRD2,GLP1R,PTHLH	0.0219642
5	137	128	8	REGULATION_OF_MULTICELLULAR_ORGANISMAL_PROCESS	3.06872e-05	HS3ST5,IFNG,IL21,KRT1,MC4R,NCR1,NMU,SPACA3	0.0253169
8	228	118	9	DNA_METABOLIC_PROCESS	0.000109752	CDC6,CDT1,EXO1,KPNA2,POLQ,RAD51,RAD54L,RECQL4,TOP2A	0.0027438
8	114	118	5	DNA_REPAIR	0.00248454	EXO1,POLQ,RAD51,RAD54L,RECQL4	0.0445596
8	21	118	6	MITOTIC_CELL_CYCLE_CHECKPOINT	1.33347e-08	BUB1B,BUB1,CCNA2,MAD2L1,TTK,ZWINT	7.85795e-07
8	14	118	5	CYTOKINESIS	6.5104e-08	ANLN,BIRC5,NUSAP1,PRC1,RACGAP1	2.82688e-06
8	145	118	7	REGULATION_OF_KINASE_ACTIVITY	0.000192442	CCNE2,CDC25A,CDC25C,CDC6,CDKN3,CKS2,PKMYT1	0.00441013
8	143	118	7	REGULATION_OF_PROTEIN_KINASE_ACTIVITY	0.000176613	CCNE2,CDC25A,CDC25C,CDC6,CDKN3,CKS2,PKMYT1	0.00416303
8	292	118	8	REGULATION_OF_MOLECULAR_FUNCTION	0.00282755	BIRC5,CCNE2,CDC25A,CDC25C,CDC6,CDKN3,CKS2,PKMYT1	0.0496326
8	105	118	28	M_PHASE	0	ANLN,AURKA,BIRC5,BUB1B,BUB1,CCNA2,CDC25C,CDCA5,CENPE,CIT,ESPL1,KIF11,KIF15,KIF2C,KPNA2,MAD2L1,NCAPH,NDC80,NEK2,NUSAP1,PKMYT1,PLK1,RAD51,RAD54L,TPX2,TTK,UBE2C,ZWINT	0
8	149	118	7	REGULATION_OF_TRANSFERASE_ACTIVITY	0.000227542	CCNE2,CDC25A,CDC25C,CDC6,CDKN3,CKS2,PKMYT1	0.00507357
8	73	118	7	MICROTUBULE_BASED_PROCESS	2.20939e-06	KIF11,KIF23,KIF2C,KPNA2,NUSAP1,PRC1,TTK	6.28534e-05
8	22	118	3	DNA_INTEGRITY_CHECKPOINT	0.000744404	CCNA2,CDC6,CDT1	0.0146222
8	40	118	13	REGULATION_OF_MITOSIS	0	ANLN,BIRC5,BUB1B,BUB1,CCNA2,CDC25C,MAD2L1,NEK2,NUSAP1,PKMYT1,TTK,UBE2C,ZWINT	0
8	30	118	6	MICROTUBULE_CYTOSKELETON_ORGANIZATION_AND_BIOGENESIS	1.3737e-07	KIF11,KIF23,KIF2C,NUSAP1,PRC1,TTK	5.25708e-06
8	65	118	8	INTERPHASE	5.61255e-08	BIRC5,CDC25C,CDC6,CDCA5,CDKN3,CENPF,E2F1,KPNA2	2.57242e-06
8	177	118	35	CELL_CYCLE_PROCESS	0	ANLN,AURKA,BIRC5,BUB1B,BUB1,CCNA2,CDC25C,CDC6,CDCA5,CDKN3,CENPE,CENPF,CIT,E2F1,ESPL1,KIF11,KIF15,KIF23,KIF2C,KPNA2,MAD2L1,NCAPH,NDC80,NEK2,NUSAP1,PKMYT1,PLK1,PRC1,RACGAP1,RAD51,RAD54L,TPX2,TTK,UBE2C,ZWINT	0
8	14	118	7	MITOTIC_SISTER_CHROMATID_SEGREGATION	6.94333e-12	CDCA5,CENPE,ESPL1,NCAPH,NDC80,NUSAP1,ZWINT	4.77354e-10
8	41	118	4	REGULATION_OF_DNA_METABOLIC_PROCESS	0.00034767	CDC6,CDT1,KPNA2,RAD51	0.0075481
8	142	118	32	MITOTIC_CELL_CYCLE	0	ANLN,AURKA,BIRC5,BUB1B,BUB1,CCNA2,CDC25C,CDC6,CDCA5,CDKN3,CENPE,CENPF,CIT,E2F1,ESPL1,KIF11,KIF15,KIF23,KIF2C,KPNA2,MAD2L1,NCAPH,NDC80,NEK2,NUSAP1,PKMYT1,PLK1,PRC1,TPX2,TTK,UBE2C,ZWINT	0
8	158	118	32	CELL_CYCLE_PHASE	0	ANLN,AURKA,BIRC5,BUB1B,BUB1,CCNA2,CDC25C,CDC6,CDCA5,CDKN3,CENPE,CENPF,CIT,E2F1,ESPL1,KIF11,KIF15,KIF2C,KPNA2,MAD2L1,NCAPH,NDC80,NEK2,NUSAP1,PKMYT1,PLK1,RAD51,RAD54L,TPX2,TTK,UBE2C,ZWINT	0
8	45	118	10	CELL_CYCLE_CHECKPOINT_GO_0000075	2.39986e-12	BIRC5,BUB1B,BUB1,CCNA2,CCNE2,CDC6,CDT1,MAD2L1,TTK,ZWINT	1.79989e-10
8	29	118	9	CHROMOSOME_SEGREGATION	1.09912e-12	CDCA5,CENPE,CENPF,ESPL1,NCAPH,NDC80,NUSAP1,TOP2A,ZWINT	9.06775e-11
8	15	118	5	ESTABLISHMENT_OF_ORGANELLE_LOCALIZATION	9.70157e-08	BIRC5,CDCA5,CENPE,CENPF,NUSAP1	4.0019e-06
8	16	118	5	CELL_DIVISION	1.40189e-07	ANLN,BIRC5,NUSAP1,PRC1,RACGAP1	5.25708e-06
8	11	118	3	G1_PHASE_OF_MITOTIC_CELL_CYCLE	8.52005e-05	CDC25C,CDC6,E2F1	0.00226743
8	21	118	3	REGULATION_OF_MITOTIC_CELL_CYCLE	0.000646757	BIRC5,CDC25C,CDC6	0.013014
8	250	118	8	REGULATION_OF_CATALYTIC_ACTIVITY	0.00106702	BIRC5,CCNE2,CDC25A,CDC25C,CDC6,CDKN3,CKS2,PKMYT1	0.0204719
8	42	118	7	REGULATION_OF_CYCLIN_DEPENDENT_PROTEIN_KINASE_ACTIVITY	4.51344e-08	CCNE2,CDC25A,CDC25C,CDC6,CDKN3,CKS2,PKMYT1	2.19034e-06
8	42	118	4	DNA_RECOMBINATION	0.000381844	EXO1,KPNA2,RAD51,RAD54L	0.00807747
8	13	118	3	G1_PHASE	0.000145916	CDC25C,CDC6,E2F1	0.00354061
8	8	118	4	MITOTIC_SPINDLE_ORGANIZATION_AND_BIOGENESIS	2.96333e-07	KIF11,KIF23,PRC1,TTK	1.01864e-05
8	78	118	25	MITOSIS	0	ANLN,AURKA,BIRC5,BUB1B,BUB1,CCNA2,CDC25C,CDCA5,CENPE,CIT,ESPL1,KIF11,KIF15,KIF2C,MAD2L1,NCAPH,NDC80,NEK2,NUSAP1,PKMYT1,PLK1,TPX2,TTK,UBE2C,ZWINT	0
8	289	118	40	CELL_CYCLE_GO_0007049	0	ANLN,AURKA,BIRC5,BUB1B,BUB1,CCNA2,CCNE2,CDC20,CDC25A,CDC25C,CDC6,CDCA5,CDKN3,CDT1,CENPE,CENPF,CIT,CKS2,E2F1,ESPL1,KIF11,KIF15,KIF23,KIF2C,KPNA2,MAD2L1,NCAPH,NDC80,NEK2,NUSAP1,PKMYT1,PLK1,PRC1,RACGAP1,RAD51,RAD54L,TPX2,TTK,UBE2C,ZWINT	0
8	15	118	7	SISTER_CHROMATID_SEGREGATION	1.29308e-11	CDCA5,CENPE,ESPL1,NCAPH,NDC80,NUSAP1,ZWINT	8.20606e-10
8	22	118	5	ORGANELLE_LOCALIZATION	8.12491e-07	BIRC5,CDCA5,CENPE,CENPF,NUSAP1	2.5781e-05
8	185	118	9	CYTOSKELETON_ORGANIZATION_AND_BIOGENESIS	2.1623e-05	ANLN,KIF11,KIF23,KIF2C,KPNA2,NUSAP1,PRC1,RACGAP1,TTK	0.000594633
8	103	118	9	CHROMOSOME_ORGANIZATION_AND_BIOGENESIS	1.658e-07	CDCA5,CENPE,ESPL1,EZH2,NCAPH,NDC80,NUSAP1,TOP2A,ZWINT	5.94716e-06
8	47	118	4	DNA_DEPENDENT_DNA_REPLICATION	0.000589553	CDC6,CDT1,EXO1,RAD51	0.0121595
8	59	118	8	INTERPHASE_OF_MITOTIC_CELL_CYCLE	2.56892e-08	BIRC5,CDC25C,CDC6,CDCA5,CDKN3,CENPF,E2F1,KPNA2	1.41291e-06
8	29	118	4	DNA_PACKAGING	8.79795e-05	CDCA5,NCAPH,NUSAP1,TOP2A	0.00226822
8	9	118	4	SPINDLE_ORGANIZATION_AND_BIOGENESIS	5.30012e-07	KIF11,KIF23,PRC1,TTK	1.74904e-05
8	146	118	6	RESPONSE_TO_DNA_DAMAGE_STIMULUS	0.0012945	CCNA2,EXO1,POLQ,RAD51,RAD54L,RECQL4	0.0242718
8	170	118	19	REGULATION_OF_CELL_CYCLE	1.11022e-16	ANLN,BIRC5,BUB1B,BUB1,CCNA2,CCNE2,CDC25A,CDC25C,CDC6,CDKN3,CDT1,CKS2,MAD2L1,NEK2,NUSAP1,PKMYT1,TTK,UBE2C,ZWINT	1.0177e-14
8	80	118	25	M_PHASE_OF_MITOTIC_CELL_CYCLE	0	ANLN,AURKA,BIRC5,BUB1B,BUB1,CCNA2,CDC25C,CDCA5,CENPE,CIT,ESPL1,KIF11,KIF15,KIF2C,MAD2L1,NCAPH,NDC80,NEK2,NUSAP1,PKMYT1,PLK1,TPX2,TTK,UBE2C,ZWINT	0
8	10	118	4	CHROMOSOME_CONDENSATION	8.77744e-07	CDCA5,NCAPH,NUSAP1,TOP2A	2.68199e-05
10	128	115	7	BEHAVIOR	7.50844e-05	CCKAR,CCL11,CCL25,CCR8,CXCL10,CXCL11,CXCL9	0.0258661
10	83	115	6	LOCOMOTORY_BEHAVIOR	5.30431e-05	CCL11,CCL25,CCR8,CXCL10,CXCL11,CXCL9	0.0258661
10	284	115	10	RESPONSE_TO_CHEMICAL_STIMULUS	9.40584e-05	CCKAR,CCL11,CCL25,CCR8,CHRNA4,CXCL10,CXCL11,CXCL9,MAFA,SYT1	0.0258661
15	12	103	3	NEGATIVE_REGULATION_OF_PHOSPHORYLATION	7.53487e-05	CDKN1A,CDKN2B,CDKN2C	0.0310813
15	12	103	3	NEGATIVE_REGULATION_OF_PHOSPHATE_METABOLIC_PROCESS	7.53487e-05	CDKN1A,CDKN2B,CDKN2C	0.0310813
31	11	82	3	FATTY_ACID_BETA_OXIDATION	2.86986e-05	ECH1,ECHS1,HADHB	0.0118382
31	18	82	3	FATTY_ACID_OXIDATION	0.000137886	ECH1,ECHS1,HADHB	0.0284389
31	287	82	8	LIPID_METABOLIC_PROCESS	0.00022957	ACOX1,CD81,ECH1,ECHS1,HADHB,LTA4H,PIGY,TNFRSF1A	0.0378791
31	78	82	5	MONOCARBOXYLIC_ACID_METABOLIC_PROCESS	8.19636e-05	ECH1,ECHS1,HADHB,LTA4H,TNFRSF1A	0.02254
31	224	82	7	CELLULAR_LIPID_METABOLIC_PROCESS	0.000289409	CD81,ECH1,ECHS1,HADHB,LTA4H,PIGY,TNFRSF1A	0.0397937
31	56	82	5	FATTY_ACID_METABOLIC_PROCESS	1.63601e-05	ECH1,ECHS1,HADHB,LTA4H,TNFRSF1A	0.0118382
34	289	75	9	CELL_CYCLE_GO_0007049	1.88526e-05	CDC123,CHEK1,CKS1B,DBF4,FBXO5,GTPBP4,KNTC1,RAD21,XRCC2	0.0155534
40	228	70	12	DNA_METABOLIC_PROCESS	9.13727e-10	BLM,BRCA1,CDKN2D,DNMT3B,FANCA,FEN1,HELLS,HMGB2,MCM2,POLE2,RAD54B,RNASEH2A	7.53825e-07
40	114	70	8	DNA_REPAIR	7.7509e-08	BLM,BRCA1,CDKN2D,FANCA,FEN1,HMGB2,POLE2,RAD54B	3.19725e-05
40	181	70	8	RESPONSE_TO_ENDOGENOUS_STIMULUS	2.65647e-06	BLM,BRCA1,CDKN2D,FANCA,FEN1,HMGB2,POLE2,RAD54B	0.000547896
40	177	70	7	CELL_CYCLE_PROCESS	2.40119e-05	CDC25B,CDC7,CDKN2D,RAD54B,SMC4,STMN1,TIMELESS	0.00282998
40	142	70	5	MITOTIC_CELL_CYCLE	0.000638155	CDC25B,CDC7,CDKN2D,SMC4,STMN1	0.0376056
40	158	70	6	CELL_CYCLE_PHASE	0.000118684	CDC25B,CDC7,CDKN2D,RAD54B,SMC4,TIMELESS	0.0108793
40	87	70	5	DNA_REPLICATION	6.47147e-05	CDKN2D,HMGB2,MCM2,POLE2,RNASEH2A	0.0066737
40	21	70	3	DOUBLE_STRAND_BREAK_REPAIR	0.000138765	BRCA1,FEN1,RAD54B	0.0114481
40	28	70	3	REGULATION_OF_GENE_EXPRESSION_EPIGENETIC	0.000333539	DNMT3B,HELLS,HMGA1	0.0229308
40	289	70	9	CELL_CYCLE_GO_0007049	1.06585e-05	CDC25B,CDC7,CDK5R1,CDKN2D,MCM2,RAD54B,SMC4,STMN1,TIMELESS	0.00175864
40	146	70	8	RESPONSE_TO_DNA_DAMAGE_STIMULUS	5.24438e-07	BLM,BRCA1,CDKN2D,FANCA,FEN1,HMGB2,POLE2,RAD54B	0.00014422
50	68	66	4	REGULATION_OF_HYDROLASE_ACTIVITY	0.000266293	C5AR1,FGD2,NLRC4,PLCB2	0.0313846
50	242	66	12	DEFENSE_RESPONSE	8.85404e-10	AIF1,C3AR1,C5AR1,CCR1,CD300C,CD84,LILRB2,NCF2,NLRC4,PTAFR,RNASE6,TYROBP	2.43486e-07
50	209	66	12	IMMUNE_RESPONSE	1.63722e-10	C5AR1,CCR1,CD86,CTSS,GPR65,IGSF6,LAT2,LILRB2,LY86,NCF4,NFAM1,PTAFR	6.75355e-08
50	136	66	5	SECOND_MESSENGER_MEDIATED_SIGNALING	0.000399028	C5AR1,CCR1,LAT2,PLCB2,PTAFR	0.0365775
50	293	66	14	IMMUNE_SYSTEM_PROCESS	4.78897e-11	C5AR1,CCR1,CD86,CTSS,GPR65,IGSF6,ITGB2,LAT2,LILRB2,LY86,NCF4,NFAM1,PTAFR,SPI1	3.9509e-08
50	283	66	7	RESPONSE_TO_EXTERNAL_STIMULUS	0.000310132	AIF1,C3AR1,C5AR1,CCR1,ITGB2,NLRC4,PTAFR	0.0319824
50	51	66	5	CELLULAR_DEFENSE_RESPONSE	3.51694e-06	C5AR1,CD300C,LILRB2,NCF2,TYROBP	0.000725368
57	126	62	7	TISSUE_DEVELOPMENT	1.12002e-06	KLK5,KLK8,KRT14,KRT17,KRT5,KRT6A,KRT6B	0.000462007
57	63	62	4	EPIDERMIS_DEVELOPMENT	0.000155401	KLK5,KRT14,KRT17,KRT5	0.0427352
57	71	62	6	ECTODERM_DEVELOPMENT	5.84022e-07	KLK5,KRT14,KRT17,KRT5,KRT6A,KRT6B	0.000462007
58	17	61	3	REGULATION_OF_DEFENSE_RESPONSE	4.7616e-05	APOBEC3F,APOBEC3G,CD1D	0.0196416
58	293	61	8	IMMUNE_SYSTEM_PROCESS	3.15802e-05	APOBEC3F,APOBEC3G,CD1D,CD83,CMKLR1,MAFB,NLRC3,POU2F2	0.0196416
58	22	61	3	INNATE_IMMUNE_RESPONSE	0.000106215	APOBEC3F,APOBEC3G,CD1D	0.0292092
63	46	60	5	FEMALE_PREGNANCY	1.29496e-06	PSG1,PSG3,PSG6,PSG7,PSG8	0.00106834
71	27	58	3	TRANSCRIPTION_INITIATION_FROM_RNA_POLYMERASE_II_PROMOTER	0.000171006	GTF2F1,MED16,MED26	0.0470266
79	17	53	3	VIRAL_GENOME_REPLICATION	3.11755e-05	CCL2,CCL3,CCL4	0.0157444
79	26	53	3	VIRAL_INFECTIOUS_CYCLE	0.000116432	CCL2,CCL3,CCL4	0.0192113
79	30	53	3	VIRAL_REPRODUCTIVE_PROCESS	0.000179925	CCL2,CCL3,CCL4	0.0212055
79	35	53	3	VIRAL_REPRODUCTION	0.000286295	CCL2,CCL3,CCL4	0.0295241
79	29	53	3	EXTRACELLULAR_STRUCTURE_ORGANIZATION_AND_BIOGENESIS	0.000162356	ACHE,CHRNA1,NRCAM	0.0212055
79	21	53	3	SYNAPSE_ORGANIZATION_AND_BIOGENESIS	6.03419e-05	ACHE,CHRNA1,NRCAM	0.0157444
79	22	53	3	EXOCYTOSIS	6.96873e-05	CADPS,CCL3,CCL8	0.0157444
79	283	53	7	RESPONSE_TO_EXTERNAL_STIMULUS	7.63365e-05	ACHE,CCL2,CCL3,CCL4,CCL8,IL18RAP,STC1	0.0157444
84	133	51	5	RNA_PROCESSING	0.00010576	GEMIN6,LSM5,SNRPD1,SNRPF,SNRPG	0.0436258
84	65	51	4	RNA_SPLICING	8.16055e-05	GEMIN6,SNRPD1,SNRPF,SNRPG	0.0436258
96	68	46	4	CELL_ACTIVATION	6.47399e-05	CLEC7A,EBI3,LAT,SLA2	0.00593449
96	46	46	3	POSITIVE_REGULATION_OF_IMMUNE_SYSTEM_PROCESS	0.000424731	C2,EBI3,SLA2	0.0318548
96	128	46	4	BEHAVIOR	0.00073719	APOE,CCR5,FPR1,SYK	0.0467832
96	61	46	4	LEUKOCYTE_ACTIVATION	4.21698e-05	CLEC7A,EBI3,LAT,SLA2	0.00434876
96	20	46	3	ADAPTIVE_IMMUNE_RESPONSE_GO_0002460	3.38128e-05	C2,EBI3,SLA2	0.00434876
96	209	46	7	IMMUNE_RESPONSE	4.15252e-06	C2,CCR5,CIITA,EBI3,IL2RA,LAT,SLA2	0.00171291
96	21	46	3	ADAPTIVE_IMMUNE_RESPONSE	3.93598e-05	C2,EBI3,SLA2	0.00434876
96	293	46	10	IMMUNE_SYSTEM_PROCESS	2.29728e-08	C2,CCR5,CIITA,CLEC7A,EBI3,IL2RA,LAT,MAP4K1,SLA2,SYK	1.89525e-05
96	41	46	4	T_CELL_ACTIVATION	8.57546e-06	CLEC7A,EBI3,LAT,SLA2	0.00235825
96	33	46	3	REGULATION_OF_LYMPHOCYTE_ACTIVATION	0.000157172	EBI3,LAT,SLA2	0.0129667
96	55	46	4	LYMPHOCYTE_ACTIVATION	2.79494e-05	CLEC7A,EBI3,LAT,SLA2	0.00434876
96	60	46	4	REGULATION_OF_IMMUNE_SYSTEM_PROCESS	3.94968e-05	C2,EBI3,LAT,SLA2	0.00434876
97	34	46	3	TRANSLATIONAL_INITIATION	0.000171996	EIF1,EIF3E,EIF3F	0.0128997
97	28	46	3	REGULATION_OF_TRANSLATIONAL_INITIATION	9.54374e-05	EIF1,EIF3E,EIF3F	0.00787358
97	284	46	24	CELLULAR_BIOSYNTHETIC_PROCESS	0	EIF1,EIF3E,EIF3F,NACA,RPL14,RPL15,RPL18,RPL23A,RPL24,RPL27A,RPL29,RPL31,RPL37,RPL38,RPL41,RPL6,RPL7A,RPS10,RPS11,RPS27,RPS2,RPS3,RPS5,RPS9	0
97	65	46	4	RIBONUCLEOPROTEIN_COMPLEX_BIOGENESIS_AND_ASSEMBLY	5.42005e-05	EIF1,EIF3E,EIF3F,RPS14	0.00496838
97	52	46	4	PROTEIN_RNA_COMPLEX_ASSEMBLY	2.23421e-05	EIF1,EIF3E,EIF3F,RPS14	0.00230403
97	282	46	24	MACROMOLECULE_BIOSYNTHETIC_PROCESS	0	EIF1,EIF3E,EIF3F,NACA,RPL14,RPL15,RPL18,RPL23A,RPL24,RPL27A,RPL29,RPL31,RPL37,RPL38,RPL41,RPL6,RPL7A,RPS10,RPS11,RPS27,RPS2,RPS3,RPS5,RPS9	0
97	160	46	24	TRANSLATION	0	EIF1,EIF3E,EIF3F,NACA,RPL14,RPL15,RPL18,RPL23A,RPL24,RPL27A,RPL29,RPL31,RPL37,RPL38,RPL41,RPL6,RPL7A,RPS10,RPS11,RPS27,RPS2,RPS3,RPS5,RPS9	0
112	16	43	5	SYNAPTOGENESIS	8.0927e-10	COL4A4,PCDHB16,PCDHB4,PCDHB5,PCDHB6	6.67648e-07
112	29	43	5	EXTRACELLULAR_STRUCTURE_ORGANIZATION_AND_BIOGENESIS	2.13791e-08	COL4A4,PCDHB16,PCDHB4,PCDHB5,PCDHB6	5.87924e-06
112	159	43	5	SYNAPTIC_TRANSMISSION	0.000107368	COL4A4,PCDHB16,PCDHB4,PCDHB5,PCDHB6	0.0110723
112	21	43	5	SYNAPSE_ORGANIZATION_AND_BIOGENESIS	3.72869e-09	COL4A4,PCDHB16,PCDHB4,PCDHB5,PCDHB6	1.53808e-06
112	174	43	5	TRANSMISSION_OF_NERVE_IMPULSE	0.000163929	COL4A4,PCDHB16,PCDHB4,PCDHB5,PCDHB6	0.0150268
113	242	43	6	DEFENSE_RESPONSE	7.81008e-05	CCR2,CCR7,GNLY,ITK,PLA2G2D,PRF1	0.0322166
113	51	43	4	CELLULAR_DEFENSE_RESPONSE	1.57565e-05	CCR2,GNLY,ITK,PRF1	0.0129991
134	78	40	4	NUCLEAR_TRANSPORT	6.35889e-05	GSK3B,KHDRBS1,KPNA1,KPNA4	0.0131152
134	133	40	4	RNA_PROCESSING	0.000497401	CPSF6,DBR1,HNRNPR,KHDRBS1	0.0455951
134	52	40	3	MRNA_PROCESSING_GO_0006397	0.000403212	CPSF6,HNRNPR,KHDRBS1	0.0455951
134	42	40	3	DNA_RECOMBINATION	0.000213532	KPNA1,TSN,XRCC5	0.0293606
134	77	40	4	NUCLEOCYTOPLASMIC_TRANSPORT	6.0449e-05	GSK3B,KHDRBS1,KPNA1,KPNA4	0.0131152
163	31	34	3	CELLULAR_PROTEIN_COMPLEX_ASSEMBLY	5.2182e-05	COX10,MIS12,SCO1	0.0430501
166	228	34	6	DNA_METABOLIC_PROCESS	1.39509e-05	CDK2,POLE,PRIM1,TDG,UBE2N,UNG	0.0115095
169	33	33	4	HEART_DEVELOPMENT	9.04141e-07	FBN1,GLI2,SHOX2,TBX5	0.000248639
171	264	33	5	PROTEIN_KINASE_CASCADE	0.000315667	CASP1,CD40,LYN,STAT4,TNFAIP3	0.0432689
171	293	33	6	IMMUNE_SYSTEM_PROCESS	4.7885e-05	CD97,FCGR2B,IFI16,IL16,LYN,TRIM22	0.0197525
172	293	33	7	IMMUNE_SYSTEM_PROCESS	3.72775e-06	CD4,CD74,CRTAM,FYB,HCLS1,LCP2,LST1	0.00307539
176	68	32	3	CELL_ACTIVATION	0.000457304	CD28,LAX1,PTPRC	0.0341437
176	27	32	3	REGULATION_OF_T_CELL_ACTIVATION	2.83994e-05	CD28,LAX1,PTPRC	0.0144359
176	61	32	3	LEUKOCYTE_ACTIVATION	0.000331901	CD28,LAX1,PTPRC	0.0304243
176	209	32	5	IMMUNE_RESPONSE	9.12658e-05	CD28,IRF8,LAX1,PTPRC,SEMA4D	0.0167192
176	293	32	6	IMMUNE_SYSTEM_PROCESS	3.98564e-05	CD28,DOCK2,IRF8,LAX1,PTPRC,SEMA4D	0.0144359
176	41	32	3	T_CELL_ACTIVATION	0.000101328	CD28,LAX1,PTPRC	0.0167192
176	33	32	3	REGULATION_OF_LYMPHOCYTE_ACTIVATION	5.24941e-05	CD28,LAX1,PTPRC	0.0144359
176	55	32	3	LYMPHOCYTE_ACTIVATION	0.000244147	CD28,LAX1,PTPRC	0.0304243
176	60	32	3	REGULATION_OF_IMMUNE_SYSTEM_PROCESS	0.000316056	CD28,LAX1,PTPRC	0.0304243
181	209	31	5	IMMUNE_RESPONSE	7.79218e-05	BST2,HAMP,IFITM3,RSAD2,TGFB2	0.0321427
181	293	31	6	IMMUNE_SYSTEM_PROCESS	3.29437e-05	BST2,HAMP,HDAC9,IFITM3,RSAD2,TGFB2	0.0271786
212	34	28	3	RHO_PROTEIN_SIGNAL_TRANSDUCTION	3.8216e-05	ARHGAP1,RHOG,TAX1BP3	0.0315282
221	63	26	3	EPIDERMIS_DEVELOPMENT	0.000195015	KRT13,SPRR1A,SPRR1B	0.0467555
221	71	26	3	ECTODERM_DEVELOPMENT	0.000277996	KRT13,SPRR1A,SPRR1B	0.0467555
236	228	25	7	DNA_METABOLIC_PROCESS	8.77662e-08	DNMT1,FANCG,LIG1,MCM5,MCM7,POLD1,RFC3	3.62036e-05
236	114	25	4	DNA_REPAIR	4.19905e-05	FANCG,LIG1,POLD1,RFC3	0.0057737
236	46	25	3	NUCLEOBASENUCLEOSIDE_AND_NUCLEOTIDE_METABOLIC_PROCESS	6.74571e-05	DCK,PAICS,PPAT	0.0079503
236	181	25	6	RESPONSE_TO_ENDOGENOUS_STIMULUS	5.37407e-07	CHEK2,FANCG,LIG1,MCM7,POLD1,RFC3	0.00011084
236	87	25	4	DNA_REPLICATION	1.44575e-05	MCM5,MCM7,POLD1,RFC3	0.00238548
236	146	25	6	RESPONSE_TO_DNA_DAMAGE_STIMULUS	1.50968e-07	CHEK2,FANCG,LIG1,MCM7,POLD1,RFC3	4.15163e-05
240	128	24	4	BEHAVIOR	5.5856e-05	CCL19,CNR2,CXCL13,XCR1	0.0133242
240	83	24	3	LOCOMOTORY_BEHAVIOR	0.00034579	CCL19,CXCL13,XCR1	0.042414
240	93	24	3	CELLULAR_CATION_HOMEOSTASIS	0.000483042	CCL19,CXCL13,XCR1	0.042414
240	209	24	6	IMMUNE_RESPONSE	9.59865e-07	CCL19,CD79A,CNR2,CXCL13,MS4A1,PAX5	0.000395945
240	92	24	3	G_PROTEIN_SIGNALING_COUPLED_TO_CYCLIC_NUCLEOTIDE_SECOND_MESSENGER	0.000467973	CNR2,SSTR3,XCR1	0.042414
240	293	24	7	IMMUNE_SYSTEM_PROCESS	3.53566e-07	CCL19,CD79A,CNR2,CXCL13,MAL,MS4A1,PAX5	0.000291692
240	95	24	3	CATION_HOMEOSTASIS	0.000514109	CCL19,CXCL13,XCR1	0.042414
240	94	24	3	CYCLIC_NUCLEOTIDE_MEDIATED_SIGNALING	0.00049842	CNR2,SSTR3,XCR1	0.042414
242	68	24	6	CELL_ACTIVATION	1.13649e-09	CD2,CD3D,CD3E,CD7,LCK,SIT1	1.87521e-07
242	27	24	3	REGULATION_OF_T_CELL_ACTIVATION	1.17057e-05	CD3E,LCK,SIT1	0.00160953
242	61	24	6	LEUKOCYTE_ACTIVATION	5.80907e-10	CD2,CD3D,CD3E,CD7,LCK,SIT1	1.19812e-07
242	93	24	3	CELLULAR_CATION_HOMEOSTASIS	0.000483042	CCL5,CD52,LCK	0.0326261
242	209	24	4	IMMUNE_RESPONSE	0.000369409	CCL5,CD7,CD96,CST7	0.0304763
242	293	24	9	IMMUNE_SYSTEM_PROCESS	5.44765e-10	CCL5,CD2,CD3D,CD3E,CD7,CD96,CST7,LCK,SIT1	1.19812e-07
242	41	24	6	T_CELL_ACTIVATION	4.80663e-11	CD2,CD3D,CD3E,CD7,LCK,SIT1	3.96547e-08
242	114	24	3	ION_HOMEOSTASIS	0.000874737	CCL5,CD52,LCK	0.0451036
242	33	24	3	REGULATION_OF_LYMPHOCYTE_ACTIVATION	2.16912e-05	CD3E,LCK,SIT1	0.00255647
242	55	24	6	LYMPHOCYTE_ACTIVATION	3.05258e-10	CD2,CD3D,CD3E,CD7,LCK,SIT1	1.19812e-07
242	95	24	3	CATION_HOMEOSTASIS	0.000514109	CCL5,CD52,LCK	0.0326261
242	60	24	3	REGULATION_OF_IMMUNE_SYSTEM_PROCESS	0.000132076	CD3E,LCK,SIT1	0.0136203
265	247	23	5	MACROMOLECULAR_COMPLEX_ASSEMBLY	3.786e-05	GTF2F2,HMGB1,KPNA3,MED4,MTIF3	0.0143026
265	43	23	3	PROTEIN_DNA_COMPLEX_ASSEMBLY	4.2551e-05	GTF2F2,HMGB1,MED4	0.0143026
265	264	23	5	CELLULAR_COMPONENT_ASSEMBLY	5.20095e-05	GTF2F2,HMGB1,KPNA3,MED4,MTIF3	0.0143026
270	39	23	3	ORGANIC_ACID_TRANSPORT	3.16427e-05	AKR1C1,SLC22A12,SLC7A10	0.0261052
276	284	22	13	CELLULAR_BIOSYNTHETIC_PROCESS	0	EEF1A1,RPL11,RPL13,RPL21,RPL22,RPL26,RPL34,RPL3,RPL4,RPL5,RPL9,RPS17,RPS3A	0
276	282	22	13	MACROMOLECULE_BIOSYNTHETIC_PROCESS	0	EEF1A1,RPL11,RPL13,RPL21,RPL22,RPL26,RPL34,RPL3,RPL4,RPL5,RPL9,RPS17,RPS3A	0
276	160	22	13	TRANSLATION	0	EEF1A1,RPL11,RPL13,RPL21,RPL22,RPL26,RPL34,RPL3,RPL4,RPL5,RPL9,RPS17,RPS3A	0

## Sheet: KEGG
Module_Number	# of gene in function	# of gene in module	# of common gene	Description	p-value	related_gene	adjusted_p-value
1	31	837	9	KEGG_PORPHYRIN_AND_CHLOROPHYLL_METABOLISM	4.70177e-05	ALAS1,BLVRA,BLVRB,FECH,GUSB,HMBS,UGT2B11,UGT2B28,UROS	0.00874529
2	26	319	5	KEGG_HISTIDINE_METABOLISM	0.000235536	ALDH3B2,CNDP1,FTCD,HDC,UROC1	0.0219048
2	24	319	5	KEGG_MATURITY_ONSET_DIABETES_OF_THE_YOUNG	0.000157843	FOXA3,HNF1B,HNF4G,NEUROD1,ONECUT1	0.0219048
5	121	128	6	KEGG_NATURAL_KILLER_CELL_MEDIATED_CYTOTOXICITY	0.00074482	IFNG,KIR2DL1,KIR2DL3,KIR2DL4,KIR3DL2,NCR1	0.0461789
5	105	128	8	KEGG_SYSTEMIC_LUPUS_ERYTHEMATOSUS	4.34246e-06	HIST1H2AB,HIST1H2AH,HIST1H2BB,HIST1H2BI,HIST1H3I,HIST1H4A,HIST3H3,IFNG	0.000807697
5	36	128	4	KEGG_GRAFT_VERSUS_HOST_DISEASE	0.000285046	IFNG,KIR2DL1,KIR2DL3,KIR3DL2	0.0265093
6	187	120	8	KEGG_FOCAL_ADHESION	0.000173343	COL1A1,COL1A2,COL3A1,COL5A1,COL5A2,COL6A3,ITGA11,THBS2	0.0161209
6	81	120	8	KEGG_ECM_RECEPTOR_INTERACTION	3.6498e-07	COL1A1,COL1A2,COL3A1,COL5A1,COL5A2,COL6A3,ITGA11,THBS2	6.78863e-05
8	110	118	18	KEGG_CELL_CYCLE	0	BUB1B,BUB1,CCNA2,CCNB1,CCNB2,CCNE2,CDC20,CDC25A,CDC25C,CDC6,E2F1,E2F2,ESPL1,MAD2L1,PKMYT1,PLK1,PTTG1,TTK	0
8	102	118	13	KEGG_OOCYTE_MEIOSIS	2.02338e-12	AURKA,BUB1,CCNB1,CCNB2,CCNE2,CDC20,CDC25C,ESPL1,MAD2L1,PKMYT1,PLK1,PTTG1,SGOL1	1.88174e-10
8	62	118	5	KEGG_P53_SIGNALING_PATHWAY	0.000153619	CCNB1,CCNB2,CCNE2,GTSE1,RRM2	0.00714326
8	78	118	9	KEGG_PROGESTERONE_MEDIATED_OOCYTE_MATURATION	1.43007e-08	BUB1,CCNA2,CCNB1,CCNB2,CDC25A,CDC25C,MAD2L1,PKMYT1,PLK1	8.8664e-07
10	105	115	15	KEGG_SYSTEMIC_LUPUS_ERYTHEMATOSUS	4.32987e-15	HIST1H2AD,HIST1H2AG,HIST1H2AJ,HIST1H2AL,HIST1H2AM,HIST1H2BF,HIST1H2BG,HIST1H2BH,HIST1H2BL,HIST1H3D,HIST1H3E,HIST1H3H,HIST1H3J,HIST1H4D,HIST1H4E	8.05356e-13
15	268	103	12	KEGG_OLFACTORY_TRANSDUCTION	4.75528e-07	ADRBK2,OR10J1,OR10J5,OR10K1,OR1S1,OR2D3,OR2G3,OR2W1,OR4A16,OR4D2,OR4K14,OR5AP2	8.84482e-05
21	43	89	5	KEGG_PROTEASOME	6.54487e-06	PSMB10,PSMB8,PSMB9,PSME1,PSME2	0.000227789
21	119	89	5	KEGG_CELL_ADHESION_MOLECULES_CAMS	0.000858385	HLA-A,HLA-B,HLA-C,HLA-F,HLA-G	0.0199574
21	73	89	10	KEGG_ANTIGEN_PROCESSING_AND_PRESENTATION	2.2603e-11	B2M,HLA-A,HLA-B,HLA-C,HLA-F,HLA-G,PSME1,PSME2,TAP1,TAP2	4.20416e-09
21	40	89	5	KEGG_TYPE_I_DIABETES_MELLITUS	4.53984e-06	HLA-A,HLA-B,HLA-C,HLA-F,HLA-G	0.000211103
21	44	89	5	KEGG_AUTOIMMUNE_THYROID_DISEASE	7.34804e-06	HLA-A,HLA-B,HLA-C,HLA-F,HLA-G	0.000227789
21	33	89	5	KEGG_ALLOGRAFT_REJECTION	1.69435e-06	HLA-A,HLA-B,HLA-C,HLA-F,HLA-G	0.000157575
21	36	89	5	KEGG_GRAFT_VERSUS_HOST_DISEASE	2.65225e-06	HLA-A,HLA-B,HLA-C,HLA-F,HLA-G	0.00016444
21	65	89	5	KEGG_VIRAL_MYOCARDITIS	5.04535e-05	HLA-A,HLA-B,HLA-C,HLA-F,HLA-G	0.00134062
22	109	88	8	KEGG_OXIDATIVE_PHOSPHORYLATION	3.3176e-07	ATP5I,ATP6V0C,COX5B,COX6A1,NDUFA3,NDUFA7,NDUFAB1,NDUFB10	6.17074e-05
22	146	88	6	KEGG_ALZHEIMERS_DISEASE	0.000273035	COX5B,COX6A1,NDUFA3,NDUFA7,NDUFAB1,NDUFB10	0.0169282
22	102	88	6	KEGG_PARKINSONS_DISEASE	3.75972e-05	COX5B,COX6A1,NDUFA3,NDUFA7,NDUFAB1,NDUFB10	0.00349654
22	159	88	6	KEGG_HUNTINGTONS_DISEASE	0.000431221	COX5B,COX6A1,NDUFA3,NDUFA7,NDUFAB1,NDUFB10	0.0200518
23	109	88	6	KEGG_OXIDATIVE_PHOSPHORYLATION	5.46391e-05	ATP6V0E1,COX7C,NDUFA2,NDUFA8,NDUFB1,NDUFS3	0.00508143
23	43	88	4	KEGG_PROTEASOME	0.000135675	PSMB6,PSMB7,PSMC3,PSMD13	0.00841187
23	102	88	6	KEGG_PARKINSONS_DISEASE	3.75972e-05	COX7C,NDUFA2,NDUFA8,NDUFB1,NDUFS3,UBB	0.00508143
31	37	82	4	KEGG_FATTY_ACID_METABOLISM	5.66303e-05	ACOX1,ECHS1,HADHA,HADHB	0.0105332
34	110	75	7	KEGG_CELL_CYCLE	1.65677e-06	CHEK1,DBF4,HDAC2,MCM6,RAD21,RBL1,YWHAZ	0.000308158
36	24	74	3	KEGG_O_GLYCAN_BIOSYNTHESIS	0.000246382	GALNT14,GALNT3,GALNT5	0.045827
37	57	73	4	KEGG_GLYCOLYSIS_GLUCONEOGENESIS	0.000198459	ADH1A,ADH1B,ADH1C,PCK1	0.00335577
37	19	73	3	KEGG_PENTOSE_AND_GLUCURONATE_INTERCONVERSIONS	0.000115387	UGT2A3,UGT2B10,UGT2B7	0.0021462
37	17	73	3	KEGG_ASCORBATE_AND_ALDARATE_METABOLISM	8.15675e-05	UGT2A3,UGT2B10,UGT2B7	0.00168573
37	37	73	3	KEGG_FATTY_ACID_METABOLISM	0.000866433	ADH1A,ADH1B,ADH1C	0.0123967
37	44	73	4	KEGG_STEROID_HORMONE_BIOSYNTHESIS	7.16906e-05	CYP1A1,UGT2A3,UGT2B10,UGT2B7	0.00166681
37	40	73	4	KEGG_TYROSINE_METABOLISM	4.90103e-05	ADH1A,ADH1B,ADH1C,DCT	0.00130227
37	40	73	4	KEGG_STARCH_AND_SUCROSE_METABOLISM	4.90103e-05	GYS2,UGT2A3,UGT2B10,UGT2B7	0.00130227
37	51	73	7	KEGG_RETINOL_METABOLISM	6.35667e-09	ADH1A,ADH1B,ADH1C,CYP1A1,UGT2A3,UGT2B10,UGT2B7	1.18234e-06
37	31	73	4	KEGG_PORPHYRIN_AND_CHLOROPHYLL_METABOLISM	1.74676e-05	FTMT,UGT2A3,UGT2B10,UGT2B7	0.00066545
37	59	73	7	KEGG_METABOLISM_OF_XENOBIOTICS_BY_CYTOCHROME_P450	1.81362e-08	ADH1A,ADH1B,ADH1C,CYP1A1,UGT2A3,UGT2B10,UGT2B7	1.68667e-06
37	60	73	6	KEGG_DRUG_METABOLISM_CYTOCHROME_P450	5.66063e-07	ADH1A,ADH1B,ADH1C,UGT2A3,UGT2B10,UGT2B7	3.50959e-05
37	40	73	3	KEGG_DRUG_METABOLISM_OTHER_ENZYMES	0.00108975	UGT2A3,UGT2B10,UGT2B7	0.0144781
37	65	73	4	KEGG_PPAR_SIGNALING_PATHWAY	0.000329889	ADIPOQ,AQP7,FABP4,PCK1	0.00511327
37	64	73	5	KEGG_COMPLEMENT_AND_COAGULATION_CASCADES	1.78884e-05	C4BPA,C6,FGA,FGB,FGG	0.00066545
37	63	73	3	KEGG_ADIPOCYTOKINE_SIGNALING_PATHWAY	0.00402914	ADIPOQ,LEP,PCK1	0.0499613
39	43	71	4	KEGG_GLUTATHIONE_METABOLISM	5.86578e-05	GSTK1,GSTZ1,MGST2,PGD	0.0109103
40	33	70	6	KEGG_DNA_REPLICATION	1.08e-08	FEN1,MCM2,MCM4,PCNA,POLE2,RNASEH2A	2.00881e-06
40	32	70	3	KEGG_BASE_EXCISION_REPAIR	0.000497989	FEN1,PCNA,POLE2	0.0308753
40	110	70	7	KEGG_CELL_CYCLE	1.03258e-06	CDC25B,CDC7,CDKN2D,E2F5,MCM2,MCM4,PCNA	9.60297e-05
46	230	68	6	KEGG_CYTOKINE_CYTOKINE_RECEPTOR_INTERACTION	0.000758361	CNTFR,GH1,IL13,IL2,IL5,PRL	0.0470184
46	232	68	7	KEGG_NEUROACTIVE_LIGAND_RECEPTOR_INTERACTION	0.000110483	CHRNA2,CTSG,GH1,GRIA1,GRIA4,NPY2R,PRL	0.0102749
46	137	68	6	KEGG_JAK_STAT_SIGNALING_PATHWAY	4.5652e-05	CNTFR,GH1,IL13,IL2,IL5,PRL	0.00849128
50	64	66	5	KEGG_COMPLEMENT_AND_COAGULATION_CASCADES	1.09016e-05	C1QA,C1QB,C1QC,C3AR1,C5AR1	0.00202769
50	33	66	3	KEGG_PRION_DISEASES	0.000459193	C1QA,C1QB,C1QC	0.0213525
50	61	66	4	KEGG_LEISHMANIA_INFECTION	0.000174804	FCGR2A,ITGB2,NCF2,NCF4	0.0108378
50	105	66	5	KEGG_SYSTEMIC_LUPUS_ERYTHEMATOSUS	0.000119428	C1QA,C1QB,C1QC,CD86,FCGR2A	0.0108378
55	268	63	10	KEGG_OLFACTORY_TRANSDUCTION	2.33134e-07	OR10A7,OR10C1,OR2M2,OR51D1,OR52A1,OR5AR1,OR5M9,OR8D4,OR8J1,OR8J3	4.3363e-05
60	268	60	15	KEGG_OLFACTORY_TRANSDUCTION	1.98619e-13	OR10A4,OR11G2,OR13C4,OR13F1,OR1D2,OR1L6,OR2A12,OR2D2,OR4C13,OR4F15,OR51B6,OR52J3,OR6M1,OR6S1,OR6T1	3.69431e-11
64	31	59	3	KEGG_PORPHYRIN_AND_CHLOROPHYLL_METABOLISM	0.000273313	CP,UGT2B15,UGT2B4	0.0254181
64	73	59	4	KEGG_ANTIGEN_PROCESSING_AND_PRESENTATION	0.000226917	KLRC1,KLRC2,KLRC3,KLRC4	0.0254181
68	81	58	5	KEGG_ECM_RECEPTOR_INTERACTION	1.83208e-05	COL5A3,COL6A1,COL6A2,ITGA5,THBS1	0.00340767
79	230	53	8	KEGG_CYTOKINE_CYTOKINE_RECEPTOR_INTERACTION	1.83438e-06	CCL2,CCL3,CCL4,CCL8,CSF1,IL18RAP,IL1B,IL7R	0.000341195
82	78	51	11	KEGG_RIBOSOME	2.33147e-15	FAU,RPL18A,RPL35,RPL36,RPLP0,RPLP1,RPS16,RPS19,RPS26,RPS28,RPSA	4.33653e-13
84	96	51	4	KEGG_SPLICEOSOME	0.000369249	LSM5,SNRPD1,SNRPF,SNRPG	0.0216233
84	43	51	5	KEGG_PROTEASOME	4.0283e-07	POMP,PSMA3,PSMA4,PSMA6,PSMB5	7.49264e-05
84	102	51	4	KEGG_PARKINSONS_DISEASE	0.000465017	COX5A,COX7A2,CYCS,NDUFS6	0.0216233
84	159	51	5	KEGG_HUNTINGTONS_DISEASE	0.000243994	COX5A,COX7A2,CYCS,NDUFS6,SOD1	0.0216233
96	172	46	4	KEGG_CHEMOKINE_SIGNALING_PATHWAY	0.00219603	CCR5,JAK3,RAC2,VAV1	0.021498
96	187	46	4	KEGG_FOCAL_ADHESION	0.00297148	ITGA4,ITGB7,RAC2,VAV1	0.0276347
96	119	46	9	KEGG_CELL_ADHESION_MOLECULES_CAMS	1.16134e-10	HLA-DMA,HLA-DQA1,HLA-DQB1,HLA-DRB5,ICAM1,ITGA4,ITGAL,ITGAM,ITGB7	2.1601e-08
96	73	46	5	KEGG_ANTIGEN_PROCESSING_AND_PRESENTATION	3.45279e-06	CIITA,HLA-DMA,HLA-DQA1,HLA-DQB1,HLA-DRB5	7.29655e-05
96	78	46	4	KEGG_HEMATOPOIETIC_CELL_LINEAGE	0.000110774	HLA-DRB5,IL2RA,ITGA4,ITGAM	0.001212
96	121	46	6	KEGG_NATURAL_KILLER_CELL_MEDIATED_CYTOTOXICITY	2.25444e-06	ICAM1,ITGAL,LAT,RAC2,SYK,VAV1	5.99038e-05
96	70	46	4	KEGG_B_CELL_RECEPTOR_SIGNALING_PATHWAY	7.25489e-05	DAPP1,RAC2,SYK,VAV1	0.000899606
96	73	46	4	KEGG_FC_EPSILON_RI_SIGNALING_PATHWAY	8.55196e-05	LAT,RAC2,SYK,VAV1	0.000994165
96	87	46	4	KEGG_FC_GAMMA_R_MEDIATED_PHAGOCYTOSIS	0.000169262	LAT,RAC2,SYK,VAV1	0.00174904
96	101	46	6	KEGG_LEUKOCYTE_TRANSENDOTHELIAL_MIGRATION	7.79883e-07	ICAM1,ITGA4,ITGAL,ITGAM,RAC2,VAV1	2.90116e-05
96	42	46	6	KEGG_INTESTINAL_IMMUNE_NETWORK_FOR_IGA_PRODUCTION	3.7179e-09	HLA-DMA,HLA-DQA1,HLA-DQB1,HLA-DRB5,ITGA4,ITGB7	2.3051e-07
96	193	46	6	KEGG_REGULATION_OF_ACTIN_CYTOSKELETON	3.27603e-05	ITGA4,ITGAL,ITGAM,ITGB7,RAC2,VAV1	0.000435244
96	40	46	4	KEGG_TYPE_I_DIABETES_MELLITUS	7.75697e-06	HLA-DMA,HLA-DQA1,HLA-DQB1,HLA-DRB5	0.000131163
96	61	46	6	KEGG_LEISHMANIA_INFECTION	3.76032e-08	HLA-DMA,HLA-DQA1,HLA-DQB1,HLA-DRB5,ITGA4,ITGAM	1.74855e-06
96	26	46	4	KEGG_ASTHMA	1.31121e-06	HLA-DMA,HLA-DQA1,HLA-DQB1,HLA-DRB5	4.06476e-05
96	44	46	4	KEGG_AUTOIMMUNE_THYROID_DISEASE	1.14148e-05	HLA-DMA,HLA-DQA1,HLA-DQB1,HLA-DRB5	0.00017693
96	105	46	5	KEGG_SYSTEMIC_LUPUS_ERYTHEMATOSUS	2.05676e-05	C2,HLA-DMA,HLA-DQA1,HLA-DQB1,HLA-DRB5	0.000294276
96	33	46	4	KEGG_ALLOGRAFT_REJECTION	3.53059e-06	HLA-DMA,HLA-DQA1,HLA-DQB1,HLA-DRB5	7.29655e-05
96	36	46	4	KEGG_GRAFT_VERSUS_HOST_DISEASE	5.04676e-06	HLA-DMA,HLA-DQA1,HLA-DQB1,HLA-DRB5	9.38698e-05
96	65	46	7	KEGG_VIRAL_MYOCARDITIS	1.30595e-09	HLA-DMA,HLA-DQA1,HLA-DQB1,HLA-DRB5,ICAM1,ITGAL,RAC2	1.21454e-07
97	78	46	36	KEGG_RIBOSOME	0	RPL12,RPL13A,RPL14,RPL15,RPL18,RPL23A,RPL24,RPL27A,RPL27,RPL29,RPL31,RPL32,RPL35A,RPL37A,RPL37,RPL38,RPL41,RPL6,RPL7A,RPLP2,RPS10,RPS11,RPS13,RPS15A,RPS18,RPS20,RPS21,RPS23,RPS24,RPS27,RPS29,RPS2,RPS3,RPS5,RPS8,RPS9	0
98	109	46	5	KEGG_OXIDATIVE_PHOSPHORYLATION	2.46488e-05	ATP5G2,ATP5J,ATP5O,NDUFB8,NDUFV3	0.00152822
98	146	46	5	KEGG_ALZHEIMERS_DISEASE	9.96584e-05	ATP5G2,ATP5J,ATP5O,NDUFB8,NDUFV3	0.00463412
98	102	46	5	KEGG_PARKINSONS_DISEASE	1.78685e-05	ATP5G2,ATP5J,ATP5O,NDUFB8,NDUFV3	0.00152822
98	159	46	8	KEGG_HUNTINGTONS_DISEASE	3.47181e-08	ATP5G2,ATP5J,ATP5O,CLTB,GPX1,NDUFB8,NDUFV3,POLR2E	6.45757e-06
113	230	43	7	KEGG_CYTOKINE_CYTOKINE_RECEPTOR_INTERACTION	4.88635e-06	CCR2,CCR7,FASLG,IL2RB,LTA,LTB,XCL1	0.000181772
113	172	43	4	KEGG_CHEMOKINE_SIGNALING_PATHWAY	0.00170764	CCR2,CCR7,ITK,XCL1	0.0264684
113	119	43	4	KEGG_CELL_ADHESION_MOLECULES_CAMS	0.000431967	CD8B,HLA-DOB,HLA-DQA2,SELL	0.00892733
113	73	43	4	KEGG_ANTIGEN_PROCESSING_AND_PRESENTATION	6.54239e-05	CD8B,HLA-DOB,HLA-DQA2,LTA	0.00173841
113	78	43	3	KEGG_HEMATOPOIETIC_CELL_LINEAGE	0.00162986	CD38,CD8B,GP1BA	0.0264684
113	121	43	5	KEGG_NATURAL_KILLER_CELL_MEDIATED_CYTOTOXICITY	2.92067e-05	CD247,FASLG,GZMB,PRF1,ZAP70	0.000905406
113	103	43	4	KEGG_T_CELL_RECEPTOR_SIGNALING_PATHWAY	0.000249003	CD247,CD8B,ITK,ZAP70	0.00578933
113	40	43	6	KEGG_TYPE_I_DIABETES_MELLITUS	1.78999e-09	FASLG,GZMB,HLA-DOB,HLA-DQA2,LTA,PRF1	3.32938e-07
113	44	43	5	KEGG_AUTOIMMUNE_THYROID_DISEASE	1.89137e-07	FASLG,GZMB,HLA-DOB,HLA-DQA2,PRF1	8.79488e-06
113	33	43	5	KEGG_ALLOGRAFT_REJECTION	4.23508e-08	FASLG,GZMB,HLA-DOB,HLA-DQA2,PRF1	3.93863e-06
113	36	43	5	KEGG_GRAFT_VERSUS_HOST_DISEASE	6.6827e-08	FASLG,GZMB,HLA-DOB,HLA-DQA2,PRF1	4.14327e-06
113	65	43	3	KEGG_VIRAL_MYOCARDITIS	0.000961459	HLA-DOB,HLA-DQA2,PRF1	0.0178831
117	42	43	3	KEGG_ABC_TRANSPORTERS	0.000265097	ABCA10,ABCA8,ABCA9	0.0246541
117	123	43	5	KEGG_INSULIN_SIGNALING_PATHWAY	3.16054e-05	ACACB,PDE3B,PYGM,SLC2A4,SORBS1	0.0058786
128	102	41	4	KEGG_PARKINSONS_DISEASE	0.000198977	CASP9,PARK7,SDHB,UBE2J2	0.0370097
159	268	34	8	KEGG_OLFACTORY_TRANSDUCTION	1.58772e-07	OR11H6,OR1L1,OR2AG1,OR2V2,OR52B4,OR52L1,OR5B12,OR7A17	2.95316e-05
166	33	34	3	KEGG_DNA_REPLICATION	6.31334e-05	POLE,PRIM1,RFC5	0.0058714
166	32	34	3	KEGG_BASE_EXCISION_REPAIR	5.7487e-05	POLE,TDG,UNG	0.0058714
167	245	33	5	KEGG_MAPK_SIGNALING_PATHWAY	0.000223468	FGF7,FLNC,JUN,MAP3K8,PLA2G2E	0.041565
171	90	33	4	KEGG_TOLL_LIKE_RECEPTOR_SIGNALING_PATHWAY	5.14859e-05	CD14,CD40,TLR1,TLR2	0.00536173
171	44	33	3	KEGG_AUTOIMMUNE_THYROID_DISEASE	0.000137557	CD40,FAS,HLA-E	0.00852855
171	33	33	3	KEGG_ALLOGRAFT_REJECTION	5.7653e-05	CD40,FAS,HLA-E	0.00536173
172	119	33	6	KEGG_CELL_ADHESION_MOLECULES_CAMS	2.64043e-07	CD4,HLA-DMB,HLA-DPA1,HLA-DPB1,HLA-DRA,SPN	1.55351e-05
172	73	33	6	KEGG_ANTIGEN_PROCESSING_AND_PRESENTATION	1.3954e-08	CD4,CD74,HLA-DMB,HLA-DPA1,HLA-DPB1,HLA-DRA	2.59545e-06
172	103	33	4	KEGG_T_CELL_RECEPTOR_SIGNALING_PATHWAY	8.72339e-05	CARD11,CD4,LCP2,PIK3R5	0.00145718
172	42	33	4	KEGG_INTESTINAL_IMMUNE_NETWORK_FOR_IGA_PRODUCTION	2.43738e-06	HLA-DMB,HLA-DPA1,HLA-DPB1,HLA-DRA	5.66691e-05
172	40	33	4	KEGG_TYPE_I_DIABETES_MELLITUS	1.99655e-06	HLA-DMB,HLA-DPA1,HLA-DPB1,HLA-DRA	5.30513e-05
172	61	33	5	KEGG_LEISHMANIA_INFECTION	2.54179e-07	HLA-DMB,HLA-DPA1,HLA-DPB1,HLA-DRA,NCF1	1.55351e-05
172	26	33	4	KEGG_ASTHMA	3.34087e-07	HLA-DMB,HLA-DPA1,HLA-DPB1,HLA-DRA	1.55351e-05
172	44	33	4	KEGG_AUTOIMMUNE_THYROID_DISEASE	2.94656e-06	HLA-DMB,HLA-DPA1,HLA-DPB1,HLA-DRA	6.08956e-05
172	105	33	4	KEGG_SYSTEMIC_LUPUS_ERYTHEMATOSUS	9.40118e-05	HLA-DMB,HLA-DPA1,HLA-DPB1,HLA-DRA	0.00145718
172	33	33	4	KEGG_ALLOGRAFT_REJECTION	9.04141e-07	HLA-DMB,HLA-DPA1,HLA-DPB1,HLA-DRA	3.3634e-05
172	36	33	4	KEGG_GRAFT_VERSUS_HOST_DISEASE	1.29522e-06	HLA-DMB,HLA-DPA1,HLA-DPB1,HLA-DRA	4.01519e-05
172	65	33	4	KEGG_VIRAL_MYOCARDITIS	1.42048e-05	HLA-DMB,HLA-DPA1,HLA-DPB1,HLA-DRA	0.000264209
173	41	33	3	KEGG_LYSINE_DEGRADATION	0.00011124	ALDH1B1,PLOD1,PLOD3	0.0206907
176	119	32	4	KEGG_CELL_ADHESION_MOLECULES_CAMS	0.00013503	CD226,CD28,HLA-DOA,PTPRC	0.0215942
176	137	32	4	KEGG_JAK_STAT_SIGNALING_PATHWAY	0.000232196	CSF2RB,IL10RA,IL12RB1,PIK3CG	0.0215942
179	268	32	6	KEGG_OLFACTORY_TRANSDUCTION	2.41548e-05	CLCA1,OR10A6,OR10V1,OR2B11,OR5P2,OR5P3	0.00449278
182	37	31	3	KEGG_FATTY_ACID_METABOLISM	6.74597e-05	ACADVL,ACAT1,ALDH9A1	0.0041825
182	42	31	5	KEGG_VALINE_LEUCINE_AND_ISOLEUCINE_DEGRADATION	2.69532e-08	ACAD8,ACAT1,ALDH9A1,HIBADH,HIBCH	5.0133e-06
182	41	31	3	KEGG_LYSINE_DEGRADATION	9.20111e-05	ACAT1,ALDH9A1,SETMAR	0.00427852
182	30	31	3	KEGG_PROPANOATE_METABOLISM	3.5612e-05	ACAT1,ALDH9A1,HIBCH	0.00331192
196	105	29	12	KEGG_SYSTEMIC_LUPUS_ERYTHEMATOSUS	0	HIST1H2AC,HIST1H2BD,HIST1H2BE,HIST1H2BJ,HIST1H2BK,HIST1H2BN,HIST1H4J,HIST1H4K,HIST2H2AA3,HIST2H2AC,HIST2H2BE,HIST2H3C	0
200	67	29	3	KEGG_RENAL_CELL_CARCINOMA	0.000325761	CRKL,EP300,MAPK1	0.0344777
200	70	29	3	KEGG_CHRONIC_MYELOID_LEUKEMIA	0.000370728	BCR,CRKL,MAPK1	0.0344777
208	42	28	3	KEGG_ABC_TRANSPORTERS	7.25533e-05	ABCA3,ABCC5,ABCG1	0.0134949
211	44	28	3	KEGG_MTOR_SIGNALING_PATHWAY	8.34834e-05	PDPK1,TSC2,ULK1	0.0155279
212	101	28	4	KEGG_LEUKOCYTE_TRANSENDOTHELIAL_MIGRATION	4.15456e-05	ACTB,BCAR1,SIPA1,VASP	0.00772747
230	230	25	4	KEGG_CYTOKINE_CYTOKINE_RECEPTOR_INTERACTION	0.000623815	IL21R,RELT,TNFRSF9,TNFSF13B	0.0482639
230	87	25	3	KEGG_FC_GAMMA_R_MEDIATED_PHAGOCYTOSIS	0.000449348	FCGR1A,FCGR3A,PIK3R2	0.0482639
230	105	25	3	KEGG_SYSTEMIC_LUPUS_ERYTHEMATOSUS	0.000778449	CD80,FCGR1A,FCGR3A	0.0482639
236	143	25	5	KEGG_PURINE_METABOLISM	4.14266e-06	DCK,PAICS,POLA2,POLD1,PPAT	0.000385267
236	85	25	3	KEGG_PYRIMIDINE_METABOLISM	0.000419682	DCK,POLA2,POLD1	0.0130101
236	33	25	6	KEGG_DNA_REPLICATION	1.56883e-11	LIG1,MCM5,MCM7,POLA2,POLD1,RFC3	2.91803e-09
236	40	25	3	KEGG_NUCLEOTIDE_EXCISION_REPAIR	4.42088e-05	LIG1,POLD1,RFC3	0.00164457
236	22	25	3	KEGG_MISMATCH_REPAIR	7.03495e-06	LIG1,POLD1,RFC3	0.000436167
236	110	25	4	KEGG_CELL_CYCLE	3.64998e-05	CHEK2,MCM5,MCM7,TFDP1	0.00164457
237	41	25	5	KEGG_AMINOACYL_TRNA_BIOSYNTHESIS	7.52996e-09	GARS,MARS,TARS,VARS,YARS	1.40057e-06
237	33	25	3	KEGG_DNA_REPLICATION	2.46105e-05	MCM3,PRIM2,RFC4	0.00228878
240	230	24	5	KEGG_CYTOKINE_CYTOKINE_RECEPTOR_INTERACTION	3.35407e-05	CCL19,CXCL13,TNFRSF13C,TNFRSF17,XCR1	0.00311928
240	30	24	4	KEGG_PRIMARY_IMMUNODEFICIENCY	1.60082e-07	CD19,CD79A,IGLL1,TNFRSF13C	2.97752e-05
242	78	24	6	KEGG_HEMATOPOIETIC_CELL_LINEAGE	2.63836e-09	CD2,CD3D,CD3E,CD3G,CD5,CD7	4.90734e-07
242	121	24	3	KEGG_NATURAL_KILLER_CELL_MEDIATED_CYTOTOXICITY	0.00103958	CD48,HCST,LCK	0.0483405
242	103	24	4	KEGG_T_CELL_RECEPTOR_SIGNALING_PATHWAY	2.38047e-05	CD3D,CD3E,CD3G,LCK	0.00147589
242	30	24	3	KEGG_PRIMARY_IMMUNODEFICIENCY	1.61945e-05	CD3D,CD3E,LCK	0.00147589
252	50	24	3	KEGG_PATHOGENIC_ESCHERICHIA_COLI_INFECTION	7.64828e-05	ARPC5L,TUBA1B,TUBB	0.0142258
255	59	24	3	KEGG_METABOLISM_OF_XENOBIOTICS_BY_CYTOCHROME_P450	0.000125609	ALDH3A1,CYP2C18,UGT1A6	0.012283
255	60	24	3	KEGG_DRUG_METABOLISM_CYTOCHROME_P450	0.000132076	ALDH3A1,CYP2C18,UGT1A6	0.012283
271	71	22	3	KEGG_ARRHYTHMOGENIC_RIGHT_VENTRICULAR_CARDIOMYOPATHY_ARVC	0.000167012	ITGA6,ITGB4,TCF7L1	0.0310642
276	78	22	17	KEGG_RIBOSOME	0	RPL10A,RPL11,RPL13,RPL21,RPL22,RPL26,RPL34,RPL3,RPL4,RPL5,RPL9,RPS17,RPS25,RPS27A,RPS3A,RPS6,RPS7	0
292	268	20	5	KEGG_OLFACTORY_TRANSDUCTION	2.69498e-05	OR1S2,OR4C15,OR4M1,OR51T1,OR5F1	0.00501265
303	230	20	4	KEGG_CYTOKINE_CYTOKINE_RECEPTOR_INTERACTION	0.000254421	CCL13,CCL18,CCL23,IL25	0.0473222

## Sheet: BIOCarta
Module_Number	# of gene in function	# of gene in module	# of common gene	Description	p-value	related_gene	adjusted_p-value
8	9	118	3	BIOCARTA_SRCRPTP_PATHWAY	4.38998e-05	CCNB1,CDC25A,CDC25C	0.00317542
8	23	118	4	BIOCARTA_G2_PATHWAY	3.40743e-05	CCNB1,CDC25A,CDC25C,PLK1	0.00317542
8	22	118	3	BIOCARTA_CELLCYCLE_PATHWAY	0.000744404	CCNB1,CDC25A,E2F1	0.0323071
8	10	118	4	BIOCARTA_RANMS_PATHWAY	8.77744e-07	AURKA,KIF15,KPNA2,TPX2	0.00019047
8	10	118	3	BIOCARTA_PTC1_PATHWAY	6.23378e-05	CCNB1,CDC25A,CDC25C	0.00338182
13	11	107	3	BIOCARTA_PLATELETAPP_PATHWAY	6.36501e-05	APP,COL4A1,COL4A2	0.0138121
37	17	73	3	BIOCARTA_AMI_PATHWAY	8.15675e-05	FGA,FGB,FGG	0.00590005
37	13	73	3	BIOCARTA_EXTRINSIC_PATHWAY	3.48119e-05	FGA,FGB,FGG	0.00377709
37	12	73	3	BIOCARTA_FIBRINOLYSIS_PATHWAY	2.68766e-05	FGA,FGB,FGG	0.00377709
37	19	73	3	BIOCARTA_INTRINSIC_PATHWAY	0.000115387	FGA,FGB,FGG	0.00625975
40	23	70	3	BIOCARTA_G2_PATHWAY	0.000183489	BRCA1,CDC25B,CDKN2D	0.039817
46	19	68	3	BIOCARTA_CYTOKINE_PATHWAY	9.33657e-05	IL13,IL2,IL5	0.0202604
46	26	68	3	BIOCARTA_INFLAM_PATHWAY	0.000244639	IL13,IL2,IL5	0.0265433
50	11	66	3	BIOCARTA_CLASSIC_PATHWAY	1.49287e-05	C1QA,C1QB,C1QC	0.00323953
50	16	66	3	BIOCARTA_COMP_PATHWAY	4.98397e-05	C1QA,C1QB,C1QC	0.00540761
54	30	64	3	BIOCARTA_NO1_PATHWAY	0.000315082	FLT1,FLT4,KDR	0.0341863
54	26	64	3	BIOCARTA_VEGF_PATHWAY	0.00020436	FLT1,FLT4,KDR	0.0341863
64	20	59	4	BIOCARTA_NKCELLS_PATHWAY	1.18806e-06	KLRC1,KLRC2,KLRC3,KLRC4	0.000257809
84	26	51	4	BIOCARTA_PROTEASOME_PATHWAY	1.99569e-06	PSMA3,PSMA4,PSMA6,PSMB5	0.000433065
94	17	47	3	BIOCARTA_NDKDYNAMIN_PATHWAY	2.16741e-05	AP2A1,CALM3,EPN1	0.00470327
96	12	46	3	BIOCARTA_GRANULOCYTES_PATHWAY	6.64367e-06	ICAM1,ITGAL,ITGAM	0.000480559
96	9	46	3	BIOCARTA_LYM_PATHWAY	2.55384e-06	ICAM1,ITGA4,ITGAL	0.000277092
96	16	46	3	BIOCARTA_LAIR_PATHWAY	1.67598e-05	ICAM1,ITGA4,ITGAL	0.000909218
96	20	46	3	BIOCARTA_IL2_PATHWAY	3.38128e-05	IL2RA,JAK3,SYK	0.0012229
96	37	46	3	BIOCARTA_IL2RB_PATHWAY	0.000221833	IL2RA,JAK3,SYK	0.00687681
96	10	46	4	BIOCARTA_MONOCYTE_PATHWAY	1.9122e-08	ICAM1,ITGA4,ITGAL,ITGAM	4.14948e-06
96	20	46	3	BIOCARTA_NKCELLS_PATHWAY	3.38128e-05	LAT,SYK,VAV1	0.0012229
96	42	46	3	BIOCARTA_TCR_PATHWAY	0.000324099	LAT,PTPN7,VAV1	0.00879118
113	13	43	4	BIOCARTA_CTL_PATHWAY	4.89657e-08	CD247,FASLG,GZMB,PRF1	1.06256e-05
200	37	29	3	BIOCARTA_INTEGRIN_PATHWAY	5.50333e-05	BCR,CRKL,MAPK1	0.0119422
242	21	24	4	BIOCARTA_CSK_PATHWAY	3.53133e-08	CD3D,CD3E,CD3G,LCK	9.57874e-07
242	13	24	3	BIOCARTA_CTL_PATHWAY	1.16228e-06	CD3D,CD3E,CD3G	2.29287e-05
242	20	24	3	BIOCARTA_DC_PATHWAY	4.59741e-06	CD2,CD5,CD7	7.12598e-05
242	9	24	3	BIOCARTA_TCAPOPTOSIS_PATHWAY	3.42873e-07	CD3D,CD3E,CD3G	8.26704e-06
242	13	24	4	BIOCARTA_IL17_PATHWAY	4.25655e-09	CD2,CD3D,CD3E,CD3G	2.30918e-07
242	20	24	3	BIOCARTA_IL12_PATHWAY	4.59741e-06	CD3D,CD3E,CD3G	7.12598e-05
242	10	24	4	BIOCARTA_TCRA_PATHWAY	1.25437e-09	CD3D,CD3E,CD3G,LCK	2.13393e-07
242	15	24	4	BIOCARTA_NO2IL12_PATHWAY	8.10802e-09	CD2,CD3D,CD3E,CD3G	3.51888e-07
242	19	24	3	BIOCARTA_TOB1_PATHWAY	3.91209e-06	CD3D,CD3E,CD3G	7.07436e-05
242	18	24	4	BIOCARTA_STATHMIN_PATHWAY	1.81155e-08	CD2,CD3D,CD3E,CD3G	5.6158e-07
242	42	24	4	BIOCARTA_TCR_PATHWAY	6.45122e-07	CD3D,CD3E,CD3G,LCK	1.39992e-05
242	11	24	4	BIOCARTA_TCYTOTOXIC_PATHWAY	1.96895e-09	CD2,CD3D,CD3E,CD3G	2.13393e-07
242	12	24	4	BIOCARTA_THELPER_PATHWAY	2.95013e-09	CD2,CD3D,CD3E,CD3G	2.13393e-07
242	18	24	4	BIOCARTA_CTLA4_PATHWAY	1.81155e-08	CD3D,CD3E,CD3G,LCK	5.6158e-07
252	26	24	3	BIOCARTA_PROTEASOME_PATHWAY	1.04165e-05	PSMA5,PSMD14,RPN1	0.00226037
