# Supplementary material for: FGMD: A novel approach for functional gene module detection in cancer
Source: PLoS One. 2017 Dec 15;12(12):e0188900. doi: 10.1371/journal.pone.0188900 (PMC5731741; doi:10.1371/journal.pone.0188900)
Supplement: S14 Table — (XLSX) [file pone.0188900.s014.xlsx]

## Sheet: GO
Module_Number	# of gene in function	# of gene in module	# of common gene	Description	p-value	related_gene	adjusted_p-value
4	224	115	9	CELLULAR_LIPID_METABOLIC_PROCESS	7.85382e-05	ACOT2,ACOT4,CYP4F2,CYP4F8,DHCR24,PITPNM3,RETSAT,SLC27A2,SULT2B1	0.0344285
4	56	115	5	FATTY_ACID_METABOLIC_PROCESS	8.3463e-05	ACOT2,ACOT4,CYP4F2,CYP4F8,SLC27A2	0.0344285
7	68	111	6	CELL_ACTIVATION	1.38483e-05	CD1D,CD79A,IL18,IL21,LAX1,TLR4	0.00228496
7	46	111	4	POSITIVE_REGULATION_OF_IMMUNE_SYSTEM_PROCESS	0.000430599	CD1D,CD79A,IL18,IL21	0.0273265
7	68	111	5	HEMOPOIESIS	0.000178813	CD1D,CD79A,LRMP,LYN,MAL	0.01844
7	72	111	5	IMMUNE_SYSTEM_DEVELOPMENT	0.000234198	CD1D,CD79A,LRMP,LYN,MAL	0.0193213
7	61	111	6	LEUKOCYTE_ACTIVATION	7.34015e-06	CD1D,CD79A,IL18,IL21,LAX1,TLR4	0.00151391
7	209	111	15	IMMUNE_RESPONSE	6.74591e-11	CCR8,CD1D,CD79A,CD79B,CMKLR1,CNR2,FCN1,IL16,IL18,LAX1,MS4A1,NCR1,PAX5,POU2AF1,PTGER4	2.78269e-08
7	70	111	5	HEMOPOIETIC_OR_LYMPHOID_ORGAN_DEVELOPMENT	0.000205083	CD1D,CD79A,LRMP,LYN,MAL	0.0187993
7	51	111	4	REGULATION_OF_RESPONSE_TO_STIMULUS	0.000640148	CD1D,CD79A,NCR1,PTGDS	0.037723
7	293	111	20	IMMUNE_SYSTEM_PROCESS	8.34888e-14	CCR8,CD1D,CD79A,CD79B,CMKLR1,CNR2,FCN1,IL16,IL18,IL21,LAX1,LRMP,LYN,MAL,MS4A1,NCR1,PAX5,POU2AF1,PTGER4,TLR4	6.88782e-11
7	41	111	4	T_CELL_ACTIVATION	0.000275275	CD1D,IL18,IL21,LAX1	0.0206456
7	55	111	5	LYMPHOCYTE_ACTIVATION	6.46259e-05	CD1D,CD79A,IL18,IL21,LAX1	0.00888606
7	137	111	7	REGULATION_OF_MULTICELLULAR_ORGANISMAL_PROCESS	9.21347e-05	CD1D,CD79A,IL18,IL21,LAX1,NCR1,PTGDS	0.0108587
7	60	111	6	REGULATION_OF_IMMUNE_SYSTEM_PROCESS	6.65978e-06	CD1D,CD79A,IL18,IL21,LAX1,NCR1	0.00151391
12	41	92	3	RESPONSE_TO_VIRUS	0.00227827	APOBEC3F,CCL4,CCL8	0.0399908
12	140	92	5	MULTI_ORGANISM_PROCESS	0.00204943	APOBEC3F,CCL4,CCL8,CD209,IL10	0.0399908
12	132	92	5	POSITIVE_REGULATION_OF_CELL_PROLIFERATION	0.0015824	IL12B,IL15,IL2,IL7,PTK2B	0.0362634
12	139	92	5	NEGATIVE_REGULATION_OF_APOPTOSIS	0.00198614	BCL2A1,CCL2,IL2,IL7,SEMA4D	0.0399908
12	17	92	4	VIRAL_GENOME_REPLICATION	3.53041e-06	APOBEC3F,CCL2,CCL3,CCL4	0.000291259
12	46	92	3	POSITIVE_REGULATION_OF_IMMUNE_SYSTEM_PROCESS	0.0031703	C2,IL12B,IL7	0.0493491
12	138	92	5	REPRODUCTIVE_PROCESS	0.0019243	APOBEC3F,CCL2,CCL3,CCL4,CD209	0.0399908
12	25	92	3	LYMPHOCYTE_DIFFERENTIATION	0.000529327	IL12B,IL2,IL7	0.0218347
12	68	92	4	HEMOPOIESIS	0.000941392	IL10,IL12B,IL2,IL7	0.0298585
12	72	92	4	IMMUNE_SYSTEM_DEVELOPMENT	0.0011663	IL10,IL12B,IL2,IL7	0.0300687
12	26	92	5	VIRAL_INFECTIOUS_CYCLE	5.73608e-07	APOBEC3F,CCL2,CCL3,CCL4,CD209	6.76037e-05
12	30	92	5	VIRAL_REPRODUCTIVE_PROCESS	1.21779e-06	APOBEC3F,CCL2,CCL3,CCL4,CD209	0.000125584
12	242	92	14	DEFENSE_RESPONSE	4.04467e-10	APOBEC3F,C2,C5AR1,CCL13,CCL3,CCL4,CD97,IL12B,KIR2DL4,KIR3DL2,LILRB3,LILRB5,MX2,PLA2G7	1.11228e-07
12	128	92	9	BEHAVIOR	1.25235e-07	C5AR1,CCL13,CCL18,CCL2,CCL3,CCL7,CCL8,IL10,SYK	1.72198e-05
12	83	92	9	LOCOMOTORY_BEHAVIOR	2.73186e-09	C5AR1,CCL13,CCL18,CCL2,CCL3,CCL7,CCL8,IL10,SYK	5.63446e-07
12	15	92	3	T_CELL_DIFFERENTIATION	0.000109691	IL12B,IL2,IL7	0.00628156
12	36	92	3	LEUKOCYTE_DIFFERENTIATION	0.00156163	IL12B,IL2,IL7	0.0362634
12	35	92	5	VIRAL_REPRODUCTION	2.70492e-06	APOBEC3F,CCL2,CCL3,CCL4,CD209	0.000247951
12	30	92	3	IMMUNE_EFFECTOR_PROCESS	0.000912979	APOBEC3F,C2,IL12B	0.0298585
12	20	92	3	ADAPTIVE_IMMUNE_RESPONSE_GO_0002460	0.00026852	C2,IL10,IL12B	0.0138455
12	119	92	6	INFLAMMATORY_RESPONSE	0.00011421	C2,CCL13,CCL3,CCL4,CD97,PLA2G7	0.00628156
12	93	92	5	CELLULAR_CATION_HOMEOSTASIS	0.000323295	C5AR1,CCL13,CCL2,CCL3,CCL7	0.0148177
12	284	92	10	RESPONSE_TO_CHEMICAL_STIMULUS	1.35606e-05	AQP9,C5AR1,CCL13,CCL18,CCL2,CCL3,CCL7,CCL8,IL10,SYK	0.000932293
12	209	92	20	IMMUNE_RESPONSE	0	APOBEC3F,AQP9,C2,C5AR1,CCL18,CCL2,CCL4,CD97,CTSC,FCGR1A,FCGR3A,IL10,IL12B,IL15,IL2,IL7,KIR2DL1,KIR2DL3,SEMA4D,TCF7	0
12	70	92	4	HEMOPOIETIC_OR_LYMPHOID_ORGAN_DEVELOPMENT	0.00104962	IL10,IL12B,IL2,IL7	0.0298585
12	104	92	6	RESPONSE_TO_BIOTIC_STIMULUS	5.39295e-05	APOBEC3F,CCL18,CCL4,CCL8,IL10,IL12B	0.00342245
12	70	92	4	RESPONSE_TO_OTHER_ORGANISM	0.00104962	APOBEC3F,CCL4,CCL8,IL10	0.0298585
12	189	92	6	HOMEOSTATIC_PROCESS	0.00134494	C5AR1,CCL13,CCL2,CCL3,CCL7,IL7	0.0336235
12	131	92	5	CELLULAR_HOMEOSTASIS	0.0015301	C5AR1,CCL13,CCL2,CCL3,CCL7	0.0362634
12	21	92	3	ADAPTIVE_IMMUNE_RESPONSE	0.000311822	C2,IL10,IL12B	0.0148177
12	293	92	21	IMMUNE_SYSTEM_PROCESS	1.11022e-16	APOBEC3F,AQP9,C2,C5AR1,CCL18,CCL2,CCL4,CD97,CTSC,FCGR1A,FCGR3A,IL10,IL12B,IL15,IL2,IL7,KIR2DL1,KIR2DL3,SEMA4D,SYK,TCF7	4.57967e-14
12	41	92	3	T_CELL_ACTIVATION	0.00227827	IL12B,IL2,IL7	0.0399908
12	283	92	13	RESPONSE_TO_EXTERNAL_STIMULUS	2.87498e-08	C2,C5AR1,CCL13,CCL18,CCL2,CCL3,CCL4,CCL7,CCL8,CD97,IL10,PLA2G7,SYK	4.74371e-06
12	140	92	5	CHEMICAL_HOMEOSTASIS	0.00204943	C5AR1,CCL13,CCL2,CCL3,CCL7	0.0399908
12	114	92	5	ION_HOMEOSTASIS	0.000821859	C5AR1,CCL13,CCL2,CCL3,CCL7	0.0294797
12	95	92	5	CATION_HOMEOSTASIS	0.000356824	C5AR1,CCL13,CCL2,CCL3,CCL7	0.0154937
12	174	92	6	RESPONSE_TO_WOUNDING	0.000877825	C2,CCL13,CCL3,CCL4,CD97,PLA2G7	0.0298585
12	31	92	3	HUMORAL_IMMUNE_RESPONSE	0.00100613	C2,CCL2,IL7	0.0298585
12	60	92	4	REGULATION_OF_IMMUNE_SYSTEM_PROCESS	0.000586093	APOBEC3F,C2,IL12B,IL7	0.0225171
12	140	92	5	NEGATIVE_REGULATION_OF_PROGRAMMED_CELL_DEATH	0.00204943	BCL2A1,CCL2,IL2,IL7,SEMA4D	0.0399908
12	87	92	4	CELL_MIGRATION	0.00234599	IL10,IL12B,SYK,WNT1	0.0403217
12	225	92	7	REPRODUCTION	0.000600457	APOBEC3F,CCL2,CCL3,CCL4,CD209,DAZL,INSL3	0.0225171
12	277	92	7	REGULATION_OF_CELL_PROLIFERATION	0.00200389	IL12B,IL15,IL2,IL7,PTK2B,SSTR3,WARS	0.0399908
19	68	77	10	CELL_ACTIVATION	2.44582e-12	CD2,CD3D,CD3E,CD7,LAT,LCK,SIRPG,SIT1,SLA2,ZAP70	4.03561e-10
19	46	77	6	POSITIVE_REGULATION_OF_IMMUNE_SYSTEM_PROCESS	1.54531e-07	CD3E,LCK,SIRPG,SLA2,TRAT1,ZAP70	8.49922e-06
19	25	77	3	LYMPHOCYTE_DIFFERENTIATION	0.000313689	CD3D,LCK,ZAP70	0.00635837
19	68	77	4	HEMOPOIESIS	0.000480853	CD3D,LCK,MAP4K1,ZAP70	0.00944532
19	72	77	4	IMMUNE_SYSTEM_DEVELOPMENT	0.000597694	CD3D,LCK,MAP4K1,ZAP70	0.0109577
19	242	77	12	DEFENSE_RESPONSE	5.61104e-09	CCL5,CCR2,CCR5,CCR7,CXCL9,GNLY,IL18RAP,ITK,PLA2G2D,PRF1,PTPRCAP,TRAT1	3.85759e-07
19	12	77	3	CALCIUM_MEDIATED_SIGNALING	3.15505e-05	LAT,SLA2,TRAT1	0.00108455
19	128	77	6	BEHAVIOR	6.31991e-05	CCL5,CCR2,CCR5,CCR7,CXCL9,XCL1	0.00171652
19	83	77	6	LOCOMOTORY_BEHAVIOR	5.3222e-06	CCL5,CCR2,CCR5,CCR7,CXCL9,XCL1	0.000231095
19	15	77	3	T_CELL_DIFFERENTIATION	6.44995e-05	CD3D,LCK,ZAP70	0.00171652
19	27	77	6	REGULATION_OF_T_CELL_ACTIVATION	5.29393e-09	CD3E,LAT,LCK,SIRPG,SIT1,ZAP70	3.85759e-07
19	59	77	7	POSITIVE_REGULATION_OF_MULTICELLULAR_ORGANISMAL_PROCESS	2.64296e-08	CD3E,IFNG,LCK,SIRPG,SLA2,TRAT1,ZAP70	1.67726e-06
19	36	77	3	LEUKOCYTE_DIFFERENTIATION	0.000933384	CD3D,LCK,ZAP70	0.0160425
19	61	77	10	LEUKOCYTE_ACTIVATION	7.81597e-13	CD2,CD3D,CD3E,CD7,LAT,LCK,SIRPG,SIT1,SLA2,ZAP70	1.61204e-10
19	119	77	7	INFLAMMATORY_RESPONSE	3.35777e-06	CCL5,CCR2,CCR5,CCR7,CXCL9,IL18RAP,PLA2G2D	0.000168699
19	93	77	6	CELLULAR_CATION_HOMEOSTASIS	1.03018e-05	CCL5,CCR2,CCR5,CCR7,LCK,XCL1	0.000397789
19	284	77	7	RESPONSE_TO_CHEMICAL_STIMULUS	0.000813468	CCL5,CCR2,CCR5,CCR7,CXCL9,LCK,XCL1	0.014279
19	206	77	7	POSITIVE_REGULATION_OF_DEVELOPMENTAL_PROCESS	0.000116477	CD27,CD2,FASLG,LCK,LTA,TNFRSF8,ZAP70	0.00266927
19	209	77	13	IMMUNE_RESPONSE	7.38238e-11	CCL5,CCR2,CCR5,CD7,CD96,CST7,CTLA4,CTSW,LAT,PDCD1,SLA2,TRAT1,ZAP70	8.70067e-09
19	70	77	4	HEMOPOIETIC_OR_LYMPHOID_ORGAN_DEVELOPMENT	0.000537015	CD3D,LCK,MAP4K1,ZAP70	0.010069
19	20	77	4	POSITIVE_REGULATION_OF_T_CELL_ACTIVATION	3.47621e-06	CD3E,LCK,SIRPG,ZAP70	0.000168699
19	189	77	6	HOMEOSTATIC_PROCESS	0.000526062	CCL5,CCR2,CCR5,CCR7,LCK,XCL1	0.010069
19	131	77	6	CELLULAR_HOMEOSTASIS	7.19056e-05	CCL5,CCR2,CCR5,CCR7,LCK,XCL1	0.00185382
19	22	77	4	POSITIVE_REGULATION_OF_LYMPHOCYTE_ACTIVATION	5.20584e-06	CD3E,LCK,SIRPG,ZAP70	0.000231095
19	293	77	20	IMMUNE_SYSTEM_PROCESS	0	CCL5,CCR2,CCR5,CD2,CD3D,CD3E,CD7,CD96,CST7,CTLA4,CTSW,LAT,LCK,MAP4K1,PDCD1,SIRPG,SIT1,SLA2,TRAT1,ZAP70	0
19	41	77	10	T_CELL_ACTIVATION	1.06581e-14	CD2,CD3D,CD3E,CD7,LAT,LCK,SIRPG,SIT1,SLA2,ZAP70	4.39648e-12
19	283	77	8	RESPONSE_TO_EXTERNAL_STIMULUS	0.000134121	CCL5,CCR2,CCR5,CCR7,CXCL9,IL18RAP,PLA2G2D,XCL1	0.00299054
19	140	77	6	CHEMICAL_HOMEOSTASIS	0.000103907	CCL5,CCR2,CCR5,CCR7,LCK,XCL1	0.00244924
19	114	77	6	ION_HOMEOSTASIS	3.29748e-05	CCL5,CCR2,CCR5,CCR7,LCK,XCL1	0.00108817
19	33	77	7	REGULATION_OF_LYMPHOCYTE_ACTIVATION	3.69899e-10	CD3E,LAT,LCK,SIRPG,SIT1,SLA2,ZAP70	3.39074e-08
19	55	77	10	LYMPHOCYTE_ACTIVATION	2.60014e-13	CD2,CD3D,CD3E,CD7,LAT,LCK,SIRPG,SIT1,SLA2,ZAP70	7.15039e-11
19	95	77	6	CATION_HOMEOSTASIS	1.16469e-05	CCL5,CCR2,CCR5,CCR7,LCK,XCL1	0.00041777
19	174	77	7	RESPONSE_TO_WOUNDING	4.01801e-05	CCL5,CCR2,CCR5,CCR7,CXCL9,IL18RAP,PLA2G2D	0.00127495
19	137	77	9	REGULATION_OF_MULTICELLULAR_ORGANISMAL_PROCESS	4.70454e-08	CD3E,IFNG,LAT,LCK,SIRPG,SIT1,SLA2,TRAT1,ZAP70	2.77232e-06
19	60	77	8	REGULATION_OF_IMMUNE_SYSTEM_PROCESS	9.66878e-10	CD3E,LAT,LCK,SIRPG,SIT1,SLA2,TRAT1,ZAP70	7.97675e-08
19	51	77	8	CELLULAR_DEFENSE_RESPONSE	2.50092e-10	CCL5,CCR2,CCR5,CXCL9,GNLY,ITK,PRF1,TRAT1	2.57907e-08
22	117	76	6	SEXUAL_REPRODUCTION	3.54407e-05	FSHB,OR10J1,PRKACG,PRM1,PRM2,SPAM1	0.0292386
28	11	71	4	RESPONSE_TO_XENOBIOTIC_STIMULUS	1.76761e-07	UGT2B11,UGT2B15,UGT2B28,UGT2B4	7.29138e-05
28	10	71	4	XENOBIOTIC_METABOLIC_PROCESS	1.12906e-07	UGT2B11,UGT2B15,UGT2B28,UGT2B4	7.29138e-05
30	40	70	5	HEMOSTASIS	1.37594e-06	F10,MMRN1,PROS1,TFPI,THBD	0.000378382
30	49	70	5	REGULATION_OF_BODY_FLUID_LEVELS	3.85421e-06	F10,MMRN1,PROS1,TFPI,THBD	0.000635945
30	36	70	5	BLOOD_COAGULATION	8.00312e-07	F10,MMRN1,PROS1,TFPI,THBD	0.000378382
30	47	70	5	WOUND_HEALING	3.12391e-06	F10,MMRN1,PROS1,TFPI,THBD	0.000635945
30	37	70	5	COAGULATION	9.21873e-07	F10,MMRN1,PROS1,TFPI,THBD	0.000378382
30	174	70	7	RESPONSE_TO_WOUNDING	2.15061e-05	CDO1,F10,LYVE1,MMRN1,PROS1,TFPI,THBD	0.00295709
32	209	69	7	IMMUNE_RESPONSE	6.30702e-05	CD28,FCGR2B,FYB,GPR65,IRF8,LCP2,PTPRC	0.0260165
32	293	69	10	IMMUNE_SYSTEM_PROCESS	1.2662e-06	CD28,CD4,DOCK2,FCGR2B,FYB,GPR65,HCLS1,IRF8,LCP2,PTPRC	0.00104461
38	242	64	9	DEFENSE_RESPONSE	1.16655e-06	ALOX5AP,CCL23,CD83,CHST2,CX3CR1,LILRA1,NLRP3,NMI,TLR3	0.000962406
38	119	64	5	INFLAMMATORY_RESPONSE	0.000185853	ALOX5AP,CCL23,CHST2,NLRP3,NMI	0.0383321
38	283	64	7	RESPONSE_TO_EXTERNAL_STIMULUS	0.000255808	ALOX5AP,CCL23,CHST2,CX3CR1,FPR1,NLRP3,NMI	0.0422083
38	174	64	6	RESPONSE_TO_WOUNDING	0.000122008	ALOX5AP,CCL23,CHST2,CX3CR1,NLRP3,NMI	0.0335523
41	242	63	10	DEFENSE_RESPONSE	9.00926e-08	APOBEC3G,C3AR1,CCR1,CD300C,CD84,LILRB2,NCF2,NLRC4,PTAFR,TYROBP	7.43264e-05
41	209	63	8	IMMUNE_RESPONSE	3.44586e-06	APOBEC3G,CCL19,CCR1,CD86,EBI3,LILRB2,POU2F2,PTAFR	0.000947612
41	70	63	4	RESPONSE_TO_OTHER_ORGANISM	0.000248811	APOBEC3G,CCL19,LILRB1,NLRC4	0.0410538
41	293	63	10	IMMUNE_SYSTEM_PROCESS	5.30191e-07	APOBEC3G,CCL19,CCR1,CD86,EBI3,ITGB2,LILRB2,POU2F2,PTAFR,SPI1	0.000218704
41	51	63	4	CELLULAR_DEFENSE_RESPONSE	7.21737e-05	CD300C,LILRB2,NCF2,TYROBP	0.0148858
56	126	58	10	TISSUE_DEVELOPMENT	6.92528e-11	KLK5,KLK7,KLK8,KRT14,KRT16,KRT17,KRT5,KRT6A,KRT6B,TGM5	2.85668e-08
56	63	58	7	EPIDERMIS_DEVELOPMENT	5.62229e-09	KLK5,KLK7,KRT14,KRT16,KRT17,KRT5,TGM5	1.54613e-06
56	71	58	9	ECTODERM_DEVELOPMENT	9.22462e-12	KLK5,KLK7,KRT14,KRT16,KRT17,KRT5,KRT6A,KRT6B,TGM5	7.61031e-09
63	20	55	3	AXON_GUIDANCE	5.79718e-05	FEZ1,GLI2,SPON2	0.0119567
63	51	55	4	NEURITE_DEVELOPMENT	4.2198e-05	FEZ1,GLI2,LAMB1,SPON2	0.0116044
63	41	55	3	AXONOGENESIS	0.000512075	FEZ1,GLI2,SPON2	0.0384056
63	47	55	3	CELLULAR_MORPHOGENESIS_DURING_DIFFERENTIATION	0.000766369	FEZ1,GLI2,SPON2	0.048635
63	80	55	4	GENERATION_OF_NEURONS	0.000245975	FEZ1,GLI2,LAMB1,SPON2	0.0225477
63	90	55	4	NEUROGENESIS	0.000386297	FEZ1,GLI2,LAMB1,SPON2	0.0318695
63	73	55	4	NEURON_DIFFERENTIATION	0.00017267	FEZ1,GLI2,LAMB1,SPON2	0.0178066
63	59	55	4	NEURON_DEVELOPMENT	7.51268e-05	FEZ1,GLI2,LAMB1,SPON2	0.0123959
63	87	55	5	CELL_MIGRATION	1.99751e-05	FEZ1,GLI2,LAMB1,NEXN,SPON2	0.00823975
67	242	53	9	DEFENSE_RESPONSE	2.20557e-07	CCL20,LBP,ORM1,ORM2,PGLYRP3,PGLYRP4,S100A7,S100A8,S100A9	0.000181959
67	119	53	6	INFLAMMATORY_RESPONSE	4.78155e-06	CCL20,LBP,ORM1,ORM2,S100A8,S100A9	0.00175297
67	27	53	3	RESPONSE_TO_BACTERIUM	0.000130644	PGLYRP3,PGLYRP4,S100A7	0.0153974
67	22	53	3	DEFENSE_RESPONSE_TO_BACTERIUM	6.96873e-05	PGLYRP3,PGLYRP4,S100A7	0.00958201
67	283	53	8	RESPONSE_TO_EXTERNAL_STIMULUS	8.49926e-06	CCL20,LBP,ORM1,ORM2,PGLYRP3,PGLYRP4,S100A8,S100A9	0.00175297
67	11	53	3	ACUTE_INFLAMMATORY_RESPONSE	7.6842e-06	LBP,ORM1,ORM2	0.00175297
67	174	53	6	RESPONSE_TO_WOUNDING	4.17048e-05	CCL20,LBP,ORM1,ORM2,S100A8,S100A9	0.0068813
70	95	51	5	SKELETAL_DEVELOPMENT	2.11014e-05	BMP1,COL11A1,COL12A1,INHBA,RUNX2	0.0174086
73	46	50	4	FEMALE_PREGNANCY	1.90951e-05	SCGB1A1,SPRR2D,SPRR2F,SPRR2G	0.00393837
73	24	50	3	RHYTHMIC_PROCESS	7.64828e-05	SPRR2D,SPRR2F,SPRR2G	0.0126197
73	9	50	4	EMBRYO_IMPLANTATION	1.62118e-08	SCGB1A1,SPRR2D,SPRR2F,SPRR2G	1.33747e-05
73	14	50	4	KERATINOCYTE_DIFFERENTIATION	1.27151e-07	IVL,SCEL,SPRR1A,SPRR1B	5.24499e-05
73	10	50	3	OVULATION_CYCLE	4.69318e-06	SPRR2D,SPRR2F,SPRR2G	0.00129062
78	133	50	5	RNA_PROCESSING	9.61003e-05	BCAS2,DDX20,NOLC1,SMNDC1,ZRANB2	0.0396414
78	65	50	4	RNA_SPLICING	7.54607e-05	BCAS2,DDX20,SMNDC1,ZRANB2	0.0396414
79	86	49	5	MUSCLE_DEVELOPMENT	1.0646e-05	ADAM12,AEBP1,COL6A3,ITGA11,SGCD	0.00146383
79	95	49	6	SKELETAL_DEVELOPMENT	7.97173e-07	AEBP1,COL10A1,COL1A2,FBN1,POSTN,SPARC	0.000131533
98	242	45	6	DEFENSE_RESPONSE	0.000101451	CCR4,CD40,CRTAM,CXCL10,CXCL11,LYZ	0.0418485
98	119	45	5	INFLAMMATORY_RESPONSE	3.3759e-05	CCR4,CD40,CXCL10,CXCL11,LYZ	0.0278512
102	16	44	9	SYNAPTOGENESIS	0	PCDHB11,PCDHB14,PCDHB16,PCDHB2,PCDHB3,PCDHB4,PCDHB5,PCDHB6,PCDHB9	0
102	29	44	9	EXTRACELLULAR_STRUCTURE_ORGANIZATION_AND_BIOGENESIS	1.11022e-16	PCDHB11,PCDHB14,PCDHB16,PCDHB2,PCDHB3,PCDHB4,PCDHB5,PCDHB6,PCDHB9	3.05311e-14
102	159	44	10	SYNAPTIC_TRANSMISSION	3.7615e-11	HTR1B,PCDHB11,PCDHB14,PCDHB16,PCDHB2,PCDHB3,PCDHB4,PCDHB5,PCDHB6,PCDHB9	7.7581e-09
102	21	44	9	SYNAPSE_ORGANIZATION_AND_BIOGENESIS	0	PCDHB11,PCDHB14,PCDHB16,PCDHB2,PCDHB3,PCDHB4,PCDHB5,PCDHB6,PCDHB9	0
102	174	44	10	TRANSMISSION_OF_NERVE_IMPULSE	9.19911e-11	HTR1B,PCDHB11,PCDHB14,PCDHB16,PCDHB2,PCDHB3,PCDHB4,PCDHB5,PCDHB6,PCDHB9	1.51785e-08
104	105	44	6	M_PHASE	7.48029e-07	CDC25C,CIT,ESPL1,NEK2,RAD51,ZWINT	0.000154281
104	40	44	3	REGULATION_OF_MITOSIS	0.000245394	CDC25C,NEK2,ZWINT	0.0224944
104	177	44	8	CELL_CYCLE_PROCESS	5.54361e-08	CDC25C,CDKN3,CIT,ESPL1,NEK2,RACGAP1,RAD51,ZWINT	2.28674e-05
104	142	44	6	MITOTIC_CELL_CYCLE	4.37131e-06	CDC25C,CDKN3,CIT,ESPL1,NEK2,ZWINT	0.00051519
104	158	44	7	CELL_CYCLE_PHASE	4.66982e-07	CDC25C,CDKN3,CIT,ESPL1,NEK2,RAD51,ZWINT	0.00012842
104	42	44	3	REGULATION_OF_CYCLIN_DEPENDENT_PROTEIN_KINASE_ACTIVITY	0.000283917	CDC25A,CDC25C,CDKN3	0.0234231
104	78	44	5	MITOSIS	3.83162e-06	CDC25C,CIT,ESPL1,NEK2,ZWINT	0.00051519
104	289	44	10	CELL_CYCLE_GO_0007049	1.27185e-08	CDC25A,CDC25C,CDKN3,CDT1,CIT,ESPL1,NEK2,RACGAP1,RAD51,ZWINT	1.04928e-05
104	170	44	6	REGULATION_OF_CELL_CYCLE	1.22921e-05	CDC25A,CDC25C,CDKN3,CDT1,NEK2,ZWINT	0.00126763
104	80	44	5	M_PHASE_OF_MITOTIC_CELL_CYCLE	4.34348e-06	CDC25C,CIT,ESPL1,NEK2,ZWINT	0.00051519
116	51	42	4	ANATOMICAL_STRUCTURE_FORMATION	1.43283e-05	ACVRL1,EMCN,NOTCH4,ROBO4	0.0029552
116	131	42	5	ORGAN_MORPHOGENESIS	3.80729e-05	ACVRL1,EMCN,ENG,NOTCH4,ROBO4	0.00628202
116	43	42	4	ANGIOGENESIS	7.19675e-06	ACVRL1,EMCN,NOTCH4,ROBO4	0.0029552
116	50	42	4	VASCULATURE_DEVELOPMENT	1.32325e-05	ACVRL1,EMCN,NOTCH4,ROBO4	0.0029552
116	79	42	5	CELL_CELL_ADHESION	3.22443e-06	ACVRL1,CD34,CD93,CDH5,EMCN	0.00266015
122	128	42	5	BEHAVIOR	3.40655e-05	CXCL1,CXCL2,CXCL5,CXCL6,SAA1	0.014052
122	83	42	5	LOCOMOTORY_BEHAVIOR	4.11835e-06	CXCL1,CXCL2,CXCL5,CXCL6,SAA1	0.00339764
143	140	37	11	MULTI_ORGANISM_PROCESS	3.51941e-14	C9,PSG11,PSG1,PSG3,PSG4,PSG5,PSG6,PSG7,PSG8,PSG9,WFDC12	1.45176e-11
143	46	37	9	FEMALE_PREGNANCY	1.77636e-15	PSG11,PSG1,PSG3,PSG4,PSG5,PSG6,PSG7,PSG8,PSG9	1.46549e-12
143	138	37	10	REPRODUCTIVE_PROCESS	1.3568e-12	PSG11,PSG1,PSG3,PSG4,PSG5,PSG6,PSG7,PSG8,PSG9,SEMG1	3.73121e-10
143	225	37	11	REPRODUCTION	6.58096e-12	DDX25,PSG11,PSG1,PSG3,PSG4,PSG5,PSG6,PSG7,PSG8,PSG9,SEMG1	1.35732e-09
153	23	36	3	AROMATIC_COMPOUND_METABOLIC_PROCESS	2.47991e-05	CDA,SNCAIP,SULT1B1	0.0204592
157	28	36	3	REGULATION_OF_GENE_EXPRESSION_EPIGENETIC	4.54796e-05	DNMT3A,DNMT3B,HMGA1	0.0375207
158	228	36	10	DNA_METABOLIC_PROCESS	1.48866e-10	DBF4,GMNN,HELLS,HMGB2,MCM3,PRIM2,RFC3,RFC4,RNASEH2A,XRCC2	6.14074e-08
158	87	36	8	DNA_REPLICATION	3.45881e-11	DBF4,GMNN,HMGB2,MCM3,PRIM2,RFC3,RFC4,RNASEH2A	2.85352e-08
158	289	36	6	CELL_CYCLE_GO_0007049	7.41387e-05	CDC7,CHEK2,DBF4,GMNN,STMN1,XRCC2	0.0122329
158	61	36	3	ESTABLISHMENT_AND_OR_MAINTENANCE_OF_CHROMATIN_ARCHITECTURE	0.000472036	CHAF1B,EZH2,HELLS	0.0486787
158	47	36	6	DNA_DEPENDENT_DNA_REPLICATION	1.60251e-09	GMNN,HMGB2,MCM3,PRIM2,RFC3,RFC4	4.4069e-07
158	146	36	4	RESPONSE_TO_DNA_DAMAGE_STIMULUS	0.00047002	CHEK2,HMGB2,RFC3,XRCC2	0.0486787
165	228	35	7	DNA_METABOLIC_PROCESS	1.07248e-06	BRCA2,CDK2,MSH2,MSH6,POLE2,POLE,PRIM1	0.000442397
165	114	35	5	DNA_REPAIR	7.77051e-06	BRCA2,MSH2,MSH6,POLE2,POLE	0.00128213
165	181	35	5	RESPONSE_TO_ENDOGENOUS_STIMULUS	7.20982e-05	BRCA2,MSH2,MSH6,POLE2,POLE	0.00660901
165	65	35	3	INTERPHASE	0.000523241	CDK2,POLE,TIMELESS	0.0359728
165	177	35	6	CELL_CYCLE_PROCESS	3.89886e-06	BRCA2,CDK2,KNTC1,POLE,SMC4,TIMELESS	0.00101193
165	142	35	4	MITOTIC_CELL_CYCLE	0.000378978	CDK2,KNTC1,POLE,SMC4	0.0284234
165	158	35	5	CELL_CYCLE_PHASE	3.77315e-05	CDK2,KNTC1,POLE,SMC4,TIMELESS	0.00444692
165	87	35	6	DNA_REPLICATION	5.87332e-08	CDK2,MSH2,MSH6,POLE2,POLE,PRIM1	4.84549e-05
165	289	35	6	CELL_CYCLE_GO_0007049	6.2835e-05	BRCA2,CDK2,KNTC1,POLE,SMC4,TIMELESS	0.00647986
165	47	35	4	DNA_DEPENDENT_DNA_REPLICATION	4.90632e-06	CDK2,MSH2,MSH6,PRIM1	0.00101193
165	146	35	5	RESPONSE_TO_DNA_DAMAGE_STIMULUS	2.58213e-05	BRCA2,MSH2,MSH6,POLE2,POLE	0.00355042
193	29	31	3	HORMONE_METABOLIC_PROCESS	3.20977e-05	CYP11A1,DIO2,HSD17B6	0.0264806
204	21	30	4	MITOTIC_CELL_CYCLE_CHECKPOINT	9.05579e-08	BUB1B,BUB1,CCNA2,MAD2L1	5.33645e-06
204	14	30	4	CYTOKINESIS	1.53005e-08	ANLN,BIRC5,NUSAP1,PRC1	1.26229e-06
204	105	30	13	M_PHASE	0	ANLN,AURKA,BIRC5,BUB1B,BUB1,CCNA2,CENPE,KIF11,KIF15,MAD2L1,NCAPH,NUSAP1,UBE2C	0
204	73	30	4	MICROTUBULE_BASED_PROCESS	1.52723e-05	KIF11,KIF23,NUSAP1,PRC1	0.000572712
204	40	30	8	REGULATION_OF_MITOSIS	9.65894e-15	ANLN,BIRC5,BUB1B,BUB1,CCNA2,MAD2L1,NUSAP1,UBE2C	9.96078e-13
204	30	30	4	MICROTUBULE_CYTOSKELETON_ORGANIZATION_AND_BIOGENESIS	4.09282e-07	KIF11,KIF23,NUSAP1,PRC1	1.98622e-05
204	177	30	16	CELL_CYCLE_PROCESS	0	ANLN,AURKA,BIRC5,BUB1B,BUB1,CCNA2,CENPE,CENPF,KIF11,KIF15,KIF23,MAD2L1,NCAPH,NUSAP1,PRC1,UBE2C	0
204	14	30	3	MITOTIC_SISTER_CHROMATID_SEGREGATION	2.95384e-06	CENPE,NCAPH,NUSAP1	0.000121846
204	142	30	16	MITOTIC_CELL_CYCLE	0	ANLN,AURKA,BIRC5,BUB1B,BUB1,CCNA2,CENPE,CENPF,KIF11,KIF15,KIF23,MAD2L1,NCAPH,NUSAP1,PRC1,UBE2C	0
204	158	30	14	CELL_CYCLE_PHASE	0	ANLN,AURKA,BIRC5,BUB1B,BUB1,CCNA2,CENPE,CENPF,KIF11,KIF15,MAD2L1,NCAPH,NUSAP1,UBE2C	0
204	45	30	5	CELL_CYCLE_CHECKPOINT_GO_0000075	3.23957e-08	BIRC5,BUB1B,BUB1,CCNA2,MAD2L1	2.05588e-06
204	29	30	4	CHROMOSOME_SEGREGATION	3.55226e-07	CENPE,CENPF,NCAPH,NUSAP1	1.83163e-05
204	15	30	4	ESTABLISHMENT_OF_ORGANELLE_LOCALIZATION	2.08341e-08	BIRC5,CENPE,CENPF,NUSAP1	1.56256e-06
204	16	30	4	CELL_DIVISION	2.77386e-08	ANLN,BIRC5,NUSAP1,PRC1	1.90703e-06
204	8	30	3	MITOTIC_SPINDLE_ORGANIZATION_AND_BIOGENESIS	4.58303e-07	KIF11,KIF23,PRC1	2.10055e-05
204	78	30	13	MITOSIS	0	ANLN,AURKA,BIRC5,BUB1B,BUB1,CCNA2,CENPE,KIF11,KIF15,MAD2L1,NCAPH,NUSAP1,UBE2C	0
204	289	30	16	CELL_CYCLE_GO_0007049	0	ANLN,AURKA,BIRC5,BUB1B,BUB1,CCNA2,CENPE,CENPF,KIF11,KIF15,KIF23,MAD2L1,NCAPH,NUSAP1,PRC1,UBE2C	0
204	15	30	3	SISTER_CHROMATID_SEGREGATION	3.68709e-06	CENPE,NCAPH,NUSAP1	0.00014485
204	22	30	4	ORGANELLE_LOCALIZATION	1.10521e-07	BIRC5,CENPE,CENPF,NUSAP1	6.07868e-06
204	185	30	5	CYTOSKELETON_ORGANIZATION_AND_BIOGENESIS	3.69822e-05	ANLN,KIF11,KIF23,NUSAP1,PRC1	0.00127126
204	103	30	3	CHROMOSOME_ORGANIZATION_AND_BIOGENESIS	0.00126598	CENPE,NCAPH,NUSAP1	0.0386828
204	9	30	3	SPINDLE_ORGANIZATION_AND_BIOGENESIS	6.86484e-07	KIF11,KIF23,PRC1	2.98079e-05
204	170	30	8	REGULATION_OF_CELL_CYCLE	1.54018e-09	ANLN,BIRC5,BUB1B,BUB1,CCNA2,MAD2L1,NUSAP1,UBE2C	1.41183e-07
204	80	30	13	M_PHASE_OF_MITOTIC_CELL_CYCLE	0	ANLN,AURKA,BIRC5,BUB1B,BUB1,CCNA2,CENPE,KIF11,KIF15,MAD2L1,NCAPH,NUSAP1,UBE2C	0
209	21	29	3	DOUBLE_STRAND_BREAK_REPAIR	9.62714e-06	RAD21,RAD54B,UBE2V2	0.00794239
209	42	29	3	DNA_RECOMBINATION	8.07602e-05	RAD21,RAD54B,UBE2V2	0.0333136
217	209	28	7	IMMUNE_RESPONSE	1.14717e-07	CD74,CIITA,CTSS,IGSF6,LAT2,LY86,NCF4	4.73209e-05
217	293	28	8	IMMUNE_SYSTEM_PROCESS	5.97855e-08	CD74,CIITA,CTSS,IGSF6,LAT2,LST1,LY86,NCF4	4.73209e-05
226	284	28	14	CELLULAR_BIOSYNTHETIC_PROCESS	0	EIF3F,RPL14,RPL15,RPL26,RPL27A,RPL29,RPL34,RPL4,RPL6,RPL9,RPS17,RPS27,RPS2,RPS3A	0
226	65	28	3	RIBONUCLEOPROTEIN_COMPLEX_BIOGENESIS_AND_ASSEMBLY	0.000267891	EIF3F,RPS14,RPS3A	0.0245567
226	52	28	3	PROTEIN_RNA_COMPLEX_ASSEMBLY	0.00013786	EIF3F,RPS14,RPS3A	0.0142168
226	282	28	14	MACROMOLECULE_BIOSYNTHETIC_PROCESS	0	EIF3F,RPL14,RPL15,RPL26,RPL27A,RPL29,RPL34,RPL4,RPL6,RPL9,RPS17,RPS27,RPS2,RPS3A	0
226	160	28	14	TRANSLATION	0	EIF3F,RPL14,RPL15,RPL26,RPL27A,RPL29,RPL34,RPL4,RPL6,RPL9,RPS17,RPS27,RPS2,RPS3A	0
227	27	28	3	MEMBRANE_FUSION	1.88517e-05	NAPG,VAPA,VPS4B	0.0155527
237	14	27	3	CYTOPLASM_ORGANIZATION_AND_BIOGENESIS	2.13175e-06	LAMC1,TLN1,VCL	0.00175869
322	284	20	9	CELLULAR_BIOSYNTHETIC_PROCESS	5.69159e-11	RPL18A,RPL18,RPL28,RPL38,RPS11,RPS19,RPS3,RPS5,RPS9	1.56519e-08
322	282	20	9	MACROMOLECULE_BIOSYNTHETIC_PROCESS	5.34344e-11	RPL18A,RPL18,RPL28,RPL38,RPS11,RPS19,RPS3,RPS5,RPS9	1.56519e-08
322	160	20	9	TRANSLATION	3.20854e-13	RPL18A,RPL18,RPL28,RPL38,RPS11,RPS19,RPS3,RPS5,RPS9	2.64705e-10
323	105	20	7	M_PHASE	6.56804e-11	CDCA5,KIF2C,NDC80,PLK1,RAD54L,TPX2,TTK	5.41863e-08
323	177	20	7	CELL_CYCLE_PROCESS	2.60912e-09	CDCA5,KIF2C,NDC80,PLK1,RAD54L,TPX2,TTK	3.58754e-07
323	142	20	6	MITOTIC_CELL_CYCLE	2.91771e-08	CDCA5,KIF2C,NDC80,PLK1,TPX2,TTK	3.43873e-06
323	158	20	7	CELL_CYCLE_PHASE	1.17901e-09	CDCA5,KIF2C,NDC80,PLK1,RAD54L,TPX2,TTK	2.4317e-07
323	78	20	6	MITOSIS	7.72985e-10	CDCA5,KIF2C,NDC80,PLK1,TPX2,TTK	2.4317e-07
323	289	20	8	CELL_CYCLE_GO_0007049	2.50659e-09	CDC20,CDCA5,KIF2C,NDC80,PLK1,RAD54L,TPX2,TTK	3.58754e-07
323	80	20	6	M_PHASE_OF_MITOTIC_CELL_CYCLE	9.02826e-10	CDCA5,KIF2C,NDC80,PLK1,TPX2,TTK	2.4317e-07

## Sheet: KEGG
Module_Number	# of gene in function	# of gene in module	# of common gene	Description	p-value	related_gene	adjusted_p-value
1	78	1205	20	KEGG_RIBOSOME	4.55917e-06	RPL10A,RPL11,RPL12,RPL13,RPL22,RPL24,RPL31,RPL35A,RPL35,RPL37A,RPL37,RPL3,RPL5,RPL7A,RPS10,RPS18,RPS24,RPS27L,RPS6,RPS8	0.000424003
1	232	1205	35	KEGG_NEUROACTIVE_LIGAND_RECEPTOR_INTERACTION	0.000485639	ADRA1B,ADRA1D,ADRB3,CALCR,CHRNA10,CHRNA3,CHRNB3,DRD5,GABRA2,GABRD,GABRR2,GHSR,GIPR,GLP2R,GRIK2,GRIN3A,GRM1,GRM8,HTR1D,NMBR,NPY1R,NPY5R,OPRL1,PLG,PRL,PRSS1,RXFP1,SSTR2,TAAR1,TAAR6,TAAR8,TAAR9,TACR2,TBXA2R,TRHR	0.0301096
1	268	1205	76	KEGG_OLFACTORY_TRANSDUCTION	0	CAMK2B,CAMK2D,CNGA4,GUCA1C,OR10A7,OR10AD1,OR10G3,OR10G7,OR10H1,OR10H3,OR10H5,OR10J3,OR10J5,OR10S1,OR11H4,OR12D2,OR12D3,OR13C8,OR13D1,OR13F1,OR1A1,OR1B1,OR1D4,OR2A12,OR2A25,OR2A2,OR2AG1,OR2B11,OR2B3,OR2D2,OR2G2,OR2J3,OR2K2,OR4C15,OR4C3,OR4D1,OR4D6,OR4E2,OR4F6,OR4M2,OR4N2,OR4N4,OR4P4,OR4Q3,OR4S1,OR51A4,OR51D1,OR51E2,OR51T1,OR52B2,OR52E2,OR52M1,OR52N2,OR52R1,OR5AS1,OR5B12,OR5B17,OR5B3,OR5D18,OR5R1,O…	0
7	78	111	5	KEGG_HEMATOPOIETIC_CELL_LINEAGE	0.000340625	CD19,CD1D,CD38,CR2,MS4A1	0.0158391
7	70	111	7	KEGG_B_CELL_RECEPTOR_SIGNALING_PATHWAY	1.09784e-06	CD19,CD79A,CD79B,CR2,LYN,PIK3AP1,PLCG2	0.000204199
7	42	111	5	KEGG_INTESTINAL_IMMUNE_NETWORK_FOR_IGA_PRODUCTION	1.71169e-05	HLA-DOB,HLA-DQA2,HLA-DQB1,TNFRSF13B,TNFRSF17	0.00159187
7	61	111	4	KEGG_LEISHMANIA_INFECTION	0.00125993	HLA-DOB,HLA-DQA2,HLA-DQB1,TLR4	0.0390579
7	26	111	3	KEGG_ASTHMA	0.00102832	HLA-DOB,HLA-DQA2,HLA-DQB1	0.0382534
7	30	111	4	KEGG_PRIMARY_IMMUNODEFICIENCY	7.9529e-05	CD19,CD79A,IGLL1,TNFRSF13B	0.0049308
9	109	102	6	KEGG_OXIDATIVE_PHOSPHORYLATION	0.000124596	ATP5J,ATP5O,NDUFA9,NDUFS6,NDUFV3,SDHA	0.00638481
9	146	102	7	KEGG_ALZHEIMERS_DISEASE	8.04915e-05	ATP5J,ATP5O,GAPDH,NDUFA9,NDUFS6,NDUFV3,SDHA	0.00638481
9	102	102	6	KEGG_PARKINSONS_DISEASE	8.62314e-05	ATP5J,ATP5O,NDUFA9,NDUFS6,NDUFV3,SDHA	0.00638481
9	159	102	7	KEGG_HUNTINGTONS_DISEASE	0.000137308	ATP5J,ATP5O,NDUFA9,NDUFS6,NDUFV3,SDHA,SOD1	0.00638481
12	230	92	13	KEGG_CYTOKINE_CYTOKINE_RECEPTOR_INTERACTION	2.39031e-09	CCL13,CCL18,CCL2,CCL3,CCL4,CCL7,CCL8,IL10,IL12B,IL15RA,IL15,IL2,IL7	4.44598e-07
12	172	92	9	KEGG_CHEMOKINE_SIGNALING_PATHWAY	1.53188e-06	ARRB2,CCL13,CCL18,CCL2,CCL3,CCL4,CCL7,CCL8,PTK2B	4.74882e-05
12	73	92	7	KEGG_ANTIGEN_PROCESSING_AND_PRESENTATION	4.07696e-07	IFI30,KIR2DL1,KIR2DL3,KIR2DL4,KIR3DL1,KIR3DL2,LGMN	1.51663e-05
12	90	92	5	KEGG_TOLL_LIKE_RECEPTOR_SIGNALING_PATHWAY	0.000277546	CCL3,CCL4,CD14,CD80,IL12B	0.00469304
12	55	92	4	KEGG_NOD_LIKE_RECEPTOR_SIGNALING_PATHWAY	0.000420038	CCL13,CCL2,CCL7,CCL8	0.00651059
12	137	92	6	KEGG_JAK_STAT_SIGNALING_PATHWAY	0.00024669	IL10,IL12B,IL15RA,IL15,IL2,IL7	0.00458843
12	78	92	4	KEGG_HEMATOPOIETIC_CELL_LINEAGE	0.00157057	CD14,CR1,FCGR1A,IL7	0.0224713
12	121	92	9	KEGG_NATURAL_KILLER_CELL_MEDIATED_CYTOTOXICITY	7.69813e-08	FCGR3A,KIR2DL1,KIR2DL3,KIR2DL4,KIR3DL1,KIR3DL2,PTK2B,SH2D1B,SYK	6.08563e-06
12	87	92	4	KEGG_FC_GAMMA_R_MEDIATED_PHAGOCYTOSIS	0.00234599	FCGR1A,FCGR2A,FCGR3A,SYK	0.0290903
12	42	92	6	KEGG_INTESTINAL_IMMUNE_NETWORK_FOR_IGA_PRODUCTION	2.56318e-07	CD80,IL10,IL15RA,IL15,IL2,MAP3K14	1.19188e-05
12	40	92	3	KEGG_TYPE_I_DIABETES_MELLITUS	0.00212134	CD80,IL12B,IL2	0.0281835
12	61	92	6	KEGG_LEISHMANIA_INFECTION	2.46063e-06	CR1,FCGR1A,FCGR2A,FCGR3A,IL10,IL12B	6.53825e-05
12	44	92	3	KEGG_AUTOIMMUNE_THYROID_DISEASE	0.0027916	CD80,IL10,IL2	0.0324524
12	105	92	6	KEGG_SYSTEMIC_LUPUS_ERYTHEMATOSUS	5.69056e-05	C2,CD80,FCGR1A,FCGR2A,FCGR3A,IL10	0.00117605
12	33	92	4	KEGG_ALLOGRAFT_REJECTION	5.61191e-05	CD80,IL10,IL12B,IL2	0.00117605
12	36	92	6	KEGG_GRAFT_VERSUS_HOST_DISEASE	9.81552e-08	CD80,IL2,KIR2DL1,KIR2DL3,KIR3DL1,KIR3DL2	6.08563e-06
17	78	80	5	KEGG_APOPTOSIS	7.2828e-05	CASP8,IRAK3,NFKB1,RIPK1,TNFSF10	0.013546
17	59	80	4	KEGG_RIG_I_LIKE_RECEPTOR_SIGNALING_PATHWAY	0.000322753	CASP8,NFKB1,RIPK1,RNF125	0.030016
19	230	77	16	KEGG_CYTOKINE_CYTOKINE_RECEPTOR_INTERACTION	6.4504e-14	CCL5,CCR2,CCR5,CCR7,CD27,CXCL9,CXCR6,FASLG,IFNG,IL18RAP,IL2RB,LTA,LTB,TNFRSF8,XCL1,XCL2	5.99887e-12
19	172	77	10	KEGG_CHEMOKINE_SIGNALING_PATHWAY	2.58149e-08	CCL5,CCR2,CCR5,CCR7,CXCL9,CXCR6,ITK,JAK3,XCL1,XCL2	9.60315e-07
19	119	77	7	KEGG_CELL_ADHESION_MOLECULES_CAMS	3.35777e-06	CD2,CD6,CD8B,CTLA4,ICOS,PDCD1,SELL	7.80683e-05
19	78	77	7	KEGG_HEMATOPOIETIC_CELL_LINEAGE	1.887e-07	CD2,CD3D,CD3E,CD3G,CD5,CD7,CD8B	5.8497e-06
19	121	77	10	KEGG_NATURAL_KILLER_CELL_MEDIATED_CYTOTOXICITY	8.48996e-10	CD244,CD247,FASLG,GZMB,IFNG,KLRK1,LAT,LCK,PRF1,ZAP70	3.94783e-08
19	103	77	15	KEGG_T_CELL_RECEPTOR_SIGNALING_PATHWAY	0	CD247,CD3D,CD3E,CD3G,CD8B,CTLA4,GRAP2,ICOS,IFNG,ITK,LAT,LCK,PDCD1,PRKCQ,ZAP70	0
19	40	77	5	KEGG_TYPE_I_DIABETES_MELLITUS	2.2144e-06	FASLG,GZMB,IFNG,LTA,PRF1	5.88399e-05
19	44	77	4	KEGG_AUTOIMMUNE_THYROID_DISEASE	8.83444e-05	CTLA4,FASLG,GZMB,PRF1	0.00149382
19	33	77	4	KEGG_ALLOGRAFT_REJECTION	2.78471e-05	FASLG,GZMB,IFNG,PRF1	0.000575506
19	36	77	4	KEGG_GRAFT_VERSUS_HOST_DISEASE	3.96005e-05	FASLG,GZMB,IFNG,PRF1	0.000736569
19	30	77	7	KEGG_PRIMARY_IMMUNODEFICIENCY	1.78549e-10	CD3D,CD3E,CD8B,ICOS,JAK3,LCK,ZAP70	1.107e-08
22	232	76	7	KEGG_NEUROACTIVE_LIGAND_RECEPTOR_INTERACTION	0.00022336	FSHB,GABRA1,GABRA6,GABRG2,GALR3,NPBWR2,TAAR2	0.0207725
22	268	76	28	KEGG_OLFACTORY_TRANSDUCTION	0	OR10C1,OR10J1,OR10R2,OR10T2,OR10Z1,OR11G2,OR1L6,OR2F2,OR2G3,OR2M2,OR2T11,OR2V2,OR4A15,OR4A16,OR4N5,OR51L1,OR52J3,OR5D13,OR5D14,OR5M9,OR6V1,OR6Y1,OR8B4,OR8J1,OR8J3,OR8K3,OR8K5,PRKACG	0
28	19	71	6	KEGG_PENTOSE_AND_GLUCURONATE_INTERCONVERSIONS	3.04669e-10	UGT2A3,UGT2B10,UGT2B11,UGT2B15,UGT2B28,UGT2B4	2.83342e-08
28	17	71	6	KEGG_ASCORBATE_AND_ALDARATE_METABOLISM	1.40057e-10	UGT2A3,UGT2B10,UGT2B11,UGT2B15,UGT2B28,UGT2B4	2.60507e-08
28	44	71	6	KEGG_STEROID_HORMONE_BIOSYNTHESIS	7.19229e-08	UGT2A3,UGT2B10,UGT2B11,UGT2B15,UGT2B28,UGT2B4	1.9111e-06
28	40	71	6	KEGG_STARCH_AND_SUCROSE_METABOLISM	3.97213e-08	UGT2A3,UGT2B10,UGT2B11,UGT2B15,UGT2B28,UGT2B4	1.23136e-06
28	51	71	6	KEGG_RETINOL_METABOLISM	1.78568e-07	UGT2A3,UGT2B10,UGT2B11,UGT2B15,UGT2B28,UGT2B4	4.1517e-06
28	31	71	6	KEGG_PORPHYRIN_AND_CHLOROPHYLL_METABOLISM	7.89076e-09	UGT2A3,UGT2B10,UGT2B11,UGT2B15,UGT2B28,UGT2B4	3.6692e-07
28	59	71	6	KEGG_METABOLISM_OF_XENOBIOTICS_BY_CYTOCHROME_P450	4.33076e-07	UGT2A3,UGT2B10,UGT2B11,UGT2B15,UGT2B28,UGT2B4	8.95024e-06
28	60	71	7	KEGG_DRUG_METABOLISM_CYTOCHROME_P450	1.67991e-08	FMO5,UGT2A3,UGT2B10,UGT2B11,UGT2B15,UGT2B28,UGT2B4	6.24927e-07
28	40	71	7	KEGG_DRUG_METABOLISM_OTHER_ENZYMES	8.76934e-10	NAT2,UGT2A3,UGT2B10,UGT2B11,UGT2B15,UGT2B28,UGT2B4	5.43699e-08
30	42	70	5	KEGG_ABC_TRANSPORTERS	1.76542e-06	ABCA10,ABCA6,ABCA8,ABCA9,ABCB1	0.000328368
30	119	70	5	KEGG_CELL_ADHESION_MOLECULES_CAMS	0.000283588	CADM3,CLDN11,NRXN2,PTPRM,SELP	0.0175825
30	64	70	5	KEGG_COMPLEMENT_AND_COAGULATION_CASCADES	1.45629e-05	C7,F10,PROS1,TFPI,THBD	0.00135435
30	36	70	3	KEGG_ALDOSTERONE_REGULATED_SODIUM_REABSORPTION	0.00070693	ATP1A2,ATP1B2,IGF1	0.0328722
32	78	69	4	KEGG_APOPTOSIS	0.000533934	BIRC3,CSF2RB,PIK3CG,PIK3R5	0.016552
32	119	69	6	KEGG_CELL_ADHESION_MOLECULES_CAMS	2.24147e-05	CD226,CD28,CD4,PTPRC,SELPLG,SPN	0.00208456
32	55	69	4	KEGG_NOD_LIKE_RECEPTOR_SIGNALING_PATHWAY	0.00013871	BIRC3,NLRP1,PSTPIP1,TNFAIP3	0.00645002
32	103	69	7	KEGG_T_CELL_RECEPTOR_SIGNALING_PATHWAY	5.97929e-07	CARD11,CD28,CD4,LCP2,PIK3CG,PIK3R5,PTPRC	0.000111215
32	70	69	4	KEGG_B_CELL_RECEPTOR_SIGNALING_PATHWAY	0.000353253	CARD11,FCGR2B,PIK3CG,PIK3R5	0.013141
32	87	69	5	KEGG_FC_GAMMA_R_MEDIATED_PHAGOCYTOSIS	6.03782e-05	DOCK2,FCGR2B,PIK3CG,PIK3R5,PTPRC	0.00374345
35	172	65	6	KEGG_CHEMOKINE_SIGNALING_PATHWAY	0.000124911	CCL1,CCL25,CCR3,GRK5,JAK2,RAP1A	0.0232334
38	230	64	6	KEGG_CYTOKINE_CYTOKINE_RECEPTOR_INTERACTION	0.000547799	CCL23,CSF1,CX3CR1,HGF,IL1R2,RELT	0.0355484
38	232	64	6	KEGG_NEUROACTIVE_LIGAND_RECEPTOR_INTERACTION	0.000573361	ADRB2,CHRNA6,FPR1,HTR7,P2RX7,P2RY13	0.0355484
38	78	64	4	KEGG_HEMATOPOIETIC_CELL_LINEAGE	0.000400556	CSF1,IL1R2,ITGA4,ITGAM	0.0355484
41	64	63	4	KEGG_COMPLEMENT_AND_COAGULATION_CASCADES	0.000175842	C1QA,C1QB,C1QC,C3AR1	0.0327066
41	33	63	3	KEGG_PRION_DISEASES	0.000400367	C1QA,C1QB,C1QC	0.0372342
46	232	61	7	KEGG_NEUROACTIVE_LIGAND_RECEPTOR_INTERACTION	5.4716e-05	GABRB1,GABRB3,GALR1,HCRTR1,LHB,NPBWR1,TSHB	0.0101772
49	105	60	31	KEGG_SYSTEMIC_LUPUS_ERYTHEMATOSUS	0	HIST1H2AC,HIST1H2AD,HIST1H2AJ,HIST1H2AK,HIST1H2AL,HIST1H2AM,HIST1H2BD,HIST1H2BE,HIST1H2BF,HIST1H2BG,HIST1H2BH,HIST1H2BK,HIST1H2BL,HIST1H2BN,HIST1H3D,HIST1H3E,HIST1H3F,HIST1H3G,HIST1H3H,HIST1H4C,HIST1H4D,HIST1H4E,HIST1H4G,HIST1H4J,HIST1H4K,HIST2H2AA3,HIST2H2AB,HIST2H2BE,HIST3H2A,HIST3H2BB,HIST3H3	0
51	96	60	5	KEGG_SPLICEOSOME	4.9225e-05	MAGOH,PPIE,PPIH,PRPF38A,SF3A3	0.00915585
52	43	60	5	KEGG_GLUTATHIONE_METABOLISM	9.18133e-07	GSTM1,GSTM2,GSTM3,GSTM4,GSTM5	0.000170773
52	59	60	5	KEGG_METABOLISM_OF_XENOBIOTICS_BY_CYTOCHROME_P450	4.53717e-06	GSTM1,GSTM2,GSTM3,GSTM4,GSTM5	0.000305899
52	60	60	5	KEGG_DRUG_METABOLISM_CYTOCHROME_P450	4.93386e-06	GSTM1,GSTM2,GSTM3,GSTM4,GSTM5	0.000305899
53	268	59	22	KEGG_OLFACTORY_TRANSDUCTION	0	OR51B2,OR51B4,OR51B5,OR51I1,OR51I2,OR51M1,OR52D1,OR52E4,OR52E6,OR52H1,OR52L1,OR52N1,OR52N5,OR56A3,OR5M11,OR5M8,OR8A1,OR8B12,OR8D1,OR8D2,OR8G2,OR8G5	0
54	113	59	5	KEGG_LYSOSOME	9.87681e-05	ACP2,CTSD,CTSH,HEXA,TCIRG1	0.0183709
62	24	55	3	KEGG_DORSO_VENTRAL_AXIS_FORMATION	0.000101814	EGFR,NOTCH1,PIWIL4	0.0189373
64	57	54	4	KEGG_GLYCOLYSIS_GLUCONEOGENESIS	6.09852e-05	ADH1A,ADH1B,ADH1C,PCK1	0.00283581
64	37	54	3	KEGG_FATTY_ACID_METABOLISM	0.000357367	ADH1A,ADH1B,ADH1C	0.013294
64	40	54	3	KEGG_TYROSINE_METABOLISM	0.000450804	ADH1A,ADH1B,ADH1C	0.0139749
64	51	54	4	KEGG_RETINOL_METABOLISM	3.92315e-05	ADH1A,ADH1B,ADH1C,RDH5	0.00243236
64	59	54	3	KEGG_METABOLISM_OF_XENOBIOTICS_BY_CYTOCHROME_P450	0.00141038	ADH1A,ADH1B,ADH1C	0.0306008
64	60	54	3	KEGG_DRUG_METABOLISM_CYTOCHROME_P450	0.00148068	ADH1A,ADH1B,ADH1C	0.0306008
64	65	54	7	KEGG_PPAR_SIGNALING_PATHWAY	4.20027e-09	ADIPOQ,AQP7,CD36,FABP4,LPL,PCK1,PPARG	7.81251e-07
64	123	54	4	KEGG_INSULIN_SIGNALING_PATHWAY	0.00116694	LIPE,PCK1,PDE3B,SLC2A4	0.0306008
64	63	54	5	KEGG_ADIPOCYTOKINE_SIGNALING_PATHWAY	3.71614e-06	ADIPOQ,CD36,LEP,PCK1,SLC2A4	0.000345601
67	25	53	3	KEGG_GLYCOSPHINGOLIPID_BIOSYNTHESIS_LACTO_AND_NEOLACTO_SERIES	0.000103267	B3GNT3,FUT1,FUT3	0.0192076
73	26	50	3	KEGG_LINOLEIC_ACID_METABOLISM	9.77676e-05	AKR1B10,CYP2C18,CYP2C19	0.00454619
73	51	50	5	KEGG_RETINOL_METABOLISM	8.70224e-07	ADH7,CYP2C18,CYP2C19,UGT1A6,UGT1A8	5.39539e-05
73	59	50	6	KEGG_METABOLISM_OF_XENOBIOTICS_BY_CYTOCHROME_P450	5.13597e-08	ADH7,ALDH3A1,CYP2C18,CYP2C19,UGT1A6,UGT1A8	5.29321e-06
73	60	50	6	KEGG_DRUG_METABOLISM_CYTOCHROME_P450	5.69163e-08	ADH7,ALDH3A1,CYP2C18,CYP2C19,UGT1A6,UGT1A8	5.29321e-06
78	29	50	3	KEGG_BASAL_TRANSCRIPTION_FACTORS	0.000136394	GTF2B,TAF13,TAF5	0.0253692
79	187	49	10	KEGG_FOCAL_ADHESION	5.86276e-10	COL1A1,COL1A2,COL3A1,COL5A1,COL5A2,COL6A1,COL6A2,COL6A3,ITGA11,THBS2	5.45237e-08
79	81	49	10	KEGG_ECM_RECEPTOR_INTERACTION	1.2701e-13	COL1A1,COL1A2,COL3A1,COL5A1,COL5A2,COL6A1,COL6A2,COL6A3,ITGA11,THBS2	2.36238e-11
84	59	48	4	KEGG_RIG_I_LIKE_RECEPTOR_SIGNALING_PATHWAY	4.37899e-05	DDX58,IFIH1,IFNB1,ISG15	0.00814491
88	14	48	3	KEGG_TERPENOID_BACKBONE_BIOSYNTHESIS	1.2454e-05	HMGCR,HMGCS1,IDI1	0.00231644
88	78	48	4	KEGG_RIBOSOME	0.000131004	RPL21,RPL22L1,RPL41,RPS26	0.0121833
95	268	46	6	KEGG_OLFACTORY_TRANSDUCTION	0.000200609	OR11L1,OR13G1,OR1C1,OR2T12,OR2T8,OR2W3	0.0373132
98	230	45	10	KEGG_CYTOKINE_CYTOKINE_RECEPTOR_INTERACTION	1.79438e-09	CCR4,CD40,CXCL10,CXCL11,IL12RB1,IL21R,IL2RA,IL7R,TNFRSF9,TNFSF13B	3.33755e-07
98	172	45	5	KEGG_CHEMOKINE_SIGNALING_PATHWAY	0.000193341	CCR4,CXCL10,CXCL11,PIK3CD,RAC2	0.00599356
98	119	45	5	KEGG_CELL_ADHESION_MOLECULES_CAMS	3.3759e-05	CD40,ITGAL,ITGB7,PDCD1LG2,VCAM1	0.00209306
98	90	45	4	KEGG_TOLL_LIKE_RECEPTOR_SIGNALING_PATHWAY	0.000177012	CD40,CXCL10,CXCL11,PIK3CD	0.00599356
98	137	45	5	KEGG_JAK_STAT_SIGNALING_PATHWAY	6.62226e-05	IL12RB1,IL21R,IL2RA,IL7R,PIK3CD	0.00307935
98	101	45	5	KEGG_LEUKOCYTE_TRANSENDOTHELIAL_MIGRATION	1.52665e-05	ITGAL,PIK3CD,RAC2,TXK,VCAM1	0.00141978
98	42	45	3	KEGG_INTESTINAL_IMMUNE_NETWORK_FOR_IGA_PRODUCTION	0.000303579	CD40,ITGB7,TNFSF13B	0.00806652
98	65	45	3	KEGG_VIRAL_MYOCARDITIS	0.0010984	CD40,ITGAL,RAC2	0.0255379
104	110	44	7	KEGG_CELL_CYCLE	3.88718e-08	CCNB1,CCNE1,CDC25A,CDC25C,E2F2,ESPL1,PTTG1	7.23016e-06
104	102	44	5	KEGG_OOCYTE_MEIOSIS	1.43169e-05	CCNB1,CCNE1,CDC25C,ESPL1,PTTG1	0.00133147
105	81	43	4	KEGG_ECM_RECEPTOR_INTERACTION	9.82828e-05	ITGB5,LAMB2,SDC1,THBS1	0.0182806
118	42	42	3	KEGG_N_GLYCAN_BIOSYNTHESIS	0.000247104	ALG10B,ALG10,STT3B	0.0459614
122	230	42	5	KEGG_CYTOKINE_CYTOKINE_RECEPTOR_INTERACTION	0.000530905	CXCL1,CXCL2,CXCL3,CXCL5,CXCL6	0.0493742
122	172	42	5	KEGG_CHEMOKINE_SIGNALING_PATHWAY	0.000138575	CXCL1,CXCL2,CXCL3,CXCL5,CXCL6	0.025775
127	245	41	5	KEGG_MAPK_SIGNALING_PATHWAY	0.00063147	CACNG2,CACNG5,CACNG7,CACNG8,MOS	0.0195756
127	65	41	4	KEGG_CARDIAC_MUSCLE_CONTRACTION	3.42119e-05	CACNG2,CACNG5,CACNG7,CACNG8	0.00300667
127	24	41	6	KEGG_MATURITY_ONSET_DIABETES_OF_THE_YOUNG	4.80663e-11	FOXA2,MAFA,NEUROD1,ONECUT1,PAX4,SLC2A2	8.94034e-09
127	80	41	4	KEGG_HYPERTROPHIC_CARDIOMYOPATHY_HCM	7.74868e-05	CACNG2,CACNG5,CACNG7,CACNG8	0.00360314
127	71	41	4	KEGG_ARRHYTHMOGENIC_RIGHT_VENTRICULAR_CARDIOMYOPATHY_ARVC	4.84947e-05	CACNG2,CACNG5,CACNG7,CACNG8	0.00300667
127	86	41	4	KEGG_DILATED_CARDIOMYOPATHY	0.000102762	CACNG2,CACNG5,CACNG7,CACNG8	0.00382274
129	51	40	5	KEGG_RETINOL_METABOLISM	2.77582e-07	CYP2A13,CYP2A6,CYP2A7,CYP2B6,CYP3A5	5.16303e-05
129	60	40	5	KEGG_DRUG_METABOLISM_CYTOCHROME_P450	6.33659e-07	CYP2A13,CYP2A6,CYP2A7,CYP2B6,CYP3A5	5.89303e-05
129	40	40	4	KEGG_DRUG_METABOLISM_OTHER_ENZYMES	4.39684e-06	CYP2A13,CYP2A6,CYP2A7,CYP3A5	0.000272604
131	121	40	5	KEGG_TIGHT_JUNCTION	2.03719e-05	MYH11,MYH1,MYH4,MYH8,MYL9	0.00288106
131	65	40	4	KEGG_VIRAL_MYOCARDITIS	3.09792e-05	MYH11,MYH1,MYH4,MYH8	0.00288106
138	64	38	5	KEGG_COMPLEMENT_AND_COAGULATION_CASCADES	6.73938e-07	C8A,C8B,FGA,FGB,FGG	6.26762e-05
138	105	38	12	KEGG_SYSTEMIC_LUPUS_ERYTHEMATOSUS	0	C8A,C8B,HIST1H2AB,HIST1H2AG,HIST1H2BI,HIST1H2BJ,HIST1H2BM,HIST1H3B,HIST1H3J,HIST1H4B,HIST2H2AC,HIST2H3C	0
144	187	37	5	KEGG_FOCAL_ADHESION	0.000110613	ITGB4,ITGB6,LAMB3,LAMC2,TNC	0.010287
144	81	37	6	KEGG_ECM_RECEPTOR_INTERACTION	5.41413e-08	ITGB4,ITGB6,LAMB3,LAMC2,SDC3,TNC	1.00703e-05
145	20	37	3	KEGG_GLYCOSAMINOGLYCAN_DEGRADATION	1.74464e-05	ARSB,HS3ST3A1,HS3ST3B1	0.00324502
150	137	36	4	KEGG_JAK_STAT_SIGNALING_PATHWAY	0.000369281	IFNAR2,IFNGR1,IFNGR2,IL10RB	0.0438993
150	61	36	3	KEGG_LEISHMANIA_INFECTION	0.000472036	IFNGR1,IFNGR2,MYD88	0.0438993
158	33	36	7	KEGG_DNA_REPLICATION	1.37046e-12	MCM3,PCNA,PRIM2,RFC2,RFC3,RFC4,RNASEH2A	2.54905e-10
158	40	36	4	KEGG_NUCLEOTIDE_EXCISION_REPAIR	2.85681e-06	PCNA,RFC2,RFC3,RFC4	0.000177122
158	22	36	4	KEGG_MISMATCH_REPAIR	2.3613e-07	PCNA,RFC2,RFC3,RFC4	2.19601e-05
158	110	36	5	KEGG_CELL_CYCLE	7.52993e-06	CDC7,CHEK2,DBF4,MCM3,PCNA	0.000350142
158	79	36	3	KEGG_GAP_JUNCTION	0.00100558	TUBA1B,TUBA1C,TUBB	0.0311728
158	50	36	3	KEGG_PATHOGENIC_ESCHERICHIA_COLI_INFECTION	0.000261981	TUBA1B,TUBA1C,TUBB	0.0097457
165	33	35	4	KEGG_DNA_REPLICATION	1.15317e-06	POLE2,POLE,PRIM1,RFC5	0.00021449
165	40	35	3	KEGG_NUCLEOTIDE_EXCISION_REPAIR	0.000123396	POLE2,POLE,RFC5	0.00765053
165	22	35	3	KEGG_MISMATCH_REPAIR	1.98212e-05	MSH2,MSH6,RFC5	0.00184337
189	26	31	3	KEGG_HISTIDINE_METABOLISM	2.29396e-05	ALDH3A2,AMDHD1,HAL	0.00426676
195	50	31	3	KEGG_PATHOGENIC_ESCHERICHIA_COLI_INFECTION	0.000166965	TUBB2A,TUBB2B,TUBB3	0.0310555
204	110	30	4	KEGG_CELL_CYCLE	7.67743e-05	BUB1B,BUB1,CCNA2,MAD2L1	0.00714001
204	102	30	4	KEGG_OOCYTE_MEIOSIS	5.71721e-05	AURKA,BUB1,MAD2L1,SGOL1	0.00714001
204	78	30	3	KEGG_PROGESTERONE_MEDIATED_OOCYTE_MATURATION	0.000564087	BUB1,CCNA2,MAD2L1	0.0349734
209	110	29	4	KEGG_CELL_CYCLE	6.69314e-05	CCNE2,MCM4,PRKDC,RAD21	0.0124492
213	44	28	3	KEGG_STEROID_HORMONE_BIOSYNTHESIS	8.34834e-05	AKR1C1,AKR1C3,AKR1C4	0.0155279
213	59	28	3	KEGG_METABOLISM_OF_XENOBIOTICS_BY_CYTOCHROME_P450	0.000200946	AKR1C1,AKR1C3,AKR1C4	0.018688
215	39	28	4	KEGG_TASTE_TRANSDUCTION	9.09397e-07	TAS2R14,TAS2R43,TAS2R46,TAS2R50	0.000169148
216	154	28	5	KEGG_ENDOCYTOSIS	1.07322e-05	HLA-A,HLA-B,HLA-C,HLA-E,HLA-F	0.000249525
216	119	28	5	KEGG_CELL_ADHESION_MOLECULES_CAMS	3.03887e-06	HLA-A,HLA-B,HLA-C,HLA-E,HLA-F	8.07471e-05
216	73	28	8	KEGG_ANTIGEN_PROCESSING_AND_PRESENTATION	8.64864e-13	B2M,HLA-A,HLA-B,HLA-C,HLA-E,HLA-F,TAP1,TAP2	1.60865e-10
216	121	28	4	KEGG_NATURAL_KILLER_CELL_MEDIATED_CYTOTOXICITY	8.416e-05	HLA-A,HLA-B,HLA-C,HLA-E	0.00173931
216	40	28	5	KEGG_TYPE_I_DIABETES_MELLITUS	1.217e-08	HLA-A,HLA-B,HLA-C,HLA-E,HLA-F	5.65905e-07
216	44	28	5	KEGG_AUTOIMMUNE_THYROID_DISEASE	1.99787e-08	HLA-A,HLA-B,HLA-C,HLA-E,HLA-F	7.43209e-07
216	33	28	5	KEGG_ALLOGRAFT_REJECTION	4.43088e-09	HLA-A,HLA-B,HLA-C,HLA-E,HLA-F	4.12072e-07
216	36	28	5	KEGG_GRAFT_VERSUS_HOST_DISEASE	7.00996e-09	HLA-A,HLA-B,HLA-C,HLA-E,HLA-F	4.34617e-07
216	65	28	5	KEGG_VIRAL_MYOCARDITIS	1.47742e-07	HLA-A,HLA-B,HLA-C,HLA-E,HLA-F	4.58001e-06
217	119	28	8	KEGG_CELL_ADHESION_MOLECULES_CAMS	4.76514e-11	HLA-DMA,HLA-DMB,HLA-DOA,HLA-DPA1,HLA-DPB1,HLA-DQA1,HLA-DRA,HLA-DRB5	8.05743e-10
217	73	28	11	KEGG_ANTIGEN_PROCESSING_AND_PRESENTATION	0	CD74,CIITA,CTSS,HLA-DMA,HLA-DMB,HLA-DOA,HLA-DPA1,HLA-DPB1,HLA-DQA1,HLA-DRA,HLA-DRB5	0
217	42	28	8	KEGG_INTESTINAL_IMMUNE_NETWORK_FOR_IGA_PRODUCTION	7.88258e-15	HLA-DMA,HLA-DMB,HLA-DOA,HLA-DPA1,HLA-DPB1,HLA-DQA1,HLA-DRA,HLA-DRB5	2.09452e-13
217	40	28	8	KEGG_TYPE_I_DIABETES_MELLITUS	5.10703e-15	HLA-DMA,HLA-DMB,HLA-DOA,HLA-DPA1,HLA-DPB1,HLA-DQA1,HLA-DRA,HLA-DRB5	1.58318e-13
217	61	28	10	KEGG_LEISHMANIA_INFECTION	0	HLA-DMA,HLA-DMB,HLA-DOA,HLA-DPA1,HLA-DPB1,HLA-DQA1,HLA-DRA,HLA-DRB5,NCF1,NCF4	0
217	26	28	8	KEGG_ASTHMA	1.11022e-16	HLA-DMA,HLA-DMB,HLA-DOA,HLA-DPA1,HLA-DPB1,HLA-DQA1,HLA-DRA,HLA-DRB5	6.88338e-15
217	44	28	8	KEGG_AUTOIMMUNE_THYROID_DISEASE	1.17684e-14	HLA-DMA,HLA-DMB,HLA-DOA,HLA-DPA1,HLA-DPB1,HLA-DQA1,HLA-DRA,HLA-DRB5	2.73614e-13
217	105	28	8	KEGG_SYSTEMIC_LUPUS_ERYTHEMATOSUS	1.72395e-11	HLA-DMA,HLA-DMB,HLA-DOA,HLA-DPA1,HLA-DPB1,HLA-DQA1,HLA-DRA,HLA-DRB5	3.20656e-10
217	33	28	8	KEGG_ALLOGRAFT_REJECTION	8.88178e-16	HLA-DMA,HLA-DMB,HLA-DOA,HLA-DPA1,HLA-DPB1,HLA-DQA1,HLA-DRA,HLA-DRB5	4.13003e-14
217	36	28	8	KEGG_GRAFT_VERSUS_HOST_DISEASE	1.9984e-15	HLA-DMA,HLA-DMB,HLA-DOA,HLA-DPA1,HLA-DPB1,HLA-DQA1,HLA-DRA,HLA-DRB5	7.43405e-14
217	65	28	8	KEGG_VIRAL_MYOCARDITIS	3.2796e-13	HLA-DMA,HLA-DMB,HLA-DOA,HLA-DPA1,HLA-DPB1,HLA-DQA1,HLA-DRA,HLA-DRB5	6.77784e-12
226	78	28	23	KEGG_RIBOSOME	0	RPL14,RPL15,RPL26,RPL27A,RPL29,RPL32,RPL34,RPL4,RPL6,RPL9,RPLP0,RPLP2,RPS13,RPS15A,RPS17,RPS23,RPS25,RPS27A,RPS27,RPS2,RPS3A,RPS7,RPSA	0
227	80	28	3	KEGG_TGF_BETA_SIGNALING_PATHWAY	0.000494126	ROCK1,SMAD2,SMAD4	0.0459537
227	66	28	3	KEGG_PANCREATIC_CANCER	0.000280282	RALBP1,SMAD2,SMAD4	0.0459537
231	268	28	8	KEGG_OLFACTORY_TRANSDUCTION	2.99522e-08	OR4C13,OR4C16,OR4C46,OR4D2,OR5AP2,OR6K3,OR6N1,OR8U1	5.57111e-06
237	187	27	5	KEGG_FOCAL_ADHESION	2.27666e-05	ITGB1,ITGB3,LAMC1,TLN1,VCL	0.00423459
237	81	27	3	KEGG_ECM_RECEPTOR_INTERACTION	0.000459418	ITGB1,ITGB3,LAMC1	0.0427259
244	268	27	8	KEGG_OLFACTORY_TRANSDUCTION	2.17438e-08	CLCA1,OR1L1,OR4D9,OR4F15,OR4K14,OR4K1,OR4K5,OR8D4	4.04434e-06
245	268	27	22	KEGG_OLFACTORY_TRANSDUCTION	0	OR10K1,OR10K2,OR1S1,OR1S2,OR2D3,OR2T34,OR2W1,OR4B1,OR4K13,OR51A2,OR51B6,OR51F2,OR51G1,OR52A1,OR5A2,OR5AK2,OR5AR1,OR5F1,OR5J2,OR5M10,OR5M3,OR9K2	0
246	268	26	5	KEGG_OLFACTORY_TRANSDUCTION	0.000104321	OR1J1,OR1J2,OR1J4,OR1L3,OR1Q1	0.0194037
259	268	25	5	KEGG_OLFACTORY_TRANSDUCTION	8.55559e-05	OR1E1,OR1E2,OR3A1,OR3A2,OR3A3	0.0159134
276	268	24	6	KEGG_OLFACTORY_TRANSDUCTION	4.06722e-06	OR10A4,OR10P1,OR51S1,OR52B4,OR5C1,OR5I1	0.000756502
281	73	23	4	KEGG_ANTIGEN_PROCESSING_AND_PRESENTATION	5.06938e-06	KLRC1,KLRC2,KLRC3,KLRC4	0.000942905
281	121	23	4	KEGG_NATURAL_KILLER_CELL_MEDIATED_CYTOTOXICITY	3.76025e-05	KLRC1,KLRC2,KLRC3,PTPN6	0.00349703
282	143	23	4	KEGG_PURINE_METABOLISM	7.22185e-05	ADCY4,NPR1,PDE1A,PDE2A	0.0134326
282	187	23	4	KEGG_FOCAL_ADHESION	0.000203576	FLT1,FLT4,KDR,VWF	0.0189325
284	96	23	4	KEGG_SPLICEOSOME	1.50991e-05	LSM2,SNRPA,SNRPC,SNRPD1	0.00280843
287	268	23	8	KEGG_OLFACTORY_TRANSDUCTION	5.12378e-09	OR11H6,OR2M5,OR2Z1,OR4M1,OR51A7,OR5D16,OR6C4,OR8H1	9.53022e-07
300	90	21	3	KEGG_TOLL_LIKE_RECEPTOR_SIGNALING_PATHWAY	0.000292259	IKBKE,TNF,TRAF3	0.0271801
300	59	21	3	KEGG_RIG_I_LIKE_RECEPTOR_SIGNALING_PATHWAY	8.32669e-05	IKBKE,TNF,TRAF3	0.0154876
316	15	20	3	KEGG_RENIN_ANGIOTENSIN_SYSTEM	1.04181e-06	CMA1,CPA3,CTSG	0.000193777
322	78	20	17	KEGG_RIBOSOME	0	RPL13A,RPL18A,RPL18,RPL27,RPL28,RPL36,RPL38,RPLP1,RPS11,RPS16,RPS19,RPS21,RPS28,RPS3,RPS5,RPS9,UBA52	0
323	110	20	4	KEGG_CELL_CYCLE	1.43986e-05	CCNB2,CDC20,PLK1,TTK	0.00267815
323	102	20	3	KEGG_OOCYTE_MEIOSIS	0.000363887	CCNB2,CDC20,PLK1	0.0338415

## Sheet: BIOCarta
Module_Number	# of gene in function	# of gene in module	# of common gene	Description	p-value	related_gene	adjusted_p-value
9	9	102	3	BIOCARTA_GLYCOLYSIS_PATHWAY	2.83822e-05	GAPDH,PFKL,TPI1	0.00615893
12	10	92	3	BIOCARTA_ASBCELL_PATHWAY	2.96103e-05	CD80,IL10,IL2	0.00160636
12	19	92	4	BIOCARTA_CYTOKINE_PATHWAY	5.69336e-06	IL10,IL12B,IL15,IL2	0.000617729
12	26	92	5	BIOCARTA_INFLAM_PATHWAY	5.73608e-07	IL10,IL12B,IL15,IL2,IL7	0.000124473
12	15	92	3	BIOCARTA_CCR5_PATHWAY	0.000109691	CCL2,CCL4,PTK2B	0.00476059
12	27	92	4	BIOCARTA_NKT_PATHWAY	2.47868e-05	CCL3,CCL4,IL12B,IL2	0.00160636
17	21	80	3	BIOCARTA_CERAMIDE_PATHWAY	0.000206324	CASP8,NFKB1,RIPK1	0.0177922
17	55	80	4	BIOCARTA_HIVNEF_PATHWAY	0.000245975	ARHGDIB,CASP8,NFKB1,RIPK1	0.0177922
17	32	80	4	BIOCARTA_DEATH_PATHWAY	2.85825e-05	CASP8,NFKB1,RIPK1,TNFSF10	0.0062024
17	29	80	3	BIOCARTA_TNFR1_PATHWAY	0.000548934	ARHGDIB,CASP8,RIPK1	0.0297797
19	21	77	6	BIOCARTA_CSK_PATHWAY	9.95533e-10	CD247,CD3D,CD3E,CD3G,LCK,ZAP70	3.08615e-08
19	13	77	7	BIOCARTA_CTL_PATHWAY	1.61871e-13	CD247,CD3D,CD3E,CD3G,FASLG,GZMB,PRF1	1.17086e-11
19	20	77	4	BIOCARTA_DC_PATHWAY	3.47621e-06	CD2,CD5,CD7,IFNG	5.38813e-05
19	9	77	6	BIOCARTA_TCAPOPTOSIS_PATHWAY	1.6217e-12	CCR5,CD247,CD3D,CD3E,CD3G,FASLG	8.79774e-11
19	13	77	5	BIOCARTA_IL17_PATHWAY	4.84933e-09	CD247,CD2,CD3D,CD3E,CD3G	9.56641e-08
19	20	77	3	BIOCARTA_IL2_PATHWAY	0.000158511	IL2RB,JAK3,LCK	0.0021498
19	20	77	7	BIOCARTA_IL12_PATHWAY	7.0961e-12	CCR5,CD247,CD3D,CD3E,CD3G,IFNG,STAT4	2.56642e-10
19	37	77	3	BIOCARTA_IL2RB_PATHWAY	0.00101184	FASLG,IL2RB,JAK3	0.0121983
19	10	77	6	BIOCARTA_TCRA_PATHWAY	4.03699e-12	CD247,CD3D,CD3E,CD3G,LCK,ZAP70	1.75205e-10
19	15	77	8	BIOCARTA_NO2IL12_PATHWAY	2.88658e-15	CCR5,CD247,CD2,CD3D,CD3E,CD3G,IFNG,STAT4	6.26388e-13
19	19	77	5	BIOCARTA_TOB1_PATHWAY	4.27263e-08	CD247,CD3D,CD3E,CD3G,IFNG	7.132e-07
19	27	77	4	BIOCARTA_NKT_PATHWAY	1.22382e-05	CCR2,CCR5,CCR7,IFNG	0.000177046
19	18	77	5	BIOCARTA_STATHMIN_PATHWAY	3.16146e-08	CD247,CD2,CD3D,CD3E,CD3G	5.71698e-07
19	42	77	7	BIOCARTA_TCR_PATHWAY	2.24772e-09	CD247,CD3D,CD3E,CD3G,LAT,LCK,ZAP70	5.41949e-08
19	11	77	5	BIOCARTA_TCYTOTOXIC_PATHWAY	1.75543e-09	CD247,CD2,CD3D,CD3E,CD3G	4.76161e-08
19	12	77	5	BIOCARTA_THELPER_PATHWAY	2.99673e-09	CD247,CD2,CD3D,CD3E,CD3G	6.50291e-08
19	18	77	8	BIOCARTA_CTLA4_PATHWAY	1.9762e-14	CD247,CD3D,CD3E,CD3G,CTLA4,ICOS,ITK,LCK	2.14417e-12
21	17	76	3	BIOCARTA_NDKDYNAMIN_PATHWAY	9.19932e-05	AP2A1,CALM3,EPN1	0.0199625
30	17	70	3	BIOCARTA_AMI_PATHWAY	7.19471e-05	F10,PROS1,TFPI	0.00780626
30	13	70	3	BIOCARTA_EXTRINSIC_PATHWAY	3.06868e-05	F10,PROS1,TFPI	0.00665905
32	27	69	3	BIOCARTA_NKT_PATHWAY	0.000286396	CD28,CD4,IL18R1	0.030997
32	12	69	3	BIOCARTA_THELPER_PATHWAY	2.26836e-05	CD28,CD4,PTPRC	0.00492234
41	11	63	3	BIOCARTA_CLASSIC_PATHWAY	1.29716e-05	C1QA,C1QB,C1QC	0.00281483
41	16	63	3	BIOCARTA_COMP_PATHWAY	4.33397e-05	C1QA,C1QB,C1QC	0.00470236
98	17	45	3	BIOCARTA_TH1TH2_PATHWAY	1.89951e-05	CD40,IL12RB1,IL2RA	0.00412194
104	9	44	3	BIOCARTA_SRCRPTP_PATHWAY	2.22953e-06	CCNB1,CDC25A,CDC25C	0.000344838
104	23	44	3	BIOCARTA_G2_PATHWAY	4.56167e-05	CCNB1,CDC25A,CDC25C	0.00247471
104	22	44	3	BIOCARTA_CELLCYCLE_PATHWAY	3.97518e-05	CCNB1,CCNE1,CDC25A	0.00247471
104	10	44	3	BIOCARTA_PTC1_PATHWAY	3.17823e-06	CCNB1,CDC25A,CDC25C	0.000344838
126	37	41	3	BIOCARTA_INTEGRIN_PATHWAY	0.000157168	BCR,CRKL,MAPK1	0.0341054
138	17	38	3	BIOCARTA_AMI_PATHWAY	1.13507e-05	FGA,FGB,FGG	0.000821033
138	13	38	3	BIOCARTA_EXTRINSIC_PATHWAY	4.80903e-06	FGA,FGB,FGG	0.00052178
138	12	38	3	BIOCARTA_FIBRINOLYSIS_PATHWAY	3.70603e-06	FGA,FGB,FGG	0.00052178
138	19	38	3	BIOCARTA_INTRINSIC_PATHWAY	1.61157e-05	FGA,FGB,FGG	0.000874274
170	30	34	3	BIOCARTA_IL1R_PATHWAY	4.72085e-05	IL1A,IL1B,IL1RN	0.0102442
237	37	27	3	BIOCARTA_INTEGRIN_PATHWAY	4.42105e-05	ITGB1,TLN1,VCL	0.00479684
237	16	27	3	BIOCARTA_UCALPAIN_PATHWAY	3.2714e-06	ITGB1,ITGB3,TLN1	0.000709893
251	21	26	3	BIOCARTA_IL6_PATHWAY	6.86955e-06	FOS,IL6,JUN	0.000745346
251	45	26	3	BIOCARTA_KERATINOCYTE_PATHWAY	7.12083e-05	ETS2,FOS,JUN	0.00515073
251	18	26	3	BIOCARTA_ETS_PATHWAY	4.22993e-06	ETS2,FOS,JUN	0.000745346
281	20	23	5	BIOCARTA_NKCELLS_PATHWAY	1.0128e-10	KLRC1,KLRC2,KLRC3,KLRC4,PTPN6	2.19777e-08
282	30	23	4	BIOCARTA_NO1_PATHWAY	1.33595e-07	FLT1,FLT4,KDR,PDE2A	2.89902e-05
282	26	23	3	BIOCARTA_VEGF_PATHWAY	9.12538e-06	FLT1,FLT4,KDR	0.000990104

## Sheet: TF
Module_Number	# of gene in function	# of gene in module	# of common gene	Description	p-value	related_gene	adjusted_p-value
3	223	116	8	V$CREB_Q4	0.00045167	ASPHD1,NPTX1,PCSK1,RAB3A,RUNDC3A,SCAMP5,SEZ6L2,SNAP25	0.0462962
3	228	116	9	V$AP2_Q6	9.61808e-05	BSN,DAGLA,DNAI1,INSM1,MAPRE3,PDZD7,PHF21B,SFXN3,TEAD2	0.0295756
3	90	116	9	V$NRSF_01	4.39386e-08	PCSK2,PDZD7,RUNDC3A,SCAMP5,SEZ6,SFXN3,SLC12A5,SNAP25,SYT4	2.70222e-05
3	200	116	8	V$ATF1_Q6	0.000217175	ASPHD1,COQ10A,PCSK1,RUNDC3A,SCAMP5,SEZ6L2,SNAP25,SYT13	0.0445209
3	219	116	8	V$LEF1_Q6	0.000400401	CDC14A,INSM1,KATNAL1,KIF5A,MPPED2,NEUROD4,NRCAM,SEZ6	0.0462962
7	15	111	3	V$PAX5_02	0.000191451	FLI1,RASGRP2,ZEB2	0.0168203
7	213	111	8	V$ETS1_B	0.000246117	CD79A,GIMAP4,HMHA1,LCP1,LYL1,LYN,POU2AF1,SLC9A9	0.0189202
7	235	111	9	V$ETS2_B	8.61083e-05	CCDC88B,FLI1,LCP1,LRMP,LYL1,LYN,POU2AF1,STAP1,ZEB2	0.0105913
7	228	111	9	V$PEA3_Q6	6.82692e-05	ACSL5,CCDC88B,FCRL1,FCRL5,FLI1,IL18,LRMP,POU2AF1,RUNX3	0.0105913
7	188	111	8	V$PU1_Q6	0.000104406	CCDC88B,FCRLA,GIMAP4,IL18,LYN,SIRPA,STAP1,TLR4	0.0107016
7	207	111	10	V$ELF1_Q6	4.55387e-06	ACSL5,CCDC88B,CD79B,CLEC12A,FCRL1,FCRLA,IKZF3,SLC9A9,STAB1,TLR4	0.00140032
10	207	98	8	V$SP3_Q3	8.47257e-05	DNAJC7,DUSP14,EIF1,GGNBP2,GHDC,JUP,NKIRAS2,STAT3	0.0266197
13	217	88	8	V$TATA_01	5.46613e-05	CLCN1,CRABP2,CSH1,CSH2,CSHL1,GH2,HIST1H1A,RLN3	0.0336167
14	222	87	8	V$CREB_Q2	5.91139e-05	ALKBH5,CLDN7,CNTROB,FXR2,PAFAH1B1,PFAS,RAI1,ZZEF1	0.00926948
14	223	87	7	V$CREB_Q4	0.000405479	ALKBH5,CLDN7,CNTROB,PAFAH1B1,PFAS,RAI1,ZZEF1	0.0356242
14	196	87	9	V$YY1_Q6	2.81463e-06	EIF4A1,MNT,NCOR1,PIGL,POLR2A,SMCR8,TOP3A,ZBTB4,ZZEF1	0.001731
14	94	87	5	GGCNKCCATNK_UNKNOWN	0.000261919	EBAG9,EIF4A1,GEMIN4,PAFAH1B1,VAMP2	0.0272703
14	208	87	7	V$SP1_Q6_01	0.000266052	ELAC2,FLII,MAPK7,MYO1C,PITPNA,SHMT1,VAMP2	0.0272703
18	93	78	7	V$ETF_Q6	6.9354e-07	CLSTN1,GNB1,KPNA6,PHF13,POMGNT1,SRRM1,USP48	0.000213263
18	154	78	9	V$E2F_Q2	1.44701e-07	CLSTN1,GNB1,KIF1B,NCDN,RBBP4,SORT1,SRRM1,UBE4B,USP48	8.89911e-05
19	233	77	7	V$AML1_01	0.000248809	CD6,GZMB,IFNG,LCK,LY9,XCL1,XCL2	0.0255029
19	228	77	11	V$PEA3_Q6	3.40044e-08	CD247,CD3E,CD5,CTSW,GFI1,LCK,PRF1,SELL,TBC1D10C,XCL1,XCL2	1.04564e-05
19	232	77	9	V$COREBINDINGFACTOR_Q6	4.00695e-06	CD6,GPR171,GRAP2,GZMB,LY9,SLA2,SPIB,XCL1,XCL2	0.000821425
19	233	77	7	V$AML1_Q6	0.000248809	CD6,GZMB,IFNG,LCK,LY9,XCL1,XCL2	0.0255029
19	227	77	7	V$AML_Q6	0.000212137	CD6,GFI1,GRAP2,IL18RAP,LCK,XCL1,XCL2	0.0255029
20	96	77	5	AGCYRWTTC_UNKNOWN	0.000162828	CHMP2A,ELL,RAB8A,TFAP4,XRCC1	0.0143056
20	213	77	7	V$STAT_01	0.000143331	ADCK4,IRF2BP1,ITPKC,RAB11B,SHKBP1,SYMPK,XRCC1	0.0143056
20	207	77	7	V$STAT5A_01	0.00012004	ADCK4,ELL,IRF2BP1,ITPKC,RAB11B,SYMPK,XRCC1	0.0143056
20	203	77	6	V$STAT5B_01	0.000765595	ADCK4,ELL,ITPKC,RAB11B,SYMPK,XRCC1	0.0462048
20	203	77	8	V$AP2ALPHA_01	1.27308e-05	CIC,DMPK,EGLN2,ERF,FBXL12,FKRP,TFAP4,UBE2M	0.00391471
20	215	77	6	V$AP2GAMMA_01	0.00103155	CIC,EGLN2,ERF,FKRP,TRIM28,UBE2M	0.0488004
20	206	77	6	V$STAT1_02	0.000826427	ADCK4,CHMP2A,ERF,ITPKC,SHKBP1,SYMPK	0.0462048
20	213	77	6	V$STAT1_03	0.000982907	ADCK4,CHMP2A,ERF,ITPKC,SHKBP1,SYMPK	0.0488004
20	200	77	7	V$NRF1_Q6	9.686e-05	BCKDHA,CCDC97,CHMP2A,MAP2K7,TRIM28,XRCC1,ZNF428	0.0143056
20	224	77	8	V$AP2_Q6_01	2.59126e-05	CIC,DMPK,ERF,MED26,RFX1,SYMPK,TFAP4,TRIM28	0.00531208
20	277	77	7	TTCYNRGAA_V$STAT5B_01	0.000702421	ADCK4,ELL,IRF2BP1,ITPKC,RAB11B,SYMPK,XRCC1	0.0462048
21	207	76	6	V$ELK1_02	0.000790827	AKT1S1,AP2S1,EPN1,FUZ,NR1H2,TBC1D17	0.0269123
21	209	76	6	V$CETS1P54_01	0.000831438	AKT1S1,EPN1,NOSIP,NR1H2,TBC1D17,U2AF2	0.0269123
21	190	76	6	V$E2F_02	0.000504247	ATF5,CD3EAP,FIZ1,NUP62,POLD1,ZNF524	0.0212559
21	196	76	7	V$YY1_02	7.84848e-05	AKT1S1,C19orf48,CNOT3,FIZ1,STRN4,TBC1D17,ZNF524	0.0140009
21	62	76	4	CCAWNWWNNNGGC_UNKNOWN	0.00032098	CNOT3,FIZ1,STRN4,ZNF524	0.0212559
21	191	76	6	V$E2F_Q4	0.000518437	ATF5,CD3EAP,FIZ1,NUP62,POLD1,ZNF524	0.0212559
21	189	76	6	V$E2F_Q6	0.000490361	ATF5,CD3EAP,FIZ1,NUP62,POLD1,ZNF524	0.0212559
21	206	76	7	V$E2F1_Q3	0.000107176	ATF5,CD3EAP,CNOT3,FIZ1,NUP62,POLD1,ZNF524	0.0140009
21	188	76	6	V$E2F1_Q6	0.000476775	ATF5,CD3EAP,FIZ1,NUP62,POLD1,ZNF524	0.0212559
21	190	76	6	V$E2F1DP1_01	0.000504247	ATF5,CD3EAP,FIZ1,NUP62,POLD1,ZNF524	0.0212559
21	190	76	6	V$E2F1DP2_01	0.000504247	ATF5,CD3EAP,FIZ1,NUP62,POLD1,ZNF524	0.0212559
21	193	76	7	V$E2F4DP1_01	7.12258e-05	ATF5,CD3EAP,FIZ1,LIG1,NUP62,POLD1,ZNF524	0.0140009
21	190	76	6	V$E2F4DP2_01	0.000504247	ATF5,CD3EAP,FIZ1,NUP62,POLD1,ZNF524	0.0212559
21	190	76	7	V$E2F1DP1RB_01	6.45255e-05	ATF5,CD3EAP,FIZ1,LIG1,NUP62,POLD1,ZNF524	0.0140009
21	196	76	6	V$YY1_Q6	0.000594126	CNOT3,ECH1,FIZ1,FUZ,STRN4,ZNF524	0.0228367
21	208	76	7	V$SP1_Q6_01	0.000113828	CALM3,CD3EAP,CLPTM1,PAK4,PRMT1,PTOV1,ZNF524	0.0140009
21	261	76	7	YGCGYRCGC_UNKNOWN	0.000455586	CALM3,CCDC106,FIZ1,SPINT2,U2AF2,VRK3,ZNF524	0.0212559
24	221	73	8	V$E47_01	1.58408e-05	BRSK2,CHD5,DPYSL5,ELAVL3,HRH3,INHA,KCNH2,SCRT2	0.00324736
24	70	73	7	CAGNWMCNNNGAC_UNKNOWN	6.09638e-08	CACNA1B,ELAVL3,GPRIN1,MAPK11,MGAT5B,OGDHL,TMEM179	3.74928e-05
24	208	73	7	V$ARNT_01	8.80002e-05	ELAVL3,GATA5,NMNAT2,OGDHL,PDIA2,SCRT2,VGF	0.01353
24	90	73	7	V$NRSF_01	3.50516e-07	ELAVL3,GPRIN1,MAPK11,MGAT5B,OGDHL,TMEM179,VGF	0.000107784
32	208	69	6	V$NERF_Q2	0.000483527	ARHGAP30,CORO1A,FCGR2B,HCLS1,PIK3CG,PLCB2	0.0495616
32	188	69	10	V$PU1_Q6	2.03767e-08	ARHGAP30,BIRC3,CD37,EVI2B,IRF8,LCP2,NCKAP1L,PIK3CG,PLCB2,PTPN22	6.26583e-06
32	207	69	7	V$ELF1_Q6	5.93541e-05	CD37,FGD2,IRF8,NCKAP1L,PLCB2,SAMSN1,TRAF3IP3	0.0112546
32	214	69	7	V$ETS_Q4	7.32009e-05	ARHGAP15,ARHGAP30,CORO1A,GMFG,HCLS1,LCP2,PLCB2	0.0112546
33	216	68	7	V$USF2_Q6	7.0627e-05	AP3M1,CCAR1,CCDC6,ERCC6,REEP3,SIRT1,VPS26A	0.0434356
36	222	65	6	V$NFE2_01	0.000494131	CPNE8,ICAM2,MMP19,PDE1B,PRDM1,ST3GAL2	0.0189932
36	199	65	5	V$TAL1BETAE47_01	0.00205198	ELMO1,FGF7,MEF2C,PPAP2B,ST3GAL2	0.0434513
36	208	65	6	V$S8_01	0.000349524	MEF2C,NRP1,PPAP2B,PRDM8,SEMA3A,TLE4	0.0179562
36	179	65	5	V$OCT1_02	0.00128749	ENTPD1,PRDM8,RGL1,SEMA3A,TCTEX1D1	0.0344263
36	178	65	6	V$OCT1_03	0.000150688	BACH2,FOXN3,MEF2C,NRP1,PRDM1,SEMA3A	0.0148422
36	196	65	5	V$HNF1_C	0.00192023	ARHGAP24,FGF7,NRP1,PRDM1,TLE4	0.0434513
36	213	65	5	V$STAT_01	0.00275581	BACH2,CCND2,ENPP2,NRP1,PRDM1	0.0498477
36	213	65	6	V$ETS1_B	0.000396721	CPNE8,ELMO1,FOXN3,FYN,GJA5,ST3GAL2	0.0179562
36	202	65	5	V$PAX4_02	0.00219023	ARHGAP24,ELMO1,PPAP2B,PRDM8,SEMA3A	0.0434513
36	185	65	5	V$CART1_01	0.00148977	FYN,GPR85,MEF2C,MOXD1,PRDM1	0.0366483
36	198	65	8	V$IPF1_Q4	2.93289e-06	BACH2,FOXN3,GPR85,MEF2C,NRP1,PRDM1,PRDM8,TLE4	0.00180373
36	118	65	4	V$STAT5A_02	0.00199778	CCND2,ELMO1,ENPP2,GJA5	0.0434513
36	216	65	6	V$POU3F2_02	0.000427347	ELMO1,FGF7,GPR85,MAF,MEF2C,SEMA3A	0.0179562
36	209	65	5	V$CDC5_01	0.00253915	BACH2,ENPP2,FYN,GPR85,NRP1	0.0473569
36	202	65	6	V$CEBPDELTA_Q6	0.00029883	CCND2,GPR85,ITGA5,PDE1B,PRDM8,SEMA3A	0.0179562
36	202	65	5	V$HNF6_Q6	0.00219023	CCND2,GPR85,MEF2C,SEMA3A,TLE4	0.0434513
36	216	65	7	V$STAT_Q6	5.26909e-05	BACH2,CPNE8,ELMO1,ENPP2,GJA5,MOXD1,PRDM1	0.0108016
36	211	65	6	V$HNF1_Q6	0.000377279	ARHGAP24,CCND2,NRP1,PRDM1,SEMA3A,TLE4	0.0179562
36	185	65	6	V$PIT1_Q6	0.00018591	ENTPD1,FGF7,LGI2,NRP1,PRDM8,SEMA3A	0.0148422
36	166	65	5	V$GR_01	0.000919678	ELMO1,ENPP2,ETS1,PRDM1,SEMA3A	0.0266247
36	217	65	6	AAAYWAACM_V$HFH4_01	0.000437956	ENPP2,GPR85,MEF2C,PPAP2B,PRDM1,SEMA3A	0.0179562
36	165	65	5	YTAATTAA_V$LHX3_01	0.000895072	ELMO1,PRDM1,PRDM8,SEMA3A,TLE4	0.0266247
36	277	65	6	TTCYNRGAA_V$STAT5B_01	0.00155813	BACH2,CCND2,ELMO1,ENPP2,NRP1,PRDM1	0.0368558
41	228	63	7	V$PEA3_Q6	6.05035e-05	AMICA1,CD69,CD84,KCNAB2,LPXN,NCF2,SPI1	0.0372097
47	90	61	5	V$CDP_02	3.91057e-05	DUSP10,HOXB7,HOXB8,MEIS1,TFAP2D	0.00801666
47	84	61	5	V$PAX8_B	2.80103e-05	HOXB4,HOXB5,HOXB7,HOXB8,WNT4	0.00801666
47	185	61	6	V$PIT1_Q6	0.00013041	HOXB3,HOXB5,HOXB6,HOXB8,HOXB9,MEIS1	0.0200505
48	200	61	6	V$GATA1_01	0.000199417	ADD3,ANGPT1,DPYSL2,GRIN2A,PROX1,SOBP	0.0245283
48	231	61	6	V$AP1FJ_Q2	0.000432033	AKT3,GSN,MEIS2,PCDH9,SYNPO,VIM	0.0332126
48	228	61	6	V$AP1_Q4	0.000403044	AKT3,BMP2,GSN,PCDH9,SYNPO,VIM	0.0332126
49	210	60	6	V$OCT1_01	0.000236874	HIST1H2AC,HIST1H2AJ,HIST2H2AB,HIST2H2BE,HIST3H2A,IL25	0.0236235
49	213	60	6	V$OCT_C	0.000255697	HIST1H2AC,HIST1H2AM,HIST1H2BK,HIST3H2A,HIST3H2BB,IL25	0.0236235
49	215	60	6	V$OCT1_B	0.000268886	HIST1H2AC,HIST1H2AJ,HIST1H2BK,HIST2H2AB,HIST2H2BE,IL25	0.0236235
49	208	60	6	V$OCT_Q6	0.000224946	HIST1H2AC,HIST1H2AJ,HIST1H2BK,HIST2H2AB,HIST2H2BE,IL25	0.0236235
49	59	60	28	KRCTCNNNNMANAGC_UNKNOWN	0	HIST1H1C,HIST1H1D,HIST1H1E,HIST1H1T,HIST1H2AC,HIST1H2AD,HIST1H2AJ,HIST1H2AK,HIST1H2AL,HIST1H2AM,HIST1H2BD,HIST1H2BE,HIST1H2BF,HIST1H2BG,HIST1H2BH,HIST1H2BK,HIST1H2BL,HIST1H2BN,HIST1H3D,HIST1H3E,HIST1H3F,HIST1H3G,HIST1H3H,HIST2H2AB,HIST2H2BE,HIST3H2A,HIST3H2BB,HIST3H3	0
49	114	60	25	TTTNNANAGCYR_UNKNOWN	0	HIST1H1C,HIST1H1D,HIST1H1E,HIST1H1T,HIST1H2AC,HIST1H2AD,HIST1H2AK,HIST1H2AL,HIST1H2AM,HIST1H2BD,HIST1H2BE,HIST1H2BF,HIST1H2BG,HIST1H2BH,HIST1H2BK,HIST1H2BL,HIST1H2BN,HIST1H3D,HIST1H3F,HIST1H3H,HIST2H2AB,HIST2H2BE,HIST3H2A,HIST3H2BB,HIST3H3	0
51	202	60	5	V$SP1_01	0.00153248	B4GALT2,C1orf122,FAF1,GPR3,NFYC	0.0475597
51	207	60	5	V$ELK1_02	0.00170657	C1orf50,LRRC41,MED8,PPIE,UQCRH	0.0475597
51	209	60	7	V$CETS1P54_01	2.52177e-05	EBNA1BP2,LRRC41,MED8,NASP,NRD1,PARS2,UQCRH	0.00258481
51	199	60	5	V$MZF1_02	0.00143453	LRRC41,NFYC,PTPRF,SSBP3,UQCRH	0.0475597
51	219	60	6	V$NRF2_01	0.00029687	GNL2,KTI12,LRRC41,MED8,SERBP1,UQCRH	0.0202861
51	113	60	5	CCAWYNNGAAR_UNKNOWN	0.000107076	LRRC41,MED8,RCC2,UQCRH,YBX1	0.00823145
51	206	60	5	V$E2F1_Q3	0.00167064	AK2,NASP,PRPF38A,SERBP1,SSBP3	0.0475597
51	188	60	5	V$E2F1_Q6	0.00111457	AK2,NASP,PRPF38A,SERBP1,SSBP3	0.0456974
51	211	60	5	V$HIF1_Q5	0.00185599	IPO13,MRTO4,PTPRF,RCC2,YBX1	0.0475597
51	206	60	5	V$STAT1_02	0.00167064	GNL2,LRRC41,NASP,TXNDC12,UQCRH	0.0475597
51	168	60	5	V$MAZ_Q6	0.00067247	NFYC,PHC2,PTPRF,SSBP3,YARS	0.0295406
51	199	60	5	V$NFMUE1_Q6	0.00143453	LRRC41,NASP,NFYC,SERBP1,UQCRH	0.0475597
51	228	60	6	V$PEA3_Q6	0.000368221	C1orf122,ELOVL1,GNL2,SSBP3,TMEM69,TXNDC12	0.0226456
51	93	60	6	V$ETF_Q6	2.37614e-06	FAF1,MAST2,MRTO4,NFYC,SSBP3,YBX1	0.000292265
51	211	60	5	V$ZF5_01	0.00185599	B4GALT2,LRRC41,PHC2,PPIE,UQCRH	0.0475597
51	216	60	11	V$USF2_Q6	1.24921e-09	AK2,ATP6V0B,B4GALT2,EBNA1BP2,FAF1,IPO13,MRTO4,PTPRF,SERBP1,TXNDC12,YBX1	2.56089e-07
51	196	60	8	V$YY1_Q6	1.46123e-06	LRRC41,NASP,NFYC,SERBP1,TMEM69,TXNDC12,UQCRH,YBX1	0.000224665
51	156	60	10	V$MYC_Q2	8.14903e-10	AK2,ATP6V0B,B4GALT2,EBNA1BP2,IPO13,MRTO4,PTPRF,SERBP1,TXNDC12,YBX1	2.50583e-07
51	154	60	11	V$E2F_Q2	3.30458e-11	B4GALT2,EIF2B3,LRRC41,MAST2,MED8,PRPF38A,RCC2,SCMH1,SERBP1,UQCRH,UROD	2.03232e-08
51	94	60	4	GGCNKCCATNK_UNKNOWN	0.000635692	NASP,NFYC,TXNDC12,YBX1	0.0295406
51	191	60	5	V$E2F1_Q6_01	0.00119596	AK2,FAF1,NASP,PRPF38A,SERBP1	0.0459696
63	189	55	6	V$SRF_C	8.17021e-05	CALD1,CD248,GFPT2,MITF,MRGPRF,MRVI1	0.0476681
63	71	55	4	V$LXR_DR4_Q3	0.000155018	COL16A1,HIC1,MITF,SULF1	0.0476681
64	53	54	4	RYTAAWNNNTGAY_UNKNOWN	4.57151e-05	CA4,KCNIP2,KLB,PCK1	0.0281148
69	205	52	5	V$RSRFC4_01	0.000853214	DGKI,PDGFRA,RBMS3,SHANK1,ZFPM2	0.0429755
69	199	52	5	V$MZF1_01	0.000746439	DCHS1,LRP1,SHANK1,TMEM119,ZEB1	0.0417327
69	178	52	6	V$OCT1_03	4.24287e-05	DLC1,LTBP2,PDGFRA,RCAN2,RUNX1T1,TCF4	0.00869788
69	107	52	5	ARGGGTTAA_UNKNOWN	4.124e-05	CCDC80,CORO2B,GAS7,RUNX1T1,TNS1	0.00869788
69	199	52	5	V$TCF11_01	0.000746439	CCDC80,ECM2,MAP1A,PCSK5,ZFHX4	0.0417327
69	216	52	5	V$STAT6_01	0.0010781	GAS7,HSPG2,MAB21L1,RBMS3,TCF4	0.0429755
69	174	52	5	V$RP58_01	0.000405358	GAS7,NUAK1,PODN,TLL1,TNS1	0.0311619
69	219	52	5	V$HNF4ALPHA_Q6	0.00114643	CCDC80,PDGFRA,PODN,RBMS3,SLIT3	0.0429755
69	219	52	5	V$SREBP1_Q6	0.00114643	HSPG2,MAP1A,SLIT3,TMEM119,TNS1	0.0429755
69	210	52	5	V$NRF2_Q4	0.000950584	HSPG2,LRP1,NUAK1,TLL1,ZFHX4	0.0429755
69	229	52	5	V$AP1_Q6_01	0.00139758	HSPG2,MAP1A,NUAK1,RCAN2,TLL1	0.0429755
69	134	52	4	TAAWWATAG_V$RSRFC4_Q2	0.00139034	DGKI,DLC1,PDGFRA,TCF4	0.0429755
77	233	50	6	V$AML1_01	0.000150132	BCAR3,EDARADD,GPR137B,PLEKHA6,SCN8A,TSPAN9	0.0461656
77	233	50	6	V$AML1_Q6	0.000150132	BCAR3,EDARADD,GPR137B,PLEKHA6,SCN8A,TSPAN9	0.0461656
79	217	49	6	V$FREAC3_01	9.0623e-05	BNC2,DCN,FAP,FSTL1,HMCN1,TSHZ3	0.0278666
79	198	49	5	V$POU6F1_01	0.00055354	BNC2,COL1A2,CTSK,FSTL1,LRRC15	0.0498181
79	212	49	6	V$PITX2_Q2	7.96829e-05	BNC2,C14orf37,CDH11,LRRC15,MFRP,OLFML1	0.0278666
79	205	49	5	V$FOXM1_01	0.000648041	BNC2,COL3A1,FSTL1,HMCN1,OLFML1	0.0498181
79	200	49	5	V$SMAD3_Q6	0.000579404	FAP,HMCN1,MRC2,THBS2,TSHZ3	0.0498181
80	203	49	6	V$CACBINDINGPROTEIN_Q6	6.26616e-05	ACIN1,AP4S1,ARHGAP5,C14orf119,STRN3,SUPT16H	0.0192684
83	210	48	8	V$SRY_02	4.19798e-07	ACVR2A,APBA1,CAMK1G,CHN1,ELAVL4,MBNL2,NR3C2,SATB1	0.000258176
83	68	48	4	RNCTGNYNRNCTGNY_UNKNOWN	7.66474e-05	ACVR2A,IL22RA1,MBNL2,VEGFA	0.0235691
84	207	48	6	V$IRF1_01	6.20127e-05	DDX58,IFNB1,ISG15,TAPBP,USP18,XAF1	0.00544825
84	106	48	5	V$IRF2_01	2.6587e-05	DDX58,IFNB1,TAPBP,USP18,XAF1	0.00272517
84	212	48	12	V$ISRE_01	3.45035e-12	DDX58,DGKA,IFI44,IFIH1,IFIT2,IFIT3,IFNB1,ISG15,RTP4,TAPBP,USP18,XAF1	2.12197e-09
84	212	48	9	V$IRF7_01	2.87651e-08	DDX58,IFIT2,IFNB1,ISG15,OASL,PARP12,TAPBP,USP18,XAF1	3.53811e-06
84	207	48	10	V$ICSBP_Q6	1.27195e-09	DGKA,IFI44,IFIH1,IFIT3,IFNB1,ISG15,PARP12,TAPBPL,TAPBP,USP18	2.6075e-07
84	204	48	9	V$IRF_Q6	2.06119e-08	DGKA,IFI44,IFIT2,IFNB1,ISG15,PARP12,RTP4,TAPBPL,TAPBP	3.16908e-06
84	163	48	10	STTTCRNTTT_V$IRF_Q6	1.22087e-10	DDX58,IFI44,IFIT2,IFIT3,IFNB1,ISG15,TAPBPL,TAPBP,USP18,XAF1	3.75417e-08
87	206	48	7	V$STAT1_02	5.06726e-06	PIGC,SCNM1,SDHC,SF3B4,TIMM17A,UFC1,USF1	0.00311637
87	93	48	5	V$ETF_Q6	1.40847e-05	C1orf43,CRTC2,DAP3,RUSC1,USP21	0.00433105
91	216	47	6	V$USF2_Q6	6.95548e-05	ATAD3A,ATAD3B,B3GALT6,NUDC,SLC25A33,ZNF593	0.0213881
91	156	47	6	V$MYC_Q2	1.11301e-05	ATAD3A,ATAD3B,B3GALT6,NUDC,SLC25A33,ZNF593	0.00684503
91	154	47	5	V$E2F_Q2	0.000142156	CTNNBIP1,FBXO2,FBXO44,PUSL1,ZBTB48	0.029142
92	124	47	5	TMTCGCGANR_UNKNOWN	5.09402e-05	COX11,NOL11,SMARCD2,STXBP4,TLK2	0.0313282
98	213	45	6	V$NFKAPPAB65_01	5.00444e-05	CD40,CXCL10,CXCL11,RASSF2,SLAMF8,TNFRSF9	0.0102591
98	233	45	6	V$CREL_01	8.23342e-05	CXCL10,CXCL11,IL2RA,RASSF2,SLAMF8,TNFRSF9	0.0126589
98	219	45	7	V$NFKAPPAB_01	4.8525e-06	CD40,CXCL10,CXCL11,IL2RA,SLAMF8,TNFRSF9,VCAM1	0.00298429
98	206	45	6	V$NFKB_Q6_01	4.15268e-05	CD40,IL2RA,RASSF2,SLAMF8,TNFRSF9,VCAM1	0.0102591
99	201	45	7	V$RFX1_01	2.75198e-06	AGBL2,DNAH7,DYNLRB2,IFT88,LRRC46,MDH1B,NME5	0.000846235
99	124	45	6	CYTAGCAAY_UNKNOWN	2.27742e-06	DNAH7,DNAL1,DYNLRB2,LRRC46,LRRC48,NME5	0.000846235
104	190	44	5	V$E2F_02	0.000275565	CDC25A,E2F8,RRM2,WDR62,ZNF367	0.0084813
104	198	44	6	V$NFY_C	2.91582e-05	CDC25A,ESPL1,KIF20A,RACGAP1,SPC25,UHRF1	0.00224154
104	211	44	6	V$NFY_01	4.16552e-05	CDC25A,CIT,NEK2,RACGAP1,SGOL2,TACC3	0.00256179
104	183	44	5	V$E2F_Q3	0.000231582	CDC25A,E2F8,PLK4,RAD51,ZNF367	0.0084813
104	191	44	7	V$E2F_Q4	1.67359e-06	CDC25A,CDT1,E2F8,RAD51,RRM2,WDR62,ZNF367	0.000343087
104	189	44	7	V$E2F_Q6	1.55992e-06	CDC25A,CDT1,E2F8,RAD51,RRM2,WDR62,ZNF367	0.000343087
104	206	44	6	V$E2F1_Q3	3.64218e-05	CDC25A,E2F8,PLK4,RRM2,WDR62,ZNF367	0.00248882
104	188	44	6	V$E2F1_Q6	2.17683e-05	CDC25A,CDT1,E2F8,RRM2,WDR62,ZNF367	0.00224154
104	194	44	5	V$E2F_03	0.000303396	CDC25A,E2F8,PLK4,RAD51,ZNF367	0.0084813
104	190	44	5	V$E2F1DP1_01	0.000275565	CDC25A,E2F8,RRM2,WDR62,ZNF367	0.0084813
104	190	44	5	V$E2F1DP2_01	0.000275565	CDC25A,E2F8,RRM2,WDR62,ZNF367	0.0084813
104	193	44	5	V$E2F4DP1_01	0.000296247	CDC25A,E2F8,RRM2,WDR62,ZNF367	0.0084813
104	190	44	5	V$E2F4DP2_01	0.000275565	CDC25A,E2F8,RRM2,WDR62,ZNF367	0.0084813
104	190	44	7	V$E2F1DP1RB_01	1.61592e-06	CDC25A,CDT1,E2F8,RAD51,RRM2,WDR62,ZNF367	0.000343087
104	217	44	6	V$NFY_Q6_01	4.87153e-05	CDC25A,CIT,E2F8,KIF20A,NEK2,RACGAP1	0.00263927
104	193	44	5	V$E2F_Q3_01	0.000296247	CDC25A,E2F8,RAD51,WDR62,ZNF367	0.0084813
104	196	44	6	V$E2F_Q4_01	2.75387e-05	CDC25A,E2F8,PLK4,RAD51,WDR62,ZNF367	0.00224154
104	193	44	6	V$E2F_Q6_01	2.52459e-05	CDC25A,E2F8,PLK4,RAD51,RRM2,ZNF367	0.00224154
104	186	44	5	V$E2F1_Q4_01	0.00024972	CDC25A,E2F8,RAD51,WDR62,ZNF367	0.0084813
104	191	44	5	V$E2F1_Q6_01	0.000282332	CDC25A,E2F8,ESPL1,RAD51,ZNF367	0.0084813
104	133	44	5	SGCGSSAAA_V$E2F1DP2_01	5.1498e-05	CDC25A,E2F8,RRM2,WDR62,ZNF367	0.00263927
116	225	42	5	V$GATA_C	0.00048032	CD34,GPR116,LMO2,MYCT1,TEK	0.0492328
116	204	42	5	V$SOX9_B1	0.000306443	ERG,MYCT1,PCDH12,TAL1,TEK	0.0428642
116	170	42	5	V$GATA_Q6	0.000131175	CD34,ERG,GPR116,LMO2,MYCT1	0.0268909
126	51	41	4	ACAWNRNSRCGG_UNKNOWN	1.29977e-05	BCL2L13,CRKL,EP300,MTMR3	0.00799356
131	199	40	5	V$EVI1_04	0.000216174	EMX2,HSPB2,MYH11,MYH4,NRG1	0.0116056
131	230	40	6	V$IK2_01	3.86143e-05	CNTN1,ETV1,HSPB2,MN1,MYH11,MYH1	0.00339254
131	215	40	7	V$SRF_Q6	1.88119e-06	CNN1,FST,MYH11,MYL9,PDLIM7,TAGLN,TPM2	0.00115693
131	189	40	6	V$SRF_C	1.27416e-05	CNN1,DACT3,MYH11,MYL9,PDLIM7,TAGLN	0.00227277
131	247	40	5	V$TATA_C	0.000583342	LMOD1,MYH11,MYH1,MYH4,TAGLN	0.023917
131	217	40	6	V$TATA_01	2.7857e-05	ADAMTSL2,CNN1,HSPB2,MYH1,MYH4,PDLIM7	0.00285535
131	201	40	5	V$P53_02	0.00022645	ETV1,MYH11,MYH1,MYL3,NRG1	0.0116056
131	181	40	5	V$RSRFC4_Q2	0.000138876	CNTN1,GABRB2,MYH4,MYL3,TPM2	0.0106761
131	196	40	5	V$CEBP_Q3	0.000201433	MN1,MYH1,MYH4,MYH8,MYL3	0.0116056
131	189	40	6	V$SRF_Q4	1.27416e-05	CNN1,FST,MYH11,MYL9,TAGLN,TPM2	0.00227277
131	194	40	6	V$SRF_Q5_01	1.47823e-05	CNN1,MYH11,MYL9,PDLIM7,TAGLN,TPM2	0.00227277
131	124	40	4	WWTAAGGC_UNKNOWN	0.000381385	CNN1,MYL9,PDLIM7,SHOX2	0.0180424
131	81	40	3	CCAWWNAAGG_V$SRF_Q4	0.00147207	MYH11,TAGLN,TPM2	0.0492607
138	59	38	8	KRCTCNNNNMANAGC_UNKNOWN	2.21312e-12	HIST1H1B,HIST1H2AB,HIST1H2AG,HIST1H2BJ,HIST1H2BM,HIST1H3B,HIST1H3J,HIST2H2AC	1.36107e-09
138	114	38	7	TTTNNANAGCYR_UNKNOWN	1.70602e-08	HIST1H1B,HIST1H2AB,HIST1H2AG,HIST1H2BJ,HIST1H3B,HIST1H3J,HIST2H2AC	5.24602e-06
139	70	38	4	CAGNWMCNNNGAC_UNKNOWN	3.37953e-05	CHGA,CHGB,CHRNB2,DRD2	0.0207841
139	90	38	4	V$NRSF_01	9.06791e-05	CHGA,CHRNB2,DRD2,GDAP1L1	0.0278838
141	206	38	5	V$OCT1_05	0.000198137	CADM1,NRL,SEMA6C,SERTAD4,SVIL	0.0303709
141	216	38	5	V$OCT1_06	0.000246918	DHRS4,PLXNA2,SCUBE3,SEMA6C,SERTAD4	0.0303709
141	215	38	5	V$OCT1_Q6	0.000241666	CADM1,NRL,PLXNA2,SEMA6C,SERTAD4	0.0303709
141	213	38	5	V$OCT_C	0.000231417	CADM1,NRL,PLXNA2,SEMA6C,SERTAD4	0.0303709
141	189	38	5	V$SRF_Q4	0.00013249	ASPH,SCUBE3,SERTAD4,SHF,SVIL	0.0303709
151	213	36	6	V$NFKAPPAB65_01	1.3375e-05	CXCL16,ICAM1,NFKB2,RELB,UBD,ZMYND15	0.00411282
151	219	36	8	V$NFKAPPAB_01	5.41982e-08	CXCL16,ICAM1,IL27RA,KCNN3,NFKB2,RELB,UBD,ZMYND15	3.33319e-05
151	206	36	5	V$NFKB_Q6_01	0.000152317	ICAM1,IL27RA,NFKB2,RELB,UBD	0.0312251
153	189	36	5	V$SRF_C	0.000101652	CYR61,DLL1,HOXD10,KLF6,PDLIM4	0.031258
153	216	36	6	V$POU3F2_02	1.44818e-05	CYR61,HOXD10,HOXD9,HPCAL4,PDGFA,SNCAIP	0.00890633
158	190	36	9	V$E2F_02	7.14601e-10	EZH2,GINS3,GMNN,H2AFZ,KIAA0101,MCM3,MCM8,PCNA,STMN1	4.59061e-08
158	183	36	7	V$E2F_Q3	2.9841e-07	EZH2,GMNN,H2AFZ,MCM3,MCM8,PCNA,STMN1	1.31087e-05
158	191	36	9	V$E2F_Q4	7.48657e-10	EZH2,GINS3,GMNN,H2AFZ,KIAA0101,MCM3,MCM8,PCNA,STMN1	4.59061e-08
158	189	36	9	V$E2F_Q6	6.81916e-10	EZH2,GINS3,GMNN,H2AFZ,KIAA0101,MCM3,MCM8,PCNA,STMN1	4.59061e-08
158	206	36	9	V$E2F1_Q3	1.46144e-09	EZH2,GINS3,GMNN,H2AFZ,KIAA0101,MCM3,MCM8,PCNA,STMN1	7.4899e-08
158	188	36	9	V$E2F1_Q6	6.50555e-10	EZH2,GINS3,GMNN,H2AFZ,KIAA0101,MCM3,MCM8,PCNA,STMN1	4.59061e-08
158	194	36	6	V$E2F_03	7.84592e-06	EZH2,GMNN,H2AFZ,KIAA0101,MCM3,STMN1	0.000268069
158	190	36	9	V$E2F1DP1_01	7.14601e-10	EZH2,GINS3,GMNN,H2AFZ,KIAA0101,MCM3,MCM8,PCNA,STMN1	4.59061e-08
158	190	36	9	V$E2F1DP2_01	7.14601e-10	EZH2,GINS3,GMNN,H2AFZ,KIAA0101,MCM3,MCM8,PCNA,STMN1	4.59061e-08
158	193	36	9	V$E2F4DP1_01	8.21084e-10	EZH2,GINS3,GMNN,H2AFZ,KIAA0101,MCM3,MCM8,PCNA,STMN1	4.59061e-08
158	190	36	9	V$E2F4DP2_01	7.14601e-10	EZH2,GINS3,GMNN,H2AFZ,KIAA0101,MCM3,MCM8,PCNA,STMN1	4.59061e-08
158	190	36	9	V$E2F1DP1RB_01	7.14601e-10	EZH2,GINS3,GMNN,H2AFZ,KIAA0101,MCM3,MCM8,PCNA,STMN1	4.59061e-08
158	193	36	9	V$E2F_Q3_01	8.21084e-10	EZH2,GINS3,GMNN,H2AFZ,KIAA0101,MCM3,MCM8,PCNA,STMN1	4.59061e-08
158	196	36	8	V$E2F_Q4_01	2.28712e-08	EZH2,GINS3,GMNN,H2AFZ,KIAA0101,MCM3,PCNA,STMN1	1.08198e-06
158	193	36	7	V$E2F_Q6_01	4.28021e-07	EZH2,GMNN,H2AFZ,KIAA0101,MCM3,PCNA,STMN1	1.75489e-05
158	186	36	9	V$E2F1_Q4_01	5.9162e-10	EZH2,GINS3,GMNN,H2AFZ,KIAA0101,MCM3,MCM8,PCNA,STMN1	4.59061e-08
158	191	36	6	V$E2F1_Q6_01	7.17535e-06	EZH2,GMNN,MCM3,MCM8,PCNA,STMN1	0.000259579
158	60	36	3	KTGGYRSGAA_UNKNOWN	0.000449594	EZH2,MCM3,RFC4	0.0145526
158	133	36	6	SGCGSSAAA_V$E2F1DP2_01	8.76735e-07	GINS3,GMNN,H2AFZ,KIAA0101,MCM3,PCNA	3.36995e-05
163	212	35	6	V$IRF7_01	1.09858e-05	C10orf11,CXCR4,GATA6,MAP2K6,PDE4D,ZDHHC14	0.00675628
163	207	35	5	V$ICSBP_Q6	0.000135745	CXCR4,CYP7A1,GATA6,MAP2K6,PPARGC1A	0.0417417
165	58	35	4	V$E2F_01	1.14507e-05	E2F7,RFC5,SMC4,TOPBP1	0.000586846
165	190	35	9	V$E2F_02	5.42099e-10	ATAD5,CLSPN,E2F7,FANCD2,MSH2,POLE2,RBL1,TMPO,TOPBP1	4.78927e-08
165	49	35	3	CCAATNNSNNNGCG_UNKNOWN	0.000226673	CLSPN,TMPO,XPO1	0.00774465
165	183	35	4	V$E2F_Q3	0.000983375	E2F7,POLE2,TOPBP1,USP1	0.0302388
165	191	35	9	V$E2F_Q4	5.6797e-10	ATAD5,CLSPN,E2F7,FANCD2,MSH2,POLE2,RBL1,TMPO,TOPBP1	4.78927e-08
165	189	35	9	V$E2F_Q6	5.17271e-10	ATAD5,CLSPN,E2F7,FANCD2,MSH2,POLE2,RBL1,TMPO,TOPBP1	4.78927e-08
165	206	35	9	V$E2F1_Q3	1.10978e-09	ATAD5,CLSPN,E2F7,MSH2,POLE2,RBL1,TMPO,TOPBP1,USP1	7.58348e-08
165	197	35	5	V$E2F1_Q4	0.000107574	CLSPN,E2F7,KNTC1,POLE2,PRIM1	0.00389165
165	188	35	9	V$E2F1_Q6	4.93451e-10	ATAD5,CLSPN,E2F7,FANCD2,MSH2,POLE2,RBL1,TMPO,TOPBP1	4.78927e-08
165	194	35	5	V$E2F_03	0.000100072	E2F7,KNTC1,PRIM1,RBL1,TOPBP1	0.00389165
165	190	35	9	V$E2F1DP1_01	5.42099e-10	ATAD5,CLSPN,E2F7,FANCD2,MSH2,POLE2,RBL1,TMPO,TOPBP1	4.78927e-08
165	190	35	9	V$E2F1DP2_01	5.42099e-10	ATAD5,CLSPN,E2F7,FANCD2,MSH2,POLE2,RBL1,TMPO,TOPBP1	4.78927e-08
165	193	35	9	V$E2F4DP1_01	6.22995e-10	ATAD5,CLSPN,E2F7,FANCD2,MSH2,POLE2,RBL1,TMPO,TOPBP1	4.78927e-08
165	190	35	9	V$E2F4DP2_01	5.42099e-10	ATAD5,CLSPN,E2F7,FANCD2,MSH2,POLE2,RBL1,TMPO,TOPBP1	4.78927e-08
165	190	35	7	V$E2F1DP1RB_01	3.13581e-07	ATAD5,CLSPN,E2F7,MSH2,POLE2,TMPO,TOPBP1	1.81677e-05
165	193	35	4	V$E2F_Q3_01	0.00119785	E2F7,POLE2,TOPBP1,USP1	0.0350799
165	196	35	5	V$E2F_Q4_01	0.000105027	E2F7,KNTC1,POLE2,PRIM1,TOPBP1	0.00389165
165	193	35	5	V$E2F_Q6_01	9.76637e-05	E2F7,POLE2,PRIM1,RBL1,TOPBP1	0.00389165
165	191	35	7	V$E2F1_Q6_01	3.24952e-07	ATAD5,CLSPN,MSH2,POLE2,RBL1,TMPO,TOPBP1	1.81677e-05
165	60	35	3	KTGGYRSGAA_UNKNOWN	0.000413353	CENPH,PRIM1,TOPBP1	0.0133796
165	133	35	5	SGCGSSAAA_V$E2F1DP2_01	1.64572e-05	ATAD5,CLSPN,MSH2,POLE2,TOPBP1	0.000778554
171	213	34	6	V$SP1_Q6	9.46646e-06	BAD,C11orf68,DAK,DRAP1,MAP3K11,RELA	0.00145547
171	208	34	7	V$SP1_Q6_01	4.68536e-07	C11orf68,DAK,DNAJC4,DRAP1,MAP3K11,RELA,SCYL1	0.000288149
171	212	34	6	V$SP1_Q4_01	9.2153e-06	BAD,C11orf68,DAK,DRAP1,MAP3K11,RELA	0.00145547
175	213	34	5	V$SP1_Q6	0.000134618	CTTNBP2NL,ERC1,KLF11,SPAST,UGP2	0.0275968
175	208	34	6	V$SP1_Q6_01	8.2641e-06	ADAM17,CTTNBP2NL,ERC1,KLF11,SPAST,UGP2	0.00508242
175	212	34	5	V$SP1_Q4_01	0.000131681	CTTNBP2NL,ERC1,KLF11,SPAST,UGP2	0.0275968
178	206	33	4	V$MYOD_01	0.00121736	ANKRD2,GNB3,GPR162,HYAL2	0.0478578
178	226	33	4	V$NMYC_01	0.00171199	FKBP10,HYAL2,RTN4RL2,SLC43A1	0.0478578
178	205	33	4	V$PBX1_01	0.00119565	ANKRD2,GPX1,HOXA11,NHLH2	0.0478578
178	90	33	4	V$CDP_02	5.14859e-05	ANKRD2,GBX2,GPX1,HOXA11	0.013283
178	202	33	5	V$MYCMAX_01	9.05279e-05	FKBP10,HOXA11,PITX3,RTN4RL2,SLC43A1	0.013283
178	225	33	4	V$GATA_C	0.0016844	CPT1C,GBX2,GNB3,NHLH2	0.0478578
178	225	33	4	V$NFKB_C	0.0016844	GRIN2D,HOXA11,IER5,SLC43A1	0.0478578
178	201	33	4	V$P53_02	0.00111153	CDKN1A,GPX1,HOXA11,PITX3	0.0478578
178	185	33	4	V$CART1_01	0.000816406	GBX2,GPX1,HOXA11,NPTX2	0.0456445
178	58	33	3	CTGRYYYNATT_UNKNOWN	0.000313534	GNB3,GPX1,NHLH2	0.0275462
178	208	33	4	V$NERF_Q2	0.00126161	FKBP10,GPR162,HYAL2,SLC43A1	0.0478578
178	193	33	5	V$LBP1_Q6	7.29742e-05	GNB3,GPR162,LEPREL2,NHLH2,PITX3	0.013283
178	225	33	4	V$MYOGENIN_Q6	0.0016844	ANKRD2,GNB3,GPR162,LEPREL2	0.0478578
178	174	33	4	V$HNF3ALPHA_Q6	0.000648975	CDKN1A,GBX2,HAPLN1,HOXA11	0.0399119
178	216	33	4	V$USF2_Q6	0.00144994	PITX3,RTN4RL2,SLC43A1,TSPAN4	0.0478578
178	156	33	4	V$MYC_Q2	0.000429934	PITX3,RTN4RL2,SLC43A1,TSPAN4	0.030942
178	203	33	4	V$E2A_Q2	0.00115305	ANKRD2,GPR162,PITX3,RTN4RL2	0.0478578
178	211	33	5	V$AP4_Q6_01	0.000111171	GNB3,GPR162,GRIN2D,HYAL2,NHLH2	0.013283
178	218	33	5	V$MYOD_Q6_01	0.000129591	ANKRD2,GNB3,GPR162,HYAL2,PITX3	0.013283
199	205	30	5	V$RSRFC4_01	6.03348e-05	ADCY2,BAI3,DIRAS1,EXTL1,SOX5	0.018553
199	185	30	6	V$MEF2_02	1.94182e-06	ADCY2,DIRAS1,EXTL1,FBXL22,RHOBTB1,SOX5	0.00119422
202	199	30	5	V$NFMUE1_Q6	5.23859e-05	CPSF2,DYNC1H1,EIF5,MARK3,YY1	0.0127286
202	196	30	6	V$YY1_Q6	2.71542e-06	CCNK,DYNC1H1,EIF5,MARK3,SETD3,YY1	0.00166998
216	207	28	7	V$IRF1_01	1.07421e-07	B2M,DTX3L,HLA-C,PSMB8,PSMB9,TAP1,TRIM21	3.3032e-05
216	106	28	5	V$IRF2_01	1.71582e-06	B2M,DTX3L,PSMB8,PSMB9,TAP1	0.000263807
216	212	28	5	V$ISRE_01	4.99827e-05	B2M,DTX3L,HLA-C,HLA-F,TRIM21	0.00439134
216	212	28	5	V$IRF7_01	4.99827e-05	DTX3L,PSMB9,SP110,TAP1,TRIM21	0.00439134
216	207	28	6	V$ICSBP_Q6	2.42043e-06	B2M,DTX3L,PSMB8,PSMB9,SP110,TAP1	0.000297713
216	204	28	7	V$IRF_Q6	9.72143e-08	B2M,DTX3L,HLA-C,HLA-F,PSMB8,TRIM21,UBE2L6	3.3032e-05
216	163	28	6	STTTCRNTTT_V$IRF_Q6	5.99526e-07	B2M,DTX3L,PSMB8,PSMB9,TAP1,TRIM21	0.000122903
219	201	28	5	V$TBP_01	3.8761e-05	COL13A1,MSC,P2RX5,S100A4,TAX1BP3	0.023838
225	211	28	5	V$ERR1_Q2	4.88695e-05	ATP5G1,EPN3,PHB,SPAG9,XYLT2	0.0300547
229	154	28	5	V$E2F_Q2	1.07322e-05	DR1,PKN2,RLF,RRAGC,ZNF644	0.00660033
239	216	27	5	V$TST1_01	4.54309e-05	ADNP,PLAGL2,POFUT1,RAP1GDS1,ZHX2	0.02794
239	63	27	3	CAGNYGKNAAA_UNKNOWN	0.000218706	CBFA2T2,PLAGL2,POFUT1	0.0448347
239	296	27	5	YATGNWAAT_V$OCT_C	0.000200622	ADNP,ASXL1,CBFA2T2,YWHAB,ZHX2	0.0448347
251	218	26	6	V$ATF_01	2.04759e-06	ATF3,DUSP1,EGR2,EGR3,FOSB,FOS	0.000104939
251	227	26	4	V$CREB_01	0.000693103	ATF3,DUSP1,FOSB,HAS1	0.00991298
251	182	26	3	V$IK3_01	0.00420785	EGR1,EGR3,FOS	0.0446177
251	114	26	5	V$TAXCREB_01	1.66686e-06	DUSP1,FOSB,FOS,HAS1,NR4A3	9.31925e-05
251	175	26	3	V$FOXD3_01	0.00376973	EGR2,JUNB,NR4A1	0.0421524
251	219	26	5	V$HSF1_01	4.0028e-05	DUSP1,EGR3,FOS,JUN,NR4A3	0.0011063
251	205	26	5	V$HSF2_01	2.9174e-05	DUSP1,EGR3,FOS,JUN,NR4A3	0.000966621
251	44	26	7	V$SRF_01	9.71778e-13	EGR1,EGR2,EGR3,FOSB,FOS,IER2,JUNB	5.97644e-10
251	206	26	4	V$OCT1_05	0.000481044	EGR2,FOS,IL6,NR4A3	0.00799573
251	222	26	7	V$CREB_Q2	9.87517e-08	ATF3,DUSP1,EGR1,EGR3,FOSB,FOS,NR4A3	6.95857e-06
251	223	26	7	V$CREB_Q4	1.01833e-07	ATF3,DUSP1,EGR3,FOSB,FOS,HAS1,NR4A3	6.95857e-06
251	211	26	7	V$CREBP1_Q2	6.97357e-08	DUSP1,EGR1,EGR2,EGR3,FOSB,FOS,NR4A3	6.95857e-06
251	215	26	7	V$SRF_Q6	7.93115e-08	EGR1,EGR2,EGR3,FOSB,FOS,JUNB,NR4A1	6.95857e-06
251	189	26	9	V$SRF_C	2.53515e-11	EGR1,EGR2,EGR3,FOSB,FOS,IER2,JUNB,NR4A1,OSM	7.79559e-09
251	185	26	3	V$MEF2_02	0.00440473	ATF3,JUN,NR4A1	0.0450245
251	193	26	4	V$MEF2_03	0.000375854	ATF3,FOS,JUN,NR4A1	0.00700455
251	217	26	5	V$TATA_01	3.83109e-05	EGR2,HBEGF,KLF2,NR4A1,RGS1	0.0011063
251	233	26	4	V$AML1_01	0.000764214	EGR2,NR4A1,RGS1,SLC2A3	0.0102172
251	161	26	3	V$HFH3_01	0.00298058	DUSP1,EGR2,NR4A3	0.0339455
251	173	26	4	V$HFH8_01	0.000247778	DUSP1,EGR2,NR4A1,RASD1	0.00507946
251	73	26	4	V$PAX3_B	8.4605e-06	JUNB,KLF2,NR4A1,NR4A3	0.0003252
251	206	26	5	V$WHN_B	2.98631e-05	EGR3,JUNB,JUN,KLF2,NR4A3	0.000966621
251	162	26	4	V$ATF_B	0.000192651	DUSP1,FOSB,FOS,HAS1	0.00442158
251	236	26	4	V$GATA1_05	0.000801645	EGR2,IL6,JUN,RGS1	0.0104896
251	110	26	3	V$HMEF2_Q6	0.00100172	FOS,JUN,NR4A1	0.0128346
251	187	26	3	V$VDR_Q3	0.00453905	FOS,HAS1,NR4A3	0.0450245
251	186	26	3	V$NKX3A_01	0.00447158	EGR2,JUNB,NR4A1	0.0450245
251	201	26	4	V$TBP_01	0.000438379	EGR2,FOS,HBEGF,NR4A1	0.00770294
251	109	26	4	V$ATF6_01	4.13737e-05	EGR1,EGR2,EGR3,NR4A1	0.0011063
251	127	26	4	V$STAT3_02	7.51777e-05	EGR1,EGR3,FOSB,NR4A1	0.00192643
251	211	26	5	V$ATF3_Q6	3.35008e-05	ATF3,DUSP1,FOSB,HAS1,JUN	0.00103015
251	215	26	4	V$ATF4_Q2	0.000565201	DUSP1,FOSB,FOS,NR4A3	0.0087786
251	202	26	6	V$CEBPDELTA_Q6	1.31393e-06	ATF3,FOSB,FOS,JUN,NR4A1,OSM	8.08066e-05
251	233	26	6	V$E4F1_Q6	3.01124e-06	DUSP1,EGR2,EGR3,FOSB,NR4A1,NR4A3	0.00013228
251	217	26	4	V$TFIIA_Q6	0.00058524	EGR1,FOSB,IER2,NR4A1	0.0087786
251	232	26	4	V$COREBINDINGFACTOR_Q6	0.000752018	NR4A1,NR4A3,RGS1,SLC2A3	0.0102172
251	233	26	4	V$AML1_Q6	0.000764214	EGR2,NR4A1,RGS1,SLC2A3	0.0102172
251	227	26	4	V$AML_Q6	0.000693103	DUSP1,NR4A1,RGS1,SLC2A3	0.00991298
251	159	26	4	V$HNF3_Q6	0.000179305	EGR2,FOSB,NR4A1,NR4A3	0.00441089
251	179	26	3	V$FOX_Q2	0.00401646	EGR2,JUNB,NR4A3	0.0441094
251	189	26	8	V$SRF_Q4	9.9466e-10	EGR1,EGR2,EGR3,FOSB,FOS,IER2,JUNB,NR4A1	1.88134e-07
251	185	26	4	V$CREB_Q2_01	0.000320003	DUSP1,EGR1,FOSB,JUN	0.00615005
251	180	26	4	V$CREB_Q4_01	0.000288289	DUSP1,EGR2,FOSB,HAS1	0.00571928
251	194	26	8	V$SRF_Q5_01	1.22363e-09	ATF3,EGR1,EGR2,EGR3,FOSB,FOS,IER2,JUNB	1.88134e-07
251	244	26	6	GTGGGTGK_UNKNOWN	3.93071e-06	EGR1,EGR3,HAS1,HBEGF,NR4A3,OSM	0.000161159
251	65	26	3	GTTNYYNNGGTNA_UNKNOWN	0.000213991	NR4A1,NR4A3,OSM	0.00453809
251	165	26	4	YYCATTCAWW_UNKNOWN	0.000206701	ATF3,ETS2,FOSB,NR4A3	0.00453809
251	217	26	4	AAAYWAACM_V$HFH4_01	0.00058524	DUSP1,EGR2,FOSB,NR4A3	0.0087786
251	132	26	3	TTCNRGNNNNTTC_V$HSF_Q6	0.0016937	EGR3,FOSB,NR4A3	0.0208325
251	124	26	5	CGTSACG_V$PAX3_B	2.52534e-06	EGR1,EGR2,EGR3,NR4A1,RASD1	0.000119468
251	81	26	4	CCAWWNAAGG_V$SRF_Q4	1.2806e-05	EGR1,EGR2,FOSB,NR4A1	0.000463277
257	206	26	5	V$STAT1_02	2.98631e-05	ZNF420,ZNF546,ZNF568,ZNF569,ZNF570	0.00431098
257	213	26	5	V$STAT1_03	3.50487e-05	ZNF420,ZNF546,ZNF568,ZNF569,ZNF570	0.00431098
257	100	26	5	RACTNNRTTTNC_UNKNOWN	8.69611e-07	ZNF420,ZNF546,ZNF568,ZNF569,ZNF570	0.000449129
257	74	26	4	SNACANNNYSYAGA_UNKNOWN	8.93298e-06	HKR1,ZNF546,ZNF569,ZNF570	0.00183126
257	111	26	5	TNCATNTCCYR_UNKNOWN	1.46058e-06	ZNF420,ZNF546,ZNF568,ZNF569,ZNF570	0.000449129
257	249	26	5	YKACATTT_UNKNOWN	7.37181e-05	ZNF420,ZNF546,ZNF568,ZNF569,ZNF570	0.00647666
266	198	24	6	V$LEF1_Q2	6.99422e-07	GAB2,NARS2,NDUFC2,PAK1,PRKRIR,RSF1	0.000430145
267	200	24	4	V$E47_02	0.000312496	MLLT6,PSMD3,RAPGEFL1,THRA	0.0407885
267	100	24	3	V$CDPCR1_01	0.000597312	GRB7,PCGF2,THRA	0.0445971
267	204	24	4	V$NFAT_Q6	0.000336947	FBXL20,LASP1,MRPL45,ORMDL3	0.0407885
267	215	24	4	V$FOXO1_02	0.000411259	GRB7,MLLT6,NR1D1,THRA	0.0407885
267	199	24	4	V$MTF1_Q4	0.000306589	FBXL20,MLLT6,MRPL45,RAPGEFL1	0.0407885
267	222	24	4	V$SP1_Q2_01	0.000464259	LASP1,PCGF2,PIP4K2B,THRA	0.0407885
267	267	24	5	CCCNNGGGAR_V$OLF1_01	6.82776e-05	LASP1,MLLT6,PCGF2,RAPGEFL1,THRA	0.0407885
274	190	24	4	V$E2F_02	0.00025698	HNRNPR,PRPF4B,RQCD1,USP37	0.0186426
274	191	24	4	V$E2F_Q4	0.000262184	HNRNPR,NUP153,RQCD1,USP37	0.0186426
274	189	24	5	V$E2F_Q6	1.30273e-05	HNRNPR,NUP153,PRPF4B,RQCD1,USP37	0.00801182
274	188	24	4	V$E2F1_Q6	0.000246797	HNRNPR,PRPF4B,RQCD1,USP37	0.0186426
274	219	24	4	V$HNF4ALPHA_Q6	0.000440981	HNRNPR,PRPF4B,RQCD1,USP37	0.0271203
274	190	24	4	V$E2F1DP1_01	0.00025698	HNRNPR,PRPF4B,RQCD1,USP37	0.0186426
274	190	24	4	V$E2F1DP2_01	0.00025698	HNRNPR,PRPF4B,RQCD1,USP37	0.0186426
274	193	24	4	V$E2F4DP1_01	0.000272819	HNRNPR,PRPF4B,RQCD1,USP37	0.0186426
274	190	24	4	V$E2F4DP2_01	0.00025698	HNRNPR,PRPF4B,RQCD1,USP37	0.0186426
274	133	24	4	SGCGSSAAA_V$E2F1DP2_01	6.48619e-05	HNRNPR,PRPF4B,RQCD1,USP37	0.0186426
280	212	23	5	V$ISRE_01	1.81734e-05	BATF2,BST2,DHX58,IRF9,ZBP1	0.00372555
280	212	23	4	V$IRF7_01	0.000328723	BATF2,BST2,LGALS3BP,PSME1	0.0404329
280	207	23	4	V$ICSBP_Q6	0.000300175	BATF2,BST2,IFI35,ZBP1	0.0404329
280	204	23	6	V$IRF_Q6	6.3227e-07	BATF2,BST2,DHX58,IFI35,IRF9,ZBP1	0.000194423
280	163	23	8	STTTCRNTTT_V$IRF_Q6	9.88327e-11	BATF2,BST2,DHX58,LGALS3BP,PSME1,PSME2,RNF31,ZBP1	6.07821e-08
288	218	22	3	V$ATF_01	0.00430123	CPNE4,HOXC10,HOXD8	0.0352304
288	202	22	3	V$P300_01	0.00347285	FZD5,HOXC4,HOXC6	0.0352304
288	199	22	4	V$EVI1_04	0.000215687	HOXC11,HOXC4,HOXC6,HOXD4	0.00831375
288	238	22	4	V$IK1_01	0.000426411	HOXC11,HOXC4,HOXC5,HOXC6	0.0093658
288	230	22	4	V$IK2_01	0.000374582	HOXC11,HOXC4,HOXC5,HOXC6	0.00867375
288	208	22	3	V$S8_01	0.00377074	HOXC4,HOXC6,HOXD8	0.0352304
288	100	22	3	V$CDPCR1_01	0.000459094	HOXC11,HOXC5,HOXC6	0.00973596
288	215	22	3	V$MAX_01	0.00413757	HOXC11,HOXC5,SYT3	0.0352304
288	201	22	3	V$USF_01	0.00342466	HOXC11,HOXC5,SYT3	0.0352304
288	211	22	3	V$USF_02	0.00392539	CPNE4,HOXC11,HOXC5	0.0352304
288	205	22	4	V$GATA1_04	0.000241652	HOXA13,HOXC10,HOXC12,HOXD1	0.00831375
288	196	22	3	V$HNF1_01	0.00318994	HOXC4,HOXC6,HOXD4	0.0352304
288	216	22	5	V$TST1_01	1.57563e-05	HOXC12,HOXC4,HOXC6,HOXD1,HOXD3	0.00161502
288	184	22	5	V$OCT1_04	7.23664e-06	HOXC10,HOXC4,HOXC5,HOXC6,HOXD4	0.00111263
288	200	22	3	V$BRN2_01	0.00337689	HOXC11,HOXC4,HOXD4	0.0352304
288	195	22	3	V$SRY_01	0.00314423	HOXC4,HOXC6,HOXC8	0.0352304
288	216	22	4	V$OCT1_06	0.000295008	HOXC11,HOXC4,HOXD4,HOXD8	0.00831375
288	205	22	3	V$USF_Q6	0.0036199	HOXC13,HOXC5,HOXD4	0.0352304
288	225	22	3	V$GATA_C	0.00469836	HOXC4,HOXC6,HOXD1	0.0361169
288	196	22	3	V$HNF1_C	0.00318994	HOXC4,HOXC6,HOXD4	0.0352304
288	213	22	3	V$OCT_C	0.00403062	HOXC11,HOXC5,HOXD4	0.0352304
288	247	22	3	V$TATA_C	0.00608901	HOXC4,HOXC5,HOXC6	0.0425538
288	231	22	4	V$USF_C	0.000380799	HOXC11,HOXC12,HOXC13,SYT3	0.00867375
288	211	22	4	V$NKX25_02	0.000269803	HOXC4,HOXC5,HOXC6,HOXD8	0.00831375
288	217	22	3	V$TATA_01	0.00424625	HOXC4,HOXC5,HOXD4	0.0352304
288	219	22	4	V$FREAC2_01	0.000310921	EN2,HOXC12,HOXC4,HOXC8	0.00831375
288	217	22	4	V$FREAC3_01	0.000300245	HOXA13,HOXC12,HOXC5,HOXC8	0.00831375
288	236	22	3	V$GATA1_05	0.0053663	HOXA13,HOXC10,HOXC4	0.039289
288	202	22	3	V$PAX4_02	0.00347285	HOXC13,HOXC4,HOXC6	0.0352304
288	150	22	3	V$MSX1_01	0.00148948	HOXC4,HOXC6,HOXD3	0.0241061
288	236	22	3	V$MMEF2_Q6	0.0053663	HOXC10,HOXD4,HOXD8	0.039289
288	121	22	3	V$MEIS1BHOXA9_01	0.000800763	HOXC12,HOXC4,HOXC5	0.0145394
288	201	22	4	V$NKX61_01	0.000224106	HOXC10,HOXC4,HOXC6,HOXD8	0.00831375
288	186	22	4	V$NKX3A_01	0.000166426	HOXC4,HOXC6,HOXD3,HOXD4	0.00831375
288	198	22	4	V$POU6F1_01	0.000211564	HOXC4,HOXC5,HOXC6,HOXD4	0.00831375
288	201	22	3	V$TBP_01	0.00342466	HOXC4,HOXC5,HOXC6	0.0352304
288	203	22	3	V$FOXO4_01	0.00352145	HOXC10,HOXC4,HOXC6	0.0352304
288	215	22	3	V$FOXO1_02	0.00413757	EN2,HOXC11,HOXC8	0.0352304
288	209	22	3	V$CDC5_01	0.00382187	HOXC12,HOXC5,HOXC6	0.0352304
288	143	22	4	V$NCX_01	6.01224e-05	HOXC11,HOXC4,HOXC6,HOXD3	0.0047531
288	226	22	3	V$PAX2_02	0.00475686	HOXC10,HOXC12,HOXC4	0.0361169
288	205	22	3	V$NKX62_Q2	0.0036199	HOXC11,HOXC4,HOXC6	0.0352304
288	186	22	3	V$MAZR_01	0.00275104	HOXC4,HOXC6,SYT3	0.0352304
288	215	22	3	V$STAT5A_03	0.00413757	HOXC10,HOXC4,HOXC6	0.0352304
288	230	22	3	V$STAT4_01	0.00499526	HOXC13,HOXC6,HOXD8	0.0374645
288	60	22	4	V$GNCF_01	1.90819e-06	HOXC10,HOXC13,HOXC4,HOXC6	0.00111263
288	222	22	3	V$AFP1_Q6	0.00452553	HOXC10,HOXC4,HOXC6	0.0352304
288	221	22	3	V$CRX_Q4	0.0044688	HOXC4,HOXC5,HOXC6	0.0352304
288	218	22	4	V$EFC_Q6	0.000305549	EN2,HOXC4,HOXC6,HOXD4	0.00831375
288	208	22	3	V$GATA4_Q3	0.00377074	HOXC11,HOXC4,HOXD3	0.0352304
288	219	22	3	V$HNF4ALPHA_Q6	0.00435665	HOXC4,HOXC6,HOXD3	0.0352304
288	229	22	4	V$HOXA4_Q2	0.000368439	HOXC4,HOXC5,HOXC6,HOXD4	0.00867375
288	203	22	3	V$TCF4_Q5	0.00352145	HOXC11,HOXC6,HOXD3	0.0352304
288	211	22	4	V$TEF_Q6	0.000269803	EN2,HOXC11,HOXC4,HOXC6	0.00831375
288	185	22	3	V$TFIII_Q6	0.00270936	HOXC10,HOXC11,HOXC5	0.0352304
288	216	22	4	V$USF2_Q6	0.000295008	HOXC11,HOXC12,HOXC13,HOXC5	0.00831375
288	213	22	5	V$CDX2_Q5	1.47263e-05	HOXC10,HOXC12,HOXC4,HOXC6,HOXD3	0.00161502
288	219	22	3	V$LEF1_Q6	0.00435665	HOXC10,HOXC11,HOXD3	0.0352304
288	230	22	4	V$TTF1_Q6	0.000374582	HOXA13,HOXC4,HOXC6,HOXD8	0.00867375
288	186	22	4	V$USF_Q6_01	0.000166426	HOXC11,HOXC12,HOXC5,SYT3	0.00831375
288	156	22	3	V$MYC_Q2	0.00166682	HOXC11,HOXC12,HOXC13	0.0262845
288	222	22	3	V$CREB_Q3	0.00452553	HOXC10,HOXC11,HOXC4	0.0352304
288	185	22	3	V$PIT1_Q6	0.00270936	EN2,HOXC6,HOXD3	0.0352304
288	214	22	3	V$PAX_Q6	0.00408388	HOXC11,HOXC4,HOXD3	0.0352304
288	212	22	3	V$OCT1_Q5_01	0.00397779	HOXC11,HOXC5,HOXD8	0.0352304
288	117	22	3	V$PR_01	0.000726199	HOXC4,HOXC5,HOXC6	0.0139566
288	129	22	3	RTTTNNNYTGGM_UNKNOWN	0.000964155	HOXC4,HOXC6,HOXD3	0.0169416
288	255	22	4	TGATTTRY_V$GFI1_01	0.000553323	HOXC4,HOXC5,HOXC8,HOXD3	0.0109772
288	62	22	3	RGTTAMWNATT_V$HNF1_01	0.000111505	HOXC4,HOXC6,HOXD4	0.00761954
294	93	22	5	V$ETF_Q6	2.47397e-07	CDC73,SCYL3,TROVE2,XPR1,ZBTB41	0.000152149
304	168	21	5	V$MAZ_Q6	3.62035e-06	GABPB2,PIP5K1A,POGZ,SETDB1,ZNF687	0.00222652
312	82	21	4	ACTWSNACTNY_UNKNOWN	5.5013e-06	ARMC5,BCKDK,HIRIP3,TBC1D10B	0.0033833
312	82	21	4	ACTWSNACTNY_UNKNOWN	5.5013e-06	ARMC5,BCKDK,HIRIP3,TBC1D10B	0.0033833
