# Supplementary material for: FGMD: A novel approach for functional gene module detection in cancer
Source: PLoS One. 2017 Dec 15;12(12):e0188900. doi: 10.1371/journal.pone.0188900 (PMC5731741; doi:10.1371/journal.pone.0188900)
Supplement: S15 Table — (XLSX) [file pone.0188900.s015.xlsx]

## Sheet: GO
Module_Number	# of gene in function	# of gene in module	# of common gene	Description	p-value	related_gene	adjusted_p-value
1	242	66	7	DEFENSE_RESPONSE	0.000118676	CXCL10,CXCL11,CXCL9,IL32,MX1,NOD2,RSAD2	0.0195815
1	128	66	6	BEHAVIOR	2.62e-05	CCR8,CXCL10,CXCL11,CXCL9,PLAUR,RNASE2	0.00541094
1	83	66	6	LOCOMOTORY_BEHAVIOR	2.15e-06	CCR8,CXCL10,CXCL11,CXCL9,PLAUR,RNASE2	0.000589988
1	284	66	7	RESPONSE_TO_CHEMICAL_STIMULUS	0.000316826	CCR8,CXCL10,CXCL11,CXCL9,NOD2,PLAUR,RNASE2	0.0373402
1	209	66	10	IMMUNE_RESPONSE	3.59e-08	CCR8,FCGR1A,FCGR3A,IFI6,IL27,IL32,RSAD2,SECTM1,SEMA7A,TNFRSF4	2.96e-05
1	293	66	11	IMMUNE_SYSTEM_PROCESS	8.43e-08	CCR8,FCGR1A,FCGR3A,IFI6,IL27,IL32,MMP9,RSAD2,SECTM1,SEMA7A,TNFRSF4	3.48e-05
1	283	66	7	RESPONSE_TO_EXTERNAL_STIMULUS	0.000310132	CCR8,CXCL10,CXCL11,CXCL9,NOD2,PLAUR,RNASE2	0.0373402
3	228	108	9	DNA_METABOLIC_PROCESS	5.51e-05	CDC6,CDT1,EXO1,KPNA2,POLQ,RAD51,RAD54L,RECQL4,TOP2A	0.00151423
3	114	108	5	DNA_REPAIR	0.0016851	EXO1,POLQ,RAD51,RAD54L,RECQL4	0.0315956
3	21	108	6	MITOTIC_CELL_CYCLE_CHECKPOINT	7.81e-09	BUB1B,BUB1,CCNA2,MAD2L1,TTK,ZWINT	4.6e-07
3	14	108	4	CYTOKINESIS	2.86e-06	ANLN,BIRC5,NUSAP1,PRC1	8.75e-05
3	145	108	6	REGULATION_OF_KINASE_ACTIVITY	0.000787823	CCNE2,CDC25C,CDC6,CDKN3,CKS2,PKMYT1	0.0158525
3	143	108	6	REGULATION_OF_PROTEIN_KINASE_ACTIVITY	0.00073256	CCNE2,CDC25C,CDC6,CDKN3,CKS2,PKMYT1	0.0151091
3	181	108	6	RESPONSE_TO_ENDOGENOUS_STIMULUS	0.00244958	CCNA2,EXO1,POLQ,RAD51,RAD54L,RECQL4	0.0439327
3	105	108	27	M_PHASE	0	ANLN,AURKA,BIRC5,BUB1B,BUB1,CCNA2,CDC25C,CDCA5,CENPE,ESPL1,KIF11,KIF15,KIF2C,KPNA2,MAD2L1,NCAPH,NDC80,NEK2,NUSAP1,PKMYT1,PLK1,RAD51,RAD54L,TPX2,TTK,UBE2C,ZWINT	0
3	149	108	6	REGULATION_OF_TRANSFERASE_ACTIVITY	0.00090798	CCNE2,CDC25C,CDC6,CDKN3,CKS2,PKMYT1	0.0174205
3	73	108	7	MICROTUBULE_BASED_PROCESS	1.22e-06	KIF11,KIF23,KIF2C,KPNA2,NUSAP1,PRC1,TTK	3.86e-05
3	22	108	3	DNA_INTEGRITY_CHECKPOINT	0.00057505	CCNA2,CDC6,CDT1	0.0121645
3	40	108	13	REGULATION_OF_MITOSIS	0	ANLN,BIRC5,BUB1B,BUB1,CCNA2,CDC25C,MAD2L1,NEK2,NUSAP1,PKMYT1,TTK,UBE2C,ZWINT	0
3	30	108	6	MICROTUBULE_CYTOSKELETON_ORGANIZATION_AND_BIOGENESIS	8.09e-08	KIF11,KIF23,KIF2C,NUSAP1,PRC1,TTK	3.71e-06
3	65	108	8	INTERPHASE	2.8e-08	BIRC5,CDC25C,CDC6,CDCA5,CDKN3,CENPF,E2F1,KPNA2	1.44e-06
3	177	108	33	CELL_CYCLE_PROCESS	0	ANLN,AURKA,BIRC5,BUB1B,BUB1,CCNA2,CDC25C,CDC6,CDCA5,CDKN3,CENPE,CENPF,E2F1,ESPL1,KIF11,KIF15,KIF23,KIF2C,KPNA2,MAD2L1,NCAPH,NDC80,NEK2,NUSAP1,PKMYT1,PLK1,PRC1,RAD51,RAD54L,TPX2,TTK,UBE2C,ZWINT	0
3	14	108	7	MITOTIC_SISTER_CHROMATID_SEGREGATION	3.69e-12	CDCA5,CENPE,ESPL1,NCAPH,NDC80,NUSAP1,ZWINT	2.54e-10
3	41	108	4	REGULATION_OF_DNA_METABOLIC_PROCESS	0.000247848	CDC6,CDT1,KPNA2,RAD51	0.00584212
3	142	108	31	MITOTIC_CELL_CYCLE	0	ANLN,AURKA,BIRC5,BUB1B,BUB1,CCNA2,CDC25C,CDC6,CDCA5,CDKN3,CENPE,CENPF,E2F1,ESPL1,KIF11,KIF15,KIF23,KIF2C,KPNA2,MAD2L1,NCAPH,NDC80,NEK2,NUSAP1,PKMYT1,PLK1,PRC1,TPX2,TTK,UBE2C,ZWINT	0
3	158	108	31	CELL_CYCLE_PHASE	0	ANLN,AURKA,BIRC5,BUB1B,BUB1,CCNA2,CDC25C,CDC6,CDCA5,CDKN3,CENPE,CENPF,E2F1,ESPL1,KIF11,KIF15,KIF2C,KPNA2,MAD2L1,NCAPH,NDC80,NEK2,NUSAP1,PKMYT1,PLK1,RAD51,RAD54L,TPX2,TTK,UBE2C,ZWINT	0
3	45	108	10	CELL_CYCLE_CHECKPOINT_GO_0000075	9.75e-13	BIRC5,BUB1B,BUB1,CCNA2,CCNE2,CDC6,CDT1,MAD2L1,TTK,ZWINT	7.31e-11
3	29	108	9	CHROMOSOME_SEGREGATION	4.87e-13	CDCA5,CENPE,CENPF,ESPL1,NCAPH,NDC80,NUSAP1,TOP2A,ZWINT	4.02e-11
3	15	108	5	ESTABLISHMENT_OF_ORGANELLE_LOCALIZATION	6.22e-08	BIRC5,CDCA5,CENPE,CENPF,NUSAP1	3.02e-06
3	16	108	4	CELL_DIVISION	5.15e-06	ANLN,BIRC5,NUSAP1,PRC1	0.000151679
3	11	108	3	G1_PHASE_OF_MITOTIC_CELL_CYCLE	6.54e-05	CDC25C,CDC6,E2F1	0.00168716
3	21	108	3	REGULATION_OF_MITOTIC_CELL_CYCLE	0.000499359	BIRC5,CDC25C,CDC6	0.0108414
3	250	108	7	REGULATION_OF_CATALYTIC_ACTIVITY	0.00280537	BIRC5,CCNE2,CDC25C,CDC6,CDKN3,CKS2,PKMYT1	0.0492431
3	42	108	6	REGULATION_OF_CYCLIN_DEPENDENT_PROTEIN_KINASE_ACTIVITY	6.65e-07	CCNE2,CDC25C,CDC6,CDKN3,CKS2,PKMYT1	2.28e-05
3	42	108	4	DNA_RECOMBINATION	0.00027236	EXO1,KPNA2,RAD51,RAD54L	0.00624157
3	13	108	3	G1_PHASE	0.000112193	CDC25C,CDC6,E2F1	0.00272233
3	8	108	4	MITOTIC_SPINDLE_ORGANIZATION_AND_BIOGENESIS	2.07e-07	KIF11,KIF23,PRC1,TTK	9.01e-06
3	78	108	24	MITOSIS	0	ANLN,AURKA,BIRC5,BUB1B,BUB1,CCNA2,CDC25C,CDCA5,CENPE,ESPL1,KIF11,KIF15,KIF2C,MAD2L1,NCAPH,NDC80,NEK2,NUSAP1,PKMYT1,PLK1,TPX2,TTK,UBE2C,ZWINT	0
3	289	108	37	CELL_CYCLE_GO_0007049	0	ANLN,AURKA,BIRC5,BUB1B,BUB1,CCNA2,CCNE2,CDC20,CDC25C,CDC6,CDCA5,CDKN3,CDT1,CENPE,CENPF,CKS2,E2F1,ESPL1,KIF11,KIF15,KIF23,KIF2C,KPNA2,MAD2L1,NCAPH,NDC80,NEK2,NUSAP1,PKMYT1,PLK1,PRC1,RAD51,RAD54L,TPX2,TTK,UBE2C,ZWINT	0
3	15	108	7	SISTER_CHROMATID_SEGREGATION	6.87e-12	CDCA5,CENPE,ESPL1,NCAPH,NDC80,NUSAP1,ZWINT	4.36e-10
3	22	108	5	ORGANELLE_LOCALIZATION	5.23e-07	BIRC5,CDCA5,CENPE,CENPF,NUSAP1	1.96e-05
3	185	108	8	CYTOSKELETON_ORGANIZATION_AND_BIOGENESIS	7.69e-05	ANLN,KIF11,KIF23,KIF2C,KPNA2,NUSAP1,PRC1,TTK	0.00192244
3	103	108	8	CHROMOSOME_ORGANIZATION_AND_BIOGENESIS	1.04e-06	CDCA5,CENPE,ESPL1,NCAPH,NDC80,NUSAP1,TOP2A,ZWINT	3.44e-05
3	47	108	4	DNA_DEPENDENT_DNA_REPLICATION	0.000421672	CDC6,CDT1,EXO1,RAD51	0.00940215
3	59	108	8	INTERPHASE_OF_MITOTIC_CELL_CYCLE	1.28e-08	BIRC5,CDC25C,CDC6,CDCA5,CDKN3,CENPF,E2F1,KPNA2	7.02e-07
3	29	108	4	DNA_PACKAGING	6.23e-05	CDCA5,NCAPH,NUSAP1,TOP2A	0.0016581
3	9	108	4	SPINDLE_ORGANIZATION_AND_BIOGENESIS	3.71e-07	KIF11,KIF23,PRC1,TTK	1.53e-05
3	146	108	6	RESPONSE_TO_DNA_DAMAGE_STIMULUS	0.000816636	CCNA2,EXO1,POLQ,RAD51,RAD54L,RECQL4	0.0160411
3	170	108	18	REGULATION_OF_CELL_CYCLE	4.44e-16	ANLN,BIRC5,BUB1B,BUB1,CCNA2,CCNE2,CDC25C,CDC6,CDKN3,CDT1,CKS2,MAD2L1,NEK2,NUSAP1,PKMYT1,TTK,UBE2C,ZWINT	4.07e-14
3	80	108	24	M_PHASE_OF_MITOTIC_CELL_CYCLE	0	ANLN,AURKA,BIRC5,BUB1B,BUB1,CCNA2,CDC25C,CDCA5,CENPE,ESPL1,KIF11,KIF15,KIF2C,MAD2L1,NCAPH,NDC80,NEK2,NUSAP1,PKMYT1,PLK1,TPX2,TTK,UBE2C,ZWINT	0
3	10	108	4	CHROMOSOME_CONDENSATION	6.15e-07	CDCA5,NCAPH,NUSAP1,TOP2A	2.21e-05
4	209	23	6	IMMUNE_RESPONSE	7.29e-07	CD79A,CNR2,CXCL13,IL7R,MS4A1,PAX5	0.000300592
4	293	23	7	IMMUNE_SYSTEM_PROCESS	2.55e-07	CD79A,CNR2,CXCL13,IL7R,MAL,MS4A1,PAX5	0.00021027
5	73	177	6	NEURON_DIFFERENTIATION	0.000277639	LAMB1,MDGA1,NRP2,PCSK9,SPON2,TGFB2	0.0381753
11	86	115	6	MUSCLE_DEVELOPMENT	6.48e-05	ADAM12,AEBP1,CHRNA1,COL6A3,ITGA11,TGFB1	0.00763682
11	95	115	8	SKELETAL_DEVELOPMENT	9.05e-07	AEBP1,BMP1,COL12A1,COL1A2,DMP1,POSTN,RUNX2,TGFB1	0.00014933
11	131	115	7	ORGAN_MORPHOGENESIS	8.69e-05	COL18A1,LY6H,NKX6-1,SCG2,TGFB1,TGFB3,THY1	0.00896346
11	174	115	7	RESPONSE_TO_WOUNDING	0.00049812	F2RL2,F2R,NOX4,SCG2,SERPINE1,TGFB1,TNFAIP6	0.045661
16	37	89	3	POSITIVE_REGULATION_OF_RESPONSE_TO_STIMULUS	0.00153786	IL12B,PTPRC,TRAT1	0.0243987
16	132	89	5	POSITIVE_REGULATION_OF_CELL_PROLIFERATION	0.00136518	CD3E,IL12B,PTPRC,SIRPG,SLAMF1	0.0220837
16	68	89	11	CELL_ACTIVATION	3.17e-13	CD2,CD3D,CD3E,CD7,IL12B,LAX1,LCK,PTPRC,SIRPG,SIT1,ZAP70	4.36e-11
16	17	89	3	T_CELL_PROLIFERATION	0.000147199	CD3E,IL12B,PTPRC	0.00275999
16	46	89	7	POSITIVE_REGULATION_OF_IMMUNE_SYSTEM_PROCESS	1.22e-08	CD3E,IL12B,LCK,PTPRC,SIRPG,TRAT1,ZAP70	6.29e-07
16	25	89	5	LYMPHOCYTE_DIFFERENTIATION	3.94e-07	CD3D,IL12B,LCK,PTPRC,ZAP70	1.55e-05
16	68	89	5	HEMOPOIESIS	6.28e-05	CD3D,IL12B,LCK,PTPRC,ZAP70	0.00139917
16	72	89	5	IMMUNE_SYSTEM_DEVELOPMENT	8.26e-05	CD3D,IL12B,LCK,PTPRC,ZAP70	0.00174737
16	242	89	16	DEFENSE_RESPONSE	1.54e-12	CCL5,CCR2,CCR4,CCR5,CCR7,CD48,GNLY,IL12B,ITK,KIR2DL4,KIR3DL2,PLA2G2D,PRF1,PTPRCAP,PTPRC,TRAT1	1.81e-10
16	128	89	6	BEHAVIOR	0.000141977	CCL17,CCL5,CCR2,CCR4,CCR5,CCR7	0.00272398
16	26	89	3	POSITIVE_REGULATION_OF_IMMUNE_RESPONSE	0.000540555	IL12B,PTPRC,TRAT1	0.0092908
16	83	89	6	LOCOMOTORY_BEHAVIOR	1.23e-05	CCL17,CCL5,CCR2,CCR4,CCR5,CCR7	0.00033947
16	15	89	5	T_CELL_DIFFERENTIATION	2.34e-08	CD3D,IL12B,LCK,PTPRC,ZAP70	1.14e-06
16	27	89	8	REGULATION_OF_T_CELL_ACTIVATION	3.2e-12	CD3E,IL12B,LAX1,LCK,PTPRC,SIRPG,SIT1,ZAP70	3.3e-10
16	59	89	8	POSITIVE_REGULATION_OF_MULTICELLULAR_ORGANISMAL_PROCESS	2.72e-09	CD3E,IFNG,IL12B,LCK,PTPRC,SIRPG,TRAT1,ZAP70	1.6e-07
16	36	89	5	LEUKOCYTE_DIFFERENTIATION	2.65e-06	CD3D,IL12B,LCK,PTPRC,ZAP70	8.75e-05
16	12	89	3	POSITIVE_REGULATION_OF_T_CELL_PROLIFERATION	4.87e-05	CD3E,IL12B,PTPRC	0.00111616
16	61	89	11	LEUKOCYTE_ACTIVATION	8.95e-14	CD2,CD3D,CD3E,CD7,IL12B,LAX1,LCK,PTPRC,SIRPG,SIT1,ZAP70	1.85e-11
16	119	89	6	INFLAMMATORY_RESPONSE	9.5e-05	CCL5,CCR2,CCR4,CCR5,CCR7,PLA2G2D	0.00195877
16	93	89	8	CELLULAR_CATION_HOMEOSTASIS	1.05e-07	CCL5,CCR2,CCR4,CCR5,CCR7,CD52,LCK,PTPRC	4.82e-06
16	284	89	7	RESPONSE_TO_CHEMICAL_STIMULUS	0.00190703	CCL17,CCL5,CCR2,CCR4,CCR5,CCR7,LCK	0.0291352
16	206	89	9	POSITIVE_REGULATION_OF_DEVELOPMENTAL_PROCESS	5.12e-06	CD27,CD2,CD38,FASLG,IL12B,LCK,LTA,PTPRC,ZAP70	0.000162352
16	209	89	16	IMMUNE_RESPONSE	1.59e-13	AIM2,CCL5,CCR2,CCR4,CCR5,CD7,CD96,CST7,CTLA4,CTSW,IL12B,LAX1,PDCD1,PTPRC,TRAT1,ZAP70	2.63e-11
16	70	89	5	HEMOPOIETIC_OR_LYMPHOID_ORGAN_DEVELOPMENT	7.22e-05	CD3D,IL12B,LCK,PTPRC,ZAP70	0.00156645
16	20	89	6	POSITIVE_REGULATION_OF_T_CELL_ACTIVATION	1.73e-09	CD3E,IL12B,LCK,PTPRC,SIRPG,ZAP70	1.1e-07
16	189	89	8	HOMEOSTATIC_PROCESS	2.22e-05	CCL5,CCR2,CCR4,CCR5,CCR7,CD52,LCK,PTPRC	0.000571336
16	131	89	8	CELLULAR_HOMEOSTASIS	1.48e-06	CCL5,CCR2,CCR4,CCR5,CCR7,CD52,LCK,PTPRC	5.3e-05
16	22	89	6	POSITIVE_REGULATION_OF_LYMPHOCYTE_ACTIVATION	3.3e-09	CD3E,IL12B,LCK,PTPRC,SIRPG,ZAP70	1.82e-07
16	293	89	22	IMMUNE_SYSTEM_PROCESS	0	AIM2,CCL5,CCR2,CCR4,CCR5,CD2,CD3D,CD3E,CD7,CD96,CST7,CTLA4,CTSW,IL12B,LAX1,LCK,PDCD1,PTPRC,SIRPG,SIT1,TRAT1,ZAP70	0
16	15	89	3	REGULATION_OF_T_CELL_PROLIFERATION	9.94e-05	CD3E,IL12B,PTPRC	0.00199977
16	41	89	11	T_CELL_ACTIVATION	6.66e-16	CD2,CD3D,CD3E,CD7,IL12B,LAX1,LCK,PTPRC,SIRPG,SIT1,ZAP70	2.75e-13
16	283	89	7	RESPONSE_TO_EXTERNAL_STIMULUS	0.0018693	CCL17,CCL5,CCR2,CCR4,CCR5,CCR7,PLA2G2D	0.0290976
16	140	89	8	CHEMICAL_HOMEOSTASIS	2.44e-06	CCL5,CCR2,CCR4,CCR5,CCR7,CD52,LCK,PTPRC	8.37e-05
16	21	89	3	CYTOKINE_AND_CHEMOKINE_MEDIATED_SIGNALING_PATHWAY	0.000282783	CCR2,IL2RB,PTPRC	0.00507164
16	114	89	8	ION_HOMEOSTASIS	5.12e-07	CCL5,CCR2,CCR4,CCR5,CCR7,CD52,LCK,PTPRC	1.92e-05
16	33	89	8	REGULATION_OF_LYMPHOCYTE_ACTIVATION	1.94e-11	CD3E,IL12B,LAX1,LCK,PTPRC,SIRPG,SIT1,ZAP70	1.78e-09
16	55	89	11	LYMPHOCYTE_ACTIVATION	2.64e-14	CD2,CD3D,CD3E,CD7,IL12B,LAX1,LCK,PTPRC,SIRPG,SIT1,ZAP70	7.27e-12
16	95	89	8	CATION_HOMEOSTASIS	1.24e-07	CCL5,CCR2,CCR4,CCR5,CCR7,CD52,LCK,PTPRC	5.4e-06
16	174	89	6	RESPONSE_TO_WOUNDING	0.000737034	CCL5,CCR2,CCR4,CCR5,CCR7,PLA2G2D	0.0123676
16	137	89	11	REGULATION_OF_MULTICELLULAR_ORGANISMAL_PROCESS	7.75e-10	CD3E,IFNG,IL12B,LAX1,LCK,MYH6,PTPRC,SIRPG,SIT1,TRAT1,ZAP70	5.33e-08
16	60	89	9	REGULATION_OF_IMMUNE_SYSTEM_PROCESS	1.02e-10	CD3E,IL12B,LAX1,LCK,PTPRC,SIRPG,SIT1,TRAT1,ZAP70	7.68e-09
16	51	89	9	CELLULAR_DEFENSE_RESPONSE	2.2e-11	CCL5,CCR2,CCR5,GNLY,ITK,KIR2DL4,KIR3DL2,PRF1,TRAT1	1.82e-09
16	29	89	3	REGULATION_OF_IMMUNE_RESPONSE	0.00074955	IL12B,PTPRC,TRAT1	0.0123676
17	228	220	20	DNA_METABOLIC_PROCESS	3.28e-10	BLM,BRCA2,CDKN2A,CDKN2D,CHEK1,DBF4,DNMT1,DNMT3B,FANCA,FEN1,HELLS,HMGB2,MCM2,PARP1,POLE2,RAD21,RAD54B,RFC4,RNASEH2A,TERT	9.03e-08
17	114	220	10	DNA_REPAIR	9.9e-06	BLM,BRCA2,CDKN2D,FANCA,FEN1,HMGB2,PARP1,POLE2,RAD21,RAD54B	0.00136161
17	14	220	3	CYTOKINESIS	0.00114151	BRCA2,INCENP,RACGAP1	0.0336338
17	13	220	3	CHROMATIN_ASSEMBLY	0.000907116	CHAF1A,CHAF1B,HELLS	0.0311666
17	181	220	11	RESPONSE_TO_ENDOGENOUS_STIMULUS	0.00010997	BLM,BRCA2,CDKN2D,CHEK1,FANCA,FEN1,HMGB2,PARP1,POLE2,RAD21,RAD54B	0.00697885
17	105	220	9	M_PHASE	3.33e-05	CDC25B,CHEK1,CIT,KIF22,KNTC1,RAD21,RAD54B,RCC1,SMC4	0.00275101
17	65	220	6	INTERPHASE	0.000471024	CDC7,CDKN2A,CDKN2D,DBF4,RCC1,TIMELESS	0.0194298
17	177	220	19	CELL_CYCLE_PROCESS	2.83e-11	BRCA2,CDC25B,CDC7,CDKN2A,CDKN2D,CHEK1,CIT,DBF4,KIF22,KNTC1,RACGAP1,RAD21,RAD54B,RCC1,SAC3D1,SMC4,STMN1,TIMELESS,TUBG1	2.33e-08
17	30	220	4	MEIOTIC_CELL_CYCLE	0.00107677	CHEK1,RAD21,RAD54B,TUBG1	0.0329013
17	142	220	11	MITOTIC_CELL_CYCLE	1.18e-05	CDC25B,CDC7,CDKN2A,CDKN2D,CIT,DBF4,KIF22,KNTC1,RCC1,SMC4,STMN1	0.00138548
17	158	220	14	CELL_CYCLE_PHASE	1.43e-07	CDC25B,CDC7,CDKN2A,CDKN2D,CHEK1,CIT,DBF4,KIF22,KNTC1,RAD21,RAD54B,RCC1,SMC4,TIMELESS	2.95e-05
17	13	220	3	S_PHASE	0.000907116	CDC7,RCC1,TIMELESS	0.0311666
17	16	220	3	CELL_DIVISION	0.00171689	BRCA2,INCENP,RACGAP1	0.0442634
17	87	220	7	DNA_REPLICATION	0.000373734	CDKN2D,DBF4,HMGB2,MCM2,POLE2,RFC4,RNASEH2A	0.0162279
17	42	220	6	REGULATION_OF_CYCLIN_DEPENDENT_PROTEIN_KINASE_ACTIVITY	4.01e-05	CDC25A,CDK5R1,CDKN2A,CDKN2D,CHEK1,CKS1B	0.00300679
17	28	220	4	REGULATION_OF_GENE_EXPRESSION_EPIGENETIC	0.000823986	DNMT1,DNMT3B,HELLS,HMGA1	0.0308995
17	15	220	3	MEIOTIC_RECOMBINATION	0.00141083	CHEK1,RAD21,RAD54B	0.0377119
17	78	220	6	MITOSIS	0.00124225	CDC25B,CIT,KIF22,KNTC1,RCC1,SMC4	0.0353398
17	289	220	23	CELL_CYCLE_GO_0007049	1.03e-10	BRCA2,CDC25A,CDC25B,CDC7,CDK5R1,CDKN2A,CDKN2D,CHEK1,CIT,CKS1B,DBF4,KIF22,KNTC1,MCM2,RACGAP1,RAD21,RAD54B,RCC1,SAC3D1,SMC4,STMN1,TIMELESS,TUBG1	4.26e-08
17	9	220	3	DNA_MODIFICATION	0.000278795	DNMT1,DNMT3B,HELLS	0.0142363
17	103	220	7	CHROMOSOME_ORGANIZATION_AND_BIOGENESIS	0.00103126	CHAF1A,CHAF1B,EZH2,HELLS,HMGA1,SMC4,TERT	0.0327226
17	29	220	4	DNA_PACKAGING	0.000944442	CHAF1A,CHAF1B,HELLS,SMC4	0.0311666
17	9	220	3	SPINDLE_ORGANIZATION_AND_BIOGENESIS	0.000278795	RCC1,STMN1,TUBG1	0.0142363
17	146	220	11	RESPONSE_TO_DNA_DAMAGE_STIMULUS	1.53e-05	BLM,BRCA2,CDKN2D,CHEK1,FANCA,FEN1,HMGB2,PARP1,POLE2,RAD21,RAD54B	0.00157739
17	170	220	10	REGULATION_OF_CELL_CYCLE	0.000293354	CDC25A,CDC7,CDK5R1,CDKN2A,CDKN2D,CHEK1,CKS1B,KNTC1,RCC1,TIMELESS	0.0142363
17	22	220	4	CHROMATIN_ASSEMBLY_OR_DISASSEMBLY	0.00031636	CHAF1A,CHAF1B,HELLS,HMGA1	0.0144998
17	80	220	6	M_PHASE_OF_MITOTIC_CELL_CYCLE	0.00141705	CDC25B,CIT,KIF22,KNTC1,RCC1,SMC4	0.0377119
17	27	220	5	G1_S_TRANSITION_OF_MITOTIC_CELL_CYCLE	4.96e-05	CDC7,CDKN2A,CDKN2D,DBF4,RCC1	0.00340885
37	137	240	9	POSITIVE_REGULATION_OF_NUCLEOBASENUCLEOSIDENUCLEOTIDE_AND_NUCLEIC_ACID_METABOLIC_PROCESS	0.000492786	ABCA1,ACVRL1,AFAP1L2,GLI2,MDFIC,NFATC2,NOTCH4,TCF4,ZNF423	0.0451721
37	131	240	10	ORGAN_MORPHOGENESIS	6.97e-05	ACVRL1,CDH13,ELN,FLI1,GLI2,MSX1,NOTCH4,NRP1,PKD2,STAB1	0.0115061
37	136	240	10	SECOND_MESSENGER_MEDIATED_SIGNALING	9.56e-05	ADRA1B,ADRA1D,CALCRL,CDH13,GRK5,HTR1B,HTR1F,HTR2B,HTR7,P2RY1	0.0131402
37	203	240	11	POSITIVE_REGULATION_OF_CELLULAR_METABOLIC_PROCESS	0.000624562	ABCA1,ACVRL1,AFAP1L2,CCND2,CDC42EP5,GLI2,MDFIC,NFATC2,NOTCH4,TCF4,ZNF423	0.0471437
37	292	240	14	G_PROTEIN_COUPLED_RECEPTOR_PROTEIN_SIGNALING_PATHWAY	0.000410173	ABCA1,ADRA1B,ADRA1D,CALCRL,CCR10,GPR20,GRK5,HTR1B,HTR1F,HTR2B,HTR7,P2RY1,PTGER2,RGS5	0.0451721
37	87	240	7	CELL_MIGRATION	0.000628583	ACVRL1,CDH13,FEZ1,GLI2,LAMC1,NRP1,VEGFC	0.0471437
42	41	232	6	RESPONSE_TO_VIRUS	4.68e-05	APOBEC3F,APOBEC3G,CCL22,FGR,IFNAR2,TNF	0.00322045
42	17	232	4	REGULATION_OF_DEFENSE_RESPONSE	0.000134199	APOBEC3F,APOBEC3G,CD1D,GHRL	0.00651262
42	140	232	10	MULTI_ORGANISM_PROCESS	9.2e-05	APOBEC3F,APOBEC3G,CCL22,CD1D,FGR,GHRL,IFNAR2,NLRC4,TLR6,TNF	0.00563941
42	38	232	5	CYTOKINE_METABOLIC_PROCESS	0.000343395	CD28,GHRL,TLR1,TLR6,TNFSF15	0.014165
42	242	232	22	DEFENSE_RESPONSE	5.76e-11	AIF1,AOAH,APOBEC3F,APOBEC3G,C3AR1,C5AR1,CCL22,CD1D,CD40,CD83,CD97,GHRL,HDAC9,KLRG1,LILRA1,LILRA3,LSP1,LY96,NLRC4,PTAFR,RNASE6,TLR6	1.19e-08
42	99	232	7	I_KAPPAB_KINASE_NF_KAPPAB_CASCADE	0.00111208	CARD9,CD40,HMOX1,NLRC3,TLR6,TNFAIP3,TNFSF15	0.0339803
42	65	232	6	CYTOKINE_PRODUCTION	0.000623262	CD28,GHRL,NLRC4,SRGN,TLR1,TLR6	0.0214246
42	119	232	10	INFLAMMATORY_RESPONSE	2.29e-05	AIF1,AOAH,C3AR1,CCL22,CD40,CD97,GHRL,HDAC9,KLRG1,PTAFR	0.00236329
42	209	232	22	IMMUNE_RESPONSE	3.12e-12	APOBEC3F,APOBEC3G,C5AR1,CCL22,CD1D,CD274,CD28,CD83,CD97,CIITA,CMKLR1,CTSC,FCGR2B,HRH2,IL15,IL16,IRF8,NCF4,POU2F2,PTAFR,RGS1,ST6GAL1	1.29e-09
42	104	232	9	RESPONSE_TO_BIOTIC_STIMULUS	4.68e-05	APOBEC3F,APOBEC3G,CCL22,CD1D,FGR,IFNAR2,NLRC4,TLR6,TNF	0.00322045
42	264	232	13	PROTEIN_KINASE_CASCADE	0.000370428	C5AR1,CARD9,CD40,GHRL,HMOX1,IFNAR2,LYN,NLRC3,STK17A,STK17B,TLR6,TNFAIP3,TNFSF15	0.0145525
42	70	232	9	RESPONSE_TO_OTHER_ORGANISM	1.78e-06	APOBEC3F,APOBEC3G,CCL22,CD1D,FGR,IFNAR2,NLRC4,TLR6,TNF	0.000293986
42	293	232	27	IMMUNE_SYSTEM_PROCESS	2.37e-13	APOBEC3F,APOBEC3G,C5AR1,CCL22,CD1D,CD274,CD28,CD83,CD97,CIITA,CMKLR1,CTSC,DOCK2,FCGR2B,HDAC9,HRH2,IFI16,IL15,IL16,IRF8,LYN,NCF4,NLRC3,POU2F2,PTAFR,RGS1,ST6GAL1	1.95e-10
42	283	232	17	RESPONSE_TO_EXTERNAL_STIMULUS	3.58e-06	AIF1,AOAH,C3AR1,C5AR1,CCL22,CD1D,CD40,CD97,CMKLR1,DOCK2,F5,GHRL,GP1BA,HDAC9,KLRG1,NLRC4,PTAFR	0.000492612
42	174	232	12	RESPONSE_TO_WOUNDING	2.61e-05	AIF1,AOAH,C3AR1,CCL22,CD40,CD97,F5,GHRL,GP1BA,HDAC9,KLRG1,PTAFR	0.00238945
42	31	232	4	HUMORAL_IMMUNE_RESPONSE	0.00148582	CD28,CD83,POU2F2,ST6GAL1	0.0422691
42	277	232	13	REGULATION_OF_CELL_PROLIFERATION	0.000583869	AIF1,CD28,CD33,EMP3,ENPP7,FLT3LG,GHRL,GPNMB,IL15,LYN,MATK,PTK2B,TNFSF15	0.0209431
43	37	242	5	POSITIVE_REGULATION_OF_RESPONSE_TO_STIMULUS	0.000366911	C2,CRTAM,LAT2,NFAM1,SLA2	0.0144143
43	68	242	10	CELL_ACTIVATION	1.9e-07	CD4,CLEC7A,CRTAM,EBI3,IL18,LAT2,LAT,LST1,NFAM1,SLA2	1.75e-05
43	46	242	7	POSITIVE_REGULATION_OF_IMMUNE_SYSTEM_PROCESS	1.09e-05	C2,CRTAM,EBI3,IL18,LAT2,NFAM1,SLA2	0.000639872
43	242	242	25	DEFENSE_RESPONSE	3.82e-13	ADORA3,ALOX5AP,C2,CCR1,CCR3,CD300C,CD84,CRTAM,CXCR4,FAIM3,HCP5,HLA-B,HLA-G,LILRA2,LILRB2,LYZ,MNDA,MX2,NCF1,NCF2,NMI,PLA2G7,SP140,SPN,TYROBP	1.05e-10
43	12	242	3	CALCIUM_MEDIATED_SIGNALING	0.000930769	LAT2,LAT,SLA2	0.0307154
43	128	242	8	BEHAVIOR	0.00146479	AGRP,APOE,CCR3,CXCR4,FPR1,ITGB2,SPN,SYK	0.0431589
43	26	242	5	POSITIVE_REGULATION_OF_IMMUNE_RESPONSE	6.44e-05	C2,CRTAM,LAT2,NFAM1,SLA2	0.00354191
43	59	242	8	POSITIVE_REGULATION_OF_MULTICELLULAR_ORGANISMAL_PROCESS	6.15e-06	C2,CARD11,CRTAM,EBI3,IL18,LAT2,NFAM1,SLA2	0.000390111
43	30	242	4	IMMUNE_EFFECTOR_PROCESS	0.00153087	C2,CD74,CRTAM,SLA2	0.0435507
43	61	242	10	LEUKOCYTE_ACTIVATION	6.55e-08	CD4,CLEC7A,CRTAM,EBI3,IL18,LAT2,LAT,LST1,NFAM1,SLA2	6.75e-06
43	20	242	7	ADAPTIVE_IMMUNE_RESPONSE_GO_0002460	2.29e-08	C2,CD74,CRTAM,EBI3,IL18BP,IL18,SLA2	3.19e-06
43	119	242	9	INFLAMMATORY_RESPONSE	0.000183515	ADORA3,ALOX5AP,C2,CCR1,CCR3,CXCR4,LYZ,NMI,PLA2G7	0.00796842
43	16	242	4	ACTIVATION_OF_IMMUNE_RESPONSE	0.000122355	C2,LAT2,NFAM1,SLA2	0.00593779
43	209	242	24	IMMUNE_RESPONSE	1.12e-13	C2,CCR1,CD74,CD86,CRTAM,CTSS,CXCR4,EBI3,FYB,GPR65,HAMP,IGSF6,IL18BP,IL18,IL2RA,LAT2,LAT,LCP2,LILRB2,LY86,NFAM1,PSMB10,SLA2,TREM2	4.63e-11
43	51	242	5	REGULATION_OF_RESPONSE_TO_STIMULUS	0.00163297	C2,CRTAM,LAT2,NFAM1,SLA2	0.0449066
43	21	242	7	ADAPTIVE_IMMUNE_RESPONSE	3.38e-08	C2,CD74,CRTAM,EBI3,IL18BP,IL18,SLA2	3.98e-06
43	26	242	4	PEPTIDYL_TYROSINE_PHOSPHORYLATION	0.000880381	ABI3,HCLS1,ITGB2,SOCS1	0.0307154
43	293	242	32	IMMUNE_SYSTEM_PROCESS	0	C2,CCR1,CD4,CD74,CD86,CLEC7A,CRTAM,CTSS,CXCR4,EBI3,FYB,GPR65,HAMP,HCLS1,IGSF6,IL18BP,IL18,IL2RA,ITGB2,LAT2,LAT,LCP2,LILRB2,LST1,LY86,MAP4K1,NFAM1,PSMB10,SLA2,SPI1,SYK,TREM2	0
43	28	242	4	PEPTIDYL_TYROSINE_MODIFICATION	0.00117432	ABI3,HCLS1,ITGB2,SOCS1	0.035882
43	41	242	7	T_CELL_ACTIVATION	4.9e-06	CD4,CLEC7A,CRTAM,EBI3,IL18,LAT,SLA2	0.000336873
43	283	242	13	RESPONSE_TO_EXTERNAL_STIMULUS	0.00105184	ADORA3,ALOX5AP,C2,CCR1,CCR3,CXCR4,FPR1,ITGB2,LYZ,NMI,PLA2G7,SPN,SYK	0.0333757
43	33	242	5	REGULATION_OF_LYMPHOCYTE_ACTIVATION	0.00021104	EBI3,IL18,LAT,LST1,SLA2	0.00870539
43	55	242	10	LYMPHOCYTE_ACTIVATION	2.32e-08	CD4,CLEC7A,CRTAM,EBI3,IL18,LAT2,LAT,LST1,NFAM1,SLA2	3.19e-06
43	31	242	5	HUMORAL_IMMUNE_RESPONSE	0.000155292	C2,EBI3,LY86,PSMB10,TREM2	0.00711754
43	137	242	12	REGULATION_OF_MULTICELLULAR_ORGANISMAL_PROCESS	3.48e-06	ADORA3,C2,CARD11,CRTAM,EBI3,IL18,LAT2,LAT,LST1,MYBPH,NFAM1,SLA2	0.00026088
43	60	242	9	REGULATION_OF_IMMUNE_SYSTEM_PROCESS	6.64e-07	C2,CRTAM,EBI3,IL18,LAT2,LAT,LST1,NFAM1,SLA2	5.48e-05
43	51	242	10	CELLULAR_DEFENSE_RESPONSE	1.08e-08	CCR3,CD300C,FAIM3,HLA-G,LILRB2,MNDA,NCF1,NCF2,SPN,TYROBP	2.22e-06
43	29	242	5	REGULATION_OF_IMMUNE_RESPONSE	0.000111561	C2,CRTAM,LAT2,NFAM1,SLA2	0.00575238
45	209	107	10	IMMUNE_RESPONSE	3.56e-06	CCL4,CD79B,ETS1,FCN1,GBP2,IL1R2,IL7,POU2AF1,TCF7,TRIM22	0.00293423
45	293	107	11	IMMUNE_SYSTEM_PROCESS	1.16e-05	CCL4,CD79B,ETS1,FCN1,GBP2,IL1R2,IL7,LRMP,POU2AF1,TCF7,TRIM22	0.00478205
				1
				3
				4
				5
				11
				16
				17
				37
				42
				43
				45

## Sheet: KEGG
Module_Number	# of gene in function	# of gene in module	# of common gene	Description	p-value	related_gene	adjusted_p-value
1	230	66	7	KEGG_CYTOKINE_CYTOKINE_RECEPTOR_INTERACTION	8.64032e-05	CCR8,CXCL10,CXCL11,CXCL9,IL21R,TNFRSF4,TNFRSF9	0.00803549
1	90	66	6	KEGG_TOLL_LIKE_RECEPTOR_SIGNALING_PATHWAY	3.4512e-06	CD80,CXCL10,CXCL11,CXCL9,SPP1,STAT1	0.000641924
2	81	35	4	KEGG_ECM_RECEPTOR_INTERACTION	4.3153e-05	COL1A1,COL5A1,COMP,FN1	0.00802645
3	110	108	16	KEGG_CELL_CYCLE	1.11022e-16	BUB1B,BUB1,CCNA2,CCNB1,CCNB2,CCNE2,CDC20,CDC25C,CDC6,E2F1,ESPL1,MAD2L1,PKMYT1,PLK1,PTTG1,TTK	2.06501e-14
3	102	108	13	KEGG_OOCYTE_MEIOSIS	6.34715e-13	AURKA,BUB1,CCNB1,CCNB2,CCNE2,CDC20,CDC25C,ESPL1,MAD2L1,PKMYT1,PLK1,PTTG1,SGOL1	5.90284e-11
3	62	108	5	KEGG_P53_SIGNALING_PATHWAY	0.000101156	CCNB1,CCNB2,CCNE2,GTSE1,RRM2	0.00470376
3	78	108	8	KEGG_PROGESTERONE_MEDIATED_OOCYTE_MATURATION	1.19913e-07	BUB1,CCNA2,CCNB1,CCNB2,CDC25C,MAD2L1,PKMYT1,PLK1	7.43459e-06
4	230	23	5	KEGG_CYTOKINE_CYTOKINE_RECEPTOR_INTERACTION	2.69026e-05	CXCL13,IL7R,TNFRSF13C,TNFRSF17,XCR1	0.00166796
4	78	23	4	KEGG_HEMATOPOIETIC_CELL_LINEAGE	6.60845e-06	CD19,CR2,IL7R,MS4A1	0.000614586
4	70	23	3	KEGG_B_CELL_RECEPTOR_SIGNALING_PATHWAY	0.000183489	CD19,CD79A,CR2	0.00853222
4	30	23	5	KEGG_PRIMARY_IMMUNODEFICIENCY	9.21225e-10	CD19,CD79A,IGLL1,IL7R,TNFRSF13C	1.71348e-07
5	81	177	7	KEGG_ECM_RECEPTOR_INTERACTION	6.21617e-05	COL4A2,COL5A3,COL6A2,HSPG2,LAMB1,SDC2,TNC	0.0115621
8	105	17	15	KEGG_SYSTEMIC_LUPUS_ERYTHEMATOSUS	0	HIST1H2AD,HIST1H2AG,HIST1H2AK,HIST1H2BF,HIST1H2BG,HIST1H2BJ,HIST1H2BL,HIST1H2BN,HIST1H3D,HIST1H3E,HIST1H4D,HIST1H4E,HIST2H2AB,HIST3H2A,HIST3H2BB	0
11	187	115	9	KEGG_FOCAL_ADHESION	1.91502e-05	COL1A2,COL3A1,COL5A2,COL6A1,COL6A3,ITGA11,ITGA5,THBS2,TNR	0.00178097
11	81	115	10	KEGG_ECM_RECEPTOR_INTERACTION	8.55502e-10	COL1A2,COL3A1,COL5A2,COL6A1,COL6A3,ITGA11,ITGA5,SDC1,THBS2,TNR	1.59123e-07
16	230	89	15	KEGG_CYTOKINE_CYTOKINE_RECEPTOR_INTERACTION	9.98468e-12	CCL17,CCL5,CCR2,CCR4,CCR5,CCR7,CD27,CXCR6,FASLG,IFNG,IL12B,IL2RB,LTA,LTB,XCL2	9.28575e-10
16	172	89	9	KEGG_CHEMOKINE_SIGNALING_PATHWAY	1.15577e-06	CCL17,CCL5,CCR2,CCR4,CCR5,CCR7,CXCR6,ITK,XCL2	2.14973e-05
16	119	89	9	KEGG_CELL_ADHESION_MOLECULES_CAMS	4.97532e-08	CD226,CD2,CD6,CTLA4,HLA-DOB,ICOS,PDCD1,PTPRC,SELL	1.32201e-06
16	73	89	4	KEGG_ANTIGEN_PROCESSING_AND_PRESENTATION	0.00108536	HLA-DOB,KIR2DL4,KIR3DL2,LTA	0.0168231
16	78	89	7	KEGG_HEMATOPOIETIC_CELL_LINEAGE	5.13245e-07	CD2,CD38,CD3D,CD3E,CD3G,CD5,CD7	1.06071e-05
16	121	89	11	KEGG_NATURAL_KILLER_CELL_MEDIATED_CYTOTOXICITY	2.02429e-10	CD247,CD48,FASLG,GZMB,IFNG,KIR2DL4,KIR3DL2,LCK,NCR3,PRF1,ZAP70	1.25506e-08
16	103	89	12	KEGG_T_CELL_RECEPTOR_SIGNALING_PATHWAY	1.45417e-12	CD247,CD3D,CD3E,CD3G,CTLA4,ICOS,IFNG,ITK,LCK,PDCD1,PTPRC,ZAP70	2.70476e-10
16	40	89	7	KEGG_TYPE_I_DIABETES_MELLITUS	4.38129e-09	FASLG,GZMB,HLA-DOB,IFNG,IL12B,LTA,PRF1	2.0373e-07
16	44	89	5	KEGG_AUTOIMMUNE_THYROID_DISEASE	7.34804e-06	CTLA4,FASLG,GZMB,HLA-DOB,PRF1	0.000124249
16	33	89	6	KEGG_ALLOGRAFT_REJECTION	4.6417e-08	FASLG,GZMB,HLA-DOB,IFNG,IL12B,PRF1	1.32201e-06
16	36	89	6	KEGG_GRAFT_VERSUS_HOST_DISEASE	8.0423e-08	FASLG,GZMB,HLA-DOB,IFNG,KIR3DL2,PRF1	1.86984e-06
16	30	89	6	KEGG_PRIMARY_IMMUNODEFICIENCY	2.5258e-08	CD3D,CD3E,ICOS,LCK,PTPRC,ZAP70	9.39597e-07
17	33	220	8	KEGG_DNA_REPLICATION	2.68002e-08	FEN1,MCM2,MCM4,MCM6,PCNA,POLE2,RFC4,RNASEH2A	2.49242e-06
17	110	220	15	KEGG_CELL_CYCLE	1.22211e-10	CCNE1,CDC25A,CDC25B,CDC7,CDKN2A,CDKN2D,CHEK1,DBF4,E2F2,E2F5,MCM2,MCM4,MCM6,PCNA,RAD21	2.27313e-08
20	123	32	5	KEGG_INSULIN_SIGNALING_PATHWAY	7.129e-06	ACACB,PDE3B,PYGM,SLC2A4,SORBS1	0.00132599
26	232	180	15	KEGG_NEUROACTIVE_LIGAND_RECEPTOR_INTERACTION	2.2846e-07	CHRNA4,CHRNB3,CHRND,CHRNG,DRD3,FSHB,GABRA1,GABRG2,GALR3,GLRA1,HTR1A,MTNR1B,NPBWR1,PTGER1,TAAR5	2.12468e-05
26	268	180	11	KEGG_OLFACTORY_TRANSDUCTION	0.000572601	OR10Z1,OR1N2,OR2F2,OR2G3,OR2K2,OR2T34,OR4C6,OR4D1,OR4D2,OR4D9,OR8K1	0.0355012
26	24	180	7	KEGG_MATURITY_ONSET_DIABETES_OF_THE_YOUNG	1.25551e-08	HNF1B,HNF4A,INS,MAFA,NEUROD1,ONECUT1,PAX4	2.33525e-06
27	40	90	4	KEGG_STARCH_AND_SUCROSE_METABOLISM	0.000111201	ENPP3,G6PC2,TREH,UGT2B15	0.0206833
29	105	53	14	KEGG_SYSTEMIC_LUPUS_ERYTHEMATOSUS	0	HIST1H2AJ,HIST1H2AL,HIST1H2AM,HIST1H2BD,HIST1H2BE,HIST1H2BK,HIST1H3H,HIST1H3J,HIST1H4J,HIST1H4K,HIST2H2AA3,HIST2H2AC,HIST2H2BE,HIST2H3C	0
37	105	240	8	KEGG_VASCULAR_SMOOTH_MUSCLE_CONTRACTION	0.000376113	ADRA1B,ADRA1D,CACNA1C,CALCRL,CALD1,GUCY1A3,MRVI1,PRKG1	0.0349785
37	187	240	13	KEGG_FOCAL_ADHESION	1.58085e-05	AKT3,CCND2,FLT4,FYN,HGF,ITGA1,ITGA8,ITGB3,KDR,LAMA4,LAMB4,LAMC1,VEGFC	0.00294037
39	268	48	8	KEGG_OLFACTORY_TRANSDUCTION	2.63162e-06	OR11H4,OR11H6,OR1L1,OR1L3,OR1N1,OR2AG1,OR4A5,OR7A17	0.000489481
42	230	232	15	KEGG_CYTOKINE_CYTOKINE_RECEPTOR_INTERACTION	5.04966e-06	CCL22,CD40,CD70,CSF1R,CSF2RB,CXCL16,FAS,FLT3LG,IFNAR2,IL10RA,IL15RA,IL15,TNFSF15,TNFSF9,TNF	0.000234809
42	172	232	11	KEGG_CHEMOKINE_SIGNALING_PATHWAY	0.000111801	CCL22,CXCL16,DOCK2,ELMO1,FGR,JAK2,LYN,PIK3CD,PIK3CG,PLCB2,PTK2B	0.00207949
42	78	232	6	KEGG_APOPTOSIS	0.00162888	CSF2RB,FAS,NTRK1,PIK3CD,PIK3CG,TNF	0.0189226
42	119	232	9	KEGG_CELL_ADHESION_MOLECULES_CAMS	0.000133607	CD274,CD28,CD40,CD8B,HLA-DMA,HLA-DOA,HLA-E,SIGLEC1,VCAM1	0.00225917
42	73	232	8	KEGG_ANTIGEN_PROCESSING_AND_PRESENTATION	2.24853e-05	CD8B,CIITA,HLA-DMA,HLA-DOA,HLA-E,KIR3DL1,KIR3DL3,LGMN	0.000836453
42	90	232	10	KEGG_TOLL_LIKE_RECEPTOR_SIGNALING_PATHWAY	1.85352e-06	CD14,CD40,IFNAR2,LY96,PIK3CD,PIK3CG,TLR1,TLR2,TLR6,TNF	0.000114918
42	137	232	8	KEGG_JAK_STAT_SIGNALING_PATHWAY	0.00172948	CSF2RB,IFNAR2,IL10RA,IL15RA,IL15,JAK2,PIK3CD,PIK3CG	0.0189226
42	78	232	8	KEGG_HEMATOPOIETIC_CELL_LINEAGE	3.65954e-05	CD14,CD1D,CD33,CD8B,CSF1R,FLT3LG,GP1BA,TNF	0.00107696
42	121	232	8	KEGG_NATURAL_KILLER_CELL_MEDIATED_CYTOTOXICITY	0.000775648	FAS,HLA-E,IFNAR2,KIR3DL1,PIK3CD,PIK3CG,PTK2B,TNF	0.010305
42	42	232	6	KEGG_INTESTINAL_IMMUNE_NETWORK_FOR_IGA_PRODUCTION	5.39183e-05	CD28,CD40,HLA-DMA,HLA-DOA,IL15RA,IL15	0.0012536
42	40	232	6	KEGG_TYPE_I_DIABETES_MELLITUS	4.05307e-05	CD28,FAS,HLA-DMA,HLA-DOA,HLA-E,TNF	0.00107696
42	61	232	6	KEGG_LEISHMANIA_INFECTION	0.000442051	HLA-DMA,HLA-DOA,JAK2,NCF4,TLR2,TNF	0.00685179
42	26	232	4	KEGG_ASTHMA	0.000752018	CD40,HLA-DMA,HLA-DOA,TNF	0.010305
42	44	232	6	KEGG_AUTOIMMUNE_THYROID_DISEASE	7.06265e-05	CD28,CD40,FAS,HLA-DMA,HLA-DOA,HLA-E	0.00145961
42	105	232	7	KEGG_SYSTEMIC_LUPUS_ERYTHEMATOSUS	0.00156731	C1QA,CD28,CD40,FCGR2B,HLA-DMA,HLA-DOA,TNF	0.0189226
42	33	232	7	KEGG_ALLOGRAFT_REJECTION	7.86857e-07	CD28,CD40,FAS,HLA-DMA,HLA-DOA,HLA-E,TNF	0.000114918
42	36	232	7	KEGG_GRAFT_VERSUS_HOST_DISEASE	1.47537e-06	CD28,FAS,HLA-DMA,HLA-DOA,HLA-E,KIR3DL1,TNF	0.000114918
42	65	232	5	KEGG_VIRAL_MYOCARDITIS	0.00397187	CD28,CD40,HLA-DMA,HLA-DOA,HLA-E	0.0410427
43	230	242	11	KEGG_CYTOKINE_CYTOKINE_RECEPTOR_INTERACTION	0.00183804	CCR1,CCR3,CXCR4,IL12RB1,IL18,IL23A,IL24,IL2RA,OSM,TNFSF13B,TNFSF8	0.0155398
43	172	242	11	KEGG_CHEMOKINE_SIGNALING_PATHWAY	0.000162086	ADCY7,CCR1,CCR3,CXCR4,GNGT2,HCK,JAK3,NCF1,PIK3R5,RAC2,VAV1	0.00188425
43	119	242	23	KEGG_CELL_ADHESION_MOLECULES_CAMS	0	CD4,CD86,HLA-A,HLA-B,HLA-C,HLA-DMB,HLA-DPA1,HLA-DPB1,HLA-DQA1,HLA-DQA2,HLA-DQB1,HLA-DRA,HLA-DRB5,HLA-F,HLA-G,ICAM1,ITGA4,ITGAL,ITGAM,ITGB2,ITGB7,SELPLG,SPN	0
43	73	242	19	KEGG_ANTIGEN_PROCESSING_AND_PRESENTATION	0	B2M,CD4,CD74,CTSB,CTSS,HLA-A,HLA-B,HLA-C,HLA-DMB,HLA-DPA1,HLA-DPB1,HLA-DQA1,HLA-DQA2,HLA-DQB1,HLA-DRA,HLA-DRB5,HLA-F,HLA-G,TAP2	0
43	137	242	8	KEGG_JAK_STAT_SIGNALING_PATHWAY	0.00225091	IL12RB1,IL23A,IL24,IL2RA,JAK3,OSM,PIK3R5,SOCS1	0.018203
43	78	242	7	KEGG_HEMATOPOIETIC_CELL_LINEAGE	0.000339271	CD37,CD4,HLA-DRA,HLA-DRB5,IL2RA,ITGA4,ITGAM	0.0035058
43	121	242	16	KEGG_NATURAL_KILLER_CELL_MEDIATED_CYTOTOXICITY	1.92985e-10	FCER1G,HCST,HLA-A,HLA-B,HLA-C,HLA-G,ICAM1,ITGAL,ITGB2,LAT,LCP2,PIK3R5,RAC2,SYK,TYROBP,VAV1	3.58953e-09
43	103	242	7	KEGG_T_CELL_RECEPTOR_SIGNALING_PATHWAY	0.00178412	CARD11,CD4,LAT,LCP2,PIK3R5,RASGRP1,VAV1	0.0155398
43	70	242	8	KEGG_B_CELL_RECEPTOR_SIGNALING_PATHWAY	2.23131e-05	CARD11,CD72,DAPP1,PIK3AP1,PIK3R5,RAC2,SYK,VAV1	0.000296445
43	73	242	7	KEGG_FC_EPSILON_RI_SIGNALING_PATHWAY	0.00022469	FCER1G,LAT,LCP2,PIK3R5,RAC2,SYK,VAV1	0.00245837
43	87	242	8	KEGG_FC_GAMMA_R_MEDIATED_PHAGOCYTOSIS	0.000108006	FCGR2A,HCK,LAT,NCF1,PIK3R5,RAC2,SYK,VAV1	0.00133928
43	101	242	12	KEGG_LEUKOCYTE_TRANSENDOTHELIAL_MIGRATION	1.27353e-07	CXCR4,CYBA,ICAM1,ITGA4,ITGAL,ITGAM,ITGB2,NCF1,NCF2,PIK3R5,RAC2,VAV1	1.82212e-06
43	42	242	13	KEGG_INTESTINAL_IMMUNE_NETWORK_FOR_IGA_PRODUCTION	1.06803e-13	CD86,CXCR4,HLA-DMB,HLA-DPA1,HLA-DPB1,HLA-DQA1,HLA-DQA2,HLA-DQB1,HLA-DRA,HLA-DRB5,ITGA4,ITGB7,TNFSF13B	2.20727e-12
43	193	242	10	KEGG_REGULATION_OF_ACTIN_CYTOSKELETON	0.00163186	ITGA4,ITGAL,ITGAM,ITGAX,ITGB2,ITGB7,NCKAP1L,PIK3R5,RAC2,VAV1	0.0151763
43	43	242	4	KEGG_TYPE_II_DIABETES_MELLITUS	0.00581202	CACNA1E,HK3,PIK3R5,SOCS1	0.0450431
43	40	242	14	KEGG_TYPE_I_DIABETES_MELLITUS	1.55431e-15	CD86,HLA-A,HLA-B,HLA-C,HLA-DMB,HLA-DPA1,HLA-DPB1,HLA-DQA1,HLA-DQA2,HLA-DQB1,HLA-DRA,HLA-DRB5,HLA-F,HLA-G	4.13003e-14
43	61	242	15	KEGG_LEISHMANIA_INFECTION	5.80647e-14	CYBA,FCGR2A,HLA-DMB,HLA-DPA1,HLA-DPB1,HLA-DQA1,HLA-DQA2,HLA-DQB1,HLA-DRA,HLA-DRB5,ITGA4,ITGAM,ITGB2,NCF1,NCF2	1.35e-12
43	26	242	9	KEGG_ASTHMA	2.31188e-10	FCER1G,HLA-DMB,HLA-DPA1,HLA-DPB1,HLA-DQA1,HLA-DQA2,HLA-DQB1,HLA-DRA,HLA-DRB5	3.90919e-09
43	44	242	15	KEGG_AUTOIMMUNE_THYROID_DISEASE	2.22045e-16	CD86,HLA-A,HLA-B,HLA-C,HLA-DMB,HLA-DPA1,HLA-DPB1,HLA-DQA1,HLA-DQA2,HLA-DQB1,HLA-DRA,HLA-DRB5,HLA-F,HLA-G,TG	6.88338e-15
43	105	242	14	KEGG_SYSTEMIC_LUPUS_ERYTHEMATOSUS	2.42532e-09	C1QB,C1QC,C2,CD86,FCGR2A,HLA-DMB,HLA-DPA1,HLA-DPB1,HLA-DQA1,HLA-DQA2,HLA-DQB1,HLA-DRA,HLA-DRB5,TRIM21	3.75925e-08
43	33	242	14	KEGG_ALLOGRAFT_REJECTION	0	CD86,HLA-A,HLA-B,HLA-C,HLA-DMB,HLA-DPA1,HLA-DPB1,HLA-DQA1,HLA-DQA2,HLA-DQB1,HLA-DRA,HLA-DRB5,HLA-F,HLA-G	0
43	36	242	14	KEGG_GRAFT_VERSUS_HOST_DISEASE	2.22045e-16	CD86,HLA-A,HLA-B,HLA-C,HLA-DMB,HLA-DPA1,HLA-DPB1,HLA-DQA1,HLA-DQA2,HLA-DQB1,HLA-DRA,HLA-DRB5,HLA-F,HLA-G	6.88338e-15
43	30	242	4	KEGG_PRIMARY_IMMUNODEFICIENCY	0.00153087	ADA,CD4,JAK3,TAP2	0.0149864
43	65	242	18	KEGG_VIRAL_MYOCARDITIS	0	CD86,HLA-A,HLA-B,HLA-C,HLA-DMB,HLA-DPA1,HLA-DPB1,HLA-DQA1,HLA-DQA2,HLA-DQB1,HLA-DRA,HLA-DRB5,HLA-F,HLA-G,ICAM1,ITGAL,ITGB2,RAC2	0
45	230	107	11	KEGG_CYTOKINE_CYTOKINE_RECEPTOR_INTERACTION	1.13174e-06	CCL3,CCL4,IL18R1,IL18RAP,IL1B,IL1R2,IL7,TNFRSF13B,TNFRSF1B,TNFSF18,XCL1	0.000210504
45	55	107	4	KEGG_NOD_LIKE_RECEPTOR_SIGNALING_PATHWAY	0.00074354	BIRC3,CASP1,IL1B,NLRP3	0.0460995
45	78	107	5	KEGG_HEMATOPOIETIC_CELL_LINEAGE	0.000287346	CR1,FCER2,IL1B,IL1R2,IL7	0.0267232
46	158	231	10	KEGG_CALCIUM_SIGNALING_PATHWAY	0.00024043	ADCY4,AVPR1A,CACNA1G,GNAL,GRIN2A,PDE1B,PLCB1,PLN,RYR2,TRPC1	0.02236
46	121	231	10	KEGG_AXON_GUIDANCE	2.5534e-05	CFL2,CXCL12,EFNB3,EPHA5,SEMA3A,SEMA5A,SEMA6A,SLIT2,SLIT3,UNC5C	0.00474933
48	268	95	20	KEGG_OLFACTORY_TRANSDUCTION	6.66134e-16	OR10H4,OR10H5,OR1B1,OR1K1,OR2A12,OR2H1,OR2J3,OR2V2,OR51B2,OR51I1,OR52B4,OR52D1,OR52I2,OR52L1,OR5B12,OR6V1,OR7A10,OR7C2,OR8H2,OR8S1	1.23901e-13

## Sheet: BIOCarta
Module_Number	# of gene in function	# of gene in module	# of common gene	Description	p-value	related_gene	adjusted_p-value
3	10	108	4	BIOCARTA_RANMS_PATHWAY	6.15045e-07	AURKA,KIF15,KPNA2,TPX2	0.000133465
11	12	115	3	BIOCARTA_FIBRINOLYSIS_PATHWAY	0.000104602	F2R,PLAU,SERPINE1	0.0226986
16	21	89	7	BIOCARTA_CSK_PATHWAY	3.00564e-11	CD247,CD3D,CD3E,CD3G,LCK,PTPRC,ZAP70	8.1528e-10
16	13	89	7	BIOCARTA_CTL_PATHWAY	4.61631e-13	CD247,CD3D,CD3E,CD3G,FASLG,GZMB,PRF1	2.50435e-11
16	19	89	3	BIOCARTA_CYTOKINE_PATHWAY	0.000207884	IFNG,IL12B,LTA	0.00281943
16	26	89	3	BIOCARTA_INFLAM_PATHWAY	0.000540555	IFNG,IL12B,LTA	0.00690003
16	20	89	5	BIOCARTA_DC_PATHWAY	1.17937e-07	CD2,CD5,CD7,IFNG,IL12B	1.82802e-06
16	9	89	6	BIOCARTA_TCAPOPTOSIS_PATHWAY	3.96616e-12	CCR5,CD247,CD3D,CD3E,CD3G,FASLG	1.72131e-10
16	13	89	5	BIOCARTA_IL17_PATHWAY	1.01307e-08	CD247,CD2,CD3D,CD3E,CD3G	2.19836e-07
16	20	89	7	BIOCARTA_IL12_PATHWAY	2.01383e-11	CCR5,CD247,CD3D,CD3E,CD3G,IFNG,IL12B	6.6954e-10
16	37	89	3	BIOCARTA_IL2RB_PATHWAY	0.00153786	FASLG,IKZF3,IL2RB	0.017564
16	10	89	7	BIOCARTA_TCRA_PATHWAY	3.27516e-14	CD247,CD3D,CD3E,CD3G,LCK,PTPRC,ZAP70	3.55355e-12
16	15	89	8	BIOCARTA_NO2IL12_PATHWAY	9.76996e-15	CCR5,CD247,CD2,CD3D,CD3E,CD3G,IFNG,IL12B	2.12008e-12
16	19	89	5	BIOCARTA_TOB1_PATHWAY	8.88858e-08	CD247,CD3D,CD3E,CD3G,IFNG	1.48371e-06
16	27	89	6	BIOCARTA_NKT_PATHWAY	1.27807e-08	CCR2,CCR4,CCR5,CCR7,IFNG,IL12B	2.52128e-07
16	18	89	5	BIOCARTA_STATHMIN_PATHWAY	6.58156e-08	CD247,CD2,CD3D,CD3E,CD3G	1.19017e-06
16	42	89	6	BIOCARTA_TCR_PATHWAY	2.10239e-07	CD247,CD3D,CD3E,CD3G,LCK,ZAP70	3.04146e-06
16	11	89	6	BIOCARTA_TCYTOTOXIC_PATHWAY	2.15981e-11	CD247,CD2,CD3D,CD3E,CD3G,PTPRC	6.6954e-10
16	12	89	6	BIOCARTA_THELPER_PATHWAY	4.29821e-11	CD247,CD2,CD3D,CD3E,CD3G,PTPRC	1.03635e-09
16	18	89	8	BIOCARTA_CTLA4_PATHWAY	6.59472e-14	CD247,CD3D,CD3E,CD3G,CTLA4,ICOS,ITK,LCK	4.77018e-12
17	12	220	4	BIOCARTA_MCM_PATHWAY	2.41485e-05	CCNE1,MCM2,MCM4,MCM6	0.00524022
17	23	220	4	BIOCARTA_G2_PATHWAY	0.000378388	CDC25A,CDC25B,CDKN2D,CHEK1	0.0273701
17	22	220	4	BIOCARTA_CELLCYCLE_PATHWAY	0.00031636	CCNE1,CDC25A,CDKN2A,CDKN2D	0.0273701
37	30	240	5	BIOCARTA_NO1_PATHWAY	0.000127005	FLT4,KDR,PDE3A,PRKG1,PRKG2	0.0275601
42	10	232	3	BIOCARTA_ASBCELL_PATHWAY	0.000460086	CD28,CD40,FAS	0.0499193
42	31	232	5	BIOCARTA_TOLL_PATHWAY	0.000127442	CD14,LY96,TLR10,TLR2,TLR6	0.0276549
43	12	242	5	BIOCARTA_GRANULOCYTES_PATHWAY	9.40562e-07	ICAM1,ITGAL,ITGAM,ITGB2,SELPLG	6.8034e-05
43	9	242	4	BIOCARTA_LYM_PATHWAY	9.29747e-06	ICAM1,ITGA4,ITGAL,ITGB2	0.000288222
43	10	242	4	BIOCARTA_BLYMPHOCYTE_PATHWAY	1.52907e-05	HLA-DRA,ICAM1,ITGAL,ITGB2	0.000414759
43	16	242	5	BIOCARTA_LAIR_PATHWAY	4.90835e-06	ICAM1,ITGA4,ITGAL,ITGB2,SELPLG	0.000213023
43	11	242	3	BIOCARTA_CLASSIC_PATHWAY	0.00070685	C1QB,C1QC,C2	0.0109562
43	16	242	3	BIOCARTA_COMP_PATHWAY	0.002254	C1QB,C1QC,C2	0.0326079
43	13	242	5	BIOCARTA_CTL_PATHWAY	1.50742e-06	B2M,HLA-A,ICAM1,ITGAL,ITGB2	8.17778e-05
43	9	242	3	BIOCARTA_IL5_PATHWAY	0.000368965	CCR3,CD4,HLA-DRA	0.00667211
43	37	242	5	BIOCARTA_IL2RB_PATHWAY	0.000366911	IL2RA,JAK3,NMI,SOCS1,SYK	0.00667211
43	10	242	5	BIOCARTA_MONOCYTE_PATHWAY	3.07666e-07	ICAM1,ITGA4,ITGAL,ITGAM,ITGB2	6.67636e-05
43	20	242	6	BIOCARTA_NKCELLS_PATHWAY	6.86947e-07	B2M,HLA-A,IL18,LAT,SYK,VAV1	6.8034e-05
43	27	242	5	BIOCARTA_NKT_PATHWAY	7.79544e-05	CCR1,CCR3,CD4,CXCR4,IL12RB1	0.00169161
43	11	242	3	BIOCARTA_TCYTOTOXIC_PATHWAY	0.00070685	ICAM1,ITGAL,ITGB2	0.0109562
43	12	242	4	BIOCARTA_THELPER_PATHWAY	3.50952e-05	CD4,ICAM1,ITGAL,ITGB2	0.000846184
43	17	242	5	BIOCARTA_TH1TH2_PATHWAY	6.85814e-06	CD86,HLA-DRA,IL12RB1,IL18,IL2RA	0.000248036
