# Supplementary material for: FGMD: A novel approach for functional gene module detection in cancer
Source: PLoS One. 2017 Dec 15;12(12):e0188900. doi: 10.1371/journal.pone.0188900 (PMC5731741; doi:10.1371/journal.pone.0188900)
Supplement: S16 Table — (XLSX) [file pone.0188900.s016.xlsx]

## Sheet: GO
Module_Number	# of gene in function	# of gene in module	# of common gene	Description	p-value	related_gene	adjusted_p-value
2	14	274	5	ENERGY_RESERVE_METABOLIC_PROCESS	4.25172e-06	ADRB3,GYS2,LEPR,LEP,PYGM	0.00330976
2	112	274	10	GENERATION_OF_PRECURSOR_METABOLITES_AND_ENERGY	5.57541e-05	ADIPOQ,ADRB3,AKR1C3,AQP7,CDO1,GYS2,LEPR,LEP,PPARG,PYGM	0.00816416
2	34	274	5	ENERGY_DERIVATION_BY_OXIDATION_OF_ORGANIC_COMPOUNDS	0.000432319	ADRB3,GYS2,LEPR,LEP,PYGM	0.0396292
2	60	274	7	G_PROTEIN_SIGNALING_COUPLED_TO_CAMP_NUCLEOTIDE_SECOND_MESSENGER	0.0001393	ADRB1,ADRB2,ADRB3,DRD1,EDNRB,GLP2R,NPY2R	0.0159664
2	136	274	11	SECOND_MESSENGER_MEDIATED_SIGNALING	5.93757e-05	ADRB1,ADRB2,ADRB3,CNR1,DRD1,EDNRB,GLP2R,LHCGR,NPY2R,SSTR1,TACR1	0.00816416
2	92	274	10	G_PROTEIN_SIGNALING_COUPLED_TO_CYCLIC_NUCLEOTIDE_SECOND_MESSENGER	9.9255e-06	ADRB1,ADRB2,ADRB3,CNR1,DRD1,EDNRB,GLP2R,LHCGR,NPY2R,SSTR1	0.00330976
2	292	274	15	G_PROTEIN_COUPLED_RECEPTOR_PROTEIN_SIGNALING_PATHWAY	0.000503317	ADRB1,ADRB2,ADRB3,CNR1,DRD1,EDNRB,GABRA2,GLP2R,GPR17,GPR20,LHCGR,NPY2R,SCTR,SSTR1,TACR1	0.0415236
2	94	274	10	CYCLIC_NUCLEOTIDE_MEDIATED_SIGNALING	1.20355e-05	ADRB1,ADRB2,ADRB3,CNR1,DRD1,EDNRB,GLP2R,LHCGR,NPY2R,SSTR1	0.00330976
2	61	274	7	CAMP_MEDIATED_SIGNALING	0.000154825	ADRB1,ADRB2,ADRB3,DRD1,EDNRB,GLP2R,NPY2R	0.0159664
14	284	116	41	CELLULAR_BIOSYNTHETIC_PROCESS	0	EEF1A1,EIF3D,EIF3F,NACA,RPL11,RPL13,RPL14,RPL15,RPL18A,RPL18,RPL21,RPL22,RPL23A,RPL24,RPL26,RPL27A,RPL28,RPL29,RPL30,RPL31,RPL34,RPL35,RPL37,RPL38,RPL3,RPL41,RPL4,RPL5,RPL6,RPL7A,RPL9,RPS10,RPS11,RPS17,RPS19,RPS27,RPS2,RPS3A,RPS3,RPS5,RPS9	0
14	65	116	6	RIBONUCLEOPROTEIN_COMPLEX_BIOGENESIS_AND_ASSEMBLY	1.37111e-05	EIF3D,EIF3F,FBL,NPM1,RPS14,RPS3A	0.00141396
14	52	116	5	PROTEIN_RNA_COMPLEX_ASSEMBLY	6.07108e-05	EIF3D,EIF3F,NPM1,RPS14,RPS3A	0.00556515
14	282	116	41	MACROMOLECULE_BIOSYNTHETIC_PROCESS	0	EEF1A1,EIF3D,EIF3F,NACA,RPL11,RPL13,RPL14,RPL15,RPL18A,RPL18,RPL21,RPL22,RPL23A,RPL24,RPL26,RPL27A,RPL28,RPL29,RPL30,RPL31,RPL34,RPL35,RPL37,RPL38,RPL3,RPL41,RPL4,RPL5,RPL6,RPL7A,RPL9,RPS10,RPS11,RPS17,RPS19,RPS27,RPS2,RPS3A,RPS3,RPS5,RPS9	0
14	13	116	3	RIBOSOME_BIOGENESIS_AND_ASSEMBLY	0.000138705	FBL,NPM1,RPS14	0.0114432
14	160	116	41	TRANSLATION	0	EEF1A1,EIF3D,EIF3F,NACA,RPL11,RPL13,RPL14,RPL15,RPL18A,RPL18,RPL21,RPL22,RPL23A,RPL24,RPL26,RPL27A,RPL28,RPL29,RPL30,RPL31,RPL34,RPL35,RPL37,RPL38,RPL3,RPL41,RPL4,RPL5,RPL6,RPL7A,RPL9,RPS10,RPS11,RPS17,RPS19,RPS27,RPS2,RPS3A,RPS3,RPS5,RPS9	0
19	41	101	4	RESPONSE_TO_VIRUS	0.000191568	IFI44,IRF7,ISG20,RSAD2	0.0363233
19	76	101	5	POSITIVE_REGULATION_OF_I_KAPPAB_KINASE_NF_KAPPAB_CASCADE	0.000194311	BST2,CASP8,MYD88,SECTM1,TRIM38	0.0363233
19	209	101	8	IMMUNE_RESPONSE	0.000112109	BST2,IFI6,IFITM3,IL27,RSAD2,SECTM1,TAPBP,TNFRSF14	0.0363233
19	70	101	5	RESPONSE_TO_OTHER_ORGANISM	0.000131605	IFI44,IRF7,ISG20,RSAD2,TLR3	0.0363233
19	293	101	9	IMMUNE_SYSTEM_PROCESS	0.000220141	BST2,CD47,IFI6,IFITM3,IL27,RSAD2,SECTM1,TAPBP,TNFRSF14	0.0363233
19	82	101	5	REGULATION_OF_I_KAPPAB_KINASE_NF_KAPPAB_CASCADE	0.000277582	BST2,CASP8,MYD88,SECTM1,TRIM38	0.0381675
20	292	99	10	G_PROTEIN_COUPLED_RECEPTOR_PROTEIN_SIGNALING_PATHWAY	3.28791e-05	ADRA1B,ADRA1D,BDKRB2,CCR10,F2RL3,GRM8,HTR1F,RGS5,TBXA2R,VIP	0.0271253
28	140	81	6	MULTI_ORGANISM_PROCESS	0.000137769	PGLYRP3,S100A12,SCGB1A1,SPRR2D,SPRR2F,SPRR2G	0.0113659
28	46	81	4	FEMALE_PREGNANCY	0.000128301	SCGB1A1,SPRR2D,SPRR2F,SPRR2G	0.0113659
28	10	81	3	EPITHELIAL_CELL_DIFFERENTIATION	2.01988e-05	KRT3,KRT4,UPK1B	0.004166
28	126	81	5	TISSUE_DEVELOPMENT	0.000724177	GJB5,KRT13,SCEL,SPRR1A,SPRR1B	0.0426747
28	24	81	3	RHYTHMIC_PROCESS	0.000321803	SPRR2D,SPRR2F,SPRR2G	0.0241352
28	15	81	3	MORPHOGENESIS_OF_AN_EPITHELIUM	7.50416e-05	KRT3,KRT4,UPK1B	0.00773866
28	9	81	4	EMBRYO_IMPLANTATION	1.16107e-07	SCGB1A1,SPRR2D,SPRR2F,SPRR2G	9.57883e-05
28	14	81	4	KERATINOCYTE_DIFFERENTIATION	9.02791e-07	IVL,SCEL,SPRR1A,SPRR1B	0.000372401
28	63	81	5	EPIDERMIS_DEVELOPMENT	2.74912e-05	GJB5,KRT13,SCEL,SPRR1A,SPRR1B	0.00453604
28	10	81	3	OVULATION_CYCLE	2.01988e-05	SPRR2D,SPRR2F,SPRR2G	0.004166
28	71	81	5	ECTODERM_DEVELOPMENT	4.91602e-05	GJB5,KRT13,SCEL,SPRR1A,SPRR1B	0.00591256
34	16	68	8	SYNAPTOGENESIS	1.9984e-15	PCDHB11,PCDHB14,PCDHB16,PCDHB2,PCDHB3,PCDHB4,PCDHB5,PCDHB6	1.64868e-12
34	29	68	8	EXTRACELLULAR_STRUCTURE_ORGANIZATION_AND_BIOGENESIS	6.58473e-13	PCDHB11,PCDHB14,PCDHB16,PCDHB2,PCDHB3,PCDHB4,PCDHB5,PCDHB6	1.8108e-10
34	159	68	8	SYNAPTIC_TRANSMISSION	8.00257e-07	PCDHB11,PCDHB14,PCDHB16,PCDHB2,PCDHB3,PCDHB4,PCDHB5,PCDHB6	0.000110035
34	21	68	8	SYNAPSE_ORGANIZATION_AND_BIOGENESIS	3.21965e-14	PCDHB11,PCDHB14,PCDHB16,PCDHB2,PCDHB3,PCDHB4,PCDHB5,PCDHB6	1.3281e-11
34	174	68	8	TRANSMISSION_OF_NERVE_IMPULSE	1.58099e-06	PCDHB11,PCDHB14,PCDHB16,PCDHB2,PCDHB3,PCDHB4,PCDHB5,PCDHB6	0.00018633

## Sheet: KEGG
Module_Number	# of gene in function	# of gene in module	# of common gene	Description	p-value	related_gene	adjusted_p-value
2	65	274	11	KEGG_PPAR_SIGNALING_PATHWAY	3.60976e-08	ACADL,ADIPOQ,AQP7,CD36,CYP7A1,FABP4,LPL,PCK1,PPARG,RXRG,SORBS1	3.35708e-06
2	232	274	21	KEGG_NEUROACTIVE_LIGAND_RECEPTOR_INTERACTION	3.6503e-09	ADRB1,ADRB2,ADRB3,CNR1,CTSG,DRD1,EDNRB,GABRA2,GABRG1,GHR,GLP2R,LEPR,LEP,LHCGR,NPY2R,NR3C1,PRL,SCTR,SSTR1,TACR1,UTS2R	6.78956e-07
2	63	274	8	KEGG_ADIPOCYTOKINE_SIGNALING_PATHWAY	2.48594e-05	ACACB,ADIPOQ,CD36,LEPR,LEP,PCK1,RXRG,SLC2A4	0.00154128
3	109	206	20	KEGG_OXIDATIVE_PHOSPHORYLATION	0	ATP5C1,ATP5E,ATP5G3,ATP5J2,ATP5J,ATP5L,ATP5O,ATP6V1F,COX5A,COX5B,COX6B1,COX7A2,NDUFA4,NDUFA6,NDUFB2,NDUFB3,NDUFB8,NDUFS3,NDUFS5,NDUFV3	0
3	143	206	9	KEGG_PURINE_METABOLISM	0.000220413	DGUOK,GUK1,ITPA,POLE4,POLR2F,POLR2H,POLR2J2,POLR2J,ZNRD1	0.0045552
3	85	206	7	KEGG_PYRIMIDINE_METABOLISM	0.000217053	ITPA,POLE4,POLR2F,POLR2H,POLR2J2,POLR2J,ZNRD1	0.0045552
3	27	206	5	KEGG_RNA_POLYMERASE	3.62248e-05	POLR2F,POLR2H,POLR2J2,POLR2J,ZNRD1	0.000962546
3	96	206	10	KEGG_SPLICEOSOME	1.15046e-06	BUD31,LSM5,PCBP1,PPIH,SNRPA,SNRPB,SNRPF,SNRPG,TXNL4A,U2AF1	3.56641e-05
3	43	206	8	KEGG_PROTEASOME	1.48173e-07	PSMA3,PSMA5,PSMB1,PSMB5,PSMB6,PSMC2,PSMC4,SHFM1	5.51203e-06
3	146	206	18	KEGG_ALZHEIMERS_DISEASE	3.01226e-12	ATP5C1,ATP5E,ATP5G3,ATP5J,ATP5O,CDK5,COX5A,COX5B,COX6B1,COX7A2,NDUFA4,NDUFA6,NDUFB2,NDUFB3,NDUFB8,NDUFS3,NDUFS5,NDUFV3	1.4007e-10
3	102	206	17	KEGG_PARKINSONS_DISEASE	7.88258e-14	ATP5C1,ATP5E,ATP5G3,ATP5J,ATP5O,COX5A,COX5B,COX6B1,COX7A2,NDUFA4,NDUFA6,NDUFB2,NDUFB3,NDUFB8,NDUFS3,NDUFS5,NDUFV3	4.8872e-12
3	159	206	23	KEGG_HUNTINGTONS_DISEASE	0	ATP5C1,ATP5E,ATP5G3,ATP5J,ATP5O,CLTA,COX5A,COX5B,COX6B1,COX7A2,NDUFA4,NDUFA6,NDUFB2,NDUFB3,NDUFB8,NDUFS3,NDUFS5,NDUFV3,POLR2F,POLR2H,POLR2J2,POLR2J,SOD1	0
14	78	116	70	KEGG_RIBOSOME	0	FAU,RPL10A,RPL11,RPL12,RPL13A,RPL13,RPL14,RPL15,RPL18A,RPL18,RPL21,RPL22L1,RPL22,RPL23A,RPL23,RPL24,RPL26,RPL27A,RPL27,RPL28,RPL29,RPL30,RPL31,RPL32,RPL34,RPL35A,RPL35,RPL36,RPL37A,RPL37,RPL38,RPL3,RPL41,RPL4,RPL5,RPL6,RPL7A,RPL9,RPLP0,RPLP1,RPLP2,RPS10,RPS11,RPS13,RPS15A,RPS15,RPS16,RPS17,RPS18,RPS19,RPS20,RPS21,RPS23,RPS24,RPS25,RPS26,RPS27A,RPS27,RPS28,RPS29,RPS2,RPS3A,RPS3,RPS5,RPS6,RPS7,RPS8…	0
19	73	101	5	KEGG_ANTIGEN_PROCESSING_AND_PRESENTATION	0.00016063	HLA-C,HLA-G,PSME1,PSME2,TAPBP	0.0149386
19	90	101	5	KEGG_TOLL_LIKE_RECEPTOR_SIGNALING_PATHWAY	0.000427719	CASP8,IFNB1,IRF7,MYD88,TLR3	0.0198889
19	59	101	7	KEGG_RIG_I_LIKE_RECEPTOR_SIGNALING_PATHWAY	1.75141e-07	CASP8,DDX58,DHX58,IFIH1,IFNB1,IRF7,ISG15	3.25763e-05
19	48	101	4	KEGG_CYTOSOLIC_DNA_SENSING_PATHWAY	0.000354462	DDX58,IFNB1,IRF7,TREX1	0.0198889
20	232	99	8	KEGG_NEUROACTIVE_LIGAND_RECEPTOR_INTERACTION	0.000199858	ADRA1B,ADRA1D,BDKRB2,F2RL3,GABRD,GRM8,HTR1F,TBXA2R	0.0371736
23	109	90	9	KEGG_OXIDATIVE_PHOSPHORYLATION	2.54654e-08	ATP5I,COX17,COX6A1,COX7C,NDUFA8,NDUFB1,NDUFB4,NDUFS6,UQCRQ	4.73656e-06
23	146	90	7	KEGG_ALZHEIMERS_DISEASE	3.60409e-05	COX6A1,COX7C,NDUFA8,NDUFB1,NDUFB4,NDUFS6,UQCRQ	0.00223454
23	102	90	7	KEGG_PARKINSONS_DISEASE	3.42989e-06	COX6A1,COX7C,NDUFA8,NDUFB1,NDUFB4,NDUFS6,UQCRQ	0.00031898
23	159	90	7	KEGG_HUNTINGTONS_DISEASE	6.20604e-05	COX6A1,COX7C,NDUFA8,NDUFB1,NDUFB4,NDUFS6,UQCRQ	0.00288581
28	26	81	3	KEGG_LINOLEIC_ACID_METABOLISM	0.000410035	AKR1B10,CYP2C18,CYP2C19	0.0190666
28	51	81	5	KEGG_RETINOL_METABOLISM	9.6867e-06	ADH7,CYP2C18,CYP2C19,UGT1A6,UGT1A8	0.000600575
28	59	81	7	KEGG_METABOLISM_OF_XENOBIOTICS_BY_CYTOCHROME_P450	3.77327e-08	ADH7,AKR1C1,ALDH3A1,CYP2C18,CYP2C19,UGT1A6,UGT1A8	7.01829e-06
28	60	81	6	KEGG_DRUG_METABOLISM_CYTOCHROME_P450	1.05166e-06	ADH7,ALDH3A1,CYP2C18,CYP2C19,UGT1A6,UGT1A8	9.78044e-05
34	79	68	5	KEGG_GAP_JUNCTION	3.53391e-05	GUCY1A3,GUCY1B3,PDGFA,PLCB1,PRKACB	0.00657307
44	105	45	38	KEGG_SYSTEMIC_LUPUS_ERYTHEMATOSUS	0	HIST1H2AB,HIST1H2AC,HIST1H2AD,HIST1H2AG,HIST1H2AJ,HIST1H2AK,HIST1H2AL,HIST1H2AM,HIST1H2BD,HIST1H2BE,HIST1H2BF,HIST1H2BG,HIST1H2BH,HIST1H2BI,HIST1H2BJ,HIST1H2BK,HIST1H2BL,HIST1H2BM,HIST1H2BN,HIST1H3B,HIST1H3D,HIST1H3E,HIST1H3F,HIST1H3G,HIST1H3H,HIST1H3J,HIST1H4B,HIST1H4D,HIST1H4E,HIST1H4J,HIST1H4K,HIST2H2AA3,HIST2H2AB,HIST2H2AC,HIST2H2BE,HIST2H3C,HIST3H2A,HIST3H2BB	0
46	22	41	3	KEGG_PROTEIN_EXPORT	3.20914e-05	HSPA5,SEC61A1,SRPRB	0.005969
46	50	41	3	KEGG_VIBRIO_CHOLERAE_INFECTION	0.000386375	ERO1L,KDELR2,SEC61A1	0.0359329
49	59	36	3	KEGG_METABOLISM_OF_XENOBIOTICS_BY_CYTOCHROME_P450	0.00042785	ALDH3B1,CYP2S1,GSTO1	0.03979
49	113	36	4	KEGG_LYSOSOME	0.000176702	ACP5,ATP6V0D2,CTSD,LIPA	0.0328666

## Sheet: BioCarta
Module_Number	# of gene in function	# of gene in module	# of common gene	Description	p-value	related_gene	adjusted_p-value
2	16	274	4	BIOCARTA_COMP_PATHWAY	0.00019736	C6,C7,CFD,MASP1	0.0428271
3	26	206	8	BIOCARTA_PROTEASOME_PATHWAY	1.96811e-09	PSMA3,PSMA5,PSMB1,PSMB5,PSMB6,PSMC2,PSMC4,RPN1	4.27081e-07
19	14	101	3	BIOCARTA_RANKL_PATHWAY	0.000116389	EIF2AK2,IFNB1,IRF9	0.0252565
25	27	88	4	BIOCARTA_MYOSIN_PATHWAY	2.07925e-05	ARHGEF18,ARHGEF5,ARHGEF7,GNA12	0.00451198
25	33	88	4	BIOCARTA_PAR1_PATHWAY	4.71386e-05	ARHGEF18,ARHGEF5,ARHGEF7,GNA12	0.00511454
