# Supplementary material for: FGMD: A novel approach for functional gene module detection in cancer
Source: PLoS One. 2017 Dec 15;12(12):e0188900. doi: 10.1371/journal.pone.0188900 (PMC5731741; doi:10.1371/journal.pone.0188900)
Supplement: S17 Table — (XLSX) [file pone.0188900.s017.xlsx]

## Sheet: GO
Module_Number	# of gene in function	# of gene in module	# of common gene	Description	p-value	related_gene	adjusted_p-value
1	105	271	9	M_PHASE	0.000165213	ANLN,BUB1,CDC25C,NDC80,NEK2,NUSAP1,PKMYT1,TPX2,UBE2C	0.0227168
1	95	271	9	SKELETAL_DEVELOPMENT	7.60984e-05	BMPR1B,COL10A1,COL11A1,COMP,DMP1,INHBA,MATN3,POSTN,TRPS1	0.0131452
1	40	271	7	REGULATION_OF_MITOSIS	8.66457e-06	ANLN,BUB1,CDC25C,NEK2,NUSAP1,PKMYT1,UBE2C	0.00528322
1	142	271	11	MITOTIC_CELL_CYCLE	7.96676e-05	ANLN,BUB1,CDC25C,CENPF,INHBA,NDC80,NEK2,NUSAP1,PKMYT1,TPX2,UBE2C	0.0131452
1	158	271	11	CELL_CYCLE_PHASE	0.000206072	ANLN,BUB1,CDC25C,CENPF,INHBA,NDC80,NEK2,NUSAP1,PKMYT1,TPX2,UBE2C	0.024287
1	78	271	9	MITOSIS	1.56128e-05	ANLN,BUB1,CDC25C,NDC80,NEK2,NUSAP1,PKMYT1,TPX2,UBE2C	0.00528322
1	80	271	9	M_PHASE_OF_MITOTIC_CELL_CYCLE	1.92117e-05	ANLN,BUB1,CDC25C,NDC80,NEK2,NUSAP1,PKMYT1,TPX2,UBE2C	0.00528322
2	228	246	15	DNA_METABOLIC_PROCESS	9.22756e-06	BLM,CDC6,CDT1,DNMT3B,EXO1,HELLS,KPNA2,MCM2,POLE2,POLQ,RAD51,RAD54L,RECQL4,RNASEH2A,TOP2A	0.000271883
2	21	246	6	MITOTIC_CELL_CYCLE_CHECKPOINT	1.04351e-06	BUB1B,BUB1,CCNA2,MAD2L1,TTK,ZWINT	4.09948e-05
2	14	246	5	CYTOKINESIS	2.50665e-06	ANLN,BIRC5,NUSAP1,PRC1,RACGAP1	9.39994e-05
2	105	246	29	M_PHASE	0	ANLN,AURKA,BIRC5,BUB1B,BUB1,CCNA2,CDC25C,CDCA5,CENPE,CIT,ESPL1,KIF11,KIF15,KIF2C,KPNA2,MAD2L1,NCAPH,NDC80,NEK2,NUSAP1,PKMYT1,PLK1,RAD51,RAD54L,SMC4,TPX2,TTK,UBE2C,ZWINT	0
2	73	246	8	MICROTUBULE_BASED_PROCESS	3.41934e-05	KIF11,KIF23,KIF2C,KPNA2,NUSAP1,PRC1,STMN1,TTK	0.000909987
2	40	246	13	REGULATION_OF_MITOSIS	6.40599e-14	ANLN,BIRC5,BUB1B,BUB1,CCNA2,CDC25C,MAD2L1,NEK2,NUSAP1,PKMYT1,TTK,UBE2C,ZWINT	6.60617e-12
2	30	246	7	MICROTUBULE_CYTOSKELETON_ORGANIZATION_AND_BIOGENESIS	5.80394e-07	KIF11,KIF23,KIF2C,NUSAP1,PRC1,STMN1,TTK	2.52013e-05
2	65	246	10	INTERPHASE	1.4277e-07	BIRC5,CDC25C,CDC6,CDC7,CDCA5,CDKN3,CENPF,E2F1,KPNA2,TIMELESS	7.85237e-06
2	177	246	39	CELL_CYCLE_PROCESS	0	ANLN,AURKA,BIRC5,BUB1B,BUB1,CCNA2,CDC25C,CDC6,CDC7,CDCA5,CDKN3,CENPE,CENPF,CIT,E2F1,ESPL1,KIF11,KIF15,KIF23,KIF2C,KPNA2,MAD2L1,NCAPH,NDC80,NEK2,NUSAP1,PKMYT1,PLK1,PRC1,RACGAP1,RAD51,RAD54L,SMC4,STMN1,TIMELESS,TPX2,TTK,UBE2C,ZWINT	0
2	14	246	8	MITOTIC_SISTER_CHROMATID_SEGREGATION	1.82783e-11	CDCA5,CENPE,ESPL1,NCAPH,NDC80,NUSAP1,SMC4,ZWINT	1.50796e-09
2	142	246	35	MITOTIC_CELL_CYCLE	0	ANLN,AURKA,BIRC5,BUB1B,BUB1,CCNA2,CDC25C,CDC6,CDC7,CDCA5,CDKN3,CENPE,CENPF,CIT,E2F1,ESPL1,KIF11,KIF15,KIF23,KIF2C,KPNA2,MAD2L1,NCAPH,NDC80,NEK2,NUSAP1,PKMYT1,PLK1,PRC1,SMC4,STMN1,TPX2,TTK,UBE2C,ZWINT	0
2	158	246	35	CELL_CYCLE_PHASE	0	ANLN,AURKA,BIRC5,BUB1B,BUB1,CCNA2,CDC25C,CDC6,CDC7,CDCA5,CDKN3,CENPE,CENPF,CIT,E2F1,ESPL1,KIF11,KIF15,KIF2C,KPNA2,MAD2L1,NCAPH,NDC80,NEK2,NUSAP1,PKMYT1,PLK1,RAD51,RAD54L,SMC4,TIMELESS,TPX2,TTK,UBE2C,ZWINT	0
2	45	246	10	CELL_CYCLE_CHECKPOINT_GO_0000075	3.43617e-09	BIRC5,BUB1B,BUB1,CCNA2,CCNE2,CDC6,CDT1,MAD2L1,TTK,ZWINT	2.18065e-07
2	29	246	10	CHROMOSOME_SEGREGATION	2.74465e-11	CDCA5,CENPE,CENPF,ESPL1,NCAPH,NDC80,NUSAP1,SMC4,TOP2A,ZWINT	2.05849e-09
2	15	246	5	ESTABLISHMENT_OF_ORGANELLE_LOCALIZATION	3.70751e-06	BIRC5,CDCA5,CENPE,CENPF,NUSAP1	0.000132987
2	16	246	5	CELL_DIVISION	5.31752e-06	ANLN,BIRC5,NUSAP1,PRC1,RACGAP1	0.00018279
2	11	246	3	G1_PHASE_OF_MITOTIC_CELL_CYCLE	0.000741385	CDC25C,CDC6,E2F1	0.0179895
2	87	246	7	DNA_REPLICATION	0.000727289	CDC6,CDT1,EXO1,MCM2,POLE2,RAD51,RNASEH2A	0.0179895
2	42	246	7	REGULATION_OF_CYCLIN_DEPENDENT_PROTEIN_KINASE_ACTIVITY	6.4546e-06	CCNE2,CDC25A,CDC25C,CDC6,CDKN3,CKS2,PKMYT1	0.000213002
2	42	246	5	DNA_RECOMBINATION	0.000720062	BLM,EXO1,KPNA2,RAD51,RAD54L	0.0179895
2	13	246	3	G1_PHASE	0.00125285	CDC25C,CDC6,E2F1	0.0295315
2	8	246	5	MITOTIC_SPINDLE_ORGANIZATION_AND_BIOGENESIS	7.62923e-08	KIF11,KIF23,PRC1,STMN1,TTK	4.4958e-06
2	78	246	26	MITOSIS	0	ANLN,AURKA,BIRC5,BUB1B,BUB1,CCNA2,CDC25C,CDCA5,CENPE,CIT,ESPL1,KIF11,KIF15,KIF2C,MAD2L1,NCAPH,NDC80,NEK2,NUSAP1,PKMYT1,PLK1,SMC4,TPX2,TTK,UBE2C,ZWINT	0
2	289	246	45	CELL_CYCLE_GO_0007049	0	ANLN,AURKA,BIRC5,BUB1B,BUB1,CCNA2,CCNE2,CDC20,CDC25A,CDC25C,CDC6,CDC7,CDCA5,CDKN3,CDT1,CENPE,CENPF,CIT,CKS2,E2F1,ESPL1,KIF11,KIF15,KIF23,KIF2C,KPNA2,MAD2L1,MCM2,NCAPH,NDC80,NEK2,NUSAP1,PKMYT1,PLK1,PRC1,RACGAP1,RAD51,RAD54L,SMC4,STMN1,TIMELESS,TPX2,TTK,UBE2C,ZWINT	0
2	15	246	8	SISTER_CHROMATID_SEGREGATION	3.85907e-11	CDCA5,CENPE,ESPL1,NCAPH,NDC80,NUSAP1,SMC4,ZWINT	2.65311e-09
2	22	246	5	ORGANELLE_LOCALIZATION	2.94704e-05	BIRC5,CDCA5,CENPE,CENPF,NUSAP1	0.000810436
2	185	246	10	CYTOSKELETON_ORGANIZATION_AND_BIOGENESIS	0.00134379	ANLN,KIF11,KIF23,KIF2C,KPNA2,NUSAP1,PRC1,RACGAP1,STMN1,TTK	0.0307952
2	103	246	12	CHROMOSOME_ORGANIZATION_AND_BIOGENESIS	1.8941e-07	CDCA5,CENPE,ESPL1,EZH2,HELLS,NCAPH,NDC80,NUSAP1,PHB,SMC4,TOP2A,ZWINT	9.19197e-06
2	59	246	9	INTERPHASE_OF_MITOTIC_CELL_CYCLE	6.57043e-07	BIRC5,CDC25C,CDC6,CDC7,CDCA5,CDKN3,CENPF,E2F1,KPNA2	2.7103e-05
2	29	246	6	DNA_PACKAGING	8.14231e-06	CDCA5,HELLS,NCAPH,NUSAP1,SMC4,TOP2A	0.000256604
2	9	246	5	SPINDLE_ORGANIZATION_AND_BIOGENESIS	1.69257e-07	KIF11,KIF23,PRC1,STMN1,TTK	8.72733e-06
2	170	246	21	REGULATION_OF_CELL_CYCLE	1.35347e-12	ANLN,BIRC5,BUB1B,BUB1,CCNA2,CCNE2,CDC25A,CDC25C,CDC6,CDC7,CDKN3,CDT1,CKS2,MAD2L1,NEK2,NUSAP1,PKMYT1,TIMELESS,TTK,UBE2C,ZWINT	1.24068e-10
2	80	246	26	M_PHASE_OF_MITOTIC_CELL_CYCLE	0	ANLN,AURKA,BIRC5,BUB1B,BUB1,CCNA2,CDC25C,CDCA5,CENPE,CIT,ESPL1,KIF11,KIF15,KIF2C,MAD2L1,NCAPH,NDC80,NEK2,NUSAP1,PKMYT1,PLK1,SMC4,TPX2,TTK,UBE2C,ZWINT	0
2	10	246	5	CHROMOSOME_CONDENSATION	3.33782e-07	CDCA5,NCAPH,NUSAP1,SMC4,TOP2A	1.52984e-05
3	228	277	14	DNA_METABOLIC_PROCESS	0.000140966	BLM,CDC6,CDT1,EXO1,FEN1,HELLS,KPNA2,POLE2,POLQ,RAD51,RAD54L,RECQL4,RNASEH2A,TOP2A	0.00415345
3	114	277	8	DNA_REPAIR	0.0016404	BLM,EXO1,FEN1,POLE2,POLQ,RAD51,RAD54L,RECQL4	0.0378077
3	21	277	6	MITOTIC_CELL_CYCLE_CHECKPOINT	2.08242e-06	BUB1B,BUB1,CCNA2,MAD2L1,TTK,ZWINT	0.000107375
3	14	277	5	CYTOKINESIS	4.4843e-06	ANLN,BIRC5,NUSAP1,PRC1,RACGAP1	0.000205531
3	292	277	14	REGULATION_OF_MOLECULAR_FUNCTION	0.00164979	BIRC5,CCNE2,CDC25A,CDC25C,CDC6,CDKN3,CKS2,GRM4,GRM8,IFI6,IFNB1,NME1,PKMYT1,STAT1	0.0378077
3	105	277	28	M_PHASE	0	ANLN,AURKA,BIRC5,BUB1B,BUB1,CCNA2,CDC25C,CDCA5,CENPE,CIT,ESPL1,KIF11,KIF15,KIF2C,KPNA2,MAD2L1,NCAPH,NDC80,NEK2,NUSAP1,PKMYT1,PLK1,RAD51,RAD54L,TPX2,TTK,UBE2C,ZWINT	0
3	73	277	7	MICROTUBULE_BASED_PROCESS	0.000508065	KIF11,KIF23,KIF2C,KPNA2,NUSAP1,PRC1,TTK	0.0135211
3	40	277	13	REGULATION_OF_MITOSIS	2.9432e-13	ANLN,BIRC5,BUB1B,BUB1,CCNA2,CDC25C,MAD2L1,NEK2,NUSAP1,PKMYT1,TTK,UBE2C,ZWINT	3.03518e-11
3	30	277	6	MICROTUBULE_CYTOSKELETON_ORGANIZATION_AND_BIOGENESIS	1.96893e-05	KIF11,KIF23,KIF2C,NUSAP1,PRC1,TTK	0.000676819
3	65	277	9	INTERPHASE	4.05283e-06	BIRC5,CDC25C,CDC6,CDCA5,CDKN3,CENPF,E2F1,INHBA,KPNA2	0.000196681
3	177	277	36	CELL_CYCLE_PROCESS	0	ANLN,AURKA,BIRC5,BUB1B,BUB1,CCNA2,CDC25C,CDC6,CDCA5,CDKN3,CENPE,CENPF,CIT,E2F1,ESPL1,INHBA,KIF11,KIF15,KIF23,KIF2C,KPNA2,MAD2L1,NCAPH,NDC80,NEK2,NUSAP1,PKMYT1,PLK1,PRC1,RACGAP1,RAD51,RAD54L,TPX2,TTK,UBE2C,ZWINT	0
3	14	277	7	MITOTIC_SISTER_CHROMATID_SEGREGATION	2.82824e-09	CDCA5,CENPE,ESPL1,NCAPH,NDC80,NUSAP1,ZWINT	2.12118e-07
3	142	277	33	MITOTIC_CELL_CYCLE	0	ANLN,AURKA,BIRC5,BUB1B,BUB1,CCNA2,CDC25C,CDC6,CDCA5,CDKN3,CENPE,CENPF,CIT,E2F1,ESPL1,INHBA,KIF11,KIF15,KIF23,KIF2C,KPNA2,MAD2L1,NCAPH,NDC80,NEK2,NUSAP1,PKMYT1,PLK1,PRC1,TPX2,TTK,UBE2C,ZWINT	0
3	158	277	33	CELL_CYCLE_PHASE	0	ANLN,AURKA,BIRC5,BUB1B,BUB1,CCNA2,CDC25C,CDC6,CDCA5,CDKN3,CENPE,CENPF,CIT,E2F1,ESPL1,INHBA,KIF11,KIF15,KIF2C,KPNA2,MAD2L1,NCAPH,NDC80,NEK2,NUSAP1,PKMYT1,PLK1,RAD51,RAD54L,TPX2,TTK,UBE2C,ZWINT	0
3	45	277	10	CELL_CYCLE_CHECKPOINT_GO_0000075	1.0725e-08	BIRC5,BUB1B,BUB1,CCNA2,CCNE2,CDC6,CDT1,MAD2L1,TTK,ZWINT	6.80623e-07
3	29	277	9	CHROMOSOME_SEGREGATION	2.33167e-09	CDCA5,CENPE,CENPF,ESPL1,NCAPH,NDC80,NUSAP1,TOP2A,ZWINT	1.92363e-07
3	15	277	5	ESTABLISHMENT_OF_ORGANELLE_LOCALIZATION	6.62057e-06	BIRC5,CDCA5,CENPE,CENPF,NUSAP1	0.000287472
3	16	277	5	CELL_DIVISION	9.4784e-06	ANLN,BIRC5,NUSAP1,PRC1,RACGAP1	0.000372366
3	11	277	3	G1_PHASE_OF_MITOTIC_CELL_CYCLE	0.00104617	CDC25C,CDC6,E2F1	0.0269717
3	250	277	13	REGULATION_OF_CATALYTIC_ACTIVITY	0.00116393	BIRC5,CCNE2,CDC25A,CDC25C,CDC6,CDKN3,CKS2,GRM4,GRM8,IFI6,IFNB1,PKMYT1,STAT1	0.0290983
3	42	277	7	REGULATION_OF_CYCLIN_DEPENDENT_PROTEIN_KINASE_ACTIVITY	1.39939e-05	CCNE2,CDC25A,CDC25C,CDC6,CDKN3,CKS2,PKMYT1	0.000524772
3	42	277	5	DNA_RECOMBINATION	0.00122512	BLM,EXO1,KPNA2,RAD51,RAD54L	0.0297273
3	13	277	3	G1_PHASE	0.0017622	CDC25C,CDC6,E2F1	0.0392923
3	8	277	4	MITOTIC_SPINDLE_ORGANIZATION_AND_BIOGENESIS	8.94293e-06	KIF11,KIF23,PRC1,TTK	0.000368896
3	78	277	25	MITOSIS	0	ANLN,AURKA,BIRC5,BUB1B,BUB1,CCNA2,CDC25C,CDCA5,CENPE,CIT,ESPL1,KIF11,KIF15,KIF2C,MAD2L1,NCAPH,NDC80,NEK2,NUSAP1,PKMYT1,PLK1,TPX2,TTK,UBE2C,ZWINT	0
3	289	277	41	CELL_CYCLE_GO_0007049	0	ANLN,AURKA,BIRC5,BUB1B,BUB1,CCNA2,CCNE2,CDC20,CDC25A,CDC25C,CDC6,CDCA5,CDKN3,CDT1,CENPE,CENPF,CIT,CKS2,E2F1,ESPL1,INHBA,KIF11,KIF15,KIF23,KIF2C,KPNA2,MAD2L1,NCAPH,NDC80,NEK2,NUSAP1,PKMYT1,PLK1,PRC1,RACGAP1,RAD51,RAD54L,TPX2,TTK,UBE2C,ZWINT	0
3	15	277	7	SISTER_CHROMATID_SEGREGATION	5.21574e-09	CDCA5,CENPE,ESPL1,NCAPH,NDC80,NUSAP1,ZWINT	3.58582e-07
3	22	277	5	ORGANELLE_LOCALIZATION	5.19641e-05	BIRC5,CDCA5,CENPE,CENPF,NUSAP1	0.00158779
3	103	277	10	CHROMOSOME_ORGANIZATION_AND_BIOGENESIS	2.9645e-05	CDCA5,CENPE,ESPL1,EZH2,HELLS,NCAPH,NDC80,NUSAP1,TOP2A,ZWINT	0.00094066
3	59	277	9	INTERPHASE_OF_MITOTIC_CELL_CYCLE	1.76259e-06	BIRC5,CDC25C,CDC6,CDCA5,CDKN3,CENPF,E2F1,INHBA,KPNA2	9.69423e-05
3	29	277	5	DNA_PACKAGING	0.000209812	CDCA5,HELLS,NCAPH,NUSAP1,TOP2A	0.00596879
3	9	277	4	SPINDLE_ORGANIZATION_AND_BIOGENESIS	1.58528e-05	KIF11,KIF23,PRC1,TTK	0.000568634
3	146	277	9	RESPONSE_TO_DNA_DAMAGE_STIMULUS	0.00211138	BLM,CCNA2,EXO1,FEN1,POLE2,POLQ,RAD51,RAD54L,RECQL4	0.0458392
3	170	277	20	REGULATION_OF_CELL_CYCLE	1.01295e-10	ANLN,BIRC5,BUB1B,BUB1,CCNA2,CCNE2,CDC25A,CDC25C,CDC6,CDKN3,CDT1,CKS2,INHBA,MAD2L1,NEK2,NUSAP1,PKMYT1,TTK,UBE2C,ZWINT	9.28539e-09
3	80	277	25	M_PHASE_OF_MITOTIC_CELL_CYCLE	0	ANLN,AURKA,BIRC5,BUB1B,BUB1,CCNA2,CDC25C,CDCA5,CENPE,CIT,ESPL1,KIF11,KIF15,KIF2C,MAD2L1,NCAPH,NDC80,NEK2,NUSAP1,PKMYT1,PLK1,TPX2,TTK,UBE2C,ZWINT	0
3	10	277	4	CHROMOSOME_CONDENSATION	2.60204e-05	CDCA5,NCAPH,NUSAP1,TOP2A	0.000858672
4	105	232	17	M_PHASE	9.07718e-13	ANLN,AURKA,BUB1B,BUB1,CDC25C,CENPE,ESPL1,NDC80,NEK2,NUSAP1,PKMYT1,PLK1,RAD51,RAD54L,TPX2,UBE2C,ZWINT	1.87217e-10
4	40	232	9	REGULATION_OF_MITOSIS	1.14136e-08	ANLN,BUB1B,BUB1,CDC25C,NEK2,NUSAP1,PKMYT1,UBE2C,ZWINT	1.17702e-06
4	65	232	6	INTERPHASE	0.000623262	CDC25C,CDC6,CDKN3,CENPF,E2F1,INHBA	0.0286498
4	177	232	23	CELL_CYCLE_PROCESS	1.03251e-14	ANLN,AURKA,BUB1B,BUB1,CDC25C,CDC6,CDKN3,CENPE,CENPF,E2F1,ESPL1,INHBA,KIF23,NDC80,NEK2,NUSAP1,PKMYT1,PLK1,RAD51,RAD54L,TPX2,UBE2C,ZWINT	3.08364e-12
4	14	232	5	MITOTIC_SISTER_CHROMATID_SEGREGATION	1.87928e-06	CENPE,ESPL1,NDC80,NUSAP1,ZWINT	0.000140946
4	142	232	21	MITOTIC_CELL_CYCLE	1.12133e-14	ANLN,AURKA,BUB1B,BUB1,CDC25C,CDC6,CDKN3,CENPE,CENPF,E2F1,ESPL1,INHBA,KIF23,NDC80,NEK2,NUSAP1,PKMYT1,PLK1,TPX2,UBE2C,ZWINT	3.08364e-12
4	158	232	22	CELL_CYCLE_PHASE	9.32587e-15	ANLN,AURKA,BUB1B,BUB1,CDC25C,CDC6,CDKN3,CENPE,CENPF,E2F1,ESPL1,INHBA,NDC80,NEK2,NUSAP1,PKMYT1,PLK1,RAD51,RAD54L,TPX2,UBE2C,ZWINT	3.08364e-12
4	45	232	6	CELL_CYCLE_CHECKPOINT_GO_0000075	8.04017e-05	BUB1B,BUB1,CCNE2,CDC6,CDT1,ZWINT	0.00510242
4	29	232	7	CHROMOSOME_SEGREGATION	3.03748e-07	CENPE,CENPF,ESPL1,NDC80,NUSAP1,TOP2A,ZWINT	2.50592e-05
4	11	232	3	G1_PHASE_OF_MITOTIC_CELL_CYCLE	0.000625086	CDC25C,CDC6,E2F1	0.0286498
4	27	232	4	GENERATION_OF_A_SIGNAL_INVOLVED_IN_CELL_CELL_SIGNALING	0.000871703	GRM4,INHA,INHBA,RAB3A	0.0378503
4	42	232	5	REGULATION_OF_CYCLIN_DEPENDENT_PROTEIN_KINASE_ACTIVITY	0.000552226	CCNE2,CDC25C,CDC6,CDKN3,PKMYT1	0.0284741
4	10	232	3	NEGATIVE_REGULATION_OF_CYTOKINE_BIOSYNTHETIC_PROCESS	0.000460086	INHA,INHBA,SIGIRR	0.0253047
4	13	232	3	G1_PHASE	0.00105787	CDC25C,CDC6,E2F1	0.043637
4	78	232	15	MITOSIS	1.51423e-12	ANLN,AURKA,BUB1B,BUB1,CDC25C,CENPE,ESPL1,NDC80,NEK2,NUSAP1,PKMYT1,PLK1,TPX2,UBE2C,ZWINT	2.08207e-10
4	289	232	26	CELL_CYCLE_GO_0007049	1.18239e-12	ANLN,AURKA,BUB1B,BUB1,CCNE2,CDC25C,CDC6,CDKN3,CDT1,CENPE,CENPF,E2F1,ESPL1,INHA,INHBA,KIF23,NDC80,NEK2,NUSAP1,PKMYT1,PLK1,RAD51,RAD54L,TPX2,UBE2C,ZWINT	1.95094e-10
4	15	232	5	SISTER_CHROMATID_SEGREGATION	2.78186e-06	CENPE,ESPL1,NDC80,NUSAP1,ZWINT	0.000191253
4	59	232	6	INTERPHASE_OF_MITOTIC_CELL_CYCLE	0.000368467	CDC25C,CDC6,CDKN3,CENPF,E2F1,INHBA	0.0217133
4	170	232	15	REGULATION_OF_CELL_CYCLE	1.07831e-07	ANLN,BUB1B,BUB1,CCNE2,CDC25C,CDC6,CDKN3,CDT1,INHA,INHBA,NEK2,NUSAP1,PKMYT1,UBE2C,ZWINT	9.88455e-06
4	80	232	15	M_PHASE_OF_MITOTIC_CELL_CYCLE	2.23566e-12	ANLN,AURKA,BUB1B,BUB1,CDC25C,CENPE,ESPL1,NDC80,NEK2,NUSAP1,PKMYT1,PLK1,TPX2,UBE2C,ZWINT	2.63488e-10
5	21	264	6	MITOTIC_CELL_CYCLE_CHECKPOINT	1.57491e-06	BUB1B,BUB1,CCNA2,MAD2L1,TTK,ZWINT	9.28075e-05
5	14	264	5	CYTOKINESIS	3.54423e-06	ANLN,BIRC5,NUSAP1,PRC1,RACGAP1	0.000194933
5	105	264	25	M_PHASE	0	ANLN,AURKA,BIRC5,BUB1B,BUB1,CCNA2,CDC25C,CDCA5,CENPE,ESPL1,KIF11,KIF15,KIF2C,MAD2L1,NCAPH,NDC80,NEK2,NUSAP1,PKMYT1,PLK1,RAD51,TPX2,TTK,UBE2C,ZWINT	0
5	95	264	7	SKELETAL_DEVELOPMENT	0.00183581	AEBP1,COL10A1,COL11A1,COL12A1,COL1A2,COMP,INHBA	0.044899
5	40	264	13	REGULATION_OF_MITOSIS	1.58984e-13	ANLN,BIRC5,BUB1B,BUB1,CCNA2,CDC25C,MAD2L1,NEK2,NUSAP1,PKMYT1,TTK,UBE2C,ZWINT	1.63952e-11
5	30	264	6	MICROTUBULE_CYTOSKELETON_ORGANIZATION_AND_BIOGENESIS	1.49957e-05	KIF11,KIF23,KIF2C,NUSAP1,PRC1,TTK	0.000589116
5	65	264	8	INTERPHASE	2.403e-05	BIRC5,CDC25C,CDC6,CDCA5,CDKN3,CENPF,E2F1,INHBA	0.000861947
5	126	264	9	TISSUE_DEVELOPMENT	0.000532305	CASP14,COL11A1,COL1A1,COL5A2,CRABP2,GHSR,HOXB13,HOXC11,S100A7	0.0168905
5	177	264	33	CELL_CYCLE_PROCESS	0	ANLN,AURKA,BIRC5,BUB1B,BUB1,CCNA2,CDC25C,CDC6,CDCA5,CDKN3,CENPE,CENPF,E2F1,ESPL1,INHBA,KIF11,KIF15,KIF23,KIF2C,MAD2L1,NCAPH,NDC80,NEK2,NUSAP1,PKMYT1,PLK1,PRC1,RACGAP1,RAD51,TPX2,TTK,UBE2C,ZWINT	0
5	14	264	7	MITOTIC_SISTER_CHROMATID_SEGREGATION	2.02388e-09	CDCA5,CENPE,ESPL1,NCAPH,NDC80,NUSAP1,ZWINT	1.6697e-07
5	142	264	31	MITOTIC_CELL_CYCLE	0	ANLN,AURKA,BIRC5,BUB1B,BUB1,CCNA2,CDC25C,CDC6,CDCA5,CDKN3,CENPE,CENPF,E2F1,ESPL1,INHBA,KIF11,KIF15,KIF23,KIF2C,MAD2L1,NCAPH,NDC80,NEK2,NUSAP1,PKMYT1,PLK1,PRC1,TPX2,TTK,UBE2C,ZWINT	0
5	158	264	30	CELL_CYCLE_PHASE	0	ANLN,AURKA,BIRC5,BUB1B,BUB1,CCNA2,CDC25C,CDC6,CDCA5,CDKN3,CENPE,CENPF,E2F1,ESPL1,INHBA,KIF11,KIF15,KIF2C,MAD2L1,NCAPH,NDC80,NEK2,NUSAP1,PKMYT1,PLK1,RAD51,TPX2,TTK,UBE2C,ZWINT	0
5	45	264	9	CELL_CYCLE_CHECKPOINT_GO_0000075	1.0453e-07	BIRC5,BUB1B,BUB1,CCNA2,CCNE2,CDC6,MAD2L1,TTK,ZWINT	6.63364e-06
5	29	264	9	CHROMOSOME_SEGREGATION	1.52802e-09	CDCA5,CENPE,CENPF,ESPL1,NCAPH,NDC80,NUSAP1,TOP2A,ZWINT	1.40069e-07
5	15	264	5	ESTABLISHMENT_OF_ORGANELLE_LOCALIZATION	5.23665e-06	BIRC5,CDCA5,CENPE,CENPF,NUSAP1	0.000270015
5	172	264	10	PROTEOLYSIS	0.00131767	CDC20,DPP3,FBXL6,MMP11,MMP13,MMP1,MMP3,OLR1,PLAU,UBE2C	0.0350672
5	16	264	5	CELL_DIVISION	7.5028e-06	ANLN,BIRC5,NUSAP1,PRC1,RACGAP1	0.000343878
5	11	264	3	G1_PHASE_OF_MITOTIC_CELL_CYCLE	0.000910168	CDC25C,CDC6,E2F1	0.0268174
5	63	264	6	EPIDERMIS_DEVELOPMENT	0.00103382	CASP14,COL1A1,COL5A2,CRABP2,HOXB13,S100A7	0.02843
5	42	264	5	REGULATION_OF_CYCLIN_DEPENDENT_PROTEIN_KINASE_ACTIVITY	0.000988879	CCNE2,CDC25C,CDC6,CDKN3,PKMYT1	0.0281319
5	13	264	3	G1_PHASE	0.00153519	CDC25C,CDC6,E2F1	0.0395791
5	8	264	4	MITOTIC_SPINDLE_ORGANIZATION_AND_BIOGENESIS	7.39239e-06	KIF11,KIF23,PRC1,TTK	0.000343878
5	78	264	24	MITOSIS	0	ANLN,AURKA,BIRC5,BUB1B,BUB1,CCNA2,CDC25C,CDCA5,CENPE,ESPL1,KIF11,KIF15,KIF2C,MAD2L1,NCAPH,NDC80,NEK2,NUSAP1,PKMYT1,PLK1,TPX2,TTK,UBE2C,ZWINT	0
5	289	264	35	CELL_CYCLE_GO_0007049	0	ANLN,AURKA,BIRC5,BUB1B,BUB1,CCNA2,CCNE2,CDC20,CDC25C,CDC6,CDCA5,CDKN3,CENPE,CENPF,E2F1,ESPL1,INHBA,KIF11,KIF15,KIF23,KIF2C,MAD2L1,NCAPH,NDC80,NEK2,NUSAP1,PKMYT1,PLK1,PRC1,RACGAP1,RAD51,TPX2,TTK,UBE2C,ZWINT	0
5	15	264	7	SISTER_CHROMATID_SEGREGATION	3.73536e-09	CDCA5,CENPE,ESPL1,NCAPH,NDC80,NUSAP1,ZWINT	2.80152e-07
5	22	264	5	ORGANELLE_LOCALIZATION	4.13206e-05	BIRC5,CDCA5,CENPE,CENPF,NUSAP1	0.00142039
5	103	264	9	CHROMOSOME_ORGANIZATION_AND_BIOGENESIS	0.000116988	CDCA5,CENPE,ESPL1,EZH2,NCAPH,NDC80,NUSAP1,TOP2A,ZWINT	0.00386061
5	59	264	8	INTERPHASE_OF_MITOTIC_CELL_CYCLE	1.1611e-05	BIRC5,CDC25C,CDC6,CDCA5,CDKN3,CENPF,E2F1,INHBA	0.00050416
5	29	264	4	DNA_PACKAGING	0.00185038	CDCA5,NCAPH,NUSAP1,TOP2A	0.044899
5	9	264	4	SPINDLE_ORGANIZATION_AND_BIOGENESIS	1.31138e-05	KIF11,KIF23,PRC1,TTK	0.000540946
5	170	264	17	REGULATION_OF_CELL_CYCLE	1.55459e-08	ANLN,BIRC5,BUB1B,BUB1,CCNA2,CCNE2,CDC25C,CDC6,CDKN3,INHBA,MAD2L1,NEK2,NUSAP1,PKMYT1,TTK,UBE2C,ZWINT	1.06878e-06
5	80	264	24	M_PHASE_OF_MITOTIC_CELL_CYCLE	0	ANLN,AURKA,BIRC5,BUB1B,BUB1,CCNA2,CDC25C,CDCA5,CENPE,ESPL1,KIF11,KIF15,KIF2C,MAD2L1,NCAPH,NDC80,NEK2,NUSAP1,PKMYT1,PLK1,TPX2,TTK,UBE2C,ZWINT	0
5	10	264	4	CHROMOSOME_CONDENSATION	2.15404e-05	CDCA5,NCAPH,NUSAP1,TOP2A	0.000807766
5	71	264	6	ECTODERM_DEVELOPMENT	0.00192882	CASP14,COL1A1,COL5A2,CRABP2,HOXB13,S100A7	0.0454651
6	37	288	5	POSITIVE_REGULATION_OF_RESPONSE_TO_STIMULUS	0.000809384	C2,IL12B,LAT2,NFAM1,PTPRC	0.015176
6	28	288	4	NEGATIVE_REGULATION_OF_MULTICELLULAR_ORGANISMAL_PROCESS	0.00222376	INHBA,LST1,PROC,PTPRC	0.0359726
6	132	288	9	POSITIVE_REGULATION_OF_CELL_PROLIFERATION	0.00137277	CD28,CD86,CXCL10,IL12B,IL21,PTPRC,SIRPG,TNFSF13B,TNFSF4	0.0246204
6	68	288	11	CELL_ACTIVATION	9.75359e-08	CD28,CD4,CLEC7A,IL12B,IL21,INHBA,LAT2,LST1,NFAM1,PTPRC,SIRPG	8.04671e-06
6	17	288	4	T_CELL_PROLIFERATION	0.000307479	CD28,IL12B,IL21,PTPRC	0.00667554
6	46	288	8	POSITIVE_REGULATION_OF_IMMUNE_SYSTEM_PROCESS	3.21109e-06	C2,CD28,IL12B,IL21,LAT2,NFAM1,PTPRC,SIRPG	0.000161457
6	25	288	5	LYMPHOCYTE_DIFFERENTIATION	0.000120091	CD4,IL12B,INHBA,NFAM1,PTPRC	0.00342305
6	68	288	7	HEMOPOIESIS	0.0004148	CD4,IL12B,INHBA,MMP9,NFAM1,PTPRC,SPI1	0.00855526
6	72	288	7	IMMUNE_SYSTEM_DEVELOPMENT	0.000588819	CD4,IL12B,INHBA,MMP9,NFAM1,PTPRC,SPI1	0.0112971
6	13	288	3	NEGATIVE_REGULATION_OF_IMMUNE_SYSTEM_PROCESS	0.00196999	INHBA,LST1,PTPRC	0.0325048
6	242	288	27	DEFENSE_RESPONSE	4.36984e-13	ADORA3,AOAH,C2,C3AR1,CCL11,CCR1,CCR2,CCR4,CCR5,CD84,CLEC5A,CXCL10,CXCL11,CXCL9,GPR68,IL12B,INHBA,LILRB2,LYZ,MNDA,NCF1,NCF2,PLA2G2D,PLA2G7,PTAFR,PTPRC,RNASE6	1.20171e-10
6	177	288	10	CELL_CYCLE_PROCESS	0.00307417	BIRC5,CD28,CENPE,INHBA,PKMYT1,PLK1,PTPRC,RACGAP1,RAD54L,TPX2	0.0478526
6	128	288	12	BEHAVIOR	1.01359e-05	CCL11,CCL7,CCR2,CCR4,CCR5,CCR8,CXCL10,CXCL11,CXCL9,DOCK2,ITGB2,PTAFR	0.000440112
6	26	288	5	POSITIVE_REGULATION_OF_IMMUNE_RESPONSE	0.000146262	C2,IL12B,LAT2,NFAM1,PTPRC	0.00389245
6	83	288	12	LOCOMOTORY_BEHAVIOR	9.23005e-08	CCL11,CCL7,CCR2,CCR4,CCR5,CCR8,CXCL10,CXCL11,CXCL9,DOCK2,ITGB2,PTAFR	8.04671e-06
6	15	288	3	T_CELL_DIFFERENTIATION	0.00304233	CD4,IL12B,PTPRC	0.0478526
6	27	288	5	REGULATION_OF_T_CELL_ACTIVATION	0.000176579	CD28,IL12B,IL21,PTPRC,SIRPG	0.00455067
6	59	288	9	POSITIVE_REGULATION_OF_MULTICELLULAR_ORGANISMAL_PROCESS	2.42904e-06	C2,CD28,IFNG,IL12B,IL21,LAT2,NFAM1,PTPRC,SIRPG	0.000146568
6	36	288	6	LEUKOCYTE_DIFFERENTIATION	7.27306e-05	CD4,IL12B,INHBA,MMP9,NFAM1,PTPRC	0.0023078
6	12	288	4	POSITIVE_REGULATION_OF_T_CELL_PROLIFERATION	6.92288e-05	CD28,IL12B,IL21,PTPRC	0.00228455
6	61	288	11	LEUKOCYTE_ACTIVATION	3.01288e-08	CD28,CD4,CLEC7A,IL12B,IL21,INHBA,LAT2,LST1,NFAM1,PTPRC,SIRPG	3.10704e-06
6	119	288	17	INFLAMMATORY_RESPONSE	2.24428e-10	ADORA3,AOAH,C2,C3AR1,CCL11,CCR1,CCR2,CCR4,CCR5,CXCL10,CXCL11,CXCL9,GPR68,LYZ,PLA2G2D,PLA2G7,PTAFR	4.62883e-08
6	16	288	4	ACTIVATION_OF_IMMUNE_RESPONSE	0.000238886	C2,LAT2,NFAM1,PTPRC	0.00576042
6	93	288	11	CELLULAR_CATION_HOMEOSTASIS	2.48721e-06	ATP1A3,C3AR1,CCL11,CCL7,CCR1,CCR2,CCR4,CCR5,CCR8,CD52,PTPRC	0.000146568
6	17	288	4	B_CELL_ACTIVATION	0.000307479	INHBA,LAT2,NFAM1,PTPRC	0.00667554
6	284	288	14	RESPONSE_TO_CHEMICAL_STIMULUS	0.00183073	AQP9,CCL11,CCL7,CCR2,CCR4,CCR5,CCR8,CLEC7A,CXCL10,CXCL11,CXCL9,DOCK2,ITGB2,PTAFR	0.0308235
6	209	288	28	IMMUNE_RESPONSE	1.44329e-15	AIM2,AQP9,C2,CCR1,CCR2,CCR4,CCR5,CCR8,CD28,CD86,CTLA4,CTSS,FCGR1A,FCGR3A,FYB,GPR65,IGSF6,IL12B,KIR2DL3,LAT2,LILRB2,NFAM1,PDCD1,POU2F2,PTAFR,PTPRC,SEMA7A,TREM2	5.95357e-13
6	70	288	7	HEMOPOIETIC_OR_LYMPHOID_ORGAN_DEVELOPMENT	0.000495752	CD4,IL12B,INHBA,MMP9,NFAM1,PTPRC,SPI1	0.00973799
6	20	288	5	POSITIVE_REGULATION_OF_T_CELL_ACTIVATION	3.80487e-05	CD28,IL12B,IL21,PTPRC,SIRPG	0.00142683
6	189	288	13	HOMEOSTATIC_PROCESS	0.000115699	ATP1A3,C3AR1,CCL11,CCL7,CCR1,CCR2,CCR4,CCR5,CCR8,CD52,INHBA,PTPRC,SPI1	0.00342305
6	131	288	11	CELLULAR_HOMEOSTASIS	6.6016e-05	ATP1A3,C3AR1,CCL11,CCL7,CCR1,CCR2,CCR4,CCR5,CCR8,CD52,PTPRC	0.0022693
6	22	288	5	POSITIVE_REGULATION_OF_LYMPHOCYTE_ACTIVATION	6.25336e-05	CD28,IL12B,IL21,PTPRC,SIRPG	0.00224305
6	293	288	38	IMMUNE_SYSTEM_PROCESS	0	AIM2,AQP9,C2,CCR1,CCR2,CCR4,CCR5,CCR8,CD28,CD4,CD86,CLEC7A,CTLA4,CTSS,DOCK2,FCGR1A,FCGR3A,FYB,GPR65,IGSF6,IL12B,IL21,INHBA,ITGB2,KIR2DL3,LAT2,LILRB2,LST1,MMP9,NFAM1,PDCD1,POU2F2,PTAFR,PTPRC,SEMA7A,SIRPG,SPI1,TREM2	0
6	15	288	4	REGULATION_OF_T_CELL_PROLIFERATION	0.000182027	CD28,IL12B,IL21,PTPRC	0.00455067
6	41	288	7	T_CELL_ACTIVATION	1.52613e-05	CD28,CD4,CLEC7A,IL12B,IL21,PTPRC,SIRPG	0.000629529
6	283	288	23	RESPONSE_TO_EXTERNAL_STIMULUS	1.33374e-08	ADORA3,AOAH,C2,C3AR1,CCL11,CCL7,CCR1,CCR2,CCR4,CCR5,CCR8,CXCL10,CXCL11,CXCL9,DOCK2,GPR68,INHBA,ITGB2,LYZ,PLA2G2D,PLA2G7,PROC,PTAFR	1.5719e-06
6	140	288	11	CHEMICAL_HOMEOSTASIS	0.000120325	ATP1A3,C3AR1,CCL11,CCL7,CCR1,CCR2,CCR4,CCR5,CCR8,CD52,PTPRC	0.00342305
6	12	288	3	POSITIVE_REGULATION_OF_CELL_ADHESION	0.00153809	IL12B,SIRPG,TGM2	0.0264358
6	114	288	11	ION_HOMEOSTASIS	1.80898e-05	ATP1A3,C3AR1,CCL11,CCL7,CCR1,CCR2,CCR4,CCR5,CCR8,CD52,PTPRC	0.00071067
6	33	288	7	REGULATION_OF_LYMPHOCYTE_ACTIVATION	3.327e-06	CD28,IL12B,IL21,INHBA,LST1,PTPRC,SIRPG	0.000161457
6	55	288	11	LYMPHOCYTE_ACTIVATION	9.59471e-09	CD28,CD4,CLEC7A,IL12B,IL21,INHBA,LAT2,LST1,NFAM1,PTPRC,SIRPG	1.5719e-06
6	95	288	11	CATION_HOMEOSTASIS	3.0746e-06	ATP1A3,C3AR1,CCL11,CCL7,CCR1,CCR2,CCR4,CCR5,CCR8,CD52,PTPRC	0.000161457
6	174	288	18	RESPONSE_TO_WOUNDING	1.32131e-08	ADORA3,AOAH,C2,C3AR1,CCL11,CCR1,CCR2,CCR4,CCR5,CXCL10,CXCL11,CXCL9,GPR68,LYZ,PLA2G2D,PLA2G7,PROC,PTAFR	1.5719e-06
6	31	288	5	HUMORAL_IMMUNE_RESPONSE	0.000348042	C2,CD28,PDCD1,POU2F2,TREM2	0.00736244
6	292	288	15	G_PROTEIN_COUPLED_RECEPTOR_PROTEIN_SIGNALING_PATHWAY	0.00084086	ADORA3,C3AR1,CCR1,CCR2,CCR5,CCR8,CXCL9,CXCR6,GPR65,GPR68,GRM4,P2RY6,PIK3CG,PTAFR,RXFP3	0.0154158
6	137	288	14	REGULATION_OF_MULTICELLULAR_ORGANISMAL_PROCESS	6.50624e-07	ADORA3,C2,CD28,IFNG,IL12B,IL21,INHBA,LAT2,LST1,NFAM1,PROC,PTPRC,SIRPG,TNNT1	4.47304e-05
6	60	288	10	REGULATION_OF_IMMUNE_SYSTEM_PROCESS	2.81649e-07	C2,CD28,IL12B,IL21,INHBA,LAT2,LST1,NFAM1,PTPRC,SIRPG	2.11237e-05
6	51	288	8	CELLULAR_DEFENSE_RESPONSE	7.18385e-06	CCR2,CCR5,CLEC5A,CXCL9,LILRB2,MNDA,NCF1,NCF2	0.00032926
6	29	288	5	REGULATION_OF_IMMUNE_RESPONSE	0.000251364	C2,IL12B,LAT2,NFAM1,PTPRC	0.00576042
7	21	189	4	MITOTIC_CELL_CYCLE_CHECKPOINT	0.000146303	BUB1B,BUB1,CCNA2,ZWINT	0.00754376
7	14	189	4	CYTOKINESIS	2.63019e-05	ANLN,BIRC5,NUSAP1,PRC1	0.00154993
7	105	189	18	M_PHASE	1.77636e-15	ANLN,AURKA,BIRC5,BUB1B,BUB1,CCNA2,CDC25C,ESPL1,KIF15,NCAPH,NDC80,NEK2,NUSAP1,PKMYT1,PLK1,TPX2,UBE2C,ZWINT	2.44249e-13
7	95	189	10	SKELETAL_DEVELOPMENT	4.73834e-07	BMPR1B,COL10A1,COL11A1,COL12A1,COL1A2,COMP,DMP1,INHBA,MATN3,POSTN	3.55375e-05
7	40	189	11	REGULATION_OF_MITOSIS	2.55729e-12	ANLN,BIRC5,BUB1B,BUB1,CCNA2,CDC25C,NEK2,NUSAP1,PKMYT1,UBE2C,ZWINT	3.01395e-10
7	177	189	23	CELL_CYCLE_PROCESS	1.11022e-16	ANLN,AURKA,BIRC5,BUB1B,BUB1,CCNA2,CDC25C,CDKN3,CENPF,ESPL1,INHBA,KIF15,KIF23,NCAPH,NDC80,NEK2,NUSAP1,PKMYT1,PLK1,PRC1,TPX2,UBE2C,ZWINT	2.28983e-14
7	14	189	5	MITOTIC_SISTER_CHROMATID_SEGREGATION	6.82959e-07	ESPL1,NCAPH,NDC80,NUSAP1,ZWINT	4.69534e-05
7	142	189	23	MITOTIC_CELL_CYCLE	0	ANLN,AURKA,BIRC5,BUB1B,BUB1,CCNA2,CDC25C,CDKN3,CENPF,ESPL1,INHBA,KIF15,KIF23,NCAPH,NDC80,NEK2,NUSAP1,PKMYT1,PLK1,PRC1,TPX2,UBE2C,ZWINT	0
7	158	189	21	CELL_CYCLE_PHASE	1.55431e-15	ANLN,AURKA,BIRC5,BUB1B,BUB1,CCNA2,CDC25C,CDKN3,CENPF,ESPL1,INHBA,KIF15,NCAPH,NDC80,NEK2,NUSAP1,PKMYT1,PLK1,TPX2,UBE2C,ZWINT	2.44249e-13
7	45	189	5	CELL_CYCLE_CHECKPOINT_GO_0000075	0.000299336	BIRC5,BUB1B,BUB1,CCNA2,ZWINT	0.0137196
7	29	189	7	CHROMOSOME_SEGREGATION	7.50719e-08	CENPF,ESPL1,NCAPH,NDC80,NUSAP1,TOP2A,ZWINT	6.88159e-06
7	15	189	3	ESTABLISHMENT_OF_ORGANELLE_LOCALIZATION	0.000910085	BIRC5,CENPF,NUSAP1	0.037541
7	16	189	4	CELL_DIVISION	4.68441e-05	ANLN,BIRC5,NUSAP1,PRC1	0.00257642
7	78	189	18	MITOSIS	0	ANLN,AURKA,BIRC5,BUB1B,BUB1,CCNA2,CDC25C,ESPL1,KIF15,NCAPH,NDC80,NEK2,NUSAP1,PKMYT1,PLK1,TPX2,UBE2C,ZWINT	0
7	289	189	23	CELL_CYCLE_GO_0007049	4.48186e-12	ANLN,AURKA,BIRC5,BUB1B,BUB1,CCNA2,CDC25C,CDKN3,CENPF,ESPL1,INHBA,KIF15,KIF23,NCAPH,NDC80,NEK2,NUSAP1,PKMYT1,PLK1,PRC1,TPX2,UBE2C,ZWINT	4.62192e-10
7	15	189	5	SISTER_CHROMATID_SEGREGATION	1.01351e-06	ESPL1,NCAPH,NDC80,NUSAP1,ZWINT	6.43192e-05
7	59	189	5	INTERPHASE_OF_MITOTIC_CELL_CYCLE	0.00105726	BIRC5,CDC25C,CDKN3,CENPF,INHBA	0.0415352
7	170	189	13	REGULATION_OF_CELL_CYCLE	3.8794e-07	ANLN,BIRC5,BUB1B,BUB1,CCNA2,CDC25C,CDKN3,INHBA,NEK2,NUSAP1,PKMYT1,UBE2C,ZWINT	3.20051e-05
7	80	189	18	M_PHASE_OF_MITOTIC_CELL_CYCLE	0	ANLN,AURKA,BIRC5,BUB1B,BUB1,CCNA2,CDC25C,ESPL1,KIF15,NCAPH,NDC80,NEK2,NUSAP1,PKMYT1,PLK1,TPX2,UBE2C,ZWINT	0
7	10	189	3	CHROMOSOME_CONDENSATION	0.000251971	NCAPH,NUSAP1,TOP2A	0.012228
8	228	266	15	DNA_METABOLIC_PROCESS	2.32833e-05	BLM,CDC6,CDT1,EXO1,FANCA,HELLS,KPNA2,MCM2,POLE,POLQ,RAD51,RAD54L,RECQL4,RNASEH2A,TOP2A	0.000686026
8	114	266	8	DNA_REPAIR	0.00126911	BLM,EXO1,FANCA,POLE,POLQ,RAD51,RAD54L,RECQL4	0.0261754
8	21	266	6	MITOTIC_CELL_CYCLE_CHECKPOINT	1.6456e-06	BUB1B,BUB1,CCNA2,MAD2L1,TTK,ZWINT	7.986e-05
8	14	266	5	CYTOKINESIS	3.6777e-06	ANLN,BIRC5,NUSAP1,PRC1,RACGAP1	0.00015969
8	28	266	4	NEGATIVE_REGULATION_OF_MULTICELLULAR_ORGANISMAL_PROCESS	0.00166372	INHA,INHBA,PROC,TMPRSS6	0.0311947
8	145	266	11	REGULATION_OF_KINASE_ACTIVITY	8.15038e-05	AZU1,CCND1,CCNE2,CDC25A,CDC25C,CDC6,CDKN3,CKS2,GRM4,PAK1,PKMYT1	0.00216612
8	143	266	11	REGULATION_OF_PROTEIN_KINASE_ACTIVITY	7.18686e-05	AZU1,CCND1,CCNE2,CDC25A,CDC25C,CDC6,CDKN3,CKS2,GRM4,PAK1,PKMYT1	0.00197639
8	292	266	14	REGULATION_OF_MOLECULAR_FUNCTION	0.00112486	AIFM3,AZU1,BIRC5,CCND1,CCNE2,CDC25A,CDC25C,CDC6,CDKN3,CKS2,GRM4,PAK1,PKMYT1,RSF1	0.0242862
8	181	266	10	RESPONSE_TO_ENDOGENOUS_STIMULUS	0.00203643	BLM,CCNA2,EXO1,FANCA,GATA3,POLE,POLQ,RAD51,RAD54L,RECQL4	0.0373346
8	105	266	28	M_PHASE	0	ANLN,AURKA,BIRC5,BUB1B,BUB1,CCNA2,CDC25C,CDCA5,CENPE,CIT,ESPL1,KIF11,KIF15,KIF2C,KPNA2,MAD2L1,NCAPH,NDC80,NEK2,NUSAP1,PKMYT1,PLK1,RAD51,RAD54L,TPX2,TTK,UBE2C,ZWINT	0
8	149	266	11	REGULATION_OF_TRANSFERASE_ACTIVITY	0.000104127	AZU1,CCND1,CCNE2,CDC25A,CDC25C,CDC6,CDKN3,CKS2,GRM4,PAK1,PKMYT1	0.00260317
8	73	266	7	MICROTUBULE_BASED_PROCESS	0.000398626	KIF11,KIF23,KIF2C,KPNA2,NUSAP1,PRC1,TTK	0.00967254
8	40	266	13	REGULATION_OF_MITOSIS	1.75082e-13	ANLN,BIRC5,BUB1B,BUB1,CCNA2,CDC25C,MAD2L1,NEK2,NUSAP1,PKMYT1,TTK,UBE2C,ZWINT	1.60492e-11
8	30	266	6	MICROTUBULE_CYTOSKELETON_ORGANIZATION_AND_BIOGENESIS	1.56518e-05	KIF11,KIF23,KIF2C,NUSAP1,PRC1,TTK	0.000506114
8	65	266	11	INTERPHASE	2.66294e-08	BIRC5,CDC25C,CDC6,CDCA5,CDKN3,CENPF,E2F1,INHBA,KPNA2,POLE,TIMELESS	1.56923e-06
8	177	266	38	CELL_CYCLE_PROCESS	0	ANLN,AURKA,BIRC5,BUB1B,BUB1,CCNA2,CDC25C,CDC6,CDCA5,CDKN3,CENPE,CENPF,CIT,E2F1,ESPL1,INHBA,KIF11,KIF15,KIF23,KIF2C,KPNA2,MAD2L1,NCAPH,NDC80,NEK2,NUSAP1,PKMYT1,PLK1,POLE,PRC1,RACGAP1,RAD51,RAD54L,TIMELESS,TPX2,TTK,UBE2C,ZWINT	0
8	14	266	7	MITOTIC_SISTER_CHROMATID_SEGREGATION	2.13312e-09	CDCA5,CENPE,ESPL1,NCAPH,NDC80,NUSAP1,ZWINT	1.59984e-07
8	142	266	34	MITOTIC_CELL_CYCLE	0	ANLN,AURKA,BIRC5,BUB1B,BUB1,CCNA2,CDC25C,CDC6,CDCA5,CDKN3,CENPE,CENPF,CIT,E2F1,ESPL1,INHBA,KIF11,KIF15,KIF23,KIF2C,KPNA2,MAD2L1,NCAPH,NDC80,NEK2,NUSAP1,PKMYT1,PLK1,POLE,PRC1,TPX2,TTK,UBE2C,ZWINT	0
8	158	266	35	CELL_CYCLE_PHASE	0	ANLN,AURKA,BIRC5,BUB1B,BUB1,CCNA2,CDC25C,CDC6,CDCA5,CDKN3,CENPE,CENPF,CIT,E2F1,ESPL1,INHBA,KIF11,KIF15,KIF2C,KPNA2,MAD2L1,NCAPH,NDC80,NEK2,NUSAP1,PKMYT1,PLK1,POLE,RAD51,RAD54L,TIMELESS,TPX2,TTK,UBE2C,ZWINT	0
8	45	266	10	CELL_CYCLE_CHECKPOINT_GO_0000075	7.28051e-09	BIRC5,BUB1B,BUB1,CCNA2,CCNE2,CDC6,CDT1,MAD2L1,TTK,ZWINT	4.62032e-07
8	29	266	9	CHROMOSOME_SEGREGATION	1.63297e-09	CDCA5,CENPE,CENPF,ESPL1,NCAPH,NDC80,NUSAP1,TOP2A,ZWINT	1.3472e-07
8	15	266	5	ESTABLISHMENT_OF_ORGANELLE_LOCALIZATION	5.43321e-06	BIRC5,CDCA5,CENPE,CENPF,NUSAP1	0.00022412
8	16	266	5	CELL_DIVISION	7.78351e-06	ANLN,BIRC5,NUSAP1,PRC1,RACGAP1	0.000291882
8	11	266	3	G1_PHASE_OF_MITOTIC_CELL_CYCLE	0.000930307	CDC25C,CDC6,E2F1	0.0213195
8	87	266	7	DNA_REPLICATION	0.00114807	CDC6,CDT1,EXO1,MCM2,POLE,RAD51,RNASEH2A	0.0242862
8	250	266	13	REGULATION_OF_CATALYTIC_ACTIVITY	0.000803562	AIFM3,AZU1,BIRC5,CCND1,CCNE2,CDC25A,CDC25C,CDC6,CDKN3,CKS2,GRM4,PAK1,PKMYT1	0.0189411
8	42	266	8	REGULATION_OF_CYCLIN_DEPENDENT_PROTEIN_KINASE_ACTIVITY	8.5711e-07	CCND1,CCNE2,CDC25A,CDC25C,CDC6,CDKN3,CKS2,PKMYT1	4.41947e-05
8	42	266	5	DNA_RECOMBINATION	0.0010228	BLM,EXO1,KPNA2,RAD51,RAD54L	0.0228057
8	13	266	3	G1_PHASE	0.00156883	CDC25C,CDC6,E2F1	0.0307285
8	8	266	4	MITOTIC_SPINDLE_ORGANIZATION_AND_BIOGENESIS	7.61683e-06	KIF11,KIF23,PRC1,TTK	0.000291882
8	78	266	25	MITOSIS	0	ANLN,AURKA,BIRC5,BUB1B,BUB1,CCNA2,CDC25C,CDCA5,CENPE,CIT,ESPL1,KIF11,KIF15,KIF2C,MAD2L1,NCAPH,NDC80,NEK2,NUSAP1,PKMYT1,PLK1,TPX2,TTK,UBE2C,ZWINT	0
8	289	266	47	CELL_CYCLE_GO_0007049	0	ANLN,AURKA,BIRC5,BUB1B,BUB1,CCNA2,CCND1,CCNE2,CDC20,CDC25A,CDC25C,CDC6,CDCA5,CDKN3,CDT1,CENPE,CENPF,CIT,CKS2,DHRS2,E2F1,ESPL1,INHA,INHBA,KIF11,KIF15,KIF23,KIF2C,KPNA2,MAD2L1,MCM2,NCAPH,NDC80,NEK2,NUSAP1,PKMYT1,PLK1,POLE,PRC1,RACGAP1,RAD51,RAD54L,TIMELESS,TPX2,TTK,UBE2C,ZWINT	0
8	15	266	7	SISTER_CHROMATID_SEGREGATION	3.9365e-09	CDCA5,CENPE,ESPL1,NCAPH,NDC80,NUSAP1,ZWINT	2.70635e-07
8	22	266	5	ORGANELLE_LOCALIZATION	4.28366e-05	BIRC5,CDCA5,CENPE,CENPF,NUSAP1	0.00121863
8	185	266	10	CYTOSKELETON_ORGANIZATION_AND_BIOGENESIS	0.0023897	ANLN,KIF11,KIF23,KIF2C,KPNA2,NUSAP1,PAK1,PRC1,RACGAP1,TTK	0.0426253
8	15	266	3	POSITIVE_REGULATION_OF_CELL_CYCLE	0.00242835	BIRC5,CCND1,NUSAP1	0.0426253
8	103	266	11	CHROMOSOME_ORGANIZATION_AND_BIOGENESIS	3.18699e-06	CDCA5,CENPE,ESPL1,EZH2,HELLS,NCAPH,NDC80,NUSAP1,RSF1,TOP2A,ZWINT	0.000146071
8	59	266	10	INTERPHASE_OF_MITOTIC_CELL_CYCLE	1.14122e-07	BIRC5,CDC25C,CDC6,CDCA5,CDKN3,CENPF,E2F1,INHBA,KPNA2,POLE	6.27669e-06
8	29	266	6	DNA_PACKAGING	1.27177e-05	CDCA5,HELLS,NCAPH,NUSAP1,RSF1,TOP2A	0.00045618
8	9	266	4	SPINDLE_ORGANIZATION_AND_BIOGENESIS	1.35105e-05	KIF11,KIF23,PRC1,TTK	0.000464422
8	146	266	9	RESPONSE_TO_DNA_DAMAGE_STIMULUS	0.00160161	BLM,CCNA2,EXO1,FANCA,POLE,POLQ,RAD51,RAD54L,RECQL4	0.0307285
8	170	266	24	REGULATION_OF_CELL_CYCLE	8.65974e-15	ANLN,BIRC5,BUB1B,BUB1,CCNA2,CCND1,CCNE2,CDC25A,CDC25C,CDC6,CDKN3,CDT1,CKS2,DHRS2,INHA,INHBA,MAD2L1,NEK2,NUSAP1,PKMYT1,TIMELESS,TTK,UBE2C,ZWINT	8.93036e-13
8	80	266	25	M_PHASE_OF_MITOTIC_CELL_CYCLE	0	ANLN,AURKA,BIRC5,BUB1B,BUB1,CCNA2,CDC25C,CDCA5,CENPE,CIT,ESPL1,KIF11,KIF15,KIF2C,MAD2L1,NCAPH,NDC80,NEK2,NUSAP1,PKMYT1,PLK1,TPX2,TTK,UBE2C,ZWINT	0
8	10	266	4	CHROMOSOME_CONDENSATION	2.21894e-05	CDCA5,NCAPH,NUSAP1,TOP2A	0.00067801
8	27	266	4	G1_S_TRANSITION_OF_MITOTIC_CELL_CYCLE	0.0014469	CDCA5,CDKN3,INHBA,POLE	0.0291144
9	14	282	5	CYTOKINESIS	4.89411e-06	ANLN,BIRC5,NUSAP1,PRC1,RACGAP1	0.000403764
9	105	282	16	M_PHASE	2.1059e-10	ANLN,AURKA,BIRC5,CCNA2,CDC25C,CDCA5,KIF2C,NEK2,NUSAP1,PKMYT1,PLK1,RAD51,RAD54L,TPX2,UBE2C,ZWINT	3.47474e-08
9	95	282	9	SKELETAL_DEVELOPMENT	0.000103119	BMPR1B,CHRD,COL10A1,COL11A1,COL2A1,FGFR3,INHBA,MATN3,TBX3	0.00607667
9	40	282	9	REGULATION_OF_MITOSIS	6.16256e-08	ANLN,BIRC5,CCNA2,CDC25C,NEK2,NUSAP1,PKMYT1,UBE2C,ZWINT	6.35514e-06
9	65	282	8	INTERPHASE	3.84723e-05	BIRC5,CDC25C,CDC6,CDCA5,CDKN3,CENPF,E2F1,INHBA	0.00244151
9	9	282	3	RESPONSE_TO_STEROID_HORMONE_STIMULUS	0.000577507	GATA3,GSTM3,KRT19	0.0238222
9	177	282	23	CELL_CYCLE_PROCESS	6.67244e-13	ANLN,AURKA,BIRC5,CCNA2,CDC25C,CDC6,CDCA5,CDKN3,CENPF,E2F1,INHBA,KIF2C,NEK2,NUSAP1,PKMYT1,PLK1,PRC1,RACGAP1,RAD51,RAD54L,TPX2,UBE2C,ZWINT	5.50476e-10
9	142	282	20	MITOTIC_CELL_CYCLE	4.90818e-12	ANLN,AURKA,BIRC5,CCNA2,CDC25C,CDC6,CDCA5,CDKN3,CENPF,E2F1,INHBA,KIF2C,NEK2,NUSAP1,PKMYT1,PLK1,PRC1,TPX2,UBE2C,ZWINT	1.34975e-09
9	158	282	21	CELL_CYCLE_PHASE	4.45644e-12	ANLN,AURKA,BIRC5,CCNA2,CDC25C,CDC6,CDCA5,CDKN3,CENPF,E2F1,INHBA,KIF2C,NEK2,NUSAP1,PKMYT1,PLK1,RAD51,RAD54L,TPX2,UBE2C,ZWINT	1.34975e-09
9	29	282	5	CHROMOSOME_SEGREGATION	0.000227989	CDCA5,CENPF,NUSAP1,TOP2A,ZWINT	0.0104495
9	15	282	4	ESTABLISHMENT_OF_ORGANELLE_LOCALIZATION	0.000167873	BIRC5,CDCA5,CENPF,NUSAP1	0.00814678
9	16	282	5	CELL_DIVISION	1.03385e-05	ANLN,BIRC5,NUSAP1,PRC1,RACGAP1	0.000775391
9	11	282	3	G1_PHASE_OF_MITOTIC_CELL_CYCLE	0.00110174	CDC25C,CDC6,E2F1	0.0363575
9	42	282	6	REGULATION_OF_CYCLIN_DEPENDENT_PROTEIN_KINASE_ACTIVITY	0.000157924	CCND1,CCNE2,CDC25C,CDC6,CDKN3,PKMYT1	0.00814678
9	78	282	14	MITOSIS	3.07836e-10	ANLN,AURKA,BIRC5,CCNA2,CDC25C,CDCA5,KIF2C,NEK2,NUSAP1,PKMYT1,PLK1,TPX2,UBE2C,ZWINT	4.23274e-08
9	289	282	26	CELL_CYCLE_GO_0007049	1.00331e-10	ANLN,AURKA,BIRC5,CCNA2,CCND1,CCNE2,CDC25C,CDC6,CDCA5,CDKN3,CENPF,E2F1,INHBA,KIF2C,NEK2,NUSAP1,PKMYT1,PLK1,PRC1,RACGAP1,RAD51,RAD54L,TBX3,TPX2,UBE2C,ZWINT	2.06933e-08
9	22	282	4	ORGANELLE_LOCALIZATION	0.000807203	BIRC5,CDCA5,CENPF,NUSAP1	0.0291636
9	15	282	4	POSITIVE_REGULATION_OF_CELL_CYCLE	0.000167873	BIRC5,CCND1,NUSAP1,TBX3	0.00814678
9	59	282	8	INTERPHASE_OF_MITOTIC_CELL_CYCLE	1.87134e-05	BIRC5,CDC25C,CDC6,CDCA5,CDKN3,CENPF,E2F1,INHBA	0.00128654
9	170	282	15	REGULATION_OF_CELL_CYCLE	1.31277e-06	ANLN,BIRC5,CCNA2,CCND1,CCNE2,CDC25C,CDC6,CDKN3,INHBA,NEK2,NUSAP1,PKMYT1,TBX3,UBE2C,ZWINT	0.000120337
9	80	282	14	M_PHASE_OF_MITOTIC_CELL_CYCLE	4.37836e-10	ANLN,AURKA,BIRC5,CCNA2,CDC25C,CDCA5,KIF2C,NEK2,NUSAP1,PKMYT1,PLK1,TPX2,UBE2C,ZWINT	5.16022e-08
9	10	282	3	CHROMOSOME_CONDENSATION	0.000813046	CDCA5,NUSAP1,TOP2A	0.0291636
10	114	269	8	DNA_REPAIR	0.00136294	EXO1,FEN1,NBN,POLQ,RAD21,RAD54B,RECQL4,UBE2V2	0.0488882
10	105	269	19	M_PHASE	7.01661e-14	AURKA,BIRC5,BUB1,CDC25C,CDCA5,CENPE,CIT,ESPL1,KIF2C,NBN,NEK2,NUSAP1,PKMYT1,PLK1,RAD21,RAD54B,TPX2,TTK,UBE2C	1.44718e-11
10	40	269	9	REGULATION_OF_MITOSIS	4.1084e-08	BIRC5,BUB1,CDC25C,NBN,NEK2,NUSAP1,PKMYT1,TTK,UBE2C	4.23679e-06
10	65	269	8	INTERPHASE	2.74854e-05	BIRC5,CDC25C,CDC6,CDCA5,CDKN3,CENPF,E2F1,TIMELESS	0.00188962
10	177	269	24	CELL_CYCLE_PROCESS	2.77556e-14	AURKA,BIRC5,BUB1,CDC25C,CDC6,CDCA5,CDKN3,CENPE,CENPF,CIT,E2F1,ESPL1,KIF2C,NBN,NEK2,NUSAP1,PKMYT1,PLK1,RAD21,RAD54B,TIMELESS,TPX2,TTK,UBE2C	1.14492e-11
10	14	269	4	MITOTIC_SISTER_CHROMATID_SEGREGATION	0.000104175	CDCA5,CENPE,ESPL1,NUSAP1	0.00572965
10	142	269	21	MITOTIC_CELL_CYCLE	2.11386e-13	AURKA,BIRC5,BUB1,CDC25C,CDC6,CDCA5,CDKN3,CENPE,CENPF,CIT,E2F1,ESPL1,KIF2C,NBN,NEK2,NUSAP1,PKMYT1,PLK1,TPX2,TTK,UBE2C	2.90656e-11
10	158	269	24	CELL_CYCLE_PHASE	1.9984e-15	AURKA,BIRC5,BUB1,CDC25C,CDC6,CDCA5,CDKN3,CENPE,CENPF,CIT,E2F1,ESPL1,KIF2C,NBN,NEK2,NUSAP1,PKMYT1,PLK1,RAD21,RAD54B,TIMELESS,TPX2,TTK,UBE2C	1.64868e-12
10	45	269	6	CELL_CYCLE_CHECKPOINT_GO_0000075	0.000180803	BIRC5,BUB1,CCNE2,CDC6,NBN,TTK	0.00828682
10	29	269	6	CHROMOSOME_SEGREGATION	1.35552e-05	CDCA5,CENPE,CENPF,ESPL1,NUSAP1,TOP2A	0.0011183
10	15	269	5	ESTABLISHMENT_OF_ORGANELLE_LOCALIZATION	5.7389e-06	BIRC5,CDCA5,CENPE,CENPF,NUSAP1	0.000526066
10	11	269	3	G1_PHASE_OF_MITOTIC_CELL_CYCLE	0.000961046	CDC25C,CDC6,E2F1	0.0377554
10	42	269	5	REGULATION_OF_CYCLIN_DEPENDENT_PROTEIN_KINASE_ACTIVITY	0.0010753	CCNE2,CDC25C,CDC6,CDKN3,PKMYT1	0.0403239
10	21	269	5	DOUBLE_STRAND_BREAK_REPAIR	3.54609e-05	FEN1,NBN,RAD21,RAD54B,UBE2V2	0.0022504
10	78	269	17	MITOSIS	5.91749e-14	AURKA,BIRC5,BUB1,CDC25C,CDCA5,CENPE,CIT,ESPL1,KIF2C,NBN,NEK2,NUSAP1,PKMYT1,PLK1,TPX2,TTK,UBE2C	1.44718e-11
10	289	269	26	CELL_CYCLE_GO_0007049	3.50255e-11	AURKA,BIRC5,BUB1,CCNE2,CDC20,CDC25C,CDC6,CDCA5,CDKN3,CENPE,CENPF,CIT,E2F1,ESPL1,KIF2C,NBN,NEK2,NUSAP1,PKMYT1,PLK1,RAD21,RAD54B,TIMELESS,TPX2,TTK,UBE2C	4.12801e-09
10	15	269	4	SISTER_CHROMATID_SEGREGATION	0.000139971	CDCA5,CENPE,ESPL1,NUSAP1	0.00679269
10	22	269	5	ORGANELLE_LOCALIZATION	4.51913e-05	BIRC5,CDCA5,CENPE,CENPF,NUSAP1	0.00266306
10	103	269	8	CHROMOSOME_ORGANIZATION_AND_BIOGENESIS	0.000702275	CDCA5,CENPE,ESPL1,EZH2,HDAC11,NBN,NUSAP1,TOP2A	0.0292353
10	59	269	7	INTERPHASE_OF_MITOTIC_CELL_CYCLE	0.000111537	BIRC5,CDC25C,CDC6,CDCA5,CDKN3,CENPF,E2F1	0.00575111
10	170	269	13	REGULATION_OF_CELL_CYCLE	1.91268e-05	BIRC5,BUB1,CCNE2,CDC25C,CDC6,CDKN3,NBN,NEK2,NUSAP1,PKMYT1,TIMELESS,TTK,UBE2C	0.00143451
10	80	269	17	M_PHASE_OF_MITOTIC_CELL_CYCLE	9.25926e-14	AURKA,BIRC5,BUB1,CDC25C,CDCA5,CENPE,CIT,ESPL1,KIF2C,NBN,NEK2,NUSAP1,PKMYT1,PLK1,TPX2,TTK,UBE2C	1.52778e-11
10	10	269	3	CHROMOSOME_CONDENSATION	0.000708735	CDCA5,NUSAP1,TOP2A	0.0292353
11	21	215	5	MITOTIC_CELL_CYCLE_CHECKPOINT	1.20516e-05	BUB1B,BUB1,CCNA2,TTK,ZWINT	0.000432287
11	14	215	6	CYTOKINESIS	2.86403e-08	ANLN,BIRC5,BRCA2,NUSAP1,PRC1,RACGAP1	1.81756e-06
11	145	215	8	REGULATION_OF_KINASE_ACTIVITY	0.00153453	CCNE2,CDC25C,CDC6,CDKN3,CKS2,ERBB2,PKMYT1,TRIB3	0.037235
11	143	215	8	REGULATION_OF_PROTEIN_KINASE_ACTIVITY	0.0014045	CCNE2,CDC25C,CDC6,CDKN3,CKS2,ERBB2,PKMYT1,TRIB3	0.0351126
11	105	215	26	M_PHASE	0	ANLN,AURKA,BIRC5,BUB1B,BUB1,CCNA2,CDC25C,CDCA5,CENPE,CIT,ESPL1,KIF11,KIF15,KIF2C,NCAPH,NDC80,NEK2,NUSAP1,PKMYT1,PLK1,RAD51,RAD54L,TPX2,TTK,UBE2C,ZWINT	0
11	149	215	8	REGULATION_OF_TRANSFERASE_ACTIVITY	0.00182318	CCNE2,CDC25C,CDC6,CDKN3,CKS2,ERBB2,PKMYT1,TRIB3	0.042975
11	73	215	6	MICROTUBULE_BASED_PROCESS	0.000778208	KIF11,KIF23,KIF2C,NUSAP1,PRC1,TTK	0.0214007
11	40	215	12	REGULATION_OF_MITOSIS	3.62932e-13	ANLN,BIRC5,BUB1B,BUB1,CCNA2,CDC25C,NEK2,NUSAP1,PKMYT1,TTK,UBE2C,ZWINT	3.74274e-11
11	30	215	6	MICROTUBULE_CYTOSKELETON_ORGANIZATION_AND_BIOGENESIS	4.63458e-06	KIF11,KIF23,KIF2C,NUSAP1,PRC1,TTK	0.000201238
11	65	215	8	INTERPHASE	5.3983e-06	BIRC5,CDC25C,CDC6,CDCA5,CDKN3,CENPF,E2F1,INHBA	0.00022268
11	177	215	35	CELL_CYCLE_PROCESS	0	ANLN,AURKA,BIRC5,BRCA2,BUB1B,BUB1,CCNA2,CDC25C,CDC6,CDCA5,CDKN3,CENPE,CENPF,CIT,E2F1,ESPL1,INHBA,KIF11,KIF15,KIF23,KIF2C,NCAPH,NDC80,NEK2,NUSAP1,PKMYT1,PLK1,PRC1,RACGAP1,RAD51,RAD54L,TPX2,TTK,UBE2C,ZWINT	0
11	14	215	7	MITOTIC_SISTER_CHROMATID_SEGREGATION	4.82182e-10	CDCA5,CENPE,ESPL1,NCAPH,NDC80,NUSAP1,ZWINT	3.978e-08
11	142	215	31	MITOTIC_CELL_CYCLE	0	ANLN,AURKA,BIRC5,BUB1B,BUB1,CCNA2,CDC25C,CDC6,CDCA5,CDKN3,CENPE,CENPF,CIT,E2F1,ESPL1,INHBA,KIF11,KIF15,KIF23,KIF2C,NCAPH,NDC80,NEK2,NUSAP1,PKMYT1,PLK1,PRC1,TPX2,TTK,UBE2C,ZWINT	0
11	158	215	31	CELL_CYCLE_PHASE	0	ANLN,AURKA,BIRC5,BUB1B,BUB1,CCNA2,CDC25C,CDC6,CDCA5,CDKN3,CENPE,CENPF,CIT,E2F1,ESPL1,INHBA,KIF11,KIF15,KIF2C,NCAPH,NDC80,NEK2,NUSAP1,PKMYT1,PLK1,RAD51,RAD54L,TPX2,TTK,UBE2C,ZWINT	0
11	45	215	8	CELL_CYCLE_CHECKPOINT_GO_0000075	2.98067e-07	BIRC5,BUB1B,BUB1,CCNA2,CCNE2,CDC6,TTK,ZWINT	1.63937e-05
11	29	215	9	CHROMOSOME_SEGREGATION	2.48226e-10	CDCA5,CENPE,CENPF,ESPL1,NCAPH,NDC80,NUSAP1,TOP2A,ZWINT	2.27541e-08
11	15	215	5	ESTABLISHMENT_OF_ORGANELLE_LOCALIZATION	1.91389e-06	BIRC5,CDCA5,CENPE,CENPF,NUSAP1	9.86851e-05
11	16	215	6	CELL_DIVISION	7.44818e-08	ANLN,BIRC5,BRCA2,NUSAP1,PRC1,RACGAP1	4.38911e-06
11	11	215	3	G1_PHASE_OF_MITOTIC_CELL_CYCLE	0.000500553	CDC25C,CDC6,E2F1	0.0142399
11	42	215	6	REGULATION_OF_CYCLIN_DEPENDENT_PROTEIN_KINASE_ACTIVITY	3.52472e-05	CCNE2,CDC25C,CDC6,CDKN3,CKS2,PKMYT1	0.001077
11	13	215	3	G1_PHASE	0.000848617	CDC25C,CDC6,E2F1	0.0223507
11	8	215	4	MITOTIC_SPINDLE_ORGANIZATION_AND_BIOGENESIS	3.27079e-06	KIF11,KIF23,PRC1,TTK	0.000149911
11	78	215	24	MITOSIS	0	ANLN,AURKA,BIRC5,BUB1B,BUB1,CCNA2,CDC25C,CDCA5,CENPE,CIT,ESPL1,KIF11,KIF15,KIF2C,NCAPH,NDC80,NEK2,NUSAP1,PKMYT1,PLK1,TPX2,TTK,UBE2C,ZWINT	0
11	289	215	38	CELL_CYCLE_GO_0007049	0	ANLN,AURKA,BIRC5,BRCA2,BUB1B,BUB1,CCNA2,CCNE2,CDC20,CDC25C,CDC6,CDCA5,CDKN3,CENPE,CENPF,CIT,CKS2,E2F1,ESPL1,INHBA,KIF11,KIF15,KIF23,KIF2C,NCAPH,NDC80,NEK2,NUSAP1,PKMYT1,PLK1,PRC1,RACGAP1,RAD51,RAD54L,TPX2,TTK,UBE2C,ZWINT	0
11	15	215	7	SISTER_CHROMATID_SEGREGATION	8.92633e-10	CDCA5,CENPE,ESPL1,NCAPH,NDC80,NUSAP1,ZWINT	6.13685e-08
11	22	215	5	ORGANELLE_LOCALIZATION	1.54069e-05	BIRC5,CDCA5,CENPE,CENPF,NUSAP1	0.000508428
11	185	215	9	CYTOSKELETON_ORGANIZATION_AND_BIOGENESIS	0.00190252	ANLN,KIF11,KIF23,KIF2C,LASP1,NUSAP1,PRC1,RACGAP1,TTK	0.0435993
11	103	215	9	CHROMOSOME_ORGANIZATION_AND_BIOGENESIS	2.38545e-05	CDCA5,CENPE,ESPL1,EZH2,NCAPH,NDC80,NUSAP1,TOP2A,ZWINT	0.000756921
11	59	215	8	INTERPHASE_OF_MITOTIC_CELL_CYCLE	2.56148e-06	BIRC5,CDC25C,CDC6,CDCA5,CDKN3,CENPF,E2F1,INHBA	0.000124307
11	29	215	4	DNA_PACKAGING	0.000866936	CDCA5,NCAPH,NUSAP1,TOP2A	0.0223507
11	9	215	4	SPINDLE_ORGANIZATION_AND_BIOGENESIS	5.81828e-06	KIF11,KIF23,PRC1,TTK	0.000228575
11	170	215	17	REGULATION_OF_CELL_CYCLE	6.90828e-10	ANLN,BIRC5,BUB1B,BUB1,CCNA2,CCNE2,CDC25C,CDC6,CDKN3,CKS2,INHBA,NEK2,NUSAP1,PKMYT1,TTK,UBE2C,ZWINT	5.18121e-08
11	80	215	24	M_PHASE_OF_MITOTIC_CELL_CYCLE	0	ANLN,AURKA,BIRC5,BUB1B,BUB1,CCNA2,CDC25C,CDCA5,CENPE,CIT,ESPL1,KIF11,KIF15,KIF2C,NCAPH,NDC80,NEK2,NUSAP1,PKMYT1,PLK1,TPX2,TTK,UBE2C,ZWINT	0
11	10	215	4	CHROMOSOME_CONDENSATION	9.5833e-06	CDCA5,NCAPH,NUSAP1,TOP2A	0.000359374
12	228	231	12	DNA_METABOLIC_PROCESS	0.000328347	CDC6,CDT1,EXO1,KPNA2,NBN,POLQ,RAD21,RAD51,RAD54B,RAD54L,RECQL4,TOP2A	0.00873826
12	114	231	8	DNA_REPAIR	0.000507712	EXO1,NBN,POLQ,RAD21,RAD51,RAD54B,RAD54L,RECQL4	0.0119675
12	21	231	7	MITOTIC_CELL_CYCLE_CHECKPOINT	2.45257e-08	BUB1B,BUB1,CCNA2,MAD2L1,NBN,TTK,ZWINT	1.44526e-06
12	14	231	4	CYTOKINESIS	5.76604e-05	ANLN,BIRC5,NUSAP1,PRC1	0.00182961
12	145	231	8	REGULATION_OF_KINASE_ACTIVITY	0.00240417	CCNE2,CDC25A,CDC25C,CDC6,CDKN3,CKS2,GRM4,PKMYT1	0.0431183
12	143	231	8	REGULATION_OF_PROTEIN_KINASE_ACTIVITY	0.00220465	CCNE2,CDC25A,CDC25C,CDC6,CDKN3,CKS2,GRM4,PKMYT1	0.0413372
12	17	231	3	MEIOSIS_I	0.00236868	RAD21,RAD51,RAD54B	0.0431183
12	18	231	3	REGULATION_OF_DNA_REPLICATION	0.0028089	CDC6,CDT1,NBN	0.0479096
12	181	231	9	RESPONSE_TO_ENDOGENOUS_STIMULUS	0.00266491	CCNA2,EXO1,NBN,POLQ,RAD21,RAD51,RAD54B,RAD54L,RECQL4	0.0467776
12	105	231	30	M_PHASE	0	ANLN,AURKA,BIRC5,BUB1B,BUB1,CCNA2,CDC25C,CDCA5,CENPE,ESPL1,KIF11,KIF15,KIF2C,KPNA2,MAD2L1,NBN,NCAPH,NDC80,NEK2,NUSAP1,PKMYT1,PLK1,RAD21,RAD51,RAD54B,RAD54L,TPX2,TTK,UBE2C,ZWINT	0
12	149	231	8	REGULATION_OF_TRANSFERASE_ACTIVITY	0.00284554	CCNE2,CDC25A,CDC25C,CDC6,CDKN3,CKS2,GRM4,PKMYT1	0.0479096
12	73	231	7	MICROTUBULE_BASED_PROCESS	0.000168873	KIF11,KIF23,KIF2C,KPNA2,NUSAP1,PRC1,TTK	0.00497573
12	22	231	4	DNA_INTEGRITY_CHECKPOINT	0.000380799	CCNA2,CDC6,CDT1,NBN	0.00981747
12	40	231	14	REGULATION_OF_MITOSIS	8.88178e-16	ANLN,BIRC5,BUB1B,BUB1,CCNA2,CDC25C,MAD2L1,NBN,NEK2,NUSAP1,PKMYT1,TTK,UBE2C,ZWINT	9.15934e-14
12	30	231	6	MICROTUBULE_CYTOSKELETON_ORGANIZATION_AND_BIOGENESIS	7.00083e-06	KIF11,KIF23,KIF2C,NUSAP1,PRC1,TTK	0.000303983
12	65	231	8	INTERPHASE	9.14087e-06	BIRC5,CDC25C,CDC6,CDCA5,CDKN3,CENPF,E2F1,KPNA2	0.000359105
12	177	231	36	CELL_CYCLE_PROCESS	0	ANLN,AURKA,BIRC5,BUB1B,BUB1,CCNA2,CDC25C,CDC6,CDCA5,CDKN3,CENPE,CENPF,E2F1,ESPL1,KIF11,KIF15,KIF23,KIF2C,KPNA2,MAD2L1,NBN,NCAPH,NDC80,NEK2,NUSAP1,PKMYT1,PLK1,PRC1,RAD21,RAD51,RAD54B,RAD54L,TPX2,TTK,UBE2C,ZWINT	0
12	14	231	7	MITOTIC_SISTER_CHROMATID_SEGREGATION	7.96928e-10	CDCA5,CENPE,ESPL1,NCAPH,NDC80,NUSAP1,ZWINT	5.47888e-08
12	41	231	5	REGULATION_OF_DNA_METABOLIC_PROCESS	0.00048329	CDC6,CDT1,KPNA2,NBN,RAD51	0.0117269
12	30	231	4	MEIOTIC_CELL_CYCLE	0.00128982	RAD21,RAD51,RAD54B,RAD54L	0.0253357
12	142	231	32	MITOTIC_CELL_CYCLE	0	ANLN,AURKA,BIRC5,BUB1B,BUB1,CCNA2,CDC25C,CDC6,CDCA5,CDKN3,CENPE,CENPF,E2F1,ESPL1,KIF11,KIF15,KIF23,KIF2C,KPNA2,MAD2L1,NBN,NCAPH,NDC80,NEK2,NUSAP1,PKMYT1,PLK1,PRC1,TPX2,TTK,UBE2C,ZWINT	0
12	158	231	34	CELL_CYCLE_PHASE	0	ANLN,AURKA,BIRC5,BUB1B,BUB1,CCNA2,CDC25C,CDC6,CDCA5,CDKN3,CENPE,CENPF,E2F1,ESPL1,KIF11,KIF15,KIF2C,KPNA2,MAD2L1,NBN,NCAPH,NDC80,NEK2,NUSAP1,PKMYT1,PLK1,RAD21,RAD51,RAD54B,RAD54L,TPX2,TTK,UBE2C,ZWINT	0
12	45	231	11	CELL_CYCLE_CHECKPOINT_GO_0000075	9.28664e-11	BIRC5,BUB1B,BUB1,CCNA2,CCNE2,CDC6,CDT1,MAD2L1,NBN,TTK,ZWINT	7.66148e-09
12	9	231	3	DNA_REPLICATION_INITIATION	0.00032183	CDC6,CDT1,NBN	0.00873826
12	29	231	9	CHROMOSOME_SEGREGATION	4.69632e-10	CDCA5,CENPE,CENPF,ESPL1,NCAPH,NDC80,NUSAP1,TOP2A,ZWINT	3.52224e-08
12	15	231	5	ESTABLISHMENT_OF_ORGANELLE_LOCALIZATION	2.72351e-06	BIRC5,CDCA5,CENPE,CENPF,NUSAP1	0.000149793
12	16	231	4	CELL_DIVISION	0.000102213	ANLN,BIRC5,NUSAP1,PRC1	0.00312319
12	11	231	3	G1_PHASE_OF_MITOTIC_CELL_CYCLE	0.000617263	CDC25C,CDC6,E2F1	0.0137633
12	42	231	7	REGULATION_OF_CYCLIN_DEPENDENT_PROTEIN_KINASE_ACTIVITY	4.26738e-06	CCNE2,CDC25A,CDC25C,CDC6,CDKN3,CKS2,PKMYT1	0.000199976
12	21	231	4	DOUBLE_STRAND_BREAK_REPAIR	0.000315523	NBN,RAD21,RAD51,RAD54B	0.00873826
12	42	231	6	DNA_RECOMBINATION	5.26374e-05	EXO1,KPNA2,RAD21,RAD51,RAD54B,RAD54L	0.00173704
12	13	231	3	G1_PHASE	0.00104473	CDC25C,CDC6,E2F1	0.0215477
12	8	231	4	MITOTIC_SPINDLE_ORGANIZATION_AND_BIOGENESIS	4.3514e-06	KIF11,KIF23,PRC1,TTK	0.000199976
12	15	231	3	MEIOTIC_RECOMBINATION	0.00162301	RAD21,RAD51,RAD54B	0.0311392
12	78	231	25	MITOSIS	0	ANLN,AURKA,BIRC5,BUB1B,BUB1,CCNA2,CDC25C,CDCA5,CENPE,ESPL1,KIF11,KIF15,KIF2C,MAD2L1,NBN,NCAPH,NDC80,NEK2,NUSAP1,PKMYT1,PLK1,TPX2,TTK,UBE2C,ZWINT	0
12	289	231	41	CELL_CYCLE_GO_0007049	0	ANLN,AURKA,BIRC5,BUB1B,BUB1,CCNA2,CCNE2,CDC20,CDC25A,CDC25C,CDC6,CDCA5,CDKN3,CDT1,CENPE,CENPF,CKS2,E2F1,ESPL1,KIF11,KIF15,KIF23,KIF2C,KPNA2,MAD2L1,NBN,NCAPH,NDC80,NEK2,NUSAP1,PKMYT1,PLK1,PRC1,RAD21,RAD51,RAD54B,RAD54L,TPX2,TTK,UBE2C,ZWINT	0
12	15	231	7	SISTER_CHROMATID_SEGREGATION	1.47385e-09	CDCA5,CENPE,ESPL1,NCAPH,NDC80,NUSAP1,ZWINT	9.35326e-08
12	22	231	5	ORGANELLE_LOCALIZATION	2.17817e-05	BIRC5,CDCA5,CENPE,CENPF,NUSAP1	0.000781299
12	103	231	9	CHROMOSOME_ORGANIZATION_AND_BIOGENESIS	4.19016e-05	CDCA5,CENPE,ESPL1,NBN,NCAPH,NDC80,NUSAP1,TOP2A,ZWINT	0.00144037
12	47	231	5	DNA_DEPENDENT_DNA_REPLICATION	0.000914803	CDC6,CDT1,EXO1,NBN,RAD51	0.0198608
12	59	231	8	INTERPHASE_OF_MITOTIC_CELL_CYCLE	4.36311e-06	BIRC5,CDC25C,CDC6,CDCA5,CDKN3,CENPF,E2F1,KPNA2	0.000199976
12	29	231	4	DNA_PACKAGING	0.00113199	CDCA5,NCAPH,NUSAP1,TOP2A	0.0227779
12	9	231	4	SPINDLE_ORGANIZATION_AND_BIOGENESIS	7.73357e-06	KIF11,KIF23,PRC1,TTK	0.00031901
12	146	231	9	RESPONSE_TO_DNA_DAMAGE_STIMULUS	0.000594149	CCNA2,EXO1,NBN,POLQ,RAD21,RAD51,RAD54B,RAD54L,RECQL4	0.0136159
12	170	231	20	REGULATION_OF_CELL_CYCLE	3.69593e-12	ANLN,BIRC5,BUB1B,BUB1,CCNA2,CCNE2,CDC25A,CDC25C,CDC6,CDKN3,CDT1,CKS2,MAD2L1,NBN,NEK2,NUSAP1,PKMYT1,TTK,UBE2C,ZWINT	3.38794e-10
12	80	231	25	M_PHASE_OF_MITOTIC_CELL_CYCLE	0	ANLN,AURKA,BIRC5,BUB1B,BUB1,CCNA2,CDC25C,CDCA5,CENPE,ESPL1,KIF11,KIF15,KIF2C,MAD2L1,NBN,NCAPH,NDC80,NEK2,NUSAP1,PKMYT1,PLK1,TPX2,TTK,UBE2C,ZWINT	0
12	10	231	4	CHROMOSOME_CONDENSATION	1.27265e-05	CDCA5,NCAPH,NUSAP1,TOP2A	0.000477245
13	21	262	6	MITOTIC_CELL_CYCLE_CHECKPOINT	1.50674e-06	BUB1B,BUB1,CCNA2,MAD2L1,TTK,ZWINT	8.28705e-05
13	14	262	4	CYTOKINESIS	9.40613e-05	ANLN,BIRC5,NUSAP1,PRC1	0.0035485
13	145	262	9	REGULATION_OF_KINASE_ACTIVITY	0.00137542	AZU1,CCNE2,CDC25C,CDC6,CDKN3,CKS2,GRM4,PKMYT1,TRIB3	0.037824
13	143	262	9	REGULATION_OF_PROTEIN_KINASE_ACTIVITY	0.00124803	AZU1,CCNE2,CDC25C,CDC6,CDKN3,CKS2,GRM4,PKMYT1,TRIB3	0.0355043
13	105	262	27	M_PHASE	0	ANLN,AURKA,BIRC5,BUB1B,BUB1,CCNA2,CDC25C,CDCA5,CENPE,CIT,DUSP13,ESPL1,KIF11,KIF2C,MAD2L1,NCAPH,NDC80,NEK2,NUSAP1,PKMYT1,PLK1,RAD51,RAD54L,TPX2,TTK,UBE2C,ZWINT	0
13	149	262	9	REGULATION_OF_TRANSFERASE_ACTIVITY	0.0016616	AZU1,CCNE2,CDC25C,CDC6,CDKN3,CKS2,GRM4,PKMYT1,TRIB3	0.0415401
13	73	262	7	MICROTUBULE_BASED_PROCESS	0.000363881	KIF11,KIF23,KIF2C,MAPT,NUSAP1,PRC1,TTK	0.0111186
13	40	262	13	REGULATION_OF_MITOSIS	1.44107e-13	ANLN,BIRC5,BUB1B,BUB1,CCNA2,CDC25C,MAD2L1,NEK2,NUSAP1,PKMYT1,TTK,UBE2C,ZWINT	1.4861e-11
13	30	262	7	MICROTUBULE_CYTOSKELETON_ORGANIZATION_AND_BIOGENESIS	8.86626e-07	KIF11,KIF23,KIF2C,MAPT,NUSAP1,PRC1,TTK	5.22476e-05
13	65	262	7	INTERPHASE	0.000175962	BIRC5,CDC25C,CDC6,CDCA5,CDKN3,CENPF,E2F1	0.00558342
13	177	262	33	CELL_CYCLE_PROCESS	0	ANLN,AURKA,BIRC5,BUB1B,BUB1,CCNA2,CDC25C,CDC6,CDCA5,CDKN3,CENPE,CENPF,CIT,DUSP13,E2F1,ESPL1,KIF11,KIF23,KIF2C,MAD2L1,NCAPH,NDC80,NEK2,NUSAP1,PKMYT1,PLK1,PRC1,RAD51,RAD54L,TPX2,TTK,UBE2C,ZWINT	0
13	14	262	7	MITOTIC_SISTER_CHROMATID_SEGREGATION	1.91944e-09	CDCA5,CENPE,ESPL1,NCAPH,NDC80,NUSAP1,ZWINT	1.58353e-07
13	142	262	30	MITOTIC_CELL_CYCLE	0	ANLN,AURKA,BIRC5,BUB1B,BUB1,CCNA2,CDC25C,CDC6,CDCA5,CDKN3,CENPE,CENPF,CIT,E2F1,ESPL1,KIF11,KIF23,KIF2C,MAD2L1,NCAPH,NDC80,NEK2,NUSAP1,PKMYT1,PLK1,PRC1,TPX2,TTK,UBE2C,ZWINT	0
13	158	262	31	CELL_CYCLE_PHASE	0	ANLN,AURKA,BIRC5,BUB1B,BUB1,CCNA2,CDC25C,CDC6,CDCA5,CDKN3,CENPE,CENPF,CIT,DUSP13,E2F1,ESPL1,KIF11,KIF2C,MAD2L1,NCAPH,NDC80,NEK2,NUSAP1,PKMYT1,PLK1,RAD51,RAD54L,TPX2,TTK,UBE2C,ZWINT	0
13	45	262	9	CELL_CYCLE_CHECKPOINT_GO_0000075	9.79579e-08	BIRC5,BUB1B,BUB1,CCNA2,CCNE2,CDC6,MAD2L1,TTK,ZWINT	6.21656e-06
13	29	262	9	CHROMOSOME_SEGREGATION	1.42906e-09	CDCA5,CENPE,CENPF,ESPL1,NCAPH,NDC80,NUSAP1,TOP2A,ZWINT	1.30997e-07
13	15	262	5	ESTABLISHMENT_OF_ORGANELLE_LOCALIZATION	5.04572e-06	BIRC5,CDCA5,CENPE,CENPF,NUSAP1	0.00026017
13	16	262	4	CELL_DIVISION	0.000166164	ANLN,BIRC5,NUSAP1,PRC1	0.00548342
13	11	262	3	G1_PHASE_OF_MITOTIC_CELL_CYCLE	0.000890311	CDC25C,CDC6,E2F1	0.0262324
13	42	262	6	REGULATION_OF_CYCLIN_DEPENDENT_PROTEIN_KINASE_ACTIVITY	0.000105618	CCNE2,CDC25C,CDC6,CDKN3,CKS2,PKMYT1	0.00378848
13	13	262	3	G1_PHASE	0.00150201	CDC25C,CDC6,E2F1	0.0387237
13	8	262	4	MITOTIC_SPINDLE_ORGANIZATION_AND_BIOGENESIS	7.1729e-06	KIF11,KIF23,PRC1,TTK	0.000348096
13	78	262	24	MITOSIS	0	ANLN,AURKA,BIRC5,BUB1B,BUB1,CCNA2,CDC25C,CDCA5,CENPE,CIT,ESPL1,KIF11,KIF2C,MAD2L1,NCAPH,NDC80,NEK2,NUSAP1,PKMYT1,PLK1,TPX2,TTK,UBE2C,ZWINT	0
13	289	262	36	CELL_CYCLE_GO_0007049	0	ANLN,AURKA,BIRC5,BUB1B,BUB1,CCNA2,CCNE2,CDC20,CDC25C,CDC6,CDCA5,CDKN3,CENPE,CENPF,CIT,CKS2,DUSP13,E2F1,ESPL1,KIF11,KIF23,KIF2C,MAD2L1,NCAPH,NDC80,NEK2,NUSAP1,PKMYT1,PLK1,PRC1,RAD51,RAD54L,TPX2,TTK,UBE2C,ZWINT	0
13	15	262	7	SISTER_CHROMATID_SEGREGATION	3.54304e-09	CDCA5,CENPE,ESPL1,NCAPH,NDC80,NUSAP1,ZWINT	2.65728e-07
13	22	262	5	ORGANELLE_LOCALIZATION	3.98466e-05	BIRC5,CDCA5,CENPE,CENPF,NUSAP1	0.00164367
13	103	262	9	CHROMOSOME_ORGANIZATION_AND_BIOGENESIS	0.00011043	CDCA5,CENPE,ESPL1,NCAPH,NDC80,NUSAP1,TERT,TOP2A,ZWINT	0.00379603
13	59	262	7	INTERPHASE_OF_MITOTIC_CELL_CYCLE	9.46266e-05	BIRC5,CDC25C,CDC6,CDCA5,CDKN3,CENPF,E2F1	0.0035485
13	29	262	4	DNA_PACKAGING	0.00179964	CDCA5,NCAPH,NUSAP1,TOP2A	0.0436677
13	9	262	4	SPINDLE_ORGANIZATION_AND_BIOGENESIS	1.27259e-05	KIF11,KIF23,PRC1,TTK	0.00058327
13	170	262	17	REGULATION_OF_CELL_CYCLE	1.38852e-08	ANLN,BIRC5,BUB1B,BUB1,CCNA2,CCNE2,CDC25C,CDC6,CDKN3,CKS2,MAD2L1,NEK2,NUSAP1,PKMYT1,TTK,UBE2C,ZWINT	9.54607e-07
13	80	262	24	M_PHASE_OF_MITOTIC_CELL_CYCLE	0	ANLN,AURKA,BIRC5,BUB1B,BUB1,CCNA2,CDC25C,CDCA5,CENPE,CIT,ESPL1,KIF11,KIF2C,MAD2L1,NCAPH,NDC80,NEK2,NUSAP1,PKMYT1,PLK1,TPX2,TTK,UBE2C,ZWINT	0
13	10	262	4	CHROMOSOME_CONDENSATION	2.09056e-05	CDCA5,NCAPH,NUSAP1,TOP2A	0.000907741
14	105	196	9	M_PHASE	1.33506e-05	ANLN,BUB1,CDC25C,NEK2,NUSAP1,PKMYT1,PLK1,TPX2,UBE2C	0.00137678
14	95	196	10	SKELETAL_DEVELOPMENT	6.62095e-07	COL10A1,COL11A1,COL12A1,COL1A2,COMP,DMP1,INHBA,MATN3,PAX1,POSTN	0.000227964
14	40	196	7	REGULATION_OF_MITOSIS	1.01315e-06	ANLN,BUB1,CDC25C,NEK2,NUSAP1,PKMYT1,UBE2C	0.000227964
14	177	196	12	CELL_CYCLE_PROCESS	5.67392e-06	ANLN,BUB1,CDC25C,CDKN3,CENPF,INHBA,NEK2,NUSAP1,PKMYT1,PLK1,TPX2,UBE2C	0.000668712
14	142	196	12	MITOTIC_CELL_CYCLE	5.55083e-07	ANLN,BUB1,CDC25C,CDKN3,CENPF,INHBA,NEK2,NUSAP1,PKMYT1,PLK1,TPX2,UBE2C	0.000227964
14	158	196	12	CELL_CYCLE_PHASE	1.7367e-06	ANLN,BUB1,CDC25C,CDKN3,CENPF,INHBA,NEK2,NUSAP1,PKMYT1,PLK1,TPX2,UBE2C	0.000238796
14	78	196	9	MITOSIS	1.11231e-06	ANLN,BUB1,CDC25C,NEK2,NUSAP1,PKMYT1,PLK1,TPX2,UBE2C	0.000227964
14	289	196	13	CELL_CYCLE_GO_0007049	0.000172211	ANLN,BUB1,CDC25C,CDKN3,CENPF,CKS2,INHBA,NEK2,NUSAP1,PKMYT1,PLK1,TPX2,UBE2C	0.0142074
14	170	196	10	REGULATION_OF_CELL_CYCLE	0.000114804	ANLN,BUB1,CDC25C,CDKN3,CKS2,INHBA,NEK2,NUSAP1,PKMYT1,UBE2C	0.0105237
14	80	196	9	M_PHASE_OF_MITOTIC_CELL_CYCLE	1.3816e-06	ANLN,BUB1,CDC25C,NEK2,NUSAP1,PKMYT1,PLK1,TPX2,UBE2C	0.000227964
15	21	264	6	MITOTIC_CELL_CYCLE_CHECKPOINT	1.57491e-06	BUB1B,BUB1,CCNA2,MAD2L1,TTK,ZWINT	8.66203e-05
15	14	264	5	CYTOKINESIS	3.54423e-06	ANLN,BIRC5,NUSAP1,PRC1,RACGAP1	0.000172
15	145	264	9	REGULATION_OF_KINASE_ACTIVITY	0.00144963	CCNE2,CDC25A,CDC25C,CDC6,CDKN3,CKS2,ERBB2,GRM4,PKMYT1	0.0373733
15	143	264	9	REGULATION_OF_PROTEIN_KINASE_ACTIVITY	0.00131569	CCNE2,CDC25A,CDC25C,CDC6,CDKN3,CKS2,ERBB2,GRM4,PKMYT1	0.0350144
15	105	264	27	M_PHASE	0	ANLN,AURKA,BIRC5,BUB1B,BUB1,CCNA2,CDC25C,CDCA5,CENPE,ESPL1,KIF11,KIF15,KIF2C,KPNA2,MAD2L1,NCAPH,NDC80,NEK2,NUSAP1,PKMYT1,PLK1,RAD51,RAD54L,TPX2,TTK,UBE2C,ZWINT	0
15	149	264	9	REGULATION_OF_TRANSFERASE_ACTIVITY	0.00175041	CCNE2,CDC25A,CDC25C,CDC6,CDKN3,CKS2,ERBB2,GRM4,PKMYT1	0.0424733
15	73	264	8	MICROTUBULE_BASED_PROCESS	5.63805e-05	KIF11,KIF1A,KIF23,KIF2C,KPNA2,NUSAP1,PRC1,TTK	0.001789
15	40	264	13	REGULATION_OF_MITOSIS	1.58984e-13	ANLN,BIRC5,BUB1B,BUB1,CCNA2,CDC25C,MAD2L1,NEK2,NUSAP1,PKMYT1,TTK,UBE2C,ZWINT	1.63952e-11
15	30	264	6	MICROTUBULE_CYTOSKELETON_ORGANIZATION_AND_BIOGENESIS	1.49957e-05	KIF11,KIF23,KIF2C,NUSAP1,PRC1,TTK	0.000537888
15	65	264	9	INTERPHASE	2.7355e-06	BIRC5,CDC25C,CDC6,CDCA5,CDKN3,CENPF,E2F1,INHBA,KPNA2	0.000141049
15	177	264	35	CELL_CYCLE_PROCESS	0	ANLN,AURKA,BIRC5,BUB1B,BUB1,CCNA2,CDC25C,CDC6,CDCA5,CDKN3,CENPE,CENPF,E2F1,ESPL1,INHBA,KIF11,KIF15,KIF23,KIF2C,KPNA2,MAD2L1,NCAPH,NDC80,NEK2,NUSAP1,PKMYT1,PLK1,PRC1,RACGAP1,RAD51,RAD54L,TPX2,TTK,UBE2C,ZWINT	0
15	14	264	7	MITOTIC_SISTER_CHROMATID_SEGREGATION	2.02388e-09	CDCA5,CENPE,ESPL1,NCAPH,NDC80,NUSAP1,ZWINT	1.51791e-07
15	142	264	32	MITOTIC_CELL_CYCLE	0	ANLN,AURKA,BIRC5,BUB1B,BUB1,CCNA2,CDC25C,CDC6,CDCA5,CDKN3,CENPE,CENPF,E2F1,ESPL1,INHBA,KIF11,KIF15,KIF23,KIF2C,KPNA2,MAD2L1,NCAPH,NDC80,NEK2,NUSAP1,PKMYT1,PLK1,PRC1,TPX2,TTK,UBE2C,ZWINT	0
15	158	264	32	CELL_CYCLE_PHASE	0	ANLN,AURKA,BIRC5,BUB1B,BUB1,CCNA2,CDC25C,CDC6,CDCA5,CDKN3,CENPE,CENPF,E2F1,ESPL1,INHBA,KIF11,KIF15,KIF2C,KPNA2,MAD2L1,NCAPH,NDC80,NEK2,NUSAP1,PKMYT1,PLK1,RAD51,RAD54L,TPX2,TTK,UBE2C,ZWINT	0
15	45	264	9	CELL_CYCLE_CHECKPOINT_GO_0000075	1.0453e-07	BIRC5,BUB1B,BUB1,CCNA2,CCNE2,CDC6,MAD2L1,TTK,ZWINT	6.63364e-06
15	29	264	9	CHROMOSOME_SEGREGATION	1.52802e-09	CDCA5,CENPE,CENPF,ESPL1,NCAPH,NDC80,NUSAP1,TOP2A,ZWINT	1.26062e-07
15	15	264	5	ESTABLISHMENT_OF_ORGANELLE_LOCALIZATION	5.23665e-06	BIRC5,CDCA5,CENPE,CENPF,NUSAP1	0.000240013
15	16	264	5	CELL_DIVISION	7.5028e-06	ANLN,BIRC5,NUSAP1,PRC1,RACGAP1	0.00030949
15	11	264	3	G1_PHASE_OF_MITOTIC_CELL_CYCLE	0.000910168	CDC25C,CDC6,E2F1	0.0250296
15	42	264	7	REGULATION_OF_CYCLIN_DEPENDENT_PROTEIN_KINASE_ACTIVITY	1.02402e-05	CCNE2,CDC25A,CDC25C,CDC6,CDKN3,CKS2,PKMYT1	0.000402294
15	13	264	3	G1_PHASE	0.00153519	CDC25C,CDC6,E2F1	0.0383798
15	8	264	4	MITOTIC_SPINDLE_ORGANIZATION_AND_BIOGENESIS	7.39239e-06	KIF11,KIF23,PRC1,TTK	0.00030949
15	78	264	24	MITOSIS	0	ANLN,AURKA,BIRC5,BUB1B,BUB1,CCNA2,CDC25C,CDCA5,CENPE,ESPL1,KIF11,KIF15,KIF2C,MAD2L1,NCAPH,NDC80,NEK2,NUSAP1,PKMYT1,PLK1,TPX2,TTK,UBE2C,ZWINT	0
15	289	264	39	CELL_CYCLE_GO_0007049	0	ANLN,AURKA,BIRC5,BUB1B,BUB1,CCNA2,CCNE2,CDC20,CDC25A,CDC25C,CDC6,CDCA5,CDKN3,CENPE,CENPF,CKS2,E2F1,ESPL1,INHBA,KIF11,KIF15,KIF23,KIF2C,KPNA2,MAD2L1,NCAPH,NDC80,NEK2,NUSAP1,PKMYT1,PLK1,PRC1,RACGAP1,RAD51,RAD54L,TPX2,TTK,UBE2C,ZWINT	0
15	15	264	7	SISTER_CHROMATID_SEGREGATION	3.73536e-09	CDCA5,CENPE,ESPL1,NCAPH,NDC80,NUSAP1,ZWINT	2.56806e-07
15	22	264	5	ORGANELLE_LOCALIZATION	4.13206e-05	BIRC5,CDCA5,CENPE,CENPF,NUSAP1	0.00136358
15	103	264	8	CHROMOSOME_ORGANIZATION_AND_BIOGENESIS	0.000621141	CDCA5,CENPE,ESPL1,NCAPH,NDC80,NUSAP1,TOP2A,ZWINT	0.0183015
15	59	264	9	INTERPHASE_OF_MITOTIC_CELL_CYCLE	1.18387e-06	BIRC5,CDC25C,CDC6,CDCA5,CDKN3,CENPF,E2F1,INHBA,KPNA2	6.97639e-05
15	29	264	4	DNA_PACKAGING	0.00185038	CDCA5,NCAPH,NUSAP1,TOP2A	0.0436161
15	9	264	4	SPINDLE_ORGANIZATION_AND_BIOGENESIS	1.31138e-05	KIF11,KIF23,PRC1,TTK	0.000491769
15	170	264	19	REGULATION_OF_CELL_CYCLE	3.24058e-10	ANLN,BIRC5,BUB1B,BUB1,CCNA2,CCNE2,CDC25A,CDC25C,CDC6,CDKN3,CKS2,INHBA,MAD2L1,NEK2,NUSAP1,PKMYT1,TTK,UBE2C,ZWINT	2.97053e-08
15	80	264	24	M_PHASE_OF_MITOTIC_CELL_CYCLE	0	ANLN,AURKA,BIRC5,BUB1B,BUB1,CCNA2,CDC25C,CDCA5,CENPE,ESPL1,KIF11,KIF15,KIF2C,MAD2L1,NCAPH,NDC80,NEK2,NUSAP1,PKMYT1,PLK1,TPX2,TTK,UBE2C,ZWINT	0
15	10	264	4	CHROMOSOME_CONDENSATION	2.15404e-05	CDCA5,NCAPH,NUSAP1,TOP2A	0.000740452
16	21	267	6	MITOTIC_CELL_CYCLE_CHECKPOINT	1.6819e-06	BUB1B,BUB1,CCNA2,MAD2L1,TTK,ZWINT	9.25047e-05
16	14	267	5	CYTOKINESIS	3.74591e-06	ANLN,BIRC5,NUSAP1,PRC1,RACGAP1	0.000181787
16	145	267	9	REGULATION_OF_KINASE_ACTIVITY	0.00156698	CCNE2,CDC25A,CDC25C,CDC6,CDKN3,CKS2,GRM4,PKMYT1,TRIB3	0.0384796
16	143	267	9	REGULATION_OF_PROTEIN_KINASE_ACTIVITY	0.00142271	CCNE2,CDC25A,CDC25C,CDC6,CDKN3,CKS2,GRM4,PKMYT1,TRIB3	0.0366792
16	105	267	27	M_PHASE	0	ANLN,AURKA,BIRC5,BUB1B,BUB1,CCNA2,CDC25C,CDCA5,CIT,ESPL1,KIF11,KIF15,KIF2C,KPNA2,MAD2L1,NCAPH,NDC80,NEK2,NUSAP1,PKMYT1,PLK1,RAD51,RAD54L,TPX2,TTK,UBE2C,ZWINT	0
16	149	267	9	REGULATION_OF_TRANSFERASE_ACTIVITY	0.00189073	CCNE2,CDC25A,CDC25C,CDC6,CDKN3,CKS2,GRM4,PKMYT1,TRIB3	0.0441915
16	73	267	7	MICROTUBULE_BASED_PROCESS	0.000407715	KIF11,KIF23,KIF2C,KPNA2,NUSAP1,PRC1,TTK	0.0129371
16	40	267	13	REGULATION_OF_MITOSIS	1.83742e-13	ANLN,BIRC5,BUB1B,BUB1,CCNA2,CDC25C,MAD2L1,NEK2,NUSAP1,PKMYT1,TTK,UBE2C,ZWINT	1.89484e-11
16	30	267	6	MICROTUBULE_CYTOSKELETON_ORGANIZATION_AND_BIOGENESIS	1.59885e-05	KIF11,KIF23,KIF2C,NUSAP1,PRC1,TTK	0.000599568
16	65	267	9	INTERPHASE	3.00102e-06	BIRC5,CDC25C,CDC6,CDCA5,CDKN3,CENPF,E2F1,INHBA,KPNA2	0.00015474
16	177	267	35	CELL_CYCLE_PROCESS	0	ANLN,AURKA,BIRC5,BUB1B,BUB1,CCNA2,CDC25C,CDC6,CDCA5,CDKN3,CENPF,CIT,E2F1,ESPL1,INHBA,KIF11,KIF15,KIF23,KIF2C,KPNA2,MAD2L1,NCAPH,NDC80,NEK2,NUSAP1,PKMYT1,PLK1,PRC1,RACGAP1,RAD51,RAD54L,TPX2,TTK,UBE2C,ZWINT	0
16	14	267	6	MITOTIC_SISTER_CHROMATID_SEGREGATION	1.03868e-07	CDCA5,ESPL1,NCAPH,NDC80,NUSAP1,ZWINT	7.1409e-06
16	142	267	32	MITOTIC_CELL_CYCLE	0	ANLN,AURKA,BIRC5,BUB1B,BUB1,CCNA2,CDC25C,CDC6,CDCA5,CDKN3,CENPF,CIT,E2F1,ESPL1,INHBA,KIF11,KIF15,KIF23,KIF2C,KPNA2,MAD2L1,NCAPH,NDC80,NEK2,NUSAP1,PKMYT1,PLK1,PRC1,TPX2,TTK,UBE2C,ZWINT	0
16	158	267	32	CELL_CYCLE_PHASE	0	ANLN,AURKA,BIRC5,BUB1B,BUB1,CCNA2,CDC25C,CDC6,CDCA5,CDKN3,CENPF,CIT,E2F1,ESPL1,INHBA,KIF11,KIF15,KIF2C,KPNA2,MAD2L1,NCAPH,NDC80,NEK2,NUSAP1,PKMYT1,PLK1,RAD51,RAD54L,TPX2,TTK,UBE2C,ZWINT	0
16	45	267	10	CELL_CYCLE_CHECKPOINT_GO_0000075	7.54682e-09	BIRC5,BUB1B,BUB1,CCNA2,CCNE2,CDC6,CDT1,MAD2L1,TTK,ZWINT	6.22613e-07
16	29	267	8	CHROMOSOME_SEGREGATION	3.95353e-08	CDCA5,CENPF,ESPL1,NCAPH,NDC80,NUSAP1,TOP2A,ZWINT	2.96515e-06
16	15	267	4	ESTABLISHMENT_OF_ORGANELLE_LOCALIZATION	0.000135999	BIRC5,CDCA5,CENPF,NUSAP1	0.00448798
16	16	267	5	CELL_DIVISION	7.92693e-06	ANLN,BIRC5,NUSAP1,PRC1,RACGAP1	0.000344196
16	11	267	3	G1_PHASE_OF_MITOTIC_CELL_CYCLE	0.000940482	CDC25C,CDC6,E2F1	0.0258633
16	42	267	7	REGULATION_OF_CYCLIN_DEPENDENT_PROTEIN_KINASE_ACTIVITY	1.10218e-05	CCNE2,CDC25A,CDC25C,CDC6,CDKN3,CKS2,PKMYT1	0.000454649
16	42	267	5	DNA_RECOMBINATION	0.00104008	BLM,EXO1,KPNA2,RAD51,RAD54L	0.0276797
16	13	267	3	G1_PHASE	0.00158583	CDC25C,CDC6,E2F1	0.0384796
16	8	267	4	MITOTIC_SPINDLE_ORGANIZATION_AND_BIOGENESIS	7.73093e-06	KIF11,KIF23,PRC1,TTK	0.000344196
16	78	267	24	MITOSIS	0	ANLN,AURKA,BIRC5,BUB1B,BUB1,CCNA2,CDC25C,CDCA5,CIT,ESPL1,KIF11,KIF15,KIF2C,MAD2L1,NCAPH,NDC80,NEK2,NUSAP1,PKMYT1,PLK1,TPX2,TTK,UBE2C,ZWINT	0
16	289	267	41	CELL_CYCLE_GO_0007049	0	ANLN,AURKA,BIRC5,BUB1B,BUB1,CCNA2,CCNE2,CDC20,CDC25A,CDC25C,CDC6,CDCA5,CDKN3,CDT1,CENPF,CIT,CKS2,E2F1,ESPL1,INHBA,KIF11,KIF15,KIF23,KIF2C,KPNA2,MAD2L1,NCAPH,NDC80,NEK2,NUSAP1,PKMYT1,PLK1,PPP1R9B,PRC1,RACGAP1,RAD51,RAD54L,TPX2,TTK,UBE2C,ZWINT	0
16	15	267	6	SISTER_CHROMATID_SEGREGATION	1.70419e-07	CDCA5,ESPL1,NCAPH,NDC80,NUSAP1,ZWINT	1.08151e-05
16	22	267	4	ORGANELLE_LOCALIZATION	0.00065777	BIRC5,CDCA5,CENPF,NUSAP1	0.0197073
16	103	267	8	CHROMOSOME_ORGANIZATION_AND_BIOGENESIS	0.000668853	CDCA5,ESPL1,NCAPH,NDC80,NUSAP1,PHB,TOP2A,ZWINT	0.0197073
16	59	267	9	INTERPHASE_OF_MITOTIC_CELL_CYCLE	1.30025e-06	BIRC5,CDC25C,CDC6,CDCA5,CDKN3,CENPF,E2F1,INHBA,KPNA2	7.66217e-05
16	29	267	4	DNA_PACKAGING	0.00192835	CDCA5,NCAPH,NUSAP1,TOP2A	0.0441915
16	9	267	4	SPINDLE_ORGANIZATION_AND_BIOGENESIS	1.37121e-05	KIF11,KIF23,PRC1,TTK	0.000538689
16	170	267	21	REGULATION_OF_CELL_CYCLE	6.56852e-12	ANLN,BIRC5,BUB1B,BUB1,CCNA2,CCNE2,CDC25A,CDC25C,CDC6,CDKN3,CDT1,CKS2,INHBA,MAD2L1,NEK2,NUSAP1,PKMYT1,PPP1R9B,TTK,UBE2C,ZWINT	6.02115e-10
16	80	267	24	M_PHASE_OF_MITOTIC_CELL_CYCLE	0	ANLN,AURKA,BIRC5,BUB1B,BUB1,CCNA2,CDC25C,CDCA5,CIT,ESPL1,KIF11,KIF15,KIF2C,MAD2L1,NCAPH,NDC80,NEK2,NUSAP1,PKMYT1,PLK1,TPX2,TTK,UBE2C,ZWINT	0
16	10	267	4	CHROMOSOME_CONDENSATION	2.25193e-05	CDCA5,NCAPH,NUSAP1,TOP2A	0.0007741
17	105	190	12	M_PHASE	1.36524e-08	ANLN,AURKA,BUB1,CDC25C,DUSP13,KIF2C,NCAPH,NDC80,PKMYT1,PLK1,TPX2,UBE2C	2.25265e-06
17	40	190	5	REGULATION_OF_MITOSIS	0.000174264	ANLN,BUB1,CDC25C,PKMYT1,UBE2C	0.017971
17	177	190	16	CELL_CYCLE_PROCESS	1.62086e-09	ANLN,AURKA,BUB1,CDC25C,CDKN3,DUSP13,INHBA,KIF23,KIF2C,NCAPH,NDC80,PKMYT1,PLK1,PRC1,TPX2,UBE2C	6.68605e-07
17	142	190	15	MITOTIC_CELL_CYCLE	6.0829e-10	ANLN,AURKA,BUB1,CDC25C,CDKN3,INHBA,KIF23,KIF2C,NCAPH,NDC80,PKMYT1,PLK1,PRC1,TPX2,UBE2C	5.01839e-07
17	158	190	14	CELL_CYCLE_PHASE	2.27776e-08	ANLN,AURKA,BUB1,CDC25C,CDKN3,DUSP13,INHBA,KIF2C,NCAPH,NDC80,PKMYT1,PLK1,TPX2,UBE2C	3.13192e-06
17	42	190	5	REGULATION_OF_CYCLIN_DEPENDENT_PROTEIN_KINASE_ACTIVITY	0.000220516	CCNE2,CDC25C,CDKN3,CKS2,PKMYT1	0.020214
17	78	190	11	MITOSIS	5.88983e-09	ANLN,AURKA,BUB1,CDC25C,KIF2C,NCAPH,NDC80,PKMYT1,PLK1,TPX2,UBE2C	1.5991e-06
17	289	190	18	CELL_CYCLE_GO_0007049	5.50465e-08	ANLN,AURKA,BUB1,CCNE2,CDC25C,CDKN3,CKS2,DUSP13,INHBA,KIF23,KIF2C,NCAPH,NDC80,PKMYT1,PLK1,PRC1,TPX2,UBE2C	6.48762e-06
17	170	190	9	REGULATION_OF_CELL_CYCLE	0.000436947	ANLN,BUB1,CCNE2,CDC25C,CDKN3,CKS2,INHBA,PKMYT1,UBE2C	0.0360481
17	80	190	11	M_PHASE_OF_MITOTIC_CELL_CYCLE	7.7532e-09	ANLN,AURKA,BUB1,CDC25C,KIF2C,NCAPH,NDC80,PKMYT1,PLK1,TPX2,UBE2C	1.5991e-06
18	228	276	16	DNA_METABOLIC_PROCESS	8.77089e-06	BLM,CDC6,CDT1,DNMT3B,EXO1,FANCA,FEN1,KPNA2,MCM2,POLE2,POLQ,RAD51,RAD54L,RECQL4,RNASEH2A,TOP2A	0.000301499
18	114	276	9	DNA_REPAIR	0.00035171	BLM,EXO1,FANCA,FEN1,POLE2,POLQ,RAD51,RAD54L,RECQL4	0.00879275
18	21	276	6	MITOTIC_CELL_CYCLE_CHECKPOINT	2.03916e-06	BUB1B,BUB1,CCNA2,MAD2L1,TTK,ZWINT	8.01098e-05
18	14	276	4	CYTOKINESIS	0.000115061	ANLN,BIRC5,NUSAP1,PRC1	0.0033902
18	145	276	9	REGULATION_OF_KINASE_ACTIVITY	0.00196555	CCNE2,CDC25A,CDC25C,CDC6,CDK5R2,CDKN3,CKS2,EGFR,PKMYT1	0.0395506
18	143	276	9	REGULATION_OF_PROTEIN_KINASE_ACTIVITY	0.00178653	CCNE2,CDC25A,CDC25C,CDC6,CDK5R2,CDKN3,CKS2,EGFR,PKMYT1	0.0368471
18	105	276	31	M_PHASE	0	ANLN,AURKA,BIRC5,BUB1B,BUB1,CCNA2,CDC25B,CDC25C,CDCA5,CENPE,CIT,ESPL1,KIF11,KIF15,KIF2C,KPNA2,MAD2L1,NCAPH,NDC80,NEK2,NUSAP1,PKMYT1,PLK1,RAD51,RAD54L,RCC1,SMC4,TPX2,TTK,UBE2C,ZWINT	0
18	149	276	9	REGULATION_OF_TRANSFERASE_ACTIVITY	0.00236651	CCNE2,CDC25A,CDC25C,CDC6,CDK5R2,CDKN3,CKS2,EGFR,PKMYT1	0.0464849
18	73	276	9	MICROTUBULE_BASED_PROCESS	1.04503e-05	KIF11,KIF23,KIF2C,KPNA2,NUSAP1,PRC1,RCC1,STMN1,TTK	0.000344859
18	40	276	14	REGULATION_OF_MITOSIS	1.0103e-14	ANLN,BIRC5,BUB1B,BUB1,CCNA2,CDC25C,MAD2L1,NEK2,NUSAP1,PKMYT1,RCC1,TTK,UBE2C,ZWINT	1.04187e-12
18	30	276	8	MICROTUBULE_CYTOSKELETON_ORGANIZATION_AND_BIOGENESIS	6.85453e-08	KIF11,KIF23,KIF2C,NUSAP1,PRC1,RCC1,STMN1,TTK	3.14166e-06
18	65	276	11	INTERPHASE	3.88899e-08	BIRC5,CDC25C,CDC6,CDC7,CDCA5,CDKN3,CENPF,E2F1,INHBA,KPNA2,RCC1	1.8873e-06
18	177	276	40	CELL_CYCLE_PROCESS	0	ANLN,AURKA,BIRC5,BUB1B,BUB1,CCNA2,CDC25B,CDC25C,CDC6,CDC7,CDCA5,CDKN3,CENPE,CENPF,CIT,E2F1,ESPL1,INHBA,KIF11,KIF15,KIF23,KIF2C,KPNA2,MAD2L1,NCAPH,NDC80,NEK2,NUSAP1,PKMYT1,PLK1,PRC1,RAD51,RAD54L,RCC1,SMC4,STMN1,TPX2,TTK,UBE2C,ZWINT	0
18	14	276	8	MITOTIC_SISTER_CHROMATID_SEGREGATION	4.59504e-11	CDCA5,CENPE,ESPL1,NCAPH,NDC80,NUSAP1,SMC4,ZWINT	3.7909e-09
18	142	276	38	MITOTIC_CELL_CYCLE	0	ANLN,AURKA,BIRC5,BUB1B,BUB1,CCNA2,CDC25B,CDC25C,CDC6,CDC7,CDCA5,CDKN3,CENPE,CENPF,CIT,E2F1,ESPL1,INHBA,KIF11,KIF15,KIF23,KIF2C,KPNA2,MAD2L1,NCAPH,NDC80,NEK2,NUSAP1,PKMYT1,PLK1,PRC1,RCC1,SMC4,STMN1,TPX2,TTK,UBE2C,ZWINT	0
18	158	276	37	CELL_CYCLE_PHASE	0	ANLN,AURKA,BIRC5,BUB1B,BUB1,CCNA2,CDC25B,CDC25C,CDC6,CDC7,CDCA5,CDKN3,CENPE,CENPF,CIT,E2F1,ESPL1,INHBA,KIF11,KIF15,KIF2C,KPNA2,MAD2L1,NCAPH,NDC80,NEK2,NUSAP1,PKMYT1,PLK1,RAD51,RAD54L,RCC1,SMC4,TPX2,TTK,UBE2C,ZWINT	0
18	45	276	10	CELL_CYCLE_CHECKPOINT_GO_0000075	1.0361e-08	BIRC5,BUB1B,BUB1,CCNA2,CCNE2,CDC6,CDT1,MAD2L1,TTK,ZWINT	5.69858e-07
18	29	276	10	CHROMOSOME_SEGREGATION	8.5342e-11	CDCA5,CENPE,CENPF,ESPL1,NCAPH,NDC80,NUSAP1,SMC4,TOP2A,ZWINT	6.40065e-09
18	15	276	5	ESTABLISHMENT_OF_ORGANELLE_LOCALIZATION	6.50489e-06	BIRC5,CDCA5,CENPE,CENPF,NUSAP1	0.000233328
18	16	276	4	CELL_DIVISION	0.000202944	ANLN,BIRC5,NUSAP1,PRC1	0.00531903
18	11	276	3	G1_PHASE_OF_MITOTIC_CELL_CYCLE	0.00103528	CDC25C,CDC6,E2F1	0.0237251
18	21	276	4	REGULATION_OF_MITOTIC_CELL_CYCLE	0.000618678	BIRC5,CDC25C,CDC6,RCC1	0.0145831
18	87	276	7	DNA_REPLICATION	0.00142016	CDC6,CDT1,EXO1,MCM2,POLE2,RAD51,RNASEH2A	0.0308325
18	42	276	8	REGULATION_OF_CYCLIN_DEPENDENT_PROTEIN_KINASE_ACTIVITY	1.13162e-06	CCNE2,CDC25A,CDC25C,CDC6,CDK5R2,CDKN3,CKS2,PKMYT1	4.66792e-05
18	42	276	5	DNA_RECOMBINATION	0.00120559	BLM,EXO1,KPNA2,RAD51,RAD54L	0.0268815
18	13	276	3	G1_PHASE	0.00174403	CDC25C,CDC6,E2F1	0.0368471
18	8	276	6	MITOTIC_SPINDLE_ORGANIZATION_AND_BIOGENESIS	1.29929e-09	KIF11,KIF23,PRC1,RCC1,STMN1,TTK	8.2455e-08
18	78	276	28	MITOSIS	0	ANLN,AURKA,BIRC5,BUB1B,BUB1,CCNA2,CDC25B,CDC25C,CDCA5,CENPE,CIT,ESPL1,KIF11,KIF15,KIF2C,MAD2L1,NCAPH,NDC80,NEK2,NUSAP1,PKMYT1,PLK1,RCC1,SMC4,TPX2,TTK,UBE2C,ZWINT	0
18	289	276	47	CELL_CYCLE_GO_0007049	0	ANLN,AURKA,BIRC5,BUB1B,BUB1,CCNA2,CCNE2,CDC20,CDC25A,CDC25B,CDC25C,CDC6,CDC7,CDCA5,CDK5R2,CDKN3,CDT1,CENPE,CENPF,CIT,CKS2,E2F1,ESPL1,INHBA,KIF11,KIF15,KIF23,KIF2C,KPNA2,MAD2L1,MCM2,NCAPH,NDC80,NEK2,NUSAP1,PKMYT1,PLK1,PRC1,RAD51,RAD54L,RCC1,SMC4,STMN1,TPX2,TTK,UBE2C,ZWINT	0
18	15	276	8	SISTER_CHROMATID_SEGREGATION	9.68314e-11	CDCA5,CENPE,ESPL1,NCAPH,NDC80,NUSAP1,SMC4,ZWINT	6.65716e-09
18	22	276	5	ORGANELLE_LOCALIZATION	5.1077e-05	BIRC5,CDCA5,CENPE,CENPF,NUSAP1	0.00156069
18	103	276	11	CHROMOSOME_ORGANIZATION_AND_BIOGENESIS	4.54248e-06	CDCA5,CENPE,ESPL1,EZH2,HMGA1,NCAPH,NDC80,NUSAP1,SMC4,TOP2A,ZWINT	0.000170343
18	59	276	11	INTERPHASE_OF_MITOTIC_CELL_CYCLE	1.34682e-08	BIRC5,CDC25C,CDC6,CDC7,CDCA5,CDKN3,CENPF,E2F1,INHBA,KPNA2,RCC1	6.94455e-07
18	29	276	5	DNA_PACKAGING	0.000206314	CDCA5,NCAPH,NUSAP1,SMC4,TOP2A	0.00531903
18	9	276	6	SPINDLE_ORGANIZATION_AND_BIOGENESIS	3.83503e-09	KIF11,KIF23,PRC1,RCC1,STMN1,TTK	2.25993e-07
18	146	276	10	RESPONSE_TO_DNA_DAMAGE_STIMULUS	0.000523534	BLM,CCNA2,EXO1,FANCA,FEN1,POLE2,POLQ,RAD51,RAD54L,RECQL4	0.0127034
18	170	276	23	REGULATION_OF_CELL_CYCLE	1.77414e-13	ANLN,BIRC5,BUB1B,BUB1,CCNA2,CCNE2,CDC25A,CDC25C,CDC6,CDC7,CDK5R2,CDKN3,CDT1,CKS2,INHBA,MAD2L1,NEK2,NUSAP1,PKMYT1,RCC1,TTK,UBE2C,ZWINT	1.62629e-11
18	80	276	28	M_PHASE_OF_MITOTIC_CELL_CYCLE	0	ANLN,AURKA,BIRC5,BUB1B,BUB1,CCNA2,CDC25B,CDC25C,CDCA5,CENPE,CIT,ESPL1,KIF11,KIF15,KIF2C,MAD2L1,NCAPH,NDC80,NEK2,NUSAP1,PKMYT1,PLK1,RCC1,SMC4,TPX2,TTK,UBE2C,ZWINT	0
18	10	276	5	CHROMOSOME_CONDENSATION	5.90799e-07	CDCA5,NCAPH,NUSAP1,SMC4,TOP2A	2.56531e-05
18	27	276	5	G1_S_TRANSITION_OF_MITOTIC_CELL_CYCLE	0.000144731	CDC7,CDCA5,CDKN3,INHBA,RCC1	0.00398011
19	21	277	4	MITOTIC_CELL_CYCLE_CHECKPOINT	0.000627146	BUB1B,BUB1,TTK,ZWINT	0.0248121
19	145	277	10	REGULATION_OF_KINASE_ACTIVITY	0.000510114	CCNE2,CDC25A,CDC25C,CDC6,CDKN3,CKS2,ERBB2,GRM4,PKMYT1,TRIB3	0.0221497
19	143	277	10	REGULATION_OF_PROTEIN_KINASE_ACTIVITY	0.000457071	CCNE2,CDC25A,CDC25C,CDC6,CDKN3,CKS2,ERBB2,GRM4,PKMYT1,TRIB3	0.0209491
19	105	277	19	M_PHASE	1.19238e-13	ANLN,AURKA,BUB1B,BUB1,CDC25C,CDCA5,KIF2C,NCAPH,NDC80,NEK2,NUSAP1,PKMYT1,PLK1,RAD51,RAD54L,TPX2,TTK,UBE2C,ZWINT	1.96743e-11
19	149	277	10	REGULATION_OF_TRANSFERASE_ACTIVITY	0.000631579	CCNE2,CDC25A,CDC25C,CDC6,CDKN3,CKS2,ERBB2,GRM4,PKMYT1,TRIB3	0.0248121
19	40	277	10	REGULATION_OF_MITOSIS	3.10287e-09	ANLN,BUB1B,BUB1,CDC25C,NEK2,NUSAP1,PKMYT1,TTK,UBE2C,ZWINT	3.19984e-07
19	65	277	7	INTERPHASE	0.000247459	CDC25C,CDC6,CDCA5,CDKN3,CENPF,E2F1,INHBA	0.012009
19	177	277	24	CELL_CYCLE_PROCESS	5.32907e-14	ANLN,AURKA,BUB1B,BUB1,CDC25C,CDC6,CDCA5,CDKN3,CENPF,E2F1,INHBA,KIF2C,NCAPH,NDC80,NEK2,NUSAP1,PKMYT1,PLK1,RAD51,RAD54L,TPX2,TTK,UBE2C,ZWINT	1.46549e-11
19	14	277	5	MITOTIC_SISTER_CHROMATID_SEGREGATION	4.4843e-06	CDCA5,NCAPH,NDC80,NUSAP1,ZWINT	0.000336323
19	142	277	22	MITOTIC_CELL_CYCLE	3.76366e-14	ANLN,AURKA,BUB1B,BUB1,CDC25C,CDC6,CDCA5,CDKN3,CENPF,E2F1,INHBA,KIF2C,NCAPH,NDC80,NEK2,NUSAP1,PKMYT1,PLK1,TPX2,TTK,UBE2C,ZWINT	1.46549e-11
19	158	277	24	CELL_CYCLE_PHASE	3.9968e-15	ANLN,AURKA,BUB1B,BUB1,CDC25C,CDC6,CDCA5,CDKN3,CENPF,E2F1,INHBA,KIF2C,NCAPH,NDC80,NEK2,NUSAP1,PKMYT1,PLK1,RAD51,RAD54L,TPX2,TTK,UBE2C,ZWINT	3.29736e-12
19	45	277	7	CELL_CYCLE_CHECKPOINT_GO_0000075	2.24038e-05	BUB1B,BUB1,CCNE2,CDC6,CDT1,TTK,ZWINT	0.00132022
19	29	277	7	CHROMOSOME_SEGREGATION	1.00335e-06	CDCA5,CENPF,NCAPH,NDC80,NUSAP1,TOP2A,ZWINT	8.27761e-05
19	11	277	3	G1_PHASE_OF_MITOTIC_CELL_CYCLE	0.00104617	CDC25C,CDC6,E2F1	0.0392315
19	42	277	7	REGULATION_OF_CYCLIN_DEPENDENT_PROTEIN_KINASE_ACTIVITY	1.39939e-05	CCNE2,CDC25A,CDC25C,CDC6,CDKN3,CKS2,PKMYT1	0.000888077
19	78	277	17	MITOSIS	9.57012e-14	ANLN,AURKA,BUB1B,BUB1,CDC25C,CDCA5,KIF2C,NCAPH,NDC80,NEK2,NUSAP1,PKMYT1,PLK1,TPX2,TTK,UBE2C,ZWINT	1.96743e-11
19	289	277	29	CELL_CYCLE_GO_0007049	3.19744e-13	ANLN,AURKA,BUB1B,BUB1,CCNE2,CDC20,CDC25A,CDC25C,CDC6,CDCA5,CDKN3,CDT1,CENPF,CKS2,E2F1,INHBA,KIF2C,NCAPH,NDC80,NEK2,NUSAP1,PKMYT1,PLK1,RAD51,RAD54L,TPX2,TTK,UBE2C,ZWINT	3.76841e-11
19	15	277	5	SISTER_CHROMATID_SEGREGATION	6.62057e-06	CDCA5,NCAPH,NDC80,NUSAP1,ZWINT	0.000455164
19	59	277	7	INTERPHASE_OF_MITOTIC_CELL_CYCLE	0.000133798	CDC25C,CDC6,CDCA5,CDKN3,CENPF,E2F1,INHBA	0.00689895
19	170	277	17	REGULATION_OF_CELL_CYCLE	3.16098e-08	ANLN,BUB1B,BUB1,CCNE2,CDC25A,CDC25C,CDC6,CDKN3,CDT1,CKS2,INHBA,NEK2,NUSAP1,PKMYT1,TTK,UBE2C,ZWINT	2.89756e-06
19	80	277	17	M_PHASE_OF_MITOTIC_CELL_CYCLE	1.49547e-13	ANLN,AURKA,BUB1B,BUB1,CDC25C,CDCA5,KIF2C,NCAPH,NDC80,NEK2,NUSAP1,PKMYT1,PLK1,TPX2,TTK,UBE2C,ZWINT	2.05627e-11
19	10	277	4	CHROMOSOME_CONDENSATION	2.60204e-05	CDCA5,NCAPH,NUSAP1,TOP2A	0.00143112
20	14	168	3	CYTOKINESIS	0.000521578	ANLN,BIRC5,NUSAP1	0.0215151
20	105	168	13	M_PHASE	2.66901e-10	ANLN,BIRC5,BUB1B,CDC25C,CDCA5,NDC80,NEK2,NUSAP1,PKMYT1,PLK1,RAD51,TPX2,UBE2C	3.66989e-08
20	95	168	6	SKELETAL_DEVELOPMENT	0.000865658	CHRD,COL10A1,COL11A1,COMP,INHBA,MATN3	0.0310508
20	40	168	8	REGULATION_OF_MITOSIS	1.66782e-08	ANLN,BIRC5,BUB1B,CDC25C,NEK2,NUSAP1,PKMYT1,UBE2C	1.71994e-06
20	65	168	6	INTERPHASE	0.000109769	BIRC5,CDC25C,CDCA5,CDKN3,CENPF,INHBA	0.00662341
20	11	168	3	RESPONSE_TO_XENOBIOTIC_STIMULUS	0.000242624	UGT2B11,UGT2B28,UGT2B4	0.0111203
20	177	168	16	CELL_CYCLE_PROCESS	2.62076e-10	ANLN,BIRC5,BUB1B,CDC25C,CDCA5,CDKN3,CENPF,INHBA,NDC80,NEK2,NUSAP1,PKMYT1,PLK1,RAD51,TPX2,UBE2C	3.66989e-08
20	14	168	3	MITOTIC_SISTER_CHROMATID_SEGREGATION	0.000521578	CDCA5,NDC80,NUSAP1	0.0215151
20	142	168	15	MITOTIC_CELL_CYCLE	1.06972e-10	ANLN,BIRC5,BUB1B,CDC25C,CDCA5,CDKN3,CENPF,INHBA,NDC80,NEK2,NUSAP1,PKMYT1,PLK1,TPX2,UBE2C	2.78203e-08
20	158	168	16	CELL_CYCLE_PHASE	4.72834e-11	ANLN,BIRC5,BUB1B,CDC25C,CDCA5,CDKN3,CENPF,INHBA,NDC80,NEK2,NUSAP1,PKMYT1,PLK1,RAD51,TPX2,UBE2C	2.78203e-08
20	29	168	5	CHROMOSOME_SEGREGATION	1.95862e-05	CDCA5,CENPF,NDC80,NUSAP1,TOP2A	0.00161586
20	15	168	4	ESTABLISHMENT_OF_ORGANELLE_LOCALIZATION	2.23599e-05	BIRC5,CDCA5,CENPF,NUSAP1	0.00167699
20	10	168	3	XENOBIOTIC_METABOLIC_PROCESS	0.000177983	UGT2B11,UGT2B28,UGT2B4	0.00863741
20	16	168	3	CELL_DIVISION	0.000788731	ANLN,BIRC5,NUSAP1	0.0295774
20	42	168	5	REGULATION_OF_CYCLIN_DEPENDENT_PROTEIN_KINASE_ACTIVITY	0.000124083	CCNE2,CDC25C,CDKN3,CKS2,PKMYT1	0.00682455
20	78	168	12	MITOSIS	9.92204e-11	ANLN,BIRC5,BUB1B,CDC25C,CDCA5,NDC80,NEK2,NUSAP1,PKMYT1,PLK1,TPX2,UBE2C	2.78203e-08
20	289	168	18	CELL_CYCLE_GO_0007049	7.9905e-09	ANLN,BIRC5,BUB1B,CCNE2,CDC25C,CDCA5,CDKN3,CENPF,CKS2,INHBA,NDC80,NEK2,NUSAP1,PKMYT1,PLK1,RAD51,TPX2,UBE2C	9.41738e-07
20	15	168	3	SISTER_CHROMATID_SEGREGATION	0.000646383	CDCA5,NDC80,NUSAP1	0.0253936
20	22	168	4	ORGANELLE_LOCALIZATION	0.000112397	BIRC5,CDCA5,CENPF,NUSAP1	0.00662341
20	59	168	6	INTERPHASE_OF_MITOTIC_CELL_CYCLE	6.3445e-05	BIRC5,CDC25C,CDCA5,CDKN3,CENPF,INHBA	0.00436185
20	170	168	12	REGULATION_OF_CELL_CYCLE	7.38098e-07	ANLN,BIRC5,BUB1B,CCNE2,CDC25C,CDKN3,CKS2,INHBA,NEK2,NUSAP1,PKMYT1,UBE2C	6.7659e-05
20	80	168	12	M_PHASE_OF_MITOTIC_CELL_CYCLE	1.34886e-10	ANLN,BIRC5,BUB1B,CDC25C,CDCA5,NDC80,NEK2,NUSAP1,PKMYT1,PLK1,TPX2,UBE2C	2.78203e-08
20	10	168	3	CHROMOSOME_CONDENSATION	0.000177983	CDCA5,NUSAP1,TOP2A	0.00863741
21	228	259	13	DNA_METABOLIC_PROCESS	0.000260476	BLM,CDC6,CDT1,EXO1,FEN1,KPNA2,MCM2,POLQ,RAD51,RAD54L,RECQL4,RNASEH2A,TOP2A	0.00795899
21	21	259	6	MITOTIC_CELL_CYCLE_CHECKPOINT	1.40902e-06	BUB1B,BUB1,CCNA2,MAD2L1,TTK,ZWINT	8.30315e-05
21	14	259	5	CYTOKINESIS	3.22722e-06	ANLN,BIRC5,NUSAP1,PRC1,RACGAP1	0.000166404
21	105	259	28	M_PHASE	0	ANLN,AURKA,BIRC5,BUB1B,BUB1,CCNA2,CDC25C,CDCA5,CENPE,CIT,ESPL1,KIF11,KIF15,KIF2C,KPNA2,MAD2L1,NCAPH,NDC80,NEK2,NUSAP1,PKMYT1,PLK1,RAD51,RAD54L,TPX2,TTK,UBE2C,ZWINT	0
21	73	259	7	MICROTUBULE_BASED_PROCESS	0.000339454	KIF11,KIF23,KIF2C,KPNA2,NUSAP1,PRC1,TTK	0.0100018
21	40	259	13	REGULATION_OF_MITOSIS	1.24345e-13	ANLN,BIRC5,BUB1B,BUB1,CCNA2,CDC25C,MAD2L1,NEK2,NUSAP1,PKMYT1,TTK,UBE2C,ZWINT	1.28231e-11
21	30	259	6	MICROTUBULE_CYTOSKELETON_ORGANIZATION_AND_BIOGENESIS	1.34523e-05	KIF11,KIF23,KIF2C,NUSAP1,PRC1,TTK	0.000482529
21	65	259	9	INTERPHASE	2.33788e-06	BIRC5,CDC25C,CDC6,CDCA5,CDKN3,CENPF,E2F1,KPNA2,TIMELESS	0.000128583
21	177	259	36	CELL_CYCLE_PROCESS	0	ANLN,AURKA,BIRC5,BUB1B,BUB1,CCNA2,CDC25C,CDC6,CDCA5,CDKN3,CENPE,CENPF,CIT,E2F1,ESPL1,KIF11,KIF15,KIF23,KIF2C,KPNA2,MAD2L1,NCAPH,NDC80,NEK2,NUSAP1,PKMYT1,PLK1,PRC1,RACGAP1,RAD51,RAD54L,TIMELESS,TPX2,TTK,UBE2C,ZWINT	0
21	14	259	7	MITOTIC_SISTER_CHROMATID_SEGREGATION	1.7714e-09	CDCA5,CENPE,ESPL1,NCAPH,NDC80,NUSAP1,ZWINT	1.32855e-07
21	142	259	32	MITOTIC_CELL_CYCLE	0	ANLN,AURKA,BIRC5,BUB1B,BUB1,CCNA2,CDC25C,CDC6,CDCA5,CDKN3,CENPE,CENPF,CIT,E2F1,ESPL1,KIF11,KIF15,KIF23,KIF2C,KPNA2,MAD2L1,NCAPH,NDC80,NEK2,NUSAP1,PKMYT1,PLK1,PRC1,TPX2,TTK,UBE2C,ZWINT	0
21	158	259	33	CELL_CYCLE_PHASE	0	ANLN,AURKA,BIRC5,BUB1B,BUB1,CCNA2,CDC25C,CDC6,CDCA5,CDKN3,CENPE,CENPF,CIT,E2F1,ESPL1,KIF11,KIF15,KIF2C,KPNA2,MAD2L1,NCAPH,NDC80,NEK2,NUSAP1,PKMYT1,PLK1,RAD51,RAD54L,TIMELESS,TPX2,TTK,UBE2C,ZWINT	0
21	45	259	10	CELL_CYCLE_CHECKPOINT_GO_0000075	5.63814e-09	BIRC5,BUB1B,BUB1,CCNA2,CCNE2,CDC6,CDT1,MAD2L1,TTK,ZWINT	3.57805e-07
21	29	259	9	CHROMOSOME_SEGREGATION	1.29118e-09	CDCA5,CENPE,CENPF,ESPL1,NCAPH,NDC80,NUSAP1,TOP2A,ZWINT	1.06522e-07
21	15	259	5	ESTABLISHMENT_OF_ORGANELLE_LOCALIZATION	4.76966e-06	BIRC5,CDCA5,CENPE,CENPF,NUSAP1	0.000231469
21	16	259	5	CELL_DIVISION	6.83571e-06	ANLN,BIRC5,NUSAP1,PRC1,RACGAP1	0.000297555
21	11	259	3	G1_PHASE_OF_MITOTIC_CELL_CYCLE	0.000861049	CDC25C,CDC6,E2F1	0.0236788
21	42	259	7	REGULATION_OF_CYCLIN_DEPENDENT_PROTEIN_KINASE_ACTIVITY	9.04009e-06	CCNE2,CDC25A,CDC25C,CDC6,CDKN3,CKS2,PKMYT1	0.000372904
21	42	259	5	DNA_RECOMBINATION	0.000907746	BLM,EXO1,KPNA2,RAD51,RAD54L	0.0241578
21	13	259	3	G1_PHASE	0.0014531	CDC25C,CDC6,E2F1	0.0374627
21	8	259	4	MITOTIC_SPINDLE_ORGANIZATION_AND_BIOGENESIS	6.85277e-06	KIF11,KIF23,PRC1,TTK	0.000297555
21	78	259	25	MITOSIS	0	ANLN,AURKA,BIRC5,BUB1B,BUB1,CCNA2,CDC25C,CDCA5,CENPE,CIT,ESPL1,KIF11,KIF15,KIF2C,MAD2L1,NCAPH,NDC80,NEK2,NUSAP1,PKMYT1,PLK1,TPX2,TTK,UBE2C,ZWINT	0
21	289	259	42	CELL_CYCLE_GO_0007049	0	ANLN,AURKA,BIRC5,BUB1B,BUB1,CCNA2,CCNE2,CDC20,CDC25A,CDC25C,CDC6,CDCA5,CDKN3,CDT1,CENPE,CENPF,CIT,CKS2,E2F1,ESPL1,KIF11,KIF15,KIF23,KIF2C,KPNA2,MAD2L1,MCM2,NCAPH,NDC80,NEK2,NUSAP1,PKMYT1,PLK1,PRC1,RACGAP1,RAD51,RAD54L,TIMELESS,TPX2,TTK,UBE2C,ZWINT	0
21	15	259	7	SISTER_CHROMATID_SEGREGATION	3.27039e-09	CDCA5,CENPE,ESPL1,NCAPH,NDC80,NUSAP1,ZWINT	2.2484e-07
21	22	259	5	ORGANELLE_LOCALIZATION	3.77126e-05	BIRC5,CDCA5,CENPE,CENPF,NUSAP1	0.00124452
21	103	259	8	CHROMOSOME_ORGANIZATION_AND_BIOGENESIS	0.000547765	CDCA5,CENPE,ESPL1,NCAPH,NDC80,NUSAP1,TOP2A,ZWINT	0.015583
21	59	259	8	INTERPHASE_OF_MITOTIC_CELL_CYCLE	1.01027e-05	BIRC5,CDC25C,CDC6,CDCA5,CDKN3,CENPF,E2F1,KPNA2	0.00039689
21	29	259	4	DNA_PACKAGING	0.00172535	CDCA5,NCAPH,NUSAP1,TOP2A	0.0431339
21	9	259	4	SPINDLE_ORGANIZATION_AND_BIOGENESIS	1.216e-05	KIF11,KIF23,PRC1,TTK	0.000456
21	170	259	20	REGULATION_OF_CELL_CYCLE	3.0153e-11	ANLN,BIRC5,BUB1B,BUB1,CCNA2,CCNE2,CDC25A,CDC25C,CDC6,CDKN3,CDT1,CKS2,MAD2L1,NEK2,NUSAP1,PKMYT1,TIMELESS,TTK,UBE2C,ZWINT	2.76402e-09
21	80	259	25	M_PHASE_OF_MITOTIC_CELL_CYCLE	0	ANLN,AURKA,BIRC5,BUB1B,BUB1,CCNA2,CDC25C,CDCA5,CENPE,CIT,ESPL1,KIF11,KIF15,KIF2C,MAD2L1,NCAPH,NDC80,NEK2,NUSAP1,PKMYT1,PLK1,TPX2,TTK,UBE2C,ZWINT	0
21	10	259	4	CHROMOSOME_CONDENSATION	1.99793e-05	CDCA5,NCAPH,NUSAP1,TOP2A	0.000686788
22	21	196	5	MITOTIC_CELL_CYCLE_CHECKPOINT	7.68898e-06	BUB1B,BUB1,CCNA2,TTK,ZWINT	0.000352412
22	14	196	4	CYTOKINESIS	3.03358e-05	ANLN,BIRC5,NUSAP1,PRC1	0.00125135
22	105	196	26	M_PHASE	0	ANLN,AURKA,BIRC5,BUB1B,BUB1,CCNA2,CDC25C,CDCA5,CENPE,CIT,ESPL1,KIF11,KIF15,KIF2C,NCAPH,NDC80,NEK2,NUSAP1,PKMYT1,PLK1,RAD51,RAD54L,TPX2,TTK,UBE2C,ZWINT	0
22	40	196	12	REGULATION_OF_MITOSIS	1.20015e-13	ANLN,BIRC5,BUB1B,BUB1,CCNA2,CDC25C,NEK2,NUSAP1,PKMYT1,TTK,UBE2C,ZWINT	1.23766e-11
22	30	196	5	MICROTUBULE_CYTOSKELETON_ORGANIZATION_AND_BIOGENESIS	4.87292e-05	KIF11,KIF2C,NUSAP1,PRC1,TTK	0.00191436
22	65	196	8	INTERPHASE	2.71933e-06	BIRC5,CDC25C,CDC6,CDCA5,CDKN3,CENPF,E2F1,INHBA	0.000140216
22	177	196	32	CELL_CYCLE_PROCESS	0	ANLN,AURKA,BIRC5,BUB1B,BUB1,CCNA2,CDC25C,CDC6,CDCA5,CDKN3,CENPE,CENPF,CIT,E2F1,ESPL1,INHBA,KIF11,KIF15,KIF2C,NCAPH,NDC80,NEK2,NUSAP1,PKMYT1,PLK1,PRC1,RAD51,RAD54L,TPX2,TTK,UBE2C,ZWINT	0
22	14	196	7	MITOTIC_SISTER_CHROMATID_SEGREGATION	2.5194e-10	CDCA5,CENPE,ESPL1,NCAPH,NDC80,NUSAP1,ZWINT	1.88955e-08
22	142	196	30	MITOTIC_CELL_CYCLE	0	ANLN,AURKA,BIRC5,BUB1B,BUB1,CCNA2,CDC25C,CDC6,CDCA5,CDKN3,CENPE,CENPF,CIT,E2F1,ESPL1,INHBA,KIF11,KIF15,KIF2C,NCAPH,NDC80,NEK2,NUSAP1,PKMYT1,PLK1,PRC1,TPX2,TTK,UBE2C,ZWINT	0
22	158	196	31	CELL_CYCLE_PHASE	0	ANLN,AURKA,BIRC5,BUB1B,BUB1,CCNA2,CDC25C,CDC6,CDCA5,CDKN3,CENPE,CENPF,CIT,E2F1,ESPL1,INHBA,KIF11,KIF15,KIF2C,NCAPH,NDC80,NEK2,NUSAP1,PKMYT1,PLK1,RAD51,RAD54L,TPX2,TTK,UBE2C,ZWINT	0
22	45	196	8	CELL_CYCLE_CHECKPOINT_GO_0000075	1.46655e-07	BIRC5,BUB1B,BUB1,CCNA2,CDC6,CDT1,TTK,ZWINT	9.30698e-06
22	29	196	9	CHROMOSOME_SEGREGATION	1.08748e-10	CDCA5,CENPE,CENPF,ESPL1,NCAPH,NDC80,NUSAP1,TOP2A,ZWINT	9.96856e-09
22	15	196	5	ESTABLISHMENT_OF_ORGANELLE_LOCALIZATION	1.21298e-06	BIRC5,CDCA5,CENPE,CENPF,NUSAP1	7.04693e-05
22	16	196	4	CELL_DIVISION	5.39864e-05	ANLN,BIRC5,NUSAP1,PRC1	0.00202449
22	11	196	3	G1_PHASE_OF_MITOTIC_CELL_CYCLE	0.000381752	CDC25C,CDC6,E2F1	0.0116646
22	42	196	5	REGULATION_OF_CYCLIN_DEPENDENT_PROTEIN_KINASE_ACTIVITY	0.00025472	CDC25C,CDC6,CDKN3,CKS2,PKMYT1	0.00808247
22	13	196	3	G1_PHASE	0.000648491	CDC25C,CDC6,E2F1	0.0178335
22	8	196	3	MITOTIC_SPINDLE_ORGANIZATION_AND_BIOGENESIS	0.00013355	KIF11,PRC1,TTK	0.00459079
22	78	196	24	MITOSIS	0	ANLN,AURKA,BIRC5,BUB1B,BUB1,CCNA2,CDC25C,CDCA5,CENPE,CIT,ESPL1,KIF11,KIF15,KIF2C,NCAPH,NDC80,NEK2,NUSAP1,PKMYT1,PLK1,TPX2,TTK,UBE2C,ZWINT	0
22	289	196	35	CELL_CYCLE_GO_0007049	0	ANLN,AURKA,BIRC5,BUB1B,BUB1,CCNA2,CDC20,CDC25C,CDC6,CDCA5,CDKN3,CDT1,CENPE,CENPF,CIT,CKS2,E2F1,ESPL1,INHBA,KIF11,KIF15,KIF2C,NCAPH,NDC80,NEK2,NUSAP1,PKMYT1,PLK1,PRC1,RAD51,RAD54L,TPX2,TTK,UBE2C,ZWINT	0
22	15	196	7	SISTER_CHROMATID_SEGREGATION	4.66945e-10	CDCA5,CENPE,ESPL1,NCAPH,NDC80,NUSAP1,ZWINT	3.21025e-08
22	22	196	5	ORGANELLE_LOCALIZATION	9.84053e-06	BIRC5,CDCA5,CENPE,CENPF,NUSAP1	0.000427286
22	103	196	8	CHROMOSOME_ORGANIZATION_AND_BIOGENESIS	8.23336e-05	CDCA5,CENPE,ESPL1,NCAPH,NDC80,NUSAP1,TOP2A,ZWINT	0.00295327
22	59	196	8	INTERPHASE_OF_MITOTIC_CELL_CYCLE	1.28126e-06	BIRC5,CDC25C,CDC6,CDCA5,CDKN3,CENPF,E2F1,INHBA	7.04693e-05
22	29	196	4	DNA_PACKAGING	0.000613157	CDCA5,NCAPH,NUSAP1,TOP2A	0.0174433
22	9	196	3	SPINDLE_ORGANIZATION_AND_BIOGENESIS	0.000198311	KIF11,PRC1,TTK	0.00654426
22	170	196	17	REGULATION_OF_CELL_CYCLE	1.63008e-10	ANLN,BIRC5,BUB1B,BUB1,CCNA2,CDC25C,CDC6,CDKN3,CDT1,CKS2,INHBA,NEK2,NUSAP1,PKMYT1,TTK,UBE2C,ZWINT	1.34481e-08
22	80	196	24	M_PHASE_OF_MITOTIC_CELL_CYCLE	0	ANLN,AURKA,BIRC5,BUB1B,BUB1,CCNA2,CDC25C,CDCA5,CENPE,CIT,ESPL1,KIF11,KIF15,KIF2C,NCAPH,NDC80,NEK2,NUSAP1,PKMYT1,PLK1,TPX2,TTK,UBE2C,ZWINT	0
22	10	196	4	CHROMOSOME_CONDENSATION	6.64328e-06	CDCA5,NCAPH,NUSAP1,TOP2A	0.000322395
23	105	198	11	M_PHASE	2.10015e-07	BUB1B,BUB1,CDC25C,CDCA5,NCAPH,NDC80,NEK2,NUSAP1,PKMYT1,TPX2,UBE2C	4.33156e-05
23	40	198	7	REGULATION_OF_MITOSIS	1.08458e-06	BUB1B,BUB1,CDC25C,NEK2,NUSAP1,PKMYT1,UBE2C	0.000149129
23	177	198	13	CELL_CYCLE_PROCESS	1.04578e-06	BUB1B,BUB1,CDC25C,CDCA5,CDKN3,NCAPH,NDC80,NEK2,NUSAP1,PKMYT1,PRC1,TPX2,UBE2C	0.000149129
23	14	198	4	MITOTIC_SISTER_CHROMATID_SEGREGATION	3.15675e-05	CDCA5,NCAPH,NDC80,NUSAP1	0.00289369
23	142	198	13	MITOTIC_CELL_CYCLE	8.10529e-08	BUB1B,BUB1,CDC25C,CDCA5,CDKN3,NCAPH,NDC80,NEK2,NUSAP1,PKMYT1,PRC1,TPX2,UBE2C	2.22896e-05
23	158	198	12	CELL_CYCLE_PHASE	1.93183e-06	BUB1B,BUB1,CDC25C,CDCA5,CDKN3,NCAPH,NDC80,NEK2,NUSAP1,PKMYT1,TPX2,UBE2C	0.00022768
23	29	198	5	CHROMOSOME_SEGREGATION	4.31002e-05	CDCA5,NCAPH,NDC80,NUSAP1,TOP2A	0.00323251
23	78	198	11	MITOSIS	9.0657e-09	BUB1B,BUB1,CDC25C,CDCA5,NCAPH,NDC80,NEK2,NUSAP1,PKMYT1,TPX2,UBE2C	4.91765e-06
23	289	198	14	CELL_CYCLE_GO_0007049	4.88238e-05	BUB1B,BUB1,CDC25C,CDCA5,CDKN3,CKS2,NCAPH,NDC80,NEK2,NUSAP1,PKMYT1,PRC1,TPX2,UBE2C	0.00335663
23	15	198	4	SISTER_CHROMATID_SEGREGATION	4.25829e-05	CDCA5,NCAPH,NDC80,NUSAP1	0.00323251
23	29	198	4	DNA_PACKAGING	0.000636991	CDCA5,NCAPH,NUSAP1,TOP2A	0.037537
23	170	198	9	REGULATION_OF_CELL_CYCLE	0.000589068	BUB1B,BUB1,CDC25C,CDKN3,CKS2,NEK2,NUSAP1,PKMYT1,UBE2C	0.0373832
23	80	198	11	M_PHASE_OF_MITOTIC_CELL_CYCLE	1.19216e-08	BUB1B,BUB1,CDC25C,CDCA5,NCAPH,NDC80,NEK2,NUSAP1,PKMYT1,TPX2,UBE2C	4.91765e-06
23	10	198	4	CHROMOSOME_CONDENSATION	6.91611e-06	CDCA5,NCAPH,NUSAP1,TOP2A	0.000713224
24	21	257	5	MITOTIC_CELL_CYCLE_CHECKPOINT	2.84956e-05	BUB1B,BUB1,CCNA2,MAD2L1,ZWINT	0.00130605
24	14	257	4	CYTOKINESIS	8.72901e-05	ANLN,BIRC5,NUSAP1,PRC1	0.00379023
24	105	257	23	M_PHASE	0	ANLN,AURKA,BIRC5,BUB1B,BUB1,CCNA2,CDC25C,CDCA5,KIF11,KIF2C,KPNA2,MAD2L1,NCAPH,NDC80,NEK2,NUSAP1,PKMYT1,PLK1,RAD51,RAD54L,TPX2,UBE2C,ZWINT	0
24	40	257	12	REGULATION_OF_MITOSIS	3.0127e-12	ANLN,BIRC5,BUB1B,BUB1,CCNA2,CDC25C,MAD2L1,NEK2,NUSAP1,PKMYT1,UBE2C,ZWINT	3.10685e-10
24	30	257	5	MICROTUBULE_CYTOSKELETON_ORGANIZATION_AND_BIOGENESIS	0.000174933	KIF11,KIF23,KIF2C,NUSAP1,PRC1	0.00655999
24	65	257	8	INTERPHASE	1.98109e-05	BIRC5,CDC25C,CDC6,CDCA5,CDKN3,CENPF,E2F1,KPNA2	0.000961411
24	177	257	29	CELL_CYCLE_PROCESS	0	ANLN,AURKA,BIRC5,BUB1B,BUB1,CCNA2,CDC25C,CDC6,CDCA5,CDKN3,CENPF,E2F1,KIF11,KIF23,KIF2C,KPNA2,MAD2L1,NCAPH,NDC80,NEK2,NUSAP1,PKMYT1,PLK1,PRC1,RAD51,RAD54L,TPX2,UBE2C,ZWINT	0
24	14	257	5	MITOTIC_SISTER_CHROMATID_SEGREGATION	3.10687e-06	CDCA5,NCAPH,NDC80,NUSAP1,ZWINT	0.000213597
24	41	257	5	REGULATION_OF_DNA_METABOLIC_PROCESS	0.000783665	CDC6,CDT1,KPNA2,RAD51,TLK2	0.0239453
24	142	257	27	MITOTIC_CELL_CYCLE	0	ANLN,AURKA,BIRC5,BUB1B,BUB1,CCNA2,CDC25C,CDC6,CDCA5,CDKN3,CENPF,E2F1,KIF11,KIF23,KIF2C,KPNA2,MAD2L1,NCAPH,NDC80,NEK2,NUSAP1,PKMYT1,PLK1,PRC1,TPX2,UBE2C,ZWINT	0
24	158	257	27	CELL_CYCLE_PHASE	0	ANLN,AURKA,BIRC5,BUB1B,BUB1,CCNA2,CDC25C,CDC6,CDCA5,CDKN3,CENPF,E2F1,KIF11,KIF2C,KPNA2,MAD2L1,NCAPH,NDC80,NEK2,NUSAP1,PKMYT1,PLK1,RAD51,RAD54L,TPX2,UBE2C,ZWINT	0
24	45	257	9	CELL_CYCLE_CHECKPOINT_GO_0000075	8.30804e-08	BIRC5,BUB1B,BUB1,CCNA2,CCNE2,CDC6,CDT1,MAD2L1,ZWINT	6.85413e-06
24	29	257	7	CHROMOSOME_SEGREGATION	6.06464e-07	CDCA5,CENPF,NCAPH,NDC80,NUSAP1,TOP2A,ZWINT	4.54848e-05
24	15	257	4	ESTABLISHMENT_OF_ORGANELLE_LOCALIZATION	0.000117362	BIRC5,CDCA5,CENPF,NUSAP1	0.00484118
24	16	257	4	CELL_DIVISION	0.000154289	ANLN,BIRC5,NUSAP1,PRC1	0.00606134
24	11	257	3	G1_PHASE_OF_MITOTIC_CELL_CYCLE	0.000841888	CDC25C,CDC6,E2F1	0.0248056
24	42	257	7	REGULATION_OF_CYCLIN_DEPENDENT_PROTEIN_KINASE_ACTIVITY	8.59401e-06	CCNE2,CDC25C,CDC6,CDK5R2,CDKN3,CKS2,PKMYT1	0.000506433
24	13	257	3	G1_PHASE	0.00142106	CDC25C,CDC6,E2F1	0.0404267
24	8	257	3	MITOTIC_SPINDLE_ORGANIZATION_AND_BIOGENESIS	0.00029736	KIF11,KIF23,PRC1	0.0106662
24	78	257	20	MITOSIS	0	ANLN,AURKA,BIRC5,BUB1B,BUB1,CCNA2,CDC25C,CDCA5,KIF11,KIF2C,MAD2L1,NCAPH,NDC80,NEK2,NUSAP1,PKMYT1,PLK1,TPX2,UBE2C,ZWINT	0
24	289	257	34	CELL_CYCLE_GO_0007049	0	ANLN,AURKA,BIRC5,BUB1B,BUB1,CCNA2,CCNE2,CDC20,CDC25C,CDC6,CDCA5,CDK5R2,CDKN3,CDT1,CENPF,CKS2,E2F1,KIF11,KIF23,KIF2C,KPNA2,MAD2L1,NCAPH,NDC80,NEK2,NUSAP1,PKMYT1,PLK1,PRC1,RAD51,RAD54L,TPX2,UBE2C,ZWINT	0
24	15	257	5	SISTER_CHROMATID_SEGREGATION	4.59232e-06	CDCA5,NCAPH,NDC80,NUSAP1,ZWINT	0.000291436
24	22	257	4	ORGANELLE_LOCALIZATION	0.000569843	BIRC5,CDCA5,CENPF,NUSAP1	0.0180816
24	103	257	8	CHROMOSOME_ORGANIZATION_AND_BIOGENESIS	0.000520459	CDCA5,NCAPH,NDC80,NUSAP1,SUPT4H1,TLK2,TOP2A,ZWINT	0.0171752
24	47	257	5	DNA_DEPENDENT_DNA_REPLICATION	0.00147023	CDC6,CDT1,EXO1,POLG2,RAD51	0.0404314
24	59	257	8	INTERPHASE_OF_MITOTIC_CELL_CYCLE	9.54757e-06	BIRC5,CDC25C,CDC6,CDCA5,CDKN3,CENPF,E2F1,KPNA2	0.000525116
24	29	257	4	DNA_PACKAGING	0.00167704	CDCA5,NCAPH,NUSAP1,TOP2A	0.0446309
24	9	257	3	SPINDLE_ORGANIZATION_AND_BIOGENESIS	0.000440143	KIF11,KIF23,PRC1	0.0151299
24	170	257	18	REGULATION_OF_CELL_CYCLE	1.50878e-09	ANLN,BIRC5,BUB1B,BUB1,CCNA2,CCNE2,CDC25C,CDC6,CDK5R2,CDKN3,CDT1,CKS2,MAD2L1,NEK2,NUSAP1,PKMYT1,UBE2C,ZWINT	1.38305e-07
24	80	257	20	M_PHASE_OF_MITOTIC_CELL_CYCLE	0	ANLN,AURKA,BIRC5,BUB1B,BUB1,CCNA2,CDC25C,CDCA5,KIF11,KIF2C,MAD2L1,NCAPH,NDC80,NEK2,NUSAP1,PKMYT1,PLK1,TPX2,UBE2C,ZWINT	0
24	10	257	4	CHROMOSOME_CONDENSATION	1.93789e-05	CDCA5,NCAPH,NUSAP1,TOP2A	0.000961411
25	228	281	14	DNA_METABOLIC_PROCESS	0.000163727	CCNO,CDC6,CDT1,EXO1,FANCA,FEN1,KPNA2,MCM2,POLQ,RAD51,RAD54L,RECQL4,RNASEH2A,TOP2A	0.00519518
25	114	281	8	DNA_REPAIR	0.001795	CCNO,EXO1,FANCA,FEN1,POLQ,RAD51,RAD54L,RECQL4	0.0459018
25	21	281	6	MITOTIC_CELL_CYCLE_CHECKPOINT	2.26303e-06	BUB1B,BUB1,CCNA2,MAD2L1,TTK,ZWINT	0.000124467
25	14	281	5	CYTOKINESIS	4.80988e-06	ANLN,BIRC5,NUSAP1,PRC1,RACGAP1	0.00023342
25	143	281	9	REGULATION_OF_PROTEIN_KINASE_ACTIVITY	0.00201878	CCNE2,CDC25A,CDC25C,CDC6,CDKN3,CKS2,GRM4,PKMYT1,TRIB3	0.0489852
25	105	281	27	M_PHASE	0	ANLN,AURKA,BIRC5,BUB1B,BUB1,CCNA2,CDC25C,CDCA5,CENPE,ESPL1,KIF11,KIF15,KIF2C,KPNA2,MAD2L1,NCAPH,NDC80,NEK2,NUSAP1,PKMYT1,PLK1,RAD51,RAD54L,TPX2,TTK,UBE2C,ZWINT	0
25	73	281	7	MICROTUBULE_BASED_PROCESS	0.000553343	KIF11,KIF23,KIF2C,KPNA2,NUSAP1,PRC1,TTK	0.0157417
25	40	281	13	REGULATION_OF_MITOSIS	3.53495e-13	ANLN,BIRC5,BUB1B,BUB1,CCNA2,CDC25C,MAD2L1,NEK2,NUSAP1,PKMYT1,TTK,UBE2C,ZWINT	3.64542e-11
25	30	281	6	MICROTUBULE_CYTOSKELETON_ORGANIZATION_AND_BIOGENESIS	2.13509e-05	KIF11,KIF23,KIF2C,NUSAP1,PRC1,TTK	0.000765847
25	65	281	9	INTERPHASE	4.55472e-06	BIRC5,CDC25C,CDC6,CDCA5,CDKN3,CENPF,E2F1,INHBA,KPNA2	0.00023342
25	177	281	37	CELL_CYCLE_PROCESS	0	ANLN,AURKA,BIRC5,BUB1B,BUB1,CCNA2,CDC25C,CDC6,CDCA5,CDKN3,CENPE,CENPF,CEP250,E2F1,ESPL1,INHBA,KIF11,KIF15,KIF23,KIF2C,KPNA2,MAD2L1,NCAPH,NDC80,NEK2,NUSAP1,PKMYT1,PLK1,PRC1,RACGAP1,RAD51,RAD54L,SAC3D1,TPX2,TTK,UBE2C,ZWINT	0
25	14	281	7	MITOTIC_SISTER_CHROMATID_SEGREGATION	3.12482e-09	CDCA5,CENPE,ESPL1,NCAPH,NDC80,NUSAP1,ZWINT	2.34361e-07
25	142	281	33	MITOTIC_CELL_CYCLE	0	ANLN,AURKA,BIRC5,BUB1B,BUB1,CCNA2,CDC25C,CDC6,CDCA5,CDKN3,CENPE,CENPF,CEP250,E2F1,ESPL1,INHBA,KIF11,KIF15,KIF23,KIF2C,KPNA2,MAD2L1,NCAPH,NDC80,NEK2,NUSAP1,PKMYT1,PLK1,PRC1,TPX2,TTK,UBE2C,ZWINT	0
25	158	281	32	CELL_CYCLE_PHASE	0	ANLN,AURKA,BIRC5,BUB1B,BUB1,CCNA2,CDC25C,CDC6,CDCA5,CDKN3,CENPE,CENPF,E2F1,ESPL1,INHBA,KIF11,KIF15,KIF2C,KPNA2,MAD2L1,NCAPH,NDC80,NEK2,NUSAP1,PKMYT1,PLK1,RAD51,RAD54L,TPX2,TTK,UBE2C,ZWINT	0
25	45	281	10	CELL_CYCLE_CHECKPOINT_GO_0000075	1.22966e-08	BIRC5,BUB1B,BUB1,CCNA2,CCNE2,CDC6,CDT1,MAD2L1,TTK,ZWINT	7.8036e-07
25	29	281	9	CHROMOSOME_SEGREGATION	2.64433e-09	CDCA5,CENPE,CENPF,ESPL1,NCAPH,NDC80,NUSAP1,TOP2A,ZWINT	2.18157e-07
25	15	281	5	ESTABLISHMENT_OF_ORGANELLE_LOCALIZATION	7.09958e-06	BIRC5,CDCA5,CENPE,CENPF,NUSAP1	0.000325398
25	16	281	5	CELL_DIVISION	1.01618e-05	ANLN,BIRC5,NUSAP1,PRC1,RACGAP1	0.000419174
25	13	281	3	MICROTUBULE_ORGANIZING_CENTER_ORGANIZATION_AND_BIOGENESIS	0.00183607	CEP250,KIF11,SAC3D1	0.0459018
25	11	281	3	G1_PHASE_OF_MITOTIC_CELL_CYCLE	0.00109048	CDC25C,CDC6,E2F1	0.0299883
25	42	281	7	REGULATION_OF_CYCLIN_DEPENDENT_PROTEIN_KINASE_ACTIVITY	1.53555e-05	CCNE2,CDC25A,CDC25C,CDC6,CDKN3,CKS2,PKMYT1	0.000603251
25	13	281	3	G1_PHASE	0.00183607	CDC25C,CDC6,E2F1	0.0459018
25	8	281	4	MITOTIC_SPINDLE_ORGANIZATION_AND_BIOGENESIS	9.46517e-06	KIF11,KIF23,PRC1,TTK	0.000410987
25	78	281	24	MITOSIS	0	ANLN,AURKA,BIRC5,BUB1B,BUB1,CCNA2,CDC25C,CDCA5,CENPE,ESPL1,KIF11,KIF15,KIF2C,MAD2L1,NCAPH,NDC80,NEK2,NUSAP1,PKMYT1,PLK1,TPX2,TTK,UBE2C,ZWINT	0
25	289	281	43	CELL_CYCLE_GO_0007049	0	ANLN,AURKA,BIRC5,BUB1B,BUB1,CCNA2,CCNE2,CDC20,CDC25A,CDC25C,CDC6,CDCA5,CDKN3,CDT1,CENPE,CENPF,CEP250,CKS2,E2F1,ESPL1,INHBA,KIF11,KIF15,KIF23,KIF2C,KPNA2,MAD2L1,MCM2,NCAPH,NDC80,NEK2,NUSAP1,PKMYT1,PLK1,PRC1,RACGAP1,RAD51,RAD54L,SAC3D1,TPX2,TTK,UBE2C,ZWINT	0
25	15	281	7	SISTER_CHROMATID_SEGREGATION	5.76126e-09	CDCA5,CENPE,ESPL1,NCAPH,NDC80,NUSAP1,ZWINT	3.96086e-07
25	22	281	5	ORGANELLE_LOCALIZATION	5.56329e-05	BIRC5,CDCA5,CENPE,CENPF,NUSAP1	0.00183588
25	103	281	9	CHROMOSOME_ORGANIZATION_AND_BIOGENESIS	0.00018712	CDCA5,CENPE,ESPL1,EZH2,NCAPH,NDC80,NUSAP1,TOP2A,ZWINT	0.00571755
25	59	281	9	INTERPHASE_OF_MITOTIC_CELL_CYCLE	1.98385e-06	BIRC5,CDC25C,CDC6,CDCA5,CDKN3,CENPF,E2F1,INHBA,KPNA2	0.000116905
25	9	281	4	SPINDLE_ORGANIZATION_AND_BIOGENESIS	1.67748e-05	KIF11,KIF23,PRC1,TTK	0.000629055
25	170	281	20	REGULATION_OF_CELL_CYCLE	1.30913e-10	ANLN,BIRC5,BUB1B,BUB1,CCNA2,CCNE2,CDC25A,CDC25C,CDC6,CDKN3,CDT1,CKS2,INHBA,MAD2L1,NEK2,NUSAP1,PKMYT1,TTK,UBE2C,ZWINT	1.20003e-08
25	80	281	24	M_PHASE_OF_MITOTIC_CELL_CYCLE	0	ANLN,AURKA,BIRC5,BUB1B,BUB1,CCNA2,CDC25C,CDCA5,CENPE,ESPL1,KIF11,KIF15,KIF2C,MAD2L1,NCAPH,NDC80,NEK2,NUSAP1,PKMYT1,PLK1,TPX2,TTK,UBE2C,ZWINT	0
25	10	281	4	CHROMOSOME_CONDENSATION	2.75275e-05	CDCA5,NCAPH,NUSAP1,TOP2A	0.000946257
26	105	174	7	M_PHASE	0.000286303	CCNA2,ESPL1,NDC80,NEK2,PKMYT1,PLK1,UBE2C	0.0262445
26	177	174	11	CELL_CYCLE_PROCESS	1.03838e-05	CCNA2,CDC6,CDKN3,CENPF,ESPL1,INHBA,NDC80,NEK2,PKMYT1,PLK1,UBE2C	0.00285555
26	142	174	11	MITOTIC_CELL_CYCLE	1.22392e-06	CCNA2,CDC6,CDKN3,CENPF,ESPL1,INHBA,NDC80,NEK2,PKMYT1,PLK1,UBE2C	0.00100973
26	158	174	11	CELL_CYCLE_PHASE	3.49216e-06	CCNA2,CDC6,CDKN3,CENPF,ESPL1,INHBA,NDC80,NEK2,PKMYT1,PLK1,UBE2C	0.00144051
26	42	174	5	REGULATION_OF_CYCLIN_DEPENDENT_PROTEIN_KINASE_ACTIVITY	0.000146291	CCNE2,CDC6,CDKN3,CKS2,PKMYT1	0.0172414
26	78	174	7	MITOSIS	4.36954e-05	CCNA2,ESPL1,NDC80,NEK2,PKMYT1,PLK1,UBE2C	0.00708071
26	289	174	13	CELL_CYCLE_GO_0007049	5.14961e-05	CCNA2,CCNE2,CDC6,CDKN3,CENPF,CKS2,ESPL1,INHBA,NDC80,NEK2,PKMYT1,PLK1,UBE2C	0.00708071
26	170	174	9	REGULATION_OF_CELL_CYCLE	0.000228365	CCNA2,CCNE2,CDC6,CDKN3,CKS2,INHBA,NEK2,PKMYT1,UBE2C	0.0235502
26	80	174	7	M_PHASE_OF_MITOTIC_CELL_CYCLE	5.14846e-05	CCNA2,ESPL1,NDC80,NEK2,PKMYT1,PLK1,UBE2C	0.00708071
27	21	246	6	MITOTIC_CELL_CYCLE_CHECKPOINT	1.04351e-06	BUB1B,BUB1,CCNA2,MAD2L1,TTK,ZWINT	6.14923e-05
27	14	246	4	CYTOKINESIS	7.3655e-05	ANLN,BIRC5,NUSAP1,PRC1	0.00236805
27	105	246	27	M_PHASE	0	ANLN,AURKA,BIRC5,BUB1B,BUB1,CCNA2,CDC25C,CDCA5,CENPE,ESPL1,KIF11,KIF15,KIF2C,KPNA2,MAD2L1,NCAPH,NDC80,NEK2,NUSAP1,PKMYT1,PLK1,RAD51,RAD54L,TPX2,TTK,UBE2C,ZWINT	0
27	73	246	7	MICROTUBULE_BASED_PROCESS	0.000248344	KIF11,KIF23,KIF2C,KPNA2,NUSAP1,PRC1,TTK	0.00706496
27	40	246	13	REGULATION_OF_MITOSIS	6.40599e-14	ANLN,BIRC5,BUB1B,BUB1,CCNA2,CDC25C,MAD2L1,NEK2,NUSAP1,PKMYT1,TTK,UBE2C,ZWINT	6.60617e-12
27	30	246	6	MICROTUBULE_CYTOSKELETON_ORGANIZATION_AND_BIOGENESIS	1.00328e-05	KIF11,KIF23,KIF2C,NUSAP1,PRC1,TTK	0.000413853
27	65	246	8	INTERPHASE	1.44452e-05	BIRC5,CDC25C,CDC6,CDCA5,CDKN3,CENPF,E2F1,KPNA2	0.00056749
27	126	246	8	TISSUE_DEVELOPMENT	0.00146936	COL11A1,KRT13,KRT6A,S100A7,SCEL,SPRR1A,SPRR1B,TGM3	0.0327628
27	177	246	33	CELL_CYCLE_PROCESS	0	ANLN,AURKA,BIRC5,BUB1B,BUB1,CCNA2,CDC25C,CDC6,CDCA5,CDKN3,CENPE,CENPF,E2F1,ESPL1,KIF11,KIF15,KIF23,KIF2C,KPNA2,MAD2L1,NCAPH,NDC80,NEK2,NUSAP1,PKMYT1,PLK1,PRC1,RAD51,RAD54L,TPX2,TTK,UBE2C,ZWINT	0
27	128	246	8	BEHAVIOR	0.00162462	CCL11,CCL7,CCR8,CXCL10,CXCL11,CXCL9,GALR2,NPW	0.0352713
27	14	246	7	MITOTIC_SISTER_CHROMATID_SEGREGATION	1.23685e-09	CDCA5,CENPE,ESPL1,NCAPH,NDC80,NUSAP1,ZWINT	9.27634e-08
27	142	246	31	MITOTIC_CELL_CYCLE	0	ANLN,AURKA,BIRC5,BUB1B,BUB1,CCNA2,CDC25C,CDC6,CDCA5,CDKN3,CENPE,CENPF,E2F1,ESPL1,KIF11,KIF15,KIF23,KIF2C,KPNA2,MAD2L1,NCAPH,NDC80,NEK2,NUSAP1,PKMYT1,PLK1,PRC1,TPX2,TTK,UBE2C,ZWINT	0
27	158	246	31	CELL_CYCLE_PHASE	0	ANLN,AURKA,BIRC5,BUB1B,BUB1,CCNA2,CDC25C,CDC6,CDCA5,CDKN3,CENPE,CENPF,E2F1,ESPL1,KIF11,KIF15,KIF2C,KPNA2,MAD2L1,NCAPH,NDC80,NEK2,NUSAP1,PKMYT1,PLK1,RAD51,RAD54L,TPX2,TTK,UBE2C,ZWINT	0
27	45	246	10	CELL_CYCLE_CHECKPOINT_GO_0000075	3.43617e-09	BIRC5,BUB1B,BUB1,CCNA2,CCNE2,CDC6,CDT1,MAD2L1,TTK,ZWINT	2.18065e-07
27	29	246	9	CHROMOSOME_SEGREGATION	8.19629e-10	CDCA5,CENPE,CENPF,ESPL1,NCAPH,NDC80,NUSAP1,TOP2A,ZWINT	6.76194e-08
27	15	246	5	ESTABLISHMENT_OF_ORGANELLE_LOCALIZATION	3.70751e-06	BIRC5,CDCA5,CENPE,CENPF,NUSAP1	0.000191168
27	14	246	5	KERATINOCYTE_DIFFERENTIATION	2.50665e-06	IVL,SCEL,SPRR1A,SPRR1B,TGM3	0.000137866
27	16	246	4	CELL_DIVISION	0.000130348	ANLN,BIRC5,NUSAP1,PRC1	0.00398286
27	11	246	3	G1_PHASE_OF_MITOTIC_CELL_CYCLE	0.000741385	CDC25C,CDC6,E2F1	0.0185865
27	63	246	6	EPIDERMIS_DEVELOPMENT	0.000716384	KRT13,S100A7,SCEL,SPRR1A,SPRR1B,TGM3	0.0185865
27	42	246	6	REGULATION_OF_CYCLIN_DEPENDENT_PROTEIN_KINASE_ACTIVITY	7.46295e-05	CCNE2,CDC25C,CDC6,CDKN3,CKS2,PKMYT1	0.00236805
27	13	246	3	G1_PHASE	0.00125285	CDC25C,CDC6,E2F1	0.0304001
27	8	246	4	MITOTIC_SPINDLE_ORGANIZATION_AND_BIOGENESIS	5.58658e-06	KIF11,KIF23,PRC1,TTK	0.000271113
27	78	246	24	MITOSIS	0	ANLN,AURKA,BIRC5,BUB1B,BUB1,CCNA2,CDC25C,CDCA5,CENPE,ESPL1,KIF11,KIF15,KIF2C,MAD2L1,NCAPH,NDC80,NEK2,NUSAP1,PKMYT1,PLK1,TPX2,TTK,UBE2C,ZWINT	0
27	289	246	37	CELL_CYCLE_GO_0007049	0	ANLN,AURKA,BIRC5,BUB1B,BUB1,CCNA2,CCNE2,CDC20,CDC25C,CDC6,CDCA5,CDKN3,CDT1,CENPE,CENPF,CKS2,E2F1,ESPL1,KIF11,KIF15,KIF23,KIF2C,KPNA2,MAD2L1,NCAPH,NDC80,NEK2,NUSAP1,PKMYT1,PLK1,PRC1,RAD51,RAD54L,TPX2,TTK,UBE2C,ZWINT	0
27	15	246	7	SISTER_CHROMATID_SEGREGATION	2.28532e-09	CDCA5,CENPE,ESPL1,NCAPH,NDC80,NUSAP1,ZWINT	1.57116e-07
27	22	246	5	ORGANELLE_LOCALIZATION	2.94704e-05	BIRC5,CDCA5,CENPE,CENPF,NUSAP1	0.00105709
27	185	246	10	CYTOSKELETON_ORGANIZATION_AND_BIOGENESIS	0.00134379	ANLN,KIF11,KIF23,KIF2C,KISS1,KPNA2,KRT3,NUSAP1,PRC1,TTK	0.0316751
27	103	246	8	CHROMOSOME_ORGANIZATION_AND_BIOGENESIS	0.000389307	CDCA5,CENPE,ESPL1,NCAPH,NDC80,NUSAP1,TOP2A,ZWINT	0.0107059
27	59	246	8	INTERPHASE_OF_MITOTIC_CELL_CYCLE	6.93337e-06	BIRC5,CDC25C,CDC6,CDCA5,CDKN3,CENPF,E2F1,KPNA2	0.00031778
27	29	246	4	DNA_PACKAGING	0.00142808	CDCA5,NCAPH,NUSAP1,TOP2A	0.0327267
27	9	246	4	SPINDLE_ORGANIZATION_AND_BIOGENESIS	9.92043e-06	KIF11,KIF23,PRC1,TTK	0.000413853
27	170	246	18	REGULATION_OF_CELL_CYCLE	7.4672e-10	ANLN,BIRC5,BUB1B,BUB1,CCNA2,CCNE2,CDC25C,CDC6,CDKN3,CDT1,CKS2,MAD2L1,NEK2,NUSAP1,PKMYT1,TTK,UBE2C,ZWINT	6.76194e-08
27	80	246	24	M_PHASE_OF_MITOTIC_CELL_CYCLE	0	ANLN,AURKA,BIRC5,BUB1B,BUB1,CCNA2,CDC25C,CDCA5,CENPE,ESPL1,KIF11,KIF15,KIF2C,MAD2L1,NCAPH,NDC80,NEK2,NUSAP1,PKMYT1,PLK1,TPX2,TTK,UBE2C,ZWINT	0
27	10	246	4	CHROMOSOME_CONDENSATION	1.63115e-05	CDCA5,NCAPH,NUSAP1,TOP2A	0.000611683
27	71	246	7	ECTODERM_DEVELOPMENT	0.000208665	KRT13,KRT6A,S100A7,SCEL,SPRR1A,SPRR1B,TGM3	0.00614816
28	40	209	5	REGULATION_OF_MITOSIS	0.000271328	ANLN,NEK2,NUSAP1,PKMYT1,UBE2C	0.0373076
28	177	209	10	CELL_CYCLE_PROCESS	0.000269088	ANLN,CDKN3,CENPF,INHBA,NDC80,NEK2,NUSAP1,PKMYT1,TPX2,UBE2C	0.0373076
28	142	209	10	MITOTIC_CELL_CYCLE	4.32391e-05	ANLN,CDKN3,CENPF,INHBA,NDC80,NEK2,NUSAP1,PKMYT1,TPX2,UBE2C	0.0334657
28	158	209	10	CELL_CYCLE_PHASE	0.000106329	ANLN,CDKN3,CENPF,INHBA,NDC80,NEK2,NUSAP1,PKMYT1,TPX2,UBE2C	0.0334657
28	78	209	7	MITOSIS	0.000138291	ANLN,NDC80,NEK2,NUSAP1,PKMYT1,TPX2,UBE2C	0.0334657
28	80	209	7	M_PHASE_OF_MITOTIC_CELL_CYCLE	0.000162258	ANLN,NDC80,NEK2,NUSAP1,PKMYT1,TPX2,UBE2C	0.0334657
29	21	155	4	MITOTIC_CELL_CYCLE_CHECKPOINT	6.78752e-05	BUB1B,BUB1,MAD2L1,TTK	0.00430746
29	14	155	3	CYTOKINESIS	0.000412083	ANLN,BIRC5,NUSAP1	0.0147813
29	145	155	8	REGULATION_OF_KINASE_ACTIVITY	0.000176337	CCND1,CCNE2,CDC25C,CDKN3,CKS2,GRM4,PAK1,PKMYT1	0.00909237
29	143	155	8	REGULATION_OF_PROTEIN_KINASE_ACTIVITY	0.000160232	CCND1,CCNE2,CDC25C,CDKN3,CKS2,GRM4,PAK1,PKMYT1	0.00881274
29	292	155	11	REGULATION_OF_MOLECULAR_FUNCTION	0.000331156	BIRC5,CCND1,CCNE2,CDC25C,CDKN3,CKS2,GRM4,GRM8,PAK1,PKMYT1,RSF1	0.0136602
29	105	155	18	M_PHASE	0	ANLN,AURKA,BIRC5,BUB1B,BUB1,CDC25C,KIF15,KIF2C,MAD2L1,NCAPH,NDC80,NEK2,NUSAP1,PKMYT1,PLK1,TPX2,TTK,UBE2C	0
29	149	155	8	REGULATION_OF_TRANSFERASE_ACTIVITY	0.000212555	CCND1,CCNE2,CDC25C,CDKN3,CKS2,GRM4,PAK1,PKMYT1	0.0103152
29	40	155	11	REGULATION_OF_MITOSIS	2.8777e-13	ANLN,BIRC5,BUB1B,BUB1,CDC25C,MAD2L1,NEK2,NUSAP1,PKMYT1,TTK,UBE2C	2.96763e-11
29	30	155	4	MICROTUBULE_CYTOSKELETON_ORGANIZATION_AND_BIOGENESIS	0.000288165	KIF23,KIF2C,NUSAP1,TTK	0.0125124
29	65	155	5	INTERPHASE	0.000675174	BIRC5,CDC25C,CDKN3,CENPF,INHBA	0.0192075
29	177	155	22	CELL_CYCLE_PROCESS	0	ANLN,AURKA,BIRC5,BUB1B,BUB1,CDC25C,CDKN3,CENPF,INHBA,KIF15,KIF23,KIF2C,MAD2L1,NCAPH,NDC80,NEK2,NUSAP1,PKMYT1,PLK1,TPX2,TTK,UBE2C	0
29	14	155	3	MITOTIC_SISTER_CHROMATID_SEGREGATION	0.000412083	NCAPH,NDC80,NUSAP1	0.0147813
29	142	155	22	MITOTIC_CELL_CYCLE	0	ANLN,AURKA,BIRC5,BUB1B,BUB1,CDC25C,CDKN3,CENPF,INHBA,KIF15,KIF23,KIF2C,MAD2L1,NCAPH,NDC80,NEK2,NUSAP1,PKMYT1,PLK1,TPX2,TTK,UBE2C	0
29	158	155	21	CELL_CYCLE_PHASE	0	ANLN,AURKA,BIRC5,BUB1B,BUB1,CDC25C,CDKN3,CENPF,INHBA,KIF15,KIF2C,MAD2L1,NCAPH,NDC80,NEK2,NUSAP1,PKMYT1,PLK1,TPX2,TTK,UBE2C	0
29	45	155	6	CELL_CYCLE_CHECKPOINT_GO_0000075	8.28414e-06	BIRC5,BUB1B,BUB1,CCNE2,MAD2L1,TTK	0.000621311
29	29	155	5	CHROMOSOME_SEGREGATION	1.32664e-05	CENPF,NCAPH,NDC80,NUSAP1,TOP2A	0.000912063
29	15	155	3	ESTABLISHMENT_OF_ORGANELLE_LOCALIZATION	0.000511034	BIRC5,CENPF,NUSAP1	0.0156149
29	16	155	3	CELL_DIVISION	0.000623996	ANLN,BIRC5,NUSAP1	0.0183856
29	250	155	10	REGULATION_OF_CATALYTIC_ACTIVITY	0.000386919	BIRC5,CCND1,CCNE2,CDC25C,CDKN3,CKS2,GRM4,GRM8,PAK1,PKMYT1	0.0147813
29	42	155	6	REGULATION_OF_CYCLIN_DEPENDENT_PROTEIN_KINASE_ACTIVITY	5.4797e-06	CCND1,CCNE2,CDC25C,CDKN3,CKS2,PKMYT1	0.000452075
29	78	155	18	MITOSIS	0	ANLN,AURKA,BIRC5,BUB1B,BUB1,CDC25C,KIF15,KIF2C,MAD2L1,NCAPH,NDC80,NEK2,NUSAP1,PKMYT1,PLK1,TPX2,TTK,UBE2C	0
29	289	155	26	CELL_CYCLE_GO_0007049	0	ANLN,AURKA,BIRC5,BUB1B,BUB1,CCND1,CCNE2,CDC25C,CDKN3,CENPF,CKS2,INHBA,KIF15,KIF23,KIF2C,MAD2L1,MCM2,NCAPH,NDC80,NEK2,NUSAP1,PKMYT1,PLK1,TPX2,TTK,UBE2C	0
29	15	155	3	SISTER_CHROMATID_SEGREGATION	0.000511034	NCAPH,NDC80,NUSAP1	0.0156149
29	22	155	3	ORGANELLE_LOCALIZATION	0.00163639	BIRC5,CENPF,NUSAP1	0.0435491
29	15	155	3	POSITIVE_REGULATION_OF_CELL_CYCLE	0.000511034	BIRC5,CCND1,NUSAP1	0.0156149
29	103	155	6	CHROMOSOME_ORGANIZATION_AND_BIOGENESIS	0.000870014	EZH2,NCAPH,NDC80,NUSAP1,RSF1,TOP2A	0.0239254
29	59	155	5	INTERPHASE_OF_MITOTIC_CELL_CYCLE	0.000431024	BIRC5,CDC25C,CDKN3,CENPF,INHBA	0.0148165
29	29	155	4	DNA_PACKAGING	0.000251847	NCAPH,NUSAP1,RSF1,TOP2A	0.011543
29	170	155	16	REGULATION_OF_CELL_CYCLE	4.22575e-11	ANLN,BIRC5,BUB1B,BUB1,CCND1,CCNE2,CDC25C,CDKN3,CKS2,INHBA,MAD2L1,NEK2,NUSAP1,PKMYT1,TTK,UBE2C	3.87361e-09
29	80	155	18	M_PHASE_OF_MITOTIC_CELL_CYCLE	0	ANLN,AURKA,BIRC5,BUB1B,BUB1,CDC25C,KIF15,KIF2C,MAD2L1,NCAPH,NDC80,NEK2,NUSAP1,PKMYT1,PLK1,TPX2,TTK,UBE2C	0
29	10	155	3	CHROMOSOME_CONDENSATION	0.000140238	NCAPH,NUSAP1,TOP2A	0.008264
30	105	244	9	M_PHASE	7.44766e-05	ANLN,AURKA,BUB1,CDC25C,ESPL1,NUSAP1,PKMYT1,TPX2,UBE2C	0.0087776
30	40	244	6	REGULATION_OF_MITOSIS	5.36984e-05	ANLN,BUB1,CDC25C,NUSAP1,PKMYT1,UBE2C	0.00738354
30	177	244	13	CELL_CYCLE_PROCESS	1.0449e-05	ANLN,AURKA,BUB1,CDC25C,CDKN3,CENPF,E2F1,ESPL1,KIF23,NUSAP1,PKMYT1,TPX2,UBE2C	0.00215511
30	142	244	13	MITOTIC_CELL_CYCLE	8.98621e-07	ANLN,AURKA,BUB1,CDC25C,CDKN3,CENPF,E2F1,ESPL1,KIF23,NUSAP1,PKMYT1,TPX2,UBE2C	0.000741362
30	158	244	12	CELL_CYCLE_PHASE	1.63815e-05	ANLN,AURKA,BUB1,CDC25C,CDKN3,CENPF,E2F1,ESPL1,NUSAP1,PKMYT1,TPX2,UBE2C	0.00270295
30	78	244	9	MITOSIS	6.72666e-06	ANLN,AURKA,BUB1,CDC25C,ESPL1,NUSAP1,PKMYT1,TPX2,UBE2C	0.00215511
30	289	244	14	CELL_CYCLE_GO_0007049	0.000436658	ANLN,AURKA,BUB1,CCND1,CDC25C,CDKN3,CENPF,E2F1,ESPL1,KIF23,NUSAP1,PKMYT1,TPX2,UBE2C	0.0450304
30	80	244	9	M_PHASE_OF_MITOTIC_CELL_CYCLE	8.30517e-06	ANLN,AURKA,BUB1,CDC25C,ESPL1,NUSAP1,PKMYT1,TPX2,UBE2C	0.00215511
31	95	298	14	SKELETAL_DEVELOPMENT	9.22657e-09	AEBP1,COL10A1,COL11A1,COL12A1,COL1A2,COMP,DMP1,FGFR3,INHBA,MATN3,POSTN,RUNX2,SPARC,TGFB1	7.61192e-06
32	14	159	3	CYTOKINESIS	0.000444011	ANLN,BIRC5,NUSAP1	0.0203505
32	105	159	16	M_PHASE	3.21965e-14	ANLN,AURKA,BIRC5,BUB1B,BUB1,CDC25C,CDCA5,DUSP13,KPNA2,NDC80,NEK2,NUSAP1,PKMYT1,PLK1,TPX2,UBE2C	8.85403e-12
32	40	159	9	REGULATION_OF_MITOSIS	4.08252e-10	ANLN,BIRC5,BUB1B,BUB1,CDC25C,NEK2,NUSAP1,PKMYT1,UBE2C	4.2101e-08
32	65	159	7	INTERPHASE	7.28764e-06	BIRC5,CDC25C,CDCA5,CDKN3,CENPF,INHBA,KPNA2	0.000546573
32	177	159	19	CELL_CYCLE_PROCESS	8.19345e-14	ANLN,AURKA,BIRC5,BUB1B,BUB1,CDC25C,CDCA5,CDKN3,CENPF,DUSP13,INHBA,KPNA2,NDC80,NEK2,NUSAP1,PKMYT1,PLK1,TPX2,UBE2C	1.6899e-11
32	14	159	3	MITOTIC_SISTER_CHROMATID_SEGREGATION	0.000444011	CDCA5,NDC80,NUSAP1	0.0203505
32	142	159	18	MITOTIC_CELL_CYCLE	2.05391e-14	ANLN,AURKA,BIRC5,BUB1B,BUB1,CDC25C,CDCA5,CDKN3,CENPF,INHBA,KPNA2,NDC80,NEK2,NUSAP1,PKMYT1,PLK1,TPX2,UBE2C	8.47239e-12
32	158	159	19	CELL_CYCLE_PHASE	9.99201e-15	ANLN,AURKA,BIRC5,BUB1B,BUB1,CDC25C,CDCA5,CDKN3,CENPF,DUSP13,INHBA,KPNA2,NDC80,NEK2,NUSAP1,PKMYT1,PLK1,TPX2,UBE2C	8.24341e-12
32	29	159	5	CHROMOSOME_SEGREGATION	1.50096e-05	CDCA5,CENPF,NDC80,NUSAP1,TOP2A	0.00103191
32	15	159	4	ESTABLISHMENT_OF_ORGANELLE_LOCALIZATION	1.80028e-05	BIRC5,CDCA5,CENPF,NUSAP1	0.00114249
32	16	159	3	CELL_DIVISION	0.000672062	ANLN,BIRC5,NUSAP1	0.0277226
32	42	159	5	REGULATION_OF_CYCLIN_DEPENDENT_PROTEIN_KINASE_ACTIVITY	9.57332e-05	CCNE2,CDC25C,CDKN3,CKS2,PKMYT1	0.00526533
32	78	159	14	MITOSIS	1.30562e-13	ANLN,AURKA,BIRC5,BUB1B,BUB1,CDC25C,CDCA5,NDC80,NEK2,NUSAP1,PKMYT1,PLK1,TPX2,UBE2C	2.15428e-11
32	289	159	21	CELL_CYCLE_GO_0007049	8.05955e-12	ANLN,AURKA,BIRC5,BUB1B,BUB1,CCNE2,CDC25C,CDCA5,CDKN3,CENPF,CKS2,DUSP13,INHBA,KPNA2,NDC80,NEK2,NUSAP1,PKMYT1,PLK1,TPX2,UBE2C	9.49876e-10
32	15	159	3	SISTER_CHROMATID_SEGREGATION	0.000550513	CDCA5,NDC80,NUSAP1	0.0239038
32	22	159	4	ORGANELLE_LOCALIZATION	9.08136e-05	BIRC5,CDCA5,CENPF,NUSAP1	0.00526533
32	59	159	7	INTERPHASE_OF_MITOTIC_CELL_CYCLE	3.77529e-06	BIRC5,CDC25C,CDCA5,CDKN3,CENPF,INHBA,KPNA2	0.000311461
32	170	159	13	REGULATION_OF_CELL_CYCLE	5.13629e-08	ANLN,BIRC5,BUB1B,BUB1,CCNE2,CDC25C,CDKN3,CKS2,INHBA,NEK2,NUSAP1,PKMYT1,UBE2C	4.70826e-06
32	80	159	14	M_PHASE_OF_MITOTIC_CELL_CYCLE	1.88849e-13	ANLN,AURKA,BIRC5,BUB1B,BUB1,CDC25C,CDCA5,NDC80,NEK2,NUSAP1,PKMYT1,PLK1,TPX2,UBE2C	2.59667e-11
32	10	159	3	CHROMOSOME_CONDENSATION	0.000151229	CDCA5,NUSAP1,TOP2A	0.00779776
33	95	181	11	SKELETAL_DEVELOPMENT	2.94948e-08	CHRD,COL10A1,COL11A1,COL12A1,COL1A2,COMP,INHBA,MATN3,PAX1,POSTN,TRPS1	2.43332e-05
37	105	260	9	M_PHASE	0.000120891	BUB1B,BUB1,KIF15,NDC80,NEK2,NUSAP1,PKMYT1,PLK1,UBE2C	0.0142479
37	40	260	6	REGULATION_OF_MITOSIS	7.6374e-05	BUB1B,BUB1,NEK2,NUSAP1,PKMYT1,UBE2C	0.0126017
37	177	260	12	CELL_CYCLE_PROCESS	9.28384e-05	BUB1B,BUB1,CDKN3,CENPF,INHBA,KIF15,NDC80,NEK2,NUSAP1,PKMYT1,PLK1,UBE2C	0.0127653
37	142	260	12	MITOTIC_CELL_CYCLE	1.04792e-05	BUB1B,BUB1,CDKN3,CENPF,INHBA,KIF15,NDC80,NEK2,NUSAP1,PKMYT1,PLK1,UBE2C	0.00380051
37	158	260	12	CELL_CYCLE_PHASE	3.07072e-05	BUB1B,BUB1,CDKN3,CENPF,INHBA,KIF15,NDC80,NEK2,NUSAP1,PKMYT1,PLK1,UBE2C	0.00633336
37	78	260	9	MITOSIS	1.12157e-05	BUB1B,BUB1,KIF15,NDC80,NEK2,NUSAP1,PKMYT1,PLK1,UBE2C	0.00380051
37	20	260	4	POSITIVE_REGULATION_OF_SECRETION	0.000405669	GHRH,INHBA,PYCARD,PYDC1	0.0418346
37	80	260	9	M_PHASE_OF_MITOTIC_CELL_CYCLE	1.382e-05	BUB1B,BUB1,KIF15,NDC80,NEK2,NUSAP1,PKMYT1,PLK1,UBE2C	0.00380051
38	95	271	12	SKELETAL_DEVELOPMENT	2.18819e-07	AEBP1,CHRD,COL10A1,COL11A1,COL12A1,COL1A2,COMP,DMP1,INHBA,MATN3,PAX1,POSTN	0.000180526
39	21	224	4	MITOTIC_CELL_CYCLE_CHECKPOINT	0.000280616	BUB1B,BUB1,TTK,ZWINT	0.0115754
39	14	224	3	CYTOKINESIS	0.00120243	ANLN,BIRC5,NUSAP1	0.0396802
39	105	224	19	M_PHASE	2.44249e-15	ANLN,BIRC5,BUB1B,BUB1,CDC25C,CDCA5,CENPE,ESPL1,KIF2C,KPNA2,NDC80,NEK2,NUSAP1,PKMYT1,PLK1,TPX2,TTK,UBE2C,ZWINT	5.03764e-13
39	73	224	6	MICROTUBULE_BASED_PROCESS	0.000962988	KIF23,KIF2C,KPNA2,MAPT,NUSAP1,TTK	0.034542
39	95	224	9	SKELETAL_DEVELOPMENT	1.7178e-05	BMPR1B,CHRD,COL10A1,COL11A1,COL12A1,COMP,INHBA,MATN3,POSTN	0.00101227
39	40	224	11	REGULATION_OF_MITOSIS	1.62704e-11	ANLN,BIRC5,BUB1B,BUB1,CDC25C,NEK2,NUSAP1,PKMYT1,TTK,UBE2C,ZWINT	1.67789e-09
39	30	224	5	MICROTUBULE_CYTOSKELETON_ORGANIZATION_AND_BIOGENESIS	9.17973e-05	KIF23,KIF2C,MAPT,NUSAP1,TTK	0.00398594
39	65	224	7	INTERPHASE	6.63008e-05	BIRC5,CDC25C,CDCA5,CDKN3,CENPF,INHBA,KPNA2	0.00303879
39	177	224	23	CELL_CYCLE_PROCESS	4.77396e-15	ANLN,BIRC5,BUB1B,BUB1,CDC25C,CDCA5,CDKN3,CENPE,CENPF,ESPL1,INHBA,KIF23,KIF2C,KPNA2,NDC80,NEK2,NUSAP1,PKMYT1,PLK1,TPX2,TTK,UBE2C,ZWINT	6.56419e-13
39	14	224	6	MITOTIC_SISTER_CHROMATID_SEGREGATION	3.65749e-08	CDCA5,CENPE,ESPL1,NDC80,NUSAP1,ZWINT	3.01743e-06
39	142	224	23	MITOTIC_CELL_CYCLE	0	ANLN,BIRC5,BUB1B,BUB1,CDC25C,CDCA5,CDKN3,CENPE,CENPF,ESPL1,INHBA,KIF23,KIF2C,KPNA2,NDC80,NEK2,NUSAP1,PKMYT1,PLK1,TPX2,TTK,UBE2C,ZWINT	0
39	158	224	22	CELL_CYCLE_PHASE	4.44089e-15	ANLN,BIRC5,BUB1B,BUB1,CDC25C,CDCA5,CDKN3,CENPE,CENPF,ESPL1,INHBA,KIF2C,KPNA2,NDC80,NEK2,NUSAP1,PKMYT1,PLK1,TPX2,TTK,UBE2C,ZWINT	6.56419e-13
39	45	224	6	CELL_CYCLE_CHECKPOINT_GO_0000075	6.62106e-05	BIRC5,BUB1B,BUB1,CCNE2,TTK,ZWINT	0.00303879
39	29	224	8	CHROMOSOME_SEGREGATION	1.00586e-08	CDCA5,CENPE,CENPF,ESPL1,NDC80,NUSAP1,TOP2A,ZWINT	9.22038e-07
39	15	224	5	ESTABLISHMENT_OF_ORGANELLE_LOCALIZATION	2.34151e-06	BIRC5,CDCA5,CENPE,CENPF,NUSAP1	0.000148596
39	42	224	5	REGULATION_OF_CYCLIN_DEPENDENT_PROTEIN_KINASE_ACTIVITY	0.000470656	CCNE2,CDC25C,CDKN3,CKS2,PKMYT1	0.0176496
39	78	224	18	MITOSIS	2.22045e-16	ANLN,BIRC5,BUB1B,BUB1,CDC25C,CDCA5,CENPE,ESPL1,KIF2C,NDC80,NEK2,NUSAP1,PKMYT1,PLK1,TPX2,TTK,UBE2C,ZWINT	6.10623e-14
39	289	224	25	CELL_CYCLE_GO_0007049	3.59091e-12	ANLN,BIRC5,BUB1B,BUB1,CCNE2,CDC25C,CDCA5,CDKN3,CENPE,CENPF,CKS2,ESPL1,INHBA,KIF23,KIF2C,KPNA2,NDC80,NEK2,NUSAP1,PKMYT1,PLK1,TPX2,TTK,UBE2C,ZWINT	4.23214e-10
39	15	224	6	SISTER_CHROMATID_SEGREGATION	6.01656e-08	CDCA5,CENPE,ESPL1,NDC80,NUSAP1,ZWINT	4.51242e-06
39	22	224	5	ORGANELLE_LOCALIZATION	1.87802e-05	BIRC5,CDCA5,CENPE,CENPF,NUSAP1	0.00103291
39	103	224	7	CHROMOSOME_ORGANIZATION_AND_BIOGENESIS	0.00114498	CDCA5,CENPE,ESPL1,NDC80,NUSAP1,TOP2A,ZWINT	0.0393586
39	59	224	7	INTERPHASE_OF_MITOTIC_CELL_CYCLE	3.51673e-05	BIRC5,CDC25C,CDCA5,CDKN3,CENPF,INHBA,KPNA2	0.00181331
39	170	224	15	REGULATION_OF_CELL_CYCLE	6.79759e-08	ANLN,BIRC5,BUB1B,BUB1,CCNE2,CDC25C,CDKN3,CKS2,INHBA,NEK2,NUSAP1,PKMYT1,TTK,UBE2C,ZWINT	4.67334e-06
39	80	224	18	M_PHASE_OF_MITOTIC_CELL_CYCLE	2.22045e-16	ANLN,BIRC5,BUB1B,BUB1,CDC25C,CDCA5,CENPE,ESPL1,KIF2C,NDC80,NEK2,NUSAP1,PKMYT1,PLK1,TPX2,TTK,UBE2C,ZWINT	6.10623e-14
39	10	224	3	CHROMOSOME_CONDENSATION	0.000415142	CDCA5,NUSAP1,TOP2A	0.0163092
40	78	238	8	MITOSIS	4.38686e-05	BUB1,CDC25C,KIF15,NEK2,PKMYT1,PLK1,TPX2,UBE2C	0.0217448
40	80	238	8	M_PHASE_OF_MITOTIC_CELL_CYCLE	5.27146e-05	BUB1,CDC25C,KIF15,NEK2,PKMYT1,PLK1,TPX2,UBE2C	0.0217448
43	21	228	4	MITOTIC_CELL_CYCLE_CHECKPOINT	0.000300202	BUB1B,BUB1,CCNA2,TTK	0.0127749
43	14	228	5	CYTOKINESIS	1.72509e-06	ANLN,BIRC5,NUSAP1,PRC1,RACGAP1	0.00014232
43	145	228	9	REGULATION_OF_KINASE_ACTIVITY	0.000514431	CCND1,CCNE2,CDC25C,CDC6,CDKN3,CKS2,GRM4,PKMYT1,TRIB3	0.0176836
43	143	228	9	REGULATION_OF_PROTEIN_KINASE_ACTIVITY	0.000464859	CCND1,CCNE2,CDC25C,CDC6,CDKN3,CKS2,GRM4,PKMYT1,TRIB3	0.0166743
43	105	228	16	M_PHASE	8.70237e-12	ANLN,AURKA,BIRC5,BUB1B,BUB1,CCNA2,CDC25C,CENPE,ESPL1,NDC80,NUSAP1,PKMYT1,PLK1,TPX2,TTK,UBE2C	1.02564e-09
43	149	228	9	REGULATION_OF_TRANSFERASE_ACTIVITY	0.000626625	CCND1,CCNE2,CDC25C,CDC6,CDKN3,CKS2,GRM4,PKMYT1,TRIB3	0.0191469
43	40	228	10	REGULATION_OF_MITOSIS	4.69603e-10	ANLN,BIRC5,BUB1B,BUB1,CCNA2,CDC25C,NUSAP1,PKMYT1,TTK,UBE2C	4.84279e-08
43	30	228	4	MICROTUBULE_CYTOSKELETON_ORGANIZATION_AND_BIOGENESIS	0.00122902	KIF23,NUSAP1,PRC1,TTK	0.0348791
43	65	228	6	INTERPHASE	0.000568798	BIRC5,CDC25C,CDC6,CDKN3,CENPF,E2F1	0.0187703
43	177	228	23	CELL_CYCLE_PROCESS	7.10543e-15	ANLN,AURKA,BIRC5,BUB1B,BUB1,CCNA2,CDC25C,CDC6,CDKN3,CENPE,CENPF,E2F1,ESPL1,KIF23,NDC80,NUSAP1,PKMYT1,PLK1,PRC1,RACGAP1,TPX2,TTK,UBE2C	2.93099e-12
43	14	228	4	MITOTIC_SISTER_CHROMATID_SEGREGATION	5.47963e-05	CENPE,ESPL1,NDC80,NUSAP1	0.0030138
43	142	228	22	MITOTIC_CELL_CYCLE	6.66134e-16	ANLN,AURKA,BIRC5,BUB1B,BUB1,CCNA2,CDC25C,CDC6,CDKN3,CENPE,CENPF,E2F1,ESPL1,KIF23,NDC80,NUSAP1,PKMYT1,PLK1,PRC1,TPX2,TTK,UBE2C	5.4956e-13
43	158	228	20	CELL_CYCLE_PHASE	7.2331e-13	ANLN,AURKA,BIRC5,BUB1B,BUB1,CCNA2,CDC25C,CDC6,CDKN3,CENPE,CENPF,E2F1,ESPL1,NDC80,NUSAP1,PKMYT1,PLK1,TPX2,TTK,UBE2C	1.08233e-10
43	45	228	7	CELL_CYCLE_CHECKPOINT_GO_0000075	6.32356e-06	BIRC5,BUB1B,BUB1,CCNA2,CCNE2,CDC6,TTK	0.000372639
43	29	228	6	CHROMOSOME_SEGREGATION	5.26562e-06	CENPE,CENPF,ESPL1,NDC80,NUSAP1,TOP2A	0.000334165
43	15	228	4	ESTABLISHMENT_OF_ORGANELLE_LOCALIZATION	7.37935e-05	BIRC5,CENPE,CENPF,NUSAP1	0.00358115
43	16	228	5	CELL_DIVISION	3.66725e-06	ANLN,BIRC5,NUSAP1,PRC1,RACGAP1	0.000269132
43	11	228	3	G1_PHASE_OF_MITOTIC_CELL_CYCLE	0.000594172	CDC25C,CDC6,E2F1	0.0188535
43	42	228	7	REGULATION_OF_CYCLIN_DEPENDENT_PROTEIN_KINASE_ACTIVITY	3.91465e-06	CCND1,CCNE2,CDC25C,CDC6,CDKN3,CKS2,PKMYT1	0.000269132
43	13	228	3	G1_PHASE	0.00100597	CDC25C,CDC6,E2F1	0.0296401
43	8	228	3	MITOTIC_SPINDLE_ORGANIZATION_AND_BIOGENESIS	0.00020891	KIF23,PRC1,TTK	0.00957506
43	78	228	16	MITOSIS	6.9833e-14	ANLN,AURKA,BIRC5,BUB1B,BUB1,CCNA2,CDC25C,CENPE,ESPL1,NDC80,NUSAP1,PKMYT1,PLK1,TPX2,TTK,UBE2C	1.92041e-11
43	289	228	26	CELL_CYCLE_GO_0007049	7.87148e-13	ANLN,AURKA,BIRC5,BUB1B,BUB1,CCNA2,CCND1,CCNE2,CDC25C,CDC6,CDKN3,CENPE,CENPF,CKS2,E2F1,ESPL1,KIF23,NDC80,NUSAP1,PKMYT1,PLK1,PRC1,RACGAP1,TPX2,TTK,UBE2C	1.08233e-10
43	15	228	4	SISTER_CHROMATID_SEGREGATION	7.37935e-05	CENPE,ESPL1,NDC80,NUSAP1	0.00358115
43	22	228	4	ORGANELLE_LOCALIZATION	0.000362368	BIRC5,CENPE,CENPF,NUSAP1	0.0135888
43	15	228	3	POSITIVE_REGULATION_OF_CELL_CYCLE	0.00156327	BIRC5,CCND1,NUSAP1	0.0416033
43	103	228	7	CHROMOSOME_ORGANIZATION_AND_BIOGENESIS	0.00126833	CENPE,ESPL1,EZH2,NDC80,NUSAP1,TOP2A,WHSC1L1	0.0348791
43	59	228	6	INTERPHASE_OF_MITOTIC_CELL_CYCLE	0.000335796	BIRC5,CDC25C,CDC6,CDKN3,CENPF,E2F1	0.013192
43	9	228	3	SPINDLE_ORGANIZATION_AND_BIOGENESIS	0.000309694	KIF23,PRC1,TTK	0.0127749
43	170	228	15	REGULATION_OF_CELL_CYCLE	8.5826e-08	ANLN,BIRC5,BUB1B,BUB1,CCNA2,CCND1,CCNE2,CDC25C,CDC6,CDKN3,CKS2,NUSAP1,PKMYT1,TTK,UBE2C	7.86739e-06
43	16	228	3	CELL_MATURATION	0.00190161	KCNH1,KRT19,NRCAM	0.0490258
43	80	228	16	M_PHASE_OF_MITOTIC_CELL_CYCLE	1.06359e-13	ANLN,AURKA,BIRC5,BUB1B,BUB1,CCNA2,CDC25C,CENPE,ESPL1,NDC80,NUSAP1,PKMYT1,PLK1,TPX2,TTK,UBE2C	2.19366e-11
44	21	274	4	MITOTIC_CELL_CYCLE_CHECKPOINT	0.000601989	BUB1B,BUB1,MAD2L1,ZWINT	0.0215931
44	14	274	5	CYTOKINESIS	4.25172e-06	ANLN,BIRC5,NUSAP1,PRC1,RACGAP1	0.000269821
44	105	274	24	M_PHASE	0	ANLN,AURKA,BIRC5,BUB1B,BUB1,CDC25C,CDCA5,CENPE,ESPL1,KIF11,KIF15,KIF2C,MAD2L1,NCAPH,NDC80,NEK2,NUSAP1,PKMYT1,PLK1,RAD51,RAD54L,TPX2,UBE2C,ZWINT	0
44	40	274	11	REGULATION_OF_MITOSIS	1.4229e-10	ANLN,BIRC5,BUB1B,BUB1,CDC25C,MAD2L1,NEK2,NUSAP1,PKMYT1,UBE2C,ZWINT	1.46737e-08
44	65	274	7	INTERPHASE	0.000231552	BIRC5,CDC25C,CDC6,CDCA5,CDKN3,CENPF,E2F1	0.00868319
44	177	274	30	CELL_CYCLE_PROCESS	0	ANLN,AURKA,BIRC5,BUB1B,BUB1,CDC25C,CDC6,CDCA5,CDKN3,CENPE,CENPF,E2F1,ESPL1,KIF11,KIF15,KIF2C,MAD2L1,NCAPH,NDC80,NEK2,NUSAP1,PKMYT1,PLK1,PRC1,RACGAP1,RAD51,RAD54L,TPX2,UBE2C,ZWINT	0
44	14	274	7	MITOTIC_SISTER_CHROMATID_SEGREGATION	2.62186e-09	CDCA5,CENPE,ESPL1,NCAPH,NDC80,NUSAP1,ZWINT	2.16304e-07
44	142	274	27	MITOTIC_CELL_CYCLE	0	ANLN,AURKA,BIRC5,BUB1B,BUB1,CDC25C,CDC6,CDCA5,CDKN3,CENPE,CENPF,E2F1,ESPL1,KIF11,KIF15,KIF2C,MAD2L1,NCAPH,NDC80,NEK2,NUSAP1,PKMYT1,PLK1,PRC1,TPX2,UBE2C,ZWINT	0
44	158	274	28	CELL_CYCLE_PHASE	0	ANLN,AURKA,BIRC5,BUB1B,BUB1,CDC25C,CDC6,CDCA5,CDKN3,CENPE,CENPF,E2F1,ESPL1,KIF11,KIF15,KIF2C,MAD2L1,NCAPH,NDC80,NEK2,NUSAP1,PKMYT1,PLK1,RAD51,RAD54L,TPX2,UBE2C,ZWINT	0
44	45	274	7	CELL_CYCLE_CHECKPOINT_GO_0000075	2.08878e-05	BIRC5,BUB1B,BUB1,CCNE2,CDC6,MAD2L1,ZWINT	0.00101367
44	29	274	9	CHROMOSOME_SEGREGATION	2.11901e-09	CDCA5,CENPE,CENPF,ESPL1,NCAPH,NDC80,NUSAP1,TOP2A,ZWINT	1.94242e-07
44	15	274	5	ESTABLISHMENT_OF_ORGANELLE_LOCALIZATION	6.2783e-06	BIRC5,CDCA5,CENPE,CENPF,NUSAP1	0.000369971
44	16	274	5	CELL_DIVISION	8.98996e-06	ANLN,BIRC5,NUSAP1,PRC1,RACGAP1	0.000494448
44	11	274	3	G1_PHASE_OF_MITOTIC_CELL_CYCLE	0.00101371	CDC25C,CDC6,E2F1	0.0348462
44	42	274	7	REGULATION_OF_CYCLIN_DEPENDENT_PROTEIN_KINASE_ACTIVITY	1.30399e-05	CCNE2,CDC25C,CDC6,CDKN3,CKS2,HEXIM2,PKMYT1	0.000672367
44	78	274	22	MITOSIS	0	ANLN,AURKA,BIRC5,BUB1B,BUB1,CDC25C,CDCA5,CENPE,ESPL1,KIF11,KIF15,KIF2C,MAD2L1,NCAPH,NDC80,NEK2,NUSAP1,PKMYT1,PLK1,TPX2,UBE2C,ZWINT	0
44	289	274	34	CELL_CYCLE_GO_0007049	0	ANLN,AURKA,BIRC5,BUB1B,BUB1,CCNE2,CDC25C,CDC6,CDCA5,CDKN3,CENPE,CENPF,CKS2,E2F1,ESPL1,HEXIM2,KIF11,KIF15,KIF2C,MAD2L1,MCM2,NCAPH,NDC80,NEK2,NUSAP1,PKMYT1,PLK1,PRC1,RACGAP1,RAD51,RAD54L,TPX2,UBE2C,ZWINT	0
44	15	274	7	SISTER_CHROMATID_SEGREGATION	4.83605e-09	CDCA5,CENPE,ESPL1,NCAPH,NDC80,NUSAP1,ZWINT	3.62703e-07
44	22	274	5	ORGANELLE_LOCALIZATION	4.9338e-05	BIRC5,CDCA5,CENPE,CENPF,NUSAP1	0.00214231
44	103	274	9	CHROMOSOME_ORGANIZATION_AND_BIOGENESIS	0.000154889	CDCA5,CENPE,ESPL1,HDAC11,NCAPH,NDC80,NUSAP1,TOP2A,ZWINT	0.00608491
44	59	274	7	INTERPHASE_OF_MITOTIC_CELL_CYCLE	0.000125062	BIRC5,CDC25C,CDC6,CDCA5,CDKN3,CENPF,E2F1	0.0051588
44	170	274	16	REGULATION_OF_CELL_CYCLE	1.62513e-07	ANLN,BIRC5,BUB1B,BUB1,CCNE2,CDC25C,CDC6,CDKN3,CKS2,HEXIM2,MAD2L1,NEK2,NUSAP1,PKMYT1,UBE2C,ZWINT	1.11728e-05
44	80	274	22	M_PHASE_OF_MITOTIC_CELL_CYCLE	0	ANLN,AURKA,BIRC5,BUB1B,BUB1,CDC25C,CDCA5,CENPE,ESPL1,KIF11,KIF15,KIF2C,MAD2L1,NCAPH,NDC80,NEK2,NUSAP1,PKMYT1,PLK1,TPX2,UBE2C,ZWINT	0
44	10	274	4	CHROMOSOME_CONDENSATION	2.49307e-05	CDCA5,NCAPH,NUSAP1,TOP2A	0.00114266
45	21	289	6	MITOTIC_CELL_CYCLE_CHECKPOINT	2.6628e-06	BUB1B,BUB1,CCNA2,MAD2L1,TTK,ZWINT	0.000146454
45	14	289	5	CYTOKINESIS	5.51676e-06	ANLN,BIRC5,NUSAP1,PRC1,RACGAP1	0.00027762
45	105	289	28	M_PHASE	0	ANLN,AURKA,BIRC5,BUB1B,BUB1,CCNA2,CDC25C,CDCA5,CENPE,ESPL1,KIF11,KIF15,KIF2C,KPNA2,MAD2L1,NCAPH,NDC80,NEK2,NUSAP1,PKMYT1,PLK1,RAD51,RAD54B,RAD54L,TPX2,TTK,UBE2C,ZWINT	0
45	73	289	7	MICROTUBULE_BASED_PROCESS	0.000653546	KIF11,KIF23,KIF2C,KPNA2,NUSAP1,PRC1,TTK	0.0185922
45	40	289	13	REGULATION_OF_MITOSIS	5.0604e-13	ANLN,BIRC5,BUB1B,BUB1,CCNA2,CDC25C,MAD2L1,NEK2,NUSAP1,PKMYT1,TTK,UBE2C,ZWINT	5.21853e-11
45	30	289	6	MICROTUBULE_CYTOSKELETON_ORGANIZATION_AND_BIOGENESIS	2.50143e-05	KIF11,KIF23,KIF2C,NUSAP1,PRC1,TTK	0.000938036
45	65	289	9	INTERPHASE	5.72065e-06	BIRC5,CDC25C,CDC6,CDCA5,CDKN3,CENPF,E2F1,INHBA,KPNA2	0.00027762
45	177	289	36	CELL_CYCLE_PROCESS	0	ANLN,AURKA,BIRC5,BUB1B,BUB1,CCNA2,CDC25C,CDC6,CDCA5,CDKN3,CENPE,CENPF,E2F1,ESPL1,INHBA,KIF11,KIF15,KIF23,KIF2C,KPNA2,MAD2L1,NCAPH,NDC80,NEK2,NUSAP1,PKMYT1,PLK1,PRC1,RACGAP1,RAD51,RAD54B,RAD54L,TPX2,TTK,UBE2C,ZWINT	0
45	14	289	7	MITOTIC_SISTER_CHROMATID_SEGREGATION	3.79814e-09	CDCA5,CENPE,ESPL1,NCAPH,NDC80,NUSAP1,ZWINT	2.84861e-07
45	142	289	32	MITOTIC_CELL_CYCLE	0	ANLN,AURKA,BIRC5,BUB1B,BUB1,CCNA2,CDC25C,CDC6,CDCA5,CDKN3,CENPE,CENPF,E2F1,ESPL1,INHBA,KIF11,KIF15,KIF23,KIF2C,KPNA2,MAD2L1,NCAPH,NDC80,NEK2,NUSAP1,PKMYT1,PLK1,PRC1,TPX2,TTK,UBE2C,ZWINT	0
45	158	289	33	CELL_CYCLE_PHASE	0	ANLN,AURKA,BIRC5,BUB1B,BUB1,CCNA2,CDC25C,CDC6,CDCA5,CDKN3,CENPE,CENPF,E2F1,ESPL1,INHBA,KIF11,KIF15,KIF2C,KPNA2,MAD2L1,NCAPH,NDC80,NEK2,NUSAP1,PKMYT1,PLK1,RAD51,RAD54B,RAD54L,TPX2,TTK,UBE2C,ZWINT	0
45	45	289	10	CELL_CYCLE_CHECKPOINT_GO_0000075	1.60641e-08	BIRC5,BUB1B,BUB1,CCNA2,CCNE2,CDC6,CDT1,MAD2L1,TTK,ZWINT	1.01946e-06
45	29	289	9	CHROMOSOME_SEGREGATION	3.3821e-09	CDCA5,CENPE,CENPF,ESPL1,NCAPH,NDC80,NUSAP1,TOP2A,ZWINT	2.79023e-07
45	15	289	5	ESTABLISHMENT_OF_ORGANELLE_LOCALIZATION	8.13916e-06	BIRC5,CDCA5,CENPE,CENPF,NUSAP1	0.000373045
45	16	289	5	CELL_DIVISION	1.16443e-05	ANLN,BIRC5,NUSAP1,PRC1,RACGAP1	0.000480329
45	11	289	3	G1_PHASE_OF_MITOTIC_CELL_CYCLE	0.00118265	CDC25C,CDC6,E2F1	0.032523
45	42	289	6	REGULATION_OF_CYCLIN_DEPENDENT_PROTEIN_KINASE_ACTIVITY	0.000180443	CCNE2,CDC25C,CDC6,CDKN3,CKS2,PKMYT1	0.00595461
45	42	289	5	DNA_RECOMBINATION	0.00147822	EXO1,KPNA2,RAD51,RAD54B,RAD54L	0.0393397
45	8	289	4	MITOTIC_SPINDLE_ORGANIZATION_AND_BIOGENESIS	1.05771e-05	KIF11,KIF23,PRC1,TTK	0.00045927
45	78	289	24	MITOSIS	0	ANLN,AURKA,BIRC5,BUB1B,BUB1,CCNA2,CDC25C,CDCA5,CENPE,ESPL1,KIF11,KIF15,KIF2C,MAD2L1,NCAPH,NDC80,NEK2,NUSAP1,PKMYT1,PLK1,TPX2,TTK,UBE2C,ZWINT	0
45	289	289	40	CELL_CYCLE_GO_0007049	0	ANLN,AURKA,BIRC5,BUB1B,BUB1,CCNA2,CCNE2,CDC20,CDC25C,CDC6,CDCA5,CDKN3,CDT1,CENPE,CENPF,CKS2,E2F1,ESPL1,INHBA,KIF11,KIF15,KIF23,KIF2C,KPNA2,MAD2L1,NCAPH,NDC80,NEK2,NUSAP1,PKMYT1,PLK1,PRC1,RACGAP1,RAD51,RAD54B,RAD54L,TPX2,TTK,UBE2C,ZWINT	0
45	15	289	7	SISTER_CHROMATID_SEGREGATION	6.9992e-09	CDCA5,CENPE,ESPL1,NCAPH,NDC80,NUSAP1,ZWINT	4.81195e-07
45	22	289	5	ORGANELLE_LOCALIZATION	6.35711e-05	BIRC5,CDCA5,CENPE,CENPF,NUSAP1	0.00218526
45	103	289	9	CHROMOSOME_ORGANIZATION_AND_BIOGENESIS	0.000230622	CDCA5,CENPE,ESPL1,HELLS,NCAPH,NDC80,NUSAP1,TOP2A,ZWINT	0.0073178
45	59	289	9	INTERPHASE_OF_MITOTIC_CELL_CYCLE	2.49919e-06	BIRC5,CDC25C,CDC6,CDCA5,CDKN3,CENPF,E2F1,INHBA,KPNA2	0.000146454
45	29	289	5	DNA_PACKAGING	0.000255431	CDCA5,HELLS,NCAPH,NUSAP1,TOP2A	0.00780483
45	9	289	4	SPINDLE_ORGANIZATION_AND_BIOGENESIS	1.8737e-05	KIF11,KIF23,PRC1,TTK	0.000736097
45	170	289	19	REGULATION_OF_CELL_CYCLE	1.48735e-09	ANLN,BIRC5,BUB1B,BUB1,CCNA2,CCNE2,CDC25C,CDC6,CDKN3,CDT1,CKS2,INHBA,MAD2L1,NEK2,NUSAP1,PKMYT1,TTK,UBE2C,ZWINT	1.36341e-07
45	80	289	24	M_PHASE_OF_MITOTIC_CELL_CYCLE	0	ANLN,AURKA,BIRC5,BUB1B,BUB1,CCNA2,CDC25C,CDCA5,CENPE,ESPL1,KIF11,KIF15,KIF2C,MAD2L1,NCAPH,NDC80,NEK2,NUSAP1,PKMYT1,PLK1,TPX2,TTK,UBE2C,ZWINT	0
45	10	289	4	CHROMOSOME_CONDENSATION	3.07337e-05	CDCA5,NCAPH,NUSAP1,TOP2A	0.0011024
46	228	188	10	DNA_METABOLIC_PROCESS	0.000854626	CDC6,CDT1,EXO1,MCM2,POLQ,RAD51,RAD54L,RECQL4,RNASEH2A,TOP2A	0.0220333
46	21	188	4	MITOTIC_CELL_CYCLE_CHECKPOINT	0.000143343	BUB1B,BUB1,CCNA2,ZWINT	0.00492742
46	14	188	5	CYTOKINESIS	6.65242e-07	ANLN,BIRC5,NUSAP1,PRC1,RACGAP1	4.22173e-05
46	105	188	25	M_PHASE	0	ANLN,AURKA,BIRC5,BUB1B,BUB1,CCNA2,CDC25C,CDCA5,CENPE,CIT,ESPL1,KIF11,KIF15,KIF2C,NCAPH,NDC80,NEK2,NUSAP1,PKMYT1,PLK1,RAD51,RAD54L,TPX2,UBE2C,ZWINT	0
46	95	188	6	SKELETAL_DEVELOPMENT	0.00154469	AEBP1,COL10A1,COL11A1,COMP,FGFR3,INHBA	0.0374816
46	40	188	11	REGULATION_OF_MITOSIS	2.41296e-12	ANLN,BIRC5,BUB1B,BUB1,CCNA2,CDC25C,NEK2,NUSAP1,PKMYT1,UBE2C,ZWINT	2.48836e-10
46	30	188	5	MICROTUBULE_CYTOSKELETON_ORGANIZATION_AND_BIOGENESIS	3.99397e-05	KIF11,KIF23,KIF2C,NUSAP1,PRC1	0.00156906
46	65	188	8	INTERPHASE	1.99202e-06	BIRC5,CDC25C,CDC6,CDCA5,CDKN3,CENPF,E2F1,INHBA	9.13011e-05
46	177	188	33	CELL_CYCLE_PROCESS	0	ANLN,AURKA,BIRC5,BUB1B,BUB1,CCNA2,CDC25C,CDC6,CDCA5,CDKN3,CENPE,CENPF,CIT,E2F1,ESPL1,INHBA,KIF11,KIF15,KIF23,KIF2C,NCAPH,NDC80,NEK2,NUSAP1,PKMYT1,PLK1,PRC1,RACGAP1,RAD51,RAD54L,TPX2,UBE2C,ZWINT	0
46	14	188	7	MITOTIC_SISTER_CHROMATID_SEGREGATION	1.87967e-10	CDCA5,CENPE,ESPL1,NCAPH,NDC80,NUSAP1,ZWINT	1.55073e-08
46	142	188	30	MITOTIC_CELL_CYCLE	0	ANLN,AURKA,BIRC5,BUB1B,BUB1,CCNA2,CDC25C,CDC6,CDCA5,CDKN3,CENPE,CENPF,CIT,E2F1,ESPL1,INHBA,KIF11,KIF15,KIF23,KIF2C,NCAPH,NDC80,NEK2,NUSAP1,PKMYT1,PLK1,PRC1,TPX2,UBE2C,ZWINT	0
46	158	188	30	CELL_CYCLE_PHASE	0	ANLN,AURKA,BIRC5,BUB1B,BUB1,CCNA2,CDC25C,CDC6,CDCA5,CDKN3,CENPE,CENPF,CIT,E2F1,ESPL1,INHBA,KIF11,KIF15,KIF2C,NCAPH,NDC80,NEK2,NUSAP1,PKMYT1,PLK1,RAD51,RAD54L,TPX2,UBE2C,ZWINT	0
46	45	188	7	CELL_CYCLE_CHECKPOINT_GO_0000075	1.76331e-06	BIRC5,BUB1B,BUB1,CCNA2,CDC6,CDT1,ZWINT	8.55722e-05
46	29	188	9	CHROMOSOME_SEGREGATION	7.48932e-11	CDCA5,CENPE,CENPF,ESPL1,NCAPH,NDC80,NUSAP1,TOP2A,ZWINT	6.86521e-09
46	15	188	5	ESTABLISHMENT_OF_ORGANELLE_LOCALIZATION	9.8728e-07	BIRC5,CDCA5,CENPE,CENPF,NUSAP1	5.43004e-05
46	16	188	5	CELL_DIVISION	1.42082e-06	ANLN,BIRC5,NUSAP1,PRC1,RACGAP1	7.32609e-05
46	11	188	3	G1_PHASE_OF_MITOTIC_CELL_CYCLE	0.000337802	CDC25C,CDC6,E2F1	0.0100035
46	87	188	6	DNA_REPLICATION	0.000978166	CDC6,CDT1,EXO1,MCM2,RAD51,RNASEH2A	0.0244542
46	42	188	5	REGULATION_OF_CYCLIN_DEPENDENT_PROTEIN_KINASE_ACTIVITY	0.000209933	CDC25C,CDC6,CDKN3,CKS2,PKMYT1	0.00666135
46	13	188	3	G1_PHASE	0.000574311	CDC25C,CDC6,E2F1	0.0152841
46	8	188	3	MITOTIC_SPINDLE_ORGANIZATION_AND_BIOGENESIS	0.000118027	KIF11,KIF23,PRC1	0.00423356
46	78	188	23	MITOSIS	0	ANLN,AURKA,BIRC5,BUB1B,BUB1,CCNA2,CDC25C,CDCA5,CENPE,CIT,ESPL1,KIF11,KIF15,KIF2C,NCAPH,NDC80,NEK2,NUSAP1,PKMYT1,PLK1,TPX2,UBE2C,ZWINT	0
46	289	188	37	CELL_CYCLE_GO_0007049	0	ANLN,AURKA,BIRC5,BUB1B,BUB1,CCNA2,CDC20,CDC25C,CDC6,CDCA5,CDKN3,CDT1,CENPE,CENPF,CIT,CKS2,E2F1,ESPL1,INHBA,KIF11,KIF15,KIF23,KIF2C,MCM2,NCAPH,NDC80,NEK2,NUSAP1,PKMYT1,PLK1,PRC1,RACGAP1,RAD51,RAD54L,TPX2,UBE2C,ZWINT	0
46	15	188	7	SISTER_CHROMATID_SEGREGATION	3.4855e-10	CDCA5,CENPE,ESPL1,NCAPH,NDC80,NUSAP1,ZWINT	2.61413e-08
46	22	188	5	ORGANELLE_LOCALIZATION	8.03566e-06	BIRC5,CDCA5,CENPE,CENPF,NUSAP1	0.000331471
46	103	188	8	CHROMOSOME_ORGANIZATION_AND_BIOGENESIS	6.14496e-05	CDCA5,CENPE,ESPL1,NCAPH,NDC80,NUSAP1,TOP2A,ZWINT	0.00230436
46	59	188	8	INTERPHASE_OF_MITOTIC_CELL_CYCLE	9.35793e-07	BIRC5,CDC25C,CDC6,CDCA5,CDKN3,CENPF,E2F1,INHBA	5.43004e-05
46	29	188	4	DNA_PACKAGING	0.000524144	CDCA5,NCAPH,NUSAP1,TOP2A	0.0144139
46	9	188	3	SPINDLE_ORGANIZATION_AND_BIOGENESIS	0.000175333	KIF11,KIF23,PRC1	0.00578599
46	170	188	16	REGULATION_OF_CELL_CYCLE	7.65155e-10	ANLN,BIRC5,BUB1B,BUB1,CCNA2,CDC25C,CDC6,CDKN3,CDT1,CKS2,INHBA,NEK2,NUSAP1,PKMYT1,UBE2C,ZWINT	5.26044e-08
46	80	188	23	M_PHASE_OF_MITOTIC_CELL_CYCLE	0	ANLN,AURKA,BIRC5,BUB1B,BUB1,CCNA2,CDC25C,CDCA5,CENPE,CIT,ESPL1,KIF11,KIF15,KIF2C,NCAPH,NDC80,NEK2,NUSAP1,PKMYT1,PLK1,TPX2,UBE2C,ZWINT	0
46	10	188	4	CHROMOSOME_CONDENSATION	5.63105e-06	CDCA5,NCAPH,NUSAP1,TOP2A	0.000244506
47	21	223	4	MITOTIC_CELL_CYCLE_CHECKPOINT	0.000275868	BUB1B,BUB1,CCNA2,ZWINT	0.010345
47	14	223	4	CYTOKINESIS	5.02566e-05	ANLN,BIRC5,NUSAP1,PRC1	0.00230343
47	105	223	21	M_PHASE	0	ANLN,AURKA,BIRC5,BUB1B,BUB1,CCNA2,CDC25C,CDCA5,CENPE,ESPL1,KIF15,KIF2C,NCAPH,NDC80,NEK2,NUSAP1,PKMYT1,PLK1,TPX2,UBE2C,ZWINT	0
47	40	223	11	REGULATION_OF_MITOSIS	1.55005e-11	ANLN,BIRC5,BUB1B,BUB1,CCNA2,CDC25C,NEK2,NUSAP1,PKMYT1,UBE2C,ZWINT	1.59849e-09
47	30	223	4	MICROTUBULE_CYTOSKELETON_ORGANIZATION_AND_BIOGENESIS	0.0011322	KIF23,KIF2C,NUSAP1,PRC1	0.0373628
47	65	223	7	INTERPHASE	6.4457e-05	BIRC5,CDC25C,CDC6,CDCA5,CDKN3,CENPF,INHBA	0.00279879
47	177	223	27	CELL_CYCLE_PROCESS	0	ANLN,AURKA,BIRC5,BUB1B,BUB1,CCNA2,CDC25C,CDC6,CDCA5,CDKN3,CENPE,CENPF,ESPL1,INHBA,KIF15,KIF23,KIF2C,NCAPH,NDC80,NEK2,NUSAP1,PKMYT1,PLK1,PRC1,TPX2,UBE2C,ZWINT	0
47	14	223	7	MITOTIC_SISTER_CHROMATID_SEGREGATION	6.2277e-10	CDCA5,CENPE,ESPL1,NCAPH,NDC80,NUSAP1,ZWINT	5.13785e-08
47	142	223	27	MITOTIC_CELL_CYCLE	0	ANLN,AURKA,BIRC5,BUB1B,BUB1,CCNA2,CDC25C,CDC6,CDCA5,CDKN3,CENPE,CENPF,ESPL1,INHBA,KIF15,KIF23,KIF2C,NCAPH,NDC80,NEK2,NUSAP1,PKMYT1,PLK1,PRC1,TPX2,UBE2C,ZWINT	0
47	158	223	25	CELL_CYCLE_PHASE	0	ANLN,AURKA,BIRC5,BUB1B,BUB1,CCNA2,CDC25C,CDC6,CDCA5,CDKN3,CENPE,CENPF,ESPL1,INHBA,KIF15,KIF2C,NCAPH,NDC80,NEK2,NUSAP1,PKMYT1,PLK1,TPX2,UBE2C,ZWINT	0
47	45	223	8	CELL_CYCLE_CHECKPOINT_GO_0000075	3.93814e-07	BIRC5,BUB1B,BUB1,CCNA2,CCNE2,CDC6,CDT1,ZWINT	2.49921e-05
47	29	223	9	CHROMOSOME_SEGREGATION	3.4349e-10	CDCA5,CENPE,CENPF,ESPL1,NCAPH,NDC80,NUSAP1,TOP2A,ZWINT	3.14866e-08
47	15	223	5	ESTABLISHMENT_OF_ORGANELLE_LOCALIZATION	2.29059e-06	BIRC5,CDCA5,CENPE,CENPF,NUSAP1	0.000134981
47	16	223	4	CELL_DIVISION	8.91685e-05	ANLN,BIRC5,NUSAP1,PRC1	0.0036782
47	42	223	5	REGULATION_OF_CYCLIN_DEPENDENT_PROTEIN_KINASE_ACTIVITY	0.00046114	CCNE2,CDC25C,CDC6,CDKN3,PKMYT1	0.0165409
47	78	223	21	MITOSIS	0	ANLN,AURKA,BIRC5,BUB1B,BUB1,CCNA2,CDC25C,CDCA5,CENPE,ESPL1,KIF15,KIF2C,NCAPH,NDC80,NEK2,NUSAP1,PKMYT1,PLK1,TPX2,UBE2C,ZWINT	0
47	289	223	30	CELL_CYCLE_GO_0007049	1.11022e-16	ANLN,AURKA,BIRC5,BUB1B,BUB1,CCNA2,CCNE2,CDC20,CDC25C,CDC6,CDCA5,CDKN3,CDT1,CENPE,CENPF,ESPL1,INHBA,KIF15,KIF23,KIF2C,NCAPH,NDC80,NEK2,NUSAP1,PKMYT1,PLK1,PRC1,TPX2,UBE2C,ZWINT	1.30848e-14
47	15	223	7	SISTER_CHROMATID_SEGREGATION	1.15232e-09	CDCA5,CENPE,ESPL1,NCAPH,NDC80,NUSAP1,ZWINT	8.64243e-08
47	22	223	5	ORGANELLE_LOCALIZATION	1.83792e-05	BIRC5,CDCA5,CENPE,CENPF,NUSAP1	0.00094768
47	103	223	8	CHROMOSOME_ORGANIZATION_AND_BIOGENESIS	0.00020078	CDCA5,CENPE,ESPL1,NCAPH,NDC80,NUSAP1,TOP2A,ZWINT	0.00788779
47	59	223	7	INTERPHASE_OF_MITOTIC_CELL_CYCLE	3.41769e-05	BIRC5,CDC25C,CDC6,CDCA5,CDKN3,CENPF,INHBA	0.00165859
47	29	223	4	DNA_PACKAGING	0.000993228	CDCA5,NCAPH,NUSAP1,TOP2A	0.0341422
47	170	223	16	REGULATION_OF_CELL_CYCLE	9.13525e-09	ANLN,BIRC5,BUB1B,BUB1,CCNA2,CCNE2,CDC25C,CDC6,CDKN3,CDT1,INHBA,NEK2,NUSAP1,PKMYT1,UBE2C,ZWINT	6.28048e-07
47	80	223	21	M_PHASE_OF_MITOTIC_CELL_CYCLE	0	ANLN,AURKA,BIRC5,BUB1B,BUB1,CCNA2,CDC25C,CDCA5,CENPE,ESPL1,KIF15,KIF2C,NCAPH,NDC80,NEK2,NUSAP1,PKMYT1,PLK1,TPX2,UBE2C,ZWINT	0
47	10	223	4	CHROMOSOME_CONDENSATION	1.10725e-05	CDCA5,NCAPH,NUSAP1,TOP2A	0.000608989
48	14	283	4	CYTOKINESIS	0.000126754	ANLN,BIRC5,NUSAP1,PRC1	0.00746945
48	105	283	19	M_PHASE	1.75415e-13	ANAPC11,ANLN,AURKA,BIRC5,BUB1B,BUB1,CDC25C,CDCA5,DUSP13,KIF2C,NCAPH,NDC80,NEK2,NUSAP1,PKMYT1,PLK1,TPX2,TTK,UBE2C	2.41196e-11
48	40	283	10	REGULATION_OF_MITOSIS	3.81362e-09	ANLN,BIRC5,BUB1B,BUB1,CDC25C,NEK2,NUSAP1,PKMYT1,TTK,UBE2C	3.9328e-07
48	30	283	6	MICROTUBULE_CYTOSKELETON_ORGANIZATION_AND_BIOGENESIS	2.22232e-05	KIF23,KIF2C,MAPT,NUSAP1,PRC1,TTK	0.00183341
48	65	283	7	INTERPHASE	0.00028192	BIRC5,CDC25C,CDCA5,CDKN3,CENPF,INHBA,POLD1	0.0122413
48	177	283	25	CELL_CYCLE_PROCESS	9.76996e-15	ANAPC11,ANLN,AURKA,BIRC5,BUB1B,BUB1,CDC25C,CDCA5,CDKN3,CENPF,DUSP13,INHBA,KIF23,KIF2C,NCAPH,NDC80,NEK2,NUSAP1,PKMYT1,PLK1,POLD1,PRC1,TPX2,TTK,UBE2C	2.68674e-12
48	14	283	4	MITOTIC_SISTER_CHROMATID_SEGREGATION	0.000126754	CDCA5,NCAPH,NDC80,NUSAP1	0.00746945
48	142	283	24	MITOTIC_CELL_CYCLE	4.44089e-16	ANAPC11,ANLN,AURKA,BIRC5,BUB1B,BUB1,CDC25C,CDCA5,CDKN3,CENPF,INHBA,KIF23,KIF2C,NCAPH,NDC80,NEK2,NUSAP1,PKMYT1,PLK1,POLD1,PRC1,TPX2,TTK,UBE2C	3.66374e-13
48	158	283	23	CELL_CYCLE_PHASE	6.10623e-14	ANAPC11,ANLN,AURKA,BIRC5,BUB1B,BUB1,CDC25C,CDCA5,CDKN3,CENPF,DUSP13,INHBA,KIF2C,NCAPH,NDC80,NEK2,NUSAP1,PKMYT1,PLK1,POLD1,TPX2,TTK,UBE2C	1.00753e-11
48	29	283	6	CHROMOSOME_SEGREGATION	1.80756e-05	CDCA5,CENPF,NCAPH,NDC80,NUSAP1,TOP2A	0.00165693
48	15	283	4	ESTABLISHMENT_OF_ORGANELLE_LOCALIZATION	0.000170174	BIRC5,CDCA5,CENPF,NUSAP1	0.00825846
48	16	283	4	CELL_DIVISION	0.000223393	ANLN,BIRC5,NUSAP1,PRC1	0.0102389
48	8	283	3	MITOTIC_SPINDLE_ORGANIZATION_AND_BIOGENESIS	0.000394756	KIF23,PRC1,TTK	0.0162837
48	78	283	18	MITOSIS	8.65974e-15	ANAPC11,ANLN,AURKA,BIRC5,BUB1B,BUB1,CDC25C,CDCA5,KIF2C,NCAPH,NDC80,NEK2,NUSAP1,PKMYT1,PLK1,TPX2,TTK,UBE2C	2.68674e-12
48	289	283	27	CELL_CYCLE_GO_0007049	1.94925e-11	ANAPC11,ANLN,AURKA,BIRC5,BUB1B,BUB1,CDC20,CDC25C,CDCA5,CDKN3,CENPF,CKS2,DUSP13,INHBA,KIF23,KIF2C,NCAPH,NDC80,NEK2,NUSAP1,PKMYT1,PLK1,POLD1,PRC1,TPX2,TTK,UBE2C	2.29733e-09
48	15	283	4	SISTER_CHROMATID_SEGREGATION	0.000170174	CDCA5,NCAPH,NDC80,NUSAP1	0.00825846
48	22	283	4	ORGANELLE_LOCALIZATION	0.000817951	BIRC5,CDCA5,CENPF,NUSAP1	0.0306732
48	59	283	7	INTERPHASE_OF_MITOTIC_CELL_CYCLE	0.000152761	BIRC5,CDC25C,CDCA5,CDKN3,CENPF,INHBA,POLD1	0.00825846
48	9	283	3	SPINDLE_ORGANIZATION_AND_BIOGENESIS	0.000583509	KIF23,PRC1,TTK	0.0229236
48	170	283	13	REGULATION_OF_CELL_CYCLE	3.25359e-05	ANLN,BIRC5,BUB1B,BUB1,CDC25C,CDKN3,CKS2,INHBA,NEK2,NUSAP1,PKMYT1,TTK,UBE2C	0.00223684
48	80	283	18	M_PHASE_OF_MITOTIC_CELL_CYCLE	1.39888e-14	ANAPC11,ANLN,AURKA,BIRC5,BUB1B,BUB1,CDC25C,CDCA5,KIF2C,NCAPH,NDC80,NEK2,NUSAP1,PKMYT1,PLK1,TPX2,TTK,UBE2C	2.88519e-12
48	10	283	4	CHROMOSOME_CONDENSATION	2.83047e-05	CDCA5,NCAPH,NUSAP1,TOP2A	0.00212285
49	21	238	4	MITOTIC_CELL_CYCLE_CHECKPOINT	0.000353453	BUB1B,BUB1,TTK,ZWINT	0.0153473
49	14	238	3	CYTOKINESIS	0.0014318	ANLN,BIRC5,NUSAP1	0.0472493
49	105	238	22	M_PHASE	0	ANLN,AURKA,BIRC5,BUB1B,BUB1,CDC25C,CDCA5,KIF22,KIF2C,KPNA2,NCAPH,NDC80,NEK2,NUSAP1,PKMYT1,PLK1,RAD51,RAD54L,TPX2,TTK,UBE2C,ZWINT	0
49	149	238	9	REGULATION_OF_TRANSFERASE_ACTIVITY	0.000850747	CCNE2,CDC25C,CDC6,CDKN3,CKS2,GRM4,PKMYT1,SERINC2,TRIB3	0.031903
49	40	238	11	REGULATION_OF_MITOSIS	3.13385e-11	ANLN,BIRC5,BUB1B,BUB1,CDC25C,NEK2,NUSAP1,PKMYT1,TTK,UBE2C,ZWINT	3.23178e-09
49	65	238	9	INTERPHASE	1.16188e-06	BIRC5,CDC25C,CDC6,CDCA5,CDKN3,CENPF,E2F1,INHBA,KPNA2	7.9879e-05
49	177	238	28	CELL_CYCLE_PROCESS	0	ANLN,AURKA,BIRC5,BUB1B,BUB1,CDC25C,CDC6,CDCA5,CDKN3,CENPF,E2F1,INHBA,KIF22,KIF2C,KPNA2,NCAPH,NDC80,NEK2,NUSAP1,PKMYT1,PLK1,RAD51,RAD54L,SAC3D1,TPX2,TTK,UBE2C,ZWINT	0
49	14	238	5	MITOTIC_SISTER_CHROMATID_SEGREGATION	2.13078e-06	CDCA5,NCAPH,NDC80,NUSAP1,ZWINT	0.000135222
49	142	238	25	MITOTIC_CELL_CYCLE	0	ANLN,AURKA,BIRC5,BUB1B,BUB1,CDC25C,CDC6,CDCA5,CDKN3,CENPF,E2F1,INHBA,KIF22,KIF2C,KPNA2,NCAPH,NDC80,NEK2,NUSAP1,PKMYT1,PLK1,TPX2,TTK,UBE2C,ZWINT	0
49	158	238	27	CELL_CYCLE_PHASE	0	ANLN,AURKA,BIRC5,BUB1B,BUB1,CDC25C,CDC6,CDCA5,CDKN3,CENPF,E2F1,INHBA,KIF22,KIF2C,KPNA2,NCAPH,NDC80,NEK2,NUSAP1,PKMYT1,PLK1,RAD51,RAD54L,TPX2,TTK,UBE2C,ZWINT	0
49	45	238	7	CELL_CYCLE_CHECKPOINT_GO_0000075	8.37605e-06	BIRC5,BUB1B,BUB1,CCNE2,CDC6,TTK,ZWINT	0.000460683
49	29	238	7	CHROMOSOME_SEGREGATION	3.6109e-07	CDCA5,CENPF,NCAPH,NDC80,NUSAP1,TOP2A,ZWINT	2.97899e-05
49	15	238	4	ESTABLISHMENT_OF_ORGANELLE_LOCALIZATION	8.71741e-05	BIRC5,CDCA5,CENPF,NUSAP1	0.00399548
49	11	238	3	G1_PHASE_OF_MITOTIC_CELL_CYCLE	0.000673368	CDC25C,CDC6,E2F1	0.0264537
49	42	238	6	REGULATION_OF_CYCLIN_DEPENDENT_PROTEIN_KINASE_ACTIVITY	6.21386e-05	CCNE2,CDC25C,CDC6,CDKN3,CKS2,PKMYT1	0.00301555
49	13	238	3	G1_PHASE	0.00113886	CDC25C,CDC6,E2F1	0.0408505
49	78	238	19	MITOSIS	0	ANLN,AURKA,BIRC5,BUB1B,BUB1,CDC25C,CDCA5,KIF22,KIF2C,NCAPH,NDC80,NEK2,NUSAP1,PKMYT1,PLK1,TPX2,TTK,UBE2C,ZWINT	0
49	289	238	31	CELL_CYCLE_GO_0007049	1.11022e-16	ANLN,AURKA,BIRC5,BUB1B,BUB1,CCNE2,CDC20,CDC25C,CDC6,CDCA5,CDKN3,CENPF,CKS2,E2F1,INHBA,KIF22,KIF2C,KPNA2,NCAPH,NDC80,NEK2,NUSAP1,PKMYT1,PLK1,RAD51,RAD54L,SAC3D1,TPX2,TTK,UBE2C,ZWINT	1.30848e-14
49	15	238	5	SISTER_CHROMATID_SEGREGATION	3.15304e-06	CDCA5,NCAPH,NDC80,NUSAP1,ZWINT	0.000185804
49	22	238	4	ORGANELLE_LOCALIZATION	0.000426411	BIRC5,CDCA5,CENPF,NUSAP1	0.0175894
49	59	238	9	INTERPHASE_OF_MITOTIC_CELL_CYCLE	4.97938e-07	BIRC5,CDC25C,CDC6,CDCA5,CDKN3,CENPF,E2F1,INHBA,KPNA2	3.73453e-05
49	29	238	4	DNA_PACKAGING	0.00126416	CDCA5,NCAPH,NUSAP1,TOP2A	0.0434554
49	170	238	16	REGULATION_OF_CELL_CYCLE	2.30112e-08	ANLN,BIRC5,BUB1B,BUB1,CCNE2,CDC25C,CDC6,CDKN3,CKS2,INHBA,NEK2,NUSAP1,PKMYT1,TTK,UBE2C,ZWINT	2.10936e-06
49	80	238	19	M_PHASE_OF_MITOTIC_CELL_CYCLE	0	ANLN,AURKA,BIRC5,BUB1B,BUB1,CDC25C,CDCA5,KIF22,KIF2C,NCAPH,NDC80,NEK2,NUSAP1,PKMYT1,PLK1,TPX2,TTK,UBE2C,ZWINT	0
49	10	238	4	CHROMOSOME_CONDENSATION	1.43178e-05	CDCA5,NCAPH,NUSAP1,TOP2A	0.000738264
51	21	263	5	MITOTIC_CELL_CYCLE_CHECKPOINT	3.18301e-05	BUB1B,BUB1,CCNA2,MAD2L1,ZWINT	0.00164124
51	14	263	4	CYTOKINESIS	9.54603e-05	ANLN,BIRC5,NUSAP1,PRC1	0.00444149
51	105	263	20	M_PHASE	3.55271e-15	ANLN,AURKA,BIRC5,BUB1B,BUB1,CCNA2,CDC25C,CDCA5,CENPE,DUSP13,ESPL1,MAD2L1,NDC80,NEK2,NUSAP1,PKMYT1,PLK1,TPX2,UBE2C,ZWINT	4.88498e-13
51	40	263	12	REGULATION_OF_MITOSIS	3.9545e-12	ANLN,BIRC5,BUB1B,BUB1,CCNA2,CDC25C,MAD2L1,NEK2,NUSAP1,PKMYT1,UBE2C,ZWINT	4.07808e-10
51	65	263	7	INTERPHASE	0.000180134	BIRC5,CDC25C,CDC6,CDCA5,CDKN3,CENPF,E2F1	0.00743054
51	177	263	25	CELL_CYCLE_PROCESS	1.77636e-15	ANLN,AURKA,BIRC5,BUB1B,BUB1,CCNA2,CDC25C,CDC6,CDCA5,CDKN3,CENPE,CENPF,DUSP13,E2F1,ESPL1,MAD2L1,NDC80,NEK2,NUSAP1,PKMYT1,PLK1,PRC1,TPX2,UBE2C,ZWINT	2.93099e-13
51	14	263	6	MITOTIC_SISTER_CHROMATID_SEGREGATION	9.49757e-08	CDCA5,CENPE,ESPL1,NDC80,NUSAP1,ZWINT	7.12317e-06
51	142	263	24	MITOTIC_CELL_CYCLE	1.11022e-16	ANLN,AURKA,BIRC5,BUB1B,BUB1,CCNA2,CDC25C,CDC6,CDCA5,CDKN3,CENPE,CENPF,E2F1,ESPL1,MAD2L1,NDC80,NEK2,NUSAP1,PKMYT1,PLK1,PRC1,TPX2,UBE2C,ZWINT	4.57967e-14
51	158	263	24	CELL_CYCLE_PHASE	1.22125e-15	ANLN,AURKA,BIRC5,BUB1B,BUB1,CCNA2,CDC25C,CDC6,CDCA5,CDKN3,CENPE,CENPF,DUSP13,E2F1,ESPL1,MAD2L1,NDC80,NEK2,NUSAP1,PKMYT1,PLK1,TPX2,UBE2C,ZWINT	2.51882e-13
51	45	263	7	CELL_CYCLE_CHECKPOINT_GO_0000075	1.60348e-05	BIRC5,BUB1B,BUB1,CCNA2,CDC6,MAD2L1,ZWINT	0.000881916
51	29	263	8	CHROMOSOME_SEGREGATION	3.51661e-08	CDCA5,CENPE,CENPF,ESPL1,NDC80,NUSAP1,TOP2A,ZWINT	3.22356e-06
51	15	263	6	ESTABLISHMENT_OF_ORGANELLE_LOCALIZATION	1.55867e-07	AP1M2,BIRC5,CDCA5,CENPE,CENPF,NUSAP1	9.89158e-06
51	16	263	4	CELL_DIVISION	0.000168617	ANLN,BIRC5,NUSAP1,PRC1	0.00732151
51	11	263	3	G1_PHASE_OF_MITOTIC_CELL_CYCLE	0.000900204	CDC25C,CDC6,E2F1	0.0337577
51	42	263	5	REGULATION_OF_CYCLIN_DEPENDENT_PROTEIN_KINASE_ACTIVITY	0.000972236	CDC25C,CDC6,CDKN3,CKS2,PKMYT1	0.0348737
51	78	263	19	MITOSIS	1.11022e-16	ANLN,AURKA,BIRC5,BUB1B,BUB1,CCNA2,CDC25C,CDCA5,CENPE,ESPL1,MAD2L1,NDC80,NEK2,NUSAP1,PKMYT1,PLK1,TPX2,UBE2C,ZWINT	4.57967e-14
51	289	263	27	CELL_CYCLE_GO_0007049	3.48921e-12	ANLN,AURKA,BIRC5,BTG4,BUB1B,BUB1,CCNA2,CDC25C,CDC6,CDCA5,CDKN3,CENPE,CENPF,CKS2,DUSP13,E2F1,ESPL1,MAD2L1,NDC80,NEK2,NUSAP1,PKMYT1,PLK1,PRC1,TPX2,UBE2C,ZWINT	4.07808e-10
51	15	263	6	SISTER_CHROMATID_SEGREGATION	1.55867e-07	CDCA5,CENPE,ESPL1,NDC80,NUSAP1,ZWINT	9.89158e-06
51	22	263	6	ORGANELLE_LOCALIZATION	2.08582e-06	AP1M2,BIRC5,CDCA5,CENPE,CENPF,NUSAP1	0.000122914
51	59	263	7	INTERPHASE_OF_MITOTIC_CELL_CYCLE	9.69052e-05	BIRC5,CDC25C,CDC6,CDCA5,CDKN3,CENPF,E2F1	0.00444149
51	170	263	16	REGULATION_OF_CELL_CYCLE	9.26279e-08	ANLN,BIRC5,BTG4,BUB1B,BUB1,CCNA2,CDC25C,CDC6,CDKN3,CKS2,MAD2L1,NEK2,NUSAP1,PKMYT1,UBE2C,ZWINT	7.12317e-06
51	80	263	19	M_PHASE_OF_MITOTIC_CELL_CYCLE	2.22045e-16	ANLN,AURKA,BIRC5,BUB1B,BUB1,CCNA2,CDC25C,CDCA5,CENPE,ESPL1,MAD2L1,NDC80,NEK2,NUSAP1,PKMYT1,PLK1,TPX2,UBE2C,ZWINT	6.10623e-14
51	10	263	3	CHROMOSOME_CONDENSATION	0.000663658	CDCA5,NUSAP1,TOP2A	0.0260723
52	105	171	17	M_PHASE	5.77316e-15	AURKA,BUB1B,BUB1,CCNA2,CDC25C,CDCA5,CENPE,ESPL1,KIF15,NDC80,NEK2,NUSAP1,PKMYT1,PLK1,RAD51,TPX2,UBE2C	7.93809e-13
52	40	171	8	REGULATION_OF_MITOSIS	1.9158e-08	BUB1B,BUB1,CCNA2,CDC25C,NEK2,NUSAP1,PKMYT1,UBE2C	1.97567e-06
52	65	171	7	INTERPHASE	1.17338e-05	CDC25C,CDC6,CDCA5,CENPF,E2F1,INHBA,TIMELESS	0.000744645
52	177	171	24	CELL_CYCLE_PROCESS	0	AURKA,BUB1B,BUB1,CCNA2,CDC25C,CDC6,CDCA5,CENPE,CENPF,E2F1,ESPL1,INHBA,KIF15,KIF23,NDC80,NEK2,NUSAP1,PKMYT1,PLK1,PRC1,RAD51,TIMELESS,TPX2,UBE2C	0
52	14	171	5	MITOTIC_SISTER_CHROMATID_SEGREGATION	4.15648e-07	CDCA5,CENPE,ESPL1,NDC80,NUSAP1	3.4291e-05
52	142	171	22	MITOTIC_CELL_CYCLE	0	AURKA,BUB1B,BUB1,CCNA2,CDC25C,CDC6,CDCA5,CENPE,CENPF,E2F1,ESPL1,INHBA,KIF15,KIF23,NDC80,NEK2,NUSAP1,PKMYT1,PLK1,PRC1,TPX2,UBE2C	0
52	158	171	22	CELL_CYCLE_PHASE	0	AURKA,BUB1B,BUB1,CCNA2,CDC25C,CDC6,CDCA5,CENPE,CENPF,E2F1,ESPL1,INHBA,KIF15,NDC80,NEK2,NUSAP1,PKMYT1,PLK1,RAD51,TIMELESS,TPX2,UBE2C	0
52	29	171	7	CHROMOSOME_SEGREGATION	3.77209e-08	CDCA5,CENPE,CENPF,ESPL1,NDC80,NUSAP1,TOP2A	3.45775e-06
52	15	171	4	ESTABLISHMENT_OF_ORGANELLE_LOCALIZATION	2.39712e-05	CDCA5,CENPE,CENPF,NUSAP1	0.00141259
52	11	171	3	G1_PHASE_OF_MITOTIC_CELL_CYCLE	0.000255613	CDC25C,CDC6,E2F1	0.011099
52	13	171	3	G1_PHASE	0.000435352	CDC25C,CDC6,E2F1	0.0171031
52	78	171	16	MITOSIS	6.66134e-16	AURKA,BUB1B,BUB1,CCNA2,CDC25C,CDCA5,CENPE,ESPL1,KIF15,NDC80,NEK2,NUSAP1,PKMYT1,PLK1,TPX2,UBE2C	1.3739e-13
52	289	171	25	CELL_CYCLE_GO_0007049	6.88338e-15	AURKA,BUB1B,BUB1,CCNA2,CDC25C,CDC6,CDCA5,CENPE,CENPF,CKS2,E2F1,ESPL1,INHBA,KIF15,KIF23,NDC80,NEK2,NUSAP1,PKMYT1,PLK1,PRC1,RAD51,TIMELESS,TPX2,UBE2C	8.11256e-13
52	15	171	5	SISTER_CHROMATID_SEGREGATION	6.17472e-07	CDCA5,CENPE,ESPL1,NDC80,NUSAP1	4.63104e-05
52	22	171	4	ORGANELLE_LOCALIZATION	0.000120356	CDCA5,CENPE,CENPF,NUSAP1	0.00620585
52	103	171	7	CHROMOSOME_ORGANIZATION_AND_BIOGENESIS	0.000228652	CDCA5,CENPE,ESPL1,EZH2,NDC80,NUSAP1,TOP2A	0.0104799
52	59	171	6	INTERPHASE_OF_MITOTIC_CELL_CYCLE	6.99984e-05	CDC25C,CDC6,CDCA5,CENPF,E2F1,INHBA	0.00384991
52	170	171	12	REGULATION_OF_CELL_CYCLE	8.91625e-07	BUB1B,BUB1,CCNA2,CDC25C,CDC6,CKS2,INHBA,NEK2,NUSAP1,PKMYT1,TIMELESS,UBE2C	6.12992e-05
52	80	171	16	M_PHASE_OF_MITOTIC_CELL_CYCLE	1.11022e-15	AURKA,BUB1B,BUB1,CCNA2,CDC25C,CDCA5,CENPE,ESPL1,KIF15,NDC80,NEK2,NUSAP1,PKMYT1,PLK1,TPX2,UBE2C	1.83187e-13
52	10	171	3	CHROMOSOME_CONDENSATION	0.000187541	CDCA5,NUSAP1,TOP2A	0.00910127
55	14	220	4	CYTOKINESIS	4.76689e-05	ANLN,BIRC5,NUSAP1,PRC1	0.00262179
55	105	220	19	M_PHASE	1.77636e-15	ANLN,AURKA,BIRC5,BUB1B,BUB1,CDC25C,CDCA5,ESPL1,KIF2C,NCAPH,NDC80,NEK2,NUSAP1,PKMYT1,PLK1,RAD54L,TPX2,TTK,UBE2C	2.44249e-13
55	40	220	10	REGULATION_OF_MITOSIS	3.31194e-10	ANLN,BIRC5,BUB1B,BUB1,CDC25C,NEK2,NUSAP1,PKMYT1,TTK,UBE2C	3.41544e-08
55	30	220	5	MICROTUBULE_CYTOSKELETON_ORGANIZATION_AND_BIOGENESIS	8.431e-05	KIF23,KIF2C,NUSAP1,PRC1,TTK	0.00367366
55	65	220	7	INTERPHASE	5.91757e-05	BIRC5,CDC25C,CDCA5,CDKN3,CENPF,E2F1,INHBA	0.00305125
55	177	220	25	CELL_CYCLE_PROCESS	0	ANLN,AURKA,BIRC5,BUB1B,BUB1,CDC25C,CDCA5,CDKN3,CENPF,E2F1,ESPL1,INHBA,KIF23,KIF2C,NCAPH,NDC80,NEK2,NUSAP1,PKMYT1,PLK1,PRC1,RAD54L,TPX2,TTK,UBE2C	0
55	14	220	5	MITOTIC_SISTER_CHROMATID_SEGREGATION	1.44671e-06	CDCA5,ESPL1,NCAPH,NDC80,NUSAP1	0.000119354
55	142	220	24	MITOTIC_CELL_CYCLE	0	ANLN,AURKA,BIRC5,BUB1B,BUB1,CDC25C,CDCA5,CDKN3,CENPF,E2F1,ESPL1,INHBA,KIF23,KIF2C,NCAPH,NDC80,NEK2,NUSAP1,PKMYT1,PLK1,PRC1,TPX2,TTK,UBE2C	0
55	158	220	23	CELL_CYCLE_PHASE	2.22045e-16	ANLN,AURKA,BIRC5,BUB1B,BUB1,CDC25C,CDCA5,CDKN3,CENPF,E2F1,ESPL1,INHBA,KIF2C,NCAPH,NDC80,NEK2,NUSAP1,PKMYT1,PLK1,RAD54L,TPX2,TTK,UBE2C	3.66374e-14
55	29	220	7	CHROMOSOME_SEGREGATION	2.11802e-07	CDCA5,CENPF,ESPL1,NCAPH,NDC80,NUSAP1,TOP2A	1.94152e-05
55	15	220	4	ESTABLISHMENT_OF_ORGANELLE_LOCALIZATION	6.42238e-05	BIRC5,CDCA5,CENPF,NUSAP1	0.00311674
55	16	220	4	CELL_DIVISION	8.46056e-05	ANLN,BIRC5,NUSAP1,PRC1	0.00367366
55	8	220	3	MITOTIC_SPINDLE_ORGANIZATION_AND_BIOGENESIS	0.000187988	KIF23,PRC1,TTK	0.00775451
55	78	220	18	MITOSIS	1.11022e-16	ANLN,AURKA,BIRC5,BUB1B,BUB1,CDC25C,CDCA5,ESPL1,KIF2C,NCAPH,NDC80,NEK2,NUSAP1,PKMYT1,PLK1,TPX2,TTK,UBE2C	3.05311e-14
55	289	220	27	CELL_CYCLE_GO_0007049	4.59632e-14	ANLN,AURKA,BIRC5,BUB1B,BUB1,CDC20,CDC25C,CDCA5,CDKN3,CENPF,CKS2,E2F1,ESPL1,INHBA,KIF23,KIF2C,NCAPH,NDC80,NEK2,NUSAP1,PKMYT1,PLK1,PRC1,RAD54L,TPX2,TTK,UBE2C	5.4171e-12
55	15	220	5	SISTER_CHROMATID_SEGREGATION	2.14304e-06	CDCA5,ESPL1,NCAPH,NDC80,NUSAP1	0.000148652
55	22	220	4	ORGANELLE_LOCALIZATION	0.00031636	BIRC5,CDCA5,CENPF,NUSAP1	0.0118635
55	59	220	7	INTERPHASE_OF_MITOTIC_CELL_CYCLE	3.13425e-05	BIRC5,CDC25C,CDCA5,CDKN3,CENPF,E2F1,INHBA	0.00184697
55	29	220	4	DNA_PACKAGING	0.000944442	CDCA5,NCAPH,NUSAP1,TOP2A	0.0338767
55	9	220	3	SPINDLE_ORGANIZATION_AND_BIOGENESIS	0.000278795	KIF23,PRC1,TTK	0.0109527
55	170	220	13	REGULATION_OF_CELL_CYCLE	2.16221e-06	ANLN,BIRC5,BUB1B,BUB1,CDC25C,CDKN3,CKS2,INHBA,NEK2,NUSAP1,PKMYT1,TTK,UBE2C	0.000148652
55	80	220	18	M_PHASE_OF_MITOTIC_CELL_CYCLE	2.22045e-16	ANLN,AURKA,BIRC5,BUB1B,BUB1,CDC25C,CDCA5,ESPL1,KIF2C,NCAPH,NDC80,NEK2,NUSAP1,PKMYT1,PLK1,TPX2,TTK,UBE2C	3.66374e-14
55	10	220	4	CHROMOSOME_CONDENSATION	1.04954e-05	CDCA5,NCAPH,NUSAP1,TOP2A	0.000666051
56	14	153	4	CYTOKINESIS	1.1439e-05	ANLN,BIRC5,NUSAP1,PRC1	0.000725933
56	105	153	17	M_PHASE	8.88178e-16	ANLN,AURKA,BIRC5,BUB1,CDC25C,DUSP13,ESPL1,KIF15,NDC80,NEK2,NUSAP1,PKMYT1,PLK1,SMC4,TPX2,UBE2C,ZWINT	1.22125e-13
56	40	153	9	REGULATION_OF_MITOSIS	2.89521e-10	ANLN,BIRC5,BUB1,CDC25C,NEK2,NUSAP1,PKMYT1,UBE2C,ZWINT	2.98569e-08
56	65	153	6	INTERPHASE	6.54368e-05	BIRC5,CDC25C,CDC6,CDKN3,CENPF,INHBA	0.00317561
56	177	153	22	CELL_CYCLE_PROCESS	0	ANLN,AURKA,BIRC5,BUB1,CDC25C,CDC6,CDKN3,CENPF,DUSP13,ESPL1,INHBA,KIF15,NDC80,NEK2,NUSAP1,PKMYT1,PLK1,PRC1,SMC4,TPX2,UBE2C,ZWINT	0
56	14	153	5	MITOTIC_SISTER_CHROMATID_SEGREGATION	2.38932e-07	ESPL1,NDC80,NUSAP1,SMC4,ZWINT	1.79199e-05
56	142	153	21	MITOTIC_CELL_CYCLE	0	ANLN,AURKA,BIRC5,BUB1,CDC25C,CDC6,CDKN3,CENPF,ESPL1,INHBA,KIF15,NDC80,NEK2,NUSAP1,PKMYT1,PLK1,PRC1,SMC4,TPX2,UBE2C,ZWINT	0
56	158	153	21	CELL_CYCLE_PHASE	0	ANLN,AURKA,BIRC5,BUB1,CDC25C,CDC6,CDKN3,CENPF,DUSP13,ESPL1,INHBA,KIF15,NDC80,NEK2,NUSAP1,PKMYT1,PLK1,SMC4,TPX2,UBE2C,ZWINT	0
56	45	153	4	CELL_CYCLE_CHECKPOINT_GO_0000075	0.00131722	BIRC5,BUB1,CDC6,ZWINT	0.0492224
56	29	153	7	CHROMOSOME_SEGREGATION	1.74809e-08	CENPF,ESPL1,NDC80,NUSAP1,SMC4,TOP2A,ZWINT	1.60242e-06
56	15	153	3	ESTABLISHMENT_OF_ORGANELLE_LOCALIZATION	0.000491998	BIRC5,CENPF,NUSAP1	0.0193285
56	16	153	4	CELL_DIVISION	2.0455e-05	ANLN,BIRC5,NUSAP1,PRC1	0.00120538
56	21	153	3	REGULATION_OF_MITOTIC_CELL_CYCLE	0.00137226	BIRC5,CDC25C,CDC6	0.0492224
56	42	153	5	REGULATION_OF_CYCLIN_DEPENDENT_PROTEIN_KINASE_ACTIVITY	7.98075e-05	CDC25C,CDC6,CDKN3,CKS2,PKMYT1	0.00365785
56	78	153	16	MITOSIS	1.11022e-16	ANLN,AURKA,BIRC5,BUB1,CDC25C,ESPL1,KIF15,NDC80,NEK2,NUSAP1,PKMYT1,PLK1,SMC4,TPX2,UBE2C,ZWINT	2.28983e-14
56	289	153	23	CELL_CYCLE_GO_0007049	4.70735e-14	ANLN,AURKA,BIRC5,BUB1,CDC25C,CDC6,CDKN3,CENPF,CKS2,DUSP13,ESPL1,INHBA,KIF15,NDC80,NEK2,NUSAP1,PKMYT1,PLK1,PRC1,SMC4,TPX2,UBE2C,ZWINT	5.54794e-12
56	15	153	5	SISTER_CHROMATID_SEGREGATION	3.55322e-07	ESPL1,NDC80,NUSAP1,SMC4,ZWINT	2.44284e-05
56	103	153	7	CHROMOSOME_ORGANIZATION_AND_BIOGENESIS	0.000114871	ESPL1,EZH2,NDC80,NUSAP1,SMC4,TOP2A,ZWINT	0.00498783
56	59	153	6	INTERPHASE_OF_MITOTIC_CELL_CYCLE	3.76211e-05	BIRC5,CDC25C,CDC6,CDKN3,CENPF,INHBA	0.00193984
56	170	153	13	REGULATION_OF_CELL_CYCLE	3.24563e-08	ANLN,BIRC5,BUB1,CDC25C,CDC6,CDKN3,CKS2,INHBA,NEK2,NUSAP1,PKMYT1,UBE2C,ZWINT	2.67765e-06
56	80	153	16	M_PHASE_OF_MITOTIC_CELL_CYCLE	2.22045e-16	ANLN,AURKA,BIRC5,BUB1,CDC25C,ESPL1,KIF15,NDC80,NEK2,NUSAP1,PKMYT1,PLK1,SMC4,TPX2,UBE2C,ZWINT	3.66374e-14
56	10	153	3	CHROMOSOME_CONDENSATION	0.000134944	NUSAP1,SMC4,TOP2A	0.00556642
57	14	138	3	CYTOKINESIS	0.000292979	ANLN,BIRC5,NUSAP1	0.0127214
57	105	138	15	M_PHASE	6.82787e-14	ANLN,AURKA,BIRC5,BUB1B,BUB1,CDC25C,CDCA5,KIF2C,NCAPH,NDC80,NEK2,NUSAP1,PKMYT1,TPX2,UBE2C	1.12202e-11
57	40	138	9	REGULATION_OF_MITOSIS	1.14701e-10	ANLN,BIRC5,BUB1B,BUB1,CDC25C,NEK2,NUSAP1,PKMYT1,UBE2C	1.35183e-08
57	65	138	6	INTERPHASE	3.67408e-05	BIRC5,CDC25C,CDCA5,CDKN3,CENPF,GFI1B	0.00189445
57	177	138	18	CELL_CYCLE_PROCESS	8.16014e-14	ANLN,AURKA,BIRC5,BUB1B,BUB1,CDC25C,CDCA5,CDKN3,CENPF,GFI1B,KIF2C,NCAPH,NDC80,NEK2,NUSAP1,PKMYT1,TPX2,UBE2C	1.12202e-11
57	14	138	4	MITOTIC_SISTER_CHROMATID_SEGREGATION	7.60162e-06	CDCA5,NCAPH,NDC80,NUSAP1	0.000522612
57	142	138	18	MITOTIC_CELL_CYCLE	1.55431e-15	ANLN,AURKA,BIRC5,BUB1B,BUB1,CDC25C,CDCA5,CDKN3,CENPF,GFI1B,KIF2C,NCAPH,NDC80,NEK2,NUSAP1,PKMYT1,TPX2,UBE2C	4.27436e-13
57	158	138	18	CELL_CYCLE_PHASE	1.09912e-14	ANLN,AURKA,BIRC5,BUB1B,BUB1,CDC25C,CDCA5,CDKN3,CENPF,GFI1B,KIF2C,NCAPH,NDC80,NEK2,NUSAP1,PKMYT1,TPX2,UBE2C	2.26694e-12
57	29	138	6	CHROMOSOME_SEGREGATION	2.80622e-07	CDCA5,CENPF,NCAPH,NDC80,NUSAP1,TOP2A	2.57237e-05
57	15	138	4	ESTABLISHMENT_OF_ORGANELLE_LOCALIZATION	1.02886e-05	BIRC5,CDCA5,CENPF,NUSAP1	0.000606293
57	16	138	3	CELL_DIVISION	0.000444429	ANLN,BIRC5,NUSAP1	0.0183327
57	78	138	15	MITOSIS	6.66134e-16	ANLN,AURKA,BIRC5,BUB1B,BUB1,CDC25C,CDCA5,KIF2C,NCAPH,NDC80,NEK2,NUSAP1,PKMYT1,TPX2,UBE2C	4.1217e-13
57	289	138	18	CELL_CYCLE_GO_0007049	3.21618e-10	ANLN,AURKA,BIRC5,BUB1B,BUB1,CDC25C,CDCA5,CDKN3,CENPF,GFI1B,KIF2C,NCAPH,NDC80,NEK2,NUSAP1,PKMYT1,TPX2,UBE2C	3.31668e-08
57	15	138	4	SISTER_CHROMATID_SEGREGATION	1.02886e-05	CDCA5,NCAPH,NDC80,NUSAP1	0.000606293
57	22	138	4	ORGANELLE_LOCALIZATION	5.23266e-05	BIRC5,CDCA5,CENPF,NUSAP1	0.00253938
57	59	138	6	INTERPHASE_OF_MITOTIC_CELL_CYCLE	2.10109e-05	BIRC5,CDC25C,CDCA5,CDKN3,CENPF,GFI1B	0.0011556
57	29	138	4	DNA_PACKAGING	0.000161256	CDCA5,NCAPH,NUSAP1,TOP2A	0.00739092
57	170	138	10	REGULATION_OF_CELL_CYCLE	5.59702e-06	ANLN,BIRC5,BUB1B,BUB1,CDC25C,CDKN3,NEK2,NUSAP1,PKMYT1,UBE2C	0.000419777
57	80	138	15	M_PHASE_OF_MITOTIC_CELL_CYCLE	9.99201e-16	ANLN,AURKA,BIRC5,BUB1B,BUB1,CDC25C,CDCA5,KIF2C,NCAPH,NDC80,NEK2,NUSAP1,PKMYT1,TPX2,UBE2C	4.1217e-13
57	10	138	4	CHROMOSOME_CONDENSATION	1.64321e-06	CDCA5,NCAPH,NUSAP1,TOP2A	0.000135565
58	14	210	4	CYTOKINESIS	3.97458e-05	ANLN,BIRC5,NUSAP1,PRC1	0.00204939
58	105	210	15	M_PHASE	3.19245e-11	ANLN,AURKA,BIRC5,BUB1B,CDC25C,CDCA5,KPNA2,NDC80,NEK2,NUSAP1,PKMYT1,PLK1,TPX2,UBE2C,ZWINT	4.38961e-09
58	40	210	9	REGULATION_OF_MITOSIS	4.78112e-09	ANLN,BIRC5,BUB1B,CDC25C,NEK2,NUSAP1,PKMYT1,UBE2C,ZWINT	4.93053e-07
58	65	210	8	INTERPHASE	4.53766e-06	BIRC5,CDC25C,CDCA5,CDKN3,CENPF,E2F1,INHBA,KPNA2	0.000311964
58	177	210	20	CELL_CYCLE_PROCESS	1.33793e-12	ANLN,AURKA,BIRC5,BUB1B,CDC25C,CDCA5,CDKN3,CENPF,E2F1,INHBA,KPNA2,NDC80,NEK2,NUSAP1,PKMYT1,PLK1,PRC1,TPX2,UBE2C,ZWINT	4.46548e-10
58	14	210	4	MITOTIC_SISTER_CHROMATID_SEGREGATION	3.97458e-05	CDCA5,NDC80,NUSAP1,ZWINT	0.00204939
58	142	210	20	MITOTIC_CELL_CYCLE	1.90958e-14	ANLN,AURKA,BIRC5,BUB1B,CDC25C,CDCA5,CDKN3,CENPF,E2F1,INHBA,KPNA2,NDC80,NEK2,NUSAP1,PKMYT1,PLK1,PRC1,TPX2,UBE2C,ZWINT	1.57541e-11
58	158	210	19	CELL_CYCLE_PHASE	1.62381e-12	ANLN,AURKA,BIRC5,BUB1B,CDC25C,CDCA5,CDKN3,CENPF,E2F1,INHBA,KPNA2,NDC80,NEK2,NUSAP1,PKMYT1,PLK1,TPX2,UBE2C,ZWINT	4.46548e-10
58	29	210	6	CHROMOSOME_SEGREGATION	3.27708e-06	CDCA5,CENPF,NDC80,NUSAP1,TOP2A,ZWINT	0.000245781
58	15	210	5	ESTABLISHMENT_OF_ORGANELLE_LOCALIZATION	1.70454e-06	AP1M2,BIRC5,CDCA5,CENPF,NUSAP1	0.000156249
58	172	210	9	PROTEOLYSIS	0.00097378	MMP11,MMP13,MMP1,MMP9,PCSK6,PLAT,SIAH2,TMPRSS6,UBE2C	0.0401684
58	16	210	4	CELL_DIVISION	7.0622e-05	ANLN,BIRC5,NUSAP1,PRC1	0.00323684
58	78	210	14	MITOSIS	5.99654e-12	ANLN,AURKA,BIRC5,BUB1B,CDC25C,CDCA5,NDC80,NEK2,NUSAP1,PKMYT1,PLK1,TPX2,UBE2C,ZWINT	1.23679e-09
58	289	210	21	CELL_CYCLE_GO_0007049	1.56281e-09	ANLN,AURKA,BIRC5,BUB1B,CDC25C,CDCA5,CDKN3,CENPF,CKS2,E2F1,INHBA,KPNA2,NDC80,NEK2,NUSAP1,PKMYT1,PLK1,PRC1,TPX2,UBE2C,ZWINT	1.84188e-07
58	15	210	4	SISTER_CHROMATID_SEGREGATION	5.3579e-05	CDCA5,NDC80,NUSAP1,ZWINT	0.00260016
58	22	210	5	ORGANELLE_LOCALIZATION	1.37496e-05	AP1M2,BIRC5,CDCA5,CENPF,NUSAP1	0.000810246
58	59	210	8	INTERPHASE_OF_MITOTIC_CELL_CYCLE	2.14912e-06	BIRC5,CDC25C,CDCA5,CDKN3,CENPF,E2F1,INHBA,KPNA2	0.000177303
58	170	210	12	REGULATION_OF_CELL_CYCLE	7.59177e-06	ANLN,BIRC5,BUB1B,CDC25C,CDKN3,CKS2,INHBA,NEK2,NUSAP1,PKMYT1,UBE2C,ZWINT	0.000481786
58	80	210	14	M_PHASE_OF_MITOTIC_CELL_CYCLE	8.61011e-12	ANLN,AURKA,BIRC5,BUB1B,CDC25C,CDCA5,NDC80,NEK2,NUSAP1,PKMYT1,PLK1,TPX2,UBE2C,ZWINT	1.42067e-09
58	10	210	3	CHROMOSOME_CONDENSATION	0.000343526	CDCA5,NUSAP1,TOP2A	0.0149163
59	145	259	9	REGULATION_OF_KINASE_ACTIVITY	0.00126987	CCNE2,CDC25C,CDC6,CDKN3,EDN2,GRM4,PKMYT1,RGS4,THY1	0.0476201
59	143	259	9	REGULATION_OF_PROTEIN_KINASE_ACTIVITY	0.00115184	CCNE2,CDC25C,CDC6,CDKN3,EDN2,GRM4,PKMYT1,RGS4,THY1	0.0452508
59	105	259	13	M_PHASE	5.08689e-08	ANLN,AURKA,BIRC5,BUB1B,CDC25C,CDCA5,NCAPH,NEK2,NUSAP1,PKMYT1,PLK1,TPX2,UBE2C	6.99447e-06
59	95	259	10	SKELETAL_DEVELOPMENT	8.09221e-06	AEBP1,COL10A1,COL11A1,COL1A2,COMP,INHBA,PAPSS2,POSTN,RUNX2,SPP2	0.000741786
59	40	259	8	REGULATION_OF_MITOSIS	4.71089e-07	ANLN,BIRC5,BUB1B,CDC25C,NEK2,NUSAP1,PKMYT1,UBE2C	5.55212e-05
59	65	259	7	INTERPHASE	0.000163914	BIRC5,CDC25C,CDC6,CDCA5,CDKN3,CENPF,INHBA	0.00901526
59	126	259	9	TISSUE_DEVELOPMENT	0.000463608	CASP14,COL11A1,COL1A1,COL5A2,HOXB13,HOXC11,RBP2,RUNX2,S100A7	0.0224986
59	177	259	17	CELL_CYCLE_PROCESS	2.14666e-08	ANLN,AURKA,BIRC5,BUB1B,CDC25C,CDC6,CDCA5,CDKN3,CENPF,INHBA,NCAPH,NEK2,NUSAP1,PKMYT1,PLK1,TPX2,UBE2C	3.542e-06
59	142	259	17	MITOTIC_CELL_CYCLE	7.26529e-10	ANLN,AURKA,BIRC5,BUB1B,CDC25C,CDC6,CDCA5,CDKN3,CENPF,INHBA,NCAPH,NEK2,NUSAP1,PKMYT1,PLK1,TPX2,UBE2C	4.71353e-07
59	158	259	17	CELL_CYCLE_PHASE	3.82999e-09	ANLN,AURKA,BIRC5,BUB1B,CDC25C,CDC6,CDCA5,CDKN3,CENPF,INHBA,NCAPH,NEK2,NUSAP1,PKMYT1,PLK1,TPX2,UBE2C	7.89936e-07
59	29	259	5	CHROMOSOME_SEGREGATION	0.000153385	CDCA5,CENPF,NCAPH,NUSAP1,TOP2A	0.00901526
59	15	259	4	ESTABLISHMENT_OF_ORGANELLE_LOCALIZATION	0.000120931	BIRC5,CDCA5,CENPF,NUSAP1	0.00767444
59	63	259	6	EPIDERMIS_DEVELOPMENT	0.000936503	CASP14,COL1A1,COL5A2,HOXB13,RBP2,S100A7	0.0386307
59	42	259	5	REGULATION_OF_CYCLIN_DEPENDENT_PROTEIN_KINASE_ACTIVITY	0.000907746	CCNE2,CDC25C,CDC6,CDKN3,PKMYT1	0.0386307
59	78	259	13	MITOSIS	1.23835e-09	ANLN,AURKA,BIRC5,BUB1B,CDC25C,CDCA5,NCAPH,NEK2,NUSAP1,PKMYT1,PLK1,TPX2,UBE2C	4.71353e-07
59	289	259	18	CELL_CYCLE_GO_0007049	5.23588e-06	ANLN,AURKA,BIRC5,BUB1B,CCNE2,CDC25C,CDC6,CDCA5,CDKN3,CENPF,INHBA,NCAPH,NEK2,NUSAP1,PKMYT1,PLK1,TPX2,UBE2C	0.00053995
59	22	259	4	ORGANELLE_LOCALIZATION	0.000586713	BIRC5,CDCA5,CENPF,NUSAP1	0.026891
59	59	259	7	INTERPHASE_OF_MITOTIC_CELL_CYCLE	8.80518e-05	BIRC5,CDC25C,CDC6,CDCA5,CDKN3,CENPF,INHBA	0.00605356
59	170	259	12	REGULATION_OF_CELL_CYCLE	6.06558e-05	ANLN,BIRC5,BUB1B,CCNE2,CDC25C,CDC6,CDKN3,INHBA,NEK2,NUSAP1,PKMYT1,UBE2C	0.00454918
59	80	259	13	M_PHASE_OF_MITOTIC_CELL_CYCLE	1.71401e-09	ANLN,AURKA,BIRC5,BUB1B,CDC25C,CDCA5,NCAPH,NEK2,NUSAP1,PKMYT1,PLK1,TPX2,UBE2C	4.71353e-07
59	10	259	4	CHROMOSOME_CONDENSATION	1.99793e-05	CDCA5,NCAPH,NUSAP1,TOP2A	0.00164829
60	242	138	10	DEFENSE_RESPONSE	0.000115596	ADORA2A,CCL11,CLEC5A,CXCL10,CXCL11,CXCL9,GPR68,IL20,IL32,INHBA	0.0410476
60	119	138	7	INFLAMMATORY_RESPONSE	0.000149264	ADORA2A,CCL11,CXCL10,CXCL11,CXCL9,GPR68,IL20	0.0410476
60	283	138	11	RESPONSE_TO_EXTERNAL_STIMULUS	9.05456e-05	ADORA2A,CCL11,CCR8,CXCL10,CXCL11,CXCL9,F2RL2,GPR68,IL20,INHBA,NUAK2	0.0410476
60	174	138	8	RESPONSE_TO_WOUNDING	0.000276677	ADORA2A,CCL11,CXCL10,CXCL11,CXCL9,F2RL2,GPR68,IL20	0.0456518
61	95	214	13	SKELETAL_DEVELOPMENT	1.48843e-09	AEBP1,BMPR1B,COL10A1,COL11A1,COL12A1,COL1A2,COMP,DMP1,INHBA,MATN3,PAX1,POSTN,RUNX2	1.22795e-06
62	28	202	4	NEGATIVE_REGULATION_OF_MULTICELLULAR_ORGANISMAL_PROCESS	0.000598459	INHBA,LST1,PTPRC,SRGN	0.0189896
62	68	202	8	CELL_ACTIVATION	4.80727e-06	CD4,CLEC7A,IL18,INHBA,LAT2,LST1,NFAM1,PTPRC	0.000330499
62	25	202	4	LYMPHOCYTE_DIFFERENTIATION	0.000382147	CD4,INHBA,NFAM1,PTPRC	0.0131363
62	95	202	8	SKELETAL_DEVELOPMENT	5.7166e-05	COL10A1,COL11A1,COL1A2,INHBA,MATN3,POSTN,SPP2,SRGN	0.00262011
62	13	202	3	NEGATIVE_REGULATION_OF_IMMUNE_SYSTEM_PROCESS	0.00070798	INHBA,LST1,PTPRC	0.0216327
62	242	202	23	DEFENSE_RESPONSE	4.4853e-13	ALOX5AP,AOAH,C3AR1,C5AR1,CCL11,CCR1,CCR3,CCR4,CD300C,CD84,CLEC5A,GPR68,INHBA,LILRA1,LILRA2,LILRA3,LILRB2,LYZ,MNDA,NCF2,NLRC4,PTPRC,RNASE6	1.85019e-10
62	128	202	12	BEHAVIOR	2.47963e-07	C5AR1,CCL11,CCL17,CCL7,CCR3,CCR4,DOCK2,FPR1,ITGB2,PLAUR,PLAU,RNASE2	3.40949e-05
62	83	202	12	LOCOMOTORY_BEHAVIOR	1.75959e-09	C5AR1,CCL11,CCL17,CCL7,CCR3,CCR4,DOCK2,FPR1,ITGB2,PLAUR,PLAU,RNASE2	3.62915e-07
62	36	202	4	LEUKOCYTE_DIFFERENTIATION	0.00157705	CD4,INHBA,NFAM1,PTPRC	0.0394262
62	61	202	8	LEUKOCYTE_ACTIVATION	2.08334e-06	CD4,CLEC7A,IL18,INHBA,LAT2,LST1,NFAM1,PTPRC	0.000171875
62	119	202	9	INFLAMMATORY_RESPONSE	4.61571e-05	ALOX5AP,AOAH,C3AR1,CCL11,CCR1,CCR3,CCR4,GPR68,LYZ	0.00237998
62	16	202	3	ACTIVATION_OF_IMMUNE_RESPONSE	0.00134375	LAT2,NFAM1,PTPRC	0.0346436
62	93	202	10	CELLULAR_CATION_HOMEOSTASIS	7.14919e-07	ATP1A3,C3AR1,C5AR1,CCL11,CCL7,CCR1,CCR3,CCR4,CD52,PTPRC	8.42583e-05
62	17	202	4	B_CELL_ACTIVATION	7.8527e-05	INHBA,LAT2,NFAM1,PTPRC	0.00323924
62	284	202	14	RESPONSE_TO_CHEMICAL_STIMULUS	5.02712e-05	AQP9,C5AR1,CCL11,CCL17,CCL7,CCR3,CCR4,CLEC7A,DOCK2,FPR1,ITGB2,PLAUR,PLAU,RNASE2	0.00243963
62	209	202	20	IMMUNE_RESPONSE	1.44244e-11	AIM2,AQP9,C5AR1,CCR1,CCR4,CD86,CD96,CTSS,FCGR1A,HAMP,HRH2,IL18,LAT2,LCP2,LILRB2,LY86,NFAM1,PTPRC,SEMA7A,TREM1	3.9667e-09
62	172	202	10	PROTEOLYSIS	0.000161898	CASP5,CTSS,MMP11,MMP12,MMP13,MMP1,MMP3,OLR1,PLAU,SRGN	0.00636026
62	70	202	6	RESPONSE_TO_OTHER_ORGANISM	0.000447557	CCL11,FGR,LILRB1,NLRC4,PTPRC,SLC11A1	0.0147694
62	189	202	11	HOMEOSTATIC_PROCESS	7.55876e-05	ATP1A3,C3AR1,C5AR1,CCL11,CCL7,CCR1,CCR3,CCR4,CD52,INHBA,PTPRC	0.00323924
62	131	202	10	CELLULAR_HOMEOSTASIS	1.60639e-05	ATP1A3,C3AR1,C5AR1,CCL11,CCL7,CCR1,CCR3,CCR4,CD52,PTPRC	0.000946624
62	293	202	26	IMMUNE_SYSTEM_PROCESS	6.11733e-14	AIM2,AQP9,C5AR1,CCR1,CCR4,CD4,CD86,CD96,CLEC7A,CTSS,DOCK2,FCGR1A,HAMP,HRH2,IL18,INHBA,ITGB2,LAT2,LCP2,LILRB2,LST1,LY86,NFAM1,PTPRC,SEMA7A,TREM1	5.0468e-11
62	283	202	20	RESPONSE_TO_EXTERNAL_STIMULUS	3.21331e-09	ALOX5AP,AOAH,C3AR1,C5AR1,CCL11,CCL17,CCL7,CCR1,CCR3,CCR4,DOCK2,FPR1,GPR68,INHBA,ITGB2,LYZ,NLRC4,PLAUR,PLAU,RNASE2	5.30195e-07
62	140	202	10	CHEMICAL_HOMEOSTASIS	2.86378e-05	ATP1A3,C3AR1,C5AR1,CCL11,CCL7,CCR1,CCR3,CCR4,CD52,PTPRC	0.00157508
62	114	202	10	ION_HOMEOSTASIS	4.66225e-06	ATP1A3,C3AR1,C5AR1,CCL11,CCL7,CCR1,CCR3,CCR4,CD52,PTPRC	0.000330499
62	33	202	4	REGULATION_OF_LYMPHOCYTE_ACTIVATION	0.00113216	IL18,INHBA,LST1,PTPRC	0.0311343
62	55	202	8	LYMPHOCYTE_ACTIVATION	9.2588e-07	CD4,CLEC7A,IL18,INHBA,LAT2,LST1,NFAM1,PTPRC	8.48723e-05
62	95	202	10	CATION_HOMEOSTASIS	8.72603e-07	ATP1A3,C3AR1,C5AR1,CCL11,CCL7,CCR1,CCR3,CCR4,CD52,PTPRC	8.48723e-05
62	174	202	9	RESPONSE_TO_WOUNDING	0.000803024	ALOX5AP,AOAH,C3AR1,CCL11,CCR1,CCR3,CCR4,GPR68,LYZ	0.0236605
62	60	202	6	REGULATION_OF_IMMUNE_SYSTEM_PROCESS	0.000191982	IL18,INHBA,LAT2,LST1,NFAM1,PTPRC	0.00719931
62	51	202	7	CELLULAR_DEFENSE_RESPONSE	6.75617e-06	C5AR1,CCR3,CD300C,CLEC5A,LILRB2,MNDA,NCF2	0.000428757
63	228	246	14	DNA_METABOLIC_PROCESS	3.95399e-05	BLM,CDC6,CDT1,CECR2,EXO1,FANCA,FEN1,KPNA2,POLQ,RAD51,RAD54L,RECQL4,RNASEH2A,TOP2A	0.00125463
63	114	246	8	DNA_REPAIR	0.000767155	BLM,EXO1,FANCA,FEN1,POLQ,RAD51,RAD54L,RECQL4	0.0197782
63	21	246	6	MITOTIC_CELL_CYCLE_CHECKPOINT	1.04351e-06	BUB1B,BUB1,CCNA2,MAD2L1,TTK,ZWINT	5.38057e-05
63	14	246	5	CYTOKINESIS	2.50665e-06	ANLN,BIRC5,NUSAP1,PRC1,RACGAP1	0.000121646
63	105	246	28	M_PHASE	0	ANLN,AURKA,BIRC5,BUB1B,BUB1,CCNA2,CDC25C,CDCA5,CENPE,CIT,ESPL1,KIF11,KIF15,KIF2C,KPNA2,MAD2L1,NCAPH,NDC80,NEK2,NUSAP1,PKMYT1,PLK1,RAD51,RAD54L,TPX2,TTK,UBE2C,ZWINT	0
63	73	246	7	MICROTUBULE_BASED_PROCESS	0.000248344	KIF11,KIF23,KIF2C,KPNA2,NUSAP1,PRC1,TTK	0.00758829
63	95	246	7	SKELETAL_DEVELOPMENT	0.00122534	BMPR1B,COL10A1,COL11A1,COMP,DMP1,INHBA,MATN3	0.0287112
63	40	246	13	REGULATION_OF_MITOSIS	6.40599e-14	ANLN,BIRC5,BUB1B,BUB1,CCNA2,CDC25C,MAD2L1,NEK2,NUSAP1,PKMYT1,TTK,UBE2C,ZWINT	6.60617e-12
63	30	246	6	MICROTUBULE_CYTOSKELETON_ORGANIZATION_AND_BIOGENESIS	1.00328e-05	KIF11,KIF23,KIF2C,NUSAP1,PRC1,TTK	0.000359872
63	65	246	10	INTERPHASE	1.4277e-07	BIRC5,CDC25C,CDC6,CDCA5,CDKN3,CENPF,E2F1,INHBA,KPNA2,TIMELESS	8.41326e-06
63	177	246	38	CELL_CYCLE_PROCESS	0	ANLN,AURKA,BIRC5,BUB1B,BUB1,CCNA2,CDC25C,CDC6,CDCA5,CDKN3,CENPE,CENPF,CEP250,CIT,E2F1,ESPL1,INHBA,KIF11,KIF15,KIF23,KIF2C,KPNA2,MAD2L1,NCAPH,NDC80,NEK2,NUSAP1,PKMYT1,PLK1,PRC1,RACGAP1,RAD51,RAD54L,TIMELESS,TPX2,TTK,UBE2C,ZWINT	0
63	14	246	7	MITOTIC_SISTER_CHROMATID_SEGREGATION	1.23685e-09	CDCA5,CENPE,ESPL1,NCAPH,NDC80,NUSAP1,ZWINT	9.27634e-08
63	142	246	34	MITOTIC_CELL_CYCLE	0	ANLN,AURKA,BIRC5,BUB1B,BUB1,CCNA2,CDC25C,CDC6,CDCA5,CDKN3,CENPE,CENPF,CEP250,CIT,E2F1,ESPL1,INHBA,KIF11,KIF15,KIF23,KIF2C,KPNA2,MAD2L1,NCAPH,NDC80,NEK2,NUSAP1,PKMYT1,PLK1,PRC1,TPX2,TTK,UBE2C,ZWINT	0
63	158	246	34	CELL_CYCLE_PHASE	0	ANLN,AURKA,BIRC5,BUB1B,BUB1,CCNA2,CDC25C,CDC6,CDCA5,CDKN3,CENPE,CENPF,CIT,E2F1,ESPL1,INHBA,KIF11,KIF15,KIF2C,KPNA2,MAD2L1,NCAPH,NDC80,NEK2,NUSAP1,PKMYT1,PLK1,RAD51,RAD54L,TIMELESS,TPX2,TTK,UBE2C,ZWINT	0
63	45	246	10	CELL_CYCLE_CHECKPOINT_GO_0000075	3.43617e-09	BIRC5,BUB1B,BUB1,CCNA2,CCNE2,CDC6,CDT1,MAD2L1,TTK,ZWINT	2.18065e-07
63	29	246	9	CHROMOSOME_SEGREGATION	8.19629e-10	CDCA5,CENPE,CENPF,ESPL1,NCAPH,NDC80,NUSAP1,TOP2A,ZWINT	6.76194e-08
63	15	246	5	ESTABLISHMENT_OF_ORGANELLE_LOCALIZATION	3.70751e-06	BIRC5,CDCA5,CENPE,CENPF,NUSAP1	0.000169927
63	16	246	5	CELL_DIVISION	5.31752e-06	ANLN,BIRC5,NUSAP1,PRC1,RACGAP1	0.000230446
63	11	246	3	G1_PHASE_OF_MITOTIC_CELL_CYCLE	0.000741385	CDC25C,CDC6,E2F1	0.0197304
63	42	246	7	REGULATION_OF_CYCLIN_DEPENDENT_PROTEIN_KINASE_ACTIVITY	6.4546e-06	CCNE2,CDC25A,CDC25C,CDC6,CDKN3,CKS2,PKMYT1	0.000253574
63	42	246	5	DNA_RECOMBINATION	0.000720062	BLM,EXO1,KPNA2,RAD51,RAD54L	0.0197304
63	13	246	3	G1_PHASE	0.00125285	CDC25C,CDC6,E2F1	0.0287112
63	8	246	4	MITOTIC_SPINDLE_ORGANIZATION_AND_BIOGENESIS	5.58658e-06	KIF11,KIF23,PRC1,TTK	0.000230446
63	78	246	25	MITOSIS	0	ANLN,AURKA,BIRC5,BUB1B,BUB1,CCNA2,CDC25C,CDCA5,CENPE,CIT,ESPL1,KIF11,KIF15,KIF2C,MAD2L1,NCAPH,NDC80,NEK2,NUSAP1,PKMYT1,PLK1,TPX2,TTK,UBE2C,ZWINT	0
63	289	246	43	CELL_CYCLE_GO_0007049	0	ANLN,AURKA,BIRC5,BUB1B,BUB1,CCNA2,CCNE2,CDC20,CDC25A,CDC25C,CDC6,CDCA5,CDKN3,CDT1,CENPE,CENPF,CEP250,CIT,CKS2,E2F1,ESPL1,INHBA,KIF11,KIF15,KIF23,KIF2C,KPNA2,MAD2L1,NCAPH,NDC80,NEK2,NUSAP1,PKMYT1,PLK1,PRC1,RACGAP1,RAD51,RAD54L,TIMELESS,TPX2,TTK,UBE2C,ZWINT	0
63	15	246	7	SISTER_CHROMATID_SEGREGATION	2.28532e-09	CDCA5,CENPE,ESPL1,NCAPH,NDC80,NUSAP1,ZWINT	1.57116e-07
63	22	246	5	ORGANELLE_LOCALIZATION	2.94704e-05	BIRC5,CDCA5,CENPE,CENPF,NUSAP1	0.000972523
63	185	246	10	CYTOSKELETON_ORGANIZATION_AND_BIOGENESIS	0.00134379	ANLN,CEP250,KIF11,KIF23,KIF2C,KPNA2,NUSAP1,PRC1,RACGAP1,TTK	0.0299629
63	103	246	8	CHROMOSOME_ORGANIZATION_AND_BIOGENESIS	0.000389307	CDCA5,CENPE,ESPL1,NCAPH,NDC80,NUSAP1,TOP2A,ZWINT	0.0110751
63	59	246	9	INTERPHASE_OF_MITOTIC_CELL_CYCLE	6.57043e-07	BIRC5,CDC25C,CDC6,CDCA5,CDKN3,CENPF,E2F1,INHBA,KPNA2	3.61374e-05
63	29	246	4	DNA_PACKAGING	0.00142808	CDCA5,NCAPH,NUSAP1,TOP2A	0.0310043
63	9	246	4	SPINDLE_ORGANIZATION_AND_BIOGENESIS	9.92043e-06	KIF11,KIF23,PRC1,TTK	0.000359872
63	146	246	9	RESPONSE_TO_DNA_DAMAGE_STIMULUS	0.000929676	BLM,CCNA2,EXO1,FANCA,FEN1,POLQ,RAD51,RAD54L,RECQL4	0.0232419
63	170	246	21	REGULATION_OF_CELL_CYCLE	1.35347e-12	ANLN,BIRC5,BUB1B,BUB1,CCNA2,CCNE2,CDC25A,CDC25C,CDC6,CDKN3,CDT1,CKS2,INHBA,MAD2L1,NEK2,NUSAP1,PKMYT1,TIMELESS,TTK,UBE2C,ZWINT	1.24068e-10
63	80	246	25	M_PHASE_OF_MITOTIC_CELL_CYCLE	0	ANLN,AURKA,BIRC5,BUB1B,BUB1,CCNA2,CDC25C,CDCA5,CENPE,CIT,ESPL1,KIF11,KIF15,KIF2C,MAD2L1,NCAPH,NDC80,NEK2,NUSAP1,PKMYT1,PLK1,TPX2,TTK,UBE2C,ZWINT	0
63	10	246	4	CHROMOSOME_CONDENSATION	1.63115e-05	CDCA5,NCAPH,NUSAP1,TOP2A	0.000560709
64	228	256	16	DNA_METABOLIC_PROCESS	3.36417e-06	BLM,CDC6,CDT1,CECR2,EXO1,HELLS,IGHMBP2,KPNA2,MCM2,POLD4,POLQ,RAD51,RAD54L,RAD9A,RECQL4,TOP2A	0.000146076
64	114	256	8	DNA_REPAIR	0.000992914	BLM,EXO1,IGHMBP2,POLQ,RAD51,RAD54L,RAD9A,RECQL4	0.0204788
64	21	256	6	MITOTIC_CELL_CYCLE_CHECKPOINT	1.31656e-06	BUB1B,BUB1,CCNA2,MAD2L1,TTK,ZWINT	6.38917e-05
64	14	256	5	CYTOKINESIS	3.04804e-06	ANLN,BIRC5,NUSAP1,PRC1,RACGAP1	0.000139702
64	16	256	3	NEGATIVE_REGULATION_OF_DNA_METABOLIC_PROCESS	0.00264474	CDC6,CDT1,RAD9A	0.0454564
64	145	256	9	REGULATION_OF_KINASE_ACTIVITY	0.00117097	CCND1,CCNE2,CDC25A,CDC25C,CDC6,CDKN3,CKS2,GRM4,PKMYT1	0.0230011
64	143	256	9	REGULATION_OF_PROTEIN_KINASE_ACTIVITY	0.00106174	CCND1,CCNE2,CDC25A,CDC25C,CDC6,CDKN3,CKS2,GRM4,PKMYT1	0.0213643
64	105	256	28	M_PHASE	0	ANLN,AURKA,BIRC5,BUB1B,BUB1,CCNA2,CDC25C,CDCA5,CENPE,CIT,ESPL1,KIF11,KIF15,KIF2C,KPNA2,MAD2L1,NCAPH,NDC80,NEK2,NUSAP1,PKMYT1,PLK1,RAD51,RAD54L,TPX2,TTK,UBE2C,ZWINT	0
64	149	256	9	REGULATION_OF_TRANSFERASE_ACTIVITY	0.00141667	CCND1,CCNE2,CDC25A,CDC25C,CDC6,CDKN3,CKS2,GRM4,PKMYT1	0.0259183
64	73	256	7	MICROTUBULE_BASED_PROCESS	0.000316363	KIF11,KIF23,KIF2C,KPNA2,NUSAP1,PRC1,TTK	0.00790906
64	22	256	4	DNA_INTEGRITY_CHECKPOINT	0.000561539	CCNA2,CDC6,CDT1,RAD9A	0.0132363
64	40	256	13	REGULATION_OF_MITOSIS	1.07025e-13	ANLN,BIRC5,BUB1B,BUB1,CCNA2,CDC25C,MAD2L1,NEK2,NUSAP1,PKMYT1,TTK,UBE2C,ZWINT	9.81067e-12
64	30	256	6	MICROTUBULE_CYTOSKELETON_ORGANIZATION_AND_BIOGENESIS	1.25899e-05	KIF11,KIF23,KIF2C,NUSAP1,PRC1,TTK	0.000415468
64	65	256	10	INTERPHASE	2.06816e-07	BIRC5,CDC25C,CDC6,CDCA5,CDKN3,CENPF,E2F1,INHBA,KPNA2,TIMELESS	1.21874e-05
64	177	256	37	CELL_CYCLE_PROCESS	0	ANLN,AURKA,BIRC5,BUB1B,BUB1,CCNA2,CDC25C,CDC6,CDCA5,CDKN3,CENPE,CENPF,CIT,E2F1,ESPL1,INHBA,KIF11,KIF15,KIF23,KIF2C,KPNA2,MAD2L1,NCAPH,NDC80,NEK2,NUSAP1,PKMYT1,PLK1,PRC1,RACGAP1,RAD51,RAD54L,TIMELESS,TPX2,TTK,UBE2C,ZWINT	0
64	14	256	7	MITOTIC_SISTER_CHROMATID_SEGREGATION	1.63321e-09	CDCA5,CENPE,ESPL1,NCAPH,NDC80,NUSAP1,ZWINT	1.12283e-07
64	41	256	5	REGULATION_OF_DNA_METABOLIC_PROCESS	0.000770026	CDC6,CDT1,KPNA2,RAD51,RAD9A	0.0171695
64	142	256	33	MITOTIC_CELL_CYCLE	0	ANLN,AURKA,BIRC5,BUB1B,BUB1,CCNA2,CDC25C,CDC6,CDCA5,CDKN3,CENPE,CENPF,CIT,E2F1,ESPL1,INHBA,KIF11,KIF15,KIF23,KIF2C,KPNA2,MAD2L1,NCAPH,NDC80,NEK2,NUSAP1,PKMYT1,PLK1,PRC1,TPX2,TTK,UBE2C,ZWINT	0
64	158	256	34	CELL_CYCLE_PHASE	0	ANLN,AURKA,BIRC5,BUB1B,BUB1,CCNA2,CDC25C,CDC6,CDCA5,CDKN3,CENPE,CENPF,CIT,E2F1,ESPL1,INHBA,KIF11,KIF15,KIF2C,KPNA2,MAD2L1,NCAPH,NDC80,NEK2,NUSAP1,PKMYT1,PLK1,RAD51,RAD54L,TIMELESS,TPX2,TTK,UBE2C,ZWINT	0
64	45	256	11	CELL_CYCLE_CHECKPOINT_GO_0000075	2.78789e-10	BIRC5,BUB1B,BUB1,CCNA2,CCNE2,CDC6,CDT1,MAD2L1,RAD9A,TTK,ZWINT	2.30001e-08
64	9	256	3	DNA_REPLICATION_INITIATION	0.000435143	CDC6,CDT1,RAD9A	0.0105586
64	29	256	9	CHROMOSOME_SEGREGATION	1.16515e-09	CDCA5,CENPE,CENPF,ESPL1,NCAPH,NDC80,NUSAP1,TOP2A,ZWINT	8.7386e-08
64	15	256	5	ESTABLISHMENT_OF_ORGANELLE_LOCALIZATION	4.50562e-06	BIRC5,CDCA5,CENPE,CENPF,NUSAP1	0.000185857
64	16	256	5	CELL_DIVISION	6.45843e-06	ANLN,BIRC5,NUSAP1,PRC1,RACGAP1	0.000245377
64	11	256	3	G1_PHASE_OF_MITOTIC_CELL_CYCLE	0.000832411	CDC25C,CDC6,E2F1	0.0176087
64	87	256	8	DNA_REPLICATION	0.00015917	CDC6,CDT1,EXO1,IGHMBP2,MCM2,POLD4,RAD51,RAD9A	0.0041036
64	42	256	8	REGULATION_OF_CYCLIN_DEPENDENT_PROTEIN_KINASE_ACTIVITY	6.41687e-07	CCND1,CCNE2,CDC25A,CDC25C,CDC6,CDKN3,CKS2,PKMYT1	3.52928e-05
64	11	256	3	NEGATIVE_REGULATION_OF_DNA_REPLICATION	0.000832411	CDC6,CDT1,RAD9A	0.0176087
64	42	256	6	DNA_RECOMBINATION	9.29841e-05	BLM,EXO1,IGHMBP2,KPNA2,RAD51,RAD54L	0.00255706
64	13	256	3	G1_PHASE	0.00140521	CDC25C,CDC6,E2F1	0.0259183
64	8	256	4	MITOTIC_SPINDLE_ORGANIZATION_AND_BIOGENESIS	6.54339e-06	KIF11,KIF23,PRC1,TTK	0.000245377
64	78	256	25	MITOSIS	0	ANLN,AURKA,BIRC5,BUB1B,BUB1,CCNA2,CDC25C,CDCA5,CENPE,CIT,ESPL1,KIF11,KIF15,KIF2C,MAD2L1,NCAPH,NDC80,NEK2,NUSAP1,PKMYT1,PLK1,TPX2,TTK,UBE2C,ZWINT	0
64	289	256	45	CELL_CYCLE_GO_0007049	0	ANLN,AURKA,BIRC5,BUB1B,BUB1,CCNA2,CCND1,CCNE2,CDC20,CDC25A,CDC25C,CDC6,CDCA5,CDKN3,CDT1,CENPE,CENPF,CIT,CKS2,E2F1,ESPL1,INHBA,KIF11,KIF15,KIF23,KIF2C,KPNA2,MAD2L1,MCM2,NCAPH,NDC80,NEK2,NUSAP1,PKMYT1,PLK1,PRC1,RACGAP1,RAD51,RAD54L,RAD9A,TIMELESS,TPX2,TTK,UBE2C,ZWINT	0
64	15	256	7	SISTER_CHROMATID_SEGREGATION	3.01583e-09	CDCA5,CENPE,ESPL1,NCAPH,NDC80,NUSAP1,ZWINT	1.91389e-07
64	22	256	5	ORGANELLE_LOCALIZATION	3.56686e-05	BIRC5,CDCA5,CENPE,CENPF,NUSAP1	0.00105095
64	15	256	3	POSITIVE_REGULATION_OF_CELL_CYCLE	0.00217735	BIRC5,CCND1,NUSAP1	0.0382194
64	103	256	10	CHROMOSOME_ORGANIZATION_AND_BIOGENESIS	1.50538e-05	CDCA5,CENPE,ESPL1,EZH2,HELLS,NCAPH,NDC80,NUSAP1,TOP2A,ZWINT	0.00047767
64	47	256	5	DNA_DEPENDENT_DNA_REPLICATION	0.00144514	CDC6,CDT1,EXO1,RAD51,RAD9A	0.0259183
64	59	256	9	INTERPHASE_OF_MITOTIC_CELL_CYCLE	9.16504e-07	BIRC5,CDC25C,CDC6,CDCA5,CDKN3,CENPF,E2F1,INHBA,KPNA2	4.72572e-05
64	29	256	5	DNA_PACKAGING	0.000145248	CDCA5,HELLS,NCAPH,NUSAP1,TOP2A	0.00386548
64	9	256	4	SPINDLE_ORGANIZATION_AND_BIOGENESIS	1.1613e-05	KIF11,KIF23,PRC1,TTK	0.000399195
64	146	256	9	RESPONSE_TO_DNA_DAMAGE_STIMULUS	0.00122889	BLM,CCNA2,EXO1,IGHMBP2,POLQ,RAD51,RAD54L,RAD9A,RECQL4	0.0235775
64	170	256	23	REGULATION_OF_CELL_CYCLE	3.55271e-14	ANLN,BIRC5,BUB1B,BUB1,CCNA2,CCND1,CCNE2,CDC25A,CDC25C,CDC6,CDKN3,CDT1,CKS2,INHBA,MAD2L1,NEK2,NUSAP1,PKMYT1,RAD9A,TIMELESS,TTK,UBE2C,ZWINT	3.66374e-12
64	80	256	25	M_PHASE_OF_MITOTIC_CELL_CYCLE	0	ANLN,AURKA,BIRC5,BUB1B,BUB1,CCNA2,CDC25C,CDCA5,CENPE,CIT,ESPL1,KIF11,KIF15,KIF2C,MAD2L1,NCAPH,NDC80,NEK2,NUSAP1,PKMYT1,PLK1,TPX2,TTK,UBE2C,ZWINT	0
64	10	256	4	CHROMOSOME_CONDENSATION	1.90837e-05	CDCA5,NCAPH,NUSAP1,TOP2A	0.000583114
66	228	270	20	DNA_METABOLIC_PROCESS	1.15984e-08	BLM,BRCA2,CDC6,CDT1,DNMT3B,EXO1,FANCA,FEN1,HELLS,KPNA2,MCM2,POLE2,POLQ,RAD51C,RAD51,RAD54B,RAD54L,RECQL4,RNASEH2A,TOP2A	6.83476e-07
66	114	270	12	DNA_REPAIR	1.54776e-06	BLM,BRCA2,EXO1,FANCA,FEN1,POLE2,POLQ,RAD51C,RAD51,RAD54B,RAD54L,RECQL4	5.55173e-05
66	21	270	6	MITOTIC_CELL_CYCLE_CHECKPOINT	1.79478e-06	BUB1B,BUB1,CCNA2,MAD2L1,TTK,ZWINT	6.16954e-05
66	14	270	6	CYTOKINESIS	1.10978e-07	ANLN,BIRC5,BRCA2,NUSAP1,PRC1,RACGAP1	5.72233e-06
66	181	270	13	RESPONSE_TO_ENDOGENOUS_STIMULUS	3.85199e-05	BLM,BRCA2,CCNA2,EXO1,FANCA,FEN1,POLE2,POLQ,RAD51C,RAD51,RAD54B,RAD54L,RECQL4	0.000962997
66	105	270	31	M_PHASE	0	ANLN,AURKA,BIRC5,BUB1B,BUB1,CCNA2,CDC25B,CDC25C,CDCA5,CENPE,CIT,ESPL1,KIF11,KIF15,KIF2C,KPNA2,MAD2L1,NCAPH,NDC80,NEK2,NUSAP1,PKMYT1,PLK1,RAD51,RAD54B,RAD54L,SMC4,TPX2,TTK,UBE2C,ZWINT	0
66	73	270	8	MICROTUBULE_BASED_PROCESS	6.60263e-05	KIF11,KIF23,KIF2C,KPNA2,NUSAP1,PRC1,STMN1,TTK	0.00155633
66	40	270	13	REGULATION_OF_MITOSIS	2.12053e-13	ANLN,BIRC5,BUB1B,BUB1,CCNA2,CDC25C,MAD2L1,NEK2,NUSAP1,PKMYT1,TTK,UBE2C,ZWINT	2.18679e-11
66	30	270	7	MICROTUBULE_CYTOSKELETON_ORGANIZATION_AND_BIOGENESIS	1.08467e-06	KIF11,KIF23,KIF2C,NUSAP1,PRC1,STMN1,TTK	4.06753e-05
66	65	270	11	INTERPHASE	3.10431e-08	BIRC5,CDC25C,CDC6,CDC7,CDCA5,CDKN3,CENPF,E2F1,INHBA,KPNA2,TIMELESS	1.70737e-06
66	177	270	43	CELL_CYCLE_PROCESS	0	ANLN,AURKA,BIRC5,BRCA2,BUB1B,BUB1,CCNA2,CDC25B,CDC25C,CDC6,CDC7,CDCA5,CDKN3,CENPE,CENPF,CIT,E2F1,ESPL1,INHBA,KIF11,KIF15,KIF23,KIF2C,KPNA2,MAD2L1,NCAPH,NDC80,NEK2,NUSAP1,PKMYT1,PLK1,PRC1,RACGAP1,RAD51,RAD54B,RAD54L,SMC4,STMN1,TIMELESS,TPX2,TTK,UBE2C,ZWINT	0
66	14	270	8	MITOTIC_SISTER_CHROMATID_SEGREGATION	3.85402e-11	CDCA5,CENPE,ESPL1,NCAPH,NDC80,NUSAP1,SMC4,ZWINT	3.17956e-09
66	142	270	37	MITOTIC_CELL_CYCLE	0	ANLN,AURKA,BIRC5,BUB1B,BUB1,CCNA2,CDC25B,CDC25C,CDC6,CDC7,CDCA5,CDKN3,CENPE,CENPF,CIT,E2F1,ESPL1,INHBA,KIF11,KIF15,KIF23,KIF2C,KPNA2,MAD2L1,NCAPH,NDC80,NEK2,NUSAP1,PKMYT1,PLK1,PRC1,SMC4,STMN1,TPX2,TTK,UBE2C,ZWINT	0
66	158	270	38	CELL_CYCLE_PHASE	0	ANLN,AURKA,BIRC5,BUB1B,BUB1,CCNA2,CDC25B,CDC25C,CDC6,CDC7,CDCA5,CDKN3,CENPE,CENPF,CIT,E2F1,ESPL1,INHBA,KIF11,KIF15,KIF2C,KPNA2,MAD2L1,NCAPH,NDC80,NEK2,NUSAP1,PKMYT1,PLK1,RAD51,RAD54B,RAD54L,SMC4,TIMELESS,TPX2,TTK,UBE2C,ZWINT	0
66	45	270	10	CELL_CYCLE_CHECKPOINT_GO_0000075	8.39837e-09	BIRC5,BUB1B,BUB1,CCNA2,CCNE2,CDC6,CDT1,MAD2L1,TTK,ZWINT	5.32973e-07
66	29	270	10	CHROMOSOME_SEGREGATION	6.87517e-11	CDCA5,CENPE,CENPF,ESPL1,NCAPH,NDC80,NUSAP1,SMC4,TOP2A,ZWINT	5.15638e-09
66	15	270	5	ESTABLISHMENT_OF_ORGANELLE_LOCALIZATION	5.84375e-06	BIRC5,CDCA5,CENPE,CENPF,NUSAP1	0.000178559
66	16	270	6	CELL_DIVISION	2.86702e-07	ANLN,BIRC5,BRCA2,NUSAP1,PRC1,RACGAP1	1.18264e-05
66	11	270	3	G1_PHASE_OF_MITOTIC_CELL_CYCLE	0.000971435	CDC25C,CDC6,E2F1	0.0222621
66	87	270	7	DNA_REPLICATION	0.00125148	CDC6,CDT1,EXO1,MCM2,POLE2,RAD51,RNASEH2A	0.0279047
66	42	270	7	REGULATION_OF_CYCLIN_DEPENDENT_PROTEIN_KINASE_ACTIVITY	1.18523e-05	CCNE2,CDC25A,CDC25C,CDC6,CDKN3,CKS2,PKMYT1	0.000315424
66	42	270	7	DNA_RECOMBINATION	1.18523e-05	BLM,EXO1,KPNA2,RAD51C,RAD51,RAD54B,RAD54L	0.000315424
66	13	270	3	G1_PHASE	0.00163751	CDC25C,CDC6,E2F1	0.0346395
66	8	270	5	MITOTIC_SPINDLE_ORGANIZATION_AND_BIOGENESIS	1.21442e-07	KIF11,KIF23,PRC1,STMN1,TTK	5.89352e-06
66	78	270	27	MITOSIS	0	ANLN,AURKA,BIRC5,BUB1B,BUB1,CCNA2,CDC25B,CDC25C,CDCA5,CENPE,CIT,ESPL1,KIF11,KIF15,KIF2C,MAD2L1,NCAPH,NDC80,NEK2,NUSAP1,PKMYT1,PLK1,SMC4,TPX2,TTK,UBE2C,ZWINT	0
66	289	270	49	CELL_CYCLE_GO_0007049	0	ANLN,AURKA,BIRC5,BRCA2,BUB1B,BUB1,CCNA2,CCNE2,CDC20,CDC25A,CDC25B,CDC25C,CDC6,CDC7,CDCA5,CDKN3,CDT1,CENPE,CENPF,CIT,CKS2,E2F1,ESPL1,INHBA,KIF11,KIF15,KIF23,KIF2C,KPNA2,MAD2L1,MCM2,NCAPH,NDC80,NEK2,NUSAP1,PKMYT1,PLK1,PRC1,RACGAP1,RAD51,RAD54B,RAD54L,SMC4,STMN1,TIMELESS,TPX2,TTK,UBE2C,ZWINT	0
66	15	270	8	SISTER_CHROMATID_SEGREGATION	8.12463e-11	CDCA5,CENPE,ESPL1,NCAPH,NDC80,NUSAP1,SMC4,ZWINT	5.58569e-09
66	22	270	5	ORGANELLE_LOCALIZATION	4.59982e-05	BIRC5,CDCA5,CENPE,CENPF,NUSAP1	0.00111613
66	103	270	11	CHROMOSOME_ORGANIZATION_AND_BIOGENESIS	3.67925e-06	CDCA5,CENPE,ESPL1,EZH2,HELLS,NCAPH,NDC80,NUSAP1,SMC4,TOP2A,ZWINT	0.00012029
66	59	270	10	INTERPHASE_OF_MITOTIC_CELL_CYCLE	1.31175e-07	BIRC5,CDC25C,CDC6,CDC7,CDCA5,CDKN3,CENPF,E2F1,INHBA,KPNA2	6.01217e-06
66	29	270	6	DNA_PACKAGING	1.3844e-05	CDCA5,HELLS,NCAPH,NUSAP1,SMC4,TOP2A	0.000356916
66	9	270	5	SPINDLE_ORGANIZATION_AND_BIOGENESIS	2.69044e-07	KIF11,KIF23,PRC1,STMN1,TTK	1.16822e-05
66	146	270	13	RESPONSE_TO_DNA_DAMAGE_STIMULUS	3.79096e-06	BLM,BRCA2,CCNA2,EXO1,FANCA,FEN1,POLE2,POLQ,RAD51C,RAD51,RAD54B,RAD54L,RECQL4	0.00012029
66	170	270	22	REGULATION_OF_CELL_CYCLE	9.77218e-13	ANLN,BIRC5,BUB1B,BUB1,CCNA2,CCNE2,CDC25A,CDC25C,CDC6,CDC7,CDKN3,CDT1,CKS2,INHBA,MAD2L1,NEK2,NUSAP1,PKMYT1,TIMELESS,TTK,UBE2C,ZWINT	8.95783e-11
66	80	270	27	M_PHASE_OF_MITOTIC_CELL_CYCLE	0	ANLN,AURKA,BIRC5,BUB1B,BUB1,CCNA2,CDC25B,CDC25C,CDCA5,CENPE,CIT,ESPL1,KIF11,KIF15,KIF2C,MAD2L1,NCAPH,NDC80,NEK2,NUSAP1,PKMYT1,PLK1,SMC4,TPX2,TTK,UBE2C,ZWINT	0
66	10	270	5	CHROMOSOME_CONDENSATION	5.29819e-07	CDCA5,NCAPH,NUSAP1,SMC4,TOP2A	2.08143e-05
66	27	270	4	G1_S_TRANSITION_OF_MITOTIC_CELL_CYCLE	0.00152856	CDC7,CDCA5,CDKN3,INHBA	0.0331858
67	21	255	6	MITOTIC_CELL_CYCLE_CHECKPOINT	1.28687e-06	BUB1B,BUB1,CCNA2,MAD2L1,TTK,ZWINT	7.07776e-05
67	14	255	4	CYTOKINESIS	8.4684e-05	ANLN,BIRC5,NUSAP1,PRC1	0.00279457
67	145	255	9	REGULATION_OF_KINASE_ACTIVITY	0.00113942	CCNE2,CDC25A,CDC25C,CDC6,CDK5R2,CDKN3,CKS2,GRM4,PKMYT1	0.0303233
67	143	255	9	REGULATION_OF_PROTEIN_KINASE_ACTIVITY	0.00103301	CCNE2,CDC25A,CDC25C,CDC6,CDK5R2,CDKN3,CKS2,GRM4,PKMYT1	0.0284079
67	105	255	28	M_PHASE	0	ANAPC11,ANLN,AURKA,BIRC5,BUB1B,BUB1,CCNA2,CDC25C,CDCA5,CENPE,ESPL1,KIF11,KIF15,KIF2C,KPNA2,MAD2L1,NCAPH,NDC80,NEK2,NUSAP1,PKMYT1,PLK1,RAD51,RAD54L,TPX2,TTK,UBE2C,ZWINT	0
67	149	255	9	REGULATION_OF_TRANSFERASE_ACTIVITY	0.00137884	CCNE2,CDC25A,CDC25C,CDC6,CDK5R2,CDKN3,CKS2,GRM4,PKMYT1	0.0347368
67	73	255	7	MICROTUBULE_BASED_PROCESS	0.000308953	KIF11,KIF23,KIF2C,KPNA2,NUSAP1,PRC1,TTK	0.00910307
67	40	255	13	REGULATION_OF_MITOSIS	1.01696e-13	ANLN,BIRC5,BUB1B,BUB1,CCNA2,CDC25C,MAD2L1,NEK2,NUSAP1,PKMYT1,TTK,UBE2C,ZWINT	1.04874e-11
67	30	255	6	MICROTUBULE_CYTOSKELETON_ORGANIZATION_AND_BIOGENESIS	1.23126e-05	KIF11,KIF23,KIF2C,NUSAP1,PRC1,TTK	0.000507896
67	65	255	8	INTERPHASE	1.87269e-05	BIRC5,CDC25C,CDC6,CDCA5,CDKN3,CENPF,E2F1,KPNA2	0.000704696
67	177	255	34	CELL_CYCLE_PROCESS	0	ANAPC11,ANLN,AURKA,BIRC5,BUB1B,BUB1,CCNA2,CDC25C,CDC6,CDCA5,CDKN3,CENPE,CENPF,E2F1,ESPL1,KIF11,KIF15,KIF23,KIF2C,KPNA2,MAD2L1,NCAPH,NDC80,NEK2,NUSAP1,PKMYT1,PLK1,PRC1,RAD51,RAD54L,TPX2,TTK,UBE2C,ZWINT	0
67	14	255	7	MITOTIC_SISTER_CHROMATID_SEGREGATION	1.58924e-09	CDCA5,CENPE,ESPL1,NCAPH,NDC80,NUSAP1,ZWINT	1.19193e-07
67	142	255	32	MITOTIC_CELL_CYCLE	0	ANAPC11,ANLN,AURKA,BIRC5,BUB1B,BUB1,CCNA2,CDC25C,CDC6,CDCA5,CDKN3,CENPE,CENPF,E2F1,ESPL1,KIF11,KIF15,KIF23,KIF2C,KPNA2,MAD2L1,NCAPH,NDC80,NEK2,NUSAP1,PKMYT1,PLK1,PRC1,TPX2,TTK,UBE2C,ZWINT	0
67	158	255	32	CELL_CYCLE_PHASE	0	ANAPC11,ANLN,AURKA,BIRC5,BUB1B,BUB1,CCNA2,CDC25C,CDC6,CDCA5,CDKN3,CENPE,CENPF,E2F1,ESPL1,KIF11,KIF15,KIF2C,KPNA2,MAD2L1,NCAPH,NDC80,NEK2,NUSAP1,PKMYT1,PLK1,RAD51,RAD54L,TPX2,TTK,UBE2C,ZWINT	0
67	45	255	10	CELL_CYCLE_CHECKPOINT_GO_0000075	4.85543e-09	BIRC5,BUB1B,BUB1,CCNA2,CCNE2,CDC6,CDT1,MAD2L1,TTK,ZWINT	3.08133e-07
67	29	255	9	CHROMOSOME_SEGREGATION	1.12562e-09	CDCA5,CENPE,CENPF,ESPL1,NCAPH,NDC80,NUSAP1,TOP2A,ZWINT	9.28633e-08
67	15	255	5	ESTABLISHMENT_OF_ORGANELLE_LOCALIZATION	4.42021e-06	BIRC5,CDCA5,CENPE,CENPF,NUSAP1	0.000227917
67	16	255	4	CELL_DIVISION	0.000149716	ANLN,BIRC5,NUSAP1,PRC1	0.00457465
67	11	255	3	G1_PHASE_OF_MITOTIC_CELL_CYCLE	0.000823003	CDC25C,CDC6,E2F1	0.023413
67	42	255	8	REGULATION_OF_CYCLIN_DEPENDENT_PROTEIN_KINASE_ACTIVITY	6.22959e-07	CCNE2,CDC25A,CDC25C,CDC6,CDK5R2,CDKN3,CKS2,PKMYT1	3.67101e-05
67	13	255	3	G1_PHASE	0.00138947	CDC25C,CDC6,E2F1	0.0347368
67	8	255	4	MITOTIC_SPINDLE_ORGANIZATION_AND_BIOGENESIS	6.4426e-06	KIF11,KIF23,PRC1,TTK	0.000312656
67	78	255	25	MITOSIS	0	ANAPC11,ANLN,AURKA,BIRC5,BUB1B,BUB1,CCNA2,CDC25C,CDCA5,CENPE,ESPL1,KIF11,KIF15,KIF2C,MAD2L1,NCAPH,NDC80,NEK2,NUSAP1,PKMYT1,PLK1,TPX2,TTK,UBE2C,ZWINT	0
67	289	255	40	CELL_CYCLE_GO_0007049	0	ANAPC11,ANLN,AURKA,BIRC5,BUB1B,BUB1,CCNA2,CCNE2,CDC20,CDC25A,CDC25C,CDC6,CDCA5,CDK5R2,CDKN3,CDT1,CENPE,CENPF,CKS2,E2F1,ESPL1,KIF11,KIF15,KIF23,KIF2C,KPNA2,MAD2L1,NCAPH,NDC80,NEK2,NUSAP1,PKMYT1,PLK1,PRC1,RAD51,RAD54L,TPX2,TTK,UBE2C,ZWINT	0
67	15	255	7	SISTER_CHROMATID_SEGREGATION	2.93481e-09	CDCA5,CENPE,ESPL1,NCAPH,NDC80,NUSAP1,ZWINT	2.01768e-07
67	22	255	5	ORGANELLE_LOCALIZATION	3.50067e-05	BIRC5,CDCA5,CENPE,CENPF,NUSAP1	0.00125568
67	103	255	9	CHROMOSOME_ORGANIZATION_AND_BIOGENESIS	8.98506e-05	CDCA5,CENPE,ESPL1,EZH2,NCAPH,NDC80,NUSAP1,TOP2A,ZWINT	0.00285103
67	59	255	8	INTERPHASE_OF_MITOTIC_CELL_CYCLE	9.01849e-06	BIRC5,CDC25C,CDC6,CDCA5,CDKN3,CENPF,E2F1,KPNA2	0.000413347
67	29	255	4	DNA_PACKAGING	0.00162968	CDCA5,NCAPH,NUSAP1,TOP2A	0.0395436
67	9	255	4	SPINDLE_ORGANIZATION_AND_BIOGENESIS	1.14347e-05	KIF11,KIF23,PRC1,TTK	0.000496508
67	170	255	20	REGULATION_OF_CELL_CYCLE	2.2722e-11	ANLN,BIRC5,BUB1B,BUB1,CCNA2,CCNE2,CDC25A,CDC25C,CDC6,CDK5R2,CDKN3,CDT1,CKS2,MAD2L1,NEK2,NUSAP1,PKMYT1,TTK,UBE2C,ZWINT	2.08285e-09
67	80	255	25	M_PHASE_OF_MITOTIC_CELL_CYCLE	0	ANAPC11,ANLN,AURKA,BIRC5,BUB1B,BUB1,CCNA2,CDC25C,CDCA5,CENPE,ESPL1,KIF11,KIF15,KIF2C,MAD2L1,NCAPH,NDC80,NEK2,NUSAP1,PKMYT1,PLK1,TPX2,TTK,UBE2C,ZWINT	0
67	10	255	4	CHROMOSOME_CONDENSATION	1.87919e-05	CDCA5,NCAPH,NUSAP1,TOP2A	0.000704696
68	105	233	15	M_PHASE	1.39361e-10	BIRC5,BUB1B,CDC25C,ESPL1,KIF2C,NCAPH,NDC80,NEK2,NUSAP1,PKMYT1,PLK1,RAD54L,TPX2,TTK,UBE2C	1.91621e-08
68	95	233	10	SKELETAL_DEVELOPMENT	3.17087e-06	AEBP1,COL10A1,COL11A1,COL12A1,COL1A2,COMP,INHBA,MATN3,POSTN,RUNX2	0.000290663
68	40	233	8	REGULATION_OF_MITOSIS	2.10288e-07	BIRC5,BUB1B,CDC25C,NEK2,NUSAP1,PKMYT1,TTK,UBE2C	2.16859e-05
68	177	233	19	CELL_CYCLE_PROCESS	7.67515e-11	BIRC5,BUB1B,CDC25C,CDKN3,CENPF,ESPL1,INHBA,KIF23,KIF2C,NCAPH,NDC80,NEK2,NUSAP1,PKMYT1,PLK1,RAD54L,TPX2,TTK,UBE2C	1.50797e-08
68	14	233	4	MITOTIC_SISTER_CHROMATID_SEGREGATION	5.96298e-05	ESPL1,NCAPH,NDC80,NUSAP1	0.00447223
68	142	233	18	MITOTIC_CELL_CYCLE	1.49476e-11	BIRC5,BUB1B,CDC25C,CDKN3,CENPF,ESPL1,INHBA,KIF23,KIF2C,NCAPH,NDC80,NEK2,NUSAP1,PKMYT1,PLK1,TPX2,TTK,UBE2C	9.59874e-09
68	158	233	18	CELL_CYCLE_PHASE	9.13922e-11	BIRC5,BUB1B,CDC25C,CDKN3,CENPF,ESPL1,INHBA,KIF2C,NCAPH,NDC80,NEK2,NUSAP1,PKMYT1,PLK1,RAD54L,TPX2,TTK,UBE2C	1.50797e-08
68	29	233	6	CHROMOSOME_SEGREGATION	5.96475e-06	CENPF,ESPL1,NCAPH,NDC80,NUSAP1,TOP2A	0.000492092
68	78	233	14	MITOSIS	2.43832e-11	BIRC5,BUB1B,CDC25C,ESPL1,KIF2C,NCAPH,NDC80,NEK2,NUSAP1,PKMYT1,PLK1,TPX2,TTK,UBE2C	9.59874e-09
68	289	233	21	CELL_CYCLE_GO_0007049	1.01574e-08	BIRC5,BUB1B,CDC20,CDC25C,CDKN3,CENPF,CKS2,ESPL1,INHBA,KIF23,KIF2C,NCAPH,NDC80,NEK2,NUSAP1,PKMYT1,PLK1,RAD54L,TPX2,TTK,UBE2C	1.19712e-06
68	15	233	4	SISTER_CHROMATID_SEGREGATION	8.02802e-05	ESPL1,NCAPH,NDC80,NUSAP1	0.00551926
68	170	233	11	REGULATION_OF_CELL_CYCLE	0.000104641	BIRC5,BUB1B,CDC25C,CDKN3,CKS2,INHBA,NEK2,NUSAP1,PKMYT1,TTK,UBE2C	0.00664066
68	80	233	14	M_PHASE_OF_MITOTIC_CELL_CYCLE	3.49045e-11	BIRC5,BUB1B,CDC25C,ESPL1,KIF2C,NCAPH,NDC80,NEK2,NUSAP1,PKMYT1,PLK1,TPX2,TTK,UBE2C	9.59874e-09
68	10	233	3	CHROMOSOME_CONDENSATION	0.000465915	NCAPH,NUSAP1,TOP2A	0.0274557
69	14	256	4	CYTOKINESIS	8.59799e-05	ANLN,BIRC5,NUSAP1,PRC1	0.00472889
69	105	256	20	M_PHASE	1.9984e-15	ANLN,AURKA,BIRC5,BUB1B,BUB1,CCNA2,CDC25C,CDCA5,CENPE,ESPL1,KIF11,KIF15,KIF2C,NDC80,NEK2,NUSAP1,PKMYT1,RAD54L,TPX2,UBE2C	4.1217e-13
69	40	256	10	REGULATION_OF_MITOSIS	1.4488e-09	ANLN,BIRC5,BUB1B,BUB1,CCNA2,CDC25C,NEK2,NUSAP1,PKMYT1,UBE2C	1.49408e-07
69	65	256	6	INTERPHASE	0.00104048	BIRC5,CDC25C,CDCA5,CENPF,E2F1,INHBA	0.0451786
69	177	256	24	CELL_CYCLE_PROCESS	9.10383e-15	ANLN,AURKA,BIRC5,BUB1B,BUB1,CCNA2,CDC25C,CDCA5,CENPE,CENPF,E2F1,ESPL1,INHBA,KIF11,KIF15,KIF2C,NDC80,NEK2,NUSAP1,PKMYT1,PRC1,RAD54L,TPX2,UBE2C	1.25178e-12
69	14	256	5	MITOTIC_SISTER_CHROMATID_SEGREGATION	3.04804e-06	CDCA5,CENPE,ESPL1,NDC80,NUSAP1	0.000251463
69	142	256	23	MITOTIC_CELL_CYCLE	6.66134e-16	ANLN,AURKA,BIRC5,BUB1B,BUB1,CCNA2,CDC25C,CDCA5,CENPE,CENPF,E2F1,ESPL1,INHBA,KIF11,KIF15,KIF2C,NDC80,NEK2,NUSAP1,PKMYT1,PRC1,TPX2,UBE2C	1.83187e-13
69	158	256	23	CELL_CYCLE_PHASE	7.10543e-15	ANLN,AURKA,BIRC5,BUB1B,BUB1,CCNA2,CDC25C,CDCA5,CENPE,CENPF,E2F1,ESPL1,INHBA,KIF11,KIF15,KIF2C,NDC80,NEK2,NUSAP1,PKMYT1,RAD54L,TPX2,UBE2C	1.1724e-12
69	29	256	7	CHROMOSOME_SEGREGATION	5.90746e-07	CDCA5,CENPE,CENPF,ESPL1,NDC80,NUSAP1,TOP2A	5.41517e-05
69	15	256	5	ESTABLISHMENT_OF_ORGANELLE_LOCALIZATION	4.50562e-06	BIRC5,CDCA5,CENPE,CENPF,NUSAP1	0.000309761
69	16	256	4	CELL_DIVISION	0.00015199	ANLN,BIRC5,NUSAP1,PRC1	0.00783697
69	78	256	19	MITOSIS	0	ANLN,AURKA,BIRC5,BUB1B,BUB1,CCNA2,CDC25C,CDCA5,CENPE,ESPL1,KIF11,KIF15,KIF2C,NDC80,NEK2,NUSAP1,PKMYT1,TPX2,UBE2C	0
69	289	256	25	CELL_CYCLE_GO_0007049	6.80318e-11	ANLN,AURKA,BIRC5,BUB1B,BUB1,CCNA2,CDC25C,CDCA5,CENPE,CENPF,E2F1,ESPL1,INHBA,KIF11,KIF15,KIF2C,NDC80,NEK2,NUSAP1,PKMYT1,PRC1,RAD54L,TPX2,UBE2C,UHMK1	8.01803e-09
69	15	256	5	SISTER_CHROMATID_SEGREGATION	4.50562e-06	CDCA5,CENPE,ESPL1,NDC80,NUSAP1	0.000309761
69	22	256	5	ORGANELLE_LOCALIZATION	3.56686e-05	BIRC5,CDCA5,CENPE,CENPF,NUSAP1	0.00226358
69	59	256	6	INTERPHASE_OF_MITOTIC_CELL_CYCLE	0.000620325	BIRC5,CDC25C,CDCA5,CENPF,E2F1,INHBA	0.0284316
69	170	256	12	REGULATION_OF_CELL_CYCLE	5.42132e-05	ANLN,BIRC5,BUB1B,BUB1,CCNA2,CDC25C,INHBA,NEK2,NUSAP1,PKMYT1,UBE2C,UHMK1	0.00319471
69	80	256	19	M_PHASE_OF_MITOTIC_CELL_CYCLE	1.11022e-16	ANLN,AURKA,BIRC5,BUB1B,BUB1,CCNA2,CDC25C,CDCA5,CENPE,ESPL1,KIF11,KIF15,KIF2C,NDC80,NEK2,NUSAP1,PKMYT1,TPX2,UBE2C	4.57967e-14
69	10	256	3	CHROMOSOME_CONDENSATION	0.000613454	CDCA5,NUSAP1,TOP2A	0.0284316
70	228	275	12	DNA_METABOLIC_PROCESS	0.0015162	CDC6,CDT1,EXO1,HELLS,KPNA2,MCM2,POLQ,RAD51,RAD54L,RECQL4,RNASEH2A,TOP2A	0.0390895
70	21	275	6	MITOTIC_CELL_CYCLE_CHECKPOINT	1.99664e-06	BUB1B,BUB1,CCNA2,MAD2L1,TTK,ZWINT	9.15126e-05
70	14	275	5	CYTOKINESIS	4.32817e-06	ANLN,BIRC5,NUSAP1,PRC1,RACGAP1	0.000180979
70	145	275	9	REGULATION_OF_KINASE_ACTIVITY	0.00191762	CCND1,CCNE2,CDC25A,CDC25C,CDC6,CDKN3,CKS2,PKMYT1,TRIB3	0.0439455
70	143	275	9	REGULATION_OF_PROTEIN_KINASE_ACTIVITY	0.00174276	CCND1,CCNE2,CDC25A,CDC25C,CDC6,CDKN3,CKS2,PKMYT1,TRIB3	0.0410793
70	105	275	29	M_PHASE	0	ANLN,AURKA,BIRC5,BUB1B,BUB1,CCNA2,CDC25C,CDCA5,CENPE,CIT,ESPL1,KIF11,KIF15,KIF2C,KPNA2,MAD2L1,NCAPH,NDC80,NEK2,NUSAP1,PKMYT1,PLK1,RAD51,RAD54L,SMC4,TPX2,TTK,UBE2C,ZWINT	0
70	73	275	7	MICROTUBULE_BASED_PROCESS	0.000486564	KIF11,KIF23,KIF2C,KPNA2,NUSAP1,PRC1,TTK	0.0133805
70	40	275	13	REGULATION_OF_MITOSIS	2.6823e-13	ANLN,BIRC5,BUB1B,BUB1,CCNA2,CDC25C,MAD2L1,NEK2,NUSAP1,PKMYT1,TTK,UBE2C,ZWINT	2.45877e-11
70	30	275	6	MICROTUBULE_CYTOSKELETON_ORGANIZATION_AND_BIOGENESIS	1.88986e-05	KIF11,KIF23,KIF2C,NUSAP1,PRC1,TTK	0.000599669
70	65	275	11	INTERPHASE	3.74706e-08	BIRC5,CDC25C,CDC6,CDC7,CDCA5,CDKN3,CENPF,E2F1,INHBA,KPNA2,TIMELESS	2.20809e-06
70	177	275	39	CELL_CYCLE_PROCESS	0	ANLN,AURKA,BIRC5,BUB1B,BUB1,CCNA2,CDC25C,CDC6,CDC7,CDCA5,CDKN3,CENPE,CENPF,CIT,E2F1,ESPL1,INHBA,KIF11,KIF15,KIF23,KIF2C,KPNA2,MAD2L1,NCAPH,NDC80,NEK2,NUSAP1,PKMYT1,PLK1,PRC1,RACGAP1,RAD51,RAD54L,SMC4,TIMELESS,TPX2,TTK,UBE2C,ZWINT	0
70	14	275	8	MITOTIC_SISTER_CHROMATID_SEGREGATION	4.46354e-11	CDCA5,CENPE,ESPL1,NCAPH,NDC80,NUSAP1,SMC4,ZWINT	3.68242e-09
70	142	275	35	MITOTIC_CELL_CYCLE	0	ANLN,AURKA,BIRC5,BUB1B,BUB1,CCNA2,CDC25C,CDC6,CDC7,CDCA5,CDKN3,CENPE,CENPF,CIT,E2F1,ESPL1,INHBA,KIF11,KIF15,KIF23,KIF2C,KPNA2,MAD2L1,NCAPH,NDC80,NEK2,NUSAP1,PKMYT1,PLK1,PRC1,SMC4,TPX2,TTK,UBE2C,ZWINT	0
70	158	275	36	CELL_CYCLE_PHASE	0	ANLN,AURKA,BIRC5,BUB1B,BUB1,CCNA2,CDC25C,CDC6,CDC7,CDCA5,CDKN3,CENPE,CENPF,CIT,E2F1,ESPL1,INHBA,KIF11,KIF15,KIF2C,KPNA2,MAD2L1,NCAPH,NDC80,NEK2,NUSAP1,PKMYT1,PLK1,RAD51,RAD54L,SMC4,TIMELESS,TPX2,TTK,UBE2C,ZWINT	0
70	45	275	10	CELL_CYCLE_CHECKPOINT_GO_0000075	1.00081e-08	BIRC5,BUB1B,BUB1,CCNA2,CCNE2,CDC6,CDT1,MAD2L1,TTK,ZWINT	6.3513e-07
70	29	275	10	CHROMOSOME_SEGREGATION	8.23505e-11	CDCA5,CENPE,CENPF,ESPL1,NCAPH,NDC80,NUSAP1,SMC4,TOP2A,ZWINT	6.17628e-09
70	15	275	5	ESTABLISHMENT_OF_ORGANELLE_LOCALIZATION	6.3908e-06	BIRC5,CDCA5,CENPE,CENPF,NUSAP1	0.000251067
70	16	275	5	CELL_DIVISION	9.15052e-06	ANLN,BIRC5,NUSAP1,PRC1,RACGAP1	0.000328225
70	11	275	3	G1_PHASE_OF_MITOTIC_CELL_CYCLE	0.00102446	CDC25C,CDC6,E2F1	0.0272638
70	42	275	8	REGULATION_OF_CYCLIN_DEPENDENT_PROTEIN_KINASE_ACTIVITY	1.10116e-06	CCND1,CCNE2,CDC25A,CDC25C,CDC6,CDKN3,CKS2,PKMYT1	5.34386e-05
70	13	275	3	G1_PHASE	0.00172598	CDC25C,CDC6,E2F1	0.0410793
70	8	275	4	MITOTIC_SPINDLE_ORGANIZATION_AND_BIOGENESIS	8.68998e-06	KIF11,KIF23,PRC1,TTK	0.000325874
70	78	275	26	MITOSIS	0	ANLN,AURKA,BIRC5,BUB1B,BUB1,CCNA2,CDC25C,CDCA5,CENPE,CIT,ESPL1,KIF11,KIF15,KIF2C,MAD2L1,NCAPH,NDC80,NEK2,NUSAP1,PKMYT1,PLK1,SMC4,TPX2,TTK,UBE2C,ZWINT	0
70	289	275	46	CELL_CYCLE_GO_0007049	0	ANLN,AURKA,BIRC5,BUB1B,BUB1,CCNA2,CCND1,CCNE2,CDC20,CDC25A,CDC25C,CDC6,CDC7,CDCA5,CDKN3,CDT1,CENPE,CENPF,CIT,CKS2,E2F1,ESPL1,INHBA,KIF11,KIF15,KIF23,KIF2C,KPNA2,MAD2L1,MCM2,NCAPH,NDC80,NEK2,NUSAP1,PKMYT1,PLK1,PRC1,RACGAP1,RAD51,RAD54L,SMC4,TIMELESS,TPX2,TTK,UBE2C,ZWINT	0
70	15	275	8	SISTER_CHROMATID_SEGREGATION	9.40661e-11	CDCA5,CENPE,ESPL1,NCAPH,NDC80,NUSAP1,SMC4,ZWINT	6.46704e-09
70	22	275	5	ORGANELLE_LOCALIZATION	5.02017e-05	BIRC5,CDCA5,CENPE,CENPF,NUSAP1	0.00153394
70	103	275	11	CHROMOSOME_ORGANIZATION_AND_BIOGENESIS	4.38736e-06	CDCA5,CENPE,ESPL1,EZH2,HELLS,NCAPH,NDC80,NUSAP1,SMC4,TOP2A,ZWINT	0.000180979
70	59	275	10	INTERPHASE_OF_MITOTIC_CELL_CYCLE	1.55621e-07	BIRC5,CDC25C,CDC6,CDC7,CDCA5,CDKN3,CENPF,E2F1,INHBA,KPNA2	8.55913e-06
70	29	275	6	DNA_PACKAGING	1.53642e-05	CDCA5,HELLS,NCAPH,NUSAP1,SMC4,TOP2A	0.000508403
70	9	275	4	SPINDLE_ORGANIZATION_AND_BIOGENESIS	1.54062e-05	KIF11,KIF23,PRC1,TTK	0.000508403
70	170	275	23	REGULATION_OF_CELL_CYCLE	1.64202e-13	ANLN,BIRC5,BUB1B,BUB1,CCNA2,CCND1,CCNE2,CDC25A,CDC25C,CDC6,CDC7,CDKN3,CDT1,CKS2,INHBA,MAD2L1,NEK2,NUSAP1,PKMYT1,TIMELESS,TTK,UBE2C,ZWINT	1.69333e-11
70	80	275	26	M_PHASE_OF_MITOTIC_CELL_CYCLE	0	ANLN,AURKA,BIRC5,BUB1B,BUB1,CCNA2,CDC25C,CDCA5,CENPE,CIT,ESPL1,KIF11,KIF15,KIF2C,MAD2L1,NCAPH,NDC80,NEK2,NUSAP1,PKMYT1,PLK1,SMC4,TPX2,TTK,UBE2C,ZWINT	0
70	10	275	5	CHROMOSOME_CONDENSATION	5.80267e-07	CDCA5,NCAPH,NUSAP1,SMC4,TOP2A	2.992e-05
70	27	275	4	G1_S_TRANSITION_OF_MITOTIC_CELL_CYCLE	0.00163511	CDC7,CDCA5,CDKN3,INHBA	0.0408778
71	21	246	6	MITOTIC_CELL_CYCLE_CHECKPOINT	1.04351e-06	BUB1B,BUB1,CCNA2,MAD2L1,TTK,ZWINT	5.73928e-05
71	14	246	4	CYTOKINESIS	7.3655e-05	ANLN,BIRC5,NUSAP1,PRC1	0.00289359
71	292	246	13	REGULATION_OF_MOLECULAR_FUNCTION	0.00161599	BIRC5,CCNE2,CDC25C,CDC6,CDKN3,CKS2,GRM4,GRM8,HERC5,IFI6,IFNB1,PKMYT1,STAT1	0.0403997
71	105	246	26	M_PHASE	0	ANLN,AURKA,BIRC5,BUB1B,BUB1,CCNA2,CDC25C,CDCA5,CENPE,ESPL1,KIF15,KIF2C,KPNA2,MAD2L1,NCAPH,NDC80,NEK2,NUSAP1,PKMYT1,PLK1,RAD51,RAD54L,TPX2,TTK,UBE2C,ZWINT	0
71	73	246	6	MICROTUBULE_BASED_PROCESS	0.00155722	KIF23,KIF2C,KPNA2,NUSAP1,PRC1,TTK	0.0401471
71	40	246	13	REGULATION_OF_MITOSIS	6.40599e-14	ANLN,BIRC5,BUB1B,BUB1,CCNA2,CDC25C,MAD2L1,NEK2,NUSAP1,PKMYT1,TTK,UBE2C,ZWINT	6.60617e-12
71	30	246	5	MICROTUBULE_CYTOSKELETON_ORGANIZATION_AND_BIOGENESIS	0.000142589	KIF23,KIF2C,NUSAP1,PRC1,TTK	0.0049015
71	65	246	9	INTERPHASE	1.52852e-06	BIRC5,CDC25C,CDC6,CDCA5,CDKN3,CENPF,E2F1,INHBA,KPNA2	7.88142e-05
71	177	246	33	CELL_CYCLE_PROCESS	0	ANLN,AURKA,BIRC5,BUB1B,BUB1,CCNA2,CDC25C,CDC6,CDCA5,CDKN3,CENPE,CENPF,E2F1,ESPL1,INHBA,KIF15,KIF23,KIF2C,KPNA2,MAD2L1,NCAPH,NDC80,NEK2,NUSAP1,PKMYT1,PLK1,PRC1,RAD51,RAD54L,TPX2,TTK,UBE2C,ZWINT	0
71	14	246	7	MITOTIC_SISTER_CHROMATID_SEGREGATION	1.23685e-09	CDCA5,CENPE,ESPL1,NCAPH,NDC80,NUSAP1,ZWINT	9.27634e-08
71	142	246	31	MITOTIC_CELL_CYCLE	0	ANLN,AURKA,BIRC5,BUB1B,BUB1,CCNA2,CDC25C,CDC6,CDCA5,CDKN3,CENPE,CENPF,E2F1,ESPL1,INHBA,KIF15,KIF23,KIF2C,KPNA2,MAD2L1,NCAPH,NDC80,NEK2,NUSAP1,PKMYT1,PLK1,PRC1,TPX2,TTK,UBE2C,ZWINT	0
71	158	246	31	CELL_CYCLE_PHASE	0	ANLN,AURKA,BIRC5,BUB1B,BUB1,CCNA2,CDC25C,CDC6,CDCA5,CDKN3,CENPE,CENPF,E2F1,ESPL1,INHBA,KIF15,KIF2C,KPNA2,MAD2L1,NCAPH,NDC80,NEK2,NUSAP1,PKMYT1,PLK1,RAD51,RAD54L,TPX2,TTK,UBE2C,ZWINT	0
71	45	246	9	CELL_CYCLE_CHECKPOINT_GO_0000075	5.71005e-08	BIRC5,BUB1B,BUB1,CCNA2,CCNE2,CDC6,MAD2L1,TTK,ZWINT	3.62369e-06
71	29	246	9	CHROMOSOME_SEGREGATION	8.19629e-10	CDCA5,CENPE,CENPF,ESPL1,NCAPH,NDC80,NUSAP1,TOP2A,ZWINT	6.76194e-08
71	15	246	5	ESTABLISHMENT_OF_ORGANELLE_LOCALIZATION	3.70751e-06	BIRC5,CDCA5,CENPE,CENPF,NUSAP1	0.000179923
71	16	246	4	CELL_DIVISION	0.000130348	ANLN,BIRC5,NUSAP1,PRC1	0.00475626
71	11	246	3	G1_PHASE_OF_MITOTIC_CELL_CYCLE	0.000741385	CDC25C,CDC6,E2F1	0.0210911
71	250	246	13	REGULATION_OF_CATALYTIC_ACTIVITY	0.000385518	BIRC5,CCNE2,CDC25C,CDC6,CDKN3,CKS2,GRM4,GRM8,HERC5,IFI6,IFNB1,PKMYT1,STAT1	0.0114706
71	42	246	7	REGULATION_OF_CYCLIN_DEPENDENT_PROTEIN_KINASE_ACTIVITY	6.4546e-06	CCNE2,CDC25C,CDC6,CDKN3,CKS2,HERC5,PKMYT1	0.000295836
71	13	246	3	G1_PHASE	0.00125285	CDC25C,CDC6,E2F1	0.0344534
71	8	246	3	MITOTIC_SPINDLE_ORGANIZATION_AND_BIOGENESIS	0.000261409	KIF23,PRC1,TTK	0.0086265
71	78	246	23	MITOSIS	0	ANLN,AURKA,BIRC5,BUB1B,BUB1,CCNA2,CDC25C,CDCA5,CENPE,ESPL1,KIF15,KIF2C,MAD2L1,NCAPH,NDC80,NEK2,NUSAP1,PKMYT1,PLK1,TPX2,TTK,UBE2C,ZWINT	0
71	289	246	37	CELL_CYCLE_GO_0007049	0	ANLN,AURKA,BIRC5,BUB1B,BUB1,CCNA2,CCNE2,CDC20,CDC25C,CDC6,CDCA5,CDKN3,CENPE,CENPF,CKS2,E2F1,ESPL1,HERC5,INHBA,KIF15,KIF23,KIF2C,KPNA2,MAD2L1,NCAPH,NDC80,NEK2,NUSAP1,PKMYT1,PLK1,PRC1,RAD51,RAD54L,TPX2,TTK,UBE2C,ZWINT	0
71	15	246	7	SISTER_CHROMATID_SEGREGATION	2.28532e-09	CDCA5,CENPE,ESPL1,NCAPH,NDC80,NUSAP1,ZWINT	1.57116e-07
71	22	246	5	ORGANELLE_LOCALIZATION	2.94704e-05	BIRC5,CDCA5,CENPE,CENPF,NUSAP1	0.00121565
71	103	246	8	CHROMOSOME_ORGANIZATION_AND_BIOGENESIS	0.000389307	CDCA5,CENPE,ESPL1,NCAPH,NDC80,NUSAP1,TOP2A,ZWINT	0.0114706
71	59	246	9	INTERPHASE_OF_MITOTIC_CELL_CYCLE	6.57043e-07	BIRC5,CDC25C,CDC6,CDCA5,CDKN3,CENPF,E2F1,INHBA,KPNA2	3.87186e-05
71	29	246	4	DNA_PACKAGING	0.00142808	CDCA5,NCAPH,NUSAP1,TOP2A	0.0380052
71	9	246	3	SPINDLE_ORGANIZATION_AND_BIOGENESIS	0.000387153	KIF23,PRC1,TTK	0.0114706
71	170	246	19	REGULATION_OF_CELL_CYCLE	9.67424e-11	ANLN,BIRC5,BUB1B,BUB1,CCNA2,CCNE2,CDC25C,CDC6,CDKN3,CKS2,HERC5,INHBA,MAD2L1,NEK2,NUSAP1,PKMYT1,TTK,UBE2C,ZWINT	8.86805e-09
71	80	246	23	M_PHASE_OF_MITOTIC_CELL_CYCLE	0	ANLN,AURKA,BIRC5,BUB1B,BUB1,CCNA2,CDC25C,CDCA5,CENPE,ESPL1,KIF15,KIF2C,MAD2L1,NCAPH,NDC80,NEK2,NUSAP1,PKMYT1,PLK1,TPX2,TTK,UBE2C,ZWINT	0
71	10	246	4	CHROMOSOME_CONDENSATION	1.63115e-05	CDCA5,NCAPH,NUSAP1,TOP2A	0.000708264
72	105	255	12	M_PHASE	3.45232e-07	ANLN,BUB1B,BUB1,CDC25C,KIF11,KIF2C,NDC80,NEK2,NUSAP1,PKMYT1,TPX2,UBE2C	3.56021e-05
72	95	255	9	SKELETAL_DEVELOPMENT	4.75795e-05	COL10A1,COL12A1,COL1A2,COMP,INHBA,MATN3,POSTN,RUNX2,SPARC	0.00261687
72	40	255	8	REGULATION_OF_MITOSIS	4.18557e-07	ANLN,BUB1B,BUB1,CDC25C,NEK2,NUSAP1,PKMYT1,UBE2C	3.83678e-05
72	242	255	15	DEFENSE_RESPONSE	2.85467e-05	ADORA3,CCL11,CCR4,CCR7,CLEC5A,CXCL10,CXCL11,CXCL9,CXCR4,INHBA,ITK,SCG2,SPACA3,TNFAIP6,TRAT1	0.00181162
72	177	255	15	CELL_CYCLE_PROCESS	6.17831e-07	ANLN,BUB1B,BUB1,CDC25C,CDKN3,CENPF,INHBA,KIF11,KIF2C,NDC80,NEK2,NUSAP1,PKMYT1,TPX2,UBE2C	4.63373e-05
72	128	255	14	BEHAVIOR	6.27647e-08	ABAT,CCKAR,CCL11,CCL17,CCL19,CCR4,CCR7,CCR8,CXCL10,CXCL11,CXCL9,CXCR4,SCG2,TGFB2	8.63014e-06
72	83	255	12	LOCOMOTORY_BEHAVIOR	2.42084e-08	CCL11,CCL17,CCL19,CCR4,CCR7,CCR8,CXCL10,CXCL11,CXCL9,CXCR4,SCG2,TGFB2	5.66082e-06
72	142	255	15	MITOTIC_CELL_CYCLE	3.37379e-08	ANLN,BUB1B,BUB1,CDC25C,CDKN3,CENPF,INHBA,KIF11,KIF2C,NDC80,NEK2,NUSAP1,PKMYT1,TPX2,UBE2C	5.66082e-06
72	158	255	15	CELL_CYCLE_PHASE	1.40802e-07	ANLN,BUB1B,BUB1,CDC25C,CDKN3,CENPF,INHBA,KIF11,KIF2C,NDC80,NEK2,NUSAP1,PKMYT1,TPX2,UBE2C	1.65945e-05
72	29	255	4	CHROMOSOME_SEGREGATION	0.00162968	CENPF,NDC80,NUSAP1,TOP2A	0.0480173
72	119	255	10	INFLAMMATORY_RESPONSE	5.12003e-05	ADORA3,CCL11,CCR4,CCR7,CXCL10,CXCL11,CXCL9,CXCR4,SCG2,TNFAIP6	0.00264001
72	93	255	7	CELLULAR_CATION_HOMEOSTASIS	0.00133082	CCKAR,CCL11,CCL19,CCR4,CCR7,CCR8,CXCR4	0.045747
72	284	255	14	RESPONSE_TO_CHEMICAL_STIMULUS	0.000569564	ABAT,CCKAR,CCL11,CCL17,CCL19,CCR4,CCR7,CCR8,CXCL10,CXCL11,CXCL9,CXCR4,SCG2,TGFB2	0.0213586
72	283	255	21	RESPONSE_TO_EXTERNAL_STIMULUS	3.4308e-08	ADORA3,CCKAR,CCL11,CCL17,CCL19,CCR4,CCR7,CCR8,CTGF,CXCL10,CXCL11,CXCL9,CXCR4,F2RL2,F2R,INHBA,SCG2,SERPINE1,TGFB2,TNFAIP6,TRPC3	5.66082e-06
72	78	255	12	MITOSIS	1.17438e-08	ANLN,BUB1B,BUB1,CDC25C,KIF11,KIF2C,NDC80,NEK2,NUSAP1,PKMYT1,TPX2,UBE2C	5.66082e-06
72	289	255	16	CELL_CYCLE_GO_0007049	6.08317e-05	ANLN,BUB1B,BUB1,CDC25C,CDKN3,CENPF,INHBA,KIF11,KIF2C,NDC80,NEK2,NUSAP1,PKMYT1,TGFB2,TPX2,UBE2C	0.00278812
72	95	255	7	CATION_HOMEOSTASIS	0.00150653	CCKAR,CCL11,CCL19,CCR4,CCR7,CCR8,CXCR4	0.0478034
72	174	255	15	RESPONSE_TO_WOUNDING	4.95895e-07	ADORA3,CCL11,CCR4,CCR7,CTGF,CXCL10,CXCL11,CXCL9,CXCR4,F2RL2,F2R,SCG2,SERPINE1,TGFB2,TNFAIP6	4.09113e-05
72	292	255	15	G_PROTEIN_COUPLED_RECEPTOR_PROTEIN_SIGNALING_PATHWAY	0.000234659	ADORA3,CCKAR,CCL17,CCR8,CXCL9,CXCR4,DRD4,GABRB2,GPR1,GRM5,GRM8,GRP,HTR1D,RGS1,RGS4	0.00967967
72	170	255	11	REGULATION_OF_CELL_CYCLE	0.000230545	ANLN,BUB1B,BUB1,CDC25C,CDKN3,INHBA,NEK2,NUSAP1,PKMYT1,TGFB2,UBE2C	0.00967967
72	80	255	12	M_PHASE_OF_MITOTIC_CELL_CYCLE	1.57863e-08	ANLN,BUB1B,BUB1,CDC25C,KIF11,KIF2C,NDC80,NEK2,NUSAP1,PKMYT1,TPX2,UBE2C	5.66082e-06
73	14	282	4	CYTOKINESIS	0.000125033	ANLN,BIRC5,NUSAP1,PRC1	0.012894
73	105	282	11	M_PHASE	6.73013e-06	ANLN,BIRC5,CDC25C,KIF2C,NDC80,NEK2,NUSAP1,PKMYT1,PLK1,TPX2,UBE2C	0.00138809
73	40	282	7	REGULATION_OF_MITOSIS	1.1229e-05	ANLN,BIRC5,CDC25C,NEK2,NUSAP1,PKMYT1,UBE2C	0.00185279
73	177	282	13	CELL_CYCLE_PROCESS	4.78019e-05	ANLN,BIRC5,CDC25C,CDKN3,KIF2C,NDC80,NEK2,NUSAP1,PKMYT1,PLK1,PRC1,TPX2,UBE2C	0.00657276
73	142	282	13	MITOTIC_CELL_CYCLE	4.47835e-06	ANLN,BIRC5,CDC25C,CDKN3,KIF2C,NDC80,NEK2,NUSAP1,PKMYT1,PLK1,PRC1,TPX2,UBE2C	0.00123155
73	158	282	12	CELL_CYCLE_PHASE	6.74942e-05	ANLN,BIRC5,CDC25C,CDKN3,KIF2C,NDC80,NEK2,NUSAP1,PKMYT1,PLK1,TPX2,UBE2C	0.00795468
73	16	282	4	CELL_DIVISION	0.000220384	ANLN,BIRC5,NUSAP1,PRC1	0.0202019
73	78	282	11	MITOSIS	3.35869e-07	ANLN,BIRC5,CDC25C,KIF2C,NDC80,NEK2,NUSAP1,PKMYT1,PLK1,TPX2,UBE2C	0.000180239
73	80	282	11	M_PHASE_OF_MITOTIC_CELL_CYCLE	4.36943e-07	ANLN,BIRC5,CDC25C,KIF2C,NDC80,NEK2,NUSAP1,PKMYT1,PLK1,TPX2,UBE2C	0.000180239
79	159	29	5	SYNAPTIC_TRANSMISSION	1.50096e-05	CARTPT,GLRB,GRIA1,NOVA1,SLC5A7	0.00956833
79	174	29	5	TRANSMISSION_OF_NERVE_IMPULSE	2.31959e-05	CARTPT,GLRB,GRIA1,NOVA1,SLC5A7	0.00956833
85	126	16	5	TISSUE_DEVELOPMENT	1.9468e-07	CASP14,KRT16,S100A7,SCEL,SPINK5	5.35369e-05
85	63	16	5	EPIDERMIS_DEVELOPMENT	5.83405e-09	CASP14,KRT16,S100A7,SCEL,SPINK5	4.43498e-06
85	71	16	5	ECTODERM_DEVELOPMENT	1.07515e-08	CASP14,KRT16,S100A7,SCEL,SPINK5	4.43498e-06
92	126	87	13	TISSUE_DEVELOPMENT	5.79203e-13	COL17A1,KLK5,KLK7,KLK8,KRT15,KRT16,KRT6A,KRT6B,LAMC2,MGP,SPRR1A,STATH,TGM5	4.77843e-10
92	63	87	8	EPIDERMIS_DEVELOPMENT	3.87741e-09	COL17A1,KLK5,KLK7,KRT15,KRT16,LAMC2,SPRR1A,TGM5	1.06629e-06
92	71	87	10	ECTODERM_DEVELOPMENT	1.34535e-11	COL17A1,KLK5,KLK7,KRT15,KRT16,KRT6A,KRT6B,LAMC2,SPRR1A,TGM5	5.54955e-09
93	126	24	5	TISSUE_DEVELOPMENT	1.79067e-06	DCT,KLK5,KLK8,KRT15,KRT5	0.00138338
93	63	24	4	EPIDERMIS_DEVELOPMENT	3.35364e-06	DCT,KLK5,KRT15,KRT5	0.00138338
93	71	24	4	ECTODERM_DEVELOPMENT	5.42173e-06	DCT,KLK5,KRT15,KRT5	0.00149098
94	242	31	5	DEFENSE_RESPONSE	0.000155292	CCL4,CD19,ITK,KLRC3,PLA2G2D	0.0365353
94	209	31	6	IMMUNE_RESPONSE	4.82261e-06	CCL4,CD79A,IL7R,KIR2DL1,MS4A1,TCF7	0.00198933
94	293	31	7	IMMUNE_SYSTEM_PROCESS	2.37626e-06	CCL4,CD79A,IL21,IL7R,KIR2DL1,MS4A1,TCF7	0.00196042
94	51	31	3	CELLULAR_DEFENSE_RESPONSE	0.000177141	CD19,ITK,KLRC3	0.0365353
96	128	211	10	BEHAVIOR	1.91286e-05	CCL13,CCL21,CX3CL1,FOSB,LEP,NPY2R,PF4,S100B,SAA1,TACR1	0.0157811
96	283	211	14	RESPONSE_TO_EXTERNAL_STIMULUS	7.76039e-05	ALB,AOC3,CCL13,CCL21,CDO1,CX3CL1,LEP,LYVE1,MMRN1,PF4,PTX3,SAA1,SST,TACR1	0.0320116
100	126	93	10	TISSUE_DEVELOPMENT	8.28216e-09	BNC1,GJB5,KLK5,KLK8,KRT16,KRT17,KRT5,KRT6A,SCEL,SPRR1B	2.27759e-06
100	63	93	8	EPIDERMIS_DEVELOPMENT	6.62055e-09	BNC1,GJB5,KLK5,KRT16,KRT17,KRT5,SCEL,SPRR1B	2.27759e-06
100	71	93	9	ECTODERM_DEVELOPMENT	7.26788e-10	BNC1,GJB5,KLK5,KRT16,KRT17,KRT5,KRT6A,SCEL,SPRR1B	5.996e-07
103	126	62	7	TISSUE_DEVELOPMENT	1.12002e-06	COL17A1,DCT,KLK7,KLK8,KRT14,KRT17,KRT5	0.000308005
103	63	62	6	EPIDERMIS_DEVELOPMENT	2.84594e-07	COL17A1,DCT,KLK7,KRT14,KRT17,KRT5	0.00023479
103	71	62	6	ECTODERM_DEVELOPMENT	5.84022e-07	COL17A1,DCT,KLK7,KRT14,KRT17,KRT5	0.000240909
111	138	87	7	REPRODUCTIVE_PROCESS	2.00895e-05	AMHR2,CLGN,DNALI1,PSG4,PSG5,RLN2,TAC1	0.0165738
111	225	87	8	REPRODUCTION	6.49661e-05	AMHR2,CLGN,DNALI1,PSG4,PSG5,RLN2,SERPINA5,TAC1	0.0267985
116	126	31	4	TISSUE_DEVELOPMENT	0.000148311	DCT,KLK5,KLK7,KLK8	0.0203927
116	63	31	3	EPIDERMIS_DEVELOPMENT	0.000331917	DCT,KLK5,KLK7	0.0391188
116	108	31	4	CENTRAL_NERVOUS_SYSTEM_DEVELOPMENT	8.15899e-05	ALK,DNER,POU3F3,ZIC1	0.0170152
116	71	31	3	ECTODERM_DEVELOPMENT	0.000472171	DCT,KLK5,KLK7	0.0486926
121	63	19	3	EPIDERMIS_DEVELOPMENT	7.42914e-05	CASP14,HOXB13,KRT16	0.0438126
121	71	19	3	ECTODERM_DEVELOPMENT	0.000106212	CASP14,HOXB13,KRT16	0.0438126
124	126	84	12	TISSUE_DEVELOPMENT	8.15337e-12	BNC1,GJB5,KLK5,KLK7,KLK8,KRT14,KRT16,KRT6A,KRT6B,SCEL,SPRR1A,TGM5	3.36326e-09
124	63	84	9	EPIDERMIS_DEVELOPMENT	9.50898e-11	BNC1,GJB5,KLK5,KLK7,KRT14,KRT16,SCEL,SPRR1A,TGM5	2.61497e-08
124	71	84	11	ECTODERM_DEVELOPMENT	2.7045e-13	BNC1,GJB5,KLK5,KLK7,KRT14,KRT16,KRT6A,KRT6B,SCEL,SPRR1A,TGM5	2.23122e-10
126	242	25	5	DEFENSE_RESPONSE	5.27349e-05	CCR2,CRTAM,IL18RAP,ITK,LILRA3	0.0435063
126	83	25	3	LOCOMOTORY_BEHAVIOR	0.000391307	CCL7,CCR2,XCL1	0.0449596
126	93	25	3	CELLULAR_CATION_HOMEOSTASIS	0.000546344	CCL7,CCR2,XCL1	0.0449596
126	209	25	4	IMMUNE_RESPONSE	0.00043479	CCR2,CRTAM,FCN1,IL7R	0.0449596
126	95	25	3	CATION_HOMEOSTASIS	0.000581421	CCL7,CCR2,XCL1	0.0449596
152	31	30	3	RESPONSE_TO_EXTRACELLULAR_STIMULUS	3.5612e-05	ALB,LEP,SST	0.0146899
152	27	30	3	RESPONSE_TO_NUTRIENT_LEVELS	2.33047e-05	ALB,LEP,SST	0.0146899
153	140	254	10	MULTI_ORGANISM_PROCESS	0.000193191	ALB,CRHBP,HPGD,ITLN1,LALBA,LIPE,PTGFR,SCGB1A1,SPRR2G,STAB2	0.0267607
153	31	254	5	RESPONSE_TO_EXTRACELLULAR_STIMULUS	0.000194623	ALB,CARTPT,LEP,PPARG,SST	0.0267607
153	128	254	12	BEHAVIOR	2.80853e-06	CARTPT,CNR1,CRHBP,CX3CL1,CXCL6,FOSB,LEP,NPY2R,PF4,S100B,SAA1,TACR1	0.00231704
153	27	254	5	RESPONSE_TO_NUTRIENT_LEVELS	9.79697e-05	ALB,CARTPT,LEP,PPARG,SST	0.0202063
153	284	254	17	RESPONSE_TO_CHEMICAL_STIMULUS	1.25132e-05	ABCB1,ANGPTL7,CX3CL1,CXCL6,GLYAT,GPX3,GYS2,HSPB3,HSPB7,KCNIP2,LIPE,PF4,PPARG,SAA1,SST,UGT2B11,UGT2B28	0.00516169
157	71	41	4	ECTODERM_DEVELOPMENT	4.84947e-05	CALML5,KRT13,KRT6A,SPRR1B	0.0400081
159	242	38	6	DEFENSE_RESPONSE	3.79459e-05	GNLY,KIR2DL4,LALBA,PRF1,S100A7,TRAT1	0.0156527
159	51	38	4	CELLULAR_DEFENSE_RESPONSE	9.54864e-06	GNLY,KIR2DL4,PRF1,TRAT1	0.00787762
167	31	147	5	RESPONSE_TO_EXTRACELLULAR_STIMULUS	1.44342e-05	ALB,CARTPT,LEP,NPY,SST	0.00595411
167	78	147	6	MONOCARBOXYLIC_ACID_METABOLIC_PROCESS	0.000145987	ABCD2,AGXT,ALDH1L1,ALOX15B,CYP4F8,GLYAT	0.0401464
167	27	147	5	RESPONSE_TO_NUTRIENT_LEVELS	7.08813e-06	ALB,CARTPT,LEP,NPY,SST	0.00584771
170	209	15	4	IMMUNE_RESPONSE	5.25909e-05	KIR2DL1,KIR2DL3,MS4A1,NCR1	0.0144625
170	293	15	5	IMMUNE_SYSTEM_PROCESS	8.7019e-06	IL21,KIR2DL1,KIR2DL3,MS4A1,NCR1	0.00717907
170	51	15	3	CELLULAR_DEFENSE_RESPONSE	1.86646e-05	KIR2DL4,KIR3DL2,NCR1	0.00769913
179	126	117	12	TISSUE_DEVELOPMENT	4.33526e-10	DCT,KLK5,KLK7,KLK8,KRT16,KRT17,KRT6A,KRT6B,LAMB3,MGP,S100A7,SCEL	1.7883e-07
179	63	117	8	EPIDERMIS_DEVELOPMENT	4.08374e-08	DCT,KLK5,KLK7,KRT16,KRT17,LAMB3,S100A7,SCEL	1.12303e-05
179	71	117	10	ECTODERM_DEVELOPMENT	2.66945e-10	DCT,KLK5,KLK7,KRT16,KRT17,KRT6A,KRT6B,LAMB3,S100A7,SCEL	1.7883e-07
180	126	37	4	TISSUE_DEVELOPMENT	0.000298897	KLK5,KRT16,SCEL,TGM5	0.0432845
180	63	37	4	EPIDERMIS_DEVELOPMENT	1.9972e-05	KLK5,KRT16,SCEL,TGM5	0.0132421
180	71	37	4	ECTODERM_DEVELOPMENT	3.2102e-05	KLK5,KRT16,SCEL,TGM5	0.0132421
181	128	12	3	BEHAVIOR	0.00014374	CCL1,CCL20,PROK2	0.0395286
181	83	12	3	LOCOMOTORY_BEHAVIOR	3.95175e-05	CCL1,CCL20,PROK2	0.026675
181	283	12	4	RESPONSE_TO_EXTERNAL_STIMULUS	6.46667e-05	CCL1,CCL20,ORM1,PROK2	0.026675
187	140	20	4	MULTI_ORGANISM_PROCESS	3.72204e-05	PSG1,PSG4,PSG5,PSG8	0.0102356
187	46	20	4	FEMALE_PREGNANCY	4.30954e-07	PSG1,PSG4,PSG5,PSG8	0.000355537
187	138	20	4	REPRODUCTIVE_PROCESS	3.51793e-05	PSG1,PSG4,PSG5,PSG8	0.0102356
187	225	20	4	REPRODUCTION	0.000233918	PSG1,PSG4,PSG5,PSG8	0.0482455
190	242	52	8	DEFENSE_RESPONSE	2.30927e-06	CCL11,IL5,ITK,KIR2DL4,NCR1,PTPRC,TPSAB1,TRAT1	0.00190515
190	30	52	3	IMMUNE_EFFECTOR_PROCESS	0.00016998	FCN1,NCR1,PTPRC	0.0175292
190	293	52	7	IMMUNE_SYSTEM_PROCESS	8.37938e-05	CD274,FCN1,MAP4K1,NCR1,PTPRC,SIT1,TRAT1	0.013826
190	137	52	5	REGULATION_OF_MULTICELLULAR_ORGANISMAL_PROCESS	0.000133535	GP1BA,NCR1,PTPRC,SIT1,TRAT1	0.0175292
190	60	52	4	REGULATION_OF_IMMUNE_SYSTEM_PROCESS	6.43115e-05	NCR1,PTPRC,SIT1,TRAT1	0.0132643
190	51	52	4	CELLULAR_DEFENSE_RESPONSE	3.37602e-05	ITK,KIR2DL4,NCR1,TRAT1	0.0111963
190	29	52	3	REGULATION_OF_IMMUNE_RESPONSE	0.000153374	NCR1,PTPRC,TRAT1	0.0175292
197	140	28	4	MULTI_ORGANISM_PROCESS	0.000148048	S100A12,S100A7,SPRR2D,SPRR2G	0.0224929
197	126	28	4	TISSUE_DEVELOPMENT	9.84939e-05	KRT13,S100A7,SCEL,SPRR1B	0.0224929
197	63	28	4	EPIDERMIS_DEVELOPMENT	6.37758e-06	KRT13,S100A7,SCEL,SPRR1B	0.00424549
197	71	28	4	ECTODERM_DEVELOPMENT	1.02921e-05	KRT13,S100A7,SCEL,SPRR1B	0.00424549
200	126	44	5	TISSUE_DEVELOPMENT	3.97571e-05	GJB5,KLK8,KRT6B,KRT83,KRT85	0.0265169
200	71	44	4	ECTODERM_DEVELOPMENT	6.42835e-05	GJB5,KRT6B,KRT83,KRT85	0.0265169
204	126	75	16	TISSUE_DEVELOPMENT	0	DCT,GJB5,KLK5,KLK7,KLK8,KRT14,KRT15,KRT16,KRT17,KRT5,KRT6A,KRT6B,SCEL,SPRR1A,SPRR1B,TGM5	0
204	9	75	3	EMBRYO_IMPLANTATION	1.12572e-05	SCGB1A1,SPRR2D,SPRR2G	0.00116089
204	14	75	3	KERATINOCYTE_DIFFERENTIATION	4.78714e-05	SCEL,SPRR1A,SPRR1B	0.00438821
204	63	75	13	EPIDERMIS_DEVELOPMENT	0	DCT,GJB5,KLK5,KLK7,KRT14,KRT15,KRT16,KRT17,KRT5,SCEL,SPRR1A,SPRR1B,TGM5	0
204	71	75	15	ECTODERM_DEVELOPMENT	0	DCT,GJB5,KLK5,KLK7,KRT14,KRT15,KRT16,KRT17,KRT5,KRT6A,KRT6B,SCEL,SPRR1A,SPRR1B,TGM5	0
210	68	23	3	CELL_ACTIVATION	0.00016834	CD79A,IL21,LAX1	0.0198401
210	59	23	3	POSITIVE_REGULATION_OF_MULTICELLULAR_ORGANISMAL_PROCESS	0.00011023	CD79A,IFNG,IL21	0.0167445
210	61	23	3	LEUKOCYTE_ACTIVATION	0.000121778	CD79A,IL21,LAX1	0.0167445
210	209	23	4	IMMUNE_RESPONSE	0.000311371	CD79A,CXCL13,LAX1,POU2AF1	0.027164
210	293	23	5	IMMUNE_SYSTEM_PROCESS	8.52647e-05	CD79A,CXCL13,IL21,LAX1,POU2AF1	0.0167445
210	55	23	3	LYMPHOCYTE_ACTIVATION	8.93291e-05	CD79A,IL21,LAX1	0.0167445
210	137	23	4	REGULATION_OF_MULTICELLULAR_ORGANISMAL_PROCESS	6.11141e-05	CD79A,IFNG,IL21,LAX1	0.0167445
210	60	23	3	REGULATION_OF_IMMUNE_SYSTEM_PROCESS	0.00011591	CD79A,IL21,LAX1	0.0167445
217	128	231	12	BEHAVIOR	1.04067e-06	CARTPT,CCL21,CNR1,CX3CL1,CXCL6,FGF2,FOSB,LEP,NPY2R,S100B,SAA1,TACR1	0.000858554
217	112	231	8	GENERATION_OF_PRECURSOR_METABOLITES_AND_ENERGY	0.000450859	ADH7,ADIPOQ,AKR1C1,AOC3,AQP7,CDO1,GYS2,LEP	0.0464948
217	110	231	8	METAL_ION_TRANSPORT	0.000399288	CSN2,KCNA2,KCNE1,KCNIP2,KCNS1,RYR3,SCN4A,SCN4B	0.0464948
217	284	231	15	RESPONSE_TO_CHEMICAL_STIMULUS	5.75726e-05	ANGPTL7,CCL21,CX3CL1,CXCL6,FGF2,GLYAT,GPX3,GYS2,HSPB7,KCNIP2,LIPE,SAA1,SST,UGT2B11,UGT2B28	0.0118744
217	283	231	15	RESPONSE_TO_EXTERNAL_STIMULUS	5.53117e-05	ALB,AOC3,CARTPT,CCL21,CDO1,CX3CL1,CXCL6,FGF2,LEP,LYVE1,MMRN1,PTX3,SAA1,SST,TACR1	0.0118744
217	172	231	11	ION_TRANSPORT	0.000107601	CSN2,FXYD1,KCNA2,KCNE1,KCNIP2,KCNS1,RYR3,SCN4A,SCN4B,SLCO1B1,SLCO1B3	0.0177542
223	68	63	4	CELL_ACTIVATION	0.000222447	CD3E,CD7,PTPRC,ZAP70	0.00797907
223	46	63	4	POSITIVE_REGULATION_OF_IMMUNE_SYSTEM_PROCESS	4.79096e-05	CD3E,PTPRC,TRAT1,ZAP70	0.00282324
223	242	63	11	DEFENSE_RESPONSE	7.10092e-09	CCR7,CD19,ITK,KIR2DL4,KIR3DL2,NCR1,PLA2G2D,PRF1,PTPRC,TRAT1,XCR1	1.46457e-06
223	83	63	4	LOCOMOTORY_BEHAVIOR	0.000477876	CCL1,CCR7,CXCL13,XCR1	0.0146018
223	27	63	3	REGULATION_OF_T_CELL_ACTIVATION	0.000218706	CD3E,PTPRC,ZAP70	0.00797907
223	59	63	6	POSITIVE_REGULATION_OF_MULTICELLULAR_ORGANISMAL_PROCESS	2.10736e-07	CARD11,CD3E,IFNG,PTPRC,TRAT1,ZAP70	3.47715e-05
223	30	63	3	IMMUNE_EFFECTOR_PROCESS	0.000300735	FCN1,NCR1,PTPRC	0.00992427
223	61	63	4	LEUKOCYTE_ACTIVATION	0.000145852	CD3E,CD7,PTPRC,ZAP70	0.00633306
223	93	63	6	CELLULAR_CATION_HOMEOSTASIS	3.17495e-06	CCL1,CCR7,CD52,CXCL13,PTPRC,XCR1	0.000370784
223	209	63	11	IMMUNE_RESPONSE	1.52401e-09	AIM2,CD7,CXCL13,FCN1,IL7R,KIR2DL3,MS4A1,NCR1,PTPRC,TRAT1,ZAP70	6.09776e-07
223	20	63	3	POSITIVE_REGULATION_OF_T_CELL_ACTIVATION	8.71282e-05	CD3E,PTPRC,ZAP70	0.00471782
223	51	63	3	REGULATION_OF_RESPONSE_TO_STIMULUS	0.00144466	NCR1,PTPRC,TRAT1	0.0361164
223	189	63	6	HOMEOSTATIC_PROCESS	0.000175519	CCL1,CCR7,CD52,CXCL13,PTPRC,XCR1	0.00724016
223	131	63	6	CELLULAR_HOMEOSTASIS	2.28707e-05	CCL1,CCR7,CD52,CXCL13,PTPRC,XCR1	0.0017153
223	22	63	3	POSITIVE_REGULATION_OF_LYMPHOCYTE_ACTIVATION	0.000116964	CD3E,PTPRC,ZAP70	0.00536087
223	293	63	13	IMMUNE_SYSTEM_PROCESS	3.44621e-10	AIM2,CD3E,CD7,CXCL13,FCN1,IL7R,KIR2DL3,MAL,MS4A1,NCR1,PTPRC,TRAT1,ZAP70	2.84313e-07
223	41	63	4	T_CELL_ACTIVATION	3.02242e-05	CD3E,CD7,PTPRC,ZAP70	0.00207791
223	140	63	6	CHEMICAL_HOMEOSTASIS	3.32964e-05	CCL1,CCR7,CD52,CXCL13,PTPRC,XCR1	0.00211304
223	114	63	6	ION_HOMEOSTASIS	1.03414e-05	CCL1,CCR7,CD52,CXCL13,PTPRC,XCR1	0.000853168
223	33	63	3	REGULATION_OF_LYMPHOCYTE_ACTIVATION	0.000400367	CD3E,PTPRC,ZAP70	0.012704
223	55	63	4	LYMPHOCYTE_ACTIVATION	9.72156e-05	CD3E,CD7,PTPRC,ZAP70	0.00471782
223	95	63	6	CATION_HOMEOSTASIS	3.59548e-06	CCL1,CCR7,CD52,CXCL13,PTPRC,XCR1	0.000370784
223	137	63	7	REGULATION_OF_MULTICELLULAR_ORGANISMAL_PROCESS	2.19447e-06	CARD11,CD3E,IFNG,NCR1,PTPRC,TRAT1,ZAP70	0.000301739
223	60	63	5	REGULATION_OF_IMMUNE_SYSTEM_PROCESS	6.28922e-06	CD3E,NCR1,PTPRC,TRAT1,ZAP70	0.000576512
223	51	63	7	CELLULAR_DEFENSE_RESPONSE	2.21737e-09	CD19,ITK,KIR2DL4,KIR3DL2,NCR1,PRF1,TRAT1	6.09776e-07
223	29	63	3	REGULATION_OF_IMMUNE_RESPONSE	0.00027151	NCR1,PTPRC,TRAT1	0.00933315
235	126	57	8	TISSUE_DEVELOPMENT	3.25149e-08	CASP14,KLK8,KRT16,KRT6B,KRT83,S100A7,TGM5,TRIM15	2.68248e-05
235	63	57	5	EPIDERMIS_DEVELOPMENT	4.87063e-06	CASP14,KRT16,KRT83,S100A7,TGM5	0.00133942
235	71	57	6	ECTODERM_DEVELOPMENT	3.51511e-07	CASP14,KRT16,KRT6B,KRT83,S100A7,TGM5	0.000144998
236	140	199	12	MULTI_ORGANISM_PROCESS	5.60239e-07	ALB,CRHBP,ITLN1,LALBA,LIPE,OXTR,PGLYRP1,SCGB1A1,SPRR2D,SPRR2F,SPRR2G,STAB2	0.000462197
236	46	199	7	FEMALE_PREGNANCY	3.00197e-06	CRHBP,LIPE,OXTR,SCGB1A1,SPRR2D,SPRR2F,SPRR2G	0.00117694
236	138	199	10	REPRODUCTIVE_PROCESS	2.22325e-05	ADAM2,CRHBP,LHCGR,LIPE,OXTR,SCGB1A1,SPRR2D,SPRR2F,SPRR2G,ZP2	0.00366837
236	284	199	15	RESPONSE_TO_CHEMICAL_STIMULUS	1.00251e-05	ANGPTL7,CES1,CXCL2,GLYAT,GPX3,GYS2,HSPB3,HSPB7,KCNIP2,LIPE,SAA1,SGK2,SST,UGT2B11,UGT2B28	0.00206767
236	9	199	4	EMBRYO_IMPLANTATION	4.2798e-06	SCGB1A1,SPRR2D,SPRR2F,SPRR2G	0.00117694
236	10	199	3	OVULATION_CYCLE	0.000293275	SPRR2D,SPRR2F,SPRR2G	0.0403253
238	159	34	5	SYNAPTIC_TRANSMISSION	3.36321e-05	CARTPT,DRD2,GRIA1,GRIA2,HRH3	0.021347
238	174	34	5	TRANSMISSION_OF_NERVE_IMPULSE	5.17504e-05	CARTPT,DRD2,GRIA1,GRIA2,HRH3	0.021347
248	140	203	10	MULTI_ORGANISM_PROCESS	2.98742e-05	ALB,CRHBP,ITLN1,LALBA,LIPE,OXTR,PGLYRP1,SCGB1A1,SPRR2F,SPRR2G	0.0179346
248	46	203	6	FEMALE_PREGNANCY	4.34777e-05	CRHBP,LIPE,OXTR,SCGB1A1,SPRR2F,SPRR2G	0.0179346
249	126	24	4	TISSUE_DEVELOPMENT	5.25234e-05	KRT6B,KRT85,S100A7,SCEL	0.0216659
249	63	24	3	EPIDERMIS_DEVELOPMENT	0.000152765	KRT85,S100A7,SCEL	0.0420104
249	71	24	4	ECTODERM_DEVELOPMENT	5.42173e-06	KRT6B,KRT85,S100A7,SCEL	0.00447293
267	128	285	15	BEHAVIOR	3.60459e-08	CCL21,CCL24,CCL27,CXCL2,CXCL5,CXCL6,DEFB1,KLK8,LEP,NPY2R,NPY,S100B,SAA1,TACR1,XCR1	2.97379e-05
267	83	285	10	LOCOMOTORY_BEHAVIOR	5.51776e-06	CCL21,CCL24,CCL27,CXCL2,CXCL5,CXCL6,DEFB1,NPY2R,SAA1,XCR1	0.00151738
267	284	285	18	RESPONSE_TO_CHEMICAL_STIMULUS	1.5317e-05	ANGPTL7,CCL21,CCL24,CCL27,CES1,CXCL2,CXCL5,CXCL6,DEFB1,GLYAT,GPX3,GYS2,HSPB7,KCNIP2,SAA1,SGK2,SST,XCR1	0.00315914
267	63	285	7	EPIDERMIS_DEVELOPMENT	0.000241852	CASP14,COL17A1,DCT,KLK5,KRT13,KRT14,KRT5	0.028504
267	283	285	20	RESPONSE_TO_EXTERNAL_STIMULUS	9.65574e-07	ALB,CCL21,CCL24,CCL27,CDO1,CXCL2,CXCL5,CXCL6,DEFB1,KLK8,LEP,LYVE1,MMRN1,NPY,PTX3,SAA1,SPRR3,SST,TACR1,XCR1	0.000398299
267	174	285	12	RESPONSE_TO_WOUNDING	0.000186845	CCL21,CCL24,CDO1,CXCL2,CXCL6,KLK8,LYVE1,MMRN1,PTX3,SPRR3,TACR1,XCR1	0.0256911
267	172	285	11	ION_TRANSPORT	0.000652318	CSN2,FXYD1,KCNA1,KCNA2,KCNE1,KCNIP2,KCNS1,NPY,RYR3,SLC22A3,SLCO1B3	0.0473574
267	71	285	7	ECTODERM_DEVELOPMENT	0.000508	CASP14,COL17A1,DCT,KLK5,KRT13,KRT14,KRT5	0.0465667
276	140	186	11	MULTI_ORGANISM_PROCESS	2.04744e-06	ALB,CRHBP,HPGD,ITLN1,LALBA,LIPE,OXTR,PGLYRP1,SCGB1A1,SPRR2D,STAB2	0.00168913
276	46	186	6	FEMALE_PREGNANCY	2.66116e-05	CRHBP,HPGD,LIPE,OXTR,SCGB1A1,SPRR2D	0.0109773
279	126	74	6	TISSUE_DEVELOPMENT	4.62031e-05	CALML5,GJB5,KLK8,KRT16,SCEL,T	0.0381175
281	126	61	11	TISSUE_DEVELOPMENT	4.42235e-12	COL17A1,DCT,GJB5,KLK5,KLK7,KLK8,KRT13,KRT14,KRT15,KRT6A,KRT6B	1.82422e-09
281	63	61	8	EPIDERMIS_DEVELOPMENT	2.13569e-10	COL17A1,DCT,GJB5,KLK5,KLK7,KRT13,KRT14,KRT15	5.87316e-08
281	71	61	10	ECTODERM_DEVELOPMENT	3.35509e-13	COL17A1,DCT,GJB5,KLK5,KLK7,KRT13,KRT14,KRT15,KRT6A,KRT6B	2.76795e-10
290	140	189	11	MULTI_ORGANISM_PROCESS	2.39321e-06	ALB,CRHBP,ITLN1,LALBA,LIPE,OXTR,PGLYRP1,SCGB1A1,SPRR2D,SPRR2F,SPRR2G	0.000958763
290	46	189	7	FEMALE_PREGNANCY	2.13095e-06	CRHBP,LIPE,OXTR,SCGB1A1,SPRR2D,SPRR2F,SPRR2G	0.000958763
290	138	189	9	REPRODUCTIVE_PROCESS	8.76354e-05	CRHBP,LHCGR,LIPE,OXTR,SCGB1A1,SPRR2D,SPRR2F,SPRR2G,ZP2	0.0180748
290	9	189	4	EMBRYO_IMPLANTATION	3.48641e-06	SCGB1A1,SPRR2D,SPRR2F,SPRR2G	0.000958763
290	10	189	3	OVULATION_CYCLE	0.000251971	SPRR2D,SPRR2F,SPRR2G	0.0415752
291	140	199	10	MULTI_ORGANISM_PROCESS	2.51883e-05	ALB,ITLN1,LALBA,LIPE,OXTR,PGLYRP1,SCGB1A1,SPRR2D,SPRR2F,SPRR2G	0.0103902
291	46	199	6	FEMALE_PREGNANCY	3.88969e-05	LIPE,OXTR,SCGB1A1,SPRR2D,SPRR2F,SPRR2G	0.0106966
291	138	199	9	REPRODUCTIVE_PROCESS	0.000129835	ADAM2,LHCGR,LIPE,OXTR,SCGB1A1,SPRR2D,SPRR2F,SPRR2G,ZP2	0.0267785
291	9	199	4	EMBRYO_IMPLANTATION	4.2798e-06	SCGB1A1,SPRR2D,SPRR2F,SPRR2G	0.00353083
291	10	199	3	OVULATION_CYCLE	0.000293275	SPRR2D,SPRR2F,SPRR2G	0.0483903

## Sheet: KEGG
Module_Number	# of gene in function	# of gene in module	# of common gene	Description	p-value	related_gene	adjusted_p-value
2	110	246	21	KEGG_CELL_CYCLE	2.22045e-16	BUB1B,BUB1,CCNA2,CCNB1,CCNB2,CCNE1,CCNE2,CDC20,CDC25A,CDC25C,CDC6,CDC7,E2F1,E2F2,ESPL1,MAD2L1,MCM2,PKMYT1,PLK1,PTTG1,TTK	4.13003e-14
2	102	246	14	KEGG_OOCYTE_MEIOSIS	2.03338e-09	AURKA,BUB1,CCNB1,CCNB2,CCNE1,CCNE2,CDC20,CDC25C,ESPL1,MAD2L1,PKMYT1,PLK1,PTTG1,SGOL1	1.2607e-07
2	62	246	6	KEGG_P53_SIGNALING_PATHWAY	0.000657443	CCNB1,CCNB2,CCNE1,CCNE2,GTSE1,RRM2	0.0244569
2	78	246	9	KEGG_PROGESTERONE_MEDIATED_OOCYTE_MATURATION	7.18552e-06	BUB1,CCNA2,CCNB1,CCNB2,CDC25A,CDC25C,MAD2L1,PKMYT1,PLK1	0.000334127
2	105	246	17	KEGG_SYSTEMIC_LUPUS_ERYTHEMATOSUS	2.34446e-12	H2AFX,H2AFZ,HIST1H2AD,HIST1H2AJ,HIST1H2AL,HIST1H2AM,HIST1H2BD,HIST1H2BE,HIST1H2BF,HIST1H2BH,HIST1H2BK,HIST1H2BL,HIST1H3C,HIST1H3D,HIST1H3H,HIST1H3J,HIST1H4D	2.18035e-10
3	110	277	19	KEGG_CELL_CYCLE	2.87881e-13	BUB1B,BUB1,CCNA2,CCNB1,CCNB2,CCNE2,CDC20,CDC25A,CDC25C,CDC6,E2F1,E2F2,ESPL1,MAD2L1,PCNA,PKMYT1,PLK1,PTTG1,TTK	5.35458e-11
3	102	277	13	KEGG_OOCYTE_MEIOSIS	7.86854e-08	AURKA,BUB1,CCNB1,CCNB2,CCNE2,CDC20,CDC25C,ESPL1,MAD2L1,PKMYT1,PLK1,PTTG1,SGOL1	4.87849e-06
3	90	277	7	KEGG_TOLL_LIKE_RECEPTOR_SIGNALING_PATHWAY	0.00176552	CD80,CXCL10,CXCL11,CXCL9,IFNB1,IRF7,STAT1	0.0469125
3	59	277	6	KEGG_RIG_I_LIKE_RECEPTOR_SIGNALING_PATHWAY	0.000935801	CXCL10,DDX58,IFIH1,IFNB1,IRF7,ISG15	0.0290098
3	48	277	6	KEGG_CYTOSOLIC_DNA_SENSING_PATHWAY	0.000304197	AIM2,CXCL10,DDX58,IFNB1,IRF7,ZBP1	0.0113161
3	78	277	9	KEGG_PROGESTERONE_MEDIATED_OOCYTE_MATURATION	1.85781e-05	BUB1,CCNA2,CCNB1,CCNB2,CDC25A,CDC25C,MAD2L1,PKMYT1,PLK1	0.000863881
3	105	277	17	KEGG_SYSTEMIC_LUPUS_ERYTHEMATOSUS	1.56741e-11	CD80,H2AFX,HIST1H2AJ,HIST1H2AL,HIST1H2AM,HIST1H2BE,HIST1H2BH,HIST1H2BK,HIST1H3B,HIST1H3C,HIST1H3H,HIST1H3J,HIST1H4D,HIST1H4K,HIST2H2AA3,HIST2H2AC,HIST2H3C	1.45769e-09
4	110	232	9	KEGG_CELL_CYCLE	7.2715e-05	BUB1B,BUB1,CCNE2,CDC25C,CDC6,E2F1,ESPL1,PKMYT1,PLK1	0.013525
4	102	232	8	KEGG_OOCYTE_MEIOSIS	0.000245618	AURKA,BUB1,CCNE2,CDC25C,ESPL1,PKMYT1,PLK1,SGOL1	0.0228425
4	39	232	5	KEGG_TASTE_TRANSDUCTION	0.000388759	GNAS,GNG13,GRM4,TAS1R3,TRPM5	0.024103
5	110	264	16	KEGG_CELL_CYCLE	1.62531e-10	BUB1B,BUB1,CCNA2,CCNB1,CCNB2,CCNE2,CDC20,CDC25C,CDC6,E2F1,ESPL1,MAD2L1,PKMYT1,PLK1,PTTG1,TTK	3.02308e-08
5	102	264	13	KEGG_OOCYTE_MEIOSIS	4.47917e-08	AURKA,BUB1,CCNB1,CCNB2,CCNE2,CDC20,CDC25C,ESPL1,MAD2L1,PKMYT1,PLK1,PTTG1,SGOL1	4.16563e-06
5	81	264	10	KEGG_ECM_RECEPTOR_INTERACTION	2.22881e-06	COL11A1,COL1A1,COL1A2,COL5A1,COL5A2,COMP,FN1,HMMR,IBSP,SDC1	0.000138187
5	78	264	9	KEGG_PROGESTERONE_MEDIATED_OOCYTE_MATURATION	1.26727e-05	BUB1,CCNA2,CCNB1,CCNB2,CDC25C,MAD2L1,PIK3R2,PKMYT1,PLK1	0.000471423
5	105	264	11	KEGG_SYSTEMIC_LUPUS_ERYTHEMATOSUS	3.58351e-06	CD80,FCGR3A,HIST1H2AD,HIST1H2AJ,HIST1H2AL,HIST1H2BH,HIST1H3B,HIST1H3C,HIST1H3G,HIST1H3J,HIST1H4B	0.000166633
6	230	288	25	KEGG_CYTOKINE_CYTOKINE_RECEPTOR_INTERACTION	6.00375e-12	CCL11,CCL7,CCR1,CCR2,CCR4,CCR5,CCR8,CXCL10,CXCL11,CXCL9,CXCR6,IFNG,IL10RA,IL12B,IL21R,IL21,INHBA,LTA,RELT,TNFRSF18,TNFRSF9,TNFSF13B,TNFSF18,TNFSF4,TNFSF8	2.79175e-10
6	172	288	18	KEGG_CHEMOKINE_SIGNALING_PATHWAY	1.10033e-08	CCL11,CCL7,CCR1,CCR2,CCR4,CCR5,CCR8,CXCL10,CXCL11,CXCL9,CXCR6,DOCK2,GNG13,HCK,NCF1,PIK3CG,PIK3R2,PIK3R5	2.27402e-07
6	187	288	12	KEGG_FOCAL_ADHESION	0.000399011	COL11A1,COL1A1,COL3A1,COL5A1,COL5A2,COMP,FN1,IBSP,ITGA4,PIK3CG,PIK3R2,PIK3R5	0.0037108
6	81	288	9	KEGG_ECM_RECEPTOR_INTERACTION	3.43029e-05	COL11A1,COL1A1,COL3A1,COL5A1,COL5A2,COMP,FN1,IBSP,ITGA4	0.000404628
6	119	288	21	KEGG_CELL_ADHESION_MOLECULES_CAMS	2.15383e-14	CD28,CD4,CD6,CD80,CD86,CTLA4,HLA-DMB,HLA-DOA,HLA-DPB1,HLA-DQA1,HLA-DRA,HLA-DRB5,ICOS,ITGA4,ITGAL,ITGAM,ITGB2,PDCD1,PTPRC,SELL,VCAN	2.00306e-12
6	73	288	12	KEGG_ANTIGEN_PROCESSING_AND_PRESENTATION	2.09488e-08	CD4,CTSB,CTSS,HLA-DMB,HLA-DOA,HLA-DPB1,HLA-DQA1,HLA-DRA,HLA-DRB5,IFI30,KIR2DL3,LTA	3.54225e-07
6	90	288	9	KEGG_TOLL_LIKE_RECEPTOR_SIGNALING_PATHWAY	7.93479e-05	CD80,CD86,CXCL10,CXCL11,CXCL9,IL12B,PIK3CG,PIK3R2,PIK3R5	0.000819928
6	137	288	8	KEGG_JAK_STAT_SIGNALING_PATHWAY	0.00641718	IFNG,IL10RA,IL12B,IL21R,IL21,PIK3CG,PIK3R2,PIK3R5	0.0477438
6	78	288	8	KEGG_HEMATOPOIETIC_CELL_LINEAGE	0.000165687	CD4,CD5,FCGR1A,HLA-DRA,HLA-DRB5,ITGA4,ITGAM,TFRC	0.00162199
6	121	288	9	KEGG_NATURAL_KILLER_CELL_MEDIATED_CYTOTOXICITY	0.000739755	FCGR3A,HCST,IFNG,ITGAL,ITGB2,KIR2DL3,PIK3CG,PIK3R2,PIK3R5	0.00655212
6	103	288	10	KEGG_T_CELL_RECEPTOR_SIGNALING_PATHWAY	4.12609e-05	CD28,CD4,CTLA4,ICOS,IFNG,PDCD1,PIK3CG,PIK3R2,PIK3R5,PTPRC	0.000451443
6	87	288	10	KEGG_FC_GAMMA_R_MEDIATED_PHAGOCYTOSIS	9.27607e-06	DOCK2,FCGR1A,FCGR2A,FCGR3A,HCK,NCF1,PIK3CG,PIK3R2,PIK3R5,PTPRC	0.000123239
6	101	288	10	KEGG_LEUKOCYTE_TRANSENDOTHELIAL_MIGRATION	3.48067e-05	ITGA4,ITGAL,ITGAM,ITGB2,MMP9,NCF1,NCF2,PIK3CG,PIK3R2,PIK3R5	0.000404628
6	42	288	12	KEGG_INTESTINAL_IMMUNE_NETWORK_FOR_IGA_PRODUCTION	2.19362e-11	CD28,CD80,CD86,HLA-DMB,HLA-DOA,HLA-DPB1,HLA-DQA1,HLA-DRA,HLA-DRB5,ICOS,ITGA4,TNFSF13B	6.10365e-10
6	193	288	10	KEGG_REGULATION_OF_ACTIN_CYTOSKELETON	0.00565363	FN1,ITGA4,ITGAL,ITGAM,ITGAX,ITGB2,NCKAP1L,PIK3CG,PIK3R2,PIK3R5	0.0438156
6	78	288	6	KEGG_PROGESTERONE_MEDIATED_OOCYTE_MATURATION	0.00475475	CCNB2,PIK3CG,PIK3R2,PIK3R5,PKMYT1,PLK1	0.0401992
6	40	288	12	KEGG_TYPE_I_DIABETES_MELLITUS	1.14868e-11	CD28,CD80,CD86,HLA-DMB,HLA-DOA,HLA-DPB1,HLA-DQA1,HLA-DRA,HLA-DRB5,IFNG,IL12B,LTA	4.27309e-10
6	36	288	4	KEGG_ALDOSTERONE_REGULATED_SODIUM_REABSORPTION	0.00564357	ATP1A3,PIK3CG,PIK3R2,PIK3R5	0.0438156
6	61	288	16	KEGG_LEISHMANIA_INFECTION	4.10783e-14	FCGR1A,FCGR2A,FCGR3A,HLA-DMB,HLA-DOA,HLA-DPB1,HLA-DQA1,HLA-DRA,HLA-DRB5,IFNG,IL12B,ITGA4,ITGAM,ITGB2,NCF1,NCF2	2.54685e-12
6	26	288	7	KEGG_ASTHMA	5.7784e-07	CCL11,HLA-DMB,HLA-DOA,HLA-DPB1,HLA-DQA1,HLA-DRA,HLA-DRB5	8.26755e-06
6	44	288	10	KEGG_AUTOIMMUNE_THYROID_DISEASE	1.23053e-08	CD28,CD80,CD86,CTLA4,HLA-DMB,HLA-DOA,HLA-DPB1,HLA-DQA1,HLA-DRA,HLA-DRB5	2.28879e-07
6	105	288	24	KEGG_SYSTEMIC_LUPUS_ERYTHEMATOSUS	0	C1QB,C1QC,C2,CD28,CD80,CD86,FCGR1A,FCGR2A,FCGR3A,HIST1H2AJ,HIST1H2AL,HIST1H2BJ,HIST1H3C,HIST1H3D,HIST1H3H,HIST1H3J,HIST3H2BB,HLA-DMB,HLA-DOA,HLA-DPB1,HLA-DQA1,HLA-DRA,HLA-DRB5,IFNG	0
6	33	288	11	KEGG_ALLOGRAFT_REJECTION	2.29707e-11	CD28,CD80,CD86,HLA-DMB,HLA-DOA,HLA-DPB1,HLA-DQA1,HLA-DRA,HLA-DRB5,IFNG,IL12B	6.10365e-10
6	36	288	11	KEGG_GRAFT_VERSUS_HOST_DISEASE	6.75937e-11	CD28,CD80,CD86,HLA-DMB,HLA-DOA,HLA-DPB1,HLA-DQA1,HLA-DRA,HLA-DRB5,IFNG,KIR2DL3	1.57155e-09
6	65	288	11	KEGG_VIRAL_MYOCARDITIS	6.00683e-08	CD28,CD80,CD86,HLA-DMB,HLA-DOA,HLA-DPB1,HLA-DQA1,HLA-DRA,HLA-DRB5,ITGAL,ITGB2	9.31058e-07
7	230	189	10	KEGG_CYTOKINE_CYTOKINE_RECEPTOR_INTERACTION	0.000951333	BMPR1B,CCL11,CCR8,CXCL10,CXCL11,CXCL9,IFNB1,INHBA,TNFRSF9,TNFSF4	0.0294913
7	110	189	10	KEGG_CELL_CYCLE	1.85432e-06	BUB1B,BUB1,CCNA2,CCNB1,CCNB2,CDC25C,ESPL1,PKMYT1,PLK1,PTTG1	0.000114968
7	102	189	10	KEGG_OOCYTE_MEIOSIS	9.22406e-07	AURKA,BUB1,CCNB1,CCNB2,CDC25C,ESPL1,PKMYT1,PLK1,PTTG1,SGOL1	8.57838e-05
7	187	189	9	KEGG_FOCAL_ADHESION	0.000835751	COL11A1,COL1A1,COL1A2,COL5A1,COL5A2,COMP,FN1,IBSP,MYLK2	0.0294913
7	81	189	10	KEGG_ECM_RECEPTOR_INTERACTION	1.03288e-07	COL11A1,COL1A1,COL1A2,COL5A1,COL5A2,COMP,FN1,HMMR,IBSP,SDC1	1.92115e-05
7	78	189	7	KEGG_PROGESTERONE_MEDIATED_OOCYTE_MATURATION	7.37697e-05	BUB1,CCNA2,CCNB1,CCNB2,CDC25C,PKMYT1,PLK1	0.00343029
8	110	266	22	KEGG_CELL_CYCLE	0	BUB1B,BUB1,CCNA2,CCNB1,CCNB2,CCND1,CCNE1,CCNE2,CDC20,CDC25A,CDC25C,CDC6,E2F1,E2F2,ESPL1,MAD2L1,MCM2,MCM4,PKMYT1,PLK1,PTTG1,TTK	0
8	102	266	14	KEGG_OOCYTE_MEIOSIS	5.56728e-09	AURKA,BUB1,CCNB1,CCNB2,CCNE1,CCNE2,CDC20,CDC25C,ESPL1,MAD2L1,PKMYT1,PLK1,PTTG1,SGOL1	5.17757e-07
8	62	266	7	KEGG_P53_SIGNALING_PATHWAY	0.000143025	CCNB1,CCNB2,CCND1,CCNE1,CCNE2,GTSE1,RRM2	0.00665064
8	78	266	9	KEGG_PROGESTERONE_MEDIATED_OOCYTE_MATURATION	1.34598e-05	BUB1,CCNA2,CCNB1,CCNB2,CDC25A,CDC25C,MAD2L1,PKMYT1,PLK1	0.00083451
10	110	269	17	KEGG_CELL_CYCLE	2.12939e-11	BUB1,CCNB1,CCNE2,CDC20,CDC25C,CDC6,E2F1,E2F5,ESPL1,MCM4,PKMYT1,PLK1,PRKDC,PTTG1,RAD21,TTK,YWHAZ	3.96066e-09
10	102	269	12	KEGG_OOCYTE_MEIOSIS	4.44473e-07	AURKA,BUB1,CCNB1,CCNE2,CDC20,CDC25C,ESPL1,PKMYT1,PLK1,PTTG1,SGOL1,YWHAZ	2.75573e-05
10	105	269	14	KEGG_SYSTEMIC_LUPUS_ERYTHEMATOSUS	9.432e-09	HIST1H2AD,HIST1H2AJ,HIST1H2AM,HIST1H2BD,HIST1H2BE,HIST1H2BF,HIST1H2BG,HIST1H2BM,HIST1H3B,HIST1H3D,HIST1H3J,HIST1H4D,HIST2H2AC,HIST2H3C	8.77176e-07
11	110	215	16	KEGG_CELL_CYCLE	7.41696e-12	BUB1B,BUB1,CCNA2,CCNB1,CCNB2,CCNE2,CDC20,CDC25C,CDC6,E2F1,ESPL1,MCM4,PKMYT1,PLK1,PTTG1,TTK	1.37955e-09
11	102	215	12	KEGG_OOCYTE_MEIOSIS	3.88608e-08	AURKA,BUB1,CCNB1,CCNB2,CCNE2,CDC20,CDC25C,ESPL1,PKMYT1,PLK1,PTTG1,SGOL1	3.61406e-06
11	78	215	7	KEGG_PROGESTERONE_MEDIATED_OOCYTE_MATURATION	0.000164743	BUB1,CCNA2,CCNB1,CCNB2,CDC25C,PKMYT1,PLK1	0.010214
12	24	231	4	KEGG_HOMOLOGOUS_RECOMBINATION	0.000539372	NBN,RAD51,RAD54B,RAD54L	0.0200646
12	110	231	19	KEGG_CELL_CYCLE	1.06581e-14	BUB1B,BUB1,CCNA2,CCNB1,CCNB2,CCNE2,CDC20,CDC25A,CDC25C,CDC6,E2F1,ESPL1,MAD2L1,PKMYT1,PLK1,PTTG1,RAD21,TTK,YWHAZ	1.98241e-12
12	102	231	14	KEGG_OOCYTE_MEIOSIS	8.96585e-10	AURKA,BUB1,CCNB1,CCNB2,CCNE2,CDC20,CDC25C,ESPL1,MAD2L1,PKMYT1,PLK1,PTTG1,SGOL1,YWHAZ	8.33824e-08
12	62	231	6	KEGG_P53_SIGNALING_PATHWAY	0.000471979	CCNB1,CCNB2,CCNE2,GTSE1,RRM2B,RRM2	0.0200646
12	78	231	9	KEGG_PROGESTERONE_MEDIATED_OOCYTE_MATURATION	4.31207e-06	BUB1,CCNA2,CCNB1,CCNB2,CDC25A,CDC25C,MAD2L1,PKMYT1,PLK1	0.000267348
13	110	262	16	KEGG_CELL_CYCLE	1.45197e-10	BUB1B,BUB1,CCNA2,CCNB1,CCNB2,CCNE2,CDC20,CDC25C,CDC6,E2F1,ESPL1,MAD2L1,PKMYT1,PLK1,PTTG1,TTK	2.70067e-08
13	102	262	13	KEGG_OOCYTE_MEIOSIS	4.09556e-08	AURKA,BUB1,CCNB1,CCNB2,CCNE2,CDC20,CDC25C,ESPL1,MAD2L1,PKMYT1,PLK1,PTTG1,SGOL1	3.80887e-06
13	78	262	8	KEGG_PROGESTERONE_MEDIATED_OOCYTE_MATURATION	8.61773e-05	BUB1,CCNA2,CCNB1,CCNB2,CDC25C,MAD2L1,PKMYT1,PLK1	0.00534299
14	187	196	11	KEGG_FOCAL_ADHESION	5.22797e-05	COL11A1,COL1A1,COL1A2,COL5A1,COL5A2,COMP,FN1,IBSP,ITGA11,SPP1,TNR	0.00486202
14	81	196	12	KEGG_ECM_RECEPTOR_INTERACTION	9.32332e-10	COL11A1,COL1A1,COL1A2,COL5A1,COL5A2,COMP,FN1,HMMR,IBSP,ITGA11,SPP1,TNR	1.73414e-07
15	110	264	19	KEGG_CELL_CYCLE	1.21236e-13	BUB1B,BUB1,CCNA2,CCNB1,CCNB2,CCNE2,CDC20,CDC25A,CDC25C,CDC6,E2F1,E2F2,ESPL1,MAD2L1,MCM4,PKMYT1,PLK1,PTTG1,TTK	1.1275e-11
15	102	264	13	KEGG_OOCYTE_MEIOSIS	4.47917e-08	AURKA,BUB1,CCNB1,CCNB2,CCNE2,CDC20,CDC25C,ESPL1,MAD2L1,PKMYT1,PLK1,PTTG1,SGOL1	2.77709e-06
15	81	264	9	KEGG_ECM_RECEPTOR_INTERACTION	1.72798e-05	COL11A1,COL1A1,COL1A2,COL5A1,COL5A2,COMP,FN1,HMMR,IBSP	0.00064281
15	78	264	9	KEGG_PROGESTERONE_MEDIATED_OOCYTE_MATURATION	1.26727e-05	BUB1,CCNA2,CCNB1,CCNB2,CDC25A,CDC25C,MAD2L1,PKMYT1,PLK1	0.000589279
15	105	264	33	KEGG_SYSTEMIC_LUPUS_ERYTHEMATOSUS	0	H2AFX,HIST1H2AD,HIST1H2AG,HIST1H2AJ,HIST1H2AL,HIST1H2AM,HIST1H2BD,HIST1H2BE,HIST1H2BF,HIST1H2BG,HIST1H2BH,HIST1H2BI,HIST1H2BJ,HIST1H2BK,HIST1H2BL,HIST1H2BM,HIST1H3B,HIST1H3C,HIST1H3D,HIST1H3F,HIST1H3G,HIST1H3H,HIST1H3J,HIST1H4D,HIST1H4E,HIST1H4J,HIST1H4K,HIST2H2AA3,HIST2H2AC,HIST2H2BE,HIST2H3C,HIST3H2A,HIST3H2BB	0
16	110	267	17	KEGG_CELL_CYCLE	1.89165e-11	BUB1B,BUB1,CCNA2,CCNB1,CCNB2,CCNE2,CDC20,CDC25A,CDC25C,CDC6,E2F1,ESPL1,MAD2L1,PKMYT1,PLK1,PTTG1,TTK	1.75924e-09
16	102	267	13	KEGG_OOCYTE_MEIOSIS	5.11552e-08	AURKA,BUB1,CCNB1,CCNB2,CCNE2,CDC20,CDC25C,ESPL1,MAD2L1,PKMYT1,PLK1,PTTG1,SGOL1	3.17162e-06
16	81	267	7	KEGG_ECM_RECEPTOR_INTERACTION	0.000767183	COL11A1,COL1A1,COL5A1,COMP,FN1,HMMR,IBSP	0.0285392
16	78	267	9	KEGG_PROGESTERONE_MEDIATED_OOCYTE_MATURATION	1.38688e-05	BUB1,CCNA2,CCNB1,CCNB2,CDC25A,CDC25C,MAD2L1,PKMYT1,PLK1	0.000644901
16	105	267	28	KEGG_SYSTEMIC_LUPUS_ERYTHEMATOSUS	0	CD80,FCGR1A,HIST1H2AB,HIST1H2AD,HIST1H2AG,HIST1H2AJ,HIST1H2AL,HIST1H2AM,HIST1H2BD,HIST1H2BE,HIST1H2BF,HIST1H2BG,HIST1H2BH,HIST1H2BJ,HIST1H2BK,HIST1H3B,HIST1H3C,HIST1H3D,HIST1H3G,HIST1H3H,HIST1H3J,HIST1H4A,HIST1H4D,HIST1H4E,HIST1H4J,HIST2H2AA3,HIST2H2AC,HIST2H3C	0
17	110	190	7	KEGG_CELL_CYCLE	0.000644094	BUB1,CCNB1,CCNB2,CCNE2,CDC25C,PKMYT1,PLK1	0.0399338
17	102	190	9	KEGG_OOCYTE_MEIOSIS	8.20292e-06	AURKA,BUB1,CCNB1,CCNB2,CCNE2,CDC25C,PKMYT1,PLK1,SGOL1	0.00152574
17	78	190	6	KEGG_PROGESTERONE_MEDIATED_OOCYTE_MATURATION	0.000579649	BUB1,CCNB1,CCNB2,CDC25C,PKMYT1,PLK1	0.0399338
18	33	276	5	KEGG_DNA_REPLICATION	0.000387234	FEN1,MCM2,MCM4,POLE2,RNASEH2A	0.0180064
18	110	276	24	KEGG_CELL_CYCLE	0	BUB1B,BUB1,CCNA2,CCNB1,CCNB2,CCNE1,CCNE2,CDC20,CDC25A,CDC25B,CDC25C,CDC6,CDC7,E2F1,E2F2,ESPL1,MAD2L1,MCM2,MCM4,PKMYT1,PLK1,PTTG1,SMC1B,TTK	0
18	102	276	15	KEGG_OOCYTE_MEIOSIS	9.71217e-10	AURKA,BUB1,CCNB1,CCNB2,CCNE1,CCNE2,CDC20,CDC25C,ESPL1,MAD2L1,PKMYT1,PLK1,PTTG1,SGOL1,SMC1B	9.03231e-08
18	62	276	6	KEGG_P53_SIGNALING_PATHWAY	0.00119439	CCNB1,CCNB2,CCNE1,CCNE2,GTSE1,RRM2	0.037026
18	78	276	10	KEGG_PROGESTERONE_MEDIATED_OOCYTE_MATURATION	2.33773e-06	BUB1,CCNA2,CCNB1,CCNB2,CDC25A,CDC25B,CDC25C,MAD2L1,PKMYT1,PLK1	0.000144939
18	38	276	5	KEGG_BLADDER_CANCER	0.000757268	E2F1,E2F2,EGFR,MMP1,MMP9	0.0281704
19	110	277	14	KEGG_CELL_CYCLE	2.51453e-08	BUB1B,BUB1,CCNB1,CCNE1,CCNE2,CDC20,CDC25A,CDC25C,CDC6,E2F1,PKMYT1,PLK1,PTTG1,TTK	4.67703e-06
19	102	277	11	KEGG_OOCYTE_MEIOSIS	4.27235e-06	AURKA,BUB1,CCNB1,CCNE1,CCNE2,CDC20,CDC25C,PKMYT1,PLK1,PTTG1,SGOL1	0.000264886
19	81	277	7	KEGG_ECM_RECEPTOR_INTERACTION	0.000951462	COL11A1,COL1A1,COMP,FN1,HMMR,IBSP,SDC1	0.0353944
19	78	277	7	KEGG_PROGESTERONE_MEDIATED_OOCYTE_MATURATION	0.000759174	BUB1,CCNB1,CDC25A,CDC25C,PIK3R2,PKMYT1,PLK1	0.0353016
19	105	277	13	KEGG_SYSTEMIC_LUPUS_ERYTHEMATOSUS	1.11554e-07	HIST1H2AD,HIST1H2AL,HIST1H2AM,HIST1H2BE,HIST1H2BH,HIST1H3C,HIST1H3G,HIST1H3H,HIST1H3J,HIST1H4B,HIST1H4E,HIST2H2AB,HIST2H3C	1.03745e-05
20	19	168	6	KEGG_PENTOSE_AND_GLUCURONATE_INTERCONVERSIONS	5.62659e-08	UGT2A3,UGT2B10,UGT2B11,UGT2B28,UGT2B4,UGT2B7	3.48849e-06
20	17	168	6	KEGG_ASCORBATE_AND_ALDARATE_METABOLISM	2.61684e-08	UGT2A3,UGT2B10,UGT2B11,UGT2B28,UGT2B4,UGT2B7	2.43366e-06
20	44	168	7	KEGG_STEROID_HORMONE_BIOSYNTHESIS	7.07205e-07	HSD17B6,UGT2A3,UGT2B10,UGT2B11,UGT2B28,UGT2B4,UGT2B7	3.2885e-05
20	40	168	6	KEGG_STARCH_AND_SUCROSE_METABOLISM	6.49395e-06	UGT2A3,UGT2B10,UGT2B11,UGT2B28,UGT2B4,UGT2B7	0.000201312
20	51	168	6	KEGG_RETINOL_METABOLISM	2.7395e-05	UGT2A3,UGT2B10,UGT2B11,UGT2B28,UGT2B4,UGT2B7	0.000636934
20	31	168	6	KEGG_PORPHYRIN_AND_CHLOROPHYLL_METABOLISM	1.35912e-06	UGT2A3,UGT2B10,UGT2B11,UGT2B28,UGT2B4,UGT2B7	5.05591e-05
20	59	168	6	KEGG_METABOLISM_OF_XENOBIOTICS_BY_CYTOCHROME_P450	6.3445e-05	UGT2A3,UGT2B10,UGT2B11,UGT2B28,UGT2B4,UGT2B7	0.00118008
20	60	168	6	KEGG_DRUG_METABOLISM_CYTOCHROME_P450	6.98177e-05	UGT2A3,UGT2B10,UGT2B11,UGT2B28,UGT2B4,UGT2B7	0.00118055
20	40	168	8	KEGG_DRUG_METABOLISM_OTHER_ENZYMES	1.66782e-08	NAT1,TK1,UGT2A3,UGT2B10,UGT2B11,UGT2B28,UGT2B4,UGT2B7	2.43366e-06
20	110	168	8	KEGG_CELL_CYCLE	4.43796e-05	BUB1B,CCNB1,CCNB2,CCNE2,CDC25C,PKMYT1,PLK1,PTTG1	0.000917178
20	102	168	8	KEGG_OOCYTE_MEIOSIS	2.57103e-05	CCNB1,CCNB2,CCNE2,CDC25C,PKMYT1,PLK1,PTTG1,SGOL1	0.000636934
20	81	168	5	KEGG_ECM_RECEPTOR_INTERACTION	0.00259138	COL11A1,COMP,FN1,HMMR,IBSP	0.0370766
20	78	168	5	KEGG_PROGESTERONE_MEDIATED_OOCYTE_MATURATION	0.00219589	CCNB1,CCNB2,CDC25C,PKMYT1,PLK1	0.0340364
21	110	259	20	KEGG_CELL_CYCLE	6.66134e-15	BUB1B,BUB1,CCNA2,CCNB1,CCNB2,CCNE2,CDC20,CDC25A,CDC25C,CDC6,E2F1,E2F2,ESPL1,MAD2L1,MCM2,PCNA,PKMYT1,PLK1,PTTG1,TTK	1.23901e-12
21	102	259	13	KEGG_OOCYTE_MEIOSIS	3.5755e-08	AURKA,BUB1,CCNB1,CCNB2,CCNE2,CDC20,CDC25C,ESPL1,MAD2L1,PKMYT1,PLK1,PTTG1,SGOL1	2.21681e-06
21	78	259	9	KEGG_PROGESTERONE_MEDIATED_OOCYTE_MATURATION	1.08747e-05	BUB1,CCNA2,CCNB1,CCNB2,CDC25A,CDC25C,MAD2L1,PKMYT1,PLK1	0.000505675
21	105	259	15	KEGG_SYSTEMIC_LUPUS_ERYTHEMATOSUS	6.11618e-10	H2AFX,HIST1H2AB,HIST1H2AJ,HIST1H2AL,HIST1H2AM,HIST1H2BD,HIST1H2BE,HIST1H2BF,HIST1H2BL,HIST1H3B,HIST1H3D,HIST1H3H,HIST1H3J,HIST1H4D,HIST2H3C	5.68805e-08
22	110	196	14	KEGG_CELL_CYCLE	2.87187e-10	BUB1B,BUB1,CCNA2,CCNB1,CCNB2,CDC20,CDC25C,CDC6,E2F1,ESPL1,PKMYT1,PLK1,PTTG1,TTK	5.34168e-08
22	102	196	11	KEGG_OOCYTE_MEIOSIS	1.40451e-07	AURKA,BUB1,CCNB1,CCNB2,CDC20,CDC25C,ESPL1,PKMYT1,PLK1,PTTG1,SGOL1	1.17521e-05
22	81	196	8	KEGG_ECM_RECEPTOR_INTERACTION	1.43828e-05	COL11A1,COL1A1,COL5A1,COL5A2,COMP,FN1,HMMR,IBSP	0.000668802
22	78	196	7	KEGG_PROGESTERONE_MEDIATED_OOCYTE_MATURATION	9.26916e-05	BUB1,CCNA2,CCNB1,CCNB2,CDC25C,PKMYT1,PLK1	0.00344813
22	105	196	11	KEGG_SYSTEMIC_LUPUS_ERYTHEMATOSUS	1.89551e-07	HIST1H2AJ,HIST1H2AL,HIST1H2AM,HIST1H2BF,HIST1H2BK,HIST1H3C,HIST1H3H,HIST1H3I,HIST1H3J,HIST2H2AA3,HIST2H3C	1.17521e-05
24	110	257	15	KEGG_CELL_CYCLE	1.07122e-09	BUB1B,BUB1,CCNA2,CCNB1,CCNB2,CCNE1,CCNE2,CDC20,CDC25C,CDC6,E2F1,MAD2L1,PKMYT1,PLK1,PTTG1	9.96231e-08
24	102	257	13	KEGG_OOCYTE_MEIOSIS	3.26271e-08	AURKA,BUB1,CCNB1,CCNB2,CCNE1,CCNE2,CDC20,CDC25C,MAD2L1,PKMYT1,PLK1,PTTG1,SGOL1	2.02288e-06
24	62	257	6	KEGG_P53_SIGNALING_PATHWAY	0.000826135	CCNB1,CCNB2,CCNE1,CCNE2,GTSE1,RRM2	0.0307322
24	78	257	8	KEGG_PROGESTERONE_MEDIATED_OOCYTE_MATURATION	7.53304e-05	BUB1,CCNA2,CCNB1,CCNB2,CDC25C,MAD2L1,PKMYT1,PLK1	0.00350286
24	105	257	25	KEGG_SYSTEMIC_LUPUS_ERYTHEMATOSUS	0	HIST1H2AD,HIST1H2AG,HIST1H2AJ,HIST1H2AL,HIST1H2AM,HIST1H2BD,HIST1H2BE,HIST1H2BF,HIST1H2BG,HIST1H2BH,HIST1H2BK,HIST1H2BL,HIST1H3B,HIST1H3D,HIST1H3F,HIST1H3G,HIST1H3H,HIST1H3J,HIST1H4D,HIST1H4E,HIST2H2AA3,HIST2H2AB,HIST2H2AC,HIST2H3C,HIST3H2BB	0
25	110	281	19	KEGG_CELL_CYCLE	3.72258e-13	BUB1B,BUB1,CCNA2,CCNB1,CCNB2,CCNE2,CDC20,CDC25A,CDC25C,CDC6,E2F1,E2F2,ESPL1,MAD2L1,MCM2,PKMYT1,PLK1,PTTG1,TTK	6.92399e-11
25	102	281	13	KEGG_OOCYTE_MEIOSIS	9.30052e-08	AURKA,BUB1,CCNB1,CCNB2,CCNE2,CDC20,CDC25C,ESPL1,MAD2L1,PKMYT1,PLK1,PTTG1,SGOL1	8.64948e-06
25	78	281	9	KEGG_PROGESTERONE_MEDIATED_OOCYTE_MATURATION	2.0811e-05	BUB1,CCNA2,CCNB1,CCNB2,CDC25A,CDC25C,MAD2L1,PKMYT1,PLK1	0.00129028
25	105	281	10	KEGG_SYSTEMIC_LUPUS_ERYTHEMATOSUS	3.9575e-05	H2AFX,H2AFZ,HIST1H2AJ,HIST1H2BD,HIST1H3B,HIST1H3D,HIST1H3H,HIST1H3J,HIST2H2AC,HIST2H3C	0.00184024
26	19	174	4	KEGG_PENTOSE_AND_GLUCURONATE_INTERCONVERSIONS	7.01687e-05	UGT2B10,UGT2B11,UGT2B28,UGT2B7	0.00652569
26	17	174	4	KEGG_ASCORBATE_AND_ALDARATE_METABOLISM	4.39107e-05	UGT2B10,UGT2B11,UGT2B28,UGT2B7	0.00652569
26	44	174	5	KEGG_STEROID_HORMONE_BIOSYNTHESIS	0.000183146	HSD17B6,UGT2B10,UGT2B11,UGT2B28,UGT2B7	0.0113551
26	40	174	4	KEGG_STARCH_AND_SUCROSE_METABOLISM	0.00135696	UGT2B10,UGT2B11,UGT2B28,UGT2B7	0.0315494
26	51	174	4	KEGG_RETINOL_METABOLISM	0.00334667	UGT2B10,UGT2B11,UGT2B28,UGT2B7	0.0478831
26	31	174	4	KEGG_PORPHYRIN_AND_CHLOROPHYLL_METABOLISM	0.000508524	UGT2B10,UGT2B11,UGT2B28,UGT2B7	0.0236464
26	59	174	5	KEGG_METABOLISM_OF_XENOBIOTICS_BY_CYTOCHROME_P450	0.000729349	ALDH3B2,UGT2B10,UGT2B11,UGT2B28,UGT2B7	0.0244263
26	60	174	5	KEGG_DRUG_METABOLISM_CYTOCHROME_P450	0.000787944	ALDH3B2,UGT2B10,UGT2B11,UGT2B28,UGT2B7	0.0244263
26	40	174	4	KEGG_DRUG_METABOLISM_OTHER_ENZYMES	0.00135696	UGT2B10,UGT2B11,UGT2B28,UGT2B7	0.0315494
26	110	174	6	KEGG_CELL_CYCLE	0.00220546	CCNA2,CCNE2,CDC6,ESPL1,PKMYT1,PLK1	0.0410216
26	81	174	5	KEGG_ECM_RECEPTOR_INTERACTION	0.00301482	COL1A1,COL5A1,COMP,IBSP,SDC1	0.0467298
26	78	174	5	KEGG_PROGESTERONE_MEDIATED_OOCYTE_MATURATION	0.0025573	ADCY2,AKT1,CCNA2,PKMYT1,PLK1	0.0432416
26	105	174	6	KEGG_SYSTEMIC_LUPUS_ERYTHEMATOSUS	0.00174131	C8A,HIST1H2AL,HIST1H2BH,HIST1H2BJ,HIST1H3J,HIST2H2AA3	0.0359871
27	110	246	16	KEGG_CELL_CYCLE	5.67626e-11	BUB1B,BUB1,CCNA2,CCNB1,CCNB2,CCNE2,CDC20,CDC25C,CDC6,E2F1,ESPL1,MAD2L1,PKMYT1,PLK1,PTTG1,TTK	1.05578e-08
27	102	246	13	KEGG_OOCYTE_MEIOSIS	1.94238e-08	AURKA,BUB1,CCNB1,CCNB2,CCNE2,CDC20,CDC25C,ESPL1,MAD2L1,PKMYT1,PLK1,PTTG1,SGOL1	1.80641e-06
27	78	246	8	KEGG_PROGESTERONE_MEDIATED_OOCYTE_MATURATION	5.54121e-05	BUB1,CCNA2,CCNB1,CCNB2,CDC25C,MAD2L1,PKMYT1,PLK1	0.00343555
27	105	246	8	KEGG_SYSTEMIC_LUPUS_ERYTHEMATOSUS	0.000443356	H2AFX,HIST1H2AJ,HIST1H2AL,HIST1H2AM,HIST1H2BH,HIST1H3B,HIST1H3C,HIST2H2AC	0.020616
28	187	209	10	KEGG_FOCAL_ADHESION	0.000417039	COL11A1,COL1A1,COL1A2,COL5A1,COL5A2,COMP,FN1,IBSP,MYL2,MYLK2	0.0258564
28	81	209	9	KEGG_ECM_RECEPTOR_INTERACTION	2.61167e-06	COL11A1,COL1A1,COL1A2,COL5A1,COL5A2,COMP,FN1,HMMR,IBSP	0.000485771
28	105	209	8	KEGG_SYSTEMIC_LUPUS_ERYTHEMATOSUS	0.000147186	HIST1H2AJ,HIST1H2AL,HIST1H2AM,HIST1H3H,HIST1H3J,HIST2H2AA3,HIST2H2AC,HIST2H3C	0.0136883
29	110	155	13	KEGG_CELL_CYCLE	1.76266e-10	BUB1B,BUB1,CCNB1,CCNB2,CCND1,CCNE2,CDC25C,MAD2L1,MCM2,PKMYT1,PLK1,PTTG1,TTK	3.27855e-08
29	102	155	11	KEGG_OOCYTE_MEIOSIS	1.25018e-08	AURKA,BUB1,CCNB1,CCNB2,CCNE2,CDC25C,MAD2L1,PKMYT1,PLK1,PTTG1,SGOL1	1.16267e-06
29	62	155	5	KEGG_P53_SIGNALING_PATHWAY	0.000542847	CCNB1,CCNB2,CCND1,CCNE2,RRM2	0.0252424
29	78	155	7	KEGG_PROGESTERONE_MEDIATED_OOCYTE_MATURATION	2.07996e-05	BUB1,CCNB1,CCNB2,CDC25C,MAD2L1,PKMYT1,PLK1	0.00128958
30	105	244	12	KEGG_SYSTEMIC_LUPUS_ERYTHEMATOSUS	2.1475e-07	HIST1H2AC,HIST1H2AL,HIST1H2AM,HIST1H2BD,HIST1H2BK,HIST1H3J,HIST1H4D,HIST1H4J,HIST1H4K,HIST2H2AA3,HIST2H2BE,HIST3H2BB	3.99434e-05
31	187	298	14	KEGG_FOCAL_ADHESION	3.63872e-05	COL11A1,COL1A1,COL1A2,COL3A1,COL5A1,COL5A2,COL6A2,COL6A3,COMP,FN1,IBSP,ITGA11,SPP1,THBS2	0.00338401
31	81	298	15	KEGG_ECM_RECEPTOR_INTERACTION	9.61213e-11	COL11A1,COL1A1,COL1A2,COL3A1,COL5A1,COL5A2,COL6A2,COL6A3,COMP,FN1,IBSP,ITGA11,SDC1,SPP1,THBS2	1.78786e-08
32	110	159	8	KEGG_CELL_CYCLE	2.99466e-05	BUB1B,BUB1,CCNB2,CCNE2,CDC25C,PKMYT1,PLK1,PTTG1	0.00185669
32	102	159	9	KEGG_OOCYTE_MEIOSIS	1.90522e-06	AURKA,BUB1,CCNB2,CCNE2,CDC25C,PKMYT1,PLK1,PTTG1,SGOL1	0.000225991
32	105	159	9	KEGG_SYSTEMIC_LUPUS_ERYTHEMATOSUS	2.43001e-06	HIST1H2AJ,HIST1H2AM,HIST1H2BD,HIST1H2BE,HIST1H3J,HIST1H4J,HIST2H2AA3,HIST2H2BE,HIST3H2BB	0.000225991
33	80	181	6	KEGG_TGF_BETA_SIGNALING_PATHWAY	0.000513881	BMP8A,CHRD,COMP,INHBA,TGFB3,THBS2	0.0318606
33	187	181	10	KEGG_FOCAL_ADHESION	0.000130766	COL11A1,COL1A2,COL3A1,COL5A1,COL5A2,COMP,FN1,IBSP,THBS2,TNR	0.0121613
33	81	181	10	KEGG_ECM_RECEPTOR_INTERACTION	6.87415e-08	COL11A1,COL1A2,COL3A1,COL5A1,COL5A2,COMP,FN1,IBSP,THBS2,TNR	1.27859e-05
34	187	166	11	KEGG_FOCAL_ADHESION	1.11808e-05	COL11A1,COL1A1,COL1A2,COL3A1,COL5A1,COL5A2,COMP,FN1,IBSP,SPP1,TNR	0.000693207
34	81	166	11	KEGG_ECM_RECEPTOR_INTERACTION	2.14207e-09	COL11A1,COL1A1,COL1A2,COL3A1,COL5A1,COL5A2,COMP,FN1,IBSP,SPP1,TNR	1.99212e-07
34	105	166	21	KEGG_SYSTEMIC_LUPUS_ERYTHEMATOSUS	0	HIST1H2AD,HIST1H2AJ,HIST1H2AL,HIST1H2AM,HIST1H2BD,HIST1H2BE,HIST1H2BF,HIST1H2BG,HIST1H2BH,HIST1H2BK,HIST1H3D,HIST1H3H,HIST1H3J,HIST1H4D,HIST1H4E,HIST2H2AA3,HIST2H2AC,HIST2H2BE,HIST2H3C,HIST3H2A,HIST3H2BB	0
35	81	293	10	KEGG_ECM_RECEPTOR_INTERACTION	5.63723e-06	COL11A1,COL1A1,COL1A2,COL3A1,COL5A1,COL5A2,COL6A3,FN1,IBSP,SPP1	0.00104853
38	81	271	10	KEGG_ECM_RECEPTOR_INTERACTION	2.81771e-06	COL11A1,COL1A1,COL1A2,COL3A1,COL5A1,COL5A2,COMP,FN1,IBSP,THBS2	0.000524093
39	110	224	11	KEGG_CELL_CYCLE	1.15217e-06	BUB1B,BUB1,CCNB1,CCNB2,CCNE2,CDC25C,ESPL1,PKMYT1,PLK1,PTTG1,TTK	0.000214304
39	102	224	10	KEGG_OOCYTE_MEIOSIS	4.2696e-06	BUB1,CCNB1,CCNB2,CCNE2,CDC25C,ESPL1,PKMYT1,PLK1,PTTG1,SGOL1	0.000397072
39	62	224	6	KEGG_P53_SIGNALING_PATHWAY	0.000400863	CCNB1,CCNB2,CCNE2,GTSE1,PMAIP1,RRM2	0.0186401
39	81	224	7	KEGG_ECM_RECEPTOR_INTERACTION	0.000268208	COL11A1,COL5A2,COMP,FN1,HMMR,IBSP,SPP1	0.0166289
40	105	238	18	KEGG_SYSTEMIC_LUPUS_ERYTHEMATOSUS	1.05249e-13	HIST1H2AC,HIST1H2AD,HIST1H2AJ,HIST1H2AL,HIST1H2AM,HIST1H2BD,HIST1H2BE,HIST1H2BF,HIST1H2BH,HIST1H3B,HIST1H3D,HIST1H3F,HIST1H3H,HIST1H3J,HIST1H4E,HIST1H4J,HIST1H4K,HIST2H2AA3	1.95763e-11
42	105	147	18	KEGG_SYSTEMIC_LUPUS_ERYTHEMATOSUS	0	HIST1H2AD,HIST1H2AG,HIST1H2AJ,HIST1H2AL,HIST1H2AM,HIST1H2BD,HIST1H2BF,HIST1H2BH,HIST1H2BI,HIST1H2BJ,HIST1H2BM,HIST1H3B,HIST1H3D,HIST1H3G,HIST1H3H,HIST1H3J,HIST2H3C,HIST3H2BB	0
43	110	228	14	KEGG_CELL_CYCLE	2.08696e-09	BUB1B,BUB1,CCNA2,CCNB2,CCND1,CCNE2,CDC25C,CDC6,E2F1,ESPL1,PKMYT1,PLK1,PTTG1,TTK	1.94087e-07
43	102	228	10	KEGG_OOCYTE_MEIOSIS	4.99631e-06	AURKA,BUB1,CCNB2,CCNE2,CDC25C,ESPL1,PKMYT1,PLK1,PTTG1,SGOL1	0.000309771
43	105	228	15	KEGG_SYSTEMIC_LUPUS_ERYTHEMATOSUS	1.02629e-10	HIST1H2AD,HIST1H2AJ,HIST1H2AL,HIST1H2AM,HIST1H2BD,HIST1H2BF,HIST1H3B,HIST1H3D,HIST1H3H,HIST1H3J,HIST1H4J,HIST1H4K,HIST2H2AA3,HIST3H2A,HIST3H2BB	1.90891e-08
44	110	274	14	KEGG_CELL_CYCLE	2.19217e-08	BUB1B,BUB1,CCNB1,CCNB2,CCNE2,CDC25C,CDC6,E2F1,ESPL1,MAD2L1,MCM2,PKMYT1,PLK1,PTTG1	4.07743e-06
44	102	274	13	KEGG_OOCYTE_MEIOSIS	6.92832e-08	AURKA,BTRC,BUB1,CCNB1,CCNB2,CCNE2,CDC25C,ESPL1,MAD2L1,PKMYT1,PLK1,PTTG1,SGOL1	6.44333e-06
44	78	274	7	KEGG_PROGESTERONE_MEDIATED_OOCYTE_MATURATION	0.000712032	BUB1,CCNB1,CCNB2,CDC25C,MAD2L1,PKMYT1,PLK1	0.044146
45	110	289	17	KEGG_CELL_CYCLE	6.59981e-11	BUB1B,BUB1,CCNA2,CCNB1,CCNB2,CCNE2,CDC20,CDC25C,CDC6,E2F1,ESPL1,MAD2L1,PKMYT1,PLK1,PTTG1,TTK,YWHAZ	1.22756e-08
45	102	289	14	KEGG_OOCYTE_MEIOSIS	1.6001e-08	AURKA,BUB1,CCNB1,CCNB2,CCNE2,CDC20,CDC25C,ESPL1,MAD2L1,PKMYT1,PLK1,PTTG1,SGOL1,YWHAZ	1.4881e-06
45	78	289	8	KEGG_PROGESTERONE_MEDIATED_OOCYTE_MATURATION	0.000169665	BUB1,CCNA2,CCNB1,CCNB2,CDC25C,MAD2L1,PKMYT1,PLK1	0.0078894
45	105	289	10	KEGG_SYSTEMIC_LUPUS_ERYTHEMATOSUS	5.01522e-05	CD80,H2AFX,HIST1H2AJ,HIST1H2AM,HIST1H2BL,HIST1H2BM,HIST1H3B,HIST1H3C,HIST1H3J,HIST3H2BB	0.00310944
46	110	188	14	KEGG_CELL_CYCLE	1.65083e-10	BUB1B,BUB1,CCNA2,CCNB1,CCNB2,CDC20,CDC25C,CDC6,E2F1,ESPL1,MCM2,PKMYT1,PLK1,PTTG1	3.07054e-08
46	102	188	11	KEGG_OOCYTE_MEIOSIS	9.19182e-08	AURKA,BUB1,CCNB1,CCNB2,CDC20,CDC25C,ESPL1,PKMYT1,PLK1,PTTG1,SGOL1	8.54839e-06
46	78	188	7	KEGG_PROGESTERONE_MEDIATED_OOCYTE_MATURATION	7.13457e-05	BUB1,CCNA2,CCNB1,CCNB2,CDC25C,PKMYT1,PLK1	0.00331758
46	105	188	9	KEGG_SYSTEMIC_LUPUS_ERYTHEMATOSUS	9.55198e-06	HIST1H2AJ,HIST1H2AL,HIST1H2AM,HIST1H2BK,HIST1H3B,HIST1H3H,HIST1H3J,HIST2H2AA3,HIST2H3C	0.000592223
47	110	223	13	KEGG_CELL_CYCLE	1.52261e-08	BUB1B,BUB1,CCNA2,CCNB1,CCNB2,CCNE2,CDC20,CDC25C,CDC6,ESPL1,PKMYT1,PLK1,PTTG1	2.83206e-06
47	102	223	12	KEGG_OOCYTE_MEIOSIS	5.81524e-08	AURKA,BUB1,CCNB1,CCNB2,CCNE2,CDC20,CDC25C,ESPL1,PKMYT1,PLK1,PTTG1,SGOL1	5.40817e-06
47	81	223	8	KEGG_ECM_RECEPTOR_INTERACTION	3.63717e-05	COL11A1,COL1A1,COL5A1,COL5A2,COMP,FN1,HMMR,IBSP	0.00169128
47	78	223	7	KEGG_PROGESTERONE_MEDIATED_OOCYTE_MATURATION	0.000206249	BUB1,CCNA2,CCNB1,CCNB2,CDC25C,PKMYT1,PLK1	0.00767245
47	105	223	11	KEGG_SYSTEMIC_LUPUS_ERYTHEMATOSUS	6.89631e-07	HIST1H2AD,HIST1H2AJ,HIST1H2AL,HIST1H2AM,HIST1H2BF,HIST1H2BH,HIST1H3D,HIST1H3J,HIST2H2AA3,HIST2H2AC,HIST2H3C	4.27571e-05
48	110	283	11	KEGG_CELL_CYCLE	1.09172e-05	ANAPC11,BUB1B,BUB1,CCNB1,CCNB2,CDC20,CDC25C,PKMYT1,PLK1,PTTG1,TTK	0.0010153
48	102	283	13	KEGG_OOCYTE_MEIOSIS	1.0101e-07	ANAPC11,AURKA,BUB1,CCNB1,CCNB2,CDC20,CDC25C,PKMYT1,PLK1,PPP1CA,PPP2R1A,PTTG1,SGOL1	1.87878e-05
48	78	283	8	KEGG_PROGESTERONE_MEDIATED_OOCYTE_MATURATION	0.000146934	ANAPC11,BUB1,CCNB1,CCNB2,CDC25C,PIK3R2,PKMYT1,PLK1	0.00910991
49	110	238	13	KEGG_CELL_CYCLE	3.30179e-08	BUB1B,BUB1,CCNB1,CCNB2,CCNE2,CDC20,CDC25C,CDC6,E2F1,PKMYT1,PLK1,PTTG1,TTK	3.07066e-06
49	102	238	11	KEGG_OOCYTE_MEIOSIS	9.78271e-07	AURKA,BUB1,CCNB1,CCNB2,CCNE2,CDC20,CDC25C,PKMYT1,PLK1,PTTG1,SGOL1	6.06528e-05
49	105	238	23	KEGG_SYSTEMIC_LUPUS_ERYTHEMATOSUS	0	H2AFX,HIST1H2AD,HIST1H2AJ,HIST1H2AL,HIST1H2AM,HIST1H2BD,HIST1H2BE,HIST1H2BF,HIST1H2BH,HIST1H2BK,HIST1H2BL,HIST1H3B,HIST1H3C,HIST1H3D,HIST1H3G,HIST1H3H,HIST1H3J,HIST1H4D,HIST1H4E,HIST1H4J,HIST1H4K,HIST2H2AA3,HIST2H2AC	0
50	81	261	8	KEGG_ECM_RECEPTOR_INTERACTION	0.000109836	COL11A1,COL1A1,COL1A2,COL5A1,COL5A2,COMP,FN1,IBSP	0.0204296
51	110	263	13	KEGG_CELL_CYCLE	1.06606e-07	BUB1B,BUB1,CCNA2,CCNB1,CCNB2,CDC25C,CDC6,E2F1,ESPL1,MAD2L1,PKMYT1,PLK1,PTTG1	9.9144e-06
51	102	263	11	KEGG_OOCYTE_MEIOSIS	2.59313e-06	AURKA,BUB1,CCNB1,CCNB2,CDC25C,ESPL1,MAD2L1,PKMYT1,PLK1,PTTG1,SGOL1	0.000160774
51	78	263	8	KEGG_PROGESTERONE_MEDIATED_OOCYTE_MATURATION	8.84952e-05	BUB1,CCNA2,CCNB1,CCNB2,CDC25C,MAD2L1,PKMYT1,PLK1	0.00411503
51	105	263	13	KEGG_SYSTEMIC_LUPUS_ERYTHEMATOSUS	6.0894e-08	HIST1H2AD,HIST1H2AL,HIST1H2AM,HIST1H2BD,HIST1H2BE,HIST1H2BF,HIST1H2BK,HIST1H3D,HIST2H2AA3,HIST2H2AC,HIST2H2BE,HIST3H2A,HIST3H2BB	9.9144e-06
52	110	171	11	KEGG_CELL_CYCLE	7.65573e-08	BUB1B,BUB1,CCNA2,CCNB2,CDC25C,CDC6,E2F1,ESPL1,PKMYT1,PLK1,PTTG1	1.42397e-05
52	102	171	9	KEGG_OOCYTE_MEIOSIS	3.47527e-06	AURKA,BUB1,CCNB2,CDC25C,ESPL1,PKMYT1,PLK1,PTTG1,SGOL1	0.0002742
52	78	171	6	KEGG_PROGESTERONE_MEDIATED_OOCYTE_MATURATION	0.000331185	BUB1,CCNA2,CCNB2,CDC25C,PKMYT1,PLK1	0.0154001
52	105	171	9	KEGG_SYSTEMIC_LUPUS_ERYTHEMATOSUS	4.42258e-06	CD80,HIST1H2AJ,HIST1H2AL,HIST1H2AM,HIST1H2BE,HIST1H3B,HIST1H3H,HIST1H3J,HIST1H4D	0.0002742
54	105	131	10	KEGG_SYSTEMIC_LUPUS_ERYTHEMATOSUS	3.93129e-08	HIST1H2AC,HIST1H2BD,HIST1H2BH,HIST1H2BI,HIST1H2BM,HIST1H3J,HIST2H2AA3,HIST2H2AC,HIST2H2BE,HIST2H3C	7.31219e-06
55	110	220	12	KEGG_CELL_CYCLE	1.17114e-07	BUB1B,BUB1,CCNB1,CCNB2,CDC20,CDC25C,E2F1,ESPL1,PKMYT1,PLK1,PTTG1,TTK	2.17832e-05
55	102	220	11	KEGG_OOCYTE_MEIOSIS	4.4883e-07	AURKA,BUB1,CCNB1,CCNB2,CDC20,CDC25C,ESPL1,PKMYT1,PLK1,PTTG1,SGOL1	4.17412e-05
56	110	153	8	KEGG_CELL_CYCLE	2.2702e-05	BUB1,CCNB2,CDC25C,CDC6,ESPL1,PKMYT1,PLK1,PTTG1	0.00211129
56	102	153	9	KEGG_OOCYTE_MEIOSIS	1.38306e-06	AURKA,BUB1,CCNB2,CDC25C,ESPL1,PKMYT1,PLK1,PTTG1,SGOL1	0.000257249
57	81	138	7	KEGG_ECM_RECEPTOR_INTERACTION	1.25408e-05	COL1A2,COL3A1,COL6A1,COL6A2,COL6A3,HMMR,IBSP	0.00233258
58	102	210	8	KEGG_OOCYTE_MEIOSIS	0.000124184	AURKA,CCNB2,CDC25C,PKMYT1,PLK1,PRKACB,PTTG1,SGOL1	0.0115491
58	105	210	14	KEGG_SYSTEMIC_LUPUS_ERYTHEMATOSUS	3.79931e-10	HIST1H2AD,HIST1H2AJ,HIST1H2BD,HIST1H2BE,HIST1H2BF,HIST1H2BH,HIST1H3D,HIST1H3H,HIST2H2AA3,HIST2H2AC,HIST2H2BE,HIST2H3C,HIST3H2A,HIST3H2BB	7.06672e-08
59	110	259	8	KEGG_CELL_CYCLE	0.000847308	BUB1B,CCNB2,CCNE2,CDC25C,CDC6,PKMYT1,PLK1,PTTG1	0.0378703
59	187	259	11	KEGG_FOCAL_ADHESION	0.000593041	COL11A1,COL1A1,COL1A2,COL3A1,COL5A1,COL5A2,COMP,FN1,IBSP,SPP1,THBS2	0.0367686
59	81	259	12	KEGG_ECM_RECEPTOR_INTERACTION	2.16866e-08	COL11A1,COL1A1,COL1A2,COL3A1,COL5A1,COL5A2,COMP,FN1,IBSP,SDC1,SPP1,THBS2	2.01685e-06
59	64	259	6	KEGG_COMPLEMENT_AND_COAGULATION_CASCADES	0.00101802	F12,FGB,FGG,PLAUR,PLAU,PROC	0.0378703
59	105	259	14	KEGG_SYSTEMIC_LUPUS_ERYTHEMATOSUS	5.81341e-09	HIST1H2AD,HIST1H2AG,HIST1H2AJ,HIST1H2AL,HIST1H2AM,HIST1H2BH,HIST1H3B,HIST1H3D,HIST1H3G,HIST1H3H,HIST1H3J,HIST1H4D,HIST2H2AA3,HIST2H3C	1.08129e-06
60	230	138	12	KEGG_CYTOKINE_CYTOKINE_RECEPTOR_INTERACTION	2.21578e-06	CCL11,CCR8,CXCL10,CXCL11,CXCL9,IL19,IL20,IL21R,INHBA,TNFRSF9,TNFSF18,TNFSF4	0.000206068
60	105	138	9	KEGG_SYSTEMIC_LUPUS_ERYTHEMATOSUS	7.43816e-07	HIST1H2AJ,HIST1H2AL,HIST1H2AM,HIST1H2BH,HIST1H3H,HIST1H3J,HIST2H2AA3,HIST2H3C,HIST3H2BB	0.00013835
61	80	214	7	KEGG_TGF_BETA_SIGNALING_PATHWAY	0.000187699	BMP8A,BMPR1B,COMP,INHBA,TGFB3,THBS1,THBS2	0.008728
61	187	214	15	KEGG_FOCAL_ADHESION	1.3158e-07	COL11A1,COL1A1,COL1A2,COL3A1,COL5A1,COL5A2,COL5A3,COL6A2,COL6A3,COMP,FN1,IBSP,ITGA5,THBS1,THBS2	1.22369e-05
61	81	214	15	KEGG_ECM_RECEPTOR_INTERACTION	8.3733e-13	COL11A1,COL1A1,COL1A2,COL3A1,COL5A1,COL5A2,COL5A3,COL6A2,COL6A3,COMP,FN1,IBSP,ITGA5,THBS1,THBS2	1.55743e-10
61	64	214	6	KEGG_COMPLEMENT_AND_COAGULATION_CASCADES	0.000373773	CFB,F2R,PLAUR,PLAU,PROC,SERPINE1	0.0139044
61	105	214	8	KEGG_SYSTEMIC_LUPUS_ERYTHEMATOSUS	0.000173128	CD80,FCGR1A,HIST1H2AD,HIST1H2AL,HIST1H2AM,HIST1H2BD,HIST1H4D,HIST2H2AA3	0.008728
62	230	202	14	KEGG_CYTOKINE_CYTOKINE_RECEPTOR_INTERACTION	4.71804e-06	CCL11,CCL17,CCL7,CCR1,CCR3,CCR4,IL10RA,IL18,INHBA,RELT,TNFRSF9,TNFSF13B,TNFSF18,TNFSF8	0.000270758
62	172	202	11	KEGG_CHEMOKINE_SIGNALING_PATHWAY	3.20107e-05	CCL11,CCL17,CCL7,CCR1,CCR3,CCR4,DOCK2,FGR,HCK,PIK3CG,PIK3R5	0.000606874
62	187	202	11	KEGG_FOCAL_ADHESION	6.86785e-05	COL11A1,COL1A1,COL1A2,COL3A1,COL5A1,COL5A2,FN1,IBSP,PIK3CG,PIK3R5,SPP1	0.00116129
62	81	202	9	KEGG_ECM_RECEPTOR_INTERACTION	1.97197e-06	COL11A1,COL1A1,COL1A2,COL3A1,COL5A1,COL5A2,FN1,IBSP,SPP1	0.000183393
62	119	202	12	KEGG_CELL_ADHESION_MOLECULES_CAMS	1.10757e-07	CD4,CD80,CD86,CLDN14,HLA-DMB,HLA-DQA1,HLA-DQA2,ITGB2,PTPRC,SELL,SIGLEC1,VCAN	2.06008e-05
62	73	202	6	KEGG_ANTIGEN_PROCESSING_AND_PRESENTATION	0.000561164	CD4,CTSS,HLA-DMB,HLA-DQA1,HLA-DQA2,IFI30	0.00695843
62	55	202	5	KEGG_NOD_LIKE_RECEPTOR_SIGNALING_PATHWAY	0.00103303	CASP5,CCL11,CCL7,IL18,NLRC4	0.0113025
62	87	202	7	KEGG_FC_GAMMA_R_MEDIATED_PHAGOCYTOSIS	0.000222503	DOCK2,FCGR1A,FCGR2A,HCK,PIK3CG,PIK3R5,PTPRC	0.00344879
62	42	202	6	KEGG_INTESTINAL_IMMUNE_NETWORK_FOR_IGA_PRODUCTION	2.48203e-05	CD80,CD86,HLA-DMB,HLA-DQA1,HLA-DQA2,TNFSF13B	0.000577072
62	40	202	6	KEGG_TYPE_I_DIABETES_MELLITUS	1.85912e-05	CD80,CD86,GZMB,HLA-DMB,HLA-DQA1,HLA-DQA2	0.000576326
62	61	202	7	KEGG_LEISHMANIA_INFECTION	2.26064e-05	FCGR1A,FCGR2A,HLA-DMB,HLA-DQA1,HLA-DQA2,ITGB2,NCF2	0.000577072
62	26	202	4	KEGG_ASTHMA	0.000446686	CCL11,HLA-DMB,HLA-DQA1,HLA-DQA2	0.00593454
62	44	202	6	KEGG_AUTOIMMUNE_THYROID_DISEASE	3.26276e-05	CD80,CD86,GZMB,HLA-DMB,HLA-DQA1,HLA-DQA2	0.000606874
62	105	202	7	KEGG_SYSTEMIC_LUPUS_ERYTHEMATOSUS	0.000700765	CD80,CD86,FCGR1A,FCGR2A,HLA-DMB,HLA-DQA1,HLA-DQA2	0.0081464
62	33	202	6	KEGG_ALLOGRAFT_REJECTION	5.82276e-06	CD80,CD86,GZMB,HLA-DMB,HLA-DQA1,HLA-DQA2	0.000270758
62	36	202	6	KEGG_GRAFT_VERSUS_HOST_DISEASE	9.88639e-06	CD80,CD86,GZMB,HLA-DMB,HLA-DQA1,HLA-DQA2	0.000367774
62	65	202	6	KEGG_VIRAL_MYOCARDITIS	0.00029883	CD80,CD86,HLA-DMB,HLA-DQA1,HLA-DQA2,ITGB2	0.00427556
63	110	246	18	KEGG_CELL_CYCLE	4.29434e-13	BUB1B,BUB1,CCNA2,CCNB1,CCNB2,CCNE2,CDC20,CDC25A,CDC25C,CDC6,E2F1,E2F2,ESPL1,MAD2L1,PKMYT1,PLK1,PTTG1,TTK	7.98748e-11
63	102	246	13	KEGG_OOCYTE_MEIOSIS	1.94238e-08	AURKA,BUB1,CCNB1,CCNB2,CCNE2,CDC20,CDC25C,ESPL1,MAD2L1,PKMYT1,PLK1,PTTG1,SGOL1	1.80641e-06
63	78	246	9	KEGG_PROGESTERONE_MEDIATED_OOCYTE_MATURATION	7.18552e-06	BUB1,CCNA2,CCNB1,CCNB2,CDC25A,CDC25C,MAD2L1,PKMYT1,PLK1	0.000445502
64	24	256	4	KEGG_HOMOLOGOUS_RECOMBINATION	0.00079318	BLM,POLD4,RAD51,RAD54L	0.0301151
64	110	256	20	KEGG_CELL_CYCLE	5.32907e-15	BUB1B,BUB1,CCNA2,CCNB1,CCNB2,CCND1,CCNE2,CDC20,CDC25A,CDC25C,CDC6,E2F1,E2F2,ESPL1,MAD2L1,MCM2,PKMYT1,PLK1,PTTG1,TTK	9.91207e-13
64	102	256	14	KEGG_OOCYTE_MEIOSIS	3.40273e-09	AURKA,BUB1,CCNB1,CCNB2,CCNE2,CDC20,CDC25C,ESPL1,MAD2L1,PKMYT1,PLK1,PPP1CA,PTTG1,SGOL1	3.16454e-07
64	62	256	6	KEGG_P53_SIGNALING_PATHWAY	0.000809545	CCNB1,CCNB2,CCND1,CCNE2,GTSE1,RRM2	0.0301151
64	78	256	9	KEGG_PROGESTERONE_MEDIATED_OOCYTE_MATURATION	9.90446e-06	BUB1,CCNA2,CCNB1,CCNB2,CDC25A,CDC25C,MAD2L1,PKMYT1,PLK1	0.000614077
66	33	270	5	KEGG_DNA_REPLICATION	0.000350063	FEN1,MCM2,MCM4,POLE2,RNASEH2A	0.010852
66	24	270	6	KEGG_HOMOLOGOUS_RECOMBINATION	4.24531e-06	BLM,BRCA2,RAD51C,RAD51,RAD54B,RAD54L	0.000157926
66	110	270	24	KEGG_CELL_CYCLE	0	BUB1B,BUB1,CCNA2,CCNB1,CCNB2,CCNE1,CCNE2,CDC20,CDC25A,CDC25B,CDC25C,CDC6,CDC7,E2F1,E2F2,ESPL1,MAD2L1,MCM2,MCM4,PKMYT1,PLK1,PTTG1,SMC1B,TTK	0
66	102	270	15	KEGG_OOCYTE_MEIOSIS	7.16728e-10	AURKA,BUB1,CCNB1,CCNB2,CCNE1,CCNE2,CDC20,CDC25C,ESPL1,MAD2L1,PKMYT1,PLK1,PTTG1,SGOL1,SMC1B	6.66557e-08
66	62	270	6	KEGG_P53_SIGNALING_PATHWAY	0.00106668	CCNB1,CCNB2,CCNE1,CCNE2,GTSE1,RRM2	0.0283432
66	78	270	10	KEGG_PROGESTERONE_MEDIATED_OOCYTE_MATURATION	1.91892e-06	BUB1,CCNA2,CCNB1,CCNB2,CDC25A,CDC25B,CDC25C,MAD2L1,PKMYT1,PLK1	8.92299e-05
66	105	270	14	KEGG_SYSTEMIC_LUPUS_ERYTHEMATOSUS	9.88834e-09	H2AFX,HIST1H2AJ,HIST1H2AL,HIST1H2AM,HIST1H2BF,HIST1H2BH,HIST1H2BL,HIST1H3B,HIST1H3C,HIST1H3G,HIST1H3H,HIST1H3J,HIST1H4D,HIST2H3C	6.13077e-07
67	110	255	19	KEGG_CELL_CYCLE	6.4615e-14	ANAPC11,BUB1B,BUB1,CCNA2,CCNB1,CCNB2,CCNE2,CDC20,CDC25A,CDC25C,CDC6,E2F1,ESPL1,MAD2L1,MDM2,PKMYT1,PLK1,PTTG1,TTK	1.20184e-11
67	102	255	14	KEGG_OOCYTE_MEIOSIS	3.23534e-09	ANAPC11,AURKA,BUB1,CCNB1,CCNB2,CCNE2,CDC20,CDC25C,ESPL1,MAD2L1,PKMYT1,PLK1,PTTG1,SGOL1	3.00887e-07
67	62	255	6	KEGG_P53_SIGNALING_PATHWAY	0.000793214	CCNB1,CCNB2,CCNE2,GTSE1,MDM2,RRM2	0.0295076
67	78	255	10	KEGG_PROGESTERONE_MEDIATED_OOCYTE_MATURATION	1.1449e-06	ANAPC11,BUB1,CCNA2,CCNB1,CCNB2,CDC25A,CDC25C,MAD2L1,PKMYT1,PLK1	5.32381e-05
67	105	255	12	KEGG_SYSTEMIC_LUPUS_ERYTHEMATOSUS	3.45232e-07	H2AFX,HIST1H2AD,HIST1H2AL,HIST1H2AM,HIST1H2BH,HIST1H3B,HIST1H3D,HIST1H3F,HIST1H3G,HIST1H4B,HIST1H4D,HIST2H3C	2.14044e-05
68	110	233	10	KEGG_CELL_CYCLE	1.19028e-05	BUB1B,CCNB1,CCNB2,CDC20,CDC25C,ESPL1,PKMYT1,PLK1,PTTG1,TTK	0.000737976
68	102	233	8	KEGG_OOCYTE_MEIOSIS	0.000252877	CCNB1,CCNB2,CDC20,CDC25C,ESPL1,PKMYT1,PLK1,PTTG1	0.00940701
68	187	233	12	KEGG_FOCAL_ADHESION	5.51579e-05	COL11A1,COL1A1,COL1A2,COL3A1,COL5A1,COL5A2,COL6A3,COMP,FN1,IBSP,ITGA11,THBS2	0.00256484
68	81	233	14	KEGG_ECM_RECEPTOR_INTERACTION	4.15965e-11	COL11A1,COL1A1,COL1A2,COL3A1,COL5A1,COL5A2,COL6A3,COMP,FN1,HMMR,IBSP,ITGA11,SDC1,THBS2	7.73695e-09
68	105	233	11	KEGG_SYSTEMIC_LUPUS_ERYTHEMATOSUS	1.06329e-06	HIST1H2AD,HIST1H2AJ,HIST1H2AL,HIST1H2AM,HIST1H2BD,HIST1H2BH,HIST1H3D,HIST1H3H,HIST1H4D,HIST2H2AA3,HIST2H3C	9.88857e-05
69	105	256	12	KEGG_SYSTEMIC_LUPUS_ERYTHEMATOSUS	3.6003e-07	HIST1H2AC,HIST1H2AD,HIST1H2AJ,HIST1H2AM,HIST1H2BD,HIST1H2BE,HIST1H2BF,HIST1H3D,HIST1H3J,HIST1H4D,HIST2H2AA3,HIST2H3C	6.69655e-05
70	110	275	21	KEGG_CELL_CYCLE	1.55431e-15	BUB1B,BUB1,CCNA2,CCNB1,CCNB2,CCND1,CCNE2,CDC20,CDC25A,CDC25C,CDC6,CDC7,E2F1,ESPL1,MAD2L1,MCM2,MCM4,PKMYT1,PLK1,PTTG1,TTK	2.89102e-13
70	102	275	13	KEGG_OOCYTE_MEIOSIS	7.22983e-08	AURKA,BUB1,CCNB1,CCNB2,CCNE2,CDC20,CDC25C,ESPL1,MAD2L1,PKMYT1,PLK1,PTTG1,SGOL1	6.72374e-06
70	62	275	6	KEGG_P53_SIGNALING_PATHWAY	0.00117233	CCNB1,CCNB2,CCND1,CCNE2,GTSE1,RRM2	0.0363421
70	81	275	7	KEGG_ECM_RECEPTOR_INTERACTION	0.000912066	COL11A1,COL1A1,COL5A1,COMP,FN1,HMMR,IBSP	0.0339289
70	78	275	9	KEGG_PROGESTERONE_MEDIATED_OOCYTE_MATURATION	1.75405e-05	BUB1,CCNA2,CCNB1,CCNB2,CDC25A,CDC25C,MAD2L1,PKMYT1,PLK1	0.000815632
70	105	275	11	KEGG_SYSTEMIC_LUPUS_ERYTHEMATOSUS	5.29823e-06	HIST1H2AJ,HIST1H2AL,HIST1H2BD,HIST1H2BF,HIST1H2BH,HIST1H2BM,HIST1H3B,HIST1H3H,HIST1H3J,HIST1H4D,HIST2H2AC	0.00032849
71	230	246	12	KEGG_CYTOKINE_CYTOKINE_RECEPTOR_INTERACTION	0.000624172	CCL11,CCL7,CCR8,CXCL10,CXCL11,CXCL9,IFNB1,IL21R,INHBA,LTA,TNFRSF9,TNFSF4	0.0122284
71	110	246	18	KEGG_CELL_CYCLE	4.29434e-13	BUB1B,BUB1,CCNA2,CCNB1,CCNB2,CCNE1,CCNE2,CDC20,CDC25C,CDC6,E2F1,E2F2,ESPL1,MAD2L1,PKMYT1,PLK1,PTTG1,TTK	3.99374e-11
71	102	246	14	KEGG_OOCYTE_MEIOSIS	2.03338e-09	AURKA,BUB1,CCNB1,CCNB2,CCNE1,CCNE2,CDC20,CDC25C,ESPL1,MAD2L1,PKMYT1,PLK1,PTTG1,SGOL1	1.2607e-07
71	62	246	6	KEGG_P53_SIGNALING_PATHWAY	0.000657443	CCNB1,CCNB2,CCNE1,CCNE2,GTSE1,RRM2	0.0122284
71	73	246	8	KEGG_ANTIGEN_PROCESSING_AND_PRESENTATION	3.41934e-05	HLA-B,HLA-C,HLA-G,IFI30,KIR2DL4,LTA,PSME2,TAP1	0.00159
71	90	246	7	KEGG_TOLL_LIKE_RECEPTOR_SIGNALING_PATHWAY	0.000890485	CD80,CXCL10,CXCL11,CXCL9,IFNB1,IRF7,STAT1	0.0150573
71	59	246	7	KEGG_RIG_I_LIKE_RECEPTOR_SIGNALING_PATHWAY	6.37173e-05	CXCL10,DDX58,DHX58,IFIH1,IFNB1,IRF7,ISG15	0.00197524
71	48	246	6	KEGG_CYTOSOLIC_DNA_SENSING_PATHWAY	0.000160229	ADAR,CXCL10,DDX58,IFNB1,IRF7,ZBP1	0.00425752
71	78	246	8	KEGG_PROGESTERONE_MEDIATED_OOCYTE_MATURATION	5.54121e-05	BUB1,CCNA2,CCNB1,CCNB2,CDC25C,MAD2L1,PKMYT1,PLK1	0.00197524
71	40	246	5	KEGG_TYPE_I_DIABETES_MELLITUS	0.000572697	CD80,HLA-B,HLA-C,HLA-G,LTA	0.0122284
71	105	246	21	KEGG_SYSTEMIC_LUPUS_ERYTHEMATOSUS	0	CD80,HIST1H2AD,HIST1H2AJ,HIST1H2AL,HIST1H2AM,HIST1H2BD,HIST1H2BF,HIST1H2BH,HIST1H2BI,HIST1H2BJ,HIST1H2BM,HIST1H3B,HIST1H3D,HIST1H3G,HIST1H3H,HIST1H3J,HIST1H4D,HIST2H2AA3,HIST2H2AC,HIST2H3C,HIST3H2BB	0
71	33	246	4	KEGG_ALLOGRAFT_REJECTION	0.00233207	CD80,HLA-B,HLA-C,HLA-G	0.0361472
71	36	246	4	KEGG_GRAFT_VERSUS_HOST_DISEASE	0.00322513	CD80,HLA-B,HLA-C,HLA-G	0.0461442
72	230	255	19	KEGG_CYTOKINE_CYTOKINE_RECEPTOR_INTERACTION	2.86641e-08	CCL11,CCL17,CCL19,CCR4,CCR7,CCR8,CXCL10,CXCL11,CXCL9,CXCR4,IFNB1,IL21R,IL7R,INHBA,TGFB2,TGFB3,TNFSF18,TNFSF4,TNFSF8	2.66576e-06
72	172	255	12	KEGG_CHEMOKINE_SIGNALING_PATHWAY	5.84932e-05	CCL11,CCL17,CCL19,CCR4,CCR7,CCR8,CXCL10,CXCL11,CXCL9,CXCR4,ITK,PIK3R5	0.00271994
72	110	255	8	KEGG_CELL_CYCLE	0.000765851	BUB1B,BUB1,CCNB2,CDC25C,PKMYT1,PTTG1,TGFB2,TGFB3	0.0237414
72	80	255	7	KEGG_TGF_BETA_SIGNALING_PATHWAY	0.000542235	BMP8A,COMP,INHBA,TGFB2,TGFB3,THBS2,THBS4	0.0201711
72	187	255	15	KEGG_FOCAL_ADHESION	1.24408e-06	COL1A1,COL1A2,COL3A1,COL5A1,COL5A2,COL5A3,COL6A2,COL6A3,COMP,FN1,IBSP,PIK3R5,THBS2,THBS4,TNR	7.71331e-05
72	81	255	15	KEGG_ECM_RECEPTOR_INTERACTION	1.05368e-11	COL1A1,COL1A2,COL3A1,COL5A1,COL5A2,COL5A3,COL6A2,COL6A3,COMP,FN1,HMMR,IBSP,THBS2,THBS4,TNR	1.95984e-09
73	105	282	9	KEGG_SYSTEMIC_LUPUS_ERYTHEMATOSUS	0.000222362	HIST1H2AC,HIST1H2AD,HIST1H2AL,HIST1H2BD,HIST1H2BH,HIST1H3C,HIST1H3D,HIST2H2AA3,HIST2H2AC	0.0413593
78	65	17	3	KEGG_CARDIAC_MUSCLE_CONTRACTION	5.76211e-05	ACTC1,COX6A2,MYL2	0.00824246
78	80	17	3	KEGG_HYPERTROPHIC_CARDIOMYOPATHY_HCM	0.000107198	ACTC1,DES,MYL2	0.00824246
78	86	17	3	KEGG_DILATED_CARDIOMYOPATHY	0.000132943	ACTC1,DES,MYL2	0.00824246
87	19	54	4	KEGG_PENTOSE_AND_GLUCURONATE_INTERCONVERSIONS	6.65242e-07	UGT2A3,UGT2B10,UGT2B11,UGT2B28	6.18675e-05
87	17	54	4	KEGG_ASCORBATE_AND_ALDARATE_METABOLISM	4.10767e-07	UGT2A3,UGT2B10,UGT2B11,UGT2B28	6.18675e-05
87	44	54	4	KEGG_STEROID_HORMONE_BIOSYNTHESIS	2.17309e-05	UGT2A3,UGT2B10,UGT2B11,UGT2B28	0.000505243
87	40	54	4	KEGG_STARCH_AND_SUCROSE_METABOLISM	1.47935e-05	UGT2A3,UGT2B10,UGT2B11,UGT2B28	0.000393085
87	51	54	4	KEGG_RETINOL_METABOLISM	3.92315e-05	UGT2A3,UGT2B10,UGT2B11,UGT2B28	0.000810785
87	31	54	4	KEGG_PORPHYRIN_AND_CHLOROPHYLL_METABOLISM	5.22267e-06	UGT2A3,UGT2B10,UGT2B11,UGT2B28	0.000194283
87	59	54	5	KEGG_METABOLISM_OF_XENOBIOTICS_BY_CYTOCHROME_P450	2.67717e-06	GSTM5,UGT2A3,UGT2B10,UGT2B11,UGT2B28	0.00013542
87	60	54	5	KEGG_DRUG_METABOLISM_CYTOCHROME_P450	2.91225e-06	GSTM5,UGT2A3,UGT2B10,UGT2B11,UGT2B28	0.00013542
87	40	54	4	KEGG_DRUG_METABOLISM_OTHER_ENZYMES	1.47935e-05	UGT2A3,UGT2B10,UGT2B11,UGT2B28	0.000393085
88	50	61	4	KEGG_ARACHIDONIC_ACID_METABOLISM	5.8763e-05	CYP2C19,GPX2,PLA2G2A,PLA2G4E	0.0109299
88	26	61	3	KEGG_LINOLEIC_ACID_METABOLISM	0.000177167	CYP2C19,PLA2G2A,PLA2G4E	0.0164765
94	230	31	7	KEGG_CYTOKINE_CYTOKINE_RECEPTOR_INTERACTION	4.69584e-07	CCL1,CCL4,IL21,IL26,IL7R,TNFRSF13C,XCL1	4.36713e-05
94	172	31	4	KEGG_CHEMOKINE_SIGNALING_PATHWAY	0.000486809	CCL1,CCL4,ITK,XCL1	0.0158818
94	73	31	3	KEGG_ANTIGEN_PROCESSING_AND_PRESENTATION	0.000512317	HLA-DOB,KIR2DL1,KLRC3	0.0158818
94	78	31	4	KEGG_HEMATOPOIETIC_CELL_LINEAGE	2.27202e-05	CD19,CR2,IL7R,MS4A1	0.00140865
94	70	31	3	KEGG_B_CELL_RECEPTOR_SIGNALING_PATHWAY	0.000452881	CD19,CD79A,CR2	0.0158818
94	30	31	4	KEGG_PRIMARY_IMMUNODEFICIENCY	4.69235e-07	CD19,CD79A,IL7R,TNFRSF13C	4.36713e-05
96	65	211	7	KEGG_PPAR_SIGNALING_PATHWAY	4.54163e-05	ADIPOQ,AQP7,FABP1,FABP4,FABP7,LPL,PCK1	0.00844743
97	19	26	4	KEGG_PENTOSE_AND_GLUCURONATE_INTERCONVERSIONS	3.21938e-08	UGT2A3,UGT2B10,UGT2B11,UGT2B28	2.99402e-06
97	17	26	4	KEGG_ASCORBATE_AND_ALDARATE_METABOLISM	1.98167e-08	UGT2A3,UGT2B10,UGT2B11,UGT2B28	2.99402e-06
97	44	26	4	KEGG_STEROID_HORMONE_BIOSYNTHESIS	1.09346e-06	UGT2A3,UGT2B10,UGT2B11,UGT2B28	3.38972e-05
97	40	26	4	KEGG_STARCH_AND_SUCROSE_METABOLISM	7.3976e-07	UGT2A3,UGT2B10,UGT2B11,UGT2B28	2.75191e-05
97	51	26	4	KEGG_RETINOL_METABOLISM	1.99569e-06	UGT2A3,UGT2B10,UGT2B11,UGT2B28	5.30283e-05
97	31	26	4	KEGG_PORPHYRIN_AND_CHLOROPHYLL_METABOLISM	2.57524e-07	UGT2A3,UGT2B10,UGT2B11,UGT2B28	1.59665e-05
97	59	26	4	KEGG_METABOLISM_OF_XENOBIOTICS_BY_CYTOCHROME_P450	3.59909e-06	UGT2A3,UGT2B10,UGT2B11,UGT2B28	7.95964e-05
97	60	26	4	KEGG_DRUG_METABOLISM_CYTOCHROME_P450	3.85144e-06	UGT2A3,UGT2B10,UGT2B11,UGT2B28	7.95964e-05
97	40	26	4	KEGG_DRUG_METABOLISM_OTHER_ENZYMES	7.3976e-07	UGT2A3,UGT2B10,UGT2B11,UGT2B28	2.75191e-05
97	64	26	3	KEGG_COMPLEMENT_AND_COAGULATION_CASCADES	0.00020436	FGA,FGB,FGG	0.0038011
101	19	22	5	KEGG_PENTOSE_AND_GLUCURONATE_INTERCONVERSIONS	5.95575e-11	UGT2A3,UGT2B10,UGT2B11,UGT2B28,UGT2B7	5.53884e-09
101	17	22	5	KEGG_ASCORBATE_AND_ALDARATE_METABOLISM	3.1757e-11	UGT2A3,UGT2B10,UGT2B11,UGT2B28,UGT2B7	5.53884e-09
101	44	22	5	KEGG_STEROID_HORMONE_BIOSYNTHESIS	5.42661e-09	UGT2A3,UGT2B10,UGT2B11,UGT2B28,UGT2B7	1.68225e-07
101	40	22	5	KEGG_STARCH_AND_SUCROSE_METABOLISM	3.301e-09	UGT2A3,UGT2B10,UGT2B11,UGT2B28,UGT2B7	1.22797e-07
101	51	22	5	KEGG_RETINOL_METABOLISM	1.16569e-08	UGT2A3,UGT2B10,UGT2B11,UGT2B28,UGT2B7	3.0974e-07
101	31	22	5	KEGG_PORPHYRIN_AND_CHLOROPHYLL_METABOLISM	8.60004e-10	UGT2A3,UGT2B10,UGT2B11,UGT2B28,UGT2B7	5.33202e-08
101	59	22	5	KEGG_METABOLISM_OF_XENOBIOTICS_BY_CYTOCHROME_P450	2.46476e-08	UGT2A3,UGT2B10,UGT2B11,UGT2B28,UGT2B7	5.55142e-07
101	60	22	5	KEGG_DRUG_METABOLISM_CYTOCHROME_P450	2.68617e-08	UGT2A3,UGT2B10,UGT2B11,UGT2B28,UGT2B7	5.55142e-07
101	40	22	5	KEGG_DRUG_METABOLISM_OTHER_ENZYMES	3.301e-09	UGT2A3,UGT2B10,UGT2B11,UGT2B28,UGT2B7	1.22797e-07
101	64	22	3	KEGG_COMPLEMENT_AND_COAGULATION_CASCADES	0.000122595	FGA,FGB,FGG	0.00228027
102	19	204	4	KEGG_PENTOSE_AND_GLUCURONATE_INTERCONVERSIONS	0.000129942	UGT2A3,UGT2B10,UGT2B11,UGT2B28	0.00345276
102	17	204	4	KEGG_ASCORBATE_AND_ALDARATE_METABOLISM	8.15885e-05	UGT2A3,UGT2B10,UGT2B11,UGT2B28	0.00303509
102	44	204	5	KEGG_STEROID_HORMONE_BIOSYNTHESIS	0.000382327	CYP1A1,UGT2A3,UGT2B10,UGT2B11,UGT2B28	0.00646481
102	40	204	5	KEGG_TYROSINE_METABOLISM	0.000242557	ADH1A,ADH1B,AOC3,HPD,TAT	0.00501285
102	16	204	3	KEGG_PHENYLALANINE_METABOLISM	0.00138238	AOC3,HPD,TAT	0.0214269
102	40	204	5	KEGG_STARCH_AND_SUCROSE_METABOLISM	0.000242557	GYS2,UGT2A3,UGT2B10,UGT2B11,UGT2B28	0.00501285
102	51	204	8	KEGG_RETINOL_METABOLISM	5.47602e-07	ADH1A,ADH1B,CYP1A1,RPE65,UGT2A3,UGT2B10,UGT2B11,UGT2B28	0.000101854
102	31	204	5	KEGG_PORPHYRIN_AND_CHLOROPHYLL_METABOLISM	6.94789e-05	FTMT,UGT2A3,UGT2B10,UGT2B11,UGT2B28	0.00303509
102	21	204	3	KEGG_NITROGEN_METABOLISM	0.00311593	CA3,CA4,CA6	0.0386375
102	59	204	7	KEGG_METABOLISM_OF_XENOBIOTICS_BY_CYTOCHROME_P450	1.92919e-05	ADH1A,ADH1B,CYP1A1,UGT2A3,UGT2B10,UGT2B11,UGT2B28	0.00133793
102	60	204	7	KEGG_DRUG_METABOLISM_CYTOCHROME_P450	2.15795e-05	ADH1A,ADH1B,FMO2,UGT2A3,UGT2B10,UGT2B11,UGT2B28	0.00133793
102	40	204	4	KEGG_DRUG_METABOLISM_OTHER_ENZYMES	0.00242713	UGT2A3,UGT2B10,UGT2B11,UGT2B28	0.0347267
102	65	204	6	KEGG_PPAR_SIGNALING_PATHWAY	0.000315038	ADIPOQ,AQP7,FABP4,FABP7,LPL,PCK1	0.00585971
102	230	204	12	KEGG_CYTOKINE_CYTOKINE_RECEPTOR_INTERACTION	0.000112272	BMP2,CCL23,CNTFR,CXCL6,EDAR,IL13,IL6,LEP,PF4,PPBP,TSLP,XCL2	0.00345276
102	21	204	3	KEGG_PROXIMAL_TUBULE_BICARBONATE_RECLAMATION	0.00311593	CA4,PCK1,SLC4A4	0.0386375
105	105	21	11	KEGG_SYSTEMIC_LUPUS_ERYTHEMATOSUS	0	HIST1H2AD,HIST1H2AL,HIST1H2BF,HIST1H2BG,HIST1H2BH,HIST1H2BL,HIST1H3D,HIST1H3E,HIST1H3F,HIST1H3G,HIST1H4D	0
115	105	14	10	KEGG_SYSTEMIC_LUPUS_ERYTHEMATOSUS	0	HIST1H2AD,HIST1H2AJ,HIST1H2BF,HIST1H2BG,HIST1H2BH,HIST1H3C,HIST1H3D,HIST1H3E,HIST1H3F,HIST1H4D	0
125	19	206	3	KEGG_PENTOSE_AND_GLUCURONATE_INTERCONVERSIONS	0.0023833	UGT2A3,UGT2B11,UGT2B28	0.0311784
125	17	206	3	KEGG_ASCORBATE_AND_ALDARATE_METABOLISM	0.0017082	UGT2A3,UGT2B11,UGT2B28	0.0300014
125	37	206	4	KEGG_FATTY_ACID_METABOLISM	0.00187893	ACADL,ADH1A,ADH1B,ADH7	0.0300014
125	44	206	4	KEGG_STEROID_HORMONE_BIOSYNTHESIS	0.00357213	AKR1C1,UGT2A3,UGT2B11,UGT2B28	0.041526
125	40	206	6	KEGG_TYROSINE_METABOLISM	2.07728e-05	ADH1A,ADH1B,ADH7,AOC3,DCT,TAT	0.000965936
125	40	206	4	KEGG_STARCH_AND_SUCROSE_METABOLISM	0.00251439	GYS2,UGT2A3,UGT2B11,UGT2B28	0.0311784
125	51	206	7	KEGG_RETINOL_METABOLISM	7.68287e-06	ADH1A,ADH1B,ADH7,RPE65,UGT2A3,UGT2B11,UGT2B28	0.000714507
125	59	206	7	KEGG_METABOLISM_OF_XENOBIOTICS_BY_CYTOCHROME_P450	2.05454e-05	ADH1A,ADH1B,ADH7,AKR1C1,UGT2A3,UGT2B11,UGT2B28	0.000965936
125	60	206	6	KEGG_DRUG_METABOLISM_CYTOCHROME_P450	0.000213497	ADH1A,ADH1B,ADH7,UGT2A3,UGT2B11,UGT2B28	0.00661842
125	40	206	4	KEGG_DRUG_METABOLISM_OTHER_ENZYMES	0.00251439	CES1,UGT2A3,UGT2B11,UGT2B28	0.0311784
125	65	206	8	KEGG_PPAR_SIGNALING_PATHWAY	3.93576e-06	ACADL,ADIPOQ,AQP7,CD36,FABP4,HMGCS2,LPL,PCK1	0.000714507
125	232	206	10	KEGG_NEUROACTIVE_LIGAND_RECEPTOR_INTERACTION	0.00193557	ADCYAP1R1,AVPR1A,GABRA4,GHR,GLP2R,GLRA3,LEP,NPY2R,P2RY1,TSHB	0.0300014
125	81	206	7	KEGG_ECM_RECEPTOR_INTERACTION	0.000160475	CD36,COL6A6,ITGA7,ITGA8,LAMA2,RELN,TNXB	0.00596966
125	80	206	6	KEGG_HYPERTROPHIC_CARDIOMYOPATHY_HCM	0.00101091	CACNA2D1,DES,ITGA7,ITGA8,LAMA2,SGCG	0.0235036
125	71	206	6	KEGG_ARRHYTHMOGENIC_RIGHT_VENTRICULAR_CARDIOMYOPATHY_ARVC	0.00053599	CACNA2D1,DES,ITGA7,ITGA8,LAMA2,SGCG	0.014242
125	86	206	6	KEGG_DILATED_CARDIOMYOPATHY	0.00147334	CACNA2D1,DES,ITGA7,ITGA8,LAMA2,SGCG	0.0300014
126	230	25	5	KEGG_CYTOKINE_CYTOKINE_RECEPTOR_INTERACTION	4.13814e-05	CCL7,CCR2,IL18RAP,IL7R,XCL1	0.00769693
126	172	25	4	KEGG_CHEMOKINE_SIGNALING_PATHWAY	0.000206988	CCL7,CCR2,ITK,XCL1	0.0192499
130	105	18	4	KEGG_SYSTEMIC_LUPUS_ERYTHEMATOSUS	7.64921e-06	HIST1H2BI,HIST1H2BM,HIST1H3B,HIST1H3J	0.00142275
131	230	41	7	KEGG_CYTOKINE_CYTOKINE_RECEPTOR_INTERACTION	3.50319e-06	CXCL9,IFNG,IL26,LTB,TNFRSF13C,TNFSF18,XCR1	0.000325797
131	78	41	4	KEGG_HEMATOPOIETIC_CELL_LINEAGE	7.01739e-05	CD19,CD1B,CR2,MS4A1	0.00435078
131	70	41	3	KEGG_B_CELL_RECEPTOR_SIGNALING_PATHWAY	0.00103721	CD19,CD79A,CR2	0.0482302
131	30	41	5	KEGG_PRIMARY_IMMUNODEFICIENCY	1.99867e-08	CD19,CD79A,IGLL1,PTPRC,TNFRSF13C	3.71752e-06
134	64	15	3	KEGG_COMPLEMENT_AND_COAGULATION_CASCADES	3.70381e-05	FGA,FGB,FGG	0.00688909
140	105	18	8	KEGG_SYSTEMIC_LUPUS_ERYTHEMATOSUS	2.57794e-13	HIST1H2AB,HIST1H2BI,HIST1H2BM,HIST1H3C,HIST1H3J,HIST1H4A,HIST1H4D,HIST2H2AB	4.79496e-11
148	121	24	4	KEGG_NATURAL_KILLER_CELL_MEDIATED_CYTOTOXICITY	4.48298e-05	CD247,KIR2DL4,NCR3,PRF1	0.00833835
151	105	66	9	KEGG_SYSTEMIC_LUPUS_ERYTHEMATOSUS	1.10991e-09	HIST1H2AB,HIST1H2BI,HIST1H2BM,HIST1H3B,HIST1H3C,HIST1H3I,HIST1H3J,HIST1H4A,HIST1H4D	2.06443e-07
153	57	254	5	KEGG_GLYCOLYSIS_GLUCONEOGENESIS	0.00330258	ADH1A,ADH1B,ADH1C,ADH7,PCK1	0.0472523
153	19	254	4	KEGG_PENTOSE_AND_GLUCURONATE_INTERCONVERSIONS	0.000301195	UGT2A3,UGT2B10,UGT2B11,UGT2B28	0.00700278
153	17	254	4	KEGG_ASCORBATE_AND_ALDARATE_METABOLISM	0.00019017	UGT2A3,UGT2B10,UGT2B11,UGT2B28	0.00517142
153	44	254	5	KEGG_STEROID_HORMONE_BIOSYNTHESIS	0.00103173	CYP1A1,UGT2A3,UGT2B10,UGT2B11,UGT2B28	0.0174456
153	40	254	6	KEGG_TYROSINE_METABOLISM	6.71161e-05	ADH1A,ADH1B,ADH1C,ADH7,AOC3,TAT	0.00249672
153	40	254	5	KEGG_STARCH_AND_SUCROSE_METABOLISM	0.000662087	GYS2,UGT2A3,UGT2B10,UGT2B11,UGT2B28	0.0136831
153	51	254	10	KEGG_RETINOL_METABOLISM	1.70593e-08	ADH1A,ADH1B,ADH1C,ADH7,CYP1A1,RPE65,UGT2A3,UGT2B10,UGT2B11,UGT2B28	3.17303e-06
153	31	254	5	KEGG_PORPHYRIN_AND_CHLOROPHYLL_METABOLISM	0.000194623	FTMT,UGT2A3,UGT2B10,UGT2B11,UGT2B28	0.00517142
153	59	254	10	KEGG_METABOLISM_OF_XENOBIOTICS_BY_CYTOCHROME_P450	7.4078e-08	ADH1A,ADH1B,ADH1C,ADH7,CYP1A1,GSTM5,UGT2A3,UGT2B10,UGT2B11,UGT2B28	5.42648e-06
153	60	254	10	KEGG_DRUG_METABOLISM_CYTOCHROME_P450	8.75238e-08	ADH1A,ADH1B,ADH1C,ADH7,FMO2,GSTM5,UGT2A3,UGT2B10,UGT2B11,UGT2B28	5.42648e-06
153	65	254	8	KEGG_PPAR_SIGNALING_PATHWAY	1.82039e-05	ADIPOQ,AQP7,FABP1,FABP4,FABP7,LPL,PCK1,PPARG	0.000846482
153	158	254	9	KEGG_CALCIUM_SIGNALING_PATHWAY	0.0020124	EDNRB,EGFR,HTR2A,LHCGR,NOS1,PDE1C,PLCZ1,PTGFR,TACR1	0.0311922
153	232	254	12	KEGG_NEUROACTIVE_LIGAND_RECEPTOR_INTERACTION	0.000891391	CNR1,EDNRB,GABRG1,GABRP,GLP2R,GRIA4,HTR2A,LEP,LHCGR,NPY2R,PTGFR,TACR1	0.0165799
154	268	28	6	KEGG_OLFACTORY_TRANSDUCTION	1.06918e-05	OR10A4,OR13G1,OR1G1,OR2B6,OR2K2,PRKACG	0.00198867
159	121	38	5	KEGG_NATURAL_KILLER_CELL_MEDIATED_CYTOTOXICITY	1.57507e-05	KIR2DL4,KLRC1,KLRK1,NCR3,PRF1	0.00292962
160	121	45	5	KEGG_NATURAL_KILLER_CELL_MEDIATED_CYTOTOXICITY	3.65748e-05	KIR2DL1,KIR2DL4,KLRK1,NCR1,SH2D1B	0.00680291
167	37	147	4	KEGG_FATTY_ACID_METABOLISM	0.000536497	ACADL,ADH1A,ADH1B,ADH7	0.0166314
167	40	147	5	KEGG_TYROSINE_METABOLISM	5.19052e-05	ADH1A,ADH1B,ADH7,DCT,TAT	0.00321812
167	51	147	5	KEGG_RETINOL_METABOLISM	0.00016928	ADH1A,ADH1B,ADH7,CYP1A1,UGT2B28	0.00787151
167	59	147	5	KEGG_METABOLISM_OF_XENOBIOTICS_BY_CYTOCHROME_P450	0.000337856	ADH1A,ADH1B,ADH7,CYP1A1,UGT2B28	0.0125682
167	65	147	8	KEGG_PPAR_SIGNALING_PATHWAY	3.0841e-07	ACADL,ADIPOQ,AQP7,CD36,FABP2,FABP4,LPL,PCK1	5.73642e-05
167	63	147	6	KEGG_ADIPOCYTOKINE_SIGNALING_PATHWAY	4.37982e-05	ACACB,ADIPOQ,CD36,LEP,NPY,PCK1	0.00321812
167	21	147	3	KEGG_PROXIMAL_TUBULE_BICARBONATE_RECLAMATION	0.00122296	ATP1A2,CA4,PCK1	0.0324958
168	51	251	6	KEGG_RETINOL_METABOLISM	0.000251108	ADH1A,ADH1B,RPE65,UGT2B11,UGT2B28,UGT2B7	0.0233531
168	60	251	6	KEGG_DRUG_METABOLISM_CYTOCHROME_P450	0.00061238	ADH1A,ADH1B,FMO2,UGT2B11,UGT2B28,UGT2B7	0.0379676
168	65	251	7	KEGG_PPAR_SIGNALING_PATHWAY	0.000135022	ACADL,ADIPOQ,AQP7,FABP4,FABP7,LPL,PCK1	0.0233531
170	73	15	4	KEGG_ANTIGEN_PROCESSING_AND_PRESENTATION	8.05882e-07	KIR2DL1,KIR2DL3,KIR2DL4,KIR3DL2	4.99647e-05
170	121	15	6	KEGG_NATURAL_KILLER_CELL_MEDIATED_CYTOTOXICITY	1.49102e-09	IFNG,KIR2DL1,KIR2DL3,KIR2DL4,KIR3DL2,NCR1	2.77329e-07
170	36	15	4	KEGG_GRAFT_VERSUS_HOST_DISEASE	4.46167e-08	IFNG,KIR2DL1,KIR2DL3,KIR3DL2	4.14935e-06
172	105	17	6	KEGG_SYSTEMIC_LUPUS_ERYTHEMATOSUS	1.53889e-09	HIST1H2AB,HIST1H2BM,HIST1H3C,HIST1H3J,HIST1H4B,HIST1H4D	2.86234e-07
184	105	13	3	KEGG_SYSTEMIC_LUPUS_ERYTHEMATOSUS	0.00010318	HIST1H2BM,HIST1H3J,HIST1H4D	0.0191915
190	230	52	6	KEGG_CYTOKINE_CYTOKINE_RECEPTOR_INTERACTION	0.000174498	CCL11,CCL17,CCL1,IL5,TNFRSF13C,TNFSF8	0.0166745
190	78	52	4	KEGG_HEMATOPOIETIC_CELL_LINEAGE	0.000179296	CD1A,CD1E,GP1BA,IL5	0.0166745
206	105	21	14	KEGG_SYSTEMIC_LUPUS_ERYTHEMATOSUS	0	HIST1H2AD,HIST1H2AJ,HIST1H2AL,HIST1H2BF,HIST1H2BG,HIST1H2BH,HIST1H2BL,HIST1H3C,HIST1H3D,HIST1H3E,HIST1H3F,HIST1H3G,HIST1H4B,HIST1H4D	0
210	230	23	5	KEGG_CYTOKINE_CYTOKINE_RECEPTOR_INTERACTION	2.69026e-05	CXCL13,IFNG,IL21,TNFRSF13B,TNFRSF17	0.00250194
210	70	23	3	KEGG_B_CELL_RECEPTOR_SIGNALING_PATHWAY	0.000183489	CD19,CD79A,CR2	0.0113763
210	30	23	4	KEGG_PRIMARY_IMMUNODEFICIENCY	1.33595e-07	CD19,CD79A,IGLL1,TNFRSF13B	2.48487e-05
214	65	23	3	KEGG_CARDIAC_MUSCLE_CONTRACTION	0.000147182	CACNA1S,CACNG7,COX6A2	0.0273759
215	51	33	3	KEGG_RETINOL_METABOLISM	0.000213939	CYP2A13,CYP2A6,CYP2A7	0.0195021
215	60	33	3	KEGG_DRUG_METABOLISM_CYTOCHROME_P450	0.00034663	CYP2A13,CYP2A6,CYP2A7	0.0195021
215	40	33	3	KEGG_DRUG_METABOLISM_OTHER_ENZYMES	0.000103262	CYP2A13,CYP2A6,CYP2A7	0.0192068
215	64	33	3	KEGG_COMPLEMENT_AND_COAGULATION_CASCADES	0.000419401	FGA,FGB,FGG	0.0195021
217	44	231	5	KEGG_STEROID_HORMONE_BIOSYNTHESIS	0.000673489	AKR1C1,CYP1A1,UGT2A3,UGT2B11,UGT2B28	0.0208782
217	40	231	5	KEGG_TYROSINE_METABOLISM	0.000429929	ADH1A,ADH1B,ADH7,AOC3,TAT	0.0159933
217	51	231	8	KEGG_RETINOL_METABOLISM	1.39954e-06	ADH1A,ADH1B,ADH7,CYP1A1,RPE65,UGT2A3,UGT2B11,UGT2B28	0.000130157
217	31	231	4	KEGG_PORPHYRIN_AND_CHLOROPHYLL_METABOLISM	0.0014624	FTMT,UGT2A3,UGT2B11,UGT2B28	0.0388581
217	59	231	9	KEGG_METABOLISM_OF_XENOBIOTICS_BY_CYTOCHROME_P450	3.87317e-07	ADH1A,ADH1B,ADH7,AKR1C1,CYP1A1,GSTM5,UGT2A3,UGT2B11,UGT2B28	7.2041e-05
217	60	231	8	KEGG_DRUG_METABOLISM_CYTOCHROME_P450	4.96523e-06	ADH1A,ADH1B,ADH7,FMO2,GSTM5,UGT2A3,UGT2B11,UGT2B28	0.000307844
217	65	231	7	KEGG_PPAR_SIGNALING_PATHWAY	8.04544e-05	ADIPOQ,AQP7,FABP4,FABP7,LPL,PCK1,SLC27A6	0.00374113
223	230	63	6	KEGG_CYTOKINE_CYTOKINE_RECEPTOR_INTERACTION	0.000503082	CCL1,CCR7,CXCL13,IFNG,IL7R,XCR1	0.0116967
223	172	63	5	KEGG_CHEMOKINE_SIGNALING_PATHWAY	0.000935188	CCL1,CCR7,CXCL13,ITK,XCR1	0.0173945
223	73	63	5	KEGG_ANTIGEN_PROCESSING_AND_PRESENTATION	1.65561e-05	HLA-DOB,KIR2DL3,KIR2DL4,KIR2DS4,KIR3DL2	0.000513238
223	78	63	6	KEGG_HEMATOPOIETIC_CELL_LINEAGE	1.12597e-06	CD19,CD3E,CD7,CR2,IL7R,MS4A1	4.1886e-05
223	121	63	10	KEGG_NATURAL_KILLER_CELL_MEDIATED_CYTOTOXICITY	1.09191e-10	CD247,IFNG,KIR2DL3,KIR2DL4,KIR2DS4,KIR3DL2,NCR1,NCR3,PRF1,ZAP70	2.03096e-08
223	103	63	8	KEGG_T_CELL_RECEPTOR_SIGNALING_PATHWAY	1.49369e-08	CARD11,CD247,CD3E,IFNG,ITK,PRKCQ,PTPRC,ZAP70	9.26087e-07
223	40	63	3	KEGG_TYPE_I_DIABETES_MELLITUS	0.000709319	HLA-DOB,IFNG,PRF1	0.0146593
223	33	63	3	KEGG_ALLOGRAFT_REJECTION	0.000400367	HLA-DOB,IFNG,PRF1	0.0106383
223	36	63	5	KEGG_GRAFT_VERSUS_HOST_DISEASE	4.70686e-07	HLA-DOB,IFNG,KIR2DL3,KIR3DL2,PRF1	2.18869e-05
223	30	63	6	KEGG_PRIMARY_IMMUNODEFICIENCY	3.06578e-09	CD19,CD3E,IGLL1,IL7R,PTPRC,ZAP70	2.85118e-07
226	105	23	6	KEGG_SYSTEMIC_LUPUS_ERYTHEMATOSUS	1.21137e-08	HIST1H2AB,HIST1H2BI,HIST1H2BL,HIST1H2BM,HIST1H3J,HIST2H2AB	2.25315e-06
229	37	186	4	KEGG_FATTY_ACID_METABOLISM	0.00129134	ACADL,ADH1A,ADH1B,ADH1C	0.0400316
229	40	186	6	KEGG_TYROSINE_METABOLISM	1.16311e-05	ADH1A,ADH1B,ADH1C,DCT,HPD,TAT	0.00108169
229	51	186	6	KEGG_RETINOL_METABOLISM	4.84925e-05	ADH1A,ADH1B,ADH1C,CYP1A1,CYP2A6,UGT2A3	0.00300654
229	59	186	6	KEGG_METABOLISM_OF_XENOBIOTICS_BY_CYTOCHROME_P450	0.000111353	ADH1A,ADH1B,ADH1C,CYP1A1,GSTA5,UGT2A3	0.00455355
229	60	186	6	KEGG_DRUG_METABOLISM_CYTOCHROME_P450	0.000122407	ADH1A,ADH1B,ADH1C,CYP2A6,GSTA5,UGT2A3	0.00455355
229	65	186	8	KEGG_PPAR_SIGNALING_PATHWAY	1.83866e-06	ACADL,ADIPOQ,AQP7,CD36,FABP2,FABP4,LPL,PCK1	0.000341992
236	57	199	5	KEGG_GLYCOLYSIS_GLUCONEOGENESIS	0.00113723	ADH1A,ADH1B,ADH1C,ADH7,PCK1	0.0151089
236	19	199	5	KEGG_PENTOSE_AND_GLUCURONATE_INTERCONVERSIONS	4.83883e-06	UGT1A8,UGT2A3,UGT2B10,UGT2B11,UGT2B28	0.000100002
236	17	199	5	KEGG_ASCORBATE_AND_ALDARATE_METABOLISM	2.63388e-06	UGT1A8,UGT2A3,UGT2B10,UGT2B11,UGT2B28	8.09077e-05
236	37	199	5	KEGG_FATTY_ACID_METABOLISM	0.00014811	ACADL,ADH1A,ADH1B,ADH1C,ADH7	0.0022957
236	44	199	7	KEGG_STEROID_HORMONE_BIOSYNTHESIS	2.20022e-06	AKR1C1,CYP1A1,UGT1A8,UGT2A3,UGT2B10,UGT2B11,UGT2B28	8.09077e-05
236	40	199	6	KEGG_TYROSINE_METABOLISM	1.70797e-05	ADH1A,ADH1B,ADH1C,ADH7,DCT,HPD	0.000288802
236	40	199	7	KEGG_STARCH_AND_SUCROSE_METABOLISM	1.12184e-06	GYS2,PYGM,UGT1A8,UGT2A3,UGT2B10,UGT2B11,UGT2B28	5.21657e-05
236	51	199	10	KEGG_RETINOL_METABOLISM	1.63297e-09	ADH1A,ADH1B,ADH1C,ADH7,CYP1A1,UGT1A8,UGT2A3,UGT2B10,UGT2B11,UGT2B28	1.51867e-07
236	31	199	6	KEGG_PORPHYRIN_AND_CHLOROPHYLL_METABOLISM	3.6346e-06	FTMT,UGT1A8,UGT2A3,UGT2B10,UGT2B11,UGT2B28	8.45044e-05
236	59	199	12	KEGG_METABOLISM_OF_XENOBIOTICS_BY_CYTOCHROME_P450	2.2923e-11	ADH1A,ADH1B,ADH1C,ADH7,AKR1C1,CYP1A1,GSTM5,UGT1A8,UGT2A3,UGT2B10,UGT2B11,UGT2B28	4.26368e-09
236	60	199	10	KEGG_DRUG_METABOLISM_CYTOCHROME_P450	8.64656e-09	ADH1A,ADH1B,ADH1C,ADH7,GSTM5,UGT1A8,UGT2A3,UGT2B10,UGT2B11,UGT2B28	5.36087e-07
236	40	199	6	KEGG_DRUG_METABOLISM_OTHER_ENZYMES	1.70797e-05	CES1,UGT1A8,UGT2A3,UGT2B10,UGT2B11,UGT2B28	0.000288802
236	65	199	8	KEGG_PPAR_SIGNALING_PATHWAY	3.04491e-06	ACADL,ADIPOQ,AQP7,CD36,FABP2,FABP4,LPL,PCK1	8.09077e-05
236	64	199	6	KEGG_COMPLEMENT_AND_COAGULATION_CASCADES	0.000253186	C4BPA,C6,C8B,FGA,FGG,MASP1	0.0036225
236	21	199	3	KEGG_PROXIMAL_TUBULE_BICARBONATE_RECLAMATION	0.00290492	ATP1A2,CA4,PCK1	0.036021
237	40	143	6	KEGG_TYROSINE_METABOLISM	2.55775e-06	ADH1A,ADH1B,ADH1C,DCT,HPD,TAT	0.000336254
237	51	143	6	KEGG_RETINOL_METABOLISM	1.0968e-05	ADH1A,ADH1B,ADH1C,CYP1A1,RPE65,UGT2B28	0.000680015
237	59	143	5	KEGG_METABOLISM_OF_XENOBIOTICS_BY_CYTOCHROME_P450	0.000297448	ADH1A,ADH1B,ADH1C,CYP1A1,UGT2B28	0.0138313
237	65	143	7	KEGG_PPAR_SIGNALING_PATHWAY	3.61564e-06	ADIPOQ,AQP7,CYP7A1,FABP4,FABP7,LPL,PCK1	0.000336254
238	232	34	6	KEGG_NEUROACTIVE_LIGAND_RECEPTOR_INTERACTION	1.53991e-05	DRD2,GRIA1,GRIA2,HRH3,KISS1R,SSTR5	0.00286424
239	105	56	5	KEGG_SYSTEMIC_LUPUS_ERYTHEMATOSUS	5.40877e-05	HIST1H2AH,HIST1H2BF,HIST1H2BL,HIST1H3B,HIST1H3C	0.0100603
246	44	174	4	KEGG_STEROID_HORMONE_BIOSYNTHESIS	0.00194129	CYP17A1,CYP1A1,UGT2A3,UGT2B28	0.0335426
246	40	174	4	KEGG_TYROSINE_METABOLISM	0.00135696	ADH1A,ADH1B,AOC3,DCT	0.0280439
246	40	174	4	KEGG_STARCH_AND_SUCROSE_METABOLISM	0.00135696	GYS2,PYGM,UGT2A3,UGT2B28	0.0280439
246	51	174	6	KEGG_RETINOL_METABOLISM	3.3378e-05	ADH1A,ADH1B,CYP1A1,CYP2A6,UGT2A3,UGT2B28	0.00310416
246	59	174	6	KEGG_METABOLISM_OF_XENOBIOTICS_BY_CYTOCHROME_P450	7.70819e-05	ADH1A,ADH1B,CYP1A1,GSTM5,UGT2A3,UGT2B28	0.00394294
246	60	174	6	KEGG_DRUG_METABOLISM_CYTOCHROME_P450	8.47943e-05	ADH1A,ADH1B,CYP2A6,GSTM5,UGT2A3,UGT2B28	0.00394294
246	40	174	4	KEGG_DRUG_METABOLISM_OTHER_ENZYMES	0.00135696	CES1,CYP2A6,UGT2A3,UGT2B28	0.0280439
246	65	174	7	KEGG_PPAR_SIGNALING_PATHWAY	1.31412e-05	ACADL,ADIPOQ,AQP7,CD36,FABP4,LPL,PCK1	0.00244426
246	232	174	10	KEGG_NEUROACTIVE_LIGAND_RECEPTOR_INTERACTION	0.000536478	AGTR1,GLP2R,GLRA3,GRIA1,GRIA2,GRIK1,LEP,LHCGR,NPY2R,OXTR	0.019957
246	63	174	5	KEGG_ADIPOCYTOKINE_SIGNALING_PATHWAY	0.000984893	ACACB,ADIPOQ,CD36,LEP,PCK1	0.0280439
246	21	174	3	KEGG_PROXIMAL_TUBULE_BICARBONATE_RECLAMATION	0.0019837	ATP1A2,CA4,PCK1	0.0335426
247	105	42	5	KEGG_SYSTEMIC_LUPUS_ERYTHEMATOSUS	1.30635e-05	HIST1H2AM,HIST1H2BF,HIST1H3B,HIST1H3J,HIST1H4D	0.00242982
248	57	203	5	KEGG_GLYCOLYSIS_GLUCONEOGENESIS	0.00124245	ADH1A,ADH1B,ADH1C,ADH7,PCK1	0.0288871
248	19	203	3	KEGG_PENTOSE_AND_GLUCURONATE_INTERCONVERSIONS	0.00228592	UGT1A8,UGT2A3,UGT2B28	0.0295653
248	17	203	3	KEGG_ASCORBATE_AND_ALDARATE_METABOLISM	0.00163789	UGT1A8,UGT2A3,UGT2B28	0.0295653
248	37	203	4	KEGG_FATTY_ACID_METABOLISM	0.00178084	ADH1A,ADH1B,ADH1C,ADH7	0.0295653
248	44	203	5	KEGG_STEROID_HORMONE_BIOSYNTHESIS	0.000373802	AKR1C1,CYP1A1,UGT1A8,UGT2A3,UGT2B28	0.0115879
248	40	203	7	KEGG_TYROSINE_METABOLISM	1.28185e-06	ADH1A,ADH1B,ADH1C,ADH7,DCT,HPD,TAT	5.96059e-05
248	40	203	4	KEGG_STARCH_AND_SUCROSE_METABOLISM	0.0023843	GYS2,UGT1A8,UGT2A3,UGT2B28	0.0295653
248	51	203	10	KEGG_RETINOL_METABOLISM	1.98085e-09	ADH1A,ADH1B,ADH1C,ADH7,CYP1A1,CYP2A6,CYP2C9,UGT1A8,UGT2A3,UGT2B28	3.68437e-07
248	31	203	4	KEGG_PORPHYRIN_AND_CHLOROPHYLL_METABOLISM	0.000906395	FTMT,UGT1A8,UGT2A3,UGT2B28	0.0240842
248	21	203	3	KEGG_NITROGEN_METABOLISM	0.00307299	CA3,CA4,CA6	0.0336221
248	59	203	10	KEGG_METABOLISM_OF_XENOBIOTICS_BY_CYTOCHROME_P450	8.82819e-09	ADH1A,ADH1B,ADH1C,ADH7,AKR1C1,CYP1A1,CYP2C9,UGT1A8,UGT2A3,UGT2B28	8.21022e-07
248	60	203	9	KEGG_DRUG_METABOLISM_CYTOCHROME_P450	1.5037e-07	ADH1A,ADH1B,ADH1C,ADH7,CYP2A6,CYP2C9,UGT1A8,UGT2A3,UGT2B28	9.32296e-06
248	40	203	4	KEGG_DRUG_METABOLISM_OTHER_ENZYMES	0.0023843	CYP2A6,UGT1A8,UGT2A3,UGT2B28	0.0295653
248	65	203	7	KEGG_PPAR_SIGNALING_PATHWAY	3.55044e-05	ADIPOQ,AQP7,CD36,FABP2,FABP4,LPL,PCK1	0.00132076
248	232	203	10	KEGG_NEUROACTIVE_LIGAND_RECEPTOR_INTERACTION	0.00173702	GABRB1,GABRP,GRIA1,GRIA4,HTR4,LEP,LHCGR,NPY2R,OXTR,TACR1	0.0295653
248	63	203	5	KEGG_ADIPOCYTOKINE_SIGNALING_PATHWAY	0.00194805	ACACB,ADIPOQ,CD36,LEP,PCK1	0.0295653
248	21	203	3	KEGG_PROXIMAL_TUBULE_BICARBONATE_RECLAMATION	0.00307299	ATP1A2,CA4,PCK1	0.0336221
251	78	25	4	KEGG_HEMATOPOIETIC_CELL_LINEAGE	9.36308e-06	CD22,CR2,GP1BA,IL1R2	0.00174153
254	105	25	16	KEGG_SYSTEMIC_LUPUS_ERYTHEMATOSUS	0	HIST1H2AD,HIST1H2AJ,HIST1H2AL,HIST1H2BF,HIST1H2BG,HIST1H2BH,HIST1H2BL,HIST1H3B,HIST1H3C,HIST1H3D,HIST1H3F,HIST1H3G,HIST1H3H,HIST1H3J,HIST1H4D,HIST1H4E	0
255	59	29	3	KEGG_METABOLISM_OF_XENOBIOTICS_BY_CYTOCHROME_P450	0.000223479	ADH7,GSTM5,UGT1A8	0.0218477
255	60	29	3	KEGG_DRUG_METABOLISM_CYTOCHROME_P450	0.000234922	ADH7,GSTM5,UGT1A8	0.0218477
262	51	45	3	KEGG_RETINOL_METABOLISM	0.000539956	CYP2A13,CYP2A6,CYP2A7	0.0334773
262	60	45	4	KEGG_DRUG_METABOLISM_CYTOCHROME_P450	3.61749e-05	CYP2A13,CYP2A6,CYP2A7,FMO5	0.00672854
262	40	45	3	KEGG_DRUG_METABOLISM_OTHER_ENZYMES	0.000262415	CYP2A13,CYP2A6,CYP2A7	0.0244046
266	19	138	3	KEGG_PENTOSE_AND_GLUCURONATE_INTERCONVERSIONS	0.000752951	UGT2B10,UGT2B11,UGT2B28	0.0191674
266	17	138	3	KEGG_ASCORBATE_AND_ALDARATE_METABOLISM	0.000535876	UGT2B10,UGT2B11,UGT2B28	0.0177237
266	44	138	4	KEGG_STEROID_HORMONE_BIOSYNTHESIS	0.000824403	CYP1A1,UGT2B10,UGT2B11,UGT2B28	0.0191674
266	40	138	4	KEGG_STARCH_AND_SUCROSE_METABOLISM	0.000571731	GYS2,UGT2B10,UGT2B11,UGT2B28	0.0177237
266	51	138	6	KEGG_RETINOL_METABOLISM	8.94413e-06	ADH1A,ADH1B,CYP1A1,UGT2B10,UGT2B11,UGT2B28	0.000415902
266	31	138	3	KEGG_PORPHYRIN_AND_CHLOROPHYLL_METABOLISM	0.00321077	UGT2B10,UGT2B11,UGT2B28	0.0497669
266	59	138	8	KEGG_METABOLISM_OF_XENOBIOTICS_BY_CYTOCHROME_P450	8.74402e-08	ADH1A,ADH1B,CYP1A1,GSTA3,GSTM5,UGT2B10,UGT2B11,UGT2B28	1.62639e-05
266	60	138	7	KEGG_DRUG_METABOLISM_CYTOCHROME_P450	1.64719e-06	ADH1A,ADH1B,GSTA3,GSTM5,UGT2B10,UGT2B11,UGT2B28	0.000153189
266	65	138	7	KEGG_PPAR_SIGNALING_PATHWAY	2.85299e-06	ACADL,ADIPOQ,AQP7,CD36,FABP2,FABP4,PCK1	0.000176885
266	232	138	8	KEGG_NEUROACTIVE_LIGAND_RECEPTOR_INTERACTION	0.00181091	GLP2R,GLRA3,GRIA1,GRIA4,LEP,LHCGR,NPY2R,TACR1	0.0336829
266	63	138	4	KEGG_ADIPOCYTOKINE_SIGNALING_PATHWAY	0.00314296	ADIPOQ,CD36,LEP,PCK1	0.0497669
266	21	138	3	KEGG_PROXIMAL_TUBULE_BICARBONATE_RECLAMATION	0.00101903	ATP1A2,CA4,PCK1	0.02106
267	57	285	6	KEGG_GLYCOLYSIS_GLUCONEOGENESIS	0.000902438	ADH1A,ADH1B,ADH1C,ADH7,LDHAL6B,PCK1	0.0239791
267	37	285	5	KEGG_FATTY_ACID_METABOLISM	0.000772114	ACADL,ADH1A,ADH1B,ADH1C,ADH7	0.0239355
267	40	285	7	KEGG_TYROSINE_METABOLISM	1.20285e-05	ADH1A,ADH1B,ADH1C,ADH7,DCT,HPD,TAT	0.00135889
267	51	285	6	KEGG_RETINOL_METABOLISM	0.000494629	ADH1A,ADH1B,ADH1C,ADH7,ALDH1A2,RPE65	0.0230003
267	21	285	4	KEGG_NITROGEN_METABOLISM	0.000697887	CA1,CA3,CA4,CA6	0.0239355
267	65	285	7	KEGG_PPAR_SIGNALING_PATHWAY	0.00029423	ACADL,ADIPOQ,AQP7,FABP4,FABP7,LPL,PCK1	0.0182423
267	230	285	16	KEGG_CYTOKINE_CYTOKINE_RECEPTOR_INTERACTION	1.46117e-05	CCL21,CCL24,CCL27,CSF3,CXCL2,CXCL5,CXCL6,EGFR,IL17B,KIT,LEP,NGFR,PF4V1,TNFSF11,TSLP,XCR1	0.00135889
276	19	186	5	KEGG_PENTOSE_AND_GLUCURONATE_INTERCONVERSIONS	3.47627e-06	UGT1A8,UGT2A3,UGT2B10,UGT2B11,UGT2B28	8.08234e-05
276	17	186	5	KEGG_ASCORBATE_AND_ALDARATE_METABOLISM	1.88934e-06	UGT1A8,UGT2A3,UGT2B10,UGT2B11,UGT2B28	5.02025e-05
276	37	186	4	KEGG_FATTY_ACID_METABOLISM	0.00129134	ACADL,ADH1A,ADH1B,ADH1C	0.0171564
276	44	186	6	KEGG_STEROID_HORMONE_BIOSYNTHESIS	2.04905e-05	CYP1A1,UGT1A8,UGT2A3,UGT2B10,UGT2B11,UGT2B28	0.000381124
276	40	186	7	KEGG_TYROSINE_METABOLISM	7.12377e-07	ADH1A,ADH1B,ADH1C,AOC3,DCT,HPD,TAT	2.65004e-05
276	16	186	3	KEGG_PHENYLALANINE_METABOLISM	0.00105919	AOC3,HPD,TAT	0.0151546
276	40	186	6	KEGG_STARCH_AND_SUCROSE_METABOLISM	1.16311e-05	GYS2,UGT1A8,UGT2A3,UGT2B10,UGT2B11,UGT2B28	0.000240377
276	51	186	10	KEGG_RETINOL_METABOLISM	8.45828e-10	ADH1A,ADH1B,ADH1C,CYP1A1,CYP2A6,UGT1A8,UGT2A3,UGT2B10,UGT2B11,UGT2B28	1.57324e-07
276	31	186	5	KEGG_PORPHYRIN_AND_CHLOROPHYLL_METABOLISM	4.47735e-05	UGT1A8,UGT2A3,UGT2B10,UGT2B11,UGT2B28	0.00075708
276	21	186	3	KEGG_NITROGEN_METABOLISM	0.0023986	CA3,CA4,CA6	0.0278837
276	59	186	10	KEGG_METABOLISM_OF_XENOBIOTICS_BY_CYTOCHROME_P450	3.80247e-09	ADH1A,ADH1B,ADH1C,CYP1A1,GSTM5,UGT1A8,UGT2A3,UGT2B10,UGT2B11,UGT2B28	2.79753e-07
276	60	186	10	KEGG_DRUG_METABOLISM_CYTOCHROME_P450	4.51215e-09	ADH1A,ADH1B,ADH1C,CYP2A6,GSTM5,UGT1A8,UGT2A3,UGT2B10,UGT2B11,UGT2B28	2.79753e-07
276	40	186	7	KEGG_DRUG_METABOLISM_OTHER_ENZYMES	7.12377e-07	CES1,CYP2A6,UGT1A8,UGT2A3,UGT2B10,UGT2B11,UGT2B28	2.65004e-05
276	65	186	8	KEGG_PPAR_SIGNALING_PATHWAY	1.83866e-06	ACADL,ADIPOQ,AQP7,CD36,FABP2,FABP4,LPL,PCK1	5.02025e-05
276	232	186	11	KEGG_NEUROACTIVE_LIGAND_RECEPTOR_INTERACTION	0.000222577	GABRB1,GLP2R,GLRA3,GRIA1,GRIA4,GRIK1,HTR4,LEP,LHCGR,NPY2R,OXTR	0.00344994
276	21	186	3	KEGG_PROXIMAL_TUBULE_BICARBONATE_RECLAMATION	0.0023986	ATP1A2,CA4,PCK1	0.0278837
290	57	189	5	KEGG_GLYCOLYSIS_GLUCONEOGENESIS	0.000903175	ADH1A,ADH1B,ADH1C,ADH7,PCK1	0.0139992
290	19	189	4	KEGG_PENTOSE_AND_GLUCURONATE_INTERCONVERSIONS	9.67221e-05	UGT1A8,UGT2A3,UGT2B11,UGT2B28	0.00224879
290	17	189	4	KEGG_ASCORBATE_AND_ALDARATE_METABOLISM	6.06287e-05	UGT1A8,UGT2A3,UGT2B11,UGT2B28	0.00161099
290	37	189	5	KEGG_FATTY_ACID_METABOLISM	0.000116289	ACADL,ADH1A,ADH1B,ADH1C,ADH7	0.00240331
290	44	189	6	KEGG_STEROID_HORMONE_BIOSYNTHESIS	2.24309e-05	AKR1C1,CYP1A1,UGT1A8,UGT2A3,UGT2B11,UGT2B28	0.000834429
290	40	189	4	KEGG_TYROSINE_METABOLISM	0.00183825	ADH1A,ADH1B,ADH1C,ADH7	0.0263011
290	40	189	5	KEGG_STARCH_AND_SUCROSE_METABOLISM	0.000170024	GYS2,UGT1A8,UGT2A3,UGT2B11,UGT2B28	0.00287494
290	51	189	10	KEGG_RETINOL_METABOLISM	9.88739e-10	ADH1A,ADH1B,ADH1C,ADH7,CYP1A1,DGAT2,UGT1A8,UGT2A3,UGT2B11,UGT2B28	9.19527e-08
290	31	189	5	KEGG_PORPHYRIN_AND_CHLOROPHYLL_METABOLISM	4.83246e-05	FTMT,UGT1A8,UGT2A3,UGT2B11,UGT2B28	0.00149806
290	21	189	3	KEGG_NITROGEN_METABOLISM	0.0025101	CA3,CA4,CA6	0.0311253
290	59	189	11	KEGG_METABOLISM_OF_XENOBIOTICS_BY_CYTOCHROME_P450	2.49139e-10	ADH1A,ADH1B,ADH1C,ADH7,AKR1C1,CYP1A1,GSTM5,UGT1A8,UGT2A3,UGT2B11,UGT2B28	4.63399e-08
290	60	189	9	KEGG_DRUG_METABOLISM_CYTOCHROME_P450	8.15779e-08	ADH1A,ADH1B,ADH1C,ADH7,GSTM5,UGT1A8,UGT2A3,UGT2B11,UGT2B28	5.05783e-06
290	40	189	5	KEGG_DRUG_METABOLISM_OTHER_ENZYMES	0.000170024	CES1,UGT1A8,UGT2A3,UGT2B11,UGT2B28	0.00287494
290	65	189	8	KEGG_PPAR_SIGNALING_PATHWAY	2.0727e-06	ACADL,ADIPOQ,AQP7,FABP2,FABP4,FABP7,LPL,PCK1	9.63806e-05
290	232	189	9	KEGG_NEUROACTIVE_LIGAND_RECEPTOR_INTERACTION	0.0036567	DRD2,GABRP,GLP2R,GRIA4,GRIK1,LEP,LHCGR,NPY2R,OXTR	0.0425092
290	21	189	3	KEGG_PROXIMAL_TUBULE_BICARBONATE_RECLAMATION	0.0025101	ATP1A2,CA4,PCK1	0.0311253
291	57	199	5	KEGG_GLYCOLYSIS_GLUCONEOGENESIS	0.00113723	ADH1A,ADH1B,ADH1C,ADH7,PCK1	0.0264406
291	19	199	3	KEGG_PENTOSE_AND_GLUCURONATE_INTERCONVERSIONS	0.00216	UGT1A8,UGT2A3,UGT2B10	0.0343818
291	17	199	3	KEGG_ASCORBATE_AND_ALDARATE_METABOLISM	0.00154703	UGT1A8,UGT2A3,UGT2B10	0.031972
291	37	199	5	KEGG_FATTY_ACID_METABOLISM	0.00014811	ACADL,ADH1A,ADH1B,ADH1C,ADH7	0.0045914
291	44	199	4	KEGG_STEROID_HORMONE_BIOSYNTHESIS	0.00315611	CYP1A1,UGT1A8,UGT2A3,UGT2B10	0.0391358
291	40	199	6	KEGG_TYROSINE_METABOLISM	1.70797e-05	ADH1A,ADH1B,ADH1C,ADH7,DCT,TAT	0.000635363
291	40	199	4	KEGG_STARCH_AND_SUCROSE_METABOLISM	0.00221818	GYS2,UGT1A8,UGT2A3,UGT2B10	0.0343818
291	51	199	11	KEGG_RETINOL_METABOLISM	8.10461e-11	ADH1A,ADH1B,ADH1C,ADH7,CYP1A1,CYP2A6,CYP2C19,RDH5,UGT1A8,UGT2A3,UGT2B10	1.50746e-08
291	31	199	4	KEGG_PORPHYRIN_AND_CHLOROPHYLL_METABOLISM	0.000841585	FTMT,UGT1A8,UGT2A3,UGT2B10	0.0223621
291	21	199	3	KEGG_NITROGEN_METABOLISM	0.00290492	CA3,CA4,CA6	0.0385939
291	59	199	10	KEGG_METABOLISM_OF_XENOBIOTICS_BY_CYTOCHROME_P450	7.29265e-09	ADH1A,ADH1B,ADH1C,ADH7,CYP1A1,CYP2C19,GSTM5,UGT1A8,UGT2A3,UGT2B10	5.36087e-07
291	60	199	10	KEGG_DRUG_METABOLISM_CYTOCHROME_P450	8.64656e-09	ADH1A,ADH1B,ADH1C,ADH7,CYP2A6,CYP2C19,GSTM5,UGT1A8,UGT2A3,UGT2B10	5.36087e-07
291	40	199	4	KEGG_DRUG_METABOLISM_OTHER_ENZYMES	0.00221818	CYP2A6,UGT1A8,UGT2A3,UGT2B10	0.0343818
291	65	199	8	KEGG_PPAR_SIGNALING_PATHWAY	3.04491e-06	ACADL,ADIPOQ,AQP7,FABP2,FABP4,FABP7,LPL,PCK1	0.000141588
291	21	199	3	KEGG_PROXIMAL_TUBULE_BICARBONATE_RECLAMATION	0.00290492	ATP1A2,CA4,PCK1	0.0385939

## Sheet: BioCarta
Module_Number	# of gene in function	# of gene in module	# of common gene	Description	p-value	related_gene	adjusted_p-value
2	9	246	3	BIOCARTA_SRCRPTP_PATHWAY	0.000387153	CCNB1,CDC25A,CDC25C	0.0208717
2	12	246	4	BIOCARTA_MCM_PATHWAY	3.74215e-05	CCNE1,CDC6,CDT1,MCM2	0.00406023
2	23	246	4	BIOCARTA_G2_PATHWAY	0.000577099	CCNB1,CDC25A,CDC25C,PLK1	0.0208717
2	22	246	4	BIOCARTA_CELLCYCLE_PATHWAY	0.000483192	CCNB1,CCNE1,CDC25A,E2F1	0.0208717
2	10	246	4	BIOCARTA_RANMS_PATHWAY	1.63115e-05	AURKA,KIF15,KPNA2,TPX2	0.0035396
2	10	246	3	BIOCARTA_PTC1_PATHWAY	0.000546085	CCNB1,CDC25A,CDC25C	0.0208717
3	9	277	3	BIOCARTA_SRCRPTP_PATHWAY	0.000548091	CCNB1,CDC25A,CDC25C	0.0488328
3	23	277	4	BIOCARTA_G2_PATHWAY	0.000900144	CCNB1,CDC25A,CDC25C,PLK1	0.0488328
3	10	277	4	BIOCARTA_RANMS_PATHWAY	2.60204e-05	AURKA,KIF15,KPNA2,TPX2	0.00564642
3	10	277	3	BIOCARTA_PTC1_PATHWAY	0.000771836	CCNB1,CDC25A,CDC25C	0.0488328
6	12	288	5	BIOCARTA_GRANULOCYTES_PATHWAY	2.21792e-06	IFNG,ITGAL,ITGAM,ITGB2,SELL	8.02148e-05
6	9	288	4	BIOCARTA_LYM_PATHWAY	1.84829e-05	ITGA4,ITGAL,ITGB2,SELL	0.000501349
6	10	288	4	BIOCARTA_ASBCELL_PATHWAY	3.03186e-05	CD28,CD4,CD80,HLA-DRA	0.000731014
6	10	288	5	BIOCARTA_BLYMPHOCYTE_PATHWAY	7.29431e-07	CD80,HLA-DRA,ITGAL,ITGB2,PTPRC	5.09603e-05
6	16	288	3	BIOCARTA_LAIR_PATHWAY	0.00368927	ITGA4,ITGAL,ITGB2	0.0421354
6	11	288	3	BIOCARTA_CLASSIC_PATHWAY	0.00117087	C1QB,C1QC,C2	0.0149458
6	16	288	3	BIOCARTA_COMP_PATHWAY	0.00368927	C1QB,C1QC,C2	0.0421354
6	26	288	5	BIOCARTA_INFLAM_PATHWAY	0.000146262	CD4,HLA-DRA,IFNG,IL12B,LTA	0.00288534
6	20	288	4	BIOCARTA_DC_PATHWAY	0.000596927	CD5,IFNG,IL12B,ITGAX	0.00888438
6	9	288	3	BIOCARTA_TCAPOPTOSIS_PATHWAY	0.000614128	CCR5,CD28,CD4	0.00888438
6	9	288	3	BIOCARTA_IL5_PATHWAY	0.000614128	CCL11,CD4,HLA-DRA	0.00888438
6	10	288	3	BIOCARTA_TCRA_PATHWAY	0.000864332	CD4,HLA-DRA,PTPRC	0.0117225
6	10	288	5	BIOCARTA_MONOCYTE_PATHWAY	7.29431e-07	ITGA4,ITGAL,ITGAM,ITGB2,SELL	5.09603e-05
6	15	288	4	BIOCARTA_NO2IL12_PATHWAY	0.000182027	CCR5,CD4,IFNG,IL12B	0.00329165
6	27	288	8	BIOCARTA_NKT_PATHWAY	3.804e-08	CCR1,CCR2,CCR4,CCR5,CD28,CD4,IFNG,IL12B	8.25467e-06
6	11	288	4	BIOCARTA_TCYTOTOXIC_PATHWAY	4.68918e-05	CD28,ITGAL,ITGB2,PTPRC	0.00101755
6	12	288	5	BIOCARTA_THELPER_PATHWAY	2.21792e-06	CD28,CD4,ITGAL,ITGB2,PTPRC	8.02148e-05
6	17	288	5	BIOCARTA_TH1TH2_PATHWAY	1.59558e-05	CD28,CD86,HLA-DRA,IFNG,IL12B	0.000494631
6	18	288	6	BIOCARTA_CTLA4_PATHWAY	9.39359e-07	CD28,CD80,CD86,CTLA4,HLA-DRA,ICOS	5.09603e-05
8	9	266	3	BIOCARTA_SRCRPTP_PATHWAY	0.000486827	CCNB1,CDC25A,CDC25C	0.0264104
8	12	266	5	BIOCARTA_MCM_PATHWAY	1.49992e-06	CCNE1,CDC6,CDT1,MCM2,MCM4	0.000325482
8	27	266	4	BIOCARTA_G1_PATHWAY	0.0014469	CCND1,CCNE1,CDC25A,E2F1	0.039247
8	23	266	4	BIOCARTA_G2_PATHWAY	0.00077376	CCNB1,CDC25A,CDC25C,PLK1	0.0279843
8	22	266	5	BIOCARTA_CELLCYCLE_PATHWAY	4.28366e-05	CCNB1,CCND1,CCNE1,CDC25A,E2F1	0.00309852
8	25	266	4	BIOCARTA_RACCYCD_PATHWAY	0.00107367	CCND1,CCNE1,E2F1,PAK1	0.0332838
8	10	266	4	BIOCARTA_RANMS_PATHWAY	2.21894e-05	AURKA,KIF15,KPNA2,TPX2	0.00240755
8	10	266	3	BIOCARTA_PTC1_PATHWAY	0.000685958	CCNB1,CDC25A,CDC25C	0.0279843
12	9	231	3	BIOCARTA_SRCRPTP_PATHWAY	0.00032183	CCNB1,CDC25A,CDC25C	0.0246937
12	23	231	4	BIOCARTA_G2_PATHWAY	0.000455184	CCNB1,CDC25A,CDC25C,PLK1	0.0246937
12	10	231	4	BIOCARTA_RANMS_PATHWAY	1.27265e-05	AURKA,KIF15,KPNA2,TPX2	0.00276166
12	10	231	3	BIOCARTA_PTC1_PATHWAY	0.000454304	CCNB1,CDC25A,CDC25C	0.0246937
15	9	264	3	BIOCARTA_SRCRPTP_PATHWAY	0.000476189	CCNB1,CDC25A,CDC25C	0.0408079
15	23	264	4	BIOCARTA_G2_PATHWAY	0.000752219	CCNB1,CDC25A,CDC25C,PLK1	0.0408079
15	10	264	4	BIOCARTA_RANMS_PATHWAY	2.15404e-05	AURKA,KIF15,KPNA2,TPX2	0.00467427
15	10	264	3	BIOCARTA_PTC1_PATHWAY	0.000671039	CCNB1,CDC25A,CDC25C	0.0408079
16	9	267	3	BIOCARTA_SRCRPTP_PATHWAY	0.000492204	CCNB1,CDC25A,CDC25C	0.0425696
16	23	267	4	BIOCARTA_G2_PATHWAY	0.000784694	CCNB1,CDC25A,CDC25C,PLK1	0.0425696
16	10	267	4	BIOCARTA_RANMS_PATHWAY	2.25193e-05	AURKA,KIF15,KPNA2,TPX2	0.00488668
16	10	267	3	BIOCARTA_PTC1_PATHWAY	0.000693497	CCNB1,CDC25A,CDC25C	0.0425696
18	9	276	4	BIOCARTA_SRCRPTP_PATHWAY	1.56283e-05	CCNB1,CDC25A,CDC25B,CDC25C	0.00113045
18	12	276	5	BIOCARTA_MCM_PATHWAY	1.79893e-06	CCNE1,CDC6,CDT1,MCM2,MCM4	0.000195184
18	23	276	5	BIOCARTA_G2_PATHWAY	6.42449e-05	CCNB1,CDC25A,CDC25B,CDC25C,PLK1	0.00278823
18	22	276	4	BIOCARTA_CELLCYCLE_PATHWAY	0.000744812	CCNB1,CCNE1,CDC25A,E2F1	0.0269374
18	10	276	5	BIOCARTA_RANMS_PATHWAY	5.90799e-07	AURKA,KIF15,KPNA2,RCC1,TPX2	0.000128203
18	10	276	4	BIOCARTA_PTC1_PATHWAY	2.56533e-05	CCNB1,CDC25A,CDC25B,CDC25C	0.00139169
19	9	277	3	BIOCARTA_SRCRPTP_PATHWAY	0.000548091	CCNB1,CDC25A,CDC25C	0.0488328
19	23	277	4	BIOCARTA_G2_PATHWAY	0.000900144	CCNB1,CDC25A,CDC25C,PLK1	0.0488328
19	22	277	4	BIOCARTA_CELLCYCLE_PATHWAY	0.000754964	CCNB1,CCNE1,CDC25A,E2F1	0.0488328
19	10	277	3	BIOCARTA_PTC1_PATHWAY	0.000771836	CCNB1,CDC25A,CDC25C	0.0488328
21	9	259	3	BIOCARTA_SRCRPTP_PATHWAY	0.000450255	CCNB1,CDC25A,CDC25C	0.0379877
21	12	259	3	BIOCARTA_MCM_PATHWAY	0.00113281	CDC6,CDT1,MCM2	0.0491639
21	23	259	4	BIOCARTA_G2_PATHWAY	0.000700235	CCNB1,CDC25A,CDC25C,PLK1	0.0379877
21	10	259	4	BIOCARTA_RANMS_PATHWAY	1.99793e-05	AURKA,KIF15,KPNA2,TPX2	0.00433551
21	10	259	3	BIOCARTA_PTC1_PATHWAY	0.000634658	CCNB1,CDC25A,CDC25C	0.0379877
25	10	281	4	BIOCARTA_RANMS_PATHWAY	2.75275e-05	AURKA,KIF15,KPNA2,TPX2	0.00597346
27	10	246	4	BIOCARTA_RANMS_PATHWAY	1.63115e-05	AURKA,KIF15,KPNA2,TPX2	0.0035396
29	10	155	3	BIOCARTA_RANMS_PATHWAY	0.000140238	AURKA,KIF15,TPX2	0.0304316
32	10	159	3	BIOCARTA_RANMS_PATHWAY	0.000151229	AURKA,KPNA2,TPX2	0.0328167
45	10	289	4	BIOCARTA_RANMS_PATHWAY	3.07337e-05	AURKA,KIF15,KPNA2,TPX2	0.00666921
46	12	188	3	BIOCARTA_MCM_PATHWAY	0.000446068	CDC6,CDT1,MCM2	0.0483983
46	10	188	3	BIOCARTA_RANMS_PATHWAY	0.000248062	AURKA,KIF15,TPX2	0.0483983
52	10	171	3	BIOCARTA_RANMS_PATHWAY	0.000187541	AURKA,KIF15,TPX2	0.0406965
56	10	153	3	BIOCARTA_RANMS_PATHWAY	0.000134944	AURKA,KIF15,TPX2	0.0292827
62	10	202	3	BIOCARTA_BLYMPHOCYTE_PATHWAY	0.00030647	CD80,ITGB2,PTPRC	0.0298533
62	9	202	3	BIOCARTA_IL5_PATHWAY	0.000216775	CCL11,CCR3,CD4	0.0298533
62	27	202	4	BIOCARTA_NKT_PATHWAY	0.000518635	CCR1,CCR3,CCR4,CD4	0.0298533
62	12	202	3	BIOCARTA_THELPER_PATHWAY	0.00055029	CD4,ITGB2,PTPRC	0.0298533
63	9	246	3	BIOCARTA_SRCRPTP_PATHWAY	0.000387153	CCNB1,CDC25A,CDC25C	0.0313076
63	23	246	4	BIOCARTA_G2_PATHWAY	0.000577099	CCNB1,CDC25A,CDC25C,PLK1	0.0313076
63	10	246	4	BIOCARTA_RANMS_PATHWAY	1.63115e-05	AURKA,KIF15,KPNA2,TPX2	0.0035396
63	10	246	3	BIOCARTA_PTC1_PATHWAY	0.000546085	CCNB1,CDC25A,CDC25C	0.0313076
64	9	256	3	BIOCARTA_SRCRPTP_PATHWAY	0.000435143	CCNB1,CDC25A,CDC25C	0.0290911
64	12	256	3	BIOCARTA_MCM_PATHWAY	0.0010953	CDC6,CDT1,MCM2	0.0396135
64	23	256	4	BIOCARTA_G2_PATHWAY	0.000670302	CCNB1,CDC25A,CDC25C,PLK1	0.0290911
64	22	256	4	BIOCARTA_CELLCYCLE_PATHWAY	0.000561539	CCNB1,CCND1,CDC25A,E2F1	0.0290911
64	10	256	4	BIOCARTA_RANMS_PATHWAY	1.90837e-05	AURKA,KIF15,KPNA2,TPX2	0.00414117
64	10	256	3	BIOCARTA_PTC1_PATHWAY	0.000613454	CCNB1,CDC25A,CDC25C	0.0290911
66	9	270	4	BIOCARTA_SRCRPTP_PATHWAY	1.43303e-05	CCNB1,CDC25A,CDC25B,CDC25C	0.00127653
66	12	270	5	BIOCARTA_MCM_PATHWAY	1.61439e-06	CCNE1,CDC6,CDT1,MCM2,MCM4	0.000350322
66	23	270	5	BIOCARTA_G2_PATHWAY	5.78769e-05	CCNB1,CDC25A,CDC25B,CDC25C,PLK1	0.00251186
66	22	270	4	BIOCARTA_CELLCYCLE_PATHWAY	0.000685931	CCNB1,CCNE1,CDC25A,E2F1	0.0248078
66	10	270	4	BIOCARTA_RANMS_PATHWAY	2.35306e-05	AURKA,KIF15,KPNA2,TPX2	0.00127653
66	10	270	4	BIOCARTA_PTC1_PATHWAY	2.35306e-05	CCNB1,CDC25A,CDC25B,CDC25C	0.00127653
67	9	255	3	BIOCARTA_SRCRPTP_PATHWAY	0.00043018	CCNB1,CDC25A,CDC25C	0.0311163
67	23	255	6	BIOCARTA_G2_PATHWAY	2.32353e-06	CCNB1,CDC25A,CDC25C,MDM2,MYT1,PLK1	0.000504206
67	10	255	4	BIOCARTA_RANMS_PATHWAY	1.87919e-05	AURKA,KIF15,KPNA2,TPX2	0.00203892
67	10	255	3	BIOCARTA_PTC1_PATHWAY	0.000606489	CCNB1,CDC25A,CDC25C	0.032902
70	9	275	3	BIOCARTA_SRCRPTP_PATHWAY	0.000536602	CCNB1,CDC25A,CDC25C	0.0273324
70	12	275	4	BIOCARTA_MCM_PATHWAY	5.78313e-05	CDC6,CDT1,MCM2,MCM4	0.00456767
70	23	275	5	BIOCARTA_G2_PATHWAY	6.31476e-05	CCNB1,CDC25A,CDC25C,MYT1,PLK1	0.00456767
70	22	275	4	BIOCARTA_CELLCYCLE_PATHWAY	0.000734758	CCNB1,CCND1,CDC25A,E2F1	0.0273324
70	10	275	4	BIOCARTA_RANMS_PATHWAY	2.52901e-05	AURKA,KIF15,KPNA2,TPX2	0.00456767
70	10	275	3	BIOCARTA_PTC1_PATHWAY	0.000755735	CCNB1,CDC25A,CDC25C	0.0273324
71	10	246	4	BIOCARTA_RANMS_PATHWAY	1.63115e-05	AURKA,KIF15,KPNA2,TPX2	0.0035396
72	27	255	5	BIOCARTA_NKT_PATHWAY	9.98008e-05	CCR4,CCR7,CXCR4,TGFB2,TGFB3	0.0216568
97	17	26	3	BIOCARTA_AMI_PATHWAY	3.52919e-06	FGA,FGB,FGG	0.000255278
97	13	26	3	BIOCARTA_EXTRINSIC_PATHWAY	1.49149e-06	FGA,FGB,FGG	0.000161827
97	12	26	3	BIOCARTA_FIBRINOLYSIS_PATHWAY	1.14868e-06	FGA,FGB,FGG	0.000161827
97	19	26	3	BIOCARTA_INTRINSIC_PATHWAY	5.01701e-06	FGA,FGB,FGG	0.000272173
101	17	22	3	BIOCARTA_AMI_PATHWAY	2.09649e-06	FGA,FGB,FGG	0.000151646
101	13	22	3	BIOCARTA_EXTRINSIC_PATHWAY	8.85272e-07	FGA,FGB,FGG	9.6052e-05
101	12	22	3	BIOCARTA_FIBRINOLYSIS_PATHWAY	6.81655e-07	FGA,FGB,FGG	9.6052e-05
101	19	22	3	BIOCARTA_INTRINSIC_PATHWAY	2.98157e-06	FGA,FGB,FGG	0.00016175
134	17	15	3	BIOCARTA_AMI_PATHWAY	6.22601e-07	FGA,FGB,FGG	4.50348e-05
134	13	15	3	BIOCARTA_EXTRINSIC_PATHWAY	2.62517e-07	FGA,FGB,FGG	2.84831e-05
134	12	15	3	BIOCARTA_FIBRINOLYSIS_PATHWAY	2.02063e-07	FGA,FGB,FGG	2.84831e-05
134	19	15	3	BIOCARTA_INTRINSIC_PATHWAY	8.86094e-07	FGA,FGB,FGG	4.80706e-05
215	17	33	3	BIOCARTA_AMI_PATHWAY	7.368e-06	FGA,FGB,FGG	0.000532952
215	13	33	3	BIOCARTA_EXTRINSIC_PATHWAY	3.1184e-06	FGA,FGB,FGG	0.000338346
215	12	33	3	BIOCARTA_FIBRINOLYSIS_PATHWAY	2.40253e-06	FGA,FGB,FGG	0.000338346
215	19	33	3	BIOCARTA_INTRINSIC_PATHWAY	1.04665e-05	FGA,FGB,FGG	0.000567809
217	16	231	4	BIOCARTA_COMP_PATHWAY	0.000102213	C6,C7,CFD,MASP1	0.0221803
217	10	231	3	BIOCARTA_LECTIN_PATHWAY	0.000454304	C6,C7,MASP1	0.0492919
223	21	63	4	BIOCARTA_CSK_PATHWAY	1.90764e-06	CD247,CD3E,PTPRC,ZAP70	0.000206979
223	13	63	3	BIOCARTA_CTL_PATHWAY	2.23434e-05	CD247,CD3E,PRF1	0.000969705
223	20	63	3	BIOCARTA_IL12_PATHWAY	8.71282e-05	CD247,CD3E,IFNG	0.00210076
223	10	63	4	BIOCARTA_TCRA_PATHWAY	6.94033e-08	CD247,CD3E,PTPRC,ZAP70	1.50605e-05
223	15	63	3	BIOCARTA_NO2IL12_PATHWAY	3.53241e-05	CD247,CD3E,IFNG	0.00127756
223	19	63	3	BIOCARTA_TOB1_PATHWAY	7.42914e-05	CD247,CD3E,IFNG	0.00201515
223	42	63	3	BIOCARTA_TCR_PATHWAY	0.000819058	CD247,CD3E,ZAP70	0.0150862
223	11	63	3	BIOCARTA_TCYTOTOXIC_PATHWAY	1.29716e-05	CD247,CD3E,PTPRC	0.000935338
223	12	63	3	BIOCARTA_THELPER_PATHWAY	1.72412e-05	CD247,CD3E,PTPRC	0.000935338
223	18	63	3	BIOCARTA_CTLA4_PATHWAY	6.27575e-05	CD247,CD3E,ITK	0.00194548
