# Supplementary material for: FGMD: A novel approach for functional gene module detection in cancer
Source: PLoS One. 2017 Dec 15;12(12):e0188900. doi: 10.1371/journal.pone.0188900 (PMC5731741; doi:10.1371/journal.pone.0188900)
Supplement: S18 Table — (XLSX) [file pone.0188900.s018.xlsx]

## Sheet: GO
Module_Number	# of gene in function	# of gene in module	# of common gene	Description	p-value	related_gene	adjusted_p-value
1	27	50	3	PROTEIN_AUTOPROCESSING	0.000109719	LMTK2,SMG1,UHMK1	0.0452591
1	26	50	3	PROTEIN_AMINO_ACID_AUTOPHOSPHORYLATION	9.77676e-05	LMTK2,SMG1,UHMK1	0.0452591
4	228	42	8	DNA_METABOLIC_PROCESS	2.6594e-07	POLQ,HMGB2,CDC6,HELLS,RAD51,MCM3,MCM2,BLM	0.0001097
4	114	42	4	DNA_REPAIR	0.000334855	POLQ,HMGB2,RAD51,BLM	0.018417
4	105	42	5	M_PHASE	1.30635e-05	KIF11,ESPL1,RAD51,CENPE,KIF15	0.00134718
4	177	42	7	CELL_CYCLE_PROCESS	7.22369e-07	KIF11,ESPL1,CDC6,RAD51,CENPE,KIF15,RACGAP1	0.000198651
4	142	42	5	MITOTIC_CELL_CYCLE	5.59828e-05	KIF11,ESPL1,CDC6,CENPE,KIF15	0.00461858
4	158	42	6	CELL_CYCLE_PHASE	6.11949e-06	KIF11,ESPL1,CDC6,RAD51,CENPE,KIF15	0.00084143
4	87	42	5	DNA_REPLICATION	5.19621e-06	HMGB2,CDC6,RAD51,MCM3,MCM2	0.00084143
4	78	42	4	MITOSIS	7.7242e-05	KIF11,ESPL1,CENPE,KIF15	0.00579315
4	289	42	9	CELL_CYCLE_GO_0007049	1.19678e-07	KIF11,ESPL1,CDC6,RAD51,CENPE,KIF15,RACGAP1,MCM2,CDC25A	9.87345e-05
4	47	42	4	DNA_DEPENDENT_DNA_REPLICATION	1.03137e-05	HMGB2,CDC6,RAD51,MCM3	0.00121555
4	146	42	4	RESPONSE_TO_DNA_DAMAGE_STIMULUS	0.000851927	POLQ,HMGB2,RAD51,BLM	0.0392753
4	80	42	4	M_PHASE_OF_MITOTIC_CELL_CYCLE	8.52821e-05	KIF11,ESPL1,CENPE,KIF15	0.00586314
7	242	39	6	DEFENSE_RESPONSE	4.42179e-05	LILRB2,MNDA,TYROBP,C3AR1,CD300C,CD84	0.0121599
7	293	39	7	IMMUNE_SYSTEM_PROCESS	1.20849e-05	CD86,ITGB2,SPI1,GPR65,LILRB2,IGSF6,LST1	0.00498501
7	51	39	4	CELLULAR_DEFENSE_RESPONSE	1.06121e-05	LILRB2,MNDA,TYROBP,CD300C	0.00498501
10	86	14	3	MUSCLE_DEVELOPMENT	7.20951e-05	COL6A3,ADAM12,ITGA11	0.0256966
11	242	52	10	DEFENSE_RESPONSE	1.31188e-08	C3AR1,MNDA,LILRB2,PTPRC,NCF2,NCF1,CD84,AOAH,CCR1,AIF1	5.41151e-06
11	209	52	7	IMMUNE_RESPONSE	9.63951e-06	LILRB2,IGSF6,PTPRC,LCP2,FYB,CCR1,CTSS	0.00265086
11	293	52	11	IMMUNE_SYSTEM_PROCESS	6.11341e-09	CD4,LILRB2,IGSF6,PTPRC,DOCK2,LCP2,FYB,HCLS1,CCR1,CTSS,LST1	5.04356e-06
11	51	52	4	CELLULAR_DEFENSE_RESPONSE	3.37602e-05	MNDA,LILRB2,NCF2,NCF1	0.00696304
12	68	19	3	CELL_ACTIVATION	9.33657e-05	SLA2,LAT,CRTAM	0.00962834
12	242	19	6	DEFENSE_RESPONSE	4.87718e-07	PTPRCAP,CD48,SP140,CCR5,CRTAM,SPN	0.000402367
12	61	19	3	LEUKOCYTE_ACTIVATION	6.74429e-05	SLA2,LAT,CRTAM	0.00794863
12	209	19	5	IMMUNE_RESPONSE	6.14763e-06	SLA2,CCR5,AIM2,LAT,CRTAM	0.0016906
12	293	19	6	IMMUNE_SYSTEM_PROCESS	1.49218e-06	SLA2,MAP4K1,CCR5,AIM2,LAT,CRTAM	0.000615526
12	41	19	3	T_CELL_ACTIVATION	2.03132e-05	SLA2,LAT,CRTAM	0.0041896
12	55	19	3	LYMPHOCYTE_ACTIVATION	4.94101e-05	SLA2,LAT,CRTAM	0.00794863
12	137	19	3	REGULATION_OF_MULTICELLULAR_ORGANISMAL_PROCESS	0.000737199	SLA2,LAT,CRTAM	0.0405459
12	60	19	3	REGULATION_OF_IMMUNE_SYSTEM_PROCESS	6.41797e-05	SLA2,LAT,CRTAM	0.00794863
14	68	148	7	CELL_ACTIVATION	6.16288e-06	CD4,LST1,CLEC7A,LAT2,NFAM1,PTPRC,EBI3	0.000462216
14	46	148	4	POSITIVE_REGULATION_OF_IMMUNE_SYSTEM_PROCESS	0.00126573	LAT2,NFAM1,PTPRC,EBI3	0.0326322
14	68	148	5	HEMOPOIESIS	0.000673878	SPI1,CD4,HCLS1,NFAM1,PTPRC	0.0241717
14	72	148	5	IMMUNE_SYSTEM_DEVELOPMENT	0.000875188	SPI1,CD4,HCLS1,NFAM1,PTPRC	0.0264718
14	242	148	23	DEFENSE_RESPONSE	4.44089e-16	CD300C,TYROBP,LILRB2,MNDA,CCR5,NCF2,C3AR1,CD84,NCF1,CCR1,ALOX5AP,NLRC4,LYZ,C5AR1,RNASE6,LILRB3,AOAH,CD48,SPN,PTPRC,AIF1,PTAFR,CCR4	1.83187e-13
14	128	148	9	BEHAVIOR	6.94695e-06	ITGB2,CCR5,DOCK2,FPR1,C5AR1,APOE,SPN,PTAFR,CCR4	0.000477603
14	83	148	8	LOCOMOTORY_BEHAVIOR	2.17144e-06	ITGB2,CCR5,DOCK2,FPR1,C5AR1,SPN,PTAFR,CCR4	0.00022393
14	59	148	5	POSITIVE_REGULATION_OF_MULTICELLULAR_ORGANISMAL_PROCESS	0.000348578	CARD11,LAT2,NFAM1,PTPRC,EBI3	0.0179735
14	61	148	7	LEUKOCYTE_ACTIVATION	2.94545e-06	CD4,LST1,CLEC7A,LAT2,NFAM1,PTPRC,EBI3	0.00027
14	20	148	3	ADAPTIVE_IMMUNE_RESPONSE_GO_0002460	0.00107703	CD74,PTPRC,EBI3	0.0306397
14	119	148	9	INFLAMMATORY_RESPONSE	3.81285e-06	CCR5,C3AR1,CCR1,ALOX5AP,LYZ,AOAH,AIF1,PTAFR,CCR4	0.00031456
14	16	148	3	ACTIVATION_OF_IMMUNE_RESPONSE	0.000545305	LAT2,NFAM1,PTPRC	0.0224938
14	93	148	6	CELLULAR_CATION_HOMEOSTASIS	0.000396195	CCR5,C3AR1,CCR1,C5AR1,PTPRC,CCR4	0.0181589
14	17	148	3	B_CELL_ACTIVATION	0.000657168	LAT2,NFAM1,PTPRC	0.0241717
14	284	148	10	RESPONSE_TO_CHEMICAL_STIMULUS	0.00072645	ITGB2,CCR5,HCLS1,DOCK2,CLEC7A,FPR1,C5AR1,SPN,PTAFR,CCR4	0.0249717
14	209	148	21	IMMUNE_RESPONSE	3.21965e-15	CD86,LILRB2,LCP2,CCR5,IGSF6,GPR65,FYB,LY86,CCR1,CTSS,LAT2,CD74,NFAM1,C5AR1,TREM2,FCGR3A,PTPRC,EBI3,PTAFR,IRF8,CCR4	8.85403e-13
14	70	148	5	HEMOPOIETIC_OR_LYMPHOID_ORGAN_DEVELOPMENT	0.000769628	SPI1,CD4,HCLS1,NFAM1,PTPRC	0.0253977
14	189	148	9	HOMEOSTATIC_PROCESS	0.000149699	SPI1,CCR5,C3AR1,HCLS1,CCR1,C5AR1,APOE,PTPRC,CCR4	0.00823347
14	21	148	3	ADAPTIVE_IMMUNE_RESPONSE	0.00124709	CD74,PTPRC,EBI3	0.0326322
14	293	148	28	IMMUNE_SYSTEM_PROCESS	0	ITGB2,CD86,SPI1,LILRB2,LCP2,CCR5,CD4,IGSF6,GPR65,LST1,FYB,HCLS1,DOCK2,LY86,CCR1,CTSS,CLEC7A,LAT2,CD74,NFAM1,C5AR1,TREM2,FCGR3A,PTPRC,EBI3,PTAFR,IRF8,CCR4	0
14	41	148	4	T_CELL_ACTIVATION	0.000817424	CD4,CLEC7A,PTPRC,EBI3	0.0259375
14	283	148	15	RESPONSE_TO_EXTERNAL_STIMULUS	2.29413e-07	ITGB2,CCR5,C3AR1,DOCK2,CCR1,ALOX5AP,NLRC4,FPR1,LYZ,C5AR1,AOAH,SPN,AIF1,PTAFR,CCR4	3.78531e-05
14	140	148	7	CHEMICAL_HOMEOSTASIS	0.00061628	CCR5,C3AR1,CCR1,C5AR1,APOE,PTPRC,CCR4	0.0241717
14	114	148	6	ION_HOMEOSTASIS	0.00116181	CCR5,C3AR1,CCR1,C5AR1,PTPRC,CCR4	0.0319497
14	55	148	7	LYMPHOCYTE_ACTIVATION	1.44262e-06	CD4,LST1,CLEC7A,LAT2,NFAM1,PTPRC,EBI3	0.00019836
14	95	148	6	CATION_HOMEOSTASIS	0.000444195	CCR5,C3AR1,CCR1,C5AR1,PTPRC,CCR4	0.0192874
14	174	148	9	RESPONSE_TO_WOUNDING	7.96766e-05	CCR5,C3AR1,CCR1,ALOX5AP,LYZ,AOAH,AIF1,PTAFR,CCR4	0.00469523
14	292	148	10	G_PROTEIN_COUPLED_RECEPTOR_PROTEIN_SIGNALING_PATHWAY	0.000898436	CCR5,C3AR1,GPR65,CCR1,FPR1,C5AR1,APOE,PLCB2,PIK3CG,PTAFR	0.0264718
14	60	148	5	REGULATION_OF_IMMUNE_SYSTEM_PROCESS	0.000377141	LST1,LAT2,NFAM1,PTPRC,EBI3	0.0181589
14	51	148	9	CELLULAR_DEFENSE_RESPONSE	2.17278e-09	CD300C,TYROBP,LILRB2,MNDA,CCR5,NCF2,NCF1,C5AR1,SPN	4.48135e-07
16	30	106	3	POSITIVE_REGULATION_OF_TRANSLATION	0.0013752	EBI3,SPN,LTB	0.0180085
16	41	106	3	RESPONSE_TO_VIRUS	0.0034046	CCL5,PTPRC,CCL19	0.0395605
16	37	106	5	POSITIVE_REGULATION_OF_RESPONSE_TO_STIMULUS	7.21876e-06	TRAT1,CD79A,PTPRC,SLA2,CRTAM	0.000192112
16	28	106	3	NEGATIVE_REGULATION_OF_MULTICELLULAR_ORGANISMAL_PROCESS	0.00112159	PTPRC,SLA2,LAX1	0.0154219
16	140	106	5	MULTI_ORGANISM_PROCESS	0.00378991	CCL5,PTPRC,PRF1,SPN,CCL19	0.0434261
16	132	106	5	POSITIVE_REGULATION_OF_CELL_PROLIFERATION	0.00294471	CD3E,SIRPG,SLAMF1,PTPRC,EBI3	0.0352085
16	68	106	16	CELL_ACTIVATION	0	LCK,CD3D,SIT1,CD3E,CD2,SIRPG,ZAP70,CD79A,CD7,PTPRC,NLRC3,EBI3,SLA2,LAT,CRTAM,LAX1	0
16	17	106	4	T_CELL_PROLIFERATION	6.21311e-06	CD3E,PTPRC,EBI3,CRTAM	0.000172699
16	46	106	10	POSITIVE_REGULATION_OF_IMMUNE_SYSTEM_PROCESS	1.02318e-12	TRAT1,LCK,CD3E,SIRPG,ZAP70,CD79A,PTPRC,EBI3,SLA2,CRTAM	7.67386e-11
16	25	106	5	LYMPHOCYTE_DIFFERENTIATION	9.44048e-07	LCK,CD3D,ZAP70,CD79A,PTPRC	3.70876e-05
16	68	106	5	HEMOPOIESIS	0.00014399	LCK,CD3D,ZAP70,CD79A,PTPRC	0.00232926
16	72	106	5	IMMUNE_SYSTEM_DEVELOPMENT	0.000188806	LCK,CD3D,ZAP70,CD79A,PTPRC	0.00288453
16	13	106	3	NEGATIVE_REGULATION_OF_IMMUNE_SYSTEM_PROCESS	0.00010613	PTPRC,SLA2,LAX1	0.00190341
16	22	106	3	POSITIVE_REGULATION_OF_CYTOKINE_BIOSYNTHETIC_PROCESS	0.000544481	EBI3,SPN,LTB	0.00788065
16	38	106	3	CYTOKINE_METABOLIC_PROCESS	0.00273779	EBI3,SPN,LTB	0.0332158
16	242	106	15	DEFENSE_RESPONSE	2.72339e-10	TRAT1,ITK,CCL5,CCR7,CCR2,CD48,PTPRC,PRF1,HCP5,PTPRCAP,CRTAM,AOAH,SPN,CD19,PLA2G2D	1.60485e-08
16	12	106	3	CALCIUM_MEDIATED_SIGNALING	8.20788e-05	TRAT1,SLA2,LAT	0.00153898
16	128	106	7	BEHAVIOR	4.46225e-05	CCL5,CCR7,CCR2,SPN,CCL19,XCL1,CNR2	0.000897891
16	26	106	5	POSITIVE_REGULATION_OF_IMMUNE_RESPONSE	1.16198e-06	TRAT1,CD79A,PTPRC,SLA2,CRTAM	4.35742e-05
16	83	106	6	LOCOMOTORY_BEHAVIOR	3.35156e-05	CCL5,CCR7,CCR2,SPN,CCL19,XCL1	0.000747308
16	15	106	4	T_CELL_DIFFERENTIATION	3.6042e-06	LCK,CD3D,ZAP70,PTPRC	0.000118938
16	27	106	9	REGULATION_OF_T_CELL_ACTIVATION	1.94178e-13	LCK,SIT1,CD3E,SIRPG,ZAP70,PTPRC,EBI3,LAT,LAX1	1.77997e-11
16	65	106	5	CYTOKINE_PRODUCTION	0.000116113	IFNG,EBI3,CRTAM,SPN,LTB	0.00203815
16	59	106	11	POSITIVE_REGULATION_OF_MULTICELLULAR_ORGANISMAL_PROCESS	4.37206e-13	TRAT1,LCK,CD3E,SIRPG,ZAP70,CD79A,IFNG,PTPRC,EBI3,SLA2,CRTAM	3.60695e-11
16	36	106	5	LEUKOCYTE_DIFFERENTIATION	6.27996e-06	LCK,CD3D,ZAP70,CD79A,PTPRC	0.000172699
16	30	106	3	IMMUNE_EFFECTOR_PROCESS	0.0013752	PTPRC,SLA2,CRTAM	0.0180085
16	12	106	3	POSITIVE_REGULATION_OF_T_CELL_PROLIFERATION	8.20788e-05	CD3E,PTPRC,EBI3	0.00153898
16	61	106	16	LEUKOCYTE_ACTIVATION	0	LCK,CD3D,SIT1,CD3E,CD2,SIRPG,ZAP70,CD79A,CD7,PTPRC,NLRC3,EBI3,SLA2,LAT,CRTAM,LAX1	0
16	20	106	4	ADAPTIVE_IMMUNE_RESPONSE_GO_0002460	1.24341e-05	PTPRC,EBI3,SLA2,CRTAM	0.00030171
16	119	106	5	INFLAMMATORY_RESPONSE	0.00187476	CCL5,CCR7,CCR2,AOAH,PLA2G2D	0.0237951
16	16	106	4	ACTIVATION_OF_IMMUNE_RESPONSE	4.77832e-06	TRAT1,CD79A,PTPRC,SLA2	0.00015162
16	93	106	8	CELLULAR_CATION_HOMEOSTASIS	4.10848e-07	LCK,CCL5,CD52,CCR7,CCR2,PTPRC,CCL19,XCL1	1.78394e-05
16	17	106	4	B_CELL_ACTIVATION	6.21311e-06	CD79A,PTPRC,SLA2,LAX1	0.000172699
16	206	106	9	POSITIVE_REGULATION_OF_DEVELOPMENTAL_PROCESS	2.14261e-05	LCK,CD27,CD2,ZAP70,LTA,FASLG,PTPRC,CD38,CRTAM	0.000491015
16	209	106	21	IMMUNE_RESPONSE	0	TRAT1,CCL5,ZAP70,CD96,PDCD1,CTSW,CD79A,CD7,CTLA4,CCR2,PTPRC,AIM2,EBI3,SLA2,LAT,CRTAM,LAX1,CCL19,MS4A1,IRF8,CNR2	0
16	70	106	5	HEMOPOIETIC_OR_LYMPHOID_ORGAN_DEVELOPMENT	0.00016524	LCK,CD3D,ZAP70,CD79A,PTPRC	0.00260008
16	104	106	5	RESPONSE_TO_BIOTIC_STIMULUS	0.00102991	CCL5,PTPRC,CRTAM,SPN,CCL19	0.0144013
16	70	106	4	RESPONSE_TO_OTHER_ORGANISM	0.00177312	CCL5,PTPRC,SPN,CCL19	0.0228567
16	20	106	6	POSITIVE_REGULATION_OF_T_CELL_ACTIVATION	5.01452e-09	LCK,CD3E,SIRPG,ZAP70,PTPRC,EBI3	2.75799e-07
16	51	106	5	REGULATION_OF_RESPONSE_TO_STIMULUS	3.5839e-05	TRAT1,CD79A,PTPRC,SLA2,CRTAM	0.000778083
16	189	106	8	HOMEOSTATIC_PROCESS	7.82428e-05	LCK,CCL5,CD52,CCR7,CCR2,PTPRC,CCL19,XCL1	0.00153691
16	131	106	8	CELLULAR_HOMEOSTASIS	5.53888e-06	LCK,CCL5,CD52,CCR7,CCR2,PTPRC,CCL19,XCL1	0.000169244
16	22	106	6	POSITIVE_REGULATION_OF_LYMPHOCYTE_ACTIVATION	9.53806e-09	LCK,CD3E,SIRPG,ZAP70,PTPRC,EBI3	4.91806e-07
16	21	106	4	ADAPTIVE_IMMUNE_RESPONSE	1.52727e-05	PTPRC,EBI3,SLA2,CRTAM	0.000359998
16	136	106	5	SECOND_MESSENGER_MEDIATED_SIGNALING	0.00334812	TRAT1,CCR2,SLA2,LAT,CNR2	0.03946
16	293	106	28	IMMUNE_SYSTEM_PROCESS	0	TRAT1,LCK,CD3D,SIT1,CD3E,CD2,SIRPG,CCL5,ZAP70,CD96,PDCD1,CTSW,CD79A,CD7,CTLA4,CCR2,PTPRC,AIM2,NLRC3,EBI3,SLA2,LAT,CRTAM,LAX1,CCL19,MS4A1,IRF8,CNR2	0
16	15	106	3	REGULATION_OF_T_CELL_PROLIFERATION	0.000167035	CD3E,PTPRC,EBI3	0.00260008
16	41	106	15	T_CELL_ACTIVATION	0	LCK,CD3D,SIT1,CD3E,CD2,SIRPG,ZAP70,CD7,PTPRC,NLRC3,EBI3,SLA2,LAT,CRTAM,LAX1	0
16	37	106	3	CYTOKINE_BIOSYNTHETIC_PROCESS	0.00253515	EBI3,SPN,LTB	0.0312164
16	283	106	8	RESPONSE_TO_EXTERNAL_STIMULUS	0.00117671	CCL5,CCR7,CCR2,AOAH,SPN,CCL19,XCL1,PLA2G2D	0.0159145
16	140	106	8	CHEMICAL_HOMEOSTASIS	9.05158e-06	LCK,CCL5,CD52,CCR7,CCR2,PTPRC,CCL19,XCL1	0.000226289
16	21	106	3	CYTOKINE_AND_CHEMOKINE_MEDIATED_SIGNALING_PATHWAY	0.000472765	IL2RB,CCR2,PTPRC	0.00696484
16	114	106	8	ION_HOMEOSTASIS	1.95401e-06	LCK,CCL5,CD52,CCR7,CCR2,PTPRC,CCL19,XCL1	7.00897e-05
16	33	106	10	REGULATION_OF_LYMPHOCYTE_ACTIVATION	2.5091e-14	LCK,SIT1,CD3E,SIRPG,ZAP70,PTPRC,EBI3,SLA2,LAT,LAX1	2.58751e-12
16	55	106	16	LYMPHOCYTE_ACTIVATION	0	LCK,CD3D,SIT1,CD3E,CD2,SIRPG,ZAP70,CD79A,CD7,PTPRC,NLRC3,EBI3,SLA2,LAT,CRTAM,LAX1	0
16	95	106	8	CATION_HOMEOSTASIS	4.84431e-07	LCK,CCL5,CD52,CCR7,CCR2,PTPRC,CCL19,XCL1	1.99828e-05
16	137	106	14	REGULATION_OF_MULTICELLULAR_ORGANISMAL_PROCESS	1.33094e-12	TRAT1,LCK,SIT1,CD3E,SIRPG,ZAP70,CD79A,IFNG,PTPRC,EBI3,SLA2,LAT,CRTAM,LAX1	9.15018e-11
16	60	106	13	REGULATION_OF_IMMUNE_SYSTEM_PROCESS	3.33067e-16	TRAT1,LCK,SIT1,CD3E,SIRPG,ZAP70,CD79A,PTPRC,EBI3,SLA2,LAT,CRTAM,LAX1	3.92543e-14
16	34	106	3	REGULATION_OF_CYTOKINE_BIOSYNTHETIC_PROCESS	0.00198398	EBI3,SPN,LTB	0.0247997
16	51	106	7	CELLULAR_DEFENSE_RESPONSE	8.69959e-08	TRAT1,ITK,CCL5,CCR2,PRF1,SPN,CD19	4.22186e-06
16	29	106	5	REGULATION_OF_IMMUNE_RESPONSE	2.06115e-06	TRAT1,CD79A,PTPRC,SLA2,CRTAM	7.0852e-05
17	46	30	3	POSITIVE_REGULATION_OF_IMMUNE_SYSTEM_PROCESS	0.000117747	TRAT1,ZAP70,CD79A	0.0242854
17	59	30	3	POSITIVE_REGULATION_OF_MULTICELLULAR_ORGANISMAL_PROCESS	0.000247585	TRAT1,ZAP70,CD79A	0.0357843
17	209	30	6	IMMUNE_RESPONSE	3.93672e-06	TRAT1,ZAP70,CD96,CCR2,CD79A,CTSW	0.0016239
17	293	30	6	IMMUNE_SYSTEM_PROCESS	2.70274e-05	TRAT1,ZAP70,CD96,CCR2,CD79A,CTSW	0.00743255
17	60	30	3	REGULATION_OF_IMMUNE_SYSTEM_PROCESS	0.000260249	TRAT1,ZAP70,CD79A	0.0357843
17	51	30	4	CELLULAR_DEFENSE_RESPONSE	3.62017e-06	TRAT1,ITK,CCR2,PRF1	0.0016239
18	30	228	4	POSITIVE_REGULATION_OF_TRANSLATION	0.00122902	SPN,EBI3,LTB,CD28	0.0138896
18	41	228	5	RESPONSE_TO_VIRUS	0.000455298	LILRB1,PTPRC,CCL5,APOBEC3G,CCL19	0.0058379
18	37	228	5	POSITIVE_REGULATION_OF_RESPONSE_TO_STIMULUS	0.000278844	SLA2,PTPRC,CRTAM,TRAT1,LAT2	0.0038341
18	28	228	4	NEGATIVE_REGULATION_OF_MULTICELLULAR_ORGANISMAL_PROCESS	0.000941319	SLA2,PTPRC,LST1,LAX1	0.0109379
18	140	228	10	MULTI_ORGANISM_PROCESS	7.96211e-05	CD4,LILRB1,PTPRC,CCL5,SPN,HLA-DPB1,APOBEC3G,PRF1,NLRC4,CCL19	0.00131375
18	132	228	10	POSITIVE_REGULATION_OF_CELL_PROLIFERATION	4.83639e-05	IL12RB1,PTPRC,SIRPG,HCLS1,CD86,CD3E,EBI3,TNFSF13B,SLAMF1,CD28	0.000833737
18	68	228	19	CELL_ACTIVATION	0	SLA2,CD4,CD2,PTPRC,SIRPG,CD3D,LCK,SIT1,CRTAM,CD3E,CD7,LAT,EBI3,LAT2,NLRC3,ZAP70,CD28,LST1,LAX1	0
18	17	228	5	T_CELL_PROLIFERATION	5.12821e-06	PTPRC,CRTAM,CD3E,EBI3,CD28	0.000141026
18	46	228	11	POSITIVE_REGULATION_OF_IMMUNE_SYSTEM_PROCESS	1.04593e-10	SLA2,PTPRC,SIRPG,LCK,CRTAM,CD3E,TRAT1,EBI3,LAT2,ZAP70,CD28	5.75262e-09
18	25	228	5	LYMPHOCYTE_DIFFERENTIATION	3.96906e-05	CD4,PTPRC,CD3D,LCK,ZAP70	0.000711842
18	68	228	8	HEMOPOIESIS	1.16796e-05	CD4,MAP4K1,PTPRC,SPI1,HCLS1,CD3D,LCK,ZAP70	0.000283402
18	72	228	8	IMMUNE_SYSTEM_DEVELOPMENT	1.79085e-05	CD4,MAP4K1,PTPRC,SPI1,HCLS1,CD3D,LCK,ZAP70	0.000388804
18	13	228	4	NEGATIVE_REGULATION_OF_IMMUNE_SYSTEM_PROCESS	3.96331e-05	SLA2,PTPRC,LST1,LAX1	0.000711842
18	22	228	4	POSITIVE_REGULATION_OF_CYTOKINE_BIOSYNTHETIC_PROCESS	0.000362368	SPN,EBI3,LTB,CD28	0.00490088
18	38	228	4	CYTOKINE_METABOLIC_PROCESS	0.00299808	SPN,EBI3,LTB,CD28	0.0321223
18	242	228	31	DEFENSE_RESPONSE	0	CCR5,CD48,SP140,NCF1,PTPRC,CCL5,LILRB2,PTPRCAP,CRTAM,SPN,MNDA,AOAH,TRAT1,ITK,CCR7,CD84,TYROBP,LYZ,RNASE6,AIF1,PLA2G2D,APOBEC3G,CCR2,CCR1,PRF1,C3AR1,NCF2,NLRC4,LILRB3,CCR4,CXCL9	0
18	12	228	4	CALCIUM_MEDIATED_SIGNALING	2.7784e-05	SLA2,LAT,TRAT1,LAT2	0.000533065
18	128	228	11	BEHAVIOR	6.09202e-06	CCR5,ITGB2,CCL5,SPN,DOCK2,CCR7,CCR2,XCL1,CCR4,CXCL9,CCL19	0.000162126
18	26	228	5	POSITIVE_REGULATION_OF_IMMUNE_RESPONSE	4.85083e-05	SLA2,PTPRC,CRTAM,TRAT1,LAT2	0.000833737
18	83	228	11	LOCOMOTORY_BEHAVIOR	7.55631e-08	CCR5,ITGB2,CCL5,SPN,DOCK2,CCR7,CCR2,XCL1,CCR4,CXCL9,CCL19	2.96855e-06
18	15	228	5	T_CELL_DIFFERENTIATION	2.55421e-06	CD4,PTPRC,CD3D,LCK,ZAP70	7.26629e-05
18	27	228	10	REGULATION_OF_T_CELL_ACTIVATION	5.59908e-12	PTPRC,SIRPG,LCK,SIT1,CD3E,LAT,EBI3,ZAP70,CD28,LAX1	3.55326e-10
18	65	228	8	CYTOKINE_PRODUCTION	8.30783e-06	CARD11,CRTAM,SPN,EBI3,LTB,IFNG,CD28,NLRC4	0.000207696
18	59	228	13	POSITIVE_REGULATION_OF_MULTICELLULAR_ORGANISMAL_PROCESS	6.18616e-12	SLA2,CARD11,PTPRC,SIRPG,LCK,CRTAM,CD3E,TRAT1,EBI3,IFNG,LAT2,ZAP70,CD28	3.64542e-10
18	36	228	5	LEUKOCYTE_DIFFERENTIATION	0.000244294	CD4,PTPRC,CD3D,LCK,ZAP70	0.00347487
18	30	228	5	IMMUNE_EFFECTOR_PROCESS	9.97873e-05	SLA2,PTPRC,CRTAM,CD74,APOBEC3G	0.00152453
18	12	228	4	POSITIVE_REGULATION_OF_T_CELL_PROLIFERATION	2.7784e-05	PTPRC,CD3E,EBI3,CD28	0.000533065
18	66	228	5	POSITIVE_REGULATION_OF_CELLULAR_PROTEIN_METABOLIC_PROCESS	0.00394061	HCLS1,SPN,EBI3,LTB,CD28	0.0416795
18	61	228	19	LEUKOCYTE_ACTIVATION	0	SLA2,CD4,CD2,PTPRC,SIRPG,CD3D,LCK,SIT1,CRTAM,CD3E,CD7,LAT,EBI3,LAT2,NLRC3,ZAP70,CD28,LST1,LAX1	0
18	20	228	5	ADAPTIVE_IMMUNE_RESPONSE_GO_0002460	1.23579e-05	SLA2,PTPRC,CRTAM,CD74,EBI3	0.000291293
18	119	228	12	INFLAMMATORY_RESPONSE	4.10977e-07	CCR5,CCL5,AOAH,CCR7,LYZ,AIF1,PLA2G2D,CCR2,CCR1,C3AR1,CCR4,CXCL9	1.47416e-05
18	16	228	4	ACTIVATION_OF_IMMUNE_RESPONSE	9.71689e-05	SLA2,PTPRC,TRAT1,LAT2	0.00152453
18	93	228	12	CELLULAR_CATION_HOMEOSTASIS	2.59421e-08	CCR5,PTPRC,CCL5,LCK,CD52,CCR7,CCR2,CCR1,C3AR1,XCL1,CCR4,CCL19	1.25895e-06
18	17	228	4	B_CELL_ACTIVATION	0.000125489	SLA2,PTPRC,LAT2,LAX1	0.00184872
18	284	228	13	RESPONSE_TO_CHEMICAL_STIMULUS	0.000626347	CCR5,ITGB2,CCL5,HCLS1,LCK,SPN,DOCK2,CCR7,CCR2,XCL1,CCR4,CXCL9,CCL19	0.00752591
18	206	228	11	POSITIVE_REGULATION_OF_DEVELOPMENTAL_PROCESS	0.000459955	CD2,PTPRC,CD27,LCK,CRTAM,LTA,FASLG,CD38,ZAP70,TNFSF8,NLRC4	0.0058379
18	209	228	39	IMMUNE_RESPONSE	0	LCP2,CCR5,SLA2,FYB,PTPRC,CCL5,CST7,LILRB2,CRTAM,CD86,CD7,LAT,AIM2,CD74,GPR65,TRAT1,CTSS,CD96,PDCD1,CTSW,EBI3,LAT2,CTLA4,IGSF6,IRF8,CIITA,ZAP70,CD28,IL2RA,LAX1,PSMB10,NCF4,APOBEC3G,CCR2,CCR1,LY86,POU2F2,CCR4,CCL19	0
18	70	228	8	HEMOPOIETIC_OR_LYMPHOID_ORGAN_DEVELOPMENT	1.45151e-05	CD4,MAP4K1,PTPRC,SPI1,HCLS1,CD3D,LCK,ZAP70	0.000332638
18	104	228	8	RESPONSE_TO_BIOTIC_STIMULUS	0.000249516	LILRB1,PTPRC,CCL5,CRTAM,SPN,APOBEC3G,NLRC4,CCL19	0.003489
18	70	228	7	RESPONSE_TO_OTHER_ORGANISM	0.000119328	LILRB1,PTPRC,CCL5,SPN,APOBEC3G,NLRC4,CCL19	0.00178993
18	20	228	7	POSITIVE_REGULATION_OF_T_CELL_ACTIVATION	1.51449e-08	PTPRC,SIRPG,LCK,CD3E,EBI3,ZAP70,CD28	7.80911e-07
18	51	228	6	REGULATION_OF_RESPONSE_TO_STIMULUS	0.000149163	SLA2,PTPRC,CRTAM,TRAT1,LAT2,APOBEC3G	0.00215894
18	189	228	14	HOMEOSTATIC_PROCESS	1.95112e-06	CCR5,PTPRC,CCL5,SPI1,HCLS1,LCK,CD52,CCR7,CCR2,CCR1,C3AR1,XCL1,CCR4,CCL19	5.96175e-05
18	131	228	12	CELLULAR_HOMEOSTASIS	1.16226e-06	CCR5,PTPRC,CCL5,LCK,CD52,CCR7,CCR2,CCR1,C3AR1,XCL1,CCR4,CCL19	3.68795e-05
18	22	228	7	POSITIVE_REGULATION_OF_LYMPHOCYTE_ACTIVATION	3.24285e-08	PTPRC,SIRPG,LCK,CD3E,EBI3,ZAP70,CD28	1.43724e-06
18	21	228	5	ADAPTIVE_IMMUNE_RESPONSE	1.60107e-05	SLA2,PTPRC,CRTAM,CD74,EBI3	0.000356995
18	293	228	53	IMMUNE_SYSTEM_PROCESS	0	LCP2,CCR5,SLA2,CD4,FYB,CD2,MAP4K1,PTPRC,ITGB2,SIRPG,CCL5,CST7,LILRB2,SPI1,HCLS1,CD3D,LCK,SIT1,CRTAM,DOCK2,CD86,CD3E,CD7,LAT,AIM2,CD74,GPR65,TRAT1,CTSS,CD96,PDCD1,CTSW,EBI3,LAT2,CTLA4,IGSF6,IRF8,CIITA,NLRC3,ZAP70,CD28,LST1,IL2RA,LAX1,PSMB10,NCF4,APOBEC3G,CCR2,CCR1,LY86,POU2F2,CCR4,CCL19	0
18	15	228	4	REGULATION_OF_T_CELL_PROLIFERATION	7.37935e-05	PTPRC,CD3E,EBI3,CD28	0.00124244
18	41	228	17	T_CELL_ACTIVATION	0	SLA2,CD4,CD2,PTPRC,SIRPG,CD3D,LCK,SIT1,CRTAM,CD3E,CD7,LAT,EBI3,NLRC3,ZAP70,CD28,LAX1	0
18	37	228	4	CYTOKINE_BIOSYNTHETIC_PROCESS	0.00271586	SPN,EBI3,LTB,CD28	0.0294814
18	283	228	18	RESPONSE_TO_EXTERNAL_STIMULUS	6.26239e-07	CCR5,ITGB2,CCL5,SPN,DOCK2,AOAH,CCR7,LYZ,AIF1,PLA2G2D,CCR2,CCR1,C3AR1,NLRC4,XCL1,CCR4,CXCL9,CCL19	2.1527e-05
18	140	228	12	CHEMICAL_HOMEOSTASIS	2.35495e-06	CCR5,PTPRC,CCL5,LCK,CD52,CCR7,CCR2,CCR1,C3AR1,XCL1,CCR4,CCL19	6.9387e-05
18	21	228	3	CYTOKINE_AND_CHEMOKINE_MEDIATED_SIGNALING_PATHWAY	0.00425979	PTPRC,IL2RB,CCR2	0.0444851
18	114	228	12	ION_HOMEOSTASIS	2.56513e-07	CCR5,PTPRC,CCL5,LCK,CD52,CCR7,CCR2,CCR1,C3AR1,XCL1,CCR4,CCL19	9.61924e-06
18	33	228	12	REGULATION_OF_LYMPHOCYTE_ACTIVATION	5.10703e-14	SLA2,PTPRC,SIRPG,LCK,SIT1,CD3E,LAT,EBI3,ZAP70,CD28,LST1,LAX1	4.68144e-12
18	68	228	5	POSITIVE_REGULATION_OF_PROTEIN_METABOLIC_PROCESS	0.0044806	HCLS1,SPN,EBI3,LTB,CD28	0.0462061
18	55	228	19	LYMPHOCYTE_ACTIVATION	0	SLA2,CD4,CD2,PTPRC,SIRPG,CD3D,LCK,SIT1,CRTAM,CD3E,CD7,LAT,EBI3,LAT2,NLRC3,ZAP70,CD28,LST1,LAX1	0
18	95	228	12	CATION_HOMEOSTASIS	3.31001e-08	CCR5,PTPRC,CCL5,LCK,CD52,CCR7,CCR2,CCR1,C3AR1,XCL1,CCR4,CCL19	1.43724e-06
18	174	228	12	RESPONSE_TO_WOUNDING	2.19471e-05	CCR5,CCL5,AOAH,CCR7,LYZ,AIF1,PLA2G2D,CCR2,CCR1,C3AR1,CCR4,CXCL9	0.000464266
18	31	228	6	HUMORAL_IMMUNE_RESPONSE	7.94778e-06	PDCD1,EBI3,CD28,PSMB10,LY86,POU2F2	0.000204904
18	137	228	18	REGULATION_OF_MULTICELLULAR_ORGANISMAL_PROCESS	5.59741e-12	SLA2,CARD11,PTPRC,SIRPG,LCK,SIT1,CRTAM,CD3E,LAT,TRAT1,EBI3,IFNG,LAT2,ZAP70,CD28,LST1,LAX1,APOBEC3G	3.55326e-10
18	60	228	16	REGULATION_OF_IMMUNE_SYSTEM_PROCESS	7.77156e-16	SLA2,PTPRC,SIRPG,LCK,SIT1,CRTAM,CD3E,LAT,TRAT1,EBI3,LAT2,ZAP70,CD28,LST1,LAX1,APOBEC3G	8.01442e-14
18	34	228	4	REGULATION_OF_CYTOKINE_BIOSYNTHETIC_PROCESS	0.00197917	SPN,EBI3,LTB,CD28	0.0217709
18	13	228	3	REGULATION_OF_IMMUNE_EFFECTOR_PROCESS	0.00100597	PTPRC,CRTAM,APOBEC3G	0.0115267
18	51	228	13	CELLULAR_DEFENSE_RESPONSE	8.14238e-13	CCR5,NCF1,CCL5,LILRB2,SPN,MNDA,TRAT1,ITK,TYROBP,CCR2,PRF1,NCF2,CXCL9	6.71746e-11
18	29	228	5	REGULATION_OF_IMMUNE_RESPONSE	8.42386e-05	SLA2,PTPRC,CRTAM,TRAT1,LAT2	0.00136268
18	277	228	12	REGULATION_OF_CELL_PROLIFERATION	0.0016117	IL12RB1,PTPRC,SIRPG,HCLS1,CD86,CD3E,EBI3,TNFSF13B,SLAMF1,CD28,LST1,AIF1	0.0179683
20	86	66	5	MUSCLE_DEVELOPMENT	4.60658e-05	COL6A3,ADAM12,AEBP1,ITGA11,COL5A3	0.00633405
20	95	66	6	SKELETAL_DEVELOPMENT	4.73193e-06	SPARC,COL1A2,AEBP1,BMP1,COL12A1,POSTN	0.000780768
21	68	49	10	CELL_ACTIVATION	2.03171e-14	SLA2,CRTAM,LAT,SIRPG,CD7,CD3E,CD2,CD3D,LCK,SIT1	4.1904e-12
21	46	49	5	POSITIVE_REGULATION_OF_IMMUNE_SYSTEM_PROCESS	4.64145e-07	SLA2,CRTAM,SIRPG,CD3E,LCK	3.58351e-05
21	68	49	3	HEMOPOIESIS	0.00160378	MAP4K1,CD3D,LCK	0.0339261
21	72	49	3	IMMUNE_SYSTEM_DEVELOPMENT	0.0018904	MAP4K1,CD3D,LCK	0.0371329
21	242	49	7	DEFENSE_RESPONSE	1.66931e-05	PTPRCAP,SP140,CRTAM,SPN,CCR7,CXCL9,CCL5	0.000918119
21	128	49	4	BEHAVIOR	0.000937641	SPN,CCR7,CXCL9,CCL5	0.023441
21	83	49	4	LOCOMOTORY_BEHAVIOR	0.000180739	SPN,CCR7,CXCL9,CCL5	0.00621292
21	27	49	5	REGULATION_OF_T_CELL_ACTIVATION	2.86969e-08	LAT,SIRPG,CD3E,LCK,SIT1	2.95937e-06
21	65	49	3	CYTOKINE_PRODUCTION	0.00140788	CRTAM,SPN,LTB	0.0313919
21	59	49	5	POSITIVE_REGULATION_OF_MULTICELLULAR_ORGANISMAL_PROCESS	1.63976e-06	SLA2,CRTAM,SIRPG,CD3E,LCK	0.000112734
21	61	49	10	LEUKOCYTE_ACTIVATION	6.43929e-15	SLA2,CRTAM,LAT,SIRPG,CD7,CD3E,CD2,CD3D,LCK,SIT1	1.77081e-12
21	93	49	4	CELLULAR_CATION_HOMEOSTASIS	0.000280076	CCR7,CCL5,LCK,CD52	0.00924251
21	284	49	5	RESPONSE_TO_CHEMICAL_STIMULUS	0.00274172	SPN,CCR7,CXCL9,CCL5,LCK	0.0491721
21	206	49	5	POSITIVE_REGULATION_OF_DEVELOPMENTAL_PROCESS	0.00066247	CD27,CRTAM,LTA,CD2,LCK	0.0184719
21	209	49	8	IMMUNE_RESPONSE	4.77802e-07	SLA2,CRTAM,PDCD1,LAT,CST7,CCL5,CD7,AIM2	3.58351e-05
21	70	49	3	HEMOPOIETIC_OR_LYMPHOID_ORGAN_DEVELOPMENT	0.0017434	MAP4K1,CD3D,LCK	0.0359576
21	20	49	3	POSITIVE_REGULATION_OF_T_CELL_ACTIVATION	4.09294e-05	SIRPG,CD3E,LCK	0.00198628
21	131	49	4	CELLULAR_HOMEOSTASIS	0.00102213	CCR7,CCL5,LCK,CD52	0.0248016
21	22	49	3	POSITIVE_REGULATION_OF_LYMPHOCYTE_ACTIVATION	5.50256e-05	SIRPG,CD3E,LCK	0.0024883
21	293	49	15	IMMUNE_SYSTEM_PROCESS	2.64233e-14	SLA2,CRTAM,MAP4K1,PDCD1,LAT,CST7,SIRPG,CCL5,CD7,CD3E,CD2,CD3D,LCK,SIT1,AIM2	4.35985e-12
21	41	49	10	T_CELL_ACTIVATION	1.11022e-16	SLA2,CRTAM,LAT,SIRPG,CD7,CD3E,CD2,CD3D,LCK,SIT1	9.15934e-14
21	140	49	4	CHEMICAL_HOMEOSTASIS	0.00130762	CCR7,CCL5,LCK,CD52	0.0299662
21	114	49	4	ION_HOMEOSTASIS	0.000607364	CCR7,CCL5,LCK,CD52	0.0178955
21	33	49	6	REGULATION_OF_LYMPHOCYTE_ACTIVATION	1.19163e-09	SLA2,LAT,SIRPG,CD3E,LCK,SIT1	1.40442e-07
21	55	49	10	LYMPHOCYTE_ACTIVATION	2.10942e-15	SLA2,CRTAM,LAT,SIRPG,CD7,CD3E,CD2,CD3D,LCK,SIT1	8.70137e-13
21	95	49	4	CATION_HOMEOSTASIS	0.000303858	CCR7,CCL5,LCK,CD52	0.00964166
21	137	49	7	REGULATION_OF_MULTICELLULAR_ORGANISMAL_PROCESS	3.80739e-07	SLA2,CRTAM,LAT,SIRPG,CD3E,LCK,SIT1	3.49011e-05
21	60	49	7	REGULATION_OF_IMMUNE_SYSTEM_PROCESS	1.16525e-09	SLA2,CRTAM,LAT,SIRPG,CD3E,LCK,SIT1	1.40442e-07
21	51	49	3	CELLULAR_DEFENSE_RESPONSE	0.000694094	SPN,CXCL9,CCL5	0.0184719

## Sheet: KEGG
Module_Number	# of gene in function	# of gene in module	# of common gene	Description	p-value	related_gene	adjusted_p-value
4	33	42	4	KEGG_DNA_REPLICATION	2.43738e-06	PCNA,MCM3,MCM2,MCM6	0.000226677
4	110	42	8	KEGG_CELL_CYCLE	8.74845e-10	E2F2,ESPL1,CDC6,PCNA,MCM3,MCM2,CDC25A,MCM6	1.62721e-07
10	187	14	5	KEGG_FOCAL_ADHESION	6.4789e-07	THBS2,COL6A3,COL3A1,COL1A2,ITGA11	6.02538e-05
10	81	14	5	KEGG_ECM_RECEPTOR_INTERACTION	9.72085e-09	THBS2,COL6A3,COL3A1,COL1A2,ITGA11	1.80808e-06
11	172	52	6	KEGG_CHEMOKINE_SIGNALING_PATHWAY	3.50089e-05	PIK3R5,DOCK2,HCK,NCF1,CCR1,VAV1	0.000500896
11	119	52	7	KEGG_CELL_ADHESION_MOLECULES_CAMS	2.21607e-07	CD4,HLA-DMB,PTPRC,SELPLG,HLA-DRA,HLA-DPA1,HLA-DPB1	8.84197e-06
11	64	52	3	KEGG_COMPLEMENT_AND_COAGULATION_CASCADES	0.00159942	C3AR1,C1QC,C1QB	0.0174995
11	73	52	6	KEGG_ANTIGEN_PROCESSING_AND_PRESENTATION	2.37687e-07	CD4,HLA-DMB,HLA-DRA,HLA-DPA1,CTSS,HLA-DPB1	8.84197e-06
11	103	52	6	KEGG_T_CELL_RECEPTOR_SIGNALING_PATHWAY	1.8382e-06	CD4,PIK3R5,PTPRC,LCP2,CARD11,VAV1	5.69842e-05
11	70	52	4	KEGG_B_CELL_RECEPTOR_SIGNALING_PATHWAY	0.000117737	PIK3R5,CARD11,PIK3AP1,VAV1	0.00145994
11	73	52	3	KEGG_FC_EPSILON_RI_SIGNALING_PATHWAY	0.00233356	PIK3R5,LCP2,VAV1	0.0241134
11	87	52	7	KEGG_FC_GAMMA_R_MEDIATED_PHAGOCYTOSIS	2.52455e-08	PIK3R5,PTPRC,DOCK2,HCK,FCGR2A,NCF1,VAV1	2.34783e-06
11	101	52	4	KEGG_LEUKOCYTE_TRANSENDOTHELIAL_MIGRATION	0.000482675	PIK3R5,NCF2,NCF1,VAV1	0.0056111
11	42	52	4	KEGG_INTESTINAL_IMMUNE_NETWORK_FOR_IGA_PRODUCTION	1.54894e-05	HLA-DMB,HLA-DRA,HLA-DPA1,HLA-DPB1	0.000261912
11	40	52	4	KEGG_TYPE_I_DIABETES_MELLITUS	1.27148e-05	HLA-DMB,HLA-DRA,HLA-DPA1,HLA-DPB1	0.000236496
11	61	52	7	KEGG_LEISHMANIA_INFECTION	2.02465e-09	HLA-DMB,NCF2,FCGR2A,HLA-DRA,NCF1,HLA-DPA1,HLA-DPB1	3.76585e-07
11	26	52	4	KEGG_ASTHMA	2.15935e-06	HLA-DMB,HLA-DRA,HLA-DPA1,HLA-DPB1	5.73769e-05
11	44	52	4	KEGG_AUTOIMMUNE_THYROID_DISEASE	1.86857e-05	HLA-DMB,HLA-DRA,HLA-DPA1,HLA-DPB1	0.000289628
11	105	52	7	KEGG_SYSTEMIC_LUPUS_ERYTHEMATOSUS	9.35812e-08	HLA-DMB,C1QC,FCGR2A,C1QB,HLA-DRA,HLA-DPA1,HLA-DPB1	5.80203e-06
11	33	52	4	KEGG_ALLOGRAFT_REJECTION	5.8007e-06	HLA-DMB,HLA-DRA,HLA-DPA1,HLA-DPB1	0.000134866
11	36	52	4	KEGG_GRAFT_VERSUS_HOST_DISEASE	8.28345e-06	HLA-DMB,HLA-DRA,HLA-DPA1,HLA-DPB1	0.000171191
11	65	52	4	KEGG_VIRAL_MYOCARDITIS	8.81065e-05	HLA-DMB,HLA-DRA,HLA-DPA1,HLA-DPB1	0.00117056
13	268	36	24	KEGG_OLFACTORY_TRANSDUCTION	0	OR5I1,OR6C4,OR10K2,OR8B4,OR2M5,OR4N5,OR5M9,OR51S1,OR4C46,OR10T2,OR4S1,OR8D4,OR51G2,OR8K3,OR2M2,OR8K5,OR51A4,OR8U1,OR5M3,OR4C16,OR10R2,OR5M10,OR8B8,OR4A15	0
14	230	148	8	KEGG_CYTOKINE_CYTOKINE_RECEPTOR_INTERACTION	0.00265787	CCR5,CCR1,TNFSF13B,TNFSF8,IL10RA,CSF1R,FASLG,CCR4	0.0224711
14	172	148	12	KEGG_CHEMOKINE_SIGNALING_PATHWAY	2.12523e-07	CCR5,PIK3R5,HCK,GNGT2,DOCK2,NCF1,CCR1,VAV1,PLCB2,PIK3CG,CCR4,ARRB2	3.04071e-06
14	119	148	16	KEGG_CELL_ADHESION_MOLECULES_CAMS	7.79377e-14	ITGB2,CD86,CD4,HLA-DMB,HLA-DRA,SELPLG,HLA-DPB1,HLA-DPA1,HLA-DQA1,ITGAM,SPN,PTPRC,HLA-DOA,CD226,ITGA4,HLA-DRB5	7.2482e-12
14	64	148	5	KEGG_COMPLEMENT_AND_COAGULATION_CASCADES	0.000509416	C3AR1,C1QC,C1QB,C5AR1,C1QA	0.00498691
14	73	148	11	KEGG_ANTIGEN_PROCESSING_AND_PRESENTATION	1.98421e-10	CD4,HLA-DMB,HLA-DRA,HLA-DPB1,HLA-DPA1,CTSS,HLA-DQA1,CD74,CTSB,HLA-DOA,HLA-DRB5	4.44375e-09
14	78	148	8	KEGG_HEMATOPOIETIC_CELL_LINEAGE	1.34806e-06	CD4,CD37,HLA-DRA,ITGAM,CD33,CSF1R,ITGA4,HLA-DRB5	1.67159e-05
14	121	148	11	KEGG_NATURAL_KILLER_CELL_MEDIATED_CYTOTOXICITY	4.66761e-08	ITGB2,FCER1G,TYROBP,LCP2,PIK3R5,FCGR3A,VAV1,CD48,PIK3CG,FASLG,HCST	7.23479e-07
14	103	148	7	KEGG_T_CELL_RECEPTOR_SIGNALING_PATHWAY	9.32842e-05	LCP2,CD4,PIK3R5,CARD11,VAV1,PTPRC,PIK3CG	0.000963937
14	70	148	7	KEGG_B_CELL_RECEPTOR_SIGNALING_PATHWAY	7.49091e-06	PIK3R5,CARD11,PIK3AP1,LILRB3,VAV1,CD72,PIK3CG	8.70818e-05
14	73	148	5	KEGG_FC_EPSILON_RI_SIGNALING_PATHWAY	0.000931838	FCER1G,LCP2,PIK3R5,VAV1,PIK3CG	0.00825342
14	87	148	9	KEGG_FC_GAMMA_R_MEDIATED_PHAGOCYTOSIS	2.67386e-07	PIK3R5,FCGR2A,HCK,DOCK2,NCF1,FCGR3A,VAV1,PTPRC,PIK3CG	3.55242e-06
14	101	148	8	KEGG_LEUKOCYTE_TRANSENDOTHELIAL_MIGRATION	9.51761e-06	ITGB2,NCF2,PIK3R5,NCF1,ITGAM,VAV1,PIK3CG,ITGA4	0.000104134
14	42	148	10	KEGG_INTESTINAL_IMMUNE_NETWORK_FOR_IGA_PRODUCTION	1.11058e-11	CD86,HLA-DMB,HLA-DRA,HLA-DPB1,HLA-DPA1,HLA-DQA1,TNFSF13B,HLA-DOA,ITGA4,HLA-DRB5	6.88559e-10
14	193	148	8	KEGG_REGULATION_OF_ACTIN_CYTOSKELETON	0.00087674	ITGB2,NCKAP1L,ITGAX,PIK3R5,ITGAM,VAV1,PIK3CG,ITGA4	0.00815368
14	40	148	9	KEGG_TYPE_I_DIABETES_MELLITUS	2.1502e-10	CD86,HLA-DMB,HLA-DRA,HLA-DPB1,HLA-DPA1,HLA-DQA1,HLA-DOA,FASLG,HLA-DRB5	4.44375e-09
14	33	148	3	KEGG_PRION_DISEASES	0.0046742	C1QC,C1QB,C1QA	0.0378
14	61	148	14	KEGG_LEISHMANIA_INFECTION	1.22125e-15	ITGB2,NCF2,HLA-DMB,FCGR2A,HLA-DRA,NCF1,HLA-DPB1,HLA-DPA1,HLA-DQA1,ITGAM,FCGR3A,HLA-DOA,ITGA4,HLA-DRB5	2.27152e-13
14	26	148	8	KEGG_ASTHMA	1.41164e-10	FCER1G,HLA-DMB,HLA-DRA,HLA-DPB1,HLA-DPA1,HLA-DQA1,HLA-DOA,HLA-DRB5	3.75092e-09
14	44	148	9	KEGG_AUTOIMMUNE_THYROID_DISEASE	5.38292e-10	CD86,HLA-DMB,HLA-DRA,HLA-DPB1,HLA-DPA1,HLA-DQA1,HLA-DOA,FASLG,HLA-DRB5	1.00122e-08
14	105	148	13	KEGG_SYSTEMIC_LUPUS_ERYTHEMATOSUS	5.42122e-11	CD86,C1QC,HLA-DMB,FCGR2A,HLA-DRA,HLA-DPB1,HLA-DPA1,C1QB,HLA-DQA1,FCGR3A,C1QA,HLA-DOA,HLA-DRB5	2.01669e-09
14	33	148	9	KEGG_ALLOGRAFT_REJECTION	3.2244e-11	CD86,HLA-DMB,HLA-DRA,HLA-DPB1,HLA-DPA1,HLA-DQA1,HLA-DOA,FASLG,HLA-DRB5	1.49935e-09
14	36	148	9	KEGG_GRAFT_VERSUS_HOST_DISEASE	7.6668e-11	CD86,HLA-DMB,HLA-DRA,HLA-DPB1,HLA-DPA1,HLA-DQA1,HLA-DOA,FASLG,HLA-DRB5	2.37671e-09
14	65	148	9	KEGG_VIRAL_MYOCARDITIS	2.01986e-08	ITGB2,CD86,HLA-DMB,HLA-DRA,HLA-DPB1,HLA-DPA1,HLA-DQA1,HLA-DOA,HLA-DRB5	3.4154e-07
16	230	106	15	KEGG_CYTOKINE_CYTOKINE_RECEPTOR_INTERACTION	1.33329e-10	CD27,XCL2,CCL5,LTA,CXCR6,CCR7,IL2RB,FASLG,CCR2,IFNG,IL10RA,CCL19,LTB,CSF2RB,XCL1	6.19979e-09
16	172	106	9	KEGG_CHEMOKINE_SIGNALING_PATHWAY	5.01748e-06	ITK,XCL2,CCL5,CXCR6,CCR7,CCR2,JAK3,CCL19,XCL1	0.000133322
16	119	106	8	KEGG_CELL_ADHESION_MOLECULES_CAMS	2.70115e-06	CD2,ICOS,PDCD1,CTLA4,PTPRC,CD226,CD6,SPN	8.37356e-05
16	78	106	9	KEGG_HEMATOPOIETIC_CELL_LINEAGE	5.53372e-09	CD3D,CD3E,CD2,CD5,CD3G,CD7,CD38,MS4A1,CD19	2.05855e-07
16	121	106	12	KEGG_NATURAL_KILLER_CELL_MEDIATED_CYTOTOXICITY	8.36662e-11	LCK,CD247,ZAP70,NCR3,FASLG,IFNG,CD48,HCST,PRF1,LAT,KLRK1,GZMB	5.1873e-09
16	103	106	14	KEGG_T_CELL_RECEPTOR_SIGNALING_PATHWAY	2.37588e-14	LCK,CD3D,CD3E,CD247,ITK,CD3G,ZAP70,ICOS,PDCD1,CTLA4,IFNG,PTPRC,LAT,GRAP2	4.41913e-12
16	40	106	5	KEGG_TYPE_I_DIABETES_MELLITUS	1.07071e-05	LTA,FASLG,IFNG,PRF1,GZMB	0.000248941
16	44	106	4	KEGG_AUTOIMMUNE_THYROID_DISEASE	0.000304032	FASLG,CTLA4,PRF1,GZMB	0.00514091
16	33	106	4	KEGG_ALLOGRAFT_REJECTION	9.75408e-05	FASLG,IFNG,PRF1,GZMB	0.00201584
16	36	106	4	KEGG_GRAFT_VERSUS_HOST_DISEASE	0.000138043	FASLG,IFNG,PRF1,GZMB	0.00256759
16	30	106	9	KEGG_PRIMARY_IMMUNODEFICIENCY	5.81979e-13	LCK,CD3D,CD3E,ZAP70,ICOS,CD79A,PTPRC,JAK3,CD19	5.4124e-11
17	172	30	4	KEGG_CHEMOKINE_SIGNALING_PATHWAY	0.000427968	ITK,CXCR6,XCL2,CCR2	0.026534
17	121	30	4	KEGG_NATURAL_KILLER_CELL_MEDIATED_CYTOTOXICITY	0.000111188	CD247,ZAP70,NCR3,PRF1	0.0103405
17	103	30	4	KEGG_T_CELL_RECEPTOR_SIGNALING_PATHWAY	5.93959e-05	ITK,CD247,ZAP70,GRAP2	0.0103405
18	230	228	23	KEGG_CYTOKINE_CYTOKINE_RECEPTOR_INTERACTION	1.99241e-12	CCR5,IL12RB1,CCL5,CD27,LTA,IL2RB,CXCR6,FASLG,CCR7,IL10RA,TNFSF13B,LTB,IFNG,XCL2,CSF2RB,IL2RA,CCR2,CCR1,TNFSF8,XCL1,CCR4,CXCL9,CCL19	3.36898e-11
18	172	228	22	KEGG_CHEMOKINE_SIGNALING_PATHWAY	3.90799e-14	CCR5,NCF1,CCL5,DOCK2,PIK3R5,CXCR6,GNGT2,ITK,CCR7,JAK3,XCL2,HCK,VAV1,RAC2,PLCB2,PIK3CG,CCR2,CCR1,XCL1,CCR4,CXCL9,CCL19	9.08607e-13
18	119	228	24	KEGG_CELL_ADHESION_MOLECULES_CAMS	0	CD4,CD2,CD6,HLA-DRA,PTPRC,ITGB2,HLA-DMB,SELPLG,SPN,HLA-DPA1,CD86,HLA-DQA1,HLA-DPB1,ICOS,PDCD1,SELL,CD226,CTLA4,ITGB7,ITGAL,HLA-DMA,CD28,HLA-DOA,HLA-DRB5	0
18	73	228	14	KEGG_ANTIGEN_PROCESSING_AND_PRESENTATION	7.05724e-12	CD4,HLA-DRA,HLA-DMB,HLA-DPA1,HLA-DQA1,LTA,HLA-DPB1,CD74,CTSS,CIITA,HLA-DMA,B2M,HLA-DOA,HLA-DRB5	1.09387e-10
18	137	228	9	KEGG_JAK_STAT_SIGNALING_PATHWAY	0.000339129	IL12RB1,PIK3R5,IL2RB,JAK3,IL10RA,IFNG,CSF2RB,IL2RA,PIK3CG	0.00286719
18	78	228	12	KEGG_HEMATOPOIETIC_CELL_LINEAGE	3.33539e-09	CD37,CD4,CD5,CD2,HLA-DRA,CD3D,CD3E,CD7,CD3G,CD38,IL2RA,HLA-DRB5	3.64931e-08
18	121	228	20	KEGG_NATURAL_KILLER_CELL_MEDIATED_CYTOTOXICITY	3.88578e-15	LCP2,CD48,ITGB2,LCK,PIK3R5,LAT,HCST,FASLG,FCER1G,IFNG,ITGAL,GZMB,TYROBP,CD247,ZAP70,NCR3,VAV1,RAC2,PIK3CG,PRF1	1.03251e-13
18	103	228	21	KEGG_T_CELL_RECEPTOR_SIGNALING_PATHWAY	0	LCP2,CD4,CARD11,PTPRC,CD3D,LCK,PIK3R5,CD3E,LAT,ICOS,ITK,CD3G,PDCD1,IFNG,CTLA4,CD247,ZAP70,CD28,VAV1,PIK3CG,GRAP2	0
18	70	228	8	KEGG_B_CELL_RECEPTOR_SIGNALING_PATHWAY	1.45151e-05	CARD11,PIK3R5,CD72,VAV1,RAC2,PIK3CG,PIK3AP1,LILRB3	0.00013499
18	73	228	8	KEGG_FC_EPSILON_RI_SIGNALING_PATHWAY	1.98406e-05	LCP2,PIK3R5,LAT,FCER1G,VAV1,RAC2,PLA2G2D,PIK3CG	0.000175731
18	87	228	9	KEGG_FC_GAMMA_R_MEDIATED_PHAGOCYTOSIS	9.63232e-06	NCF1,PTPRC,DOCK2,PIK3R5,LAT,HCK,VAV1,RAC2,PIK3CG	9.42953e-05
18	101	228	10	KEGG_LEUKOCYTE_TRANSENDOTHELIAL_MIGRATION	4.56924e-06	NCF1,ITGB2,PIK3R5,ITK,ITGAL,VAV1,NCF4,RAC2,PIK3CG,NCF2	4.72155e-05
18	42	228	13	KEGG_INTESTINAL_IMMUNE_NETWORK_FOR_IGA_PRODUCTION	4.95159e-14	HLA-DRA,HLA-DMB,HLA-DPA1,CD86,HLA-DQA1,HLA-DPB1,ICOS,TNFSF13B,ITGB7,HLA-DMA,CD28,HLA-DOA,HLA-DRB5	1.02333e-12
18	193	228	9	KEGG_REGULATION_OF_ACTIN_CYTOSKELETON	0.0037442	NCKAP1L,ITGB2,PIK3R5,ITGAX,ITGB7,ITGAL,VAV1,RAC2,PIK3CG	0.0290175
18	40	228	15	KEGG_TYPE_I_DIABETES_MELLITUS	0	HLA-DRA,HLA-DMB,HLA-DPA1,CD86,HLA-DQA1,LTA,HLA-DPB1,FASLG,IFNG,GZMB,HLA-DMA,CD28,HLA-DOA,HLA-DRB5,PRF1	0
18	33	228	4	KEGG_PRION_DISEASES	0.0017681	CCL5,C1QB,C1QC,C1QA	0.0142985
18	61	228	13	KEGG_LEISHMANIA_INFECTION	9.75864e-12	NCF1,HLA-DRA,ITGB2,HLA-DMB,HLA-DPA1,HLA-DQA1,HLA-DPB1,IFNG,HLA-DMA,HLA-DOA,NCF4,HLA-DRB5,NCF2	1.39624e-10
18	26	228	9	KEGG_ASTHMA	1.36001e-10	HLA-DRA,HLA-DMB,HLA-DPA1,HLA-DQA1,HLA-DPB1,FCER1G,HLA-DMA,HLA-DOA,HLA-DRB5	1.80687e-09
18	44	228	14	KEGG_AUTOIMMUNE_THYROID_DISEASE	3.33067e-15	HLA-DRA,HLA-DMB,HLA-DPA1,CD86,HLA-DQA1,HLA-DPB1,FASLG,CTLA4,GZMB,HLA-DMA,CD28,HLA-DOA,HLA-DRB5,PRF1	1.03251e-13
18	105	228	14	KEGG_SYSTEMIC_LUPUS_ERYTHEMATOSUS	1.11796e-09	HLA-DRA,HLA-DMB,HLA-DPA1,CD86,HLA-DQA1,HLA-DPB1,C1QB,IFNG,C1QC,HLA-DMA,CD28,C1QA,HLA-DOA,HLA-DRB5	1.29963e-08
18	33	228	14	KEGG_ALLOGRAFT_REJECTION	0	HLA-DRA,HLA-DMB,HLA-DPA1,CD86,HLA-DQA1,HLA-DPB1,FASLG,IFNG,GZMB,HLA-DMA,CD28,HLA-DOA,HLA-DRB5,PRF1	0
18	36	228	14	KEGG_GRAFT_VERSUS_HOST_DISEASE	1.11022e-16	HLA-DRA,HLA-DMB,HLA-DPA1,CD86,HLA-DQA1,HLA-DPB1,FASLG,IFNG,GZMB,HLA-DMA,CD28,HLA-DOA,HLA-DRB5,PRF1	4.13003e-15
18	30	228	9	KEGG_PRIMARY_IMMUNODEFICIENCY	5.8926e-10	CD4,PTPRC,CD3D,LCK,CD3E,ICOS,JAK3,CIITA,ZAP70	7.30682e-09
18	65	228	14	KEGG_VIRAL_MYOCARDITIS	1.30251e-12	HLA-DRA,ITGB2,HLA-DMB,HLA-DPA1,CD86,HLA-DQA1,HLA-DPB1,ITGAL,HLA-DMA,CD28,HLA-DOA,RAC2,HLA-DRB5,PRF1	2.42268e-11
19	119	53	4	KEGG_CELL_ADHESION_MOLECULES_CAMS	0.000961703	HLA-B,HLA-C,HLA-F,HLA-A	0.0255538
19	73	53	7	KEGG_ANTIGEN_PROCESSING_AND_PRESENTATION	8.39528e-09	TAP1,HLA-B,B2M,HLA-C,HLA-F,TAP2,HLA-A	1.56152e-06
19	40	53	4	KEGG_TYPE_I_DIABETES_MELLITUS	1.37252e-05	HLA-B,HLA-C,HLA-F,HLA-A	0.000638223
19	44	53	4	KEGG_AUTOIMMUNE_THYROID_DISEASE	2.01661e-05	HLA-B,HLA-C,HLA-F,HLA-A	0.000750178
19	33	53	4	KEGG_ALLOGRAFT_REJECTION	6.26409e-06	HLA-B,HLA-C,HLA-F,HLA-A	0.000554508
19	36	53	4	KEGG_GRAFT_VERSUS_HOST_DISEASE	8.94368e-06	HLA-B,HLA-C,HLA-F,HLA-A	0.000554508
19	65	53	4	KEGG_VIRAL_MYOCARDITIS	9.49761e-05	HLA-B,HLA-C,HLA-F,HLA-A	0.00294426
20	187	66	12	KEGG_FOCAL_ADHESION	4.47917e-11	THBS2,COL3A1,COL6A3,COL1A2,COL6A1,ITGA11,COL5A2,COL6A2,COL5A1,COL1A1,ITGA5,COL5A3	4.16563e-09
20	81	66	12	KEGG_ECM_RECEPTOR_INTERACTION	1.77636e-15	THBS2,COL3A1,COL6A3,COL1A2,COL6A1,ITGA11,COL5A2,COL6A2,COL5A1,COL1A1,ITGA5,COL5A3	3.30402e-13
21	230	49	8	KEGG_CYTOKINE_CYTOKINE_RECEPTOR_INTERACTION	9.86264e-07	CD27,LTA,CCR7,IL12RB1,LTB,CXCL9,CCL5,IL2RB	4.58613e-05
21	119	49	6	KEGG_CELL_ADHESION_MOLECULES_CAMS	2.99222e-06	CD6,SPN,PDCD1,SELL,ICOS,CD2	0.000111311
21	78	49	7	KEGG_HEMATOPOIETIC_CELL_LINEAGE	7.61094e-09	CD5,CD37,CD7,CD3E,CD2,CD3D,CD3G	1.41564e-06
21	103	49	7	KEGG_T_CELL_RECEPTOR_SIGNALING_PATHWAY	5.35286e-08	PDCD1,LAT,ICOS,CD3E,CD3D,LCK,CD3G	3.31877e-06
21	30	49	5	KEGG_PRIMARY_IMMUNODEFICIENCY	5.0269e-08	JAK3,ICOS,CD3E,CD3D,LCK	3.31877e-06

## Sheet: BioCarta
Module_Number	# of gene in function	# of gene in module	# of common gene	Description	p-value	related_gene	adjusted_p-value
4	12	42	4	BIOCARTA_MCM_PATHWAY	3.08267e-08	CDC6,MCM3,MCM2,MCM6	6.68939e-06
11	21	52	3	BIOCARTA_CSK_PATHWAY	5.69799e-05	CD4,PTPRC,HLA-DRA	0.00618232
11	10	52	3	BIOCARTA_TCRA_PATHWAY	5.28792e-06	CD4,PTPRC,HLA-DRA	0.00114748
14	21	148	3	BIOCARTA_CSK_PATHWAY	0.00124709	CD4,HLA-DRA,PTPRC	0.0225515
14	12	148	3	BIOCARTA_GRANULOCYTES_PATHWAY	0.000220814	ITGB2,SELPLG,ITGAM	0.00532407
14	10	148	3	BIOCARTA_ASBCELL_PATHWAY	0.000122284	CD4,HLA-DRA,FASLG	0.00517298
14	10	148	3	BIOCARTA_BLYMPHOCYTE_PATHWAY	0.000122284	ITGB2,HLA-DRA,PTPRC	0.00517298
14	16	148	3	BIOCARTA_LAIR_PATHWAY	0.000545305	ITGB2,SELPLG,ITGA4	0.0107574
14	11	148	3	BIOCARTA_CLASSIC_PATHWAY	0.00016687	C1QC,C1QB,C1QA	0.00517298
14	16	148	3	BIOCARTA_COMP_PATHWAY	0.000545305	C1QC,C1QB,C1QA	0.0107574
14	9	148	3	BIOCARTA_TCAPOPTOSIS_PATHWAY	8.62508e-05	CCR5,CD4,FASLG	0.00517298
14	10	148	3	BIOCARTA_TCRA_PATHWAY	0.000122284	CD4,HLA-DRA,PTPRC	0.00517298
14	10	148	3	BIOCARTA_MONOCYTE_PATHWAY	0.000122284	ITGB2,ITGAM,ITGA4	0.00517298
14	23	148	3	BIOCARTA_RAC1_PATHWAY	0.00163574	NCF2,VAV1,PIK3CG	0.0273042
14	27	148	4	BIOCARTA_NKT_PATHWAY	0.00015843	CCR5,CD4,CCR1,CCR4	0.00517298
14	12	148	3	BIOCARTA_THELPER_PATHWAY	0.000220814	ITGB2,CD4,PTPRC	0.00532407
16	21	106	7	BIOCARTA_CSK_PATHWAY	1.04766e-10	LCK,CD3D,CD3E,CD247,CD3G,ZAP70,PTPRC	4.53559e-09
16	13	106	7	BIOCARTA_CTL_PATHWAY	1.62281e-12	CD3D,CD3E,CD247,CD3G,FASLG,PRF1,GZMB	1.17383e-10
16	20	106	4	BIOCARTA_DC_PATHWAY	1.24341e-05	CD2,CD5,CD7,IFNG	0.000192728
16	9	106	5	BIOCARTA_TCAPOPTOSIS_PATHWAY	2.45956e-09	CD3D,CD3E,CD247,CD3G,FASLG	6.67156e-08
16	13	106	5	BIOCARTA_IL17_PATHWAY	2.45386e-08	CD3D,CD3E,CD2,CD247,CD3G	5.32488e-07
16	20	106	3	BIOCARTA_IL2_PATHWAY	0.000407409	LCK,IL2RB,JAK3	0.00589385
16	20	106	5	BIOCARTA_IL12_PATHWAY	2.83694e-07	CD3D,CD3E,CD247,CD3G,IFNG	4.73551e-06
16	37	106	3	BIOCARTA_IL2RB_PATHWAY	0.00253515	IL2RB,FASLG,JAK3	0.0305626
16	10	106	7	BIOCARTA_TCRA_PATHWAY	1.15574e-13	LCK,CD3D,CD3E,CD247,CD3G,ZAP70,PTPRC	2.50796e-11
16	15	106	6	BIOCARTA_NO2IL12_PATHWAY	6.67196e-10	CD3D,CD3E,CD2,CD247,CD3G,IFNG	2.06831e-08
16	19	106	5	BIOCARTA_TOB1_PATHWAY	2.14024e-07	CD3D,CD3E,CD247,CD3G,IFNG	3.87027e-06
16	27	106	3	BIOCARTA_NKT_PATHWAY	0.0010068	CCR7,CCR2,IFNG	0.0136547
16	18	106	5	BIOCARTA_STATHMIN_PATHWAY	1.58631e-07	CD3D,CD3E,CD2,CD247,CD3G	3.12936e-06
16	42	106	7	BIOCARTA_TCR_PATHWAY	2.14062e-08	LCK,CD3D,CD3E,CD247,CD3G,ZAP70,LAT	5.16127e-07
16	11	106	6	BIOCARTA_TCYTOTOXIC_PATHWAY	6.30809e-11	CD3D,CD3E,CD2,CD247,CD3G,PTPRC	3.42214e-09
16	12	106	6	BIOCARTA_THELPER_PATHWAY	1.25408e-10	CD3D,CD3E,CD2,CD247,CD3G,PTPRC	4.53559e-09
16	18	106	8	BIOCARTA_CTLA4_PATHWAY	2.78666e-13	LCK,CD3D,CD3E,CD247,ITK,CD3G,ICOS,CTLA4	3.02353e-11
18	21	228	9	BIOCARTA_CSK_PATHWAY	1.37093e-11	CD4,HLA-DRA,PTPRC,CD3D,LCK,CD3E,CD3G,CD247,ZAP70	3.71864e-10
18	12	228	5	BIOCARTA_GRANULOCYTES_PATHWAY	7.00437e-07	ITGB2,SELPLG,SELL,IFNG,ITGAL	9.49967e-06
18	9	228	3	BIOCARTA_LYM_PATHWAY	0.000309694	ITGB2,SELL,ITGAL	0.00305471
18	10	228	4	BIOCARTA_ASBCELL_PATHWAY	1.20863e-05	CD4,HLA-DRA,FASLG,CD28	0.00014114
18	10	228	4	BIOCARTA_BLYMPHOCYTE_PATHWAY	1.20863e-05	HLA-DRA,PTPRC,ITGB2,ITGAL	0.00014114
18	16	228	3	BIOCARTA_LAIR_PATHWAY	0.00190161	ITGB2,SELPLG,ITGAL	0.0147375
18	11	228	3	BIOCARTA_CLASSIC_PATHWAY	0.000594172	C1QB,C1QC,C1QA	0.0053723
18	16	228	3	BIOCARTA_COMP_PATHWAY	0.00190161	C1QB,C1QC,C1QA	0.0147375
18	13	228	10	BIOCARTA_CTL_PATHWAY	2.22045e-16	ITGB2,CD3D,CD3E,FASLG,CD3G,ITGAL,GZMB,CD247,B2M,PRF1	2.40918e-14
18	26	228	4	BIOCARTA_INFLAM_PATHWAY	0.000704613	CD4,HLA-DRA,LTA,IFNG	0.00611604
18	20	228	5	BIOCARTA_DC_PATHWAY	1.23579e-05	CD5,CD2,CD7,ITGAX,IFNG	0.00014114
18	9	228	8	BIOCARTA_TCAPOPTOSIS_PATHWAY	3.18634e-14	CCR5,CD4,CD3D,CD3E,FASLG,CD3G,CD247,CD28	1.15239e-12
18	13	228	6	BIOCARTA_IL17_PATHWAY	2.35361e-08	CD4,CD2,CD3D,CD3E,CD3G,CD247	3.92872e-07
18	20	228	4	BIOCARTA_IL2_PATHWAY	0.00024607	LCK,IL2RB,JAK3,IL2RA	0.00266986
18	20	228	7	BIOCARTA_IL12_PATHWAY	1.51449e-08	CCR5,IL12RB1,CD3D,CD3E,CD3G,IFNG,CD247	2.73871e-07
18	37	228	5	BIOCARTA_IL2RB_PATHWAY	0.000278844	IL2RB,FASLG,JAK3,IL2RA,PIK3CG	0.00288138
18	16	228	3	BIOCARTA_IL7_PATHWAY	0.00190161	LCK,JAK3,PIK3CG	0.0147375
18	10	228	9	BIOCARTA_TCRA_PATHWAY	5.55112e-16	CD4,HLA-DRA,PTPRC,CD3D,LCK,CD3E,CD3G,CD247,ZAP70	3.01148e-14
18	10	228	3	BIOCARTA_MONOCYTE_PATHWAY	0.00043724	ITGB2,SELL,ITGAL	0.00412527
18	15	228	9	BIOCARTA_NO2IL12_PATHWAY	2.53575e-13	CCR5,CD4,CD2,IL12RB1,CD3D,CD3E,CD3G,IFNG,CD247	7.86082e-12
18	23	228	3	BIOCARTA_RAC1_PATHWAY	0.00554146	VAV1,PIK3CG,NCF2	0.0400832
18	20	228	3	BIOCARTA_NKCELLS_PATHWAY	0.00369413	LAT,B2M,VAV1	0.0276423
18	19	228	7	BIOCARTA_TOB1_PATHWAY	9.97847e-09	CD3D,CD3E,CD3G,IFNG,CD247,CD28,IL2RA	1.96848e-07
18	27	228	9	BIOCARTA_NKT_PATHWAY	2.01202e-10	CCR5,CD4,IL12RB1,CCR7,IFNG,CD28,CCR2,CCR1,CCR4	4.85121e-09
18	18	228	6	BIOCARTA_STATHMIN_PATHWAY	2.38206e-07	CD2,CD3D,CD3E,CD3G,CD247,CAMK4	3.44605e-06
18	42	228	10	BIOCARTA_TCR_PATHWAY	7.92844e-10	PTPN7,CD3D,LCK,CD3E,LAT,CD3G,CD247,ZAP70,VAV1,PIK3CG	1.72047e-08
18	11	228	9	BIOCARTA_TCYTOTOXIC_PATHWAY	2.88658e-15	CD2,PTPRC,ITGB2,CD3D,CD3E,CD3G,ITGAL,CD247,CD28	1.25278e-13
18	12	228	10	BIOCARTA_THELPER_PATHWAY	0	CD4,CD2,PTPRC,ITGB2,CD3D,CD3E,CD3G,ITGAL,CD247,CD28	0
18	17	228	6	BIOCARTA_TH1TH2_PATHWAY	1.60933e-07	IL12RB1,HLA-DRA,CD86,IFNG,CD28,IL2RA	2.49447e-06
18	18	228	11	BIOCARTA_CTLA4_PATHWAY	4.44089e-16	HLA-DRA,CD3D,LCK,CD86,CD3E,ICOS,ITK,CD3G,CTLA4,CD247,CD28	3.01148e-14
21	21	49	4	BIOCARTA_CSK_PATHWAY	6.8762e-07	CD3E,CD3D,LCK,CD3G	1.49213e-05
21	13	49	3	BIOCARTA_CTL_PATHWAY	1.04425e-05	CD3E,CD3D,CD3G	0.000188835
21	20	49	3	BIOCARTA_DC_PATHWAY	4.09294e-05	CD5,CD7,CD2	0.000592113
21	9	49	3	BIOCARTA_TCAPOPTOSIS_PATHWAY	3.09668e-06	CD3E,CD3D,CD3G	6.10891e-05
21	13	49	4	BIOCARTA_IL17_PATHWAY	8.38134e-08	CD3E,CD2,CD3D,CD3G	2.59822e-06
21	20	49	3	BIOCARTA_IL2_PATHWAY	4.09294e-05	JAK3,IL2RB,LCK	0.000592113
21	20	49	4	BIOCARTA_IL12_PATHWAY	5.58044e-07	IL12RB1,CD3E,CD3D,CD3G	1.34551e-05
21	10	49	4	BIOCARTA_TCRA_PATHWAY	2.48027e-08	CD3E,CD3D,LCK,CD3G	1.34555e-06
21	15	49	5	BIOCARTA_NO2IL12_PATHWAY	1.10075e-09	IL12RB1,CD3E,CD2,CD3D,CD3G	2.38863e-07
21	19	49	3	BIOCARTA_TOB1_PATHWAY	3.48737e-05	CD3E,CD3D,CD3G	0.000582123
21	18	49	4	BIOCARTA_STATHMIN_PATHWAY	3.54223e-07	CD3E,CD2,CD3D,CD3G	9.60829e-06
21	42	49	6	BIOCARTA_TCR_PATHWAY	5.51472e-09	PTPN7,LAT,CD3E,CD3D,LCK,CD3G	3.98898e-07
21	11	49	4	BIOCARTA_TCYTOTOXIC_PATHWAY	3.88779e-08	CD3E,CD2,CD3D,CD3G	1.6873e-06
21	12	49	4	BIOCARTA_THELPER_PATHWAY	5.81706e-08	CD3E,CD2,CD3D,CD3G	2.10383e-06
21	18	49	5	BIOCARTA_CTLA4_PATHWAY	3.11659e-09	ICOS,CD3E,CD3D,LCK,CD3G	3.3815e-07
