# Supplementary material for: FGMD: A novel approach for functional gene module detection in cancer
Source: PLoS One. 2017 Dec 15;12(12):e0188900. doi: 10.1371/journal.pone.0188900 (PMC5731741; doi:10.1371/journal.pone.0188900)
Supplement: S19 Table — (XLSX) [file pone.0188900.s019.xlsx]

## Sheet: GO
Module_Number	# of gene in function	# of gene in module	# of common gene	Description	p-value	related_gene	adjusted_p-value
3	86	37	4	MUSCLE_DEVELOPMENT	6.82518e-05	ADAM12,COL6A3,AEBP1,ITGA11	0.00938462
3	95	37	5	SKELETAL_DEVELOPMENT	4.21262e-06	COL1A2,AEBP1,BMP1,COL12A1,POSTN	0.000695082
4	68	25	3	CELL_ACTIVATION	0.000217146	SLA2,CRTAM,LAT	0.016286
4	242	25	6	DEFENSE_RESPONSE	2.92444e-06	PTPRCAP,SP140,CRTAM,SPN,CCR7,CXCL9	0.00241266
4	83	25	3	LOCOMOTORY_BEHAVIOR	0.000391307	SPN,CCR7,CXCL9	0.0269024
4	65	25	3	CYTOKINE_PRODUCTION	0.000189913	CRTAM,SPN,LTB	0.0156933
4	61	25	3	LEUKOCYTE_ACTIVATION	0.000157199	SLA2,CRTAM,LAT	0.0156933
4	209	25	5	IMMUNE_RESPONSE	2.61596e-05	SLA2,CRTAM,PDCD1,LAT,CST7	0.0071939
4	293	25	6	IMMUNE_SYSTEM_PROCESS	8.78433e-06	SLA2,CRTAM,MAP4K1,PDCD1,LAT,CST7	0.00362354
4	41	25	3	T_CELL_ACTIVATION	4.76441e-05	SLA2,CRTAM,LAT	0.0098266
4	55	25	3	LYMPHOCYTE_ACTIVATION	0.000115384	SLA2,CRTAM,LAT	0.0156933
4	60	25	3	REGULATION_OF_IMMUNE_SYSTEM_PROCESS	0.00014964	SLA2,CRTAM,LAT	0.0156933
6	132	66	5	POSITIVE_REGULATION_OF_CELL_PROLIFERATION	0.000347789	CD3E,SIRPG,SLAMF1,PTPRC,EBI3	0.008439
6	68	66	11	CELL_ACTIVATION	1.02141e-14	CD3E,CD3D,CD2,SIT1,LCK,SIRPG,ZAP70,PTPRC,CD7,NLRC3,EBI3	1.68532e-12
6	17	66	3	T_CELL_PROLIFERATION	6.03208e-05	CD3E,PTPRC,EBI3	0.00207353
6	46	66	7	POSITIVE_REGULATION_OF_IMMUNE_SYSTEM_PROCESS	1.45742e-09	CD3E,TRAT1,LCK,SIRPG,ZAP70,PTPRC,EBI3	1.00197e-07
6	25	66	4	LYMPHOCYTE_DIFFERENTIATION	4.79784e-06	CD3D,LCK,ZAP70,PTPRC	0.000232836
6	68	66	4	HEMOPOIESIS	0.000266293	CD3D,LCK,ZAP70,PTPRC	0.00732306
6	72	66	4	IMMUNE_SYSTEM_DEVELOPMENT	0.000331801	CD3D,LCK,ZAP70,PTPRC	0.00839494
6	242	66	8	DEFENSE_RESPONSE	1.43854e-05	TRAT1,ITK,CD48,CCL5,PTPRC,CCR2,PRF1,HCP5	0.000659329
6	15	66	4	T_CELL_DIFFERENTIATION	5.35928e-07	CD3D,LCK,ZAP70,PTPRC	2.9476e-05
6	27	66	7	REGULATION_OF_T_CELL_ACTIVATION	2.58946e-11	CD3E,SIT1,LCK,SIRPG,ZAP70,PTPRC,EBI3	3.56051e-09
6	59	66	8	POSITIVE_REGULATION_OF_MULTICELLULAR_ORGANISMAL_PROCESS	2.37861e-10	CD3E,TRAT1,LCK,SIRPG,ZAP70,PTPRC,IFNG,EBI3	2.27868e-08
6	36	66	4	LEUKOCYTE_DIFFERENTIATION	2.15081e-05	CD3D,LCK,ZAP70,PTPRC	0.000887209
6	12	66	3	POSITIVE_REGULATION_OF_T_CELL_PROLIFERATION	1.98395e-05	CD3E,PTPRC,EBI3	0.00086145
6	61	66	11	LEUKOCYTE_ACTIVATION	2.88658e-15	CD3E,CD3D,CD2,SIT1,LCK,SIRPG,ZAP70,PTPRC,CD7,NLRC3,EBI3	5.95357e-13
6	93	66	5	CELLULAR_CATION_HOMEOSTASIS	6.70635e-05	LCK,CCL5,PTPRC,CD52,CCR2	0.0022131
6	206	66	6	POSITIVE_REGULATION_OF_DEVELOPMENTAL_PROCESS	0.000360813	CD2,LCK,ZAP70,PTPRC,FASLG,CD38	0.00850489
6	209	66	11	IMMUNE_RESPONSE	2.55874e-09	TRAT1,CD96,CCL5,ZAP70,PTPRC,CD7,AIM2,CTSW,CTLA4,CCR2,EBI3	1.62381e-07
6	70	66	4	HEMOPOIETIC_OR_LYMPHOID_ORGAN_DEVELOPMENT	0.000297755	CD3D,LCK,ZAP70,PTPRC	0.00792414
6	20	66	6	POSITIVE_REGULATION_OF_T_CELL_ACTIVATION	2.76203e-10	CD3E,LCK,SIRPG,ZAP70,PTPRC,EBI3	2.27868e-08
6	189	66	5	HOMEOSTATIC_PROCESS	0.00175262	LCK,CCL5,PTPRC,CD52,CCR2	0.0352661
6	131	66	5	CELLULAR_HOMEOSTASIS	0.000335798	LCK,CCL5,PTPRC,CD52,CCR2	0.00839494
6	22	66	6	POSITIVE_REGULATION_OF_LYMPHOCYTE_ACTIVATION	5.27887e-10	CD3E,LCK,SIRPG,ZAP70,PTPRC,EBI3	3.95915e-08
6	293	66	18	IMMUNE_SYSTEM_PROCESS	6.66134e-16	CD3E,CD3D,CD2,TRAT1,SIT1,LCK,CD96,SIRPG,CCL5,ZAP70,PTPRC,CD7,AIM2,CTSW,CTLA4,CCR2,NLRC3,EBI3	2.44249e-13
6	15	66	3	REGULATION_OF_T_CELL_PROLIFERATION	4.06283e-05	CD3E,PTPRC,EBI3	0.00145732
6	41	66	11	T_CELL_ACTIVATION	0	CD3E,CD3D,CD2,SIT1,LCK,SIRPG,ZAP70,PTPRC,CD7,NLRC3,EBI3	0
6	140	66	5	CHEMICAL_HOMEOSTASIS	0.00045578	LCK,CCL5,PTPRC,CD52,CCR2	0.010445
6	21	66	3	CYTOKINE_AND_CHEMOKINE_MEDIATED_SIGNALING_PATHWAY	0.000116438	PTPRC,IL2RB,CCR2	0.00343076
6	114	66	5	ION_HOMEOSTASIS	0.000175888	LCK,CCL5,PTPRC,CD52,CCR2	0.0050037
6	33	66	7	REGULATION_OF_LYMPHOCYTE_ACTIVATION	1.21905e-10	CD3E,SIT1,LCK,SIRPG,ZAP70,PTPRC,EBI3	1.43674e-08
6	55	66	11	LYMPHOCYTE_ACTIVATION	8.88178e-16	CD3E,CD3D,CD2,SIT1,LCK,SIRPG,ZAP70,PTPRC,CD7,NLRC3,EBI3	2.44249e-13
6	95	66	5	CATION_HOMEOSTASIS	7.42395e-05	LCK,CCL5,PTPRC,CD52,CCR2	0.00235567
6	137	66	9	REGULATION_OF_MULTICELLULAR_ORGANISMAL_PROCESS	1.1794e-08	CD3E,TRAT1,SIT1,LCK,SIRPG,ZAP70,PTPRC,IFNG,EBI3	6.95004e-07
6	60	66	8	REGULATION_OF_IMMUNE_SYSTEM_PROCESS	2.73467e-10	CD3E,TRAT1,SIT1,LCK,SIRPG,ZAP70,PTPRC,EBI3	2.27868e-08
6	51	66	5	CELLULAR_DEFENSE_RESPONSE	3.51694e-06	TRAT1,ITK,CCL5,CCR2,PRF1	0.000181342
7	68	113	5	CELL_ACTIVATION	0.000194411	CD4,LST1,LAT2,CLEC7A,NFAM1	0.0160389
7	242	113	17	DEFENSE_RESPONSE	6.15996e-12	CD300C,TYROBP,LILRB2,MNDA,C3AR1,NCF2,CD84,CCR5,NCF1,CCR1,AOAH,ALOX5AP,NLRC4,LILRB3,C5AR1,LYZ,RNASE6	2.02324e-09
7	128	113	6	BEHAVIOR	0.000518791	ITGB2,CCR5,DOCK2,APOE,C5AR1,FPR1	0.0329233
7	83	113	5	LOCOMOTORY_BEHAVIOR	0.000493145	ITGB2,CCR5,DOCK2,C5AR1,FPR1	0.0329233
7	61	113	5	LEUKOCYTE_ACTIVATION	0.00011591	CD4,LST1,LAT2,CLEC7A,NFAM1	0.0106251
7	119	113	6	INFLAMMATORY_RESPONSE	0.000351451	C3AR1,CCR5,CCR1,AOAH,ALOX5AP,LYZ	0.0263588
7	209	113	16	IMMUNE_RESPONSE	7.35723e-12	CD86,LILRB2,LCP2,IGSF6,GPR65,CCR5,LY86,FYB,CCR1,FCGR3A,TREM2,CD74,LAT2,CTSS,NFAM1,C5AR1	2.02324e-09
7	189	113	7	HOMEOSTATIC_PROCESS	0.000733018	SPI1,C3AR1,CCR5,CCR1,HCLS1,APOE,C5AR1	0.0431957
7	293	113	23	IMMUNE_SYSTEM_PROCESS	0	CD86,ITGB2,SPI1,LILRB2,LCP2,CD4,IGSF6,GPR65,LST1,CCR5,LY86,FYB,CCR1,HCLS1,DOCK2,FCGR3A,TREM2,CD74,LAT2,CTSS,CLEC7A,NFAM1,C5AR1	0
7	283	113	11	RESPONSE_TO_EXTERNAL_STIMULUS	1.41298e-05	ITGB2,C3AR1,CCR5,CCR1,AOAH,DOCK2,ALOX5AP,NLRC4,C5AR1,LYZ,FPR1	0.00233143
7	55	113	5	LYMPHOCYTE_ACTIVATION	7.03682e-05	CD4,LST1,LAT2,CLEC7A,NFAM1	0.00725673
7	51	113	8	CELLULAR_DEFENSE_RESPONSE	5.52359e-09	CD300C,TYROBP,LILRB2,MNDA,NCF2,CCR5,NCF1,C5AR1	1.13924e-06

## Sheet: KEGG
Module_Number	# of gene in function	# of gene in module	# of common gene	Description	p-value	related_gene	adjusted_p-value
1	268	26	16	KEGG_OLFACTORY_TRANSDUCTION	0	OR5I1,OR6C4,OR10K2,OR8B4,OR2M5,OR4N5,OR5M9,OR51S1,OR4C46,OR10T2,OR4S1,OR8D4,OR51G2,OR8K3,OR2M2,OR8K5	0
2	73	29	5	KEGG_ANTIGEN_PROCESSING_AND_PRESENTATION	3.19911e-07	HLA-B,TAP1,B2M,HLA-F,TAP2	5.95035e-05
3	187	37	9	KEGG_FOCAL_ADHESION	8.10764e-10	THBS2,COL3A1,COL1A2,COL6A3,COL5A2,ITGA11,COL5A1,COL1A1,ITGA5	7.54011e-08
3	81	37	9	KEGG_ECM_RECEPTOR_INTERACTION	4.02567e-13	THBS2,COL3A1,COL1A2,COL6A3,COL5A2,ITGA11,COL5A1,COL1A1,ITGA5	7.48774e-11
4	230	25	6	KEGG_CYTOKINE_CYTOKINE_RECEPTOR_INTERACTION	2.17801e-06	CD27,LTA,CCR7,IL12RB1,LTB,CXCL9	0.00040511
4	119	25	4	KEGG_CELL_ADHESION_MOLECULES_CAMS	4.96768e-05	CD6,SPN,PDCD1,SELL	0.00461994
6	230	66	8	KEGG_CYTOKINE_CYTOKINE_RECEPTOR_INTERACTION	9.93951e-06	CXCR6,CCL5,IL2RB,FASLG,XCL2,IL10RA,CCR2,IFNG	0.00036975
6	172	66	5	KEGG_CHEMOKINE_SIGNALING_PATHWAY	0.00115527	ITK,CXCR6,CCL5,XCL2,CCR2	0.0195346
6	119	66	5	KEGG_CELL_ADHESION_MOLECULES_CAMS	0.000214992	CD2,PTPRC,ICOS,CTLA4,CD226	0.00666475
6	78	66	6	KEGG_HEMATOPOIETIC_CELL_LINEAGE	1.48637e-06	CD3E,CD3D,CD2,CD3G,CD7,CD38	6.9116e-05
6	121	66	9	KEGG_NATURAL_KILLER_CELL_MEDIATED_CYTOTOXICITY	3.93938e-09	CD247,LCK,CD48,ZAP70,NCR3,FASLG,HCST,IFNG,PRF1	2.53085e-07
6	103	66	11	KEGG_T_CELL_RECEPTOR_SIGNALING_PATHWAY	1.16596e-12	CD3E,CD3D,ITK,CD247,LCK,CD3G,ZAP70,PTPRC,ICOS,CTLA4,IFNG	2.16868e-10
6	40	66	3	KEGG_TYPE_I_DIABETES_MELLITUS	0.000812656	FASLG,IFNG,PRF1	0.0167949
6	44	66	3	KEGG_AUTOIMMUNE_THYROID_DISEASE	0.00107517	FASLG,CTLA4,PRF1	0.0195346
6	33	66	3	KEGG_ALLOGRAFT_REJECTION	0.000459193	FASLG,IFNG,PRF1	0.0122014
6	36	66	3	KEGG_GRAFT_VERSUS_HOST_DISEASE	0.000595038	FASLG,IFNG,PRF1	0.0138346
6	30	66	6	KEGG_PRIMARY_IMMUNODEFICIENCY	4.08201e-09	CD3E,CD3D,LCK,ZAP70,PTPRC,ICOS	2.53085e-07
7	172	113	9	KEGG_CHEMOKINE_SIGNALING_PATHWAY	8.49151e-06	PIK3R5,HCK,CCR5,NCF1,GNGT2,CCR1,DOCK2,VAV1,PLCB2	0.000121494
7	119	113	10	KEGG_CELL_ADHESION_MOLECULES_CAMS	3.17502e-08	CD86,ITGB2,CD4,HLA-DMB,SELPLG,HLA-DRA,HLA-DQA1,HLA-DPB1,HLA-DPA1,ITGAM	1.24316e-06
7	64	113	5	KEGG_COMPLEMENT_AND_COAGULATION_CASCADES	0.000145794	C1QC,C3AR1,C1QB,C5AR1,C1QA	0.00159515
7	73	113	9	KEGG_ANTIGEN_PROCESSING_AND_PRESENTATION	5.36792e-09	CD4,HLA-DMB,HLA-DRA,HLA-DQA1,HLA-DPB1,HLA-DPA1,CD74,CTSS,CTSB	3.32811e-07
7	78	113	4	KEGG_HEMATOPOIETIC_CELL_LINEAGE	0.00332171	CD37,CD4,HLA-DRA,ITGAM	0.0294209
7	121	113	7	KEGG_NATURAL_KILLER_CELL_MEDIATED_CYTOTOXICITY	4.69358e-05	FCER1G,ITGB2,TYROBP,LCP2,PIK3R5,FCGR3A,VAV1	0.000582003
7	103	113	5	KEGG_T_CELL_RECEPTOR_SIGNALING_PATHWAY	0.00131297	LCP2,CD4,PIK3R5,CARD11,VAV1	0.0135674
7	70	113	6	KEGG_B_CELL_RECEPTOR_SIGNALING_PATHWAY	1.81413e-05	PIK3R5,CARD11,PIK3AP1,LILRB3,VAV1,CD72	0.000241021
7	73	113	4	KEGG_FC_EPSILON_RI_SIGNALING_PATHWAY	0.00261187	FCER1G,LCP2,PIK3R5,VAV1	0.0242904
7	87	113	7	KEGG_FC_GAMMA_R_MEDIATED_PHAGOCYTOSIS	5.40992e-06	FCGR2A,PIK3R5,HCK,NCF1,DOCK2,FCGR3A,VAV1	8.38538e-05
7	101	113	6	KEGG_LEUKOCYTE_TRANSENDOTHELIAL_MIGRATION	0.000143918	ITGB2,NCF2,PIK3R5,NCF1,VAV1,ITGAM	0.00159515
7	42	113	7	KEGG_INTESTINAL_IMMUNE_NETWORK_FOR_IGA_PRODUCTION	3.34182e-08	CD86,HLA-DMB,HLA-DRA,HLA-DQA1,HLA-DPB1,HLA-DPA1,TNFSF13B	1.24316e-06
7	193	113	6	KEGG_REGULATION_OF_ACTIN_CYTOSKELETON	0.00420815	ITGB2,ITGAX,NCKAP1L,PIK3R5,VAV1,ITGAM	0.035578
7	40	113	6	KEGG_TYPE_I_DIABETES_MELLITUS	6.43288e-07	CD86,HLA-DMB,HLA-DRA,HLA-DQA1,HLA-DPB1,HLA-DPA1	1.32946e-05
7	33	113	3	KEGG_PRION_DISEASES	0.00218317	C1QC,C1QB,C1QA	0.0213721
7	61	113	11	KEGG_LEISHMANIA_INFECTION	1.3195e-12	ITGB2,FCGR2A,NCF2,NCF1,HLA-DMB,HLA-DRA,HLA-DQA1,FCGR3A,HLA-DPB1,HLA-DPA1,ITGAM	2.45427e-10
7	26	113	6	KEGG_ASTHMA	4.22023e-08	FCER1G,HLA-DMB,HLA-DRA,HLA-DQA1,HLA-DPB1,HLA-DPA1	1.30827e-06
7	44	113	6	KEGG_AUTOIMMUNE_THYROID_DISEASE	1.15317e-06	CD86,HLA-DMB,HLA-DRA,HLA-DQA1,HLA-DPB1,HLA-DPA1	1.9499e-05
7	105	113	11	KEGG_SYSTEMIC_LUPUS_ERYTHEMATOSUS	5.89454e-10	CD86,FCGR2A,C1QC,HLA-DMB,C1QB,HLA-DRA,HLA-DQA1,FCGR3A,HLA-DPB1,HLA-DPA1,C1QA	5.48192e-08
7	33	113	6	KEGG_ALLOGRAFT_REJECTION	1.94125e-07	CD86,HLA-DMB,HLA-DRA,HLA-DQA1,HLA-DPB1,HLA-DPA1	5.15817e-06
7	36	113	6	KEGG_GRAFT_VERSUS_HOST_DISEASE	3.34899e-07	CD86,HLA-DMB,HLA-DRA,HLA-DQA1,HLA-DPB1,HLA-DPA1	7.78641e-06
7	65	113	7	KEGG_VIRAL_MYOCARDITIS	7.4308e-07	CD86,ITGB2,HLA-DMB,HLA-DRA,HLA-DQA1,HLA-DPB1,HLA-DPA1	1.38213e-05

## Sheet: BioCarta
Module_Number	# of gene in function	# of gene in module	# of common gene	Description	p-value	related_gene	adjusted_p-value
6	21	66	7	BIOCARTA_CSK_PATHWAY	3.46478e-12	CD3E,CD3D,CD247,LCK,CD3G,ZAP70,PTPRC	1.87965e-10
6	13	66	6	BIOCARTA_CTL_PATHWAY	1.25395e-11	CD3E,CD3D,CD247,CD3G,FASLG,PRF1	4.53513e-10
6	20	66	3	BIOCARTA_DC_PATHWAY	0.000100133	CD2,CD7,IFNG	0.00155206
6	9	66	5	BIOCARTA_TCAPOPTOSIS_PATHWAY	2.18935e-10	CD3E,CD3D,CD247,CD3G,FASLG	5.93861e-09
6	13	66	5	BIOCARTA_IL17_PATHWAY	2.20475e-09	CD3E,CD3D,CD2,CD247,CD3G	5.31589e-08
6	20	66	5	BIOCARTA_IL12_PATHWAY	2.59083e-08	CD3E,CD3D,CD247,CD3G,IFNG	4.68508e-07
6	10	66	7	BIOCARTA_TCRA_PATHWAY	3.77476e-15	CD3E,CD3D,CD247,LCK,CD3G,ZAP70,PTPRC	5.9025e-13
6	15	66	6	BIOCARTA_NO2IL12_PATHWAY	3.63116e-11	CD3E,CD3D,CD2,CD247,CD3G,IFNG	1.12566e-09
6	19	66	5	BIOCARTA_TOB1_PATHWAY	1.95002e-08	CD3E,CD3D,CD247,CD3G,IFNG	3.84687e-07
6	18	66	5	BIOCARTA_STATHMIN_PATHWAY	1.44197e-08	CD3E,CD3D,CD2,CD247,CD3G	3.12907e-07
6	42	66	6	BIOCARTA_TCR_PATHWAY	3.45426e-08	CD3E,CD3D,CD247,LCK,CD3G,ZAP70	5.76596e-07
6	11	66	6	BIOCARTA_TCYTOTOXIC_PATHWAY	3.40039e-12	CD3E,CD3D,CD2,CD247,CD3G,PTPRC	1.87965e-10
6	12	66	6	BIOCARTA_THELPER_PATHWAY	6.77636e-12	CD3E,CD3D,CD2,CD247,CD3G,PTPRC	2.94094e-10
6	18	66	8	BIOCARTA_CTLA4_PATHWAY	5.44009e-15	CD3E,CD3D,ITK,CD247,LCK,CD3G,ICOS,CTLA4	5.9025e-13
7	12	113	3	BIOCARTA_GRANULOCYTES_PATHWAY	9.9286e-05	ITGB2,SELPLG,ITGAM	0.0107725
7	11	113	3	BIOCARTA_CLASSIC_PATHWAY	7.48939e-05	C1QC,C1QB,C1QA	0.0107725
7	16	113	3	BIOCARTA_COMP_PATHWAY	0.000246986	C1QC,C1QB,C1QA	0.0178653
