# Supplementary material for: FGMD: A novel approach for functional gene module detection in cancer
Source: PLoS One. 2017 Dec 15;12(12):e0188900. doi: 10.1371/journal.pone.0188900 (PMC5731741; doi:10.1371/journal.pone.0188900)
Supplement: S20 Table — (XLSX) [file pone.0188900.s020.xlsx]

## Sheet: GO
Module_Number	# of gene in function	# of gene in module	# of common gene	Description	p-value	related_gene	adjusted_p-value
1	41	149	5	RESPONSE_TO_VIRUS	6.25246e-05	CCL5,APOBEC3G,CCL4,LILRB1,TRIM22	0.00234467
1	132	149	6	POSITIVE_REGULATION_OF_CELL_PROLIFERATION	0.00253674	CD3E,SLAMF1,SIRPG,EBI3,TNFSF13B,CD86	0.04867
1	17	149	3	VIRAL_GENOME_REPLICATION	0.00067018	CXCR6,APOBEC3G,CCL4	0.0153583
1	68	149	9	CELL_ACTIVATION	3.21619e-08	CD3E,CD2,CD3D,SIT1,LCK,SIRPG,ZAP70,CD7,EBI3	3.3167e-06
1	46	149	5	POSITIVE_REGULATION_OF_IMMUNE_SYSTEM_PROCESS	0.000109696	CD3E,LCK,SIRPG,ZAP70,EBI3	0.00361997
1	25	149	3	LYMPHOCYTE_DIFFERENTIATION	0.00213311	CD3D,LCK,ZAP70	0.0439953
1	22	149	3	POSITIVE_REGULATION_OF_CYTOKINE_BIOSYNTHETIC_PROCESS	0.00146114	TNFRSF8,EBI3,LTB	0.0317222
1	26	149	3	VIRAL_INFECTIOUS_CYCLE	0.00239313	CXCR6,APOBEC3G,CCL4	0.0476294
1	242	149	17	DEFENSE_RESPONSE	5.44232e-10	ITK,PTPRCAP,PRF1,CCL5,CXCL9,APOBEC3G,IL18RAP,NCF1,CCL4,LILRB2,CD40,LYZ,MNDA,RNASE6,APOL3,CCR4,CD97	1.11863e-07
1	83	149	5	LOCOMOTORY_BEHAVIOR	0.00170901	CCL5,CXCL9,XCL1,ITGB2,CCR4	0.0361522
1	15	149	3	T_CELL_DIFFERENTIATION	0.000455312	CD3D,LCK,ZAP70	0.0121172
1	27	149	6	REGULATION_OF_T_CELL_ACTIVATION	2.7988e-07	CD3E,SIT1,LCK,SIRPG,ZAP70,EBI3	2.56557e-05
1	65	149	5	CYTOKINE_PRODUCTION	0.00056438	SRGN,TNFRSF8,EBI3,IFNG,LTB	0.0133032
1	59	149	6	POSITIVE_REGULATION_OF_MULTICELLULAR_ORGANISMAL_PROCESS	3.24139e-05	CD3E,LCK,SIRPG,ZAP70,EBI3,IFNG	0.0012734
1	35	149	4	VIRAL_REPRODUCTION	0.000454816	CXCR6,GFI1,APOBEC3G,CCL4	0.0121172
1	61	149	9	LEUKOCYTE_ACTIVATION	1.20377e-08	CD3E,CD2,CD3D,SIT1,LCK,SIRPG,ZAP70,CD7,EBI3	1.41873e-06
1	119	149	9	INFLAMMATORY_RESPONSE	4.03e-06	CCL5,CXCL9,IL18RAP,CCL4,CD40,LYZ,APOL3,CCR4,CD97	0.00022165
1	206	149	9	POSITIVE_REGULATION_OF_DEVELOPMENTAL_PROCESS	0.000299524	CD2,LCK,CD27,ZAP70,FASLG,TNFRSF8,LTA,TNFRSF9,RUNX3	0.00882526
1	209	149	24	IMMUNE_RESPONSE	0	ZAP70,CCL5,CST7,FYB,APOBEC3G,AIM2,PDCD1,CTLA4,CTSW,CTSS,CCL4,LILRB2,CD7,EBI3,IL2RA,CD86,IGSF6,IL7R,GPR65,TRIM22,CCR4,FCN1,CD97,CD274	0
1	70	149	5	RESPONSE_TO_OTHER_ORGANISM	0.000793369	CCL5,APOBEC3G,CCL4,LILRB1,TRIM22	0.01769
1	20	149	5	POSITIVE_REGULATION_OF_T_CELL_ACTIVATION	1.54179e-06	CD3E,LCK,SIRPG,ZAP70,EBI3	0.000105998
1	22	149	5	POSITIVE_REGULATION_OF_LYMPHOCYTE_ACTIVATION	2.57527e-06	CD3E,LCK,SIRPG,ZAP70,EBI3	0.000162094
1	293	149	32	IMMUNE_SYSTEM_PROCESS	0	CD3E,CD2,CD3D,SIT1,LCK,SIRPG,ZAP70,CCL5,CST7,FYB,APOBEC3G,AIM2,PDCD1,CTLA4,CTSW,CTSS,CCL4,LILRB2,CD7,EBI3,IL2RA,CD86,ITGB2,IGSF6,IL7R,GPR65,SPI1,TRIM22,CCR4,FCN1,CD97,CD274	0
1	41	149	9	T_CELL_ACTIVATION	2.90063e-10	CD3E,CD2,CD3D,SIT1,LCK,SIRPG,ZAP70,CD7,EBI3	7.97672e-08
1	283	149	11	RESPONSE_TO_EXTERNAL_STIMULUS	0.000179403	CCL5,CXCL9,IL18RAP,CCL4,CD40,LYZ,XCL1,ITGB2,APOL3,CCR4,CD97	0.00548177
1	33	149	6	REGULATION_OF_LYMPHOCYTE_ACTIVATION	9.94814e-07	CD3E,SIT1,LCK,SIRPG,ZAP70,EBI3	7.4611e-05
1	55	149	9	LYMPHOCYTE_ACTIVATION	4.65326e-09	CD3E,CD2,CD3D,SIT1,LCK,SIRPG,ZAP70,CD7,EBI3	6.39823e-07
1	174	149	9	RESPONSE_TO_WOUNDING	8.39276e-05	CCL5,CXCL9,IL18RAP,CCL4,CD40,LYZ,APOL3,CCR4,CD97	0.00301045
1	137	149	9	REGULATION_OF_MULTICELLULAR_ORGANISMAL_PROCESS	1.27424e-05	CD3E,SIT1,LCK,SIRPG,ZAP70,SRGN,APOBEC3G,EBI3,IFNG	0.000553287
1	60	149	7	REGULATION_OF_IMMUNE_SYSTEM_PROCESS	2.75068e-06	CD3E,SIT1,LCK,SIRPG,ZAP70,APOBEC3G,EBI3	0.000162094
1	51	149	7	CELLULAR_DEFENSE_RESPONSE	8.91461e-07	ITK,PRF1,CCL5,CXCL9,NCF1,LILRB2,MNDA	7.35456e-05
1	277	149	9	REGULATION_OF_CELL_PROLIFERATION	0.00242477	CD3E,SLAMF1,SIRPG,TNFRSF8,EBI3,TNFRSF9,TNFSF13B,CD86,RUNX3	0.0476294
2	209	73	9	IMMUNE_RESPONSE	1.07463e-06	IRF8,LAT,CIITA,CD28,CD74,POU2F2,PTGER4,CMKLR1,IL16	0.000443284
2	293	73	12	IMMUNE_SYSTEM_PROCESS	2.53494e-08	MAP4K1,DOCK2,IRF8,LAT,CIITA,CD28,CD74,POU2F2,PTGER4,NLRC3,CMKLR1,IL16	2.09133e-05
3	228	108	11	DNA_METABOLIC_PROCESS	1.14041e-06	POLQ,BLM,RAD51,FEN1,KPNA2,MCM3,GMNN,MCM7,RFC4,DBF4,RFC3	4.4802e-05
3	114	108	5	DNA_REPAIR	0.0016851	POLQ,BLM,RAD51,FEN1,RFC3	0.0386168
3	21	108	3	MITOTIC_CELL_CYCLE_CHECKPOINT	0.000499359	BUB1,BUB1B,ZWINT	0.0121168
3	14	108	6	CYTOKINESIS	4.5131e-10	ANLN,NUSAP1,PRC1,RACGAP1,BIRC5,INCENP	3.10275e-08
3	105	108	21	M_PHASE	0	BUB1,ANLN,TPX2,PLK1,BUB1B,KIF11,KIF15,CENPE,CDCA5,NUSAP1,ESPL1,RAD51,AURKA,BIRC5,NEK2,UBE2C,CDC25C,CIT,KPNA2,ZWINT,SMC4	0
3	73	108	6	MICROTUBULE_BASED_PROCESS	1.78539e-05	KIF23,KIF11,NUSAP1,PRC1,KPNA2,STMN1	0.000545537
3	40	108	9	REGULATION_OF_MITOSIS	1.24147e-11	BUB1,ANLN,BUB1B,NUSAP1,BIRC5,NEK2,UBE2C,CDC25C,ZWINT	1.28027e-09
3	30	108	5	MICROTUBULE_CYTOSKELETON_ORGANIZATION_AND_BIOGENESIS	2.6968e-06	KIF23,KIF11,NUSAP1,PRC1,STMN1	9.67329e-05
3	65	108	8	INTERPHASE	2.79835e-08	CENPF,CDCA5,BIRC5,CDC25C,CDKN3,KPNA2,CDC7,DBF4	1.4429e-06
3	177	108	29	CELL_CYCLE_PROCESS	0	BUB1,ANLN,KIF23,TPX2,PLK1,BUB1B,KIF11,CENPF,KIF15,CENPE,CDCA5,NUSAP1,PRC1,ESPL1,RAD51,AURKA,RACGAP1,BIRC5,NEK2,UBE2C,CDC25C,CDKN3,CIT,KPNA2,ZWINT,CDC7,DBF4,STMN1,SMC4	0
3	14	108	6	MITOTIC_SISTER_CHROMATID_SEGREGATION	4.5131e-10	CENPE,CDCA5,NUSAP1,ESPL1,ZWINT,SMC4	3.10275e-08
3	142	108	27	MITOTIC_CELL_CYCLE	0	BUB1,ANLN,KIF23,TPX2,PLK1,BUB1B,KIF11,CENPF,KIF15,CENPE,CDCA5,NUSAP1,PRC1,ESPL1,AURKA,BIRC5,NEK2,UBE2C,CDC25C,CDKN3,CIT,KPNA2,ZWINT,CDC7,DBF4,STMN1,SMC4	0
3	158	108	25	CELL_CYCLE_PHASE	0	BUB1,ANLN,TPX2,PLK1,BUB1B,KIF11,CENPF,KIF15,CENPE,CDCA5,NUSAP1,ESPL1,RAD51,AURKA,BIRC5,NEK2,UBE2C,CDC25C,CDKN3,CIT,KPNA2,ZWINT,CDC7,DBF4,SMC4	0
3	45	108	4	CELL_CYCLE_CHECKPOINT_GO_0000075	0.000356326	BUB1,BUB1B,BIRC5,ZWINT	0.00890815
3	29	108	8	CHROMOSOME_SEGREGATION	2.976e-11	CENPF,CENPE,CDCA5,NUSAP1,ESPL1,ZWINT,SMC4,INCENP	2.728e-09
3	15	108	5	ESTABLISHMENT_OF_ORGANELLE_LOCALIZATION	6.21706e-08	CENPF,CENPE,CDCA5,NUSAP1,BIRC5	3.0171e-06
3	16	108	6	CELL_DIVISION	1.18888e-09	ANLN,NUSAP1,PRC1,RACGAP1,BIRC5,INCENP	7.00588e-08
3	87	108	7	DNA_REPLICATION	4.00238e-06	RAD51,MCM3,GMNN,MCM7,RFC4,DBF4,RFC3	0.000137582
3	8	108	4	MITOTIC_SPINDLE_ORGANIZATION_AND_BIOGENESIS	2.07411e-07	KIF23,KIF11,PRC1,STMN1	9.50636e-06
3	78	108	19	MITOSIS	0	BUB1,ANLN,TPX2,PLK1,BUB1B,KIF11,KIF15,CENPE,CDCA5,NUSAP1,ESPL1,AURKA,BIRC5,NEK2,UBE2C,CDC25C,CIT,ZWINT,SMC4	0
3	289	108	31	CELL_CYCLE_GO_0007049	0	BUB1,ANLN,KIF23,TPX2,PLK1,BUB1B,KIF11,CENPF,KIF15,CENPE,CDCA5,NUSAP1,PRC1,ESPL1,RAD51,AURKA,RACGAP1,BIRC5,NEK2,UBE2C,CDC25C,CDKN3,CIT,KPNA2,ZWINT,CDC7,GMNN,DBF4,STMN1,SMC4,CKS1B	0
3	15	108	6	SISTER_CHROMATID_SEGREGATION	7.47601e-10	CENPE,CDCA5,NUSAP1,ESPL1,ZWINT,SMC4	4.74439e-08
3	22	108	5	ORGANELLE_LOCALIZATION	5.22795e-07	CENPF,CENPE,CDCA5,NUSAP1,BIRC5	2.15653e-05
3	185	108	8	CYTOSKELETON_ORGANIZATION_AND_BIOGENESIS	7.68975e-05	ANLN,KIF23,KIF11,NUSAP1,PRC1,RACGAP1,KPNA2,STMN1	0.00198251
3	103	108	7	CHROMOSOME_ORGANIZATION_AND_BIOGENESIS	1.2298e-05	CENPE,CDCA5,NUSAP1,ESPL1,ZWINT,CHAF1B,SMC4	0.000390226
3	47	108	5	DNA_DEPENDENT_DNA_REPLICATION	2.62235e-05	RAD51,MCM3,GMNN,RFC4,RFC3	0.000772658
3	59	108	8	INTERPHASE_OF_MITOTIC_CELL_CYCLE	1.27607e-08	CENPF,CDCA5,BIRC5,CDC25C,CDKN3,KPNA2,CDC7,DBF4	7.01841e-07
3	29	108	4	DNA_PACKAGING	6.23042e-05	CDCA5,NUSAP1,CHAF1B,SMC4	0.0016581
3	9	108	4	SPINDLE_ORGANIZATION_AND_BIOGENESIS	3.71177e-07	KIF23,KIF11,PRC1,STMN1	1.61169e-05
3	146	108	6	RESPONSE_TO_DNA_DAMAGE_STIMULUS	0.000816636	POLQ,BLM,RAD51,FEN1,MCM7,RFC3	0.0192493
3	170	108	13	REGULATION_OF_CELL_CYCLE	4.42486e-10	BUB1,ANLN,BUB1B,NUSAP1,BIRC5,NEK2,UBE2C,CDC25C,CDKN3,ZWINT,CDC7,GMNN,CKS1B	3.10275e-08
3	80	108	19	M_PHASE_OF_MITOTIC_CELL_CYCLE	0	BUB1,ANLN,TPX2,PLK1,BUB1B,KIF11,KIF15,CENPE,CDCA5,NUSAP1,ESPL1,AURKA,BIRC5,NEK2,UBE2C,CDC25C,CIT,ZWINT,SMC4	0
3	10	108	3	CHROMOSOME_CONDENSATION	4.78557e-05	CDCA5,NUSAP1,SMC4	0.00131603
3	27	108	4	G1_S_TRANSITION_OF_MITOTIC_CELL_CYCLE	4.65738e-05	CDCA5,CDKN3,CDC7,DBF4	0.00131603
4	40	75	4	HEMOSTASIS	5.45107e-05	VWF,PROS1,FLI1,ENTPD1	0.0156149
4	49	75	4	REGULATION_OF_BODY_FLUID_LEVELS	0.000121964	VWF,PROS1,FLI1,ENTPD1	0.01677
4	79	75	5	CELL_CELL_ADHESION	5.67813e-05	CD93,CDH5,ACVRL1,CD34,EMCN	0.0156149
4	283	75	8	RESPONSE_TO_EXTERNAL_STIMULUS	0.00011125	ACVRL1,VWF,AOC3,PROS1,FGF7,CXCL12,ENTPD1,CFHR1	0.01677
4	47	75	4	WOUND_HEALING	0.000103487	ACVRL1,VWF,PROS1,ENTPD1	0.01677
4	174	75	7	RESPONSE_TO_WOUNDING	3.38437e-05	ACVRL1,VWF,AOC3,PROS1,FGF7,ENTPD1,CFHR1	0.0156149
5	95	64	5	SKELETAL_DEVELOPMENT	6.40007e-05	IGF1,POSTN,SPARC,COL1A2,AEBP1	0.0132001
7	30	120	4	POSITIVE_REGULATION_OF_TRANSLATION	0.000107668	SPN,CD28,TNFRSF8,IRF4	0.00467507
7	37	120	4	POSITIVE_REGULATION_OF_RESPONSE_TO_STIMULUS	0.000248026	CRTAM,SLA2,TRAT1,CD79A	0.00787006
7	68	120	8	CELL_ACTIVATION	9.18132e-08	CRTAM,SLA2,CD28,LAT,CD7,LAX1,NLRC3,CD79A	1.26243e-05
7	46	120	5	POSITIVE_REGULATION_OF_IMMUNE_SYSTEM_PROCESS	3.91691e-05	CRTAM,SLA2,CD28,TRAT1,CD79A	0.00230818
7	292	120	8	REGULATION_OF_MOLECULAR_FUNCTION	0.0031371	CARD11,FGD2,PLCB2,CCR2,MAP4K1,PRKCQ,LAX1,NLRC3	0.0488322
7	25	120	3	POSITIVE_REGULATION_OF_BINDING	0.00114632	CARD11,PRKCQ,NLRC3	0.0230661
7	22	120	4	POSITIVE_REGULATION_OF_CYTOKINE_BIOSYNTHETIC_PROCESS	3.02629e-05	SPN,CD28,TNFRSF8,IRF4	0.00192053
7	38	120	4	CYTOKINE_METABOLIC_PROCESS	0.000275426	SPN,CD28,TNFRSF8,IRF4	0.00841579
7	242	120	11	DEFENSE_RESPONSE	5.75264e-06	AOAH,SPN,SP140,CRTAM,CD40,CCR2,LYZ,TRAT1,CCR4,PLA2G2D,CCR7	0.000527326
7	12	120	3	CALCIUM_MEDIATED_SIGNALING	0.000118698	SLA2,LAT,TRAT1	0.00482523
7	26	120	4	POSITIVE_REGULATION_OF_IMMUNE_RESPONSE	6.02717e-05	CRTAM,SLA2,TRAT1,CD79A	0.00319416
7	83	120	5	LOCOMOTORY_BEHAVIOR	0.000648794	DOCK2,SPN,CCR2,CCR4,CCR7	0.0148682
7	27	120	3	REGULATION_OF_T_CELL_ACTIVATION	0.00144018	CD28,LAT,LAX1	0.0273224
7	65	120	6	CYTOKINE_PRODUCTION	1.66426e-05	CARD11,SPN,CRTAM,CD28,TNFRSF8,IRF4	0.00124819
7	59	120	6	POSITIVE_REGULATION_OF_MULTICELLULAR_ORGANISMAL_PROCESS	9.4566e-06	CARD11,CRTAM,SLA2,CD28,TRAT1,CD79A	0.000780169
7	15	120	3	ACTIVATION_OF_NF_KAPPAB_TRANSCRIPTION_FACTOR	0.000241029	CARD11,PRKCQ,NLRC3	0.00787006
7	30	120	3	IMMUNE_EFFECTOR_PROCESS	0.0019629	CRTAM,SLA2,FCN1	0.0344552
7	66	120	4	POSITIVE_REGULATION_OF_CELLULAR_PROTEIN_METABOLIC_PROCESS	0.0022468	SPN,CD28,TNFRSF8,IRF4	0.0386169
7	34	120	3	REGULATION_OF_TRANSCRIPTION_FACTOR_ACTIVITY	0.0028237	CARD11,PRKCQ,NLRC3	0.0456775
7	61	120	8	LEUKOCYTE_ACTIVATION	3.8401e-08	CRTAM,SLA2,CD28,LAT,CD7,LAX1,NLRC3,CD79A	7.02067e-06
7	119	120	7	INFLAMMATORY_RESPONSE	6.19473e-05	AOAH,CD40,CCR2,LYZ,CCR4,PLA2G2D,CCR7	0.00319416
7	16	120	3	ACTIVATION_OF_IMMUNE_RESPONSE	0.000294845	SLA2,TRAT1,CD79A	0.00868739
7	17	120	3	B_CELL_ACTIVATION	0.000355847	SLA2,LAX1,CD79A	0.0101232
7	209	120	21	IMMUNE_RESPONSE	0	IRF8,CRTAM,SLA2,CD96,CCR2,CD28,PTGER4,POU2F2,LAT,TRAT1,PDCD1,IL16,IL7R,IL2RA,CCR4,CD7,LAX1,CD79B,FCN1,CD79A,POU2AF1	0
7	21	120	3	POSITIVE_REGULATION_OF_TRANSCRIPTION_FACTOR_ACTIVITY	0.000679218	CARD11,PRKCQ,NLRC3	0.0151447
7	51	120	4	REGULATION_OF_RESPONSE_TO_STIMULUS	0.000857666	CRTAM,SLA2,TRAT1,CD79A	0.0186204
7	136	120	6	SECOND_MESSENGER_MEDIATED_SIGNALING	0.000978811	PLCB2,SLA2,CCR2,PTGER4,LAT,TRAT1	0.020188
7	293	120	25	IMMUNE_SYSTEM_PROCESS	0	DOCK2,IRF8,CRTAM,SLA2,CD96,CCR2,CD28,MAP4K1,PTGER4,POU2F2,LAT,TRAT1,PDCD1,IL16,IL7R,IL2RA,CCR4,CD7,LAX1,LRMP,CD79B,NLRC3,FCN1,CD79A,POU2AF1	0
7	41	120	7	T_CELL_ACTIVATION	4.25495e-08	CRTAM,SLA2,CD28,LAT,CD7,LAX1,NLRC3	7.02067e-06
7	37	120	4	CYTOKINE_BIOSYNTHETIC_PROCESS	0.000248026	SPN,CD28,TNFRSF8,IRF4	0.00787006
7	283	120	9	RESPONSE_TO_EXTERNAL_STIMULUS	0.000614773	AOAH,DOCK2,SPN,CD40,CCR2,LYZ,CCR4,PLA2G2D,CCR7	0.0148682
7	33	120	4	REGULATION_OF_LYMPHOCYTE_ACTIVATION	0.000157685	SLA2,CD28,LAT,LAX1	0.00591318
7	68	120	4	POSITIVE_REGULATION_OF_PROTEIN_METABOLIC_PROCESS	0.00250652	SPN,CD28,TNFRSF8,IRF4	0.0422017
7	27	120	3	MEMBRANE_FUSION	0.00144018	STX11,STAP1,LRMP	0.0273224
7	55	120	8	LYMPHOCYTE_ACTIVATION	1.65539e-08	CRTAM,SLA2,CD28,LAT,CD7,LAX1,NLRC3,CD79A	4.55231e-06
7	174	120	7	RESPONSE_TO_WOUNDING	0.000643004	AOAH,CD40,CCR2,LYZ,CCR4,PLA2G2D,CCR7	0.0148682
7	31	120	4	HUMORAL_IMMUNE_RESPONSE	0.000122824	CD28,POU2F2,PDCD1,POU2AF1	0.00482523
7	23	120	3	POSITIVE_REGULATION_OF_DNA_BINDING	0.000893477	CARD11,PRKCQ,NLRC3	0.0189005
7	137	120	8	REGULATION_OF_MULTICELLULAR_ORGANISMAL_PROCESS	1.92246e-05	CARD11,CRTAM,SLA2,CD28,LAT,TRAT1,LAX1,CD79A	0.00132169
7	60	120	7	REGULATION_OF_IMMUNE_SYSTEM_PROCESS	6.41115e-07	CRTAM,SLA2,CD28,LAT,TRAT1,LAX1,CD79A	7.556e-05
7	34	120	4	REGULATION_OF_CYTOKINE_BIOSYNTHETIC_PROCESS	0.000177561	SPN,CD28,TNFRSF8,IRF4	0.00636903
7	29	120	4	REGULATION_OF_IMMUNE_RESPONSE	9.39166e-05	CRTAM,SLA2,TRAT1,CD79A	0.00430451
8	41	81	4	RESPONSE_TO_VIRUS	8.13443e-05	APOBEC3G,CCL5,CCL4,TRIM22	0.00319567
8	140	81	5	MULTI_ORGANISM_PROCESS	0.00116285	PRF1,APOBEC3G,CCL5,CCL4,TRIM22	0.02741
8	132	81	5	POSITIVE_REGULATION_OF_CELL_PROLIFERATION	0.000893401	CD3E,SLAMF1,SIRPG,TNFSF13B,EBI3	0.0245685
8	17	81	3	VIRAL_GENOME_REPLICATION	0.00011124	CXCR6,APOBEC3G,CCL4	0.0041715
8	68	81	8	CELL_ACTIVATION	4.06482e-09	CD2,CD3D,CD3E,SIT1,LCK,SIRPG,ZAP70,EBI3	5.58913e-07
8	46	81	5	POSITIVE_REGULATION_OF_IMMUNE_SYSTEM_PROCESS	5.77855e-06	CD3E,LCK,SIRPG,ZAP70,EBI3	0.00028043
8	25	81	3	LYMPHOCYTE_DIFFERENTIATION	0.000364201	CD3D,LCK,ZAP70	0.0120186
8	26	81	3	VIRAL_INFECTIOUS_CYCLE	0.000410035	CXCR6,APOBEC3G,CCL4	0.0130107
8	30	81	3	VIRAL_REPRODUCTIVE_PROCESS	0.000629963	CXCR6,APOBEC3G,CCL4	0.0185091
8	242	81	10	DEFENSE_RESPONSE	1.01535e-06	ITK,PRF1,APOBEC3G,CCL5,CCL4,PTPRCAP,CXCL9,IL18RAP,APOL3,CD97	5.58442e-05
8	15	81	3	T_CELL_DIFFERENTIATION	7.50416e-05	CD3D,LCK,ZAP70	0.00309547
8	27	81	6	REGULATION_OF_T_CELL_ACTIVATION	7.21008e-09	CD3E,SIT1,LCK,SIRPG,ZAP70,EBI3	8.4976e-07
8	59	81	6	POSITIVE_REGULATION_OF_MULTICELLULAR_ORGANISMAL_PROCESS	9.50746e-07	CD3E,LCK,SIRPG,ZAP70,EBI3,IFNG	5.58442e-05
8	36	81	3	LEUKOCYTE_DIFFERENTIATION	0.00108121	CD3D,LCK,ZAP70	0.0262354
8	35	81	3	VIRAL_REPRODUCTION	0.000995142	CXCR6,APOBEC3G,CCL4	0.0262354
8	61	81	8	LEUKOCYTE_ACTIVATION	1.67157e-09	CD2,CD3D,CD3E,SIT1,LCK,SIRPG,ZAP70,EBI3	3.20543e-07
8	119	81	6	INFLAMMATORY_RESPONSE	5.59722e-05	CCL5,CCL4,CXCL9,IL18RAP,APOL3,CD97	0.00243037
8	93	81	4	CELLULAR_CATION_HOMEOSTASIS	0.00187849	CD52,LCK,CCL5,XCL1	0.0430486
8	206	81	6	POSITIVE_REGULATION_OF_DEVELOPMENTAL_PROCESS	0.00107894	CD2,LCK,FASLG,ZAP70,CD27,LTA	0.0262354
8	209	81	12	IMMUNE_RESPONSE	1.94269e-09	CTSS,CST7,APOBEC3G,CCL5,ZAP70,CCL4,EBI3,AIM2,CTSW,TRIM22,CTLA4,CD97	3.20543e-07
8	70	81	4	RESPONSE_TO_OTHER_ORGANISM	0.000650624	APOBEC3G,CCL5,CCL4,TRIM22	0.0185091
8	20	81	5	POSITIVE_REGULATION_OF_T_CELL_ACTIVATION	7.33102e-08	CD3E,LCK,SIRPG,ZAP70,EBI3	5.49827e-06
8	22	81	5	POSITIVE_REGULATION_OF_LYMPHOCYTE_ACTIVATION	1.23424e-07	CD3E,LCK,SIRPG,ZAP70,EBI3	8.48538e-06
8	293	81	18	IMMUNE_SYSTEM_PROCESS	3.24185e-14	CTSS,CD2,CD3D,CD3E,CST7,SIT1,LCK,SIRPG,APOBEC3G,CCL5,ZAP70,CCL4,EBI3,AIM2,CTSW,TRIM22,CTLA4,CD97	2.67453e-11
8	41	81	8	T_CELL_ACTIVATION	5.93853e-11	CD2,CD3D,CD3E,SIT1,LCK,SIRPG,ZAP70,EBI3	2.44964e-08
8	283	81	7	RESPONSE_TO_EXTERNAL_STIMULUS	0.00107777	CCL5,CCL4,CXCL9,IL18RAP,XCL1,APOL3,CD97	0.0262354
8	33	81	6	REGULATION_OF_LYMPHOCYTE_ACTIVATION	2.6261e-08	CD3E,SIT1,LCK,SIRPG,ZAP70,EBI3	2.40726e-06
8	55	81	8	LYMPHOCYTE_ACTIVATION	7.10192e-10	CD2,CD3D,CD3E,SIT1,LCK,SIRPG,ZAP70,EBI3	1.95303e-07
8	95	81	4	CATION_HOMEOSTASIS	0.00203087	CD52,LCK,CCL5,XCL1	0.0440913
8	174	81	6	RESPONSE_TO_WOUNDING	0.000445741	CCL5,CCL4,CXCL9,IL18RAP,APOL3,CD97	0.0136199
8	137	81	8	REGULATION_OF_MULTICELLULAR_ORGANISMAL_PROCESS	1.00505e-06	CD3E,SIT1,LCK,SIRPG,APOBEC3G,ZAP70,EBI3,IFNG	5.58442e-05
8	60	81	7	REGULATION_OF_IMMUNE_SYSTEM_PROCESS	4.25236e-08	CD3E,SIT1,LCK,SIRPG,APOBEC3G,ZAP70,EBI3	3.5082e-06
8	51	81	4	CELLULAR_DEFENSE_RESPONSE	0.00019232	ITK,PRF1,CCL5,CXCL9	0.00689845
9	209	76	9	IMMUNE_RESPONSE	1.51865e-06	NCF4,FYB,CD86,GPR65,CD74,LILRB2,IGSF6,CIITA,CMKLR1	0.000626445
9	293	76	13	IMMUNE_SYSTEM_PROCESS	3.96524e-09	LST1,HCLS1,NCF4,SPI1,FYB,CD86,GPR65,CD74,LILRB2,IGSF6,ITGB2,CIITA,CMKLR1	3.27132e-06
9	51	76	4	CELLULAR_DEFENSE_RESPONSE	0.000150256	MNDA,NCF1,LILRB2,LY96	0.0413205
10	51	127	5	ANATOMICAL_STRUCTURE_FORMATION	8.5007e-05	NPR1,ROBO4,NOTCH4,EMCN,ACVRL1	0.0233769
10	43	127	5	ANGIOGENESIS	3.68602e-05	NPR1,ROBO4,NOTCH4,EMCN,ACVRL1	0.0233769
10	50	127	5	VASCULATURE_DEVELOPMENT	7.72164e-05	NPR1,ROBO4,NOTCH4,EMCN,ACVRL1	0.0233769
11	41	92	6	RESPONSE_TO_VIRUS	2.20834e-07	TRIM22,APOBEC3G,IFI44,CCL5,CCL8,RSAD2	9.1094e-05
11	140	92	6	MULTI_ORGANISM_PROCESS	0.000277319	TRIM22,APOBEC3G,IFI44,CCL5,CCL8,RSAD2	0.0381314
11	242	92	13	DEFENSE_RESPONSE	4.42808e-09	HLA-B,HCP5,APOL3,APOBEC3G,CXCL10,CXCL11,SP140,CCL5,NMI,MX2,GNLY,RSAD2,MX1	3.65317e-06
11	209	92	8	IMMUNE_RESPONSE	5.77362e-05	TRIM22,APOBEC3G,AIM2,CCL5,CIITA,CD274,RSAD2,IFI6	0.00952648
11	104	92	6	RESPONSE_TO_BIOTIC_STIMULUS	5.39295e-05	TRIM22,APOBEC3G,IFI44,CCL5,CCL8,RSAD2	0.00952648
11	70	92	6	RESPONSE_TO_OTHER_ORGANISM	5.54798e-06	TRIM22,APOBEC3G,IFI44,CCL5,CCL8,RSAD2	0.0015257
16	30	116	5	POSITIVE_REGULATION_OF_TRANSLATION	3.83541e-06	SPN,CD28,EBI3,TNFRSF8,IRF4	0.000287655
16	37	116	4	POSITIVE_REGULATION_OF_RESPONSE_TO_STIMULUS	0.000217787	CRTAM,SLA2,TRAT1,CD1D	0.00577678
16	30	116	3	JAK_STAT_CASCADE	0.00178152	HCLS1,CCR2,STAT4	0.0319512
16	68	116	8	CELL_ACTIVATION	7.04613e-08	CD28,CRTAM,SLA2,EBI3,LAX1,CD1D,LAT,NLRC3	8.30437e-06
16	17	116	3	T_CELL_PROLIFERATION	0.000322096	CD28,CRTAM,EBI3	0.00738138
16	46	116	6	POSITIVE_REGULATION_OF_IMMUNE_SYSTEM_PROCESS	1.76149e-06	CD28,CRTAM,SLA2,EBI3,TRAT1,CD1D	0.000145323
16	68	116	4	HEMOPOIESIS	0.00221592	HCLS1,LRMP,MAP4K1,CD1D	0.0386156
16	72	116	4	IMMUNE_SYSTEM_DEVELOPMENT	0.00273102	HCLS1,LRMP,MAP4K1,CD1D	0.0443215
16	22	116	5	POSITIVE_REGULATION_OF_CYTOKINE_BIOSYNTHETIC_PROCESS	7.46291e-07	SPN,CD28,EBI3,TNFRSF8,IRF4	7.69613e-05
16	38	116	5	CYTOKINE_METABOLIC_PROCESS	1.28305e-05	SPN,CD28,EBI3,TNFRSF8,IRF4	0.000651618
16	83	116	5	REGULATION_OF_TRANSLATION	0.00055594	SPN,CD28,EBI3,TNFRSF8,IRF4	0.0114663
16	242	116	9	DEFENSE_RESPONSE	0.000151099	SPN,CCR2,CRTAM,SP140,LYZ,CCR4,TRAT1,IL18RAP,CD1D	0.00429851
16	12	116	3	CALCIUM_MEDIATED_SIGNALING	0.000107328	SLA2,TRAT1,LAT	0.00329103
16	156	116	7	REGULATION_OF_PROTEIN_METABOLIC_PROCESS	0.000271313	HCLS1,SPN,CD28,EBI3,TNFRSF8,IRF4,TRAT1	0.00644409
16	26	116	4	POSITIVE_REGULATION_OF_IMMUNE_RESPONSE	5.27946e-05	CRTAM,SLA2,TRAT1,CD1D	0.00207408
16	27	116	4	REGULATION_OF_T_CELL_ACTIVATION	6.15911e-05	CD28,EBI3,LAX1,LAT	0.00230966
16	65	116	6	CYTOKINE_PRODUCTION	1.37111e-05	SPN,CD28,CRTAM,EBI3,TNFRSF8,IRF4	0.000651618
16	59	116	6	POSITIVE_REGULATION_OF_MULTICELLULAR_ORGANISMAL_PROCESS	7.77979e-06	CD28,CRTAM,SLA2,EBI3,TRAT1,CD1D	0.000458452
16	30	116	3	IMMUNE_EFFECTOR_PROCESS	0.00178152	CRTAM,SLA2,FCN1	0.0319512
16	66	116	6	POSITIVE_REGULATION_OF_CELLULAR_PROTEIN_METABOLIC_PROCESS	1.49836e-05	HCLS1,SPN,CD28,EBI3,TNFRSF8,IRF4	0.000651618
16	61	116	8	LEUKOCYTE_ACTIVATION	2.94194e-08	CD28,CRTAM,SLA2,EBI3,LAX1,CD1D,LAT,NLRC3	4.04517e-06
16	20	116	3	ADAPTIVE_IMMUNE_RESPONSE_GO_0002460	0.000530523	CRTAM,SLA2,EBI3	0.0112226
16	209	116	19	IMMUNE_RESPONSE	4.66294e-15	PTGER4,CMKLR1,CD28,CCR2,CRTAM,CD96,POU2F2,SLA2,EBI3,IL7R,CCR4,LAX1,TRAT1,PDCD1,CTLA4,CD1D,IL2RA,LAT,FCN1	1.92346e-12
16	70	116	4	HEMOPOIETIC_OR_LYMPHOID_ORGAN_DEVELOPMENT	0.00246422	HCLS1,LRMP,MAP4K1,CD1D	0.0414894
16	51	116	4	REGULATION_OF_RESPONSE_TO_STIMULUS	0.000755424	CRTAM,SLA2,TRAT1,CD1D	0.0144936
16	21	116	3	ADAPTIVE_IMMUNE_RESPONSE	0.000615309	CRTAM,SLA2,EBI3	0.0123812
16	136	116	6	SECOND_MESSENGER_MEDIATED_SIGNALING	0.00081996	PTGER4,CCR2,PLCB2,SLA2,TRAT1,LAT	0.0153742
16	293	116	23	IMMUNE_SYSTEM_PROCESS	1.11022e-16	HCLS1,PTGER4,CMKLR1,CD28,CCR2,CRTAM,CD96,POU2F2,LRMP,SLA2,EBI3,IL7R,CCR4,MAP4K1,LAX1,TRAT1,PDCD1,CTLA4,CD1D,IL2RA,LAT,FCN1,NLRC3	9.15934e-14
16	41	116	8	T_CELL_ACTIVATION	1.0916e-09	CD28,CRTAM,SLA2,EBI3,LAX1,CD1D,LAT,NLRC3	3.00191e-07
16	37	116	5	CYTOKINE_BIOSYNTHETIC_PROCESS	1.12142e-05	SPN,CD28,EBI3,TNFRSF8,IRF4	0.000616783
16	33	116	5	REGULATION_OF_LYMPHOCYTE_ACTIVATION	6.26531e-06	CD28,SLA2,EBI3,LAX1,LAT	0.00043074
16	68	116	6	POSITIVE_REGULATION_OF_PROTEIN_METABOLIC_PROCESS	1.78147e-05	HCLS1,SPN,CD28,EBI3,TNFRSF8,IRF4	0.000734857
16	55	116	8	LYMPHOCYTE_ACTIVATION	1.26632e-08	CD28,CRTAM,SLA2,EBI3,LAX1,CD1D,LAT,NLRC3	2.61179e-06
16	31	116	4	HUMORAL_IMMUNE_RESPONSE	0.000107706	CD28,POU2F2,EBI3,PDCD1	0.00329103
16	137	116	8	REGULATION_OF_MULTICELLULAR_ORGANISMAL_PROCESS	1.5007e-05	CD28,CRTAM,SLA2,EBI3,LAX1,TRAT1,CD1D,LAT	0.000651618
16	147	116	7	REGULATION_OF_CELLULAR_PROTEIN_METABOLIC_PROCESS	0.000188364	HCLS1,SPN,CD28,EBI3,TNFRSF8,IRF4,TRAT1	0.00518001
16	60	116	8	REGULATION_OF_IMMUNE_SYSTEM_PROCESS	2.57331e-08	CD28,CRTAM,SLA2,EBI3,LAX1,TRAT1,CD1D,LAT	4.04517e-06
16	34	116	5	REGULATION_OF_CYTOKINE_BIOSYNTHETIC_PROCESS	7.29835e-06	SPN,CD28,EBI3,TNFRSF8,IRF4	0.000458452
16	29	116	4	REGULATION_OF_IMMUNE_RESPONSE	8.23205e-05	CRTAM,SLA2,TRAT1,CD1D	0.0029528
17	113	106	5	POSITIVE_REGULATION_OF_SIGNAL_TRANSDUCTION	0.00149189	FASLG,CD40,CD27,CASP1,LYN	0.0345897
17	68	106	8	CELL_ACTIVATION	3.47196e-08	TLR4,CD2,CD3E,CD3D,SIT1,SIRPG,LCK,ZAP70	4.77395e-06
17	46	106	4	POSITIVE_REGULATION_OF_IMMUNE_SYSTEM_PROCESS	0.000361361	CD3E,SIRPG,LCK,ZAP70	0.0106472
17	25	106	3	LYMPHOCYTE_DIFFERENTIATION	0.000800204	CD3D,LCK,ZAP70	0.0200901
17	68	106	5	HEMOPOIESIS	0.00014399	CD3D,LCK,ZAP70,LYN,IFI16	0.00494967
17	72	106	5	IMMUNE_SYSTEM_DEVELOPMENT	0.000188806	CD3D,LCK,ZAP70,LYN,IFI16	0.00576907
17	242	106	13	DEFENSE_RESPONSE	2.56118e-08	AOAH,ITK,CD84,NLRC4,C3AR1,CCL4,PRF1,PTAFR,CD40,CCR1,PTPRCAP,CCL5,CD97	4.22595e-06
17	15	106	3	T_CELL_DIFFERENTIATION	0.000167035	CD3D,LCK,ZAP70	0.00530016
17	27	106	5	REGULATION_OF_T_CELL_ACTIVATION	1.41772e-06	CD3E,SIT1,SIRPG,LCK,ZAP70	0.000116962
17	65	106	5	CYTOKINE_PRODUCTION	0.000116113	TLR4,CARD11,SRGN,NLRC4,IFNG	0.00435422
17	59	106	6	POSITIVE_REGULATION_OF_MULTICELLULAR_ORGANISMAL_PROCESS	4.61676e-06	CARD11,CD3E,SIRPG,LCK,ZAP70,IFNG	0.000272059
17	36	106	4	LEUKOCYTE_DIFFERENTIATION	0.000138043	CD3D,LCK,ZAP70,IFI16	0.00494967
17	61	106	8	LEUKOCYTE_ACTIVATION	1.44336e-08	TLR4,CD2,CD3E,CD3D,SIT1,SIRPG,LCK,ZAP70	3.70151e-06
17	119	106	8	INFLAMMATORY_RESPONSE	2.70115e-06	AOAH,C3AR1,CCL4,PTAFR,CD40,CCR1,CCL5,CD97	0.000185704
17	93	106	5	CELLULAR_CATION_HOMEOSTASIS	0.000620502	C3AR1,CD52,LCK,CCR1,CCL5	0.0176522
17	206	106	9	POSITIVE_REGULATION_OF_DEVELOPMENTAL_PROCESS	2.14261e-05	TNFSF8,CD2,NLRC4,LCK,FASLG,CD27,ZAP70,IFI16,RUNX3	0.000982031
17	209	106	15	IMMUNE_RESPONSE	3.42955e-11	FYB,IL16,IRF8,GPR65,IGSF6,CTSS,CCL4,PTAFR,TRIM22,ZAP70,AIM2,CCR1,CCL5,CTSW,CD97	1.41469e-08
17	70	106	5	HEMOPOIETIC_OR_LYMPHOID_ORGAN_DEVELOPMENT	0.00016524	CD3D,LCK,ZAP70,LYN,IFI16	0.00530016
17	70	106	4	RESPONSE_TO_OTHER_ORGANISM	0.00177312	NLRC4,CCL4,TRIM22,CCL5	0.0384954
17	20	106	4	POSITIVE_REGULATION_OF_T_CELL_ACTIVATION	1.24341e-05	CD3E,SIRPG,LCK,ZAP70	0.000641133
17	22	106	4	POSITIVE_REGULATION_OF_LYMPHOCYTE_ACTIVATION	1.85608e-05	CD3E,SIRPG,LCK,ZAP70	0.000900743
17	293	106	25	IMMUNE_SYSTEM_PROCESS	0	DOCK2,FYB,TLR4,IL16,IRF8,GPR65,IGSF6,CTSS,CD2,CD3E,CD3D,SIT1,CCL4,SIRPG,LCK,PTAFR,TRIM22,ZAP70,AIM2,CCR1,CCL5,CTSW,CD97,LYN,IFI16	0
17	41	106	7	T_CELL_ACTIVATION	1.79467e-08	CD2,CD3E,CD3D,SIT1,SIRPG,LCK,ZAP70	3.70151e-06
17	283	106	10	RESPONSE_TO_EXTERNAL_STIMULUS	4.56037e-05	DOCK2,AOAH,NLRC4,C3AR1,CCL4,PTAFR,CD40,CCR1,CCL5,CD97	0.00188115
17	114	106	5	ION_HOMEOSTASIS	0.0015513	C3AR1,CD52,LCK,CCR1,CCL5	0.0345897
17	33	106	5	REGULATION_OF_LYMPHOCYTE_ACTIVATION	4.02374e-06	CD3E,SIT1,SIRPG,LCK,ZAP70	0.000255352
17	55	106	7	LYMPHOCYTE_ACTIVATION	1.4884e-07	CD2,CD3E,CD3D,SIT1,SIRPG,LCK,ZAP70	1.53492e-05
17	95	106	5	CATION_HOMEOSTASIS	0.000683764	C3AR1,CD52,LCK,CCR1,CCL5	0.0188035
17	174	106	8	RESPONSE_TO_WOUNDING	4.36484e-05	AOAH,C3AR1,CCL4,PTAFR,CD40,CCR1,CCL5,CD97	0.00188115
17	137	106	8	REGULATION_OF_MULTICELLULAR_ORGANISMAL_PROCESS	7.71626e-06	CARD11,SRGN,CD3E,SIT1,SIRPG,LCK,ZAP70,IFNG	0.000424394
17	60	106	5	REGULATION_OF_IMMUNE_SYSTEM_PROCESS	7.90514e-05	CD3E,SIT1,SIRPG,LCK,ZAP70	0.00310559
18	86	85	5	MUSCLE_DEVELOPMENT	0.000154665	ADAM12,COL6A3,AEBP1,ITGA11,SGCD	0.0212664
18	95	85	7	SKELETAL_DEVELOPMENT	1.44301e-06	FBN1,POSTN,AEBP1,COL10A1,RUNX2,GLI2,COL12A1	0.000238097
20	132	83	5	POSITIVE_REGULATION_OF_CELL_PROLIFERATION	0.000997711	CD3E,SLAMF1,SIRPG,IL12RB1,CD28	0.027437
20	68	83	11	CELL_ACTIVATION	1.43219e-13	CD2,CD3E,CD3D,SIT1,LCK,ZAP70,SIRPG,LAT,CD28,CD7,NLRC3	2.36311e-11
20	46	83	5	POSITIVE_REGULATION_OF_IMMUNE_SYSTEM_PROCESS	6.51713e-06	CD3E,LCK,ZAP70,SIRPG,CD28	0.000358442
20	25	83	3	LYMPHOCYTE_DIFFERENTIATION	0.000391307	CD3D,LCK,ZAP70	0.0134512
20	68	83	5	HEMOPOIESIS	4.4866e-05	CD3D,LCK,ZAP70,MAP4K1,LRMP	0.00205636
20	72	83	5	IMMUNE_SYSTEM_DEVELOPMENT	5.91417e-05	CD3D,LCK,ZAP70,MAP4K1,LRMP	0.00243959
20	242	83	9	DEFENSE_RESPONSE	1.05431e-05	ITK,PTPRCAP,PRF1,CCL5,SPN,SP140,CXCL9,IL18RAP,CCL4	0.000529867
20	83	83	4	LOCOMOTORY_BEHAVIOR	0.00135076	CCL5,SPN,CXCL9,XCL1	0.033769
20	15	83	3	T_CELL_DIFFERENTIATION	8.07108e-05	CD3D,LCK,ZAP70	0.00317078
20	27	83	7	REGULATION_OF_T_CELL_ACTIVATION	1.35208e-10	CD3E,SIT1,LCK,ZAP70,SIRPG,LAT,CD28	1.8591e-08
20	59	83	6	POSITIVE_REGULATION_OF_MULTICELLULAR_ORGANISMAL_PROCESS	1.09875e-06	CD3E,LCK,ZAP70,SIRPG,CD28,IFNG	6.97284e-05
20	36	83	3	LEUKOCYTE_DIFFERENTIATION	0.00116036	CD3D,LCK,ZAP70	0.0299157
20	61	83	11	LEUKOCYTE_ACTIVATION	4.04121e-14	CD2,CD3E,CD3D,SIT1,LCK,ZAP70,SIRPG,LAT,CD28,CD7,NLRC3	8.335e-12
20	93	83	4	CELLULAR_CATION_HOMEOSTASIS	0.00205452	CD52,LCK,CCL5,XCL1	0.0495091
20	209	83	11	IMMUNE_RESPONSE	3.09806e-08	ZAP70,CCL5,LAT,AIM2,PDCD1,CD28,CCL4,CTSW,CD7,POU2F2,CD79B	2.83989e-06
20	70	83	5	HEMOPOIETIC_OR_LYMPHOID_ORGAN_DEVELOPMENT	5.16233e-05	CD3D,LCK,ZAP70,MAP4K1,LRMP	0.00224154
20	20	83	5	POSITIVE_REGULATION_OF_T_CELL_ACTIVATION	8.29301e-08	CD3E,LCK,ZAP70,SIRPG,CD28	6.21975e-06
20	22	83	5	POSITIVE_REGULATION_OF_LYMPHOCYTE_ACTIVATION	1.39587e-07	CD3E,LCK,ZAP70,SIRPG,CD28	9.59661e-06
20	293	83	20	IMMUNE_SYSTEM_PROCESS	2.22045e-16	CD2,CD3E,CD3D,SIT1,LCK,ZAP70,SIRPG,CCL5,MAP4K1,LAT,AIM2,PDCD1,CD28,CCL4,CTSW,CD7,POU2F2,NLRC3,LRMP,CD79B	1.3739e-13
20	41	83	11	T_CELL_ACTIVATION	3.33067e-16	CD2,CD3E,CD3D,SIT1,LCK,ZAP70,SIRPG,LAT,CD28,CD7,NLRC3	1.3739e-13
20	33	83	7	REGULATION_OF_LYMPHOCYTE_ACTIVATION	6.32565e-10	CD3E,SIT1,LCK,ZAP70,SIRPG,LAT,CD28	7.45523e-08
20	55	83	11	LYMPHOCYTE_ACTIVATION	1.18794e-14	CD2,CD3E,CD3D,SIT1,LCK,ZAP70,SIRPG,LAT,CD28,CD7,NLRC3	3.26683e-12
20	31	83	3	HUMORAL_IMMUNE_RESPONSE	0.000745869	PDCD1,CD28,POU2F2	0.0212187
20	137	83	8	REGULATION_OF_MULTICELLULAR_ORGANISMAL_PROCESS	1.21293e-06	CD3E,SIT1,LCK,ZAP70,SIRPG,LAT,CD28,IFNG	7.14764e-05
20	60	83	7	REGULATION_OF_IMMUNE_SYSTEM_PROCESS	5.04467e-08	CD3E,SIT1,LCK,ZAP70,SIRPG,LAT,CD28	4.16185e-06
20	51	83	5	CELLULAR_DEFENSE_RESPONSE	1.09185e-05	ITK,PRF1,CCL5,SPN,CXCL9	0.000529867
21	209	76	14	IMMUNE_RESPONSE	3.8709e-12	CST7,IRF8,CIITA,APOBEC3G,CTLA4,EBI3,IL2RA,CD74,PTGER4,IL16,TRIM22,IL7R,CCR4,FCN1	3.1935e-09
21	293	76	15	IMMUNE_SYSTEM_PROCESS	2.89598e-11	CST7,DOCK2,IRF8,CIITA,APOBEC3G,CTLA4,EBI3,IL2RA,CD74,PTGER4,IL16,TRIM22,IL7R,CCR4,FCN1	1.19459e-08
22	242	68	7	DEFENSE_RESPONSE	0.000143571	NCF1,LILRB2,AIF1,RNASE6,MNDA,LY96,CD97	0.0296114
22	209	68	9	IMMUNE_RESPONSE	5.80885e-07	FYB,NCF4,CTSS,LILRB2,CD86,IGSF6,GPR65,CMKLR1,CD97	0.000239615
22	26	68	3	PEPTIDYL_TYROSINE_PHOSPHORYLATION	0.000244639	HCLS1,ITGB2,ABI3	0.0403654
22	293	68	13	IMMUNE_SYSTEM_PROCESS	9.42533e-10	HCLS1,FYB,NCF4,CTSS,LILRB2,CD86,IGSF6,ITGB2,SPI1,GPR65,LST1,CMKLR1,CD97	7.7759e-07
22	28	68	3	PEPTIDYL_TYROSINE_MODIFICATION	0.000306162	HCLS1,ITGB2,ABI3	0.0420973
22	51	68	4	CELLULAR_DEFENSE_RESPONSE	9.7393e-05	NCF1,LILRB2,MNDA,LY96	0.0267831
24	242	142	15	DEFENSE_RESPONSE	1.67743e-08	AIF1,TYROBP,MNDA,RNASE6,LILRB2,NCF1,C3AR1,AOAH,LY96,NLRC4,NCF2,CD84,CD40,PTAFR,LSP1	4.61294e-06
24	209	142	15	IMMUNE_RESPONSE	2.2843e-09	NCF4,CD74,GPR65,CD86,LILRB2,IGSF6,FYB,IRF8,CIITA,CMKLR1,POU2F2,PTGER4,FCGR2B,PTAFR,LAT2	9.42275e-07
24	293	142	23	IMMUNE_SYSTEM_PROCESS	1.19904e-14	SPI1,LST1,NCF4,HCLS1,CD74,GPR65,CD86,ITGB2,LILRB2,IGSF6,DOCK2,FYB,IRF8,CIITA,CMKLR1,TLR4,POU2F2,PTGER4,FCGR2B,PTAFR,IFI16,LAT2,LRMP	9.89209e-12
24	51	142	7	CELLULAR_DEFENSE_RESPONSE	6.44015e-07	TYROBP,MNDA,LILRB2,NCF1,LY96,NCF2,LSP1	0.000132828
25	30	126	5	POSITIVE_REGULATION_OF_TRANSLATION	5.7557e-06	SPN,CD28,TNFRSF8,EBI3,IRF4	0.000169587
25	41	126	4	RESPONSE_TO_VIRUS	0.000446069	CCL4,CCL5,TRIM22,APOBEC3G	0.00638496
25	37	126	3	POSITIVE_REGULATION_OF_RESPONSE_TO_STIMULUS	0.00412899	CRTAM,SLA2,TRAT1	0.0410412
25	140	126	6	MULTI_ORGANISM_PROCESS	0.00146245	SPN,CCL4,PRF1,CCL5,TRIM22,APOBEC3G	0.0167496
25	132	126	8	POSITIVE_REGULATION_OF_CELL_PROLIFERATION	2.09314e-05	TNFSF13B,CD28,CD3E,SLAMF1,SIRPG,IL12RB1,LYN,EBI3	0.000491928
25	30	126	3	JAK_STAT_CASCADE	0.00225595	CCR2,LYN,STAT4	0.0241708
25	17	126	3	VIRAL_GENOME_REPLICATION	0.000410626	CCL4,CXCR6,APOBEC3G	0.00615938
25	68	126	12	CELL_ACTIVATION	5.91305e-13	CRTAM,CD2,CD28,CD3E,CD3D,SIT1,SIRPG,LCK,SLA2,EBI3,ZAP70,LAT	6.96895e-11
25	17	126	4	T_CELL_PROLIFERATION	1.23377e-05	CRTAM,CD28,CD3E,EBI3	0.000318081
25	46	126	9	POSITIVE_REGULATION_OF_IMMUNE_SYSTEM_PROCESS	1.94505e-10	CRTAM,CD28,CD3E,SIRPG,LCK,SLA2,EBI3,ZAP70,TRAT1	1.33722e-08
25	25	126	3	LYMPHOCYTE_DIFFERENTIATION	0.00131949	CD3D,LCK,ZAP70	0.0160085
25	68	126	5	HEMOPOIESIS	0.000322606	CD3D,LCK,MAP4K1,LYN,ZAP70	0.00511826
25	72	126	5	IMMUNE_SYSTEM_DEVELOPMENT	0.000421083	CD3D,LCK,MAP4K1,LYN,ZAP70	0.00620345
25	22	126	5	POSITIVE_REGULATION_OF_CYTOKINE_BIOSYNTHETIC_PROCESS	1.12516e-06	SPN,CD28,TNFRSF8,EBI3,IRF4	3.71301e-05
25	26	126	3	VIRAL_INFECTIOUS_CYCLE	0.00148209	CCL4,CXCR6,APOBEC3G	0.0167496
25	30	126	3	VIRAL_REPRODUCTIVE_PROCESS	0.00225595	CCL4,CXCR6,APOBEC3G	0.0241708
25	38	126	5	CYTOKINE_METABOLIC_PROCESS	1.91654e-05	SPN,CD28,TNFRSF8,EBI3,IRF4	0.000465042
25	83	126	5	REGULATION_OF_TRANSLATION	0.00080928	SPN,CD28,TNFRSF8,EBI3,IRF4	0.0104321
25	242	126	16	DEFENSE_RESPONSE	3.5733e-10	SPN,SP140,CCL4,LYZ,CRTAM,CCR1,PRF1,CCR2,ITK,CCL5,CD97,PTPRCAP,TRAT1,APOBEC3G,IL18RAP,CCR4	2.1057e-08
25	12	126	3	CALCIUM_MEDIATED_SIGNALING	0.000137185	SLA2,LAT,TRAT1	0.00269471
25	156	126	7	REGULATION_OF_PROTEIN_METABOLIC_PROCESS	0.000448882	SPN,CD28,TNFRSF8,LYN,EBI3,IRF4,TRAT1	0.00638496
25	26	126	3	POSITIVE_REGULATION_OF_IMMUNE_RESPONSE	0.00148209	CRTAM,SLA2,TRAT1	0.0167496
25	15	126	3	T_CELL_DIFFERENTIATION	0.000278307	CD3D,LCK,ZAP70	0.00468578
25	27	126	8	REGULATION_OF_T_CELL_ACTIVATION	5.44318e-11	CD28,CD3E,SIT1,SIRPG,LCK,EBI3,ZAP70,LAT	4.08238e-09
25	65	126	8	CYTOKINE_PRODUCTION	9.36647e-08	CARD11,SPN,CRTAM,CD28,TNFRSF8,EBI3,IRF4,IFNG	4.06702e-06
25	59	126	11	POSITIVE_REGULATION_OF_MULTICELLULAR_ORGANISMAL_PROCESS	3.00437e-12	CARD11,CRTAM,CD28,CD3E,SIRPG,LCK,SLA2,EBI3,ZAP70,TRAT1,IFNG	3.09826e-10
25	62	126	4	RAS_PROTEIN_SIGNAL_TRANSDUCTION	0.00213249	FGD2,LCK,GRAP2,LAT	0.0234574
25	36	126	3	LEUKOCYTE_DIFFERENTIATION	0.00381844	CD3D,LCK,ZAP70	0.0384173
25	35	126	4	VIRAL_REPRODUCTION	0.000240196	CCL4,CXCR6,GFI1,APOBEC3G	0.00421621
25	30	126	4	IMMUNE_EFFECTOR_PROCESS	0.000130053	CRTAM,SLA2,APOBEC3G,FCN1	0.00268234
25	12	126	3	POSITIVE_REGULATION_OF_T_CELL_PROLIFERATION	0.000137185	CD28,CD3E,EBI3	0.00269471
25	66	126	6	POSITIVE_REGULATION_OF_CELLULAR_PROTEIN_METABOLIC_PROCESS	2.39951e-05	SPN,CD28,TNFRSF8,LYN,EBI3,IRF4	0.000535026
25	61	126	12	LEUKOCYTE_ACTIVATION	1.48992e-13	CRTAM,CD2,CD28,CD3E,CD3D,SIT1,SIRPG,LCK,SLA2,EBI3,ZAP70,LAT	2.04864e-11
25	20	126	3	ADAPTIVE_IMMUNE_RESPONSE_GO_0002460	0.000675285	CRTAM,SLA2,EBI3	0.00913295
25	119	126	8	INFLAMMATORY_RESPONSE	9.80281e-06	CCL4,LYZ,CCR1,CCR2,CCL5,CD97,IL18RAP,CCR4	0.000278873
25	93	126	6	CELLULAR_CATION_HOMEOSTASIS	0.000165992	CCR1,CD52,CCR2,LCK,CCL5,CCR4	0.00311234
25	206	126	11	POSITIVE_REGULATION_OF_DEVELOPMENTAL_PROCESS	1.96211e-06	CRTAM,CD2,TNFRSF9,TNFRSF8,LCK,FASLG,LTA,RUNX3,CD27,ZAP70,CD38	6.22592e-05
25	209	126	25	IMMUNE_RESPONSE	0	CTSS,CCL4,CRTAM,CST7,CCR1,CD28,CD96,CCR2,SLA2,AIM2,IL2RA,IL16,CCL5,TRIM22,CD97,PDCD1,CTLA4,EBI3,ZAP70,LAT,TRAT1,APOBEC3G,FCN1,CCR4,IL7R	0
25	70	126	5	HEMOPOIETIC_OR_LYMPHOID_ORGAN_DEVELOPMENT	0.000369368	CD3D,LCK,MAP4K1,LYN,ZAP70	0.00564313
25	104	126	6	RESPONSE_TO_BIOTIC_STIMULUS	0.000305514	SPN,CCL4,CRTAM,CCL5,TRIM22,APOBEC3G	0.00504099
25	70	126	5	RESPONSE_TO_OTHER_ORGANISM	0.000369368	SPN,CCL4,CCL5,TRIM22,APOBEC3G	0.00564313
25	20	126	6	POSITIVE_REGULATION_OF_T_CELL_ACTIVATION	1.42361e-08	CD28,CD3E,SIRPG,LCK,EBI3,ZAP70	7.3405e-07
25	51	126	4	REGULATION_OF_RESPONSE_TO_STIMULUS	0.00102882	CRTAM,SLA2,TRAT1,APOBEC3G	0.0127871
25	189	126	7	HOMEOSTATIC_PROCESS	0.00138922	CCR1,CD52,CCR2,LCK,LYN,CCL5,CCR4	0.0166102
25	131	126	6	CELLULAR_HOMEOSTASIS	0.00103847	CCR1,CD52,CCR2,LCK,CCL5,CCR4	0.0127871
25	22	126	6	POSITIVE_REGULATION_OF_LYMPHOCYTE_ACTIVATION	2.70135e-08	CD28,CD3E,SIRPG,LCK,EBI3,ZAP70	1.23812e-06
25	21	126	3	ADAPTIVE_IMMUNE_RESPONSE	0.0007828	CRTAM,SLA2,EBI3	0.010251
25	19	126	3	ESTABLISHMENT_AND_OR_MAINTENANCE_OF_CELL_POLARITY	0.000577683	SPN,CCL4,CD3G	0.00794314
25	293	126	33	IMMUNE_SYSTEM_PROCESS	0	CTSS,CCL4,CRTAM,CST7,CCR1,CD2,CD28,CD96,CD3E,CCR2,CD3D,SIT1,SIRPG,LCK,SLA2,MAP4K1,AIM2,LYN,IL2RA,IL16,CCL5,TRIM22,CD97,PDCD1,CTLA4,EBI3,ZAP70,LAT,TRAT1,APOBEC3G,FCN1,CCR4,IL7R	0
25	15	126	3	REGULATION_OF_T_CELL_PROLIFERATION	0.000278307	CD28,CD3E,EBI3	0.00468578
25	41	126	12	T_CELL_ACTIVATION	7.77156e-16	CRTAM,CD2,CD28,CD3E,CD3D,SIT1,SIRPG,LCK,SLA2,EBI3,ZAP70,LAT	2.13718e-13
25	37	126	5	CYTOKINE_BIOSYNTHETIC_PROCESS	1.67608e-05	SPN,CD28,TNFRSF8,EBI3,IRF4	0.000419021
25	283	126	9	RESPONSE_TO_EXTERNAL_STIMULUS	0.000873955	SPN,CCL4,LYZ,CCR1,CCR2,CCL5,CD97,IL18RAP,CCR4	0.0110925
25	140	126	6	CHEMICAL_HOMEOSTASIS	0.00146245	CCR1,CD52,CCR2,LCK,CCL5,CCR4	0.0167496
25	114	126	6	ION_HOMEOSTASIS	0.000500066	CCR1,CD52,CCR2,LCK,CCL5,CCR4	0.00699245
25	33	126	9	REGULATION_OF_LYMPHOCYTE_ACTIVATION	7.49312e-12	CD28,CD3E,SIT1,SIRPG,LCK,SLA2,EBI3,ZAP70,LAT	6.86869e-10
25	68	126	6	POSITIVE_REGULATION_OF_PROTEIN_METABOLIC_PROCESS	2.84952e-05	SPN,CD28,TNFRSF8,LYN,EBI3,IRF4	0.000618646
25	55	126	12	LYMPHOCYTE_ACTIVATION	3.91909e-14	CRTAM,CD2,CD28,CD3E,CD3D,SIT1,SIRPG,LCK,SLA2,EBI3,ZAP70,LAT	8.08312e-12
25	95	126	6	CATION_HOMEOSTASIS	0.000186582	CCR1,CD52,CCR2,LCK,CCL5,CCR4	0.00342067
25	174	126	8	RESPONSE_TO_WOUNDING	0.000148083	CCL4,LYZ,CCR1,CCR2,CCL5,CD97,IL18RAP,CCR4	0.00284113
25	31	126	3	HUMORAL_IMMUNE_RESPONSE	0.00248176	CD28,PDCD1,EBI3	0.0262494
25	137	126	14	REGULATION_OF_MULTICELLULAR_ORGANISMAL_PROCESS	1.47664e-11	CARD11,CRTAM,CD28,CD3E,SIT1,SIRPG,LCK,SLA2,EBI3,ZAP70,LAT,TRAT1,APOBEC3G,IFNG	1.21823e-09
25	147	126	7	REGULATION_OF_CELLULAR_PROTEIN_METABOLIC_PROCESS	0.000313323	SPN,CD28,TNFRSF8,LYN,EBI3,IRF4,TRAT1	0.00506846
25	60	126	12	REGULATION_OF_IMMUNE_SYSTEM_PROCESS	1.2057e-13	CRTAM,CD28,CD3E,SIT1,SIRPG,LCK,SLA2,EBI3,ZAP70,LAT,TRAT1,APOBEC3G	1.98941e-11
25	34	126	5	REGULATION_OF_CYTOKINE_BIOSYNTHETIC_PROCESS	1.09271e-05	SPN,CD28,TNFRSF8,EBI3,IRF4	0.000300495
25	51	126	6	CELLULAR_DEFENSE_RESPONSE	5.29538e-06	SPN,PRF1,CCR2,ITK,CCL5,TRAT1	0.000161803
25	29	126	3	REGULATION_OF_IMMUNE_RESPONSE	0.00204336	CRTAM,SLA2,TRAT1	0.0227807
25	277	126	11	REGULATION_OF_CELL_PROLIFERATION	3.23856e-05	TNFSF13B,CD28,TNFRSF9,CD3E,SLAMF1,SIRPG,TNFRSF8,IL12RB1,LYN,RUNX3,EBI3	0.000685081
26	242	86	9	DEFENSE_RESPONSE	1.41175e-05	AOAH,C3AR1,LILRB2,NCF1,CCR1,CD84,PTAFR,CD40,CD97	0.0038823
26	119	86	6	INFLAMMATORY_RESPONSE	7.84036e-05	AOAH,C3AR1,CCR1,PTAFR,CD40,CD97	0.0161707
26	209	86	14	IMMUNE_RESPONSE	2.24949e-11	GPR65,FYB,CD86,CTSS,LILRB2,IGSF6,CD74,IRF8,CIITA,CCR1,PTAFR,TRIM22,IL16,CD97	9.27914e-09
26	293	86	17	IMMUNE_SYSTEM_PROCESS	1.31151e-12	GPR65,FYB,DOCK2,CD86,CTSS,LILRB2,IGSF6,CD74,IRF8,CIITA,CCR1,TLR4,PTAFR,TRIM22,IL16,IFI16,CD97	1.08199e-09
27	37	76	3	POSITIVE_REGULATION_OF_RESPONSE_TO_STIMULUS	0.00097414	CRTAM,SLA2,TRAT1	0.0196016
27	68	76	10	CELL_ACTIVATION	2.13607e-12	CRTAM,CD2,CD3E,CD3D,SIT1,SIRPG,LCK,SLA2,ZAP70,EBI3	2.9371e-10
27	17	76	3	T_CELL_PROLIFERATION	9.19932e-05	CRTAM,CD3E,EBI3	0.00303578
27	46	76	8	POSITIVE_REGULATION_OF_IMMUNE_SYSTEM_PROCESS	9.40463e-11	CRTAM,CD3E,SIRPG,LCK,SLA2,ZAP70,TRAT1,EBI3	9.69853e-09
27	25	76	3	LYMPHOCYTE_DIFFERENTIATION	0.000301814	CD3D,LCK,ZAP70	0.00803215
27	242	76	10	DEFENSE_RESPONSE	5.55432e-07	CRTAM,CCR2,PRF1,ITK,APOBEC3G,CCR4,TRAT1,CCL5,PTPRCAP,CCR7	3.05488e-05
27	128	76	5	BEHAVIOR	0.000580964	CCR2,CMKLR1,CCR4,CCL5,CCR7	0.0133137
27	26	76	3	POSITIVE_REGULATION_OF_IMMUNE_RESPONSE	0.000339885	CRTAM,SLA2,TRAT1	0.00849713
27	83	76	5	LOCOMOTORY_BEHAVIOR	7.6694e-05	CCR2,CMKLR1,CCR4,CCL5,CCR7	0.00263636
27	15	76	3	T_CELL_DIFFERENTIATION	6.20255e-05	CD3D,LCK,ZAP70	0.00232596
27	27	76	6	REGULATION_OF_T_CELL_ACTIVATION	4.88757e-09	CD3E,SIT1,SIRPG,LCK,ZAP70,EBI3	3.3602e-07
27	59	76	8	POSITIVE_REGULATION_OF_MULTICELLULAR_ORGANISMAL_PROCESS	7.56521e-10	CRTAM,CD3E,SIRPG,LCK,SLA2,ZAP70,TRAT1,EBI3	6.2413e-08
27	36	76	3	LEUKOCYTE_DIFFERENTIATION	0.000898561	CD3D,LCK,ZAP70	0.0185328
27	35	76	3	VIRAL_REPRODUCTION	0.000826815	CXCR6,APOBEC3G,GFI1	0.0179506
27	30	76	4	IMMUNE_EFFECTOR_PROCESS	1.79239e-05	CRTAM,SLA2,APOBEC3G,FCN1	0.000739362
27	61	76	10	LEUKOCYTE_ACTIVATION	6.82343e-13	CRTAM,CD2,CD3E,CD3D,SIT1,SIRPG,LCK,SLA2,ZAP70,EBI3	1.12587e-10
27	20	76	3	ADAPTIVE_IMMUNE_RESPONSE_GO_0002460	0.000152471	CRTAM,SLA2,EBI3	0.00433752
27	93	76	6	CELLULAR_CATION_HOMEOSTASIS	9.54855e-06	CCR2,CD52,LCK,CCR4,CCL5,CCR7	0.000437642
27	206	76	6	POSITIVE_REGULATION_OF_DEVELOPMENTAL_PROCESS	0.000771107	CRTAM,CD2,TNFRSF8,LCK,ZAP70,CD27	0.0171936
27	209	76	14	IMMUNE_RESPONSE	3.8709e-12	CRTAM,CCR2,CMKLR1,PTGER4,CD96,SLA2,APOBEC3G,ZAP70,CCR4,TRAT1,IL7R,CCL5,EBI3,FCN1	4.56214e-10
27	20	76	5	POSITIVE_REGULATION_OF_T_CELL_ACTIVATION	5.30929e-08	CD3E,SIRPG,LCK,ZAP70,EBI3	3.36936e-06
27	51	76	4	REGULATION_OF_RESPONSE_TO_STIMULUS	0.000150256	CRTAM,SLA2,APOBEC3G,TRAT1	0.00433752
27	189	76	6	HOMEOSTATIC_PROCESS	0.000490361	CCR2,CD52,LCK,CCR4,CCL5,CCR7	0.0115585
27	131	76	6	CELLULAR_HOMEOSTASIS	6.67977e-05	CCR2,CD52,LCK,CCR4,CCL5,CCR7	0.00239601
27	22	76	5	POSITIVE_REGULATION_OF_LYMPHOCYTE_ACTIVATION	8.94383e-08	CD3E,SIRPG,LCK,ZAP70,EBI3	5.27047e-06
27	21	76	3	ADAPTIVE_IMMUNE_RESPONSE	0.000177206	CRTAM,SLA2,EBI3	0.00487316
27	293	76	20	IMMUNE_SYSTEM_PROCESS	0	CRTAM,CD2,CCR2,CMKLR1,PTGER4,CD96,CD3E,CD3D,SIT1,SIRPG,LCK,SLA2,APOBEC3G,ZAP70,CCR4,TRAT1,IL7R,CCL5,EBI3,FCN1	0
27	41	76	10	T_CELL_ACTIVATION	9.21485e-15	CRTAM,CD2,CD3E,CD3D,SIT1,SIRPG,LCK,SLA2,ZAP70,EBI3	3.80113e-12
27	140	76	6	CHEMICAL_HOMEOSTASIS	9.65774e-05	CCR2,CD52,LCK,CCR4,CCL5,CCR7	0.00306448
27	114	76	6	ION_HOMEOSTASIS	3.06017e-05	CCR2,CD52,LCK,CCR4,CCL5,CCR7	0.00120221
27	33	76	7	REGULATION_OF_LYMPHOCYTE_ACTIVATION	3.36808e-10	CD3E,SIT1,SIRPG,LCK,SLA2,ZAP70,EBI3	3.0874e-08
27	55	76	10	LYMPHOCYTE_ACTIVATION	2.2693e-13	CRTAM,CD2,CD3E,CD3D,SIT1,SIRPG,LCK,SLA2,ZAP70,EBI3	6.24056e-11
27	95	76	6	CATION_HOMEOSTASIS	1.07966e-05	CCR2,CD52,LCK,CCR4,CCL5,CCR7	0.000468798
27	137	76	10	REGULATION_OF_MULTICELLULAR_ORGANISMAL_PROCESS	2.52075e-09	CRTAM,CD3E,SIT1,SIRPG,LCK,SLA2,APOBEC3G,ZAP70,TRAT1,EBI3	1.89056e-07
27	60	76	10	REGULATION_OF_IMMUNE_SYSTEM_PROCESS	5.72875e-13	CRTAM,CD3E,SIT1,SIRPG,LCK,SLA2,APOBEC3G,ZAP70,TRAT1,EBI3	1.12587e-10
27	51	76	5	CELLULAR_DEFENSE_RESPONSE	7.07867e-06	CCR2,PRF1,ITK,TRAT1,CCL5	0.000343524
27	29	76	3	REGULATION_OF_IMMUNE_RESPONSE	0.000472249	CRTAM,SLA2,TRAT1	0.011459
28	30	74	3	POSITIVE_REGULATION_OF_TRANSLATION	0.000483371	SPN,CD28,IRF4	0.0234577
28	68	74	5	CELL_ACTIVATION	2.57244e-05	CD28,LAX1,LAT,CD7,NLRC3	0.0030318
28	22	74	3	POSITIVE_REGULATION_OF_CYTOKINE_BIOSYNTHETIC_PROCESS	0.000188858	SPN,CD28,IRF4	0.0155808
28	38	74	3	CYTOKINE_METABOLIC_PROCESS	0.000975105	SPN,CD28,IRF4	0.0335192
28	242	74	7	DEFENSE_RESPONSE	0.000244652	SPN,SP140,LYZ,CCL4,IL18RAP,CXCL9,PLA2G2D	0.0170625
28	27	74	3	REGULATION_OF_T_CELL_ACTIVATION	0.000352128	CD28,LAX1,LAT	0.0202203
28	65	74	4	CYTOKINE_PRODUCTION	0.000347561	SPN,CD28,IRF4,IFNG	0.0202203
28	61	74	5	LEUKOCYTE_ACTIVATION	1.50982e-05	CD28,LAX1,LAT,CD7,NLRC3	0.00207601
28	119	74	5	INFLAMMATORY_RESPONSE	0.000367641	LYZ,CCL4,IL18RAP,CXCL9,PLA2G2D	0.0202203
28	209	74	12	IMMUNE_RESPONSE	6.59032e-10	CST7,CCL4,POU2F2,CD28,AIM2,IL2RA,LAX1,PDCD1,CTLA4,CTSW,LAT,CD7	2.71851e-07
28	293	74	14	IMMUNE_SYSTEM_PROCESS	2.43665e-10	CST7,CCL4,POU2F2,CD28,MAP4K1,AIM2,IL2RA,LAX1,PDCD1,CTLA4,CTSW,LAT,CD7,NLRC3	2.01024e-07
28	41	74	5	T_CELL_ACTIVATION	2.0605e-06	CD28,LAX1,LAT,CD7,NLRC3	0.000424978
28	37	74	3	CYTOKINE_BIOSYNTHETIC_PROCESS	0.000901446	SPN,CD28,IRF4	0.0323345
28	283	74	7	RESPONSE_TO_EXTERNAL_STIMULUS	0.000626898	SPN,LYZ,CCL4,IL18RAP,CXCL9,PLA2G2D,XCL1	0.0264994
28	33	74	3	REGULATION_OF_LYMPHOCYTE_ACTIVATION	0.000642409	CD28,LAX1,LAT	0.0264994
28	55	74	5	LYMPHOCYTE_ACTIVATION	9.04332e-06	CD28,LAX1,LAT,CD7,NLRC3	0.00149215
28	31	74	3	HUMORAL_IMMUNE_RESPONSE	0.000533185	POU2F2,CD28,PDCD1	0.0244377
28	34	74	3	REGULATION_OF_CYTOKINE_BIOSYNTHETIC_PROCESS	0.000701978	SPN,CD28,IRF4	0.0267003
29	26	116	4	REGULATION_OF_CELL_MIGRATION	5.27946e-05	THY1,TBX5,LAMB1,NEXN	0.029934
29	87	116	6	CELL_MIGRATION	7.25674e-05	THY1,TBX5,FEZ1,LAMB1,GLI2,NEXN	0.029934
31	95	71	9	SKELETAL_DEVELOPMENT	8.80946e-10	COL1A2,SPARC,AEBP1,COL10A1,RUNX2,EVC,INHBA,GLI2,COL12A1	7.26781e-07
31	126	71	5	TISSUE_DEVELOPMENT	0.000394586	COL5A2,SPARC,COL1A1,RUNX2,GLI2	0.0406917
31	28	71	3	BONE_REMODELING	0.0003478	SPARC,RUNX2,GLI2	0.0406917
31	29	71	3	TISSUE_REMODELING	0.000386559	SPARC,RUNX2,GLI2	0.0406917
32	68	120	5	CELL_ACTIVATION	0.000257308	CD28,LST1,LAT,NLRC3,CD1D	0.0235866
32	242	120	9	DEFENSE_RESPONSE	0.000195529	AOAH,AIF1,MNDA,RNASE6,SPN,SP140,LY96,CCR4,CD1D	0.0235866
32	65	120	5	CYTOKINE_PRODUCTION	0.000207991	CARD11,SRGN,SPN,CD28,TNFRSF8	0.0235866
32	15	120	3	ACTIVATION_OF_NF_KAPPAB_TRANSCRIPTION_FACTOR	0.000241029	CARD11,PRKCQ,NLRC3	0.0235866
32	61	120	5	LEUKOCYTE_ACTIVATION	0.000153841	CD28,LST1,LAT,NLRC3,CD1D	0.0235866
32	209	120	15	IMMUNE_RESPONSE	2.0923e-10	FYB,GPR65,IRF8,NCF4,IGSF6,CD28,PTGER4,POU2F2,IL16,LAT,CMKLR1,IL7R,CCR4,FCN1,CD1D	8.63072e-08
32	293	120	20	IMMUNE_SYSTEM_PROCESS	3.89022e-13	HCLS1,FYB,DOCK2,GPR65,IRF8,NCF4,IGSF6,CD28,PTGER4,MAP4K1,LST1,POU2F2,IL16,LAT,CMKLR1,IL7R,CCR4,NLRC3,FCN1,CD1D	3.20943e-10
32	41	120	4	T_CELL_ACTIVATION	0.00037064	CD28,LAT,NLRC3,CD1D	0.0305778
32	55	120	5	LYMPHOCYTE_ACTIVATION	9.36218e-05	CD28,LST1,LAT,NLRC3,CD1D	0.0193095
33	41	107	4	RESPONSE_TO_VIRUS	0.00023916	LILRB1,CCL5,CCL4,TRIM22	0.00789636
33	113	107	5	POSITIVE_REGULATION_OF_SIGNAL_TRANSDUCTION	0.00155534	FASLG,CD40,CD27,CASP1,APOL3	0.0377399
33	140	107	6	MULTI_ORGANISM_PROCESS	0.000623872	LILRB1,HLA-DPB1,PRF1,CCL5,CCL4,TRIM22	0.0169545
33	68	107	7	CELL_ACTIVATION	7.00713e-07	CD2,CD3D,CD3E,SIT1,LCK,SIRPG,ZAP70	6.42321e-05
33	46	107	4	POSITIVE_REGULATION_OF_IMMUNE_SYSTEM_PROCESS	0.000374519	CD3E,LCK,SIRPG,ZAP70	0.0114436
33	25	107	3	LYMPHOCYTE_DIFFERENTIATION	0.000822342	CD3D,LCK,ZAP70	0.0205586
33	68	107	4	HEMOPOIESIS	0.00164874	CD3D,LCK,ZAP70,SPI1	0.0388631
33	72	107	4	IMMUNE_SYSTEM_DEVELOPMENT	0.00203597	CD3D,LCK,ZAP70,SPI1	0.0442019
33	242	107	13	DEFENSE_RESPONSE	2.87223e-08	NCF1,LILRB2,ITK,PRF1,LYZ,CD40,CCL5,CCL4,PTPRCAP,CXCL9,IL18RAP,CD97,APOL3	5.92397e-06
33	15	107	3	T_CELL_DIFFERENTIATION	0.000171746	CD3D,LCK,ZAP70	0.00674715
33	27	107	5	REGULATION_OF_T_CELL_ACTIVATION	1.48531e-06	CD3E,SIT1,LCK,SIRPG,ZAP70	0.000122538
33	59	107	5	POSITIVE_REGULATION_OF_MULTICELLULAR_ORGANISMAL_PROCESS	7.62227e-05	CD3E,LCK,SIRPG,ZAP70,IFNG	0.00349354
33	36	107	3	LEUKOCYTE_DIFFERENTIATION	0.0024055	CD3D,LCK,ZAP70	0.0496135
33	76	107	4	POSITIVE_REGULATION_OF_I_KAPPAB_KINASE_NF_KAPPAB_CASCADE	0.00248195	FASLG,CD40,CASP1,APOL3	0.0499417
33	61	107	7	LEUKOCYTE_ACTIVATION	3.29103e-07	CD2,CD3D,CD3E,SIT1,LCK,SIRPG,ZAP70	3.87872e-05
33	119	107	8	INFLAMMATORY_RESPONSE	2.8994e-06	LYZ,CD40,CCL5,CCL4,CXCL9,IL18RAP,CD97,APOL3	0.000199334
33	206	107	8	POSITIVE_REGULATION_OF_DEVELOPMENTAL_PROCESS	0.000151987	CD2,LCK,FASLG,ZAP70,CD27,TNFRSF9,LTA,RUNX3	0.00626945
33	209	107	13	IMMUNE_RESPONSE	4.96182e-09	CD86,CTSS,LILRB2,CIITA,CD74,CCL5,ZAP70,CCL4,TRIM22,AIM2,CTLA4,IL2RA,CD97	2.04675e-06
33	70	107	4	HEMOPOIETIC_OR_LYMPHOID_ORGAN_DEVELOPMENT	0.00183528	CD3D,LCK,ZAP70,SPI1	0.0409217
33	70	107	4	RESPONSE_TO_OTHER_ORGANISM	0.00183528	LILRB1,CCL5,CCL4,TRIM22	0.0409217
33	20	107	4	POSITIVE_REGULATION_OF_T_CELL_ACTIVATION	1.29054e-05	CD3E,LCK,SIRPG,ZAP70	0.000709798
33	22	107	4	POSITIVE_REGULATION_OF_LYMPHOCYTE_ACTIVATION	1.92622e-05	CD3E,LCK,SIRPG,ZAP70	0.000993206
33	293	107	21	IMMUNE_SYSTEM_PROCESS	3.21965e-15	CD86,CTSS,LILRB2,ITGB2,CD2,CIITA,CD3D,CD3E,SIT1,LCK,CD74,SIRPG,CCL5,ZAP70,CCL4,SPI1,TRIM22,AIM2,CTLA4,IL2RA,CD97	2.65621e-12
33	41	107	7	T_CELL_ACTIVATION	1.91631e-08	CD2,CD3D,CD3E,SIT1,LCK,SIRPG,ZAP70	5.26984e-06
33	283	107	9	RESPONSE_TO_EXTERNAL_STIMULUS	0.000263216	ITGB2,LYZ,CD40,CCL5,CCL4,CXCL9,IL18RAP,CD97,APOL3	0.00835205
33	33	107	5	REGULATION_OF_LYMPHOCYTE_ACTIVATION	4.2141e-06	CD3E,SIT1,LCK,SIRPG,ZAP70	0.000267434
33	55	107	7	LYMPHOCYTE_ACTIVATION	1.58792e-07	CD2,CD3D,CD3E,SIT1,LCK,SIRPG,ZAP70	2.62007e-05
33	174	107	8	RESPONSE_TO_WOUNDING	4.66941e-05	LYZ,CD40,CCL5,CCL4,CXCL9,IL18RAP,CD97,APOL3	0.00226604
33	137	107	6	REGULATION_OF_MULTICELLULAR_ORGANISMAL_PROCESS	0.000556428	CD3E,SIT1,LCK,SIRPG,ZAP70,IFNG	0.0158294
33	60	107	5	REGULATION_OF_IMMUNE_SYSTEM_PROCESS	8.26625e-05	CD3E,SIT1,LCK,SIRPG,ZAP70	0.00358929
33	51	107	6	CELLULAR_DEFENSE_RESPONSE	2.04511e-06	NCF1,LILRB2,ITK,PRF1,CCL5,CXCL9	0.000153383
34	37	50	4	POSITIVE_REGULATION_OF_RESPONSE_TO_STIMULUS	7.90863e-06	CRTAM,SLA2,TRAT1,CD79A	0.000466044
34	68	50	6	CELL_ACTIVATION	1.21841e-07	CRTAM,SLA2,EBI3,LAX1,CD7,CD79A	1.67531e-05
34	46	50	5	POSITIVE_REGULATION_OF_IMMUNE_SYSTEM_PROCESS	5.14488e-07	CRTAM,SLA2,EBI3,TRAT1,CD79A	4.71614e-05
34	242	50	6	DEFENSE_RESPONSE	0.000184499	CRTAM,CCR2,APOBEC3G,TRAT1,PLA2G2D,CCR7	0.00724816
34	26	50	4	POSITIVE_REGULATION_OF_IMMUNE_RESPONSE	1.84143e-06	CRTAM,SLA2,TRAT1,CD79A	0.000126598
34	65	50	3	CYTOKINE_PRODUCTION	0.00149293	CRTAM,IRF4,EBI3	0.0460985
34	59	50	5	POSITIVE_REGULATION_OF_MULTICELLULAR_ORGANISMAL_PROCESS	1.81625e-06	CRTAM,SLA2,EBI3,TRAT1,CD79A	0.000126598
34	30	50	3	IMMUNE_EFFECTOR_PROCESS	0.000151177	CRTAM,SLA2,APOBEC3G	0.00656427
34	61	50	6	LEUKOCYTE_ACTIVATION	6.29593e-08	CRTAM,SLA2,EBI3,LAX1,CD7,CD79A	1.03883e-05
34	20	50	3	ADAPTIVE_IMMUNE_RESPONSE_GO_0002460	4.35033e-05	CRTAM,SLA2,EBI3	0.00211119
34	16	50	3	ACTIVATION_OF_IMMUNE_RESPONSE	2.1581e-05	SLA2,TRAT1,CD79A	0.00118695
34	17	50	3	B_CELL_ACTIVATION	2.61412e-05	SLA2,LAX1,CD79A	0.00134791
34	209	50	15	IMMUNE_RESPONSE	2.22045e-16	CRTAM,CCR2,CD96,CST7,SLA2,APOBEC3G,EBI3,TRAT1,CTSW,PDCD1,LAX1,CD7,CD79B,CD79A,POU2AF1	1.83187e-13
34	51	50	5	REGULATION_OF_RESPONSE_TO_STIMULUS	8.70224e-07	CRTAM,SLA2,APOBEC3G,TRAT1,CD79A	7.17935e-05
34	21	50	3	ADAPTIVE_IMMUNE_RESPONSE	5.06294e-05	CRTAM,SLA2,EBI3	0.00232051
34	293	50	16	IMMUNE_SYSTEM_PROCESS	1.55431e-15	CRTAM,CCR2,CD96,CST7,SLA2,APOBEC3G,EBI3,TRAT1,LRMP,CTSW,PDCD1,LAX1,CD7,CD79B,CD79A,POU2AF1	6.41154e-13
34	41	50	5	T_CELL_ACTIVATION	2.84976e-07	CRTAM,SLA2,EBI3,LAX1,CD7	3.35865e-05
34	33	50	3	REGULATION_OF_LYMPHOCYTE_ACTIVATION	0.000201669	SLA2,EBI3,LAX1	0.0075626
34	55	50	6	LYMPHOCYTE_ACTIVATION	3.33944e-08	CRTAM,SLA2,EBI3,LAX1,CD7,CD79A	6.88758e-06
34	31	50	3	HUMORAL_IMMUNE_RESPONSE	0.000166965	EBI3,PDCD1,POU2AF1	0.0068873
34	137	50	7	REGULATION_OF_MULTICELLULAR_ORGANISMAL_PROCESS	4.39219e-07	CRTAM,SLA2,APOBEC3G,EBI3,TRAT1,LAX1,CD79A	4.52945e-05
34	60	50	7	REGULATION_OF_IMMUNE_SYSTEM_PROCESS	1.35056e-09	CRTAM,SLA2,APOBEC3G,EBI3,TRAT1,LAX1,CD79A	3.71404e-07
34	29	50	4	REGULATION_OF_IMMUNE_RESPONSE	2.90304e-06	CRTAM,SLA2,TRAT1,CD79A	0.000184231
35	242	82	10	DEFENSE_RESPONSE	1.13945e-06	AIF1,MNDA,C3AR1,CCR1,AOAH,CD300C,RNASE6,CD84,PTAFR,NLRP3	0.000313349
35	119	82	6	INFLAMMATORY_RESPONSE	5.9986e-05	AIF1,C3AR1,CCR1,AOAH,PTAFR,NLRP3	0.0123721
35	209	82	13	IMMUNE_RESPONSE	1.68146e-10	NCF4,GPR65,CCR1,CTSS,IGSF6,FYB,IRF8,CMKLR1,PTGER4,PTAFR,LAT2,IL16,LY86	6.93604e-08
35	293	82	16	IMMUNE_SYSTEM_PROCESS	7.52198e-12	NCF4,GPR65,CCR1,CTSS,IGSF6,LST1,DOCK2,FYB,IRF8,TLR4,CMKLR1,PTGER4,PTAFR,LAT2,IL16,LY86	6.20564e-09
35	283	82	8	RESPONSE_TO_EXTERNAL_STIMULUS	0.000208699	AIF1,C3AR1,CCR1,DOCK2,AOAH,CMKLR1,PTAFR,NLRP3	0.0344353
36	30	61	3	POSITIVE_REGULATION_OF_TRANSLATION	0.000273325	SPN,CD28,TLR1	0.0140933
36	113	61	4	POSITIVE_REGULATION_OF_SIGNAL_TRANSDUCTION	0.00134603	HCLS1,CD40,LYN,CASP1	0.0326609
36	68	61	3	CELL_ACTIVATION	0.00300863	CD28,CRTAM,SLA2	0.048669
36	46	61	3	POSITIVE_REGULATION_OF_IMMUNE_SYSTEM_PROCESS	0.000973727	CD28,CRTAM,SLA2	0.0271958
36	68	61	4	HEMOPOIESIS	0.000196274	HCLS1,LYN,IFI16,MAP4K1	0.0129398
36	72	61	4	IMMUNE_SYSTEM_DEVELOPMENT	0.000244826	HCLS1,LYN,IFI16,MAP4K1	0.0134654
36	22	61	3	POSITIVE_REGULATION_OF_CYTOKINE_BIOSYNTHETIC_PROCESS	0.000106215	SPN,CD28,TLR1	0.00876277
36	38	61	3	CYTOKINE_METABOLIC_PROCESS	0.000554357	SPN,CD28,TLR1	0.0198845
36	242	61	9	DEFENSE_RESPONSE	7.67564e-07	NCF1,LY96,LYZ,SPN,CCL4,CD40,CRTAM,SP140,CD97	0.00021108
36	156	61	5	REGULATION_OF_PROTEIN_METABOLIC_PROCESS	0.000518392	HCLS1,SPN,CD28,LYN,TLR1	0.0194397
36	201	61	6	REGULATION_OF_SIGNAL_TRANSDUCTION	0.000204879	HCLS1,FGD2,CD40,LYN,CASP1,SLA2	0.0129398
36	65	61	4	CYTOKINE_PRODUCTION	0.00016473	SPN,CD28,CRTAM,TLR1	0.0123548
36	59	61	3	POSITIVE_REGULATION_OF_MULTICELLULAR_ORGANISMAL_PROCESS	0.00200519	CD28,CRTAM,SLA2	0.0393876
36	33	61	3	MYELOID_CELL_DIFFERENTIATION	0.000363989	HCLS1,LYN,IFI16	0.0164179
36	66	61	5	POSITIVE_REGULATION_OF_CELLULAR_PROTEIN_METABOLIC_PROCESS	8.59696e-06	HCLS1,SPN,CD28,LYN,TLR1	0.00164383
36	61	61	3	LEUKOCYTE_ACTIVATION	0.00220657	CD28,CRTAM,SLA2	0.0405518
36	119	61	4	INFLAMMATORY_RESPONSE	0.0016289	LYZ,CCL4,CD40,CD97	0.034646
36	209	61	11	IMMUNE_RESPONSE	1.06139e-09	CCL4,POU2F2,CD28,CRTAM,AIM2,IL2RA,TRIM22,CD96,CD97,SLA2,CD274	4.37825e-07
36	70	61	4	HEMOPOIETIC_OR_LYMPHOID_ORGAN_DEVELOPMENT	0.000219584	HCLS1,LYN,IFI16,MAP4K1	0.0129398
36	208	61	5	POSITIVE_REGULATION_OF_METABOLIC_PROCESS	0.00187668	HCLS1,SPN,CD28,LYN,TLR1	0.0377625
36	104	61	4	RESPONSE_TO_BIOTIC_STIMULUS	0.00098894	SPN,CCL4,CRTAM,TRIM22	0.0271958
36	54	61	3	PEPTIDYL_AMINO_ACID_MODIFICATION	0.00155315	HCLS1,LYN,MAP4K1	0.034646
36	19	61	3	ESTABLISHMENT_AND_OR_MAINTENANCE_OF_CELL_POLARITY	6.74429e-05	SPN,CCL4,CD3G	0.00618227
36	293	61	15	IMMUNE_SYSTEM_PROCESS	9.46798e-13	HCLS1,CCL4,POU2F2,CD28,CRTAM,AIM2,LYN,IL2RA,IFI16,TRIM22,CD96,CD97,SLA2,MAP4K1,CD274	7.81109e-10
36	41	61	3	T_CELL_ACTIVATION	0.000694186	CD28,CRTAM,SLA2	0.0220459
36	37	61	3	CYTOKINE_BIOSYNTHETIC_PROCESS	0.000512137	SPN,CD28,TLR1	0.0194397
36	203	61	5	POSITIVE_REGULATION_OF_CELLULAR_METABOLIC_PROCESS	0.00168674	HCLS1,SPN,CD28,LYN,TLR1	0.0347889
36	68	61	5	POSITIVE_REGULATION_OF_PROTEIN_METABOLIC_PROCESS	9.9626e-06	HCLS1,SPN,CD28,LYN,TLR1	0.00164383
36	55	61	3	LYMPHOCYTE_ACTIVATION	0.00163781	CD28,CRTAM,SLA2	0.034646
36	147	61	5	REGULATION_OF_CELLULAR_PROTEIN_METABOLIC_PROCESS	0.000394951	HCLS1,SPN,CD28,LYN,TLR1	0.0164179
36	60	61	3	REGULATION_OF_IMMUNE_SYSTEM_PROCESS	0.00210438	CD28,CRTAM,SLA2	0.0403747
36	34	61	3	REGULATION_OF_CYTOKINE_BIOSYNTHETIC_PROCESS	0.000398009	SPN,CD28,TLR1	0.0164179
36	51	61	3	CELLULAR_DEFENSE_RESPONSE	0.00131584	NCF1,LY96,SPN	0.0326609
37	86	137	6	MUSCLE_DEVELOPMENT	0.000170428	ADAM12,COL6A3,AEBP1,ITGA11,SGCD,EVC	0.0234338
37	95	137	10	SKELETAL_DEVELOPMENT	2.28885e-08	COL1A2,SPARC,FBN1,POSTN,AEBP1,COL10A1,EVC,GLI2,RUNX2,COL12A1	4.72075e-06
37	126	137	7	TISSUE_DEVELOPMENT	0.000203468	COL5A2,SPARC,COL1A1,GLI2,CTGF,SNAI2,RUNX2	0.0239801
39	242	90	14	DEFENSE_RESPONSE	2.98965e-10	LILRB2,AIF1,MNDA,C3AR1,TYROBP,NCF1,NCF2,RNASE6,NLRC4,CD300C,CCL4,LYZ,CD84,PTAFR	8.22153e-08
39	209	90	16	IMMUNE_RESPONSE	1.9118e-13	CD86,LILRB2,NCF4,GPR65,IGSF6,FYB,IRF8,CCL4,CMKLR1,FCGR2B,FCGR1A,PTGER4,PTAFR,IL16,AIM2,LY86	7.88619e-11
39	293	90	20	IMMUNE_SYSTEM_PROCESS	1.11022e-15	CD86,LILRB2,SPI1,NCF4,GPR65,IGSF6,DOCK2,FYB,LST1,IRF8,CCL4,TLR4,CMKLR1,FCGR2B,FCGR1A,PTGER4,PTAFR,IL16,AIM2,LY86	9.15934e-13
39	51	90	6	CELLULAR_DEFENSE_RESPONSE	7.37565e-07	LILRB2,MNDA,TYROBP,NCF1,NCF2,CD300C	0.000152123
40	132	62	6	POSITIVE_REGULATION_OF_CELL_PROLIFERATION	2.17671e-05	TNFSF13B,CD28,IL12RB1,LYN,CD3E,SIRPG	0.00138138
40	68	62	7	CELL_ACTIVATION	1.56294e-08	CD28,CD2,CD3E,CD3D,SIRPG,SIT1,LCK	2.57884e-06
40	46	62	4	POSITIVE_REGULATION_OF_IMMUNE_SYSTEM_PROCESS	4.49728e-05	CD28,CD3E,SIRPG,LCK	0.00231891
40	68	62	4	HEMOPOIESIS	0.000209065	LYN,MAP4K1,CD3D,LCK	0.00862394
40	72	62	4	IMMUNE_SYSTEM_DEVELOPMENT	0.000260724	LYN,MAP4K1,CD3D,LCK	0.00935207
40	242	62	7	DEFENSE_RESPONSE	7.93487e-05	CCR1,SPN,CD40,SP140,CCR2,ITK,CD97	0.00385074
40	27	62	5	REGULATION_OF_T_CELL_ACTIVATION	9.57756e-08	CD28,CD3E,SIRPG,SIT1,LCK	1.31691e-05
40	59	62	4	POSITIVE_REGULATION_OF_MULTICELLULAR_ORGANISMAL_PROCESS	0.000120277	CD28,CD3E,SIRPG,LCK	0.00551271
40	61	62	7	LEUKOCYTE_ACTIVATION	7.20103e-09	CD28,CD2,CD3E,CD3D,SIRPG,SIT1,LCK	1.48521e-06
40	209	62	7	IMMUNE_RESPONSE	3.1332e-05	CTSS,CCR1,CD28,POU2F2,CCR2,TRIM22,CD97	0.00181062
40	70	62	4	HEMOPOIETIC_OR_LYMPHOID_ORGAN_DEVELOPMENT	0.000233869	LYN,MAP4K1,CD3D,LCK	0.00877009
40	20	62	4	POSITIVE_REGULATION_OF_T_CELL_ACTIVATION	1.4523e-06	CD28,CD3E,SIRPG,LCK	0.000133127
40	22	62	4	POSITIVE_REGULATION_OF_LYMPHOCYTE_ACTIVATION	2.17854e-06	CD28,CD3E,SIRPG,LCK	0.00017973
40	293	62	15	IMMUNE_SYSTEM_PROCESS	1.22624e-12	CTSS,CCR1,CD28,POU2F2,CCR2,CD2,LYN,MAP4K1,TRIM22,CD97,CD3E,CD3D,SIRPG,SIT1,LCK	1.01165e-09
40	41	62	7	T_CELL_ACTIVATION	3.96891e-10	CD28,CD2,CD3E,CD3D,SIRPG,SIT1,LCK	1.63717e-07
40	33	62	5	REGULATION_OF_LYMPHOCYTE_ACTIVATION	2.76026e-07	CD28,CD3E,SIRPG,SIT1,LCK	3.25316e-05
40	55	62	7	LYMPHOCYTE_ACTIVATION	3.41775e-09	CD28,CD2,CD3E,CD3D,SIRPG,SIT1,LCK	9.3988e-07
40	137	62	5	REGULATION_OF_MULTICELLULAR_ORGANISMAL_PROCESS	0.00030806	CD28,CD3E,SIRPG,SIT1,LCK	0.0105896
40	60	62	5	REGULATION_OF_IMMUNE_SYSTEM_PROCESS	5.8086e-06	CD28,CD3E,SIRPG,SIT1,LCK	0.000399341
40	51	62	3	CELLULAR_DEFENSE_RESPONSE	0.0013793	SPN,CCR2,ITK	0.0437662
40	277	62	7	REGULATION_OF_CELL_PROLIFERATION	0.000183618	TNFSF13B,CD28,IL12RB1,LYN,CD3E,SIRPG,RUNX3	0.00797291
41	209	58	7	IMMUNE_RESPONSE	2.01218e-05	CST7,CCL5,EBI3,APOBEC3G,CCR4,IL7R,CD1D	0.00830025
41	293	58	9	IMMUNE_SYSTEM_PROCESS	2.41353e-06	HCLS1,CST7,CCL5,EBI3,APOBEC3G,CCR4,IL7R,LRMP,CD1D	0.00199116
42	209	55	6	IMMUNE_RESPONSE	0.00014199	CRTAM,IL2RA,CD96,CTLA4,SLA2,ETS1	0.019415
42	293	55	7	IMMUNE_SYSTEM_PROCESS	0.000120636	CRTAM,IL2RA,IFI16,CD96,CTLA4,SLA2,ETS1	0.019415
43	242	157	14	DEFENSE_RESPONSE	4.24432e-07	AIF1,AOAH,RNASE6,SPN,MNDA,SP140,NCF1,CD40,LILRB2,CCR4,CD1D,LY96,CD97,PTAFR	0.000116719
43	83	157	6	LOCOMOTORY_BEHAVIOR	0.000293616	DOCK2,SPN,CMKLR1,ITGB2,CCR4,PTAFR	0.0403723
43	209	157	21	IMMUNE_RESPONSE	1.08802e-14	NCF4,IRF8,FYB,GPR65,CTSS,CD28,POU2F2,PTGER4,CIITA,IL16,CD74,CD86,LILRB2,IGSF6,CMKLR1,CCR4,IL7R,CD1D,TRIM22,CD97,PTAFR	4.48808e-12
43	293	157	26	IMMUNE_SYSTEM_PROCESS	1.11022e-16	HCLS1,NCF4,LST1,DOCK2,IRF8,FYB,GPR65,CTSS,CD28,POU2F2,PTGER4,CIITA,IL16,CD74,CD86,LILRB2,IGSF6,CMKLR1,ITGB2,CCR4,IL7R,CD1D,TRIM22,SPI1,CD97,PTAFR	9.15934e-14
43	283	157	11	RESPONSE_TO_EXTERNAL_STIMULUS	0.000283171	AIF1,AOAH,DOCK2,SPN,CD40,CMKLR1,ITGB2,CCR4,CD1D,CD97,PTAFR	0.0403723
43	51	157	5	CELLULAR_DEFENSE_RESPONSE	0.000230067	SPN,MNDA,NCF1,LILRB2,LY96	0.0403723
44	30	149	5	POSITIVE_REGULATION_OF_TRANSLATION	1.30337e-05	EBI3,TNFRSF8,IRF4,LTB,DAZL	0.000423821
44	41	149	4	RESPONSE_TO_VIRUS	0.000838249	APOBEC3G,CCL5,CCL4,CCL19	0.0109771
44	37	149	4	POSITIVE_REGULATION_OF_RESPONSE_TO_STIMULUS	0.000564534	CRTAM,SLA2,TRAT1,CD79A	0.00862483
44	17	149	3	VIRAL_GENOME_REPLICATION	0.00067018	CXCR6,APOBEC3G,CCL4	0.00921497
44	68	149	15	CELL_ACTIVATION	2.22045e-16	CD3E,CD2,CD3D,CRTAM,SLA2,SIT1,EBI3,LCK,SIRPG,ZAP70,LAT,LAX1,CD7,NLRC3,CD79A	3.05311e-14
44	17	149	3	T_CELL_PROLIFERATION	0.00067018	CD3E,CRTAM,EBI3	0.00921497
44	46	149	9	POSITIVE_REGULATION_OF_IMMUNE_SYSTEM_PROCESS	8.72822e-10	CD3E,CRTAM,SLA2,EBI3,LCK,SIRPG,ZAP70,TRAT1,CD79A	5.53906e-08
44	25	149	4	LYMPHOCYTE_DIFFERENTIATION	0.000119102	CD3D,LCK,ZAP70,CD79A	0.00265565
44	68	149	7	HEMOPOIESIS	6.44262e-06	CD3D,LCK,MAP4K1,ZAP70,LRMP,CD79A,MAL	0.000253103
44	72	149	7	IMMUNE_SYSTEM_DEVELOPMENT	9.45678e-06	CD3D,LCK,MAP4K1,ZAP70,LRMP,CD79A,MAL	0.000339211
44	22	149	4	POSITIVE_REGULATION_OF_CYTOKINE_BIOSYNTHETIC_PROCESS	7.05604e-05	EBI3,TNFRSF8,IRF4,LTB	0.00166321
44	26	149	3	VIRAL_INFECTIOUS_CYCLE	0.00239313	CXCR6,APOBEC3G,CCL4	0.0290343
44	30	149	3	VIRAL_REPRODUCTIVE_PROCESS	0.00362547	CXCR6,APOBEC3G,CCL4	0.0421269
44	38	149	4	CYTOKINE_METABOLIC_PROCESS	0.000625899	EBI3,TNFRSF8,IRF4,LTB	0.00921497
44	83	149	5	REGULATION_OF_TRANSLATION	0.00170901	EBI3,TNFRSF8,IRF4,LTB,DAZL	0.0210438
44	242	149	15	DEFENSE_RESPONSE	3.22721e-08	CRTAM,CCR2,ITK,PRF1,APOBEC3G,PTPRCAP,CCL5,TRAT1,LYZ,CCR7,CXCL9,IL18RAP,PLA2G2D,CCL4,CD19	1.90175e-06
44	12	149	3	CALCIUM_MEDIATED_SIGNALING	0.000225245	SLA2,TRAT1,LAT	0.00422334
44	128	149	8	BEHAVIOR	5.58993e-05	CCR2,CCL5,CCR7,CXCL9,XCL1,CNR2,CCL19,PTGDS	0.001411
44	26	149	4	POSITIVE_REGULATION_OF_IMMUNE_RESPONSE	0.000139626	CRTAM,SLA2,TRAT1,CD79A	0.00287978
44	83	149	6	LOCOMOTORY_BEHAVIOR	0.000221379	CCR2,CCL5,CCR7,CXCL9,XCL1,CCL19	0.00422334
44	15	149	3	T_CELL_DIFFERENTIATION	0.000455312	CD3D,LCK,ZAP70	0.00765305
44	27	149	8	REGULATION_OF_T_CELL_ACTIVATION	2.09896e-10	CD3E,SIT1,EBI3,LCK,SIRPG,ZAP70,LAT,LAX1	1.57422e-08
44	65	149	6	CYTOKINE_PRODUCTION	5.64597e-05	CRTAM,EBI3,TNFRSF8,IRF4,LTB,IFNG	0.001411
44	59	149	10	POSITIVE_REGULATION_OF_MULTICELLULAR_ORGANISMAL_PROCESS	4.36456e-10	CD3E,CRTAM,SLA2,EBI3,LCK,SIRPG,ZAP70,TRAT1,IFNG,CD79A	3.00064e-08
44	36	149	4	LEUKOCYTE_DIFFERENTIATION	0.000507569	CD3D,LCK,ZAP70,CD79A	0.00821067
44	35	149	4	VIRAL_REPRODUCTION	0.000454816	CXCR6,APOBEC3G,GFI1,CCL4	0.00765305
44	30	149	4	IMMUNE_EFFECTOR_PROCESS	0.000247827	CRTAM,SLA2,APOBEC3G,FCN1	0.0045435
44	66	149	5	POSITIVE_REGULATION_OF_CELLULAR_PROTEIN_METABOLIC_PROCESS	0.000605593	EBI3,TNFRSF8,IRF4,LTB,DAZL	0.0090839
44	61	149	15	LEUKOCYTE_ACTIVATION	0	CD3E,CD2,CD3D,CRTAM,SLA2,SIT1,EBI3,LCK,SIRPG,ZAP70,LAT,LAX1,CD7,NLRC3,CD79A	0
44	20	149	3	ADAPTIVE_IMMUNE_RESPONSE_GO_0002460	0.00109819	CRTAM,SLA2,EBI3	0.0141563
44	119	149	8	INFLAMMATORY_RESPONSE	3.31651e-05	CCR2,CCL5,LYZ,CCR7,CXCL9,IL18RAP,PLA2G2D,CCL4	0.000912041
44	16	149	3	ACTIVATION_OF_IMMUNE_RESPONSE	0.000556131	SLA2,TRAT1,CD79A	0.00862483
44	93	149	7	CELLULAR_CATION_HOMEOSTASIS	5.07226e-05	CD52,CCR2,LCK,CCL5,CCR7,XCL1,CCL19	0.00134988
44	17	149	3	B_CELL_ACTIVATION	0.00067018	SLA2,LAX1,CD79A	0.00921497
44	206	149	11	POSITIVE_REGULATION_OF_DEVELOPMENTAL_PROCESS	9.99613e-06	CD2,CRTAM,LCK,CD27,ZAP70,TNFRSF8,FASLG,CD38,LTA,TNFRSF9,RUNX3	0.000343617
44	209	149	26	IMMUNE_RESPONSE	0	CRTAM,CST7,CCR2,CD96,SLA2,EBI3,ZAP70,APOBEC3G,CCL5,TRAT1,LAT,PDCD1,LAX1,CTSW,AIM2,CD7,CCL4,CTLA4,IL2RA,FCN1,CD79B,CD79A,POU2AF1,MS4A1,CNR2,CCL19	0
44	70	149	7	HEMOPOIETIC_OR_LYMPHOID_ORGAN_DEVELOPMENT	7.82999e-06	CD3D,LCK,MAP4K1,ZAP70,LRMP,CD79A,MAL	0.000293624
44	20	149	5	POSITIVE_REGULATION_OF_T_CELL_ACTIVATION	1.54179e-06	CD3E,EBI3,LCK,SIRPG,ZAP70	7.06653e-05
44	51	149	6	REGULATION_OF_RESPONSE_TO_STIMULUS	1.38705e-05	CRTAM,SLA2,APOBEC3G,TRAT1,CD79A,PTGDS	0.000423821
44	189	149	7	HOMEOSTATIC_PROCESS	0.00358606	CD52,CCR2,LCK,CCL5,CCR7,XCL1,CCL19	0.0421269
44	131	149	7	CELLULAR_HOMEOSTASIS	0.000430678	CD52,CCR2,LCK,CCL5,CCR7,XCL1,CCL19	0.00755977
44	22	149	5	POSITIVE_REGULATION_OF_LYMPHOCYTE_ACTIVATION	2.57527e-06	CD3E,EBI3,LCK,SIRPG,ZAP70	0.000111821
44	21	149	3	ADAPTIVE_IMMUNE_RESPONSE	0.00127152	CRTAM,SLA2,EBI3	0.0161385
44	293	149	36	IMMUNE_SYSTEM_PROCESS	0	CD3E,CD2,CD3D,CRTAM,CST7,CCR2,CD96,SLA2,SIT1,EBI3,LCK,SIRPG,MAP4K1,ZAP70,APOBEC3G,CCL5,TRAT1,LAT,LRMP,PDCD1,LAX1,CTSW,AIM2,CD7,CCL4,CTLA4,NLRC3,IL2RA,FCN1,CD79B,CD79A,POU2AF1,MS4A1,CNR2,CCL19,MAL	0
44	41	149	14	T_CELL_ACTIVATION	0	CD3E,CD2,CD3D,CRTAM,SLA2,SIT1,EBI3,LCK,SIRPG,ZAP70,LAT,LAX1,CD7,NLRC3	0
44	37	149	4	CYTOKINE_BIOSYNTHETIC_PROCESS	0.000564534	EBI3,TNFRSF8,IRF4,LTB	0.00862483
44	283	149	10	RESPONSE_TO_EXTERNAL_STIMULUS	0.000744967	CCR2,CCL5,LYZ,CCR7,CXCL9,IL18RAP,PLA2G2D,CCL4,XCL1,CCL19	0.00991287
44	140	149	7	CHEMICAL_HOMEOSTASIS	0.000641477	CD52,CCR2,LCK,CCL5,CCR7,XCL1,CCL19	0.00921497
44	114	149	7	ION_HOMEOSTASIS	0.000183809	CD52,CCR2,LCK,CCL5,CCR7,XCL1,CCL19	0.00369859
44	33	149	9	REGULATION_OF_LYMPHOCYTE_ACTIVATION	3.42647e-11	CD3E,SLA2,SIT1,EBI3,LCK,SIRPG,ZAP70,LAT,LAX1	2.82684e-09
44	68	149	5	POSITIVE_REGULATION_OF_PROTEIN_METABOLIC_PROCESS	0.000694745	EBI3,TNFRSF8,IRF4,LTB,DAZL	0.00939614
44	55	149	15	LYMPHOCYTE_ACTIVATION	0	CD3E,CD2,CD3D,CRTAM,SLA2,SIT1,EBI3,LCK,SIRPG,ZAP70,LAT,LAX1,CD7,NLRC3,CD79A	0
44	95	149	7	CATION_HOMEOSTASIS	5.81504e-05	CD52,CCR2,LCK,CCL5,CCR7,XCL1,CCL19	0.001411
44	174	149	8	RESPONSE_TO_WOUNDING	0.000463821	CCR2,CCL5,LYZ,CCR7,CXCL9,IL18RAP,PLA2G2D,CCL4	0.00765305
44	31	149	3	HUMORAL_IMMUNE_RESPONSE	0.00398367	EBI3,PDCD1,POU2AF1	0.0456462
44	137	149	15	REGULATION_OF_MULTICELLULAR_ORGANISMAL_PROCESS	1.12903e-11	CD3E,CRTAM,SLA2,SIT1,EBI3,LCK,SIRPG,ZAP70,APOBEC3G,TRAT1,LAT,LAX1,IFNG,CD79A,PTGDS	1.03494e-09
44	147	149	6	REGULATION_OF_CELLULAR_PROTEIN_METABOLIC_PROCESS	0.00431595	EBI3,TNFRSF8,TRAT1,IRF4,LTB,DAZL	0.0487761
44	60	149	13	REGULATION_OF_IMMUNE_SYSTEM_PROCESS	3.25295e-14	CD3E,CRTAM,SLA2,SIT1,EBI3,LCK,SIRPG,ZAP70,APOBEC3G,TRAT1,LAT,LAX1,CD79A	3.83384e-12
44	34	149	4	REGULATION_OF_CYTOKINE_BIOSYNTHETIC_PROCESS	0.000406092	EBI3,TNFRSF8,IRF4,LTB	0.00728316
44	51	149	7	CELLULAR_DEFENSE_RESPONSE	8.91461e-07	CCR2,ITK,PRF1,CCL5,TRAT1,CXCL9,CD19	4.32621e-05
44	29	149	4	REGULATION_OF_IMMUNE_RESPONSE	0.000216521	CRTAM,SLA2,TRAT1,CD79A	0.00422334

## Sheet: KEGG
Module_Number	# of gene in function	# of gene in module	# of common gene	Description	p-value	related_gene	adjusted_p-value
1	230	149	24	KEGG_CYTOKINE_CYTOKINE_RECEPTOR_INTERACTION	0	CXCR6,CD27,CCL5,CSF2RB,FASLG,IL2RB,CXCL9,IL18RAP,IL21R,TNFRSF8,CCL4,LTA,TNFRSF9,TNFSF13B,IL2RA,CD40,XCL1,IFNG,LTB,IL7R,XCL2,IL18R1,CCR4,IL15RA	0
1	172	149	10	KEGG_CHEMOKINE_SIGNALING_PATHWAY	1.22462e-05	ITK,CXCR6,CCL5,CXCL9,NCF1,CCL4,XCL1,RAC2,XCL2,CCR4	0.000133988
1	119	149	19	KEGG_CELL_ADHESION_MOLECULES_CAMS	0	CD2,CD6,CD226,ICOS,PDCD1LG2,PDCD1,CTLA4,HLA-E,HLA-DQA1,CD40,CD86,ITGB2,CD8B,ITGB7,ITGAL,HLA-DRB5,HLA-DOB,HLA-DQB1,CD274	0
1	73	149	8	KEGG_ANTIGEN_PROCESSING_AND_PRESENTATION	8.49489e-07	HLA-E,CTSS,HLA-DQA1,LTA,CD8B,HLA-DRB5,HLA-DOB,HLA-DQB1	1.12861e-05
1	90	149	5	KEGG_TOLL_LIKE_RECEPTOR_SIGNALING_PATHWAY	0.00244156	CCL5,CXCL9,CCL4,CD40,CD86	0.0227065
1	137	149	7	KEGG_JAK_STAT_SIGNALING_PATHWAY	0.000563702	CSF2RB,IL2RB,IL21R,IL2RA,IFNG,IL7R,IL15RA	0.00551835
1	78	149	9	KEGG_HEMATOPOIETIC_CELL_LINEAGE	1.08985e-07	CD5,CD3E,CD2,CD3D,CD7,IL2RA,CD8B,IL7R,HLA-DRB5	1.68926e-06
1	121	149	14	KEGG_NATURAL_KILLER_CELL_MEDIATED_CYTOTOXICITY	2.66288e-11	CD247,LCK,KLRK1,ZAP70,PRF1,FASLG,CD244,HCST,HLA-E,ITGB2,IFNG,GZMB,ITGAL,RAC2	6.1912e-10
1	103	149	13	KEGG_T_CELL_RECEPTOR_SIGNALING_PATHWAY	4.60723e-11	ITK,CD3E,CD3D,CD247,LCK,ZAP70,GRAP2,ICOS,PRKCQ,PDCD1,CTLA4,IFNG,CD8B	9.5216e-10
1	101	149	5	KEGG_LEUKOCYTE_TRANSENDOTHELIAL_MIGRATION	0.00401885	ITK,NCF1,ITGB2,ITGAL,RAC2	0.0355955
1	42	149	10	KEGG_INTESTINAL_IMMUNE_NETWORK_FOR_IGA_PRODUCTION	1.18805e-11	ICOS,HLA-DQA1,TNFSF13B,CD40,CD86,ITGB7,HLA-DRB5,IL15RA,HLA-DOB,HLA-DQB1	3.15682e-10
1	40	149	11	KEGG_TYPE_I_DIABETES_MELLITUS	1.85629e-13	PRF1,FASLG,HLA-E,HLA-DQA1,LTA,CD86,IFNG,GZMB,HLA-DRB5,HLA-DOB,HLA-DQB1	8.63176e-12
1	33	149	4	KEGG_PRION_DISEASES	0.000361212	CCL5,C1QA,C1QB,C1QC	0.00373252
1	61	149	7	KEGG_LEISHMANIA_INFECTION	3.08046e-06	NCF1,HLA-DQA1,ITGB2,IFNG,HLA-DRB5,HLA-DOB,HLA-DQB1	3.81977e-05
1	26	149	5	KEGG_ASTHMA	6.22099e-06	HLA-DQA1,CD40,HLA-DRB5,HLA-DOB,HLA-DQB1	7.2319e-05
1	44	149	11	KEGG_AUTOIMMUNE_THYROID_DISEASE	5.94635e-13	PRF1,FASLG,CTLA4,HLA-E,HLA-DQA1,CD40,CD86,GZMB,HLA-DRB5,HLA-DOB,HLA-DQB1	2.21204e-11
1	105	149	10	KEGG_SYSTEMIC_LUPUS_ERYTHEMATOSUS	1.33442e-07	HLA-DQA1,C1QA,CD40,CD86,IFNG,C1QB,HLA-DRB5,HLA-DOB,C1QC,HLA-DQB1	1.90925e-06
1	33	149	11	KEGG_ALLOGRAFT_REJECTION	1.65423e-14	PRF1,FASLG,HLA-E,HLA-DQA1,CD40,CD86,IFNG,GZMB,HLA-DRB5,HLA-DOB,HLA-DQB1	1.02562e-12
1	36	149	10	KEGG_GRAFT_VERSUS_HOST_DISEASE	2.16427e-12	PRF1,FASLG,HLA-E,HLA-DQA1,CD86,IFNG,GZMB,HLA-DRB5,HLA-DOB,HLA-DQB1	6.70923e-11
1	30	149	8	KEGG_PRIMARY_IMMUNODEFICIENCY	5.38997e-10	CD3E,CD3D,LCK,ZAP70,ICOS,CD40,CD8B,IL7R	9.11395e-09
1	65	149	11	KEGG_VIRAL_MYOCARDITIS	5.76146e-11	PRF1,HLA-E,HLA-DQA1,CD40,CD86,ITGB2,ITGAL,RAC2,HLA-DRB5,HLA-DOB,HLA-DQB1	1.07163e-09
2	50	73	3	KEGG_INOSITOL_PHOSPHATE_METABOLISM	0.00208467	PIK3CD,PLCB2,PIK3CG	0.014361
2	82	73	3	KEGG_ERBB_SIGNALING_PATHWAY	0.00838893	PIK3CD,PIK3R5,PIK3CG	0.0400088
2	172	73	7	KEGG_CHEMOKINE_SIGNALING_PATHWAY	2.63223e-05	JAK3,DOCK2,PIK3CD,PIK3R5,PLCB2,VAV1,PIK3CG	0.000322382
2	70	73	4	KEGG_PHOSPHATIDYLINOSITOL_SIGNALING_SYSTEM	0.000438288	PIK3CD,PIK3R5,PLCB2,PIK3CG	0.00407608
2	44	73	3	KEGG_MTOR_SIGNALING_PATHWAY	0.00143969	PIK3CD,PIK3R5,PIK3CG	0.0107113
2	78	73	3	KEGG_APOPTOSIS	0.00731118	PIK3CD,PIK3R5,PIK3CG	0.0357863
2	71	73	3	KEGG_VEGF_SIGNALING_PATHWAY	0.00563352	PIK3CD,PIK3R5,PIK3CG	0.0291065
2	187	73	5	KEGG_FOCAL_ADHESION	0.00261297	PARVG,PIK3CD,PIK3R5,VAV1,PIK3CG	0.0167591
2	119	73	10	KEGG_CELL_ADHESION_MOLECULES_CAMS	4.19299e-10	SPN,HLA-DMB,CD28,HLA-DRA,HLA-DPB1,SELPLG,HLA-DPA1,HLA-DOA,HLA-DMA,VCAM1	3.01889e-08
2	73	73	8	KEGG_ANTIGEN_PROCESSING_AND_PRESENTATION	3.11908e-09	CIITA,HLA-DMB,HLA-DRA,HLA-DPB1,HLA-DPA1,HLA-DOA,HLA-DMA,CD74	7.25186e-08
2	90	73	3	KEGG_TOLL_LIKE_RECEPTOR_SIGNALING_PATHWAY	0.0108121	PIK3CD,PIK3R5,PIK3CG	0.0478819
2	137	73	5	KEGG_JAK_STAT_SIGNALING_PATHWAY	0.000657617	JAK3,IL12RB1,PIK3CD,PIK3R5,PIK3CG	0.00582461
2	121	73	5	KEGG_NATURAL_KILLER_CELL_MEDIATED_CYTOTOXICITY	0.000372646	LAT,PIK3CD,PIK3R5,VAV1,PIK3CG	0.00364801
2	103	73	7	KEGG_T_CELL_RECEPTOR_SIGNALING_PATHWAY	8.82072e-07	CARD11,LAT,PIK3CD,CD28,PIK3R5,VAV1,PIK3CG	1.4915e-05
2	70	73	5	KEGG_B_CELL_RECEPTOR_SIGNALING_PATHWAY	2.77318e-05	CARD11,PIK3CD,PIK3R5,VAV1,PIK3CG	0.000322382
2	73	73	5	KEGG_FC_EPSILON_RI_SIGNALING_PATHWAY	3.40116e-05	LAT,PIK3CD,PIK3R5,VAV1,PIK3CG	0.000372127
2	87	73	6	KEGG_FC_GAMMA_R_MEDIATED_PHAGOCYTOSIS	5.12463e-06	DOCK2,LAT,PIK3CD,PIK3R5,VAV1,PIK3CG	7.33216e-05
2	101	73	6	KEGG_LEUKOCYTE_TRANSENDOTHELIAL_MIGRATION	1.21604e-05	PIK3CD,PIK3R5,VAV1,PIK3CG,VCAM1,RASSF5	0.00016156
2	42	73	7	KEGG_INTESTINAL_IMMUNE_NETWORK_FOR_IGA_PRODUCTION	1.53601e-09	HLA-DMB,CD28,HLA-DRA,HLA-DPB1,HLA-DPA1,HLA-DOA,HLA-DMA	5.71396e-08
2	78	73	3	KEGG_PROGESTERONE_MEDIATED_OOCYTE_MATURATION	0.00731118	PIK3CD,PIK3R5,PIK3CG	0.0357863
2	43	73	3	KEGG_TYPE_II_DIABETES_MELLITUS	0.00134642	PIK3CD,PIK3R5,PIK3CG	0.0104348
2	40	73	7	KEGG_TYPE_I_DIABETES_MELLITUS	1.07007e-09	HLA-DMB,CD28,HLA-DRA,HLA-DPB1,HLA-DPA1,HLA-DOA,HLA-DMA	4.97582e-08
2	36	73	3	KEGG_ALDOSTERONE_REGULATED_SODIUM_REABSORPTION	0.000799087	PIK3CD,PIK3R5,PIK3CG	0.00646218
2	61	73	6	KEGG_LEISHMANIA_INFECTION	6.25306e-07	HLA-DMB,HLA-DRA,HLA-DPB1,HLA-DPA1,HLA-DOA,HLA-DMA	1.16307e-05
2	61	73	3	KEGG_COLORECTAL_CANCER	0.00367815	PIK3CD,PIK3R5,PIK3CG	0.0228046
2	67	73	3	KEGG_RENAL_CELL_CARCINOMA	0.00479062	PIK3CD,PIK3R5,PIK3CG	0.0270017
2	66	73	3	KEGG_PANCREATIC_CANCER	0.00459271	PIK3CD,PIK3R5,PIK3CG	0.0266951
2	50	73	3	KEGG_ENDOMETRIAL_CANCER	0.00208467	PIK3CD,PIK3R5,PIK3CG	0.014361
2	62	73	3	KEGG_GLIOMA	0.0038512	PIK3CD,PIK3R5,PIK3CG	0.0231072
2	84	73	3	KEGG_PROSTATE_CANCER	0.00896099	PIK3CD,PIK3R5,PIK3CG	0.0416686
2	68	73	3	KEGG_MELANOMA	0.00499362	PIK3CD,PIK3R5,PIK3CG	0.027318
2	70	73	3	KEGG_CHRONIC_MYELOID_LEUKEMIA	0.00541503	PIK3CD,PIK3R5,PIK3CG	0.028777
2	53	73	3	KEGG_ACUTE_MYELOID_LEUKEMIA	0.00246461	PIK3CD,PIK3R5,PIK3CG	0.016372
2	80	73	4	KEGG_SMALL_CELL_LUNG_CANCER	0.000727645	PIK3CD,TRAF1,PIK3R5,PIK3CG	0.00615191
2	52	73	4	KEGG_NON_SMALL_CELL_LUNG_CANCER	0.000138649	PIK3CD,PIK3R5,PIK3CG,RASSF5	0.00143271
2	26	73	6	KEGG_ASTHMA	2.98317e-09	HLA-DMB,HLA-DRA,HLA-DPB1,HLA-DPA1,HLA-DOA,HLA-DMA	7.25186e-08
2	44	73	7	KEGG_AUTOIMMUNE_THYROID_DISEASE	2.16425e-09	HLA-DMB,CD28,HLA-DRA,HLA-DPB1,HLA-DPA1,HLA-DOA,HLA-DMA	6.70918e-08
2	105	73	7	KEGG_SYSTEMIC_LUPUS_ERYTHEMATOSUS	1.00514e-06	HLA-DMB,CD28,HLA-DRA,HLA-DPB1,HLA-DPA1,HLA-DOA,HLA-DMA	1.55797e-05
2	33	73	7	KEGG_ALLOGRAFT_REJECTION	2.52221e-10	HLA-DMB,CD28,HLA-DRA,HLA-DPB1,HLA-DPA1,HLA-DOA,HLA-DMA	3.01889e-08
2	36	73	7	KEGG_GRAFT_VERSUS_HOST_DISEASE	4.86918e-10	HLA-DMB,CD28,HLA-DRA,HLA-DPB1,HLA-DPA1,HLA-DOA,HLA-DMA	3.01889e-08
2	65	73	7	KEGG_VIRAL_MYOCARDITIS	3.6126e-08	HLA-DMB,CD28,HLA-DRA,HLA-DPB1,HLA-DPA1,HLA-DOA,HLA-DMA	7.46605e-07
3	33	108	6	KEGG_DNA_REPLICATION	1.4822e-07	FEN1,MCM3,MCM7,RFC4,POLA2,RFC3	9.18964e-06
3	110	108	12	KEGG_CELL_CYCLE	3.36373e-11	BUB1,PLK1,BUB1B,ESPL1,CCNB1,CDC25C,PTTG1,CDC7,MCM3,MCM7,DBF4,CCNE1	6.25654e-09
3	102	108	9	KEGG_OOCYTE_MEIOSIS	7.06685e-08	BUB1,PLK1,SGOL1,ESPL1,AURKA,CCNB1,CDC25C,PTTG1,CCNE1	6.57217e-06
5	187	64	10	KEGG_FOCAL_ADHESION	9.12638e-09	IGF1,COL6A3,FLNC,COL3A1,COL5A2,COL1A2,COL6A2,COL5A1,COL1A1,COL6A1	8.48753e-07
5	81	64	8	KEGG_ECM_RECEPTOR_INTERACTION	2.47848e-09	COL6A3,COL3A1,COL5A2,COL1A2,COL6A2,COL5A1,COL1A1,COL6A1	4.60997e-07
7	230	120	12	KEGG_CYTOKINE_CYTOKINE_RECEPTOR_INTERACTION	4.94398e-07	CSF2RB,CD40,IL12RB1,CCR2,IL21R,TNFRSF8,TNFRSF9,IL7R,IL2RA,CCR4,CCR7,IL18R1	3.06527e-05
7	172	120	9	KEGG_CHEMOKINE_SIGNALING_PATHWAY	1.38458e-05	DOCK2,PLCB2,CCR2,PIK3CD,JAK3,PIK3CG,CCR4,CCR7,RASGRP2	0.000367902
7	78	120	4	KEGG_APOPTOSIS	0.00411864	CSF2RB,PIK3CD,PIK3CG,BIRC3	0.0441384
7	119	120	11	KEGG_CELL_ADHESION_MOLECULES_CAMS	4.32802e-09	SELPLG,HLA-DOA,SPN,CD40,CD226,CD28,PDCD1,SELL,CD8B,VCAM1,HLA-DOB	8.05012e-07
7	137	120	9	KEGG_JAK_STAT_SIGNALING_PATHWAY	2.15745e-06	CSF2RB,IL12RB1,PIK3CD,IL21R,JAK3,PIK3CG,STAT4,IL7R,IL2RA	0.000100321
7	78	120	7	KEGG_HEMATOPOIETIC_CELL_LINEAGE	3.87384e-06	CD37,CD3G,CD38,IL7R,IL2RA,CD7,CD8B	0.000140456
7	103	120	10	KEGG_T_CELL_RECEPTOR_SIGNALING_PATHWAY	1.40224e-08	CARD11,CD28,PIK3CD,CD3G,GRAP2,LAT,PIK3CG,PDCD1,PRKCQ,CD8B	1.30408e-06
7	70	120	5	KEGG_B_CELL_RECEPTOR_SIGNALING_PATHWAY	0.000294808	CARD11,PIK3CD,PIK3CG,CD79B,CD79A	0.0060927
7	73	120	4	KEGG_FC_EPSILON_RI_SIGNALING_PATHWAY	0.00324463	PIK3CD,LAT,PIK3CG,PLA2G2D	0.0386947
7	42	120	4	KEGG_INTESTINAL_IMMUNE_NETWORK_FOR_IGA_PRODUCTION	0.000407027	HLA-DOA,CD40,CD28,HLA-DOB	0.0075707
7	40	120	3	KEGG_TYPE_I_DIABETES_MELLITUS	0.00449569	HLA-DOA,CD28,HLA-DOB	0.0441384
7	36	120	3	KEGG_ALDOSTERONE_REGULATED_SODIUM_REABSORPTION	0.00332858	PIK3CD,PIK3CG,HSD11B1	0.0386947
7	80	120	4	KEGG_SMALL_CELL_LUNG_CANCER	0.00450876	PIK3CD,PIK3CG,TRAF1,BIRC3	0.0441384
7	26	120	3	KEGG_ASTHMA	0.00128797	HLA-DOA,CD40,HLA-DOB	0.0199636
7	44	120	4	KEGG_AUTOIMMUNE_THYROID_DISEASE	0.00048734	HLA-DOA,CD40,CD28,HLA-DOB	0.00824047
7	33	120	4	KEGG_ALLOGRAFT_REJECTION	0.000157685	HLA-DOA,CD40,CD28,HLA-DOB	0.00366617
7	36	120	3	KEGG_GRAFT_VERSUS_HOST_DISEASE	0.00332858	HLA-DOA,CD28,HLA-DOB	0.0386947
7	30	120	5	KEGG_PRIMARY_IMMUNODEFICIENCY	4.53084e-06	CD40,JAK3,IL7R,CD8B,CD79A	0.000140456
7	65	120	4	KEGG_VIRAL_MYOCARDITIS	0.00212418	HLA-DOA,CD40,CD28,HLA-DOB	0.0303921
8	230	81	15	KEGG_CYTOKINE_CYTOKINE_RECEPTOR_INTERACTION	2.38642e-12	CXCR6,FASLG,TNFSF13B,CCL5,IL2RB,CCL4,CD27,CXCL9,IL18RAP,LTA,XCL1,IFNG,LTB,XCL2,IL15RA	2.21937e-10
8	172	81	8	KEGG_CHEMOKINE_SIGNALING_PATHWAY	5.52573e-06	CXCR6,ITK,CCL5,CCL4,CXCL9,XCL1,RAC2,XCL2	0.000102779
8	119	81	8	KEGG_CELL_ADHESION_MOLECULES_CAMS	3.42197e-07	CD2,CD6,PDCD1LG2,HLA-E,ICOS,CTLA4,ITGAL,ITGB7	1.27297e-05
8	73	81	4	KEGG_ANTIGEN_PROCESSING_AND_PRESENTATION	0.000762524	CTSS,HLA-E,LTA,B2M	0.0101307
8	48	81	4	KEGG_CYTOSOLIC_DNA_SENSING_PATHWAY	0.000151681	CCL5,CCL4,AIM2,CASP1	0.00235105
8	78	81	4	KEGG_HEMATOPOIETIC_CELL_LINEAGE	0.00097824	CD2,CD5,CD3D,CD3E	0.0121302
8	121	81	13	KEGG_NATURAL_KILLER_CELL_MEDIATED_CYTOTOXICITY	1.30562e-13	HCST,LCK,CD244,CD247,PRF1,FASLG,KLRK1,HLA-E,ZAP70,ITGAL,IFNG,RAC2,GZMB	2.42846e-11
8	103	81	9	KEGG_T_CELL_RECEPTOR_SIGNALING_PATHWAY	6.02176e-09	CD3D,CD3E,LCK,ITK,CD247,ZAP70,ICOS,CTLA4,IFNG	3.73349e-07
8	101	81	4	KEGG_LEUKOCYTE_TRANSENDOTHELIAL_MIGRATION	0.00253904	ITK,ITGAL,RAC2,RASSF5	0.0295164
8	42	81	4	KEGG_INTESTINAL_IMMUNE_NETWORK_FOR_IGA_PRODUCTION	8.95227e-05	TNFSF13B,ICOS,ITGB7,IL15RA	0.00151375
8	40	81	6	KEGG_TYPE_I_DIABETES_MELLITUS	8.8196e-08	PRF1,FASLG,HLA-E,LTA,IFNG,GZMB	4.10112e-06
8	44	81	5	KEGG_AUTOIMMUNE_THYROID_DISEASE	4.61875e-06	PRF1,FASLG,HLA-E,CTLA4,GZMB	9.54543e-05
8	33	81	5	KEGG_ALLOGRAFT_REJECTION	1.0596e-06	PRF1,FASLG,HLA-E,IFNG,GZMB	2.81551e-05
8	36	81	5	KEGG_GRAFT_VERSUS_HOST_DISEASE	1.66096e-06	PRF1,FASLG,HLA-E,IFNG,GZMB	3.86172e-05
8	30	81	5	KEGG_PRIMARY_IMMUNODEFICIENCY	6.44712e-07	CD3D,CD3E,LCK,ZAP70,ICOS	1.99861e-05
8	65	81	4	KEGG_VIRAL_MYOCARDITIS	0.000490786	PRF1,HLA-E,ITGAL,RAC2	0.00702201
9	172	76	5	KEGG_CHEMOKINE_SIGNALING_PATHWAY	0.00216978	GNGT2,FGR,NCF1,PIK3R5,VAV1	0.0288271
9	119	76	10	KEGG_CELL_ADHESION_MOLECULES_CAMS	6.30896e-10	HLA-DPB1,HLA-DRA,HLA-DMB,HLA-DPA1,CD86,HLA-DQA1,HLA-DMA,ITGB2,HLA-DRB5,HLA-DQB1	1.06679e-08
9	73	76	10	KEGG_ANTIGEN_PROCESSING_AND_PRESENTATION	4.46998e-12	HLA-DPB1,HLA-DRA,HLA-DMB,HLA-DPA1,HLA-DQA1,HLA-DMA,CD74,CIITA,HLA-DRB5,HLA-DQB1	8.31416e-11
9	121	76	4	KEGG_NATURAL_KILLER_CELL_MEDIATED_CYTOTOXICITY	0.00386493	PIK3R5,ITGB2,VAV1,FCER1G	0.0479252
9	101	76	5	KEGG_LEUKOCYTE_TRANSENDOTHELIAL_MIGRATION	0.000194311	NCF4,NCF1,PIK3R5,ITGB2,VAV1	0.00301181
9	42	76	9	KEGG_INTESTINAL_IMMUNE_NETWORK_FOR_IGA_PRODUCTION	7.78377e-13	HLA-DPB1,HLA-DRA,HLA-DMB,HLA-DPA1,CD86,HLA-DQA1,HLA-DMA,HLA-DRB5,HLA-DQB1	2.06826e-11
9	40	76	9	KEGG_TYPE_I_DIABETES_MELLITUS	4.81393e-13	HLA-DPB1,HLA-DRA,HLA-DMB,HLA-DPA1,CD86,HLA-DQA1,HLA-DMA,HLA-DRB5,HLA-DQB1	1.49232e-11
9	33	76	3	KEGG_PRION_DISEASES	0.000694501	C1QA,C1QB,C1QC	0.00993671
9	61	76	11	KEGG_LEISHMANIA_INFECTION	1.46549e-14	NCF4,HLA-DPB1,HLA-DRA,HLA-DMB,HLA-DPA1,NCF1,HLA-DQA1,HLA-DMA,ITGB2,HLA-DRB5,HLA-DQB1	1.36291e-12
9	26	76	9	KEGG_ASTHMA	5.77316e-15	HLA-DPB1,HLA-DRA,HLA-DMB,HLA-DPA1,HLA-DQA1,HLA-DMA,HLA-DRB5,HLA-DQB1,FCER1G	1.07381e-12
9	44	76	9	KEGG_AUTOIMMUNE_THYROID_DISEASE	1.22713e-12	HLA-DPB1,HLA-DRA,HLA-DMB,HLA-DPA1,CD86,HLA-DQA1,HLA-DMA,HLA-DRB5,HLA-DQB1	2.75244e-11
9	105	76	12	KEGG_SYSTEMIC_LUPUS_ERYTHEMATOSUS	2.59681e-13	HLA-DPB1,C1QA,HLA-DRA,HLA-DMB,HLA-DPA1,CD86,HLA-DQA1,HLA-DMA,C1QB,C1QC,HLA-DRB5,HLA-DQB1	9.66014e-12
9	33	76	9	KEGG_ALLOGRAFT_REJECTION	6.99441e-14	HLA-DPB1,HLA-DRA,HLA-DMB,HLA-DPA1,CD86,HLA-DQA1,HLA-DMA,HLA-DRB5,HLA-DQB1	4.33653e-12
9	36	76	9	KEGG_GRAFT_VERSUS_HOST_DISEASE	1.68532e-13	HLA-DPB1,HLA-DRA,HLA-DMB,HLA-DPA1,CD86,HLA-DQA1,HLA-DMA,HLA-DRB5,HLA-DQB1	7.83673e-12
9	65	76	10	KEGG_VIRAL_MYOCARDITIS	1.33182e-12	HLA-DPB1,HLA-DRA,HLA-DMB,HLA-DPA1,CD86,HLA-DQA1,HLA-DMA,ITGB2,HLA-DRB5,HLA-DQB1	2.75244e-11
10	65	127	6	KEGG_PPAR_SIGNALING_PATHWAY	2.29787e-05	ADIPOQ,AQP7,FABP4,PCK1,CD36,LPL	0.00427403
11	230	92	6	KEGG_CYTOKINE_CYTOKINE_RECEPTOR_INTERACTION	0.0035972	CXCL10,CXCL11,CCL5,CCL8,IL15RA,FASLG	0.0446053
11	172	92	6	KEGG_CHEMOKINE_SIGNALING_PATHWAY	0.00082655	STAT1,CXCL10,CXCL11,CCL5,CCL8,STAT2	0.0153738
11	154	92	5	KEGG_ENDOCYTOSIS	0.00309818	HLA-B,HLA-F,HLA-A,HLA-E,HLA-C	0.0411616
11	119	92	8	KEGG_CELL_ADHESION_MOLECULES_CAMS	9.18041e-07	HLA-B,HLA-F,HLA-A,HLA-E,HLA-C,HLA-DMA,CD274,SIGLEC1	2.43937e-05
11	73	92	11	KEGG_ANTIGEN_PROCESSING_AND_PRESENTATION	1.04361e-12	HLA-B,HLA-F,TAP1,HLA-A,B2M,HLA-E,HLA-C,TAP2,HLA-DMA,CIITA,IFI30	1.94111e-10
11	90	92	4	KEGG_TOLL_LIKE_RECEPTOR_SIGNALING_PATHWAY	0.00265413	STAT1,CXCL10,CXCL11,CCL5	0.0379744
11	59	92	4	KEGG_RIG_I_LIKE_RECEPTOR_SIGNALING_PATHWAY	0.000549694	CXCL10,IFIH1,DDX58,ISG15	0.0113603
11	48	92	6	KEGG_CYTOSOLIC_DNA_SENSING_PATHWAY	5.81391e-07	ZBP1,CXCL10,CASP1,AIM2,CCL5,DDX58	1.80231e-05
11	121	92	5	KEGG_NATURAL_KILLER_CELL_MEDIATED_CYTOTOXICITY	0.00107455	HLA-B,HLA-A,HLA-E,HLA-C,FASLG	0.0166555
11	40	92	7	KEGG_TYPE_I_DIABETES_MELLITUS	5.53689e-09	HLA-B,HLA-F,HLA-A,HLA-E,HLA-C,HLA-DMA,FASLG	2.57466e-07
11	44	92	7	KEGG_AUTOIMMUNE_THYROID_DISEASE	1.11467e-08	HLA-B,HLA-F,HLA-A,HLA-E,HLA-C,HLA-DMA,FASLG	4.14657e-07
11	33	92	7	KEGG_ALLOGRAFT_REJECTION	1.31573e-09	HLA-B,HLA-F,HLA-A,HLA-E,HLA-C,HLA-DMA,FASLG	1.22363e-07
11	36	92	7	KEGG_GRAFT_VERSUS_HOST_DISEASE	2.5312e-09	HLA-B,HLA-F,HLA-A,HLA-E,HLA-C,HLA-DMA,FASLG	1.56935e-07
11	30	92	3	KEGG_PRIMARY_IMMUNODEFICIENCY	0.000912979	TAP1,TAP2,CIITA	0.0154376
11	65	92	6	KEGG_VIRAL_MYOCARDITIS	3.58596e-06	HLA-B,HLA-F,HLA-A,HLA-E,HLA-C,HLA-DMA	8.33736e-05
16	230	116	12	KEGG_CYTOKINE_CYTOKINE_RECEPTOR_INTERACTION	3.41237e-07	CSF2RB,TNFRSF1B,CCR2,IL21R,IL12RB1,TNFRSF9,TNFRSF8,IL7R,CCR4,IL18RAP,LTA,IL2RA	2.11567e-05
16	172	116	7	KEGG_CHEMOKINE_SIGNALING_PATHWAY	0.000489716	CCR2,PLCB2,VAV1,PIK3CD,CCR4,JAK3,RAC2	0.00759061
16	187	116	6	KEGG_FOCAL_ADHESION	0.00410275	PARVG,VAV1,PIK3CD,BIRC3,ITGB7,RAC2	0.0401637
16	119	116	12	KEGG_CELL_ADHESION_MOLECULES_CAMS	2.00229e-10	CD226,SPN,CD28,HLA-DQA1,HLA-DRB5,ICOS,ITGAL,PDCD1,CTLA4,HLA-DQB1,ITGB7,SELL	3.72427e-08
16	73	116	4	KEGG_ANTIGEN_PROCESSING_AND_PRESENTATION	0.00287156	HLA-DQA1,HLA-DRB5,LTA,HLA-DQB1	0.0308646
16	137	116	8	KEGG_JAK_STAT_SIGNALING_PATHWAY	1.5007e-05	CSF2RB,PIK3CD,IL21R,IL12RB1,IL7R,STAT4,JAK3,IL2RA	0.000386055
16	78	116	7	KEGG_HEMATOPOIETIC_CELL_LINEAGE	3.0895e-06	CD37,CD3G,IL7R,HLA-DRB5,CD1D,CD38,IL2RA	0.000114929
16	121	116	5	KEGG_NATURAL_KILLER_CELL_MEDIATED_CYTOTOXICITY	0.0029869	VAV1,PIK3CD,ITGAL,LAT,RAC2	0.0308646
16	103	116	10	KEGG_T_CELL_RECEPTOR_SIGNALING_PATHWAY	1.0091e-08	CD28,CD3G,VAV1,PIK3CD,GRAP2,ICOS,PDCD1,CTLA4,PRKCQ,LAT	9.38467e-07
16	70	116	4	KEGG_B_CELL_RECEPTOR_SIGNALING_PATHWAY	0.00246422	VAV1,PIK3CD,CD72,RAC2	0.0305563
16	73	116	4	KEGG_FC_EPSILON_RI_SIGNALING_PATHWAY	0.00287156	VAV1,PIK3CD,LAT,RAC2	0.0308646
16	42	116	6	KEGG_INTESTINAL_IMMUNE_NETWORK_FOR_IGA_PRODUCTION	1.01279e-06	CD28,HLA-DQA1,HLA-DRB5,ICOS,HLA-DQB1,ITGB7	4.70948e-05
16	40	116	5	KEGG_TYPE_I_DIABETES_MELLITUS	1.66045e-05	CD28,HLA-DQA1,HLA-DRB5,LTA,HLA-DQB1	0.000386055
16	26	116	3	KEGG_ASTHMA	0.00116799	HLA-DQA1,HLA-DRB5,HLA-DQB1	0.0167113
16	44	116	5	KEGG_AUTOIMMUNE_THYROID_DISEASE	2.67083e-05	CD28,HLA-DQA1,HLA-DRB5,CTLA4,HLA-DQB1	0.000551971
16	33	116	4	KEGG_ALLOGRAFT_REJECTION	0.000138338	CD28,HLA-DQA1,HLA-DRB5,HLA-DQB1	0.00257308
16	36	116	4	KEGG_GRAFT_VERSUS_HOST_DISEASE	0.000195455	CD28,HLA-DQA1,HLA-DRB5,HLA-DQB1	0.00330496
16	30	116	3	KEGG_PRIMARY_IMMUNODEFICIENCY	0.00178152	IL7R,ICOS,JAK3	0.0236688
16	65	116	6	KEGG_VIRAL_MYOCARDITIS	1.37111e-05	CD28,HLA-DQA1,HLA-DRB5,ITGAL,HLA-DQB1,RAC2	0.000386055
17	230	106	11	KEGG_CYTOKINE_CYTOKINE_RECEPTOR_INTERACTION	1.02975e-06	TNFSF8,CXCR6,TNFSF13B,CSF1R,CCL4,FASLG,CD40,CD27,CCR1,CCL5,IFNG	4.78833e-05
17	172	106	9	KEGG_CHEMOKINE_SIGNALING_PATHWAY	5.01748e-06	DOCK2,PIK3CG,PIK3R5,ITK,CXCR6,CCL4,CCR1,CCL5,LYN	0.000133322
17	119	106	8	KEGG_CELL_ADHESION_MOLECULES_CAMS	2.70115e-06	SELPLG,HLA-DOA,PDCD1LG2,CD6,CD2,CD40,HLA-E,VCAM1	8.37356e-05
17	73	106	4	KEGG_ANTIGEN_PROCESSING_AND_PRESENTATION	0.00206959	HLA-DOA,CTSS,HLA-E,B2M	0.024059
17	90	106	6	KEGG_TOLL_LIKE_RECEPTOR_SIGNALING_PATHWAY	5.3027e-05	TLR4,PIK3CG,PIK3R5,CCL4,CD40,CCL5	0.000821918
17	48	106	4	KEGG_CYTOSOLIC_DNA_SENSING_PATHWAY	0.000426034	CCL4,AIM2,CCL5,CASP1	0.00566017
17	78	106	6	KEGG_HEMATOPOIETIC_CELL_LINEAGE	2.34973e-05	CD5,CD2,CSF1R,CD3E,CD33,CD3D	0.000397318
17	121	106	12	KEGG_NATURAL_KILLER_CELL_MEDIATED_CYTOTOXICITY	8.36662e-11	PIK3CG,PIK3R5,CD244,HCST,PRF1,CD247,LCK,FASLG,HLA-E,KLRK1,ZAP70,IFNG	1.55619e-08
17	103	106	10	KEGG_T_CELL_RECEPTOR_SIGNALING_PATHWAY	4.18078e-09	PIK3CG,PIK3R5,CARD11,ITK,CD3E,CD3D,CD247,LCK,ZAP70,IFNG	3.88812e-07
17	70	106	5	KEGG_B_CELL_RECEPTOR_SIGNALING_PATHWAY	0.00016524	PIK3CG,PIK3R5,CARD11,PIK3AP1,LYN	0.0023642
17	87	106	4	KEGG_FC_GAMMA_R_MEDIATED_PHAGOCYTOSIS	0.0039122	DOCK2,PIK3CG,PIK3R5,LYN	0.040426
17	42	106	3	KEGG_INTESTINAL_IMMUNE_NETWORK_FOR_IGA_PRODUCTION	0.00364699	HLA-DOA,TNFSF13B,CD40	0.0399024
17	40	106	5	KEGG_TYPE_I_DIABETES_MELLITUS	1.07071e-05	HLA-DOA,PRF1,FASLG,HLA-E,IFNG	0.00022128
17	44	106	5	KEGG_AUTOIMMUNE_THYROID_DISEASE	1.72622e-05	HLA-DOA,PRF1,FASLG,CD40,HLA-E	0.000321077
17	33	106	6	KEGG_ALLOGRAFT_REJECTION	1.32564e-07	HLA-DOA,PRF1,FASLG,CD40,HLA-E,IFNG	8.219e-06
17	36	106	5	KEGG_GRAFT_VERSUS_HOST_DISEASE	6.27996e-06	HLA-DOA,PRF1,FASLG,HLA-E,IFNG	0.000146009
17	30	106	5	KEGG_PRIMARY_IMMUNODEFICIENCY	2.45891e-06	CD3E,CD3D,LCK,CD40,ZAP70	8.37356e-05
17	65	106	4	KEGG_VIRAL_MYOCARDITIS	0.00134669	HLA-DOA,PRF1,CD40,HLA-E	0.016699
18	187	85	8	KEGG_FOCAL_ADHESION	1.46195e-05	COL6A3,THBS2,PDGFRB,ITGA11,LAMA4,FLNC,LAMB1,FN1	0.00135961
18	81	85	6	KEGG_ECM_RECEPTOR_INTERACTION	8.21369e-06	COL6A3,THBS2,ITGA11,LAMA4,LAMB1,FN1	0.00135961
19	187	51	7	KEGG_FOCAL_ADHESION	4.06434e-06	COL5A2,COL3A1,COL5A1,COL1A2,COL1A1,COL6A2,COL6A1	0.000377983
19	81	51	7	KEGG_ECM_RECEPTOR_INTERACTION	1.32769e-08	COL5A2,COL3A1,COL5A1,COL1A2,COL1A1,COL6A2,COL6A1	2.46951e-06
20	230	83	11	KEGG_CYTOKINE_CYTOKINE_RECEPTOR_INTERACTION	8.25924e-08	CD27,CXCR6,CCL5,FASLG,IL2RB,CXCL9,IL18RAP,IL12RB1,CCL4,IFNG,XCL1	3.84055e-06
20	172	83	10	KEGG_CHEMOKINE_SIGNALING_PATHWAY	5.38079e-08	ITK,CXCR6,CCL5,JAK3,CXCL9,CCL4,PIK3CD,PLCB2,XCL1,RASGRP2	3.33609e-06
20	119	83	6	KEGG_CELL_ADHESION_MOLECULES_CAMS	6.42267e-05	CD2,CD6,SPN,PDCD1,CD28,ITGB7	0.00119462
20	90	83	4	KEGG_TOLL_LIKE_RECEPTOR_SIGNALING_PATHWAY	0.00182169	CCL5,CXCL9,CCL4,PIK3CD	0.0260642
20	48	83	3	KEGG_CYTOSOLIC_DNA_SENSING_PATHWAY	0.00267423	CCL5,AIM2,CCL4	0.035529
20	137	83	5	KEGG_JAK_STAT_SIGNALING_PATHWAY	0.00117817	JAK3,IL2RB,IL12RB1,PIK3CD,IFNG	0.0182616
20	78	83	6	KEGG_HEMATOPOIETIC_CELL_LINEAGE	5.73926e-06	CD2,CD5,CD3E,CD3D,CD37,CD7	0.000118611
20	121	83	12	KEGG_NATURAL_KILLER_CELL_MEDIATED_CYTOTOXICITY	4.33042e-12	CD247,LCK,ZAP70,KLRK1,PRF1,FASLG,LAT,CD244,HCST,PIK3CD,IFNG,GZMB	8.05459e-10
20	103	83	11	KEGG_T_CELL_RECEPTOR_SIGNALING_PATHWAY	1.58493e-11	CD3E,ITK,CD3D,CD247,LCK,ZAP70,LAT,PDCD1,CD28,PIK3CD,IFNG	1.47399e-09
20	40	83	5	KEGG_TYPE_I_DIABETES_MELLITUS	3.21461e-06	PRF1,FASLG,CD28,IFNG,GZMB	7.47396e-05
20	44	83	4	KEGG_AUTOIMMUNE_THYROID_DISEASE	0.000118372	PRF1,FASLG,CD28,GZMB	0.00200156
20	33	83	5	KEGG_ALLOGRAFT_REJECTION	1.19683e-06	PRF1,FASLG,CD28,IFNG,GZMB	3.71018e-05
20	36	83	5	KEGG_GRAFT_VERSUS_HOST_DISEASE	1.87542e-06	PRF1,FASLG,CD28,IFNG,GZMB	4.98326e-05
20	30	83	5	KEGG_PRIMARY_IMMUNODEFICIENCY	7.28464e-07	CD3E,CD3D,LCK,ZAP70,JAK3	2.70989e-05
21	230	76	11	KEGG_CYTOKINE_CYTOKINE_RECEPTOR_INTERACTION	3.23339e-08	CSF2RB,IL21R,TNFRSF8,LTA,TNFRSF9,IL2RA,CD40,IL7R,LTB,CCR4,IL18R1	6.01411e-07
21	119	76	14	KEGG_CELL_ADHESION_MOLECULES_CAMS	1.55431e-15	CD226,ICOS,HLA-DMB,HLA-DRA,HLA-E,CTLA4,HLA-DPB1,HLA-DOA,SELPLG,HLA-DPA1,CD40,HLA-DMA,ITGAL,VCAM1	2.89102e-13
21	73	76	10	KEGG_ANTIGEN_PROCESSING_AND_PRESENTATION	4.46998e-12	CIITA,HLA-DMB,HLA-DRA,HLA-E,HLA-DPB1,LTA,HLA-DOA,HLA-DPA1,HLA-DMA,CD74	1.96664e-10
21	55	76	3	KEGG_NOD_LIKE_RECEPTOR_SIGNALING_PATHWAY	0.00307226	CASP1,TNFAIP3,BIRC3	0.0317467
21	137	76	5	KEGG_JAK_STAT_SIGNALING_PATHWAY	0.00079062	CSF2RB,IL21R,IL2RA,IL7R,PIK3CG	0.00865032
21	121	76	5	KEGG_NATURAL_KILLER_CELL_MEDIATED_CYTOTOXICITY	0.000449239	HLA-E,ITGAL,RAC2,NCR3,PIK3CG	0.00522241
21	103	76	6	KEGG_T_CELL_RECEPTOR_SIGNALING_PATHWAY	1.71783e-05	GRAP2,CARD11,ICOS,PRKCQ,CTLA4,PIK3CG	0.000238132
21	101	76	5	KEGG_LEUKOCYTE_TRANSENDOTHELIAL_MIGRATION	0.000194311	ITGAL,RAC2,PIK3CG,VCAM1,RASSF5	0.00240945
21	42	76	8	KEGG_INTESTINAL_IMMUNE_NETWORK_FOR_IGA_PRODUCTION	4.32658e-11	ICOS,HLA-DMB,HLA-DRA,HLA-DPB1,HLA-DOA,HLA-DPA1,CD40,HLA-DMA	1.14964e-09
21	40	76	8	KEGG_TYPE_I_DIABETES_MELLITUS	2.84297e-11	HLA-DMB,HLA-DRA,HLA-E,HLA-DPB1,LTA,HLA-DOA,HLA-DPA1,HLA-DMA	8.81321e-10
21	61	76	6	KEGG_LEISHMANIA_INFECTION	7.95165e-07	HLA-DMB,HLA-DRA,HLA-DPB1,HLA-DOA,HLA-DPA1,HLA-DMA	1.34455e-05
21	26	76	7	KEGG_ASTHMA	5.34146e-11	HLA-DMB,HLA-DRA,HLA-DPB1,HLA-DOA,HLA-DPA1,CD40,HLA-DMA	1.24189e-09
21	44	76	9	KEGG_AUTOIMMUNE_THYROID_DISEASE	1.22713e-12	HLA-DMB,HLA-DRA,HLA-E,CTLA4,HLA-DPB1,HLA-DOA,HLA-DPA1,CD40,HLA-DMA	8.25731e-11
21	105	76	7	KEGG_SYSTEMIC_LUPUS_ERYTHEMATOSUS	1.32467e-06	HLA-DMB,HLA-DRA,HLA-DPB1,HLA-DOA,HLA-DPA1,CD40,HLA-DMA	2.05324e-05
21	33	76	8	KEGG_ALLOGRAFT_REJECTION	5.28666e-12	HLA-DMB,HLA-DRA,HLA-E,HLA-DPB1,HLA-DOA,HLA-DPA1,CD40,HLA-DMA	1.96664e-10
21	36	76	7	KEGG_GRAFT_VERSUS_HOST_DISEASE	6.49856e-10	HLA-DMB,HLA-DRA,HLA-E,HLA-DPB1,HLA-DOA,HLA-DPA1,HLA-DMA	1.34304e-08
21	30	76	4	KEGG_PRIMARY_IMMUNODEFICIENCY	1.79239e-05	ICOS,CIITA,CD40,IL7R	0.000238132
21	65	76	10	KEGG_VIRAL_MYOCARDITIS	1.33182e-12	HLA-DMB,HLA-DRA,HLA-E,HLA-DPB1,HLA-DOA,HLA-DPA1,CD40,HLA-DMA,ITGAL,RAC2	8.25731e-11
22	172	68	5	KEGG_CHEMOKINE_SIGNALING_PATHWAY	0.00132189	NCF1,PIK3R5,GNGT2,FGR,VAV1	0.0163914
22	119	68	6	KEGG_CELL_ADHESION_MOLECULES_CAMS	2.06039e-05	PDCD1LG2,HLA-DQA1,CD86,ITGB2,HLA-DQB1,HLA-DRB5	0.000638721
22	64	68	3	KEGG_COMPLEMENT_AND_COAGULATION_CASCADES	0.00344795	C1QA,C1QB,C1QC	0.0400824
22	73	68	4	KEGG_ANTIGEN_PROCESSING_AND_PRESENTATION	0.000392278	CTSS,HLA-DQA1,HLA-DQB1,HLA-DRB5	0.0056126
22	70	68	4	KEGG_B_CELL_RECEPTOR_SIGNALING_PATHWAY	0.000333996	PIK3R5,CD72,VAV1,PIK3AP1	0.00517693
22	101	68	5	KEGG_LEUKOCYTE_TRANSENDOTHELIAL_MIGRATION	0.000114615	NCF1,NCF4,PIK3R5,ITGB2,VAV1	0.00213185
22	42	68	5	KEGG_INTESTINAL_IMMUNE_NETWORK_FOR_IGA_PRODUCTION	1.52708e-06	HLA-DQA1,TNFSF13B,CD86,HLA-DQB1,HLA-DRB5	9.4679e-05
22	40	68	4	KEGG_TYPE_I_DIABETES_MELLITUS	3.70401e-05	HLA-DQA1,CD86,HLA-DQB1,HLA-DRB5	0.000861181
22	33	68	3	KEGG_PRION_DISEASES	0.000501334	C1QA,C1QB,C1QC	0.00666058
22	61	68	6	KEGG_LEISHMANIA_INFECTION	4.08722e-07	NCF1,NCF4,HLA-DQA1,ITGB2,HLA-DQB1,HLA-DRB5	5.73069e-05
22	26	68	3	KEGG_ASTHMA	0.000244639	HLA-DQA1,HLA-DQB1,HLA-DRB5	0.00413662
22	44	68	4	KEGG_AUTOIMMUNE_THYROID_DISEASE	5.4241e-05	HLA-DQA1,CD86,HLA-DQB1,HLA-DRB5	0.00112098
22	105	68	7	KEGG_SYSTEMIC_LUPUS_ERYTHEMATOSUS	6.16203e-07	HLA-DQA1,C1QA,CD86,C1QB,HLA-DQB1,HLA-DRB5,C1QC	5.73069e-05
22	33	68	4	KEGG_ALLOGRAFT_REJECTION	1.70037e-05	HLA-DQA1,CD86,HLA-DQB1,HLA-DRB5	0.000632538
22	36	68	4	KEGG_GRAFT_VERSUS_HOST_DISEASE	2.42167e-05	HLA-DQA1,CD86,HLA-DQB1,HLA-DRB5	0.000643473
22	65	68	5	KEGG_VIRAL_MYOCARDITIS	1.36314e-05	HLA-DQA1,CD86,ITGB2,HLA-DQB1,HLA-DRB5	0.000632538
23	187	76	7	KEGG_FOCAL_ADHESION	5.83503e-05	COL3A1,COL5A2,COL1A2,COL5A1,COL1A1,COL6A2,COL6A1	0.00542658
23	81	76	7	KEGG_ECM_RECEPTOR_INTERACTION	2.23916e-07	COL3A1,COL5A2,COL1A2,COL5A1,COL1A1,COL6A2,COL6A1	4.16484e-05
24	172	142	11	KEGG_CHEMOKINE_SIGNALING_PATHWAY	1.09185e-06	GNGT2,FGR,NCF1,PIK3R5,PLCB2,DOCK2,VAV1,HCK,PIK3CD,PIK3CG,RAC2	1.4506e-05
24	70	142	4	KEGG_PHOSPHATIDYLINOSITOL_SIGNALING_SYSTEM	0.00508291	PIK3R5,PLCB2,PIK3CD,PIK3CG	0.0342863
24	78	142	4	KEGG_APOPTOSIS	0.00744292	PIK3R5,CSF2RB,PIK3CD,PIK3CG	0.0461461
24	71	142	4	KEGG_VEGF_SIGNALING_PATHWAY	0.00534571	PIK3R5,PIK3CD,PIK3CG,RAC2	0.0342863
24	119	142	13	KEGG_CELL_ADHESION_MOLECULES_CAMS	1.59373e-10	HLA-DPB1,CD86,HLA-DRA,HLA-DMB,ITGB2,HLA-DPA1,HLA-DMA,HLA-DQA1,HLA-DOA,CD40,HLA-DRB5,CD226,VCAM1	2.96433e-09
24	64	142	5	KEGG_COMPLEMENT_AND_COAGULATION_CASCADES	0.00042153	C1QA,C1QB,C1QC,C3AR1,C3	0.00412655
24	73	142	10	KEGG_ANTIGEN_PROCESSING_AND_PRESENTATION	2.38675e-09	CD74,HLA-DPB1,HLA-DRA,HLA-DMB,HLA-DPA1,HLA-DMA,HLA-DQA1,HLA-DOA,CIITA,HLA-DRB5	4.03578e-08
24	90	142	7	KEGG_TOLL_LIKE_RECEPTOR_SIGNALING_PATHWAY	3.0152e-05	CD86,PIK3R5,LY96,TLR4,PIK3CD,PIK3CG,CD40	0.000329899
24	55	142	4	KEGG_NOD_LIKE_RECEPTOR_SIGNALING_PATHWAY	0.00211888	NLRC4,PSTPIP1,CASP1,TNFAIP3	0.0179141
24	78	142	5	KEGG_HEMATOPOIETIC_CELL_LINEAGE	0.00104505	HLA-DRA,CD37,CSF1R,CD33,HLA-DRB5	0.00971899
24	121	142	8	KEGG_NATURAL_KILLER_CELL_MEDIATED_CYTOTOXICITY	2.64662e-05	TYROBP,ITGB2,FCER1G,PIK3R5,VAV1,PIK3CD,PIK3CG,RAC2	0.000307669
24	70	142	7	KEGG_B_CELL_RECEPTOR_SIGNALING_PATHWAY	5.70249e-06	PIK3R5,VAV1,PIK3CD,PIK3CG,CD72,FCGR2B,RAC2	7.07109e-05
24	73	142	6	KEGG_FC_EPSILON_RI_SIGNALING_PATHWAY	8.33256e-05	FCER1G,PIK3R5,VAV1,PIK3CD,PIK3CG,RAC2	0.000861031
24	87	142	9	KEGG_FC_GAMMA_R_MEDIATED_PHAGOCYTOSIS	1.87731e-07	NCF1,PIK3R5,DOCK2,VAV1,HCK,PIK3CD,PIK3CG,FCGR2B,RAC2	2.686e-06
24	101	142	10	KEGG_LEUKOCYTE_TRANSENDOTHELIAL_MIGRATION	5.8342e-08	NCF4,ITGB2,NCF1,PIK3R5,VAV1,NCF2,PIK3CD,PIK3CG,VCAM1,RAC2	9.04301e-07
24	42	142	10	KEGG_INTESTINAL_IMMUNE_NETWORK_FOR_IGA_PRODUCTION	7.33336e-12	HLA-DPB1,CD86,HLA-DRA,HLA-DMB,HLA-DPA1,HLA-DMA,HLA-DQA1,HLA-DOA,CD40,HLA-DRB5	2.27334e-10
24	193	142	7	KEGG_REGULATION_OF_ACTIN_CYTOSKELETON	0.0030835	ITGB2,PIK3R5,ITGAX,VAV1,PIK3CD,PIK3CG,RAC2	0.0240055
24	40	142	9	KEGG_TYPE_I_DIABETES_MELLITUS	1.48312e-10	HLA-DPB1,CD86,HLA-DRA,HLA-DMB,HLA-DPA1,HLA-DMA,HLA-DQA1,HLA-DOA,HLA-DRB5	2.96433e-09
24	36	142	3	KEGG_ALDOSTERONE_REGULATED_SODIUM_REABSORPTION	0.00533242	PIK3R5,PIK3CD,PIK3CG	0.0342863
24	33	142	3	KEGG_PRION_DISEASES	0.0041636	C1QA,C1QB,C1QC	0.0297857
24	61	142	14	KEGG_LEISHMANIA_INFECTION	6.66134e-16	NCF4,HLA-DPB1,HLA-DRA,HLA-DMB,ITGB2,HLA-DPA1,HLA-DMA,NCF1,HLA-DQA1,HLA-DOA,NCF2,TLR4,HLA-DRB5,C3	1.23901e-13
24	61	142	4	KEGG_COLORECTAL_CANCER	0.00309748	PIK3R5,PIK3CD,PIK3CG,RAC2	0.0240055
24	66	142	4	KEGG_PANCREATIC_CANCER	0.00411845	PIK3R5,PIK3CD,PIK3CG,RAC2	0.0297857
24	53	142	4	KEGG_ACUTE_MYELOID_LEUKEMIA	0.00184716	SPI1,PIK3R5,PIK3CD,PIK3CG	0.0163606
24	26	142	10	KEGG_ASTHMA	3.01981e-14	HLA-DPB1,HLA-DRA,HLA-DMB,FCER1G,HLA-DPA1,HLA-DMA,HLA-DQA1,HLA-DOA,CD40,HLA-DRB5	2.80842e-12
24	44	142	10	KEGG_AUTOIMMUNE_THYROID_DISEASE	1.21601e-11	HLA-DPB1,CD86,HLA-DRA,HLA-DMB,HLA-DPA1,HLA-DMA,HLA-DQA1,HLA-DOA,CD40,HLA-DRB5	3.2311e-10
24	105	142	15	KEGG_SYSTEMIC_LUPUS_ERYTHEMATOSUS	1.04805e-13	C1QA,HLA-DPB1,C1QB,CD86,HLA-DRA,HLA-DMB,HLA-DPA1,HLA-DMA,C1QC,HLA-DQA1,HLA-DOA,CD40,HLA-DRB5,FCGR2B,C3	6.49791e-12
24	33	142	10	KEGG_ALLOGRAFT_REJECTION	4.97602e-13	HLA-DPB1,CD86,HLA-DRA,HLA-DMB,HLA-DPA1,HLA-DMA,HLA-DQA1,HLA-DOA,CD40,HLA-DRB5	2.31385e-11
24	36	142	9	KEGG_GRAFT_VERSUS_HOST_DISEASE	5.28024e-11	HLA-DPB1,CD86,HLA-DRA,HLA-DMB,HLA-DPA1,HLA-DMA,HLA-DQA1,HLA-DOA,HLA-DRB5	1.22766e-09
24	65	142	12	KEGG_VIRAL_MYOCARDITIS	1.41431e-12	HLA-DPB1,CD86,HLA-DRA,HLA-DMB,ITGB2,HLA-DPA1,HLA-DMA,HLA-DQA1,HLA-DOA,CD40,HLA-DRB5,RAC2	5.26124e-11
25	230	126	19	KEGG_CYTOKINE_CYTOKINE_RECEPTOR_INTERACTION	1.29008e-13	TNFSF13B,CCL4,IL21R,CXCR6,CCR1,TNFRSF9,IL2RB,CCR2,TNFRSF8,FASLG,IL12RB1,IL2RA,CCL5,LTA,CD27,IFNG,IL18RAP,CCR4,IL7R	1.19977e-11
25	172	126	9	KEGG_CHEMOKINE_SIGNALING_PATHWAY	2.05068e-05	CCL4,CXCR6,CCR1,CCR2,ITK,LYN,JAK3,CCL5,CCR4	0.000381427
25	119	126	11	KEGG_CELL_ADHESION_MOLECULES_CAMS	7.26693e-09	SELPLG,SPN,PDCD1LG2,CD6,CD2,CD28,HLA-E,ICOS,PDCD1,CTLA4,ITGB7	3.22572e-07
25	137	126	8	KEGG_JAK_STAT_SIGNALING_PATHWAY	2.73907e-05	IL21R,IL2RB,IL12RB1,IL2RA,JAK3,STAT4,IFNG,IL7R	0.000463152
25	78	126	8	KEGG_HEMATOPOIETIC_CELL_LINEAGE	3.95591e-07	CD2,CD5,CD3E,CD3D,CD3G,IL2RA,CD38,IL7R	1.22633e-05
25	121	126	11	KEGG_NATURAL_KILLER_CELL_MEDIATED_CYTOTOXICITY	8.67129e-09	HCST,CD244,PRF1,LCK,FASLG,CD247,HLA-E,KLRK1,ZAP70,LAT,IFNG	3.22572e-07
25	103	126	16	KEGG_T_CELL_RECEPTOR_SIGNALING_PATHWAY	5.55112e-16	CARD11,CD28,CD3E,CD3D,ITK,LCK,CD247,GRAP2,ICOS,CD3G,PDCD1,CTLA4,ZAP70,LAT,IFNG,PRKCQ	1.03251e-13
25	42	126	4	KEGG_INTESTINAL_IMMUNE_NETWORK_FOR_IGA_PRODUCTION	0.0004897	TNFSF13B,CD28,ICOS,ITGB7	0.00700647
25	40	126	6	KEGG_TYPE_I_DIABETES_MELLITUS	1.22122e-06	CD28,PRF1,FASLG,HLA-E,LTA,IFNG	3.24494e-05
25	44	126	5	KEGG_AUTOIMMUNE_THYROID_DISEASE	3.97571e-05	CD28,PRF1,FASLG,HLA-E,CTLA4	0.000616236
25	33	126	5	KEGG_ALLOGRAFT_REJECTION	9.38586e-06	CD28,PRF1,FASLG,HLA-E,IFNG	0.000218221
25	36	126	5	KEGG_GRAFT_VERSUS_HOST_DISEASE	1.4598e-05	CD28,PRF1,FASLG,HLA-E,IFNG	0.000301692
25	30	126	7	KEGG_PRIMARY_IMMUNODEFICIENCY	5.8505e-09	CD3E,CD3D,LCK,ICOS,JAK3,ZAP70,IL7R	3.22572e-07
26	172	86	5	KEGG_CHEMOKINE_SIGNALING_PATHWAY	0.00371703	DOCK2,PIK3R5,NCF1,PIK3CG,CCR1	0.0363878
26	119	86	15	KEGG_CELL_ADHESION_MOLECULES_CAMS	3.33067e-16	SELPLG,HLA-DMB,CD86,HLA-DRA,HLA-DPA1,HLA-DPB1,HLA-DQA1,HLA-DOA,HLA-DMA,PDCD1LG2,HLA-DRB5,CD40,HLA-E,VCAM1,HLA-DQB1	7.74381e-15
26	64	86	5	KEGG_COMPLEMENT_AND_COAGULATION_CASCADES	3.96716e-05	C3AR1,C1QA,C1QB,C1QC,C3	0.000614909
26	73	86	14	KEGG_ANTIGEN_PROCESSING_AND_PRESENTATION	0	HLA-DMB,HLA-DRA,HLA-DPA1,CTSS,HLA-DPB1,HLA-DQA1,HLA-DOA,HLA-DMA,CD74,CIITA,HLA-DRB5,HLA-E,B2M,HLA-DQB1	0
26	90	86	5	KEGG_TOLL_LIKE_RECEPTOR_SIGNALING_PATHWAY	0.000202432	CD86,PIK3R5,PIK3CG,TLR4,CD40	0.00289633
26	55	86	3	KEGG_NOD_LIKE_RECEPTOR_SIGNALING_PATHWAY	0.00435361	CASP1,TNFAIP3,BIRC3	0.0404886
26	78	86	4	KEGG_HEMATOPOIETIC_CELL_LINEAGE	0.0012233	HLA-DRA,CSF1R,CD33,HLA-DRB5	0.0142208
26	70	86	4	KEGG_B_CELL_RECEPTOR_SIGNALING_PATHWAY	0.000815394	PIK3R5,CARD11,PIK3AP1,PIK3CG	0.0108331
26	87	86	4	KEGG_FC_GAMMA_R_MEDIATED_PHAGOCYTOSIS	0.00183264	DOCK2,PIK3R5,NCF1,PIK3CG	0.0200512
26	101	86	4	KEGG_LEUKOCYTE_TRANSENDOTHELIAL_MIGRATION	0.0031553	PIK3R5,NCF1,PIK3CG,VCAM1	0.0326048
26	42	86	12	KEGG_INTESTINAL_IMMUNE_NETWORK_FOR_IGA_PRODUCTION	0	HLA-DMB,CD86,HLA-DRA,HLA-DPA1,HLA-DPB1,HLA-DQA1,HLA-DOA,HLA-DMA,TNFSF13B,HLA-DRB5,CD40,HLA-DQB1	0
26	40	86	11	KEGG_TYPE_I_DIABETES_MELLITUS	4.44089e-16	HLA-DMB,CD86,HLA-DRA,HLA-DPA1,HLA-DPB1,HLA-DQA1,HLA-DOA,HLA-DMA,HLA-DRB5,HLA-E,HLA-DQB1	9.17784e-15
26	33	86	3	KEGG_PRION_DISEASES	0.000995348	C1QA,C1QB,C1QC	0.0123423
26	61	86	12	KEGG_LEISHMANIA_INFECTION	1.33227e-15	HLA-DMB,HLA-DRA,HLA-DPA1,HLA-DPB1,HLA-DQA1,HLA-DOA,NCF1,HLA-DMA,TLR4,HLA-DRB5,HLA-DQB1,C3	2.47802e-14
26	26	86	10	KEGG_ASTHMA	2.22045e-16	HLA-DMB,HLA-DRA,HLA-DPA1,HLA-DPB1,HLA-DQA1,HLA-DOA,HLA-DMA,HLA-DRB5,CD40,HLA-DQB1	5.90004e-15
26	44	86	12	KEGG_AUTOIMMUNE_THYROID_DISEASE	0	HLA-DMB,CD86,HLA-DRA,HLA-DPA1,HLA-DPB1,HLA-DQA1,HLA-DOA,HLA-DMA,HLA-DRB5,CD40,HLA-E,HLA-DQB1	0
26	105	86	15	KEGG_SYSTEMIC_LUPUS_ERYTHEMATOSUS	0	HLA-DMB,CD86,HLA-DRA,HLA-DPA1,HLA-DPB1,HLA-DQA1,HLA-DOA,C1QA,HLA-DMA,C1QB,C1QC,HLA-DRB5,CD40,HLA-DQB1,C3	0
26	33	86	12	KEGG_ALLOGRAFT_REJECTION	0	HLA-DMB,CD86,HLA-DRA,HLA-DPA1,HLA-DPB1,HLA-DQA1,HLA-DOA,HLA-DMA,HLA-DRB5,CD40,HLA-E,HLA-DQB1	0
26	36	86	11	KEGG_GRAFT_VERSUS_HOST_DISEASE	1.11022e-16	HLA-DMB,CD86,HLA-DRA,HLA-DPA1,HLA-DPB1,HLA-DQA1,HLA-DOA,HLA-DMA,HLA-DRB5,HLA-E,HLA-DQB1	3.44169e-15
26	65	86	12	KEGG_VIRAL_MYOCARDITIS	2.9976e-15	HLA-DMB,CD86,HLA-DRA,HLA-DPA1,HLA-DPB1,HLA-DQA1,HLA-DOA,HLA-DMA,HLA-DRB5,CD40,HLA-E,HLA-DQB1	5.06867e-14
27	230	76	10	KEGG_CYTOKINE_CYTOKINE_RECEPTOR_INTERACTION	3.47858e-07	CSF2RB,CXCR6,CCR2,TNFRSF8,CD27,CCR4,IL7R,CCL5,CCR7,IL18R1	2.15672e-05
27	172	76	8	KEGG_CHEMOKINE_SIGNALING_PATHWAY	3.40822e-06	VAV1,CXCR6,CCR2,ITK,CCR4,CCL5,RAC2,CCR7	0.0001062
27	119	76	5	KEGG_CELL_ADHESION_MOLECULES_CAMS	0.00041613	CD226,CD6,CD2,ITGAL,SELL	0.0110572
27	78	76	6	KEGG_HEMATOPOIETIC_CELL_LINEAGE	3.4258e-06	CD2,CD5,CD3E,CD3G,CD3D,IL7R	0.0001062
27	121	76	10	KEGG_NATURAL_KILLER_CELL_MEDIATED_CYTOTOXICITY	7.43972e-10	HCST,VAV1,CD244,PRF1,LCK,CD247,KLRK1,ZAP70,ITGAL,RAC2	6.91894e-08
27	103	76	10	KEGG_T_CELL_RECEPTOR_SIGNALING_PATHWAY	1.49622e-10	VAV1,CD3E,CD3G,CD3D,ITK,LCK,CD247,GRAP2,ZAP70,PRKCQ	2.78298e-08
27	101	76	4	KEGG_LEUKOCYTE_TRANSENDOTHELIAL_MIGRATION	0.00201104	VAV1,ITK,ITGAL,RAC2	0.0467567
27	30	76	5	KEGG_PRIMARY_IMMUNODEFICIENCY	4.68274e-07	CD3E,CD3D,LCK,ZAP70,IL7R	2.17747e-05
28	230	74	12	KEGG_CYTOKINE_CYTOKINE_RECEPTOR_INTERACTION	1.96831e-09	IL12RB1,IL21R,CCL4,TNFRSF9,IL2RB,FASLG,IL2RA,IL18RAP,LTA,IFNG,CXCL9,XCL1	3.66105e-07
28	172	74	6	KEGG_CHEMOKINE_SIGNALING_PATHWAY	0.000256346	PLCB2,PIK3CD,CCL4,JAK3,CXCL9,XCL1	0.00529781
28	119	74	6	KEGG_CELL_ADHESION_MOLECULES_CAMS	3.3491e-05	SPN,CD28,ICOS,PDCD1,CTLA4,ITGB7	0.000899471
28	137	74	7	KEGG_JAK_STAT_SIGNALING_PATHWAY	6.54178e-06	IL12RB1,PIK3CD,IL21R,IL2RB,IL2RA,JAK3,IFNG	0.000304193
28	78	74	4	KEGG_HEMATOPOIETIC_CELL_LINEAGE	0.000696228	CD37,IL2RA,CD38,CD7	0.0117726
28	121	74	5	KEGG_NATURAL_KILLER_CELL_MEDIATED_CYTOTOXICITY	0.000396983	PIK3CD,FASLG,LAT,IFNG,GZMB	0.00738389
28	103	74	7	KEGG_T_CELL_RECEPTOR_SIGNALING_PATHWAY	9.68537e-07	PIK3CD,CD28,ICOS,PDCD1,CTLA4,LAT,IFNG	9.0074e-05
28	42	74	3	KEGG_INTESTINAL_IMMUNE_NETWORK_FOR_IGA_PRODUCTION	0.00130751	CD28,ICOS,ITGB7	0.0202664
28	40	74	5	KEGG_TYPE_I_DIABETES_MELLITUS	1.81648e-06	CD28,FASLG,LTA,IFNG,GZMB	0.000112622
28	44	74	4	KEGG_AUTOIMMUNE_THYROID_DISEASE	7.56186e-05	CD28,FASLG,CTLA4,GZMB	0.00175813
28	33	74	4	KEGG_ALLOGRAFT_REJECTION	2.37922e-05	CD28,FASLG,IFNG,GZMB	0.000885069
28	36	74	4	KEGG_GRAFT_VERSUS_HOST_DISEASE	3.38511e-05	CD28,FASLG,IFNG,GZMB	0.000899471
30	187	104	7	KEGG_FOCAL_ADHESION	0.000417628	COL6A3,THBS2,PDGFRB,LAMA4,LAMB1,PDGFRA,LAMA2	0.0388394
30	81	104	6	KEGG_ECM_RECEPTOR_INTERACTION	2.61736e-05	COL6A3,THBS2,LAMA4,LAMB1,HSPG2,LAMA2	0.00486829
31	187	71	11	KEGG_FOCAL_ADHESION	1.77573e-09	COL3A1,COL1A2,COL5A2,COL1A1,COL5A1,COL6A2,COL6A1,ITGA11,FN1,FLNC,COL5A3	1.65143e-07
31	81	71	10	KEGG_ECM_RECEPTOR_INTERACTION	6.46538e-12	COL3A1,COL1A2,COL5A2,COL1A1,COL5A1,COL6A2,COL6A1,ITGA11,FN1,COL5A3	1.20256e-09
32	230	120	8	KEGG_CYTOKINE_CYTOKINE_RECEPTOR_INTERACTION	0.000694035	TNFRSF1B,CSF2RB,IL12RB1,TNFRSF8,IL7R,CCR4,TNFSF8,IL18R1	0.00993004
32	172	120	10	KEGG_CHEMOKINE_SIGNALING_PATHWAY	1.7544e-06	DOCK2,PIK3R5,PLCB2,GNGT2,FGR,PIK3CD,JAK3,PIK3CG,CCR4,RAC2	0.000143566
32	70	120	4	KEGG_PHOSPHATIDYLINOSITOL_SIGNALING_SYSTEM	0.00278618	PIK3R5,PLCB2,PIK3CD,PIK3CG	0.0287195
32	44	120	3	KEGG_MTOR_SIGNALING_PATHWAY	0.00588238	PIK3R5,PIK3CD,PIK3CG	0.0497329
32	78	120	5	KEGG_APOPTOSIS	0.000487641	PIK3R5,CSF2RB,PIK3CD,PIK3CG,BIRC3	0.00849369
32	71	120	4	KEGG_VEGF_SIGNALING_PATHWAY	0.00293371	PIK3R5,PIK3CD,PIK3CG,RAC2	0.0287195
32	187	120	6	KEGG_FOCAL_ADHESION	0.00484036	PIK3R5,PARVG,PIK3CD,PIK3CG,RAC2,BIRC3	0.0450154
32	119	120	7	KEGG_CELL_ADHESION_MOLECULES_CAMS	6.19473e-05	SELPLG,HLA-DOA,SPN,CD226,CD28,ITGAL,VCAM1	0.00288055
32	137	120	7	KEGG_JAK_STAT_SIGNALING_PATHWAY	0.000150306	PIK3R5,CSF2RB,IL12RB1,PIK3CD,JAK3,PIK3CG,IL7R	0.00465949
32	121	120	6	KEGG_NATURAL_KILLER_CELL_MEDIATED_CYTOTOXICITY	0.00052974	PIK3R5,PIK3CD,PIK3CG,LAT,ITGAL,RAC2	0.00849369
32	103	120	8	KEGG_T_CELL_RECEPTOR_SIGNALING_PATHWAY	2.31558e-06	PIK3R5,CARD11,CD28,PIK3CD,GRAP2,PIK3CG,LAT,PRKCQ	0.000143566
32	70	120	5	KEGG_B_CELL_RECEPTOR_SIGNALING_PATHWAY	0.000294808	PIK3R5,CARD11,PIK3CD,PIK3CG,RAC2	0.00685428
32	73	120	5	KEGG_FC_EPSILON_RI_SIGNALING_PATHWAY	0.000358654	PIK3R5,PIK3CD,PIK3CG,LAT,RAC2	0.00741219
32	87	120	6	KEGG_FC_GAMMA_R_MEDIATED_PHAGOCYTOSIS	8.76254e-05	DOCK2,PIK3R5,PIK3CD,PIK3CG,LAT,RAC2	0.00325967
32	101	120	8	KEGG_LEUKOCYTE_TRANSENDOTHELIAL_MIGRATION	1.99575e-06	PIK3R5,NCF4,PIK3CD,PIK3CG,ITGAL,RAC2,VCAM1,RASSF5	0.000143566
32	43	120	3	KEGG_TYPE_II_DIABETES_MELLITUS	0.00551454	PIK3R5,PIK3CD,PIK3CG	0.048843
32	36	120	4	KEGG_ALDOSTERONE_REGULATED_SODIUM_REABSORPTION	0.000222642	PIK3R5,PIK3CD,PIK3CG,HSD11B1	0.00591593
32	61	120	4	KEGG_COLORECTAL_CANCER	0.00167977	PIK3R5,PIK3CD,PIK3CG,RAC2	0.0208291
32	66	120	4	KEGG_PANCREATIC_CANCER	0.0022468	PIK3R5,PIK3CD,PIK3CG,RAC2	0.0245826
32	80	120	5	KEGG_SMALL_CELL_LUNG_CANCER	0.00054798	PIK3R5,PIK3CD,PIK3CG,TRAF1,BIRC3	0.00849369
32	52	120	4	KEGG_NON_SMALL_CELL_LUNG_CANCER	0.000923192	PIK3R5,PIK3CD,PIK3CG,RASSF5	0.0122653
32	65	120	4	KEGG_VIRAL_MYOCARDITIS	0.00212418	HLA-DOA,CD28,ITGAL,RAC2	0.0245826
33	230	107	16	KEGG_CYTOKINE_CYTOKINE_RECEPTOR_INTERACTION	1.33773e-11	CXCR6,FASLG,CD40,IL21R,TNFSF13B,CCL5,IL2RB,CCL4,CD27,TNFRSF9,CXCL9,IL18RAP,IL2RA,LTA,IFNG,LTB	1.91398e-10
33	172	107	8	KEGG_CHEMOKINE_SIGNALING_PATHWAY	4.30114e-05	NCF1,CXCR6,ITK,VAV1,CCL5,CCL4,CXCL9,HCK	0.000470595
33	119	107	18	KEGG_CELL_ADHESION_MOLECULES_CAMS	0	HLA-DMB,CD86,HLA-DRA,HLA-DPA1,HLA-DPB1,HLA-DQA1,ITGB2,CD2,CD6,HLA-DMA,PDCD1LG2,CD40,HLA-E,ICOS,CTLA4,HLA-DRB5,HLA-DQB1,HLA-DOB	0
33	73	107	14	KEGG_ANTIGEN_PROCESSING_AND_PRESENTATION	2.22045e-16	HLA-DMB,HLA-DRA,HLA-DPA1,HLA-DPB1,HLA-DQA1,CTSS,CIITA,HLA-DMA,CD74,HLA-E,HLA-DRB5,LTA,HLA-DQB1,HLA-DOB	5.16254e-15
33	90	107	5	KEGG_TOLL_LIKE_RECEPTOR_SIGNALING_PATHWAY	0.000557407	CD86,CD40,CCL5,CCL4,CXCL9	0.00518389
33	48	107	4	KEGG_CYTOSOLIC_DNA_SENSING_PATHWAY	0.000441499	CCL5,CCL4,AIM2,CASP1	0.00432204
33	78	107	7	KEGG_HEMATOPOIETIC_CELL_LINEAGE	1.79652e-06	HLA-DRA,CD2,CD5,CD3D,CD3E,IL2RA,HLA-DRB5	2.08845e-05
33	121	107	13	KEGG_NATURAL_KILLER_CELL_MEDIATED_CYTOTOXICITY	5.24447e-12	ITGB2,HCST,CD244,LCK,FASLG,CD247,PRF1,KLRK1,VAV1,HLA-E,ZAP70,IFNG,GZMB	8.12893e-11
33	103	107	10	KEGG_T_CELL_RECEPTOR_SIGNALING_PATHWAY	4.58457e-09	ITK,CD3D,CD3E,LCK,CD247,VAV1,ZAP70,ICOS,CTLA4,IFNG	5.68487e-08
33	42	107	13	KEGG_INTESTINAL_IMMUNE_NETWORK_FOR_IGA_PRODUCTION	0	HLA-DMB,CD86,HLA-DRA,HLA-DPA1,HLA-DPB1,HLA-DQA1,HLA-DMA,CD40,TNFSF13B,ICOS,HLA-DRB5,HLA-DQB1,HLA-DOB	0
33	40	107	16	KEGG_TYPE_I_DIABETES_MELLITUS	0	HLA-DMB,CD86,HLA-DRA,HLA-DPA1,HLA-DPB1,HLA-DQA1,HLA-DMA,FASLG,PRF1,HLA-E,HLA-DRB5,LTA,HLA-DQB1,IFNG,GZMB,HLA-DOB	0
33	33	107	4	KEGG_PRION_DISEASES	0.000101165	C1QA,C1QB,CCL5,C1QC	0.00104537
33	61	107	12	KEGG_LEISHMANIA_INFECTION	2.02061e-14	HLA-DMB,HLA-DRA,HLA-DPA1,HLA-DPB1,HLA-DQA1,NCF1,ITGB2,HLA-DMA,HLA-DRB5,HLA-DQB1,IFNG,HLA-DOB	3.41666e-13
33	26	107	10	KEGG_ASTHMA	1.66533e-15	HLA-DMB,HLA-DRA,HLA-DPA1,HLA-DPB1,HLA-DQA1,HLA-DMA,CD40,HLA-DRB5,HLA-DQB1,HLA-DOB	3.09752e-14
33	44	107	16	KEGG_AUTOIMMUNE_THYROID_DISEASE	0	HLA-DMB,CD86,HLA-DRA,HLA-DPA1,HLA-DPB1,HLA-DQA1,HLA-DMA,FASLG,PRF1,CD40,HLA-E,CTLA4,HLA-DRB5,HLA-DQB1,GZMB,HLA-DOB	0
33	105	107	15	KEGG_SYSTEMIC_LUPUS_ERYTHEMATOSUS	1.44329e-15	HLA-DMB,CD86,HLA-DRA,HLA-DPA1,HLA-DPB1,HLA-DQA1,C1QA,C1QB,HLA-DMA,CD40,C1QC,HLA-DRB5,HLA-DQB1,IFNG,HLA-DOB	2.9828e-14
33	33	107	16	KEGG_ALLOGRAFT_REJECTION	0	HLA-DMB,CD86,HLA-DRA,HLA-DPA1,HLA-DPB1,HLA-DQA1,HLA-DMA,FASLG,PRF1,CD40,HLA-E,HLA-DRB5,HLA-DQB1,IFNG,GZMB,HLA-DOB	0
33	36	107	15	KEGG_GRAFT_VERSUS_HOST_DISEASE	0	HLA-DMB,CD86,HLA-DRA,HLA-DPA1,HLA-DPB1,HLA-DQA1,HLA-DMA,FASLG,PRF1,HLA-E,HLA-DRB5,HLA-DQB1,IFNG,GZMB,HLA-DOB	0
33	30	107	7	KEGG_PRIMARY_IMMUNODEFICIENCY	1.85594e-09	CIITA,CD3D,CD3E,LCK,CD40,ZAP70,ICOS	2.46575e-08
33	65	107	14	KEGG_VIRAL_MYOCARDITIS	0	HLA-DMB,CD86,HLA-DRA,HLA-DPA1,HLA-DPB1,HLA-DQA1,ITGB2,HLA-DMA,PRF1,CD40,HLA-E,HLA-DRB5,HLA-DQB1,HLA-DOB	0
34	78	50	4	KEGG_HEMATOPOIETIC_CELL_LINEAGE	0.000153782	CD3G,CD38,CD7,CD8B	0.0286035
35	172	82	7	KEGG_CHEMOKINE_SIGNALING_PATHWAY	5.61133e-05	CCR1,PIK3R5,FGR,DOCK2,GNGT2,VAV1,PIK3CG	0.00521853
35	119	82	5	KEGG_CELL_ADHESION_MOLECULES_CAMS	0.00059081	SELPLG,PDCD1LG2,CD226,CD80,SIGLEC1	0.0366302
35	70	82	5	KEGG_B_CELL_RECEPTOR_SIGNALING_PATHWAY	4.86966e-05	PIK3R5,PIK3AP1,CARD11,VAV1,PIK3CG	0.00521853
36	230	61	6	KEGG_CYTOKINE_CYTOKINE_RECEPTOR_INTERACTION	0.000422195	TNFRSF1B,TNFRSF9,IL21R,CCL4,CD40,IL2RA	0.0261761
36	172	61	5	KEGG_CHEMOKINE_SIGNALING_PATHWAY	0.000806903	NCF1,PLCB2,PIK3CD,CCL4,LYN	0.037521
36	119	61	5	KEGG_CELL_ADHESION_MOLECULES_CAMS	0.00014791	SPN,CD40,CD28,VCAM1,CD274	0.0137556
36	90	61	5	KEGG_TOLL_LIKE_RECEPTOR_SIGNALING_PATHWAY	3.91057e-05	LY96,PIK3CD,CCL4,CD40,TLR1	0.00727366
36	48	61	3	KEGG_CYTOSOLIC_DNA_SENSING_PATHWAY	0.00110279	CCL4,AIM2,CASP1	0.0410236
37	187	137	15	KEGG_FOCAL_ADHESION	2.92272e-10	COL5A2,COL5A1,COL1A2,COL3A1,COL6A3,COL1A1,THBS2,PDGFRB,COL6A2,COL6A1,ITGA11,LAMA4,FLNC,LAMB1,FN1	2.71813e-08
37	81	137	13	KEGG_ECM_RECEPTOR_INTERACTION	6.62137e-13	COL5A2,COL5A1,COL1A2,COL3A1,COL6A3,COL1A1,THBS2,COL6A2,COL6A1,ITGA11,LAMA4,LAMB1,FN1	1.23157e-10
39	172	90	9	KEGG_CHEMOKINE_SIGNALING_PATHWAY	1.2711e-06	PIK3R5,FGR,NCF1,GNGT2,DOCK2,HCK,CCL4,VAV1,PIK3CG	0.000118213
39	64	90	4	KEGG_COMPLEMENT_AND_COAGULATION_CASCADES	0.000689438	C1QB,C1QC,C1QA,C3AR1	0.0160294
39	90	90	5	KEGG_TOLL_LIKE_RECEPTOR_SIGNALING_PATHWAY	0.000250489	CD86,PIK3R5,CCL4,TLR4,PIK3CG	0.00665585
39	121	90	5	KEGG_NATURAL_KILLER_CELL_MEDIATED_CYTOTOXICITY	0.000973224	FCER1G,PIK3R5,TYROBP,VAV1,PIK3CG	0.0191999
39	70	90	6	KEGG_B_CELL_RECEPTOR_SIGNALING_PATHWAY	4.8814e-06	PIK3R5,CARD11,VAV1,FCGR2B,PIK3CG,CD72	0.000302647
39	73	90	4	KEGG_FC_EPSILON_RI_SIGNALING_PATHWAY	0.00113151	FCER1G,PIK3R5,VAV1,PIK3CG	0.0191999
39	87	90	8	KEGG_FC_GAMMA_R_MEDIATED_PHAGOCYTOSIS	6.79755e-08	PIK3R5,NCF1,DOCK2,HCK,VAV1,FCGR2B,PIK3CG,FCGR1A	1.26434e-05
39	101	90	6	KEGG_LEUKOCYTE_TRANSENDOTHELIAL_MIGRATION	4.03931e-05	NCF4,PIK3R5,NCF1,NCF2,VAV1,PIK3CG	0.00150262
39	33	90	3	KEGG_PRION_DISEASES	0.00113548	C1QB,C1QC,C1QA	0.0191999
39	61	90	5	KEGG_LEISHMANIA_INFECTION	3.91057e-05	NCF4,NCF1,NCF2,TLR4,FCGR1A	0.00150262
39	105	90	6	KEGG_SYSTEMIC_LUPUS_ERYTHEMATOSUS	5.02765e-05	C1QB,CD86,C1QC,C1QA,FCGR2B,FCGR1A	0.00155857
40	230	62	6	KEGG_CYTOKINE_CYTOKINE_RECEPTOR_INTERACTION	0.000461258	CCR1,TNFSF13B,CD40,CXCR6,IL12RB1,CCR2	0.014299
40	172	62	7	KEGG_CHEMOKINE_SIGNALING_PATHWAY	8.87358e-06	CCR1,PLCB2,PIK3CD,CXCR6,CCR2,LYN,ITK	0.000550162
40	119	62	6	KEGG_CELL_ADHESION_MOLECULES_CAMS	1.20498e-05	SPN,CD28,CD40,CD6,VCAM1,CD2	0.000560314
40	78	62	5	KEGG_HEMATOPOIETIC_CELL_LINEAGE	2.11547e-05	CD2,CD5,CD3E,CD3D,CD38	0.000786955
40	103	62	6	KEGG_T_CELL_RECEPTOR_SIGNALING_PATHWAY	5.2382e-06	PIK3CD,CD28,ITK,CD3E,CD3D,LCK	0.000550162
40	42	62	3	KEGG_INTESTINAL_IMMUNE_NETWORK_FOR_IGA_PRODUCTION	0.000781641	TNFSF13B,CD28,CD40	0.0207693
40	30	62	4	KEGG_PRIMARY_IMMUNODEFICIENCY	7.95329e-06	CD40,CD3E,CD3D,LCK	0.000550162
41	230	58	7	KEGG_CYTOKINE_CYTOKINE_RECEPTOR_INTERACTION	3.71823e-05	TNFRSF1B,FASLG,TNFRSF8,CCL5,CCR4,IL7R,IL18R1	0.00345795
41	55	58	3	KEGG_NOD_LIKE_RECEPTOR_SIGNALING_PATHWAY	0.0014156	PSTPIP1,CCL5,TNFAIP3	0.0376146
41	121	58	6	KEGG_NATURAL_KILLER_CELL_MEDIATED_CYTOTOXICITY	8.9712e-06	HCST,PRF1,FASLG,CD244,HLA-E,KLRK1	0.00166864
41	40	58	3	KEGG_TYPE_I_DIABETES_MELLITUS	0.000556488	PRF1,FASLG,HLA-E	0.0207014
41	44	58	3	KEGG_AUTOIMMUNE_THYROID_DISEASE	0.000737469	PRF1,FASLG,HLA-E	0.0228616
41	33	58	3	KEGG_ALLOGRAFT_REJECTION	0.000313534	PRF1,FASLG,HLA-E	0.0189159
41	36	58	3	KEGG_GRAFT_VERSUS_HOST_DISEASE	0.000406794	PRF1,FASLG,HLA-E	0.0189159
42	137	55	5	KEGG_JAK_STAT_SIGNALING_PATHWAY	0.000174692	IL21R,IL2RB,IL2RA,STAT4,CCND2	0.0324927
43	230	157	8	KEGG_CYTOKINE_CYTOKINE_RECEPTOR_INTERACTION	0.00381522	TNFRSF1B,CSF2RB,CD40,CCR4,IL7R,TNFSF13B,TNFSF8,IL18R1	0.0283853
43	172	157	10	KEGG_CHEMOKINE_SIGNALING_PATHWAY	1.93385e-05	GNGT2,DOCK2,FGR,PIK3R5,PIK3CD,PLCB2,NCF1,PIK3CG,VAV1,CCR4	0.00027669
43	70	157	4	KEGG_PHOSPHATIDYLINOSITOL_SIGNALING_SYSTEM	0.00722268	PIK3R5,PIK3CD,PLCB2,PIK3CG	0.0463248
43	78	157	5	KEGG_APOPTOSIS	0.00163224	CSF2RB,PIK3R5,PIK3CD,PIK3CG,BIRC3	0.0137998
43	119	157	19	KEGG_CELL_ADHESION_MOLECULES_CAMS	0	HLA-DPB1,SELPLG,HLA-DPA1,SPN,HLA-DMB,HLA-DRA,HLA-DOA,HLA-DMA,HLA-DQA1,CD226,CD28,CD40,HLA-E,CD86,PDCD1LG2,ITGB2,HLA-DRB5,VCAM1,HLA-DQB1	0
43	73	157	13	KEGG_ANTIGEN_PROCESSING_AND_PRESENTATION	9.53015e-13	HLA-DPB1,HLA-DPA1,HLA-DMB,HLA-DRA,HLA-DOA,HLA-DMA,HLA-DQA1,CTSS,CIITA,CD74,HLA-E,HLA-DRB5,HLA-DQB1	1.77261e-11
43	90	157	6	KEGG_TOLL_LIKE_RECEPTOR_SIGNALING_PATHWAY	0.000454895	PIK3R5,PIK3CD,CD40,CD86,PIK3CG,LY96	0.00445318
43	55	157	5	KEGG_NOD_LIKE_RECEPTOR_SIGNALING_PATHWAY	0.000328951	PSTPIP1,TNFAIP3,CASP1,BIRC3,NLRP1	0.00382405
43	78	157	5	KEGG_HEMATOPOIETIC_CELL_LINEAGE	0.00163224	CD37,HLA-DRA,IL7R,CD1D,HLA-DRB5	0.0137998
43	121	157	7	KEGG_NATURAL_KILLER_CELL_MEDIATED_CYTOTOXICITY	0.000365036	PIK3R5,PIK3CD,HLA-E,PIK3CG,ITGB2,VAV1,FCER1G	0.00391629
43	103	157	7	KEGG_T_CELL_RECEPTOR_SIGNALING_PATHWAY	0.000134924	CARD11,PIK3R5,PIK3CD,CD28,GRAP2,PIK3CG,VAV1	0.00167306
43	70	157	6	KEGG_B_CELL_RECEPTOR_SIGNALING_PATHWAY	0.000114613	CARD11,PIK3R5,PIK3CD,PIK3CG,VAV1,PIK3AP1	0.00152272
43	73	157	5	KEGG_FC_EPSILON_RI_SIGNALING_PATHWAY	0.00121317	PIK3R5,PIK3CD,PIK3CG,VAV1,FCER1G	0.0112824
43	87	157	6	KEGG_FC_GAMMA_R_MEDIATED_PHAGOCYTOSIS	0.000378996	DOCK2,PIK3R5,PIK3CD,NCF1,PIK3CG,VAV1	0.00391629
43	101	157	9	KEGG_LEUKOCYTE_TRANSENDOTHELIAL_MIGRATION	1.57824e-06	NCF4,PIK3R5,PIK3CD,NCF1,PIK3CG,ITGB2,VAV1,VCAM1,RASSF5	2.44627e-05
43	42	157	13	KEGG_INTESTINAL_IMMUNE_NETWORK_FOR_IGA_PRODUCTION	4.44089e-16	HLA-DPB1,HLA-DPA1,HLA-DMB,HLA-DRA,HLA-DOA,HLA-DMA,HLA-DQA1,CD28,CD40,CD86,TNFSF13B,HLA-DRB5,HLA-DQB1	2.75335e-14
43	40	157	12	KEGG_TYPE_I_DIABETES_MELLITUS	8.21565e-15	HLA-DPB1,HLA-DPA1,HLA-DMB,HLA-DRA,HLA-DOA,HLA-DMA,HLA-DQA1,CD28,HLA-E,CD86,HLA-DRB5,HLA-DQB1	1.91014e-13
43	36	157	3	KEGG_ALDOSTERONE_REGULATED_SODIUM_REABSORPTION	0.0070389	PIK3R5,PIK3CD,PIK3CG	0.0463248
43	33	157	3	KEGG_PRION_DISEASES	0.00550866	C1QA,C1QB,C1QC	0.0379485
43	61	157	12	KEGG_LEISHMANIA_INFECTION	2.1092e-12	HLA-DPB1,NCF4,HLA-DPA1,HLA-DMB,HLA-DRA,HLA-DOA,HLA-DMA,HLA-DQA1,NCF1,ITGB2,HLA-DRB5,HLA-DQB1	3.56647e-11
43	53	157	4	KEGG_ACUTE_MYELOID_LEUKEMIA	0.00266117	PIK3R5,PIK3CD,PIK3CG,SPI1	0.0206241
43	52	157	4	KEGG_NON_SMALL_CELL_LUNG_CANCER	0.00248117	PIK3R5,PIK3CD,PIK3CG,RASSF5	0.0200651
43	26	157	11	KEGG_ASTHMA	1.33227e-15	HLA-DPB1,HLA-DPA1,HLA-DMB,HLA-DRA,HLA-DOA,HLA-DMA,HLA-DQA1,CD40,HLA-DRB5,HLA-DQB1,FCER1G	4.95604e-14
43	44	157	13	KEGG_AUTOIMMUNE_THYROID_DISEASE	7.77156e-16	HLA-DPB1,HLA-DPA1,HLA-DMB,HLA-DRA,HLA-DOA,HLA-DMA,HLA-DQA1,CD28,CD40,HLA-E,CD86,HLA-DRB5,HLA-DQB1	3.61378e-14
43	105	157	15	KEGG_SYSTEMIC_LUPUS_ERYTHEMATOSUS	4.66294e-13	HLA-DPB1,HLA-DPA1,HLA-DMB,HLA-DRA,HLA-DOA,C1QA,HLA-DMA,HLA-DQA1,CD28,CD40,CD86,C1QB,HLA-DRB5,C1QC,HLA-DQB1	9.63674e-12
43	33	157	13	KEGG_ALLOGRAFT_REJECTION	0	HLA-DPB1,HLA-DPA1,HLA-DMB,HLA-DRA,HLA-DOA,HLA-DMA,HLA-DQA1,CD28,CD40,HLA-E,CD86,HLA-DRB5,HLA-DQB1	0
43	36	157	12	KEGG_GRAFT_VERSUS_HOST_DISEASE	1.9984e-15	HLA-DPB1,HLA-DPA1,HLA-DMB,HLA-DRA,HLA-DOA,HLA-DMA,HLA-DQA1,CD28,HLA-E,CD86,HLA-DRB5,HLA-DQB1	6.19504e-14
43	30	157	3	KEGG_PRIMARY_IMMUNODEFICIENCY	0.00419836	CIITA,CD40,IL7R	0.0300344
43	65	157	14	KEGG_VIRAL_MYOCARDITIS	7.32747e-15	HLA-DPB1,HLA-DPA1,HLA-DMB,HLA-DRA,HLA-DOA,HLA-DMA,HLA-DQA1,CD28,CD40,HLA-E,CD86,ITGB2,HLA-DRB5,HLA-DQB1	1.91014e-13
44	230	149	23	KEGG_CYTOKINE_CYTOKINE_RECEPTOR_INTERACTION	2.22045e-16	CCR2,CXCR6,CD27,IL12RB1,TNFRSF8,CCL5,IL2RB,FASLG,IL21R,CCR7,CXCL9,IL18RAP,CCL4,LTA,LTB,TNFRSF9,XCL1,IL2RA,IFNG,TNFRSF13B,XCL2,TNFRSF17,CCL19	4.13003e-14
44	172	149	13	KEGG_CHEMOKINE_SIGNALING_PATHWAY	2.71629e-08	CCR2,ITK,CXCR6,JAK3,CCL5,CCR7,CXCL9,CCL4,XCL1,RAC2,RASGRP2,XCL2,CCL19	8.42051e-07
44	119	149	10	KEGG_CELL_ADHESION_MOLECULES_CAMS	4.34886e-07	CD2,CD6,ICOS,SELL,PDCD1,ITGAL,CD8B,CTLA4,ITGB7,HLA-DOB	1.15555e-05
44	137	149	7	KEGG_JAK_STAT_SIGNALING_PATHWAY	0.000563702	STAT4,IL12RB1,JAK3,IL2RB,IL21R,IL2RA,IFNG	0.00806527
44	78	149	12	KEGG_HEMATOPOIETIC_CELL_LINEAGE	2.41869e-11	CD3E,CD2,CD3D,CD5,CD3G,CD38,CD8B,CD7,IL2RA,CD19,MS4A1,CR1	9.90592e-10
44	121	149	14	KEGG_NATURAL_KILLER_CELL_MEDIATED_CYTOTOXICITY	2.66288e-11	HCST,CD247,CD244,KLRK1,LCK,PRF1,ZAP70,FASLG,LAT,ITGAL,NCR3,IFNG,RAC2,GZMB	9.90592e-10
44	103	149	14	KEGG_T_CELL_RECEPTOR_SIGNALING_PATHWAY	2.8384e-12	CD3E,CD3D,ITK,CD247,LCK,CD3G,ZAP70,LAT,ICOS,PRKCQ,PDCD1,CD8B,CTLA4,IFNG	1.75981e-10
44	70	149	5	KEGG_B_CELL_RECEPTOR_SIGNALING_PATHWAY	0.000793369	CD72,RAC2,CD79B,CD79A,CD19	0.0105405
44	42	149	5	KEGG_INTESTINAL_IMMUNE_NETWORK_FOR_IGA_PRODUCTION	7.03843e-05	ICOS,ITGB7,HLA-DOB,TNFRSF13B,TNFRSF17	0.00119013
44	40	149	6	KEGG_TYPE_I_DIABETES_MELLITUS	3.24736e-06	PRF1,FASLG,LTA,IFNG,GZMB,HLA-DOB	7.55012e-05
44	44	149	5	KEGG_AUTOIMMUNE_THYROID_DISEASE	8.83701e-05	PRF1,FASLG,CTLA4,GZMB,HLA-DOB	0.00136974
44	33	149	5	KEGG_ALLOGRAFT_REJECTION	2.11695e-05	PRF1,FASLG,IFNG,GZMB,HLA-DOB	0.000437502
44	36	149	5	KEGG_GRAFT_VERSUS_HOST_DISEASE	3.2794e-05	PRF1,FASLG,IFNG,GZMB,HLA-DOB	0.000609969
44	30	149	10	KEGG_PRIMARY_IMMUNODEFICIENCY	2.69784e-13	CD3E,CD3D,LCK,ZAP70,JAK3,ICOS,CD8B,CD79A,CD19,TNFRSF13B	2.50899e-11

## Sheet: BioCarta
Module_Number	# of gene in function	# of gene in module	# of common gene	Description	p-value	related_gene	adjusted_p-value
1	21	149	5	BIOCARTA_CSK_PATHWAY	2.00672e-06	CD3E,CD3D,CD247,LCK,ZAP70	3.62881e-05
1	12	149	3	BIOCARTA_GRANULOCYTES_PATHWAY	0.000225245	ITGB2,IFNG,ITGAL	0.00257253
1	10	149	3	BIOCARTA_BLYMPHOCYTE_PATHWAY	0.000124751	CD40,ITGB2,ITGAL	0.00169194
1	22	149	3	BIOCARTA_CASPASE_PATHWAY	0.00146114	PRF1,GZMB,BIRC3	0.0144122
1	11	149	3	BIOCARTA_CLASSIC_PATHWAY	0.000170228	C1QA,C1QB,C1QC	0.00205219
1	16	149	3	BIOCARTA_COMP_PATHWAY	0.000556131	C1QA,C1QB,C1QC	0.00603402
1	13	149	8	BIOCARTA_CTL_PATHWAY	1.37557e-13	CD3E,CD3D,CD247,PRF1,FASLG,ITGB2,GZMB,ITGAL	2.98498e-11
1	20	149	6	BIOCARTA_DC_PATHWAY	3.89118e-08	CD5,CD2,CD7,CD40,IFNG,ITGAX	1.40731e-06
1	9	149	4	BIOCARTA_TCAPOPTOSIS_PATHWAY	1.35022e-06	CD3E,CD3D,CD247,FASLG	2.92997e-05
1	13	149	4	BIOCARTA_IL17_PATHWAY	7.4176e-06	CD3E,CD2,CD3D,CD247	0.000123817
1	20	149	3	BIOCARTA_IL2_PATHWAY	0.00109819	LCK,IL2RB,IL2RA	0.0113479
1	20	149	5	BIOCARTA_IL12_PATHWAY	1.54179e-06	CD3E,CD3D,CD247,IFNG,IL18R1	3.04153e-05
1	10	149	5	BIOCARTA_TCRA_PATHWAY	2.72518e-08	CD3E,CD3D,CD247,LCK,ZAP70	1.18273e-06
1	15	149	5	BIOCARTA_NO2IL12_PATHWAY	3.11411e-07	CD3E,CD2,CD3D,CD247,IFNG	9.65375e-06
1	19	149	5	BIOCARTA_TOB1_PATHWAY	1.16607e-06	CD3E,CD3D,CD247,IL2RA,IFNG	2.81152e-05
1	27	149	4	BIOCARTA_NKT_PATHWAY	0.000162592	CCL4,IFNG,IL18R1,CCR4	0.00205219
1	18	149	4	BIOCARTA_STATHMIN_PATHWAY	3.04865e-05	CD3E,CD2,CD3D,CD247	0.00047254
1	42	149	5	BIOCARTA_TCR_PATHWAY	7.03843e-05	CD3E,CD3D,CD247,LCK,ZAP70	0.00101823
1	11	149	6	BIOCARTA_TCYTOTOXIC_PATHWAY	5.01005e-10	CD3E,CD2,CD3D,CD247,ITGB2,ITGAL	3.62393e-08
1	12	149	6	BIOCARTA_THELPER_PATHWAY	9.93454e-10	CD3E,CD2,CD3D,CD247,ITGB2,ITGAL	5.38949e-08
1	17	149	5	BIOCARTA_TH1TH2_PATHWAY	6.31027e-07	IL2RA,CD40,CD86,IFNG,IL18R1	1.71166e-05
1	18	149	8	BIOCARTA_CTLA4_PATHWAY	4.47686e-12	ITK,CD3E,CD3D,CD247,LCK,ICOS,CTLA4,CD86	4.8574e-10
2	17	73	3	BIOCARTA_TH1TH2_PATHWAY	8.15675e-05	IL12RB1,CD28,HLA-DRA	0.0177001
3	12	108	3	BIOCARTA_MCM_PATHWAY	8.67773e-05	MCM3,MCM7,CCNE1	0.00941534
3	23	108	3	BIOCARTA_G2_PATHWAY	0.0006577	PLK1,CCNB1,CDC25C	0.0475737
3	10	108	4	BIOCARTA_RANMS_PATHWAY	6.15045e-07	TPX2,KIF15,AURKA,KPNA2	0.000133465
7	22	120	3	BIOCARTA_CTCF_PATHWAY	0.000781684	PIK3CG,CD79B,CD79A	0.0242322
7	20	120	4	BIOCARTA_IL12_PATHWAY	2.03051e-05	IL12RB1,CD3G,STAT4,IL18R1	0.00146874
7	16	120	3	BIOCARTA_IL7_PATHWAY	0.000294845	JAK3,PIK3CG,IL7R	0.0127963
7	15	120	3	BIOCARTA_NO2IL12_PATHWAY	0.000241029	IL12RB1,CD3G,STAT4	0.0127963
7	19	120	3	BIOCARTA_TOB1_PATHWAY	0.000500931	CD28,CD3G,IL2RA	0.018117
7	27	120	6	BIOCARTA_NKT_PATHWAY	7.72605e-08	IL12RB1,CCR2,CD28,CCR4,CCR7,IL18R1	1.67655e-05
7	17	120	5	BIOCARTA_TH1TH2_PATHWAY	2.14606e-07	CD40,IL12RB1,CD28,IL2RA,IL18R1	2.32848e-05
8	21	81	5	BIOCARTA_CSK_PATHWAY	9.57953e-08	CD3D,CD3E,LCK,CD247,ZAP70	2.96966e-06
8	22	81	3	BIOCARTA_CASPASE_PATHWAY	0.00024685	PRF1,CASP1,GZMB	0.0033479
8	13	81	8	BIOCARTA_CTL_PATHWAY	8.88178e-16	CD3D,CD3E,CD247,PRF1,FASLG,ITGAL,GZMB,B2M	1.92735e-13
8	13	81	3	BIOCARTA_D4GDI_PATHWAY	4.75551e-05	PRF1,CASP1,GZMB	0.000737104
8	20	81	3	BIOCARTA_DC_PATHWAY	0.000184226	CD2,CD5,IFNG	0.00266514
8	9	81	4	BIOCARTA_TCAPOPTOSIS_PATHWAY	1.16107e-07	CD3D,CD3E,CD247,FASLG	3.1494e-06
8	13	81	4	BIOCARTA_IL17_PATHWAY	6.47628e-07	CD2,CD3D,CD3E,CD247	1.5615e-05
8	20	81	4	BIOCARTA_IL12_PATHWAY	4.25846e-06	CD3D,CD3E,CD247,IFNG	7.10836e-05
8	10	81	5	BIOCARTA_TCRA_PATHWAY	1.24544e-09	CD3D,CD3E,LCK,CD247,ZAP70	9.00868e-08
8	15	81	5	BIOCARTA_NO2IL12_PATHWAY	1.45169e-08	CD2,CD3D,CD3E,CD247,IFNG	5.25029e-07
8	19	81	4	BIOCARTA_TOB1_PATHWAY	3.42143e-06	CD3D,CD3E,CD247,IFNG	6.60029e-05
8	18	81	4	BIOCARTA_STATHMIN_PATHWAY	2.71276e-06	CD2,CD3D,CD3E,CD247	5.88668e-05
8	42	81	5	BIOCARTA_TCR_PATHWAY	3.64993e-06	CD3D,CD3E,LCK,CD247,ZAP70	6.60029e-05
8	11	81	5	BIOCARTA_TCYTOTOXIC_PATHWAY	2.27323e-09	CD2,CD3D,CD3E,CD247,ITGAL	1.23323e-07
8	12	81	5	BIOCARTA_THELPER_PATHWAY	3.87977e-09	CD2,CD3D,CD3E,CD247,ITGAL	1.68382e-07
8	18	81	7	BIOCARTA_CTLA4_PATHWAY	4.23694e-12	CD3D,CD3E,LCK,ITK,CD247,ICOS,CTLA4	4.59708e-10
9	11	76	3	BIOCARTA_CLASSIC_PATHWAY	2.28387e-05	C1QA,C1QB,C1QC	0.004956
9	16	76	3	BIOCARTA_COMP_PATHWAY	7.60485e-05	C1QA,C1QB,C1QC	0.00825126
10	30	127	4	BIOCARTA_NO1_PATHWAY	0.000134088	PDE2A,CAV1,FLT4,NOS3	0.0290971
11	13	92	3	BIOCARTA_CTL_PATHWAY	6.95929e-05	HLA-A,B2M,FASLG	0.0151017
16	20	116	3	BIOCARTA_IL12_PATHWAY	0.000530523	CD3G,IL12RB1,STAT4	0.0127915
16	15	116	3	BIOCARTA_NO2IL12_PATHWAY	0.000218078	CD3G,IL12RB1,STAT4	0.00788715
16	19	116	3	BIOCARTA_TOB1_PATHWAY	0.000453609	CD28,CD3G,IL2RA	0.0123041
16	27	116	4	BIOCARTA_NKT_PATHWAY	6.15911e-05	CD28,CCR2,IL12RB1,CCR4	0.0043928
16	11	116	3	BIOCARTA_TCYTOTOXIC_PATHWAY	8.09732e-05	CD28,CD3G,ITGAL	0.0043928
16	12	116	3	BIOCARTA_THELPER_PATHWAY	0.000107328	CD28,CD3G,ITGAL	0.00465805
16	17	116	3	BIOCARTA_TH1TH2_PATHWAY	0.000322096	CD28,IL12RB1,IL2RA	0.00998499
16	18	116	4	BIOCARTA_CTLA4_PATHWAY	1.13594e-05	CD28,CD3G,ICOS,CTLA4	0.0012325
16	17	116	4	BIOCARTA_TNFR2_PATHWAY	8.89046e-06	TNFRSF1B,TNFAIP3,LTA,TRAF1	0.0012325
17	21	106	5	BIOCARTA_CSK_PATHWAY	3.70168e-07	CD3E,CD3D,CD247,LCK,ZAP70	1.14752e-05
17	13	106	6	BIOCARTA_CTL_PATHWAY	2.3151e-10	CD3E,CD3D,PRF1,CD247,FASLG,B2M	5.02376e-08
17	20	106	6	BIOCARTA_DC_PATHWAY	5.01452e-09	TLR4,CD5,CD2,CD33,CD40,IFNG	3.62717e-07
17	9	106	4	BIOCARTA_TCAPOPTOSIS_PATHWAY	3.44261e-07	CD3E,CD3D,CD247,FASLG	1.14752e-05
17	13	106	4	BIOCARTA_IL17_PATHWAY	1.90953e-06	CD2,CD3E,CD3D,CD247	3.76699e-05
17	20	106	4	BIOCARTA_IL12_PATHWAY	1.24341e-05	CD3E,CD3D,CD247,IFNG	0.000192728
17	10	106	5	BIOCARTA_TCRA_PATHWAY	4.89028e-09	CD3E,CD3D,CD247,LCK,ZAP70	3.62717e-07
17	15	106	5	BIOCARTA_NO2IL12_PATHWAY	5.65876e-08	CD2,CD3E,CD3D,CD247,IFNG	3.06988e-06
17	19	106	4	BIOCARTA_TOB1_PATHWAY	1.0004e-05	CD3E,CD3D,CD247,IFNG	0.00016699
17	27	106	3	BIOCARTA_NKT_PATHWAY	0.0010068	CCL4,CCR1,IFNG	0.014565
17	18	106	4	BIOCARTA_STATHMIN_PATHWAY	7.94296e-06	CD2,CD3E,CD3D,CD247	0.000143635
17	42	106	6	BIOCARTA_TCR_PATHWAY	5.94967e-07	PIK3CG,CD3E,CD3D,CD247,LCK,ZAP70	1.61385e-05
17	11	106	4	BIOCARTA_TCYTOTOXIC_PATHWAY	8.9142e-07	CD2,CD3E,CD3D,CD247	2.14931e-05
17	12	106	4	BIOCARTA_THELPER_PATHWAY	1.32953e-06	CD2,CD3E,CD3D,CD247	2.88509e-05
17	18	106	5	BIOCARTA_CTLA4_PATHWAY	1.58631e-07	ITK,CD3E,CD3D,CD247,LCK	6.8846e-06
20	21	83	5	BIOCARTA_CSK_PATHWAY	1.08353e-07	CD3E,CD3D,CD247,LCK,ZAP70	2.35126e-06
20	13	83	6	BIOCARTA_CTL_PATHWAY	5.17212e-11	CD3E,CD3D,CD247,PRF1,FASLG,GZMB	1.12235e-08
20	20	83	4	BIOCARTA_DC_PATHWAY	4.69512e-06	CD2,CD5,CD7,IFNG	7.27744e-05
20	9	83	5	BIOCARTA_TCAPOPTOSIS_PATHWAY	7.08464e-10	CD3E,CD3D,CD247,FASLG,CD28	3.84342e-08
20	13	83	4	BIOCARTA_IL17_PATHWAY	7.14593e-07	CD2,CD3E,CD3D,CD247	1.29222e-05
20	20	83	3	BIOCARTA_IL2_PATHWAY	0.000198041	LCK,JAK3,IL2RB	0.00252793
20	20	83	5	BIOCARTA_IL12_PATHWAY	8.29301e-08	CD3E,CD3D,CD247,IL12RB1,IFNG	1.99954e-06
20	37	83	3	BIOCARTA_IL2RB_PATHWAY	0.00125751	JAK3,FASLG,IL2RB	0.0143621
20	10	83	5	BIOCARTA_TCRA_PATHWAY	1.41051e-09	CD3E,CD3D,CD247,LCK,ZAP70	6.12161e-08
20	15	83	6	BIOCARTA_NO2IL12_PATHWAY	1.49469e-10	CD2,CD3E,CD3D,CD247,IL12RB1,IFNG	1.62174e-08
20	19	83	5	BIOCARTA_TOB1_PATHWAY	6.24803e-08	CD3E,CD3D,CD247,CD28,IFNG	1.69478e-06
20	27	83	4	BIOCARTA_NKT_PATHWAY	1.64908e-05	IL12RB1,CD28,CCL4,IFNG	0.000238567
20	18	83	4	BIOCARTA_STATHMIN_PATHWAY	2.99159e-06	CD2,CD3E,CD3D,CD247	4.99365e-05
20	42	83	6	BIOCARTA_TCR_PATHWAY	1.38335e-07	CD3E,CD3D,CD247,LCK,ZAP70,LAT	2.72896e-06
20	11	83	5	BIOCARTA_TCYTOTOXIC_PATHWAY	2.57422e-09	CD2,CD3E,CD3D,CD247,CD28	9.31011e-08
20	12	83	5	BIOCARTA_THELPER_PATHWAY	4.39297e-09	CD2,CD3E,CD3D,CD247,CD28	1.36182e-07
20	17	83	3	BIOCARTA_TH1TH2_PATHWAY	0.000119619	IL12RB1,CD28,IFNG	0.00162233
20	18	83	6	BIOCARTA_CTLA4_PATHWAY	5.4678e-10	CD3E,ITK,CD3D,CD247,LCK,CD28	3.84342e-08
21	10	76	3	BIOCARTA_BLYMPHOCYTE_PATHWAY	1.66735e-05	HLA-DRA,CD40,ITGAL	0.00180907
21	16	76	3	BIOCARTA_LAIR_PATHWAY	7.60485e-05	SELPLG,ITGAL,VCAM1	0.00550084
21	17	76	4	BIOCARTA_TH1TH2_PATHWAY	1.64e-06	HLA-DRA,IL2RA,CD40,IL18R1	0.000355879
21	18	76	3	BIOCARTA_CTLA4_PATHWAY	0.000109972	ICOS,HLA-DRA,CTLA4	0.00596597
22	11	68	3	BIOCARTA_CLASSIC_PATHWAY	1.63361e-05	C1QA,C1QB,C1QC	0.00354493
22	16	68	3	BIOCARTA_COMP_PATHWAY	5.45099e-05	C1QA,C1QB,C1QC	0.00591432
24	10	142	4	BIOCARTA_BLYMPHOCYTE_PATHWAY	1.84199e-06	HLA-DRA,ITGB2,CD40,FCGR2B	0.000311647
24	16	142	3	BIOCARTA_LAIR_PATHWAY	0.000483188	ITGB2,VCAM1,C3	0.0209704
24	11	142	4	BIOCARTA_CLASSIC_PATHWAY	2.87232e-06	C1QA,C1QB,C1QC,C3	0.000311647
24	16	142	4	BIOCARTA_COMP_PATHWAY	1.52426e-05	C1QA,C1QB,C1QC,C3	0.00110255
24	20	142	4	BIOCARTA_DC_PATHWAY	3.93469e-05	ITGAX,CD33,TLR4,CD40	0.00213457
24	20	142	3	BIOCARTA_NFKB_PATHWAY	0.000955536	TNFRSF1B,TLR4,TNFAIP3	0.0296216
24	23	142	3	BIOCARTA_RAC1_PATHWAY	0.00145257	VAV1,NCF2,PIK3CG	0.0394009
24	17	142	3	BIOCARTA_TH1TH2_PATHWAY	0.00058249	CD86,HLA-DRA,CD40	0.0210667
25	21	126	6	BIOCARTA_CSK_PATHWAY	1.97879e-08	CD3E,CD3D,LCK,CD247,CD3G,ZAP70	3.9036e-07
25	13	126	7	BIOCARTA_CTL_PATHWAY	5.58109e-12	CD3E,PRF1,CD3D,FASLG,CD247,CD3G,B2M	4.03699e-10
25	19	126	3	BIOCARTA_CYTOKINE_PATHWAY	0.000577683	IL16,LTA,IFNG	0.00659775
25	20	126	3	BIOCARTA_DC_PATHWAY	0.000675285	CD2,CD5,IFNG	0.00732684
25	9	126	6	BIOCARTA_TCAPOPTOSIS_PATHWAY	3.33915e-11	CD28,CD3E,CD3D,FASLG,CD247,CD3G	1.81149e-09
25	13	126	5	BIOCARTA_IL17_PATHWAY	5.8586e-08	CD2,CD3E,CD3D,CD247,CD3G	1.05943e-06
25	20	126	4	BIOCARTA_IL2_PATHWAY	2.46085e-05	IL2RB,LCK,IL2RA,JAK3	0.000333753
25	20	126	7	BIOCARTA_IL12_PATHWAY	2.39596e-10	CD3E,CD3D,IL12RB1,CD247,CD3G,STAT4,IFNG	6.49904e-09
25	37	126	4	BIOCARTA_IL2RB_PATHWAY	0.000298897	IL2RB,FASLG,IL2RA,JAK3	0.00381534
25	16	126	3	BIOCARTA_IL7_PATHWAY	0.00034034	LCK,JAK3,IL7R	0.00410298
25	10	126	6	BIOCARTA_TCRA_PATHWAY	8.28806e-11	CD3E,CD3D,LCK,CD247,CD3G,ZAP70	3.59702e-09
25	15	126	8	BIOCARTA_NO2IL12_PATHWAY	1.72307e-13	CD2,CD3E,CD3D,IL12RB1,CD247,CD3G,STAT4,IFNG	1.86953e-11
25	19	126	7	BIOCARTA_TOB1_PATHWAY	1.56875e-10	CD28,CD3E,CD3D,CD247,CD3G,IL2RA,IFNG	5.61195e-09
25	27	126	7	BIOCARTA_NKT_PATHWAY	2.60835e-09	CCL4,CCR1,CD28,CCR2,IL12RB1,IFNG,CCR4	5.66012e-08
25	18	126	5	BIOCARTA_STATHMIN_PATHWAY	3.76532e-07	CD2,CD3E,CD3D,CD247,CD3G	5.83624e-06
25	42	126	7	BIOCARTA_TCR_PATHWAY	7.10506e-08	CD3E,CD3D,LCK,CD247,CD3G,ZAP70,LAT	1.186e-06
25	11	126	6	BIOCARTA_TCYTOTOXIC_PATHWAY	1.81031e-10	CD2,CD28,CD3E,CD3D,CD247,CD3G	5.61195e-09
25	12	126	6	BIOCARTA_THELPER_PATHWAY	3.59466e-10	CD2,CD28,CD3E,CD3D,CD247,CD3G	8.66713e-09
25	17	126	4	BIOCARTA_TH1TH2_PATHWAY	1.23377e-05	CD28,IL12RB1,IL2RA,IFNG	0.000178485
25	18	126	9	BIOCARTA_CTLA4_PATHWAY	1.05471e-14	CD28,CD3E,CD3D,ITK,LCK,CD247,ICOS,CD3G,CTLA4	2.28872e-12
26	16	86	3	BIOCARTA_LAIR_PATHWAY	0.000109958	SELPLG,VCAM1,C3	0.00721215
26	11	86	4	BIOCARTA_CLASSIC_PATHWAY	3.84056e-07	C1QA,C1QB,C1QC,C3	8.33402e-05
26	16	86	4	BIOCARTA_COMP_PATHWAY	2.07021e-06	C1QA,C1QB,C1QC,C3	0.000224617
26	20	86	3	BIOCARTA_DC_PATHWAY	0.000219997	CD33,TLR4,CD40	0.00954787
26	17	86	3	BIOCARTA_TH1TH2_PATHWAY	0.000132943	CD86,HLA-DRA,CD40	0.00721215
27	21	76	6	BIOCARTA_CSK_PATHWAY	9.18785e-10	CD3E,CD3G,CD3D,LCK,CD247,ZAP70	2.4922e-08
27	13	76	6	BIOCARTA_CTL_PATHWAY	3.00453e-11	CD3E,CD3G,PRF1,CD3D,CD247,ITGAL	1.62996e-09
27	9	76	4	BIOCARTA_TCAPOPTOSIS_PATHWAY	8.966e-08	CD3E,CD3G,CD3D,CD247	1.62135e-06
27	13	76	5	BIOCARTA_IL17_PATHWAY	4.53655e-09	CD2,CD3E,CD3G,CD3D,CD247	9.84432e-08
27	20	76	6	BIOCARTA_IL12_PATHWAY	6.5903e-10	CD3E,CD3G,CD3D,CD247,STAT4,IL18R1	2.04299e-08
27	10	76	6	BIOCARTA_TCRA_PATHWAY	3.72347e-12	CD3E,CD3G,CD3D,LCK,CD247,ZAP70	8.07992e-10
27	15	76	6	BIOCARTA_NO2IL12_PATHWAY	8.69008e-11	CD2,CD3E,CD3G,CD3D,CD247,STAT4	3.7715e-09
27	19	76	4	BIOCARTA_TOB1_PATHWAY	2.64948e-06	CD3E,CD3G,CD3D,CD247	4.42259e-05
27	27	76	4	BIOCARTA_NKT_PATHWAY	1.16174e-05	CCR2,CCR4,CCR7,IL18R1	0.000180069
27	18	76	5	BIOCARTA_STATHMIN_PATHWAY	2.95841e-08	CD2,CD3E,CD3G,CD3D,CD247	5.83614e-07
27	42	76	7	BIOCARTA_TCR_PATHWAY	2.04776e-09	VAV1,CD3E,CD3G,CD3D,LCK,CD247,ZAP70	4.93737e-08
27	11	76	6	BIOCARTA_TCYTOTOXIC_PATHWAY	8.15725e-12	CD2,CD3E,CD3G,CD3D,CD247,ITGAL	8.85062e-10
27	12	76	6	BIOCARTA_THELPER_PATHWAY	1.62461e-11	CD2,CD3E,CD3G,CD3D,CD247,ITGAL	1.17514e-09
27	18	76	6	BIOCARTA_CTLA4_PATHWAY	3.18297e-10	CD3E,CD3G,CD3D,ITK,LCK,CD247	1.15117e-08
28	20	74	3	BIOCARTA_IL2_PATHWAY	0.000140844	IL2RB,IL2RA,JAK3	0.00509386
28	37	74	4	BIOCARTA_IL2RB_PATHWAY	3.78066e-05	IL2RB,FASLG,IL2RA,JAK3	0.00273468
28	19	74	3	BIOCARTA_TOB1_PATHWAY	0.000120162	CD28,IL2RA,IFNG	0.00509386
28	27	74	4	BIOCARTA_NKT_PATHWAY	1.04457e-05	IL12RB1,CCL4,CD28,IFNG	0.00113336
28	17	74	4	BIOCARTA_TH1TH2_PATHWAY	1.47296e-06	IL12RB1,CD28,IL2RA,IFNG	0.000319631
28	18	74	3	BIOCARTA_CTLA4_PATHWAY	0.000101565	CD28,ICOS,CTLA4	0.00509386
32	16	120	3	BIOCARTA_LAIR_PATHWAY	0.000294845	SELPLG,ITGAL,VCAM1	0.0154437
32	16	120	3	BIOCARTA_IL7_PATHWAY	0.000294845	JAK3,PIK3CG,IL7R	0.0154437
32	27	120	4	BIOCARTA_NKT_PATHWAY	7.02983e-05	CD28,IL12RB1,CCR4,IL18R1	0.0152547
32	17	120	3	BIOCARTA_TH1TH2_PATHWAY	0.000355847	CD28,IL12RB1,IL18R1	0.0154437
32	17	120	3	BIOCARTA_TNFR2_PATHWAY	0.000355847	TNFRSF1B,TRAF1,TNFAIP3	0.0154437
33	21	107	6	BIOCARTA_CSK_PATHWAY	7.38633e-09	HLA-DRA,CD3D,CD3E,LCK,CD247,ZAP70	4.00708e-07
33	10	107	3	BIOCARTA_ASBCELL_PATHWAY	4.65434e-05	HLA-DRA,FASLG,CD40	0.000594113
33	10	107	3	BIOCARTA_BLYMPHOCYTE_PATHWAY	4.65434e-05	HLA-DRA,ITGB2,CD40	0.000594113
33	22	107	3	BIOCARTA_CASPASE_PATHWAY	0.000559632	PRF1,CASP1,GZMB	0.00552
33	11	107	3	BIOCARTA_CLASSIC_PATHWAY	6.36501e-05	C1QA,C1QB,C1QC	0.000767337
33	16	107	3	BIOCARTA_COMP_PATHWAY	0.000210235	C1QA,C1QB,C1QC	0.00228104
33	13	107	7	BIOCARTA_CTL_PATHWAY	1.73572e-12	ITGB2,CD3D,CD3E,FASLG,CD247,PRF1,GZMB	1.88326e-10
33	26	107	3	BIOCARTA_INFLAM_PATHWAY	0.000924586	HLA-DRA,LTA,IFNG	0.00872327
33	13	107	3	BIOCARTA_D4GDI_PATHWAY	0.000109134	PRF1,CASP1,GZMB	0.00124642
33	20	107	5	BIOCARTA_DC_PATHWAY	2.97341e-07	CD2,CD5,CD40,IFNG,ITGAX	6.45229e-06
33	9	107	4	BIOCARTA_TCAPOPTOSIS_PATHWAY	3.5753e-07	CD3D,CD3E,FASLG,CD247	7.05309e-06
33	13	107	4	BIOCARTA_IL17_PATHWAY	1.98269e-06	CD2,CD3D,CD3E,CD247	3.30957e-05
33	20	107	3	BIOCARTA_IL2_PATHWAY	0.000418789	LCK,IL2RB,IL2RA	0.00432748
33	20	107	4	BIOCARTA_IL12_PATHWAY	1.29054e-05	CD3D,CD3E,CD247,IFNG	0.000186698
33	37	107	3	BIOCARTA_IL2RB_PATHWAY	0.00260367	FASLG,IL2RB,IL2RA	0.0225999
33	10	107	6	BIOCARTA_TCRA_PATHWAY	3.05517e-11	HLA-DRA,CD3D,CD3E,LCK,CD247,ZAP70	2.2099e-09
33	15	107	5	BIOCARTA_NO2IL12_PATHWAY	5.93269e-08	CD2,CD3D,CD3E,CD247,IFNG	1.83913e-06
33	19	107	5	BIOCARTA_TOB1_PATHWAY	2.24332e-07	CD3D,CD3E,CD247,IL2RA,IFNG	5.4089e-06
33	18	107	4	BIOCARTA_STATHMIN_PATHWAY	8.24497e-06	CD2,CD3D,CD3E,CD247	0.000127797
33	42	107	6	BIOCARTA_TCR_PATHWAY	6.28953e-07	CD3D,CD3E,LCK,CD247,VAV1,ZAP70	1.13736e-05
33	11	107	5	BIOCARTA_TCYTOTOXIC_PATHWAY	9.34657e-09	ITGB2,CD2,CD3D,CD3E,CD247	4.05641e-07
33	12	107	5	BIOCARTA_THELPER_PATHWAY	1.59278e-08	ITGB2,CD2,CD3D,CD3E,CD247	5.76056e-07
33	17	107	5	BIOCARTA_TH1TH2_PATHWAY	1.20807e-07	CD86,HLA-DRA,CD40,IL2RA,IFNG	3.27688e-06
33	18	107	9	BIOCARTA_CTLA4_PATHWAY	2.33147e-15	CD86,HLA-DRA,ITK,CD3D,CD3E,LCK,CD247,ICOS,CTLA4	5.05929e-13
36	19	61	3	BIOCARTA_TOB1_PATHWAY	6.74429e-05	CD28,IL2RA,CD3G	0.00731756
36	17	61	3	BIOCARTA_TH1TH2_PATHWAY	4.7616e-05	CD40,CD28,IL2RA	0.00731756
39	11	90	3	BIOCARTA_CLASSIC_PATHWAY	3.7943e-05	C1QB,C1QC,C1QA	0.00823362
39	16	90	3	BIOCARTA_COMP_PATHWAY	0.000125882	C1QB,C1QC,C1QA	0.0136582
39	23	90	3	BIOCARTA_RAC1_PATHWAY	0.000385651	NCF2,VAV1,PIK3CG	0.0278954
40	21	62	3	BIOCARTA_CSK_PATHWAY	9.65972e-05	CD3E,CD3D,LCK	0.00149726
40	20	62	3	BIOCARTA_DC_PATHWAY	8.30531e-05	CD40,CD2,CD5	0.00138635
40	9	62	3	BIOCARTA_TCAPOPTOSIS_PATHWAY	6.33083e-06	CD28,CD3E,CD3D	0.000228965
40	13	62	3	BIOCARTA_IL17_PATHWAY	2.12906e-05	CD2,CD3E,CD3D	0.000577507
40	20	62	3	BIOCARTA_IL12_PATHWAY	8.30531e-05	IL12RB1,CD3E,CD3D	0.00138635
40	10	62	3	BIOCARTA_TCRA_PATHWAY	9.01617e-06	CD3E,CD3D,LCK	0.000279501
40	15	62	4	BIOCARTA_NO2IL12_PATHWAY	4.15835e-07	IL12RB1,CD2,CD3E,CD3D	2.25591e-05
40	19	62	3	BIOCARTA_TOB1_PATHWAY	7.08129e-05	CD28,CD3E,CD3D	0.00138635
40	27	62	4	BIOCARTA_NKT_PATHWAY	5.14288e-06	CCR1,CD28,IL12RB1,CCR2	0.000223201
40	18	62	3	BIOCARTA_STATHMIN_PATHWAY	5.9816e-05	CD2,CD3E,CD3D	0.00129801
40	42	62	3	BIOCARTA_TCR_PATHWAY	0.000781641	CD3E,CD3D,LCK	0.0109595
40	11	62	4	BIOCARTA_TCYTOTOXIC_PATHWAY	1.01842e-07	CD28,CD2,CD3E,CD3D	1.10141e-05
40	12	62	4	BIOCARTA_THELPER_PATHWAY	1.52269e-07	CD28,CD2,CD3E,CD3D	1.10141e-05
40	17	62	3	BIOCARTA_TH1TH2_PATHWAY	5.00005e-05	CD28,CD40,IL12RB1	0.00120557
40	18	62	5	BIOCARTA_CTLA4_PATHWAY	1.04726e-08	CD28,ITK,CD3E,CD3D,LCK	2.27255e-06
42	19	55	3	BIOCARTA_TOB1_PATHWAY	4.94101e-05	IL2RA,CD3G,TGFBR2	0.00536099
42	18	55	3	BIOCARTA_CTLA4_PATHWAY	4.17217e-05	ICOS,CTLA4,CD3G	0.00536099
43	10	157	3	BIOCARTA_ASBCELL_PATHWAY	0.000145666	HLA-DRA,CD28,CD40	0.0105365
43	10	157	3	BIOCARTA_BLYMPHOCYTE_PATHWAY	0.000145666	HLA-DRA,CD40,ITGB2	0.0105365
43	16	157	3	BIOCARTA_LAIR_PATHWAY	0.000647743	SELPLG,ITGB2,VCAM1	0.0234267
43	11	157	3	BIOCARTA_CLASSIC_PATHWAY	0.000198684	C1QA,C1QB,C1QC	0.0107786
43	16	157	3	BIOCARTA_COMP_PATHWAY	0.000647743	C1QA,C1QB,C1QC	0.0234267
43	17	157	5	BIOCARTA_TH1TH2_PATHWAY	8.17887e-07	HLA-DRA,CD28,CD40,CD86,IL18R1	0.000177481
43	18	157	3	BIOCARTA_CTLA4_PATHWAY	0.000928821	HLA-DRA,CD28,CD86	0.0287935
44	21	149	6	BIOCARTA_CSK_PATHWAY	5.40119e-08	CD3E,CD3D,CD247,LCK,CD3G,ZAP70	1.17206e-06
44	12	149	3	BIOCARTA_GRANULOCYTES_PATHWAY	0.000225245	SELL,ITGAL,IFNG	0.00287518
44	13	149	8	BIOCARTA_CTL_PATHWAY	1.37557e-13	CD3E,CD3D,CD247,CD3G,PRF1,FASLG,ITGAL,GZMB	2.98498e-11
44	20	149	4	BIOCARTA_DC_PATHWAY	4.74961e-05	CD2,CD5,CD7,IFNG	0.000644166
44	9	149	5	BIOCARTA_TCAPOPTOSIS_PATHWAY	1.37407e-08	CD3E,CD3D,CD247,CD3G,FASLG	3.72718e-07
44	13	149	5	BIOCARTA_IL17_PATHWAY	1.35719e-07	CD3E,CD2,CD3D,CD247,CD3G	2.67737e-06
44	20	149	4	BIOCARTA_IL2_PATHWAY	4.74961e-05	LCK,JAK3,IL2RB,IL2RA	0.000644166
44	20	149	7	BIOCARTA_IL12_PATHWAY	7.81188e-10	CD3E,CD3D,CD247,STAT4,CD3G,IL12RB1,IFNG	2.8253e-08
44	37	149	4	BIOCARTA_IL2RB_PATHWAY	0.000564534	JAK3,IL2RB,FASLG,IL2RA	0.00680578
44	10	149	6	BIOCARTA_TCRA_PATHWAY	2.29691e-10	CD3E,CD3D,CD247,LCK,CD3G,ZAP70	1.24607e-08
44	15	149	8	BIOCARTA_NO2IL12_PATHWAY	6.75904e-13	CD3E,CD2,CD3D,CD247,STAT4,CD3G,IL12RB1,IFNG	7.33356e-11
44	19	149	6	BIOCARTA_TOB1_PATHWAY	2.74726e-08	CD3E,CD3D,CD247,CD3G,IL2RA,IFNG	6.62395e-07
44	27	149	5	BIOCARTA_NKT_PATHWAY	7.57124e-06	CCR2,IL12RB1,CCR7,CCL4,IFNG	0.000117354
44	18	149	5	BIOCARTA_STATHMIN_PATHWAY	8.66438e-07	CD3E,CD2,CD3D,CD247,CD3G	1.44628e-05
44	42	149	7	BIOCARTA_TCR_PATHWAY	2.24593e-07	CD3E,CD3D,CD247,LCK,CD3G,ZAP70,LAT	4.06139e-06
44	11	149	6	BIOCARTA_TCYTOTOXIC_PATHWAY	5.01005e-10	CD3E,CD2,CD3D,CD247,CD3G,ITGAL	2.17436e-08
44	12	149	6	BIOCARTA_THELPER_PATHWAY	9.93454e-10	CD3E,CD2,CD3D,CD247,CD3G,ITGAL	3.07971e-08
44	17	149	3	BIOCARTA_TH1TH2_PATHWAY	0.00067018	IL12RB1,IL2RA,IFNG	0.00765416
44	18	149	8	BIOCARTA_CTLA4_PATHWAY	4.47686e-12	CD3E,CD3D,ITK,CD247,LCK,CD3G,ICOS,CTLA4	3.23826e-10
