# Supplementary material for: FGMD: A novel approach for functional gene module detection in cancer
Source: PLoS One. 2017 Dec 15;12(12):e0188900. doi: 10.1371/journal.pone.0188900 (PMC5731741; doi:10.1371/journal.pone.0188900)
Supplement: S21 Table — (XLSX) [file pone.0188900.s021.xlsx]

## Sheet: M1. Hclust with ED
Module_Number	# of gene in function	# of gene in module	# of common gene	Description	p-value	related_gene	adjusted_p-value
6	207	115	12	V$GABP_B	9.88637e-08	B3GAT3,BANF1,DDOST,DIAPH1,DTX2,FIBP,PHF23,PPP1R11,STK35,WDR1,ZDHHC5,ZNF653	6.08012e-05
10	200	103	7	V$E47_02	0.000588754	CNTN6,GLI1,MEF2C,NGFR,PRELP,SNCAIP,TPM2	0.0452604
10	178	103	7	V$OCT1_03	0.000292123	BACH2,CDH22,DLC1,MEF2C,NR4A3,PDGFRA,SEMA3A	0.0313798
10	184	103	7	V$OCT1_04	0.000357168	BCL6,CDH13,CNTN6,ETV1,JAM3,MEF2C,TWIST1	0.0313798
10	104	103	7	V$GRE_C	9.59135e-06	ANGPTL2,LMOD1,MEF2C,NPR2,NRG1,PIK3R1,SEMA3A	0.00294934
10	168	103	9	V$HFH4_01	3.25923e-06	BCL6,CRIM1,ETV1,IGFBP1,MEF2C,NR4A3,NRG1,PDGFRA,TWIST1	0.00200443
11	211	103	9	V$ERR1_Q2	2.05598e-05	CTDSPL2,ELAVL3,ENO3,OBSCN,RAB11FIP5,RPH3A,SLC30A3,SMPD1,ZRANB1	0.0126443
11	202	103	8	TGACCTTG_V$SF1_Q6	0.000101602	CTDSPL2,ELAVL3,MAEA,RAB11FIP5,RNF4,RPH3A,SLC30A3,ZRANB1	0.0312428
17	200	97	8	V$NRF1_Q6	6.1873e-05	BCKDHA,MCRS1,POP7,RTF1,SEC24C,SND1,USF2,ZNHIT1	0.0380519
20	189	94	7	V$SRF_C	0.000239511	AOC3,ASPA,CYR61,EGR2,FOSB,HOXA5,SLC2A4	0.0490998
20	217	94	9	AAAYWAACM_V$HFH4_01	1.2231e-05	ANGPTL1,CYR61,DUSP1,EGR2,ENPP2,FOSB,HOXA9,LRRC3B,PALMD	0.00752209
28	228	80	10	V$PEA3_Q6	5.23683e-07	CD247,CD53,CD5,CTSS,CTSW,GFI1,LCK,PRF1,PTPRC,TBC1D10C	0.000322065
33	190	75	6	V$E2F_02	0.000469532	SMC6,SNRPD1,SYNCRIP,TOPBP1,TRMT6,UNG	0.0392163
33	188	75	6	V$E2F1_Q6	0.000443899	SMC6,SNRPD1,SYNCRIP,TOPBP1,TRMT6,UNG	0.0392163
33	190	75	6	V$E2F1DP1_01	0.000469532	SMC6,SNRPD1,SYNCRIP,TOPBP1,TRMT6,UNG	0.0392163
33	190	75	6	V$E2F1DP2_01	0.000469532	SMC6,SNRPD1,SYNCRIP,TOPBP1,TRMT6,UNG	0.0392163
33	193	75	6	V$E2F4DP1_01	0.000510131	SMC6,SNRPD1,SYNCRIP,TOPBP1,TRMT6,UNG	0.0392163
33	190	75	6	V$E2F4DP2_01	0.000469532	SMC6,SNRPD1,SYNCRIP,TOPBP1,TRMT6,UNG	0.0392163
33	60	75	4	KTGGYRSGAA_UNKNOWN	0.000268782	CENPH,R3HDM1,SYNCRIP,TOPBP1	0.0392163
33	133	75	5	SGCGSSAAA_V$E2F1DP2_01	0.000650747	SMC6,SNRPD1,SYNCRIP,TOPBP1,UNG	0.0444677
41	206	68	7	V$STAT1_02	5.23543e-05	FAM20B,PI4KB,POGZ,SCNM1,SDHC,SHC1,TMCO1	0.0132572
41	168	68	8	V$MAZ_Q6	1.21385e-06	BCL9,CRTC2,PIAS3,POGZ,PPOX,SETDB1,SHC1,ZNF687	0.000746516
41	213	68	7	V$SMAD_Q6	6.46694e-05	C1orf27,PI4KB,PIAS3,PPP1R15B,SHC1,TPR,UBE2Q1	0.0132572
72	198	52	6	V$LEF1_Q2	7.67357e-05	DKK1,ELF5,IL19,IL20,LEMD1,SCUBE2	0.0471925
73	196	52	6	V$CEBPA_01	7.25423e-05	EN1,NOL4,NRXN3,ONECUT2,TNFSF11,ZIC2	0.0446135
87	176	49	5	V$E4BP4_01	0.000322825	C1QTNF7,ECM2,MPP6,NMT2,RNF145	0.0346308
87	199	49	7	V$MZF1_01	4.6514e-06	DCN,MGLL,NTRK3,PLEKHA4,RNF145,SEMA6A,ZNF502	0.00132245
87	220	49	6	V$FOXO4_02	9.77414e-05	MPP6,NTRK3,PCDH18,PDGFD,RUNX1T1,SEPP1	0.0150277
87	209	49	5	V$FOXO3_01	0.000707209	C1QTNF7,MPP6,NTRK3,PCDH18,SEPP1	0.0378363
87	207	49	5	V$AP3_Q6	0.00067714	ARID5A,MPP6,NMT2,NTRK3,SEMA6A	0.0378363
87	179	49	5	V$FOX_Q2	0.000348952	CASQ2,CYP26B1,MGLL,RGMA,RUNX1T1	0.0346308
87	197	49	5	TCCATTKW_UNKNOWN	0.000540939	CASQ2,DUSP6,RUNX1T1,SEMA6A,ZNF502	0.0378363
87	57	49	3	WYAAANNRNNNGCG_UNKNOWN	0.000961322	C1QTNF7,DUSP6,MGLL	0.0454779
87	211	49	5	TTAYRTAA_V$E4BP4_01	0.000738268	C1QTNF7,CRTAC1,MPP6,NMT2,RNF145	0.0378363
89	199	49	6	V$NFMUE1_Q6	5.60994e-05	CSNK1A1L,DDX6,EP300,RAD23A,REST,YY1	0.0345011
96	201	48	6	V$TBP_01	5.2654e-05	EPHA7,GCG,HOXC4,HOXC5,HOXC6,RXFP2	0.0161911
96	117	48	5	V$PR_01	4.27662e-05	CHCHD7,EPHA7,HOXC4,HOXC5,HOXC6	0.0161911
101	190	46	7	V$E2F_02	2.20718e-06	ARHGAP11A,ATAD2,ATAD5,CLSPN,E2F7,E2F8,MCM4	0.00018832
101	183	46	5	V$E2F_Q3	0.000286349	ARHGAP11A,ATAD2,E2F7,E2F8,MCM4	0.0125789
101	191	46	7	V$E2F_Q4	2.28568e-06	ARHGAP11A,ATAD2,ATAD5,CLSPN,E2F7,E2F8,MCM4	0.00018832
101	189	46	7	V$E2F_Q6	2.13095e-06	ARHGAP11A,ATAD2,ATAD5,CLSPN,E2F7,E2F8,MCM4	0.00018832
101	206	46	6	V$E2F1_Q3	4.71897e-05	ARHGAP11A,ATAD2,ATAD5,CLSPN,E2F7,E2F8	0.00241847
101	197	46	6	V$E2F1_Q4	3.67567e-05	CHTF18,CIT,CLSPN,E2F7,E2F8,MCM4	0.00205503
101	188	46	7	V$E2F1_Q6	2.05694e-06	ARHGAP11A,ATAD2,ATAD5,CLSPN,E2F7,E2F8,MCM4	0.00018832
101	190	46	7	V$E2F1DP1_01	2.20718e-06	ARHGAP11A,ATAD2,ATAD5,CLSPN,E2F7,E2F8,MCM4	0.00018832
101	190	46	7	V$E2F1DP2_01	2.20718e-06	ARHGAP11A,ATAD2,ATAD5,CLSPN,E2F7,E2F8,MCM4	0.00018832
101	193	46	7	V$E2F4DP1_01	2.44969e-06	ARHGAP11A,ATAD2,ATAD5,CLSPN,E2F7,E2F8,MCM4	0.00018832
101	190	46	7	V$E2F4DP2_01	2.20718e-06	ARHGAP11A,ATAD2,ATAD5,CLSPN,E2F7,E2F8,MCM4	0.00018832
101	190	46	6	V$E2F1DP1RB_01	2.99988e-05	ARHGAP11A,ATAD2,ATAD5,CLSPN,E2F7,E2F8	0.0019002
101	193	46	5	V$E2F_Q3_01	0.000365886	ARHGAP11A,ATAD2,E2F7,E2F8,MCM4	0.0140637
101	196	46	5	V$E2F_Q4_01	0.000392727	ARHGAP11A,ATAD2,E2F7,E2F8,MCM4	0.0142075
101	193	46	5	V$E2F_Q6_01	0.000365886	ARHGAP11A,ATAD2,E2F7,E2F8,MCM4	0.0140637
101	191	46	6	V$E2F1_Q6_01	3.08976e-05	ARHGAP11A,ATAD2,ATAD5,CLSPN,E2F8,MCM4	0.0019002
101	133	46	5	SGCGSSAAA_V$E2F1DP2_01	6.40437e-05	ATAD2,ATAD5,CLSPN,E2F8,MCM4	0.00302976
106	58	45	3	V$E2F_01	0.000787887	HIST1H2AH,HIST1H2AM,HIST1H2BK	0.0323034
106	210	45	7	V$OCT1_01	3.67861e-06	HIST1H2AC,HIST1H2BB,HIST1H2BM,HIST2H2AB,HIST2H2AC,HIST2H2BE,HIST3H2A	0.000323192
106	57	45	3	V$AHR_01	0.00074877	HIST1H2AD,HIST1H2BF,HIST1H3D	0.0323034
106	215	45	6	V$OCT1_Q6	5.27191e-05	HIST1H2AB,HIST1H2AC,HIST1H3B,HIST2H2AC,HIST3H2A,HIST3H2BB	0.00360247
106	213	45	10	V$OCT_C	8.51144e-10	HIST1H2AB,HIST1H2AC,HIST1H2AH,HIST1H2AM,HIST1H2BB,HIST1H2BK,HIST1H3B,HIST2H2AC,HIST3H2A,HIST3H2BB	1.14665e-07
106	215	45	10	V$OCT1_B	9.32233e-10	HIST1H2AB,HIST1H2AC,HIST1H2AH,HIST1H2BB,HIST1H2BK,HIST1H2BM,HIST1H3B,HIST2H2AB,HIST2H2AC,HIST2H2BE	1.14665e-07
106	208	45	10	V$OCT_Q6	6.75199e-10	HIST1H2AB,HIST1H2AC,HIST1H2AH,HIST1H2BB,HIST1H2BK,HIST1H2BM,HIST1H3B,HIST2H2AB,HIST2H2AC,HIST2H2BE	1.14665e-07
106	222	45	5	V$CREB_Q3	0.000624916	HIST2H2AB,HIST2H2AC,HIST2H2BE,HIST3H2A,HIST3H2BB	0.0295634
106	212	45	8	V$OCT1_Q5_01	2.67722e-07	HIST1H2AB,HIST1H2AC,HIST1H2AH,HIST1H2BB,HIST1H2BK,HIST1H2BM,HIST1H3B,HIST2H2AC	2.74415e-05
106	59	45	33	KRCTCNNNNMANAGC_UNKNOWN	0	HIST1H1C,HIST1H1D,HIST1H1E,HIST1H2AB,HIST1H2AC,HIST1H2AD,HIST1H2AG,HIST1H2AH,HIST1H2AK,HIST1H2AL,HIST1H2AM,HIST1H2BB,HIST1H2BD,HIST1H2BE,HIST1H2BF,HIST1H2BG,HIST1H2BH,HIST1H2BJ,HIST1H2BK,HIST1H2BL,HIST1H2BM,HIST1H2BN,HIST1H3B,HIST1H3D,HIST1H3E,HIST1H3F,HIST1H3H,HIST1H3J,HIST2H2AB,HIST2H2AC,HIST2H2BE,HIST3H2A,HIST3H2BB	0
106	114	45	31	TTTNNANAGCYR_UNKNOWN	0	HIST1H1C,HIST1H1D,HIST1H1E,HIST1H2AB,HIST1H2AC,HIST1H2AD,HIST1H2AG,HIST1H2AH,HIST1H2AK,HIST1H2AL,HIST1H2AM,HIST1H2BB,HIST1H2BD,HIST1H2BE,HIST1H2BF,HIST1H2BG,HIST1H2BH,HIST1H2BJ,HIST1H2BK,HIST1H2BL,HIST1H2BN,HIST1H3B,HIST1H3D,HIST1H3F,HIST1H3H,HIST1H3J,HIST2H2AB,HIST2H2AC,HIST2H2BE,HIST3H2A,HIST3H2BB	0
106	296	45	7	YATGNWAAT_V$OCT_C	3.42677e-05	HIST1H2AC,HIST1H2AH,HIST1H2BB,HIST1H2BK,HIST2H2AB,HIST2H2AC,HIST2H2BE	0.00263433
113	215	44	6	V$SREBP_Q3	4.62628e-05	DLG2,HBEGF,IDH1,REV3L,SLITRK3,ZFP36L1	0.0284516
121	204	42	6	V$IRF_Q6	2.62378e-05	B2M,HLA-C,HLA-F,PSMB10,PSMB8,TRIM21	0.0161362
130	213	41	5	V$SP1_Q6	0.00033326	BAD,C11orf68,DDB1,MAP3K11,RELA	0.040991
130	208	41	6	V$SP1_Q6_01	2.53915e-05	C11orf68,DDB1,DNAJC4,MAP3K11,RELA,SCYL1	0.0156158
130	212	41	5	V$SP1_Q4_01	0.000326118	BAD,C11orf68,DDB1,MAP3K11,RELA	0.040991
135	213	40	8	V$ETS1_B	1.05528e-07	LIME1,LYL1,LYN,PLCB2,PML,SPIB,SPNS3,ST3GAL2	3.24499e-05
135	207	40	5	V$ELF1_Q6	0.000259525	ARPC2,C1QA,FGD2,PLCB2,STAB1	0.0399019
135	214	40	6	V$ETS_Q4	2.57567e-05	LIME1,LYN,PLCB2,PML,SPIB,SPNS3	0.00528011
137	214	39	5	V$SOX5_01	0.000268018	DHRS3,MYLK,MYOT,PELI2,RARB	0.0439459
137	217	39	5	V$TFIIA_Q6	0.000285827	FGF14,HSPB2,LEPREL1,LHX6,PELI2	0.0439459
137	221	39	6	V$CEBP_Q2_01	2.65785e-05	CDKN1C,FGF14,JUN,LHX6,RARB,SEMA6D	0.0163458
137	211	39	5	TTAYRTAA_V$E4BP4_01	0.000251068	CX3CL1,FGF14,LHX6,MYLK,PELI2	0.0439459
141	209	39	5	V$CREB_02	0.00024023	CNTROB,PAFAH1B1,PELP1,RNMTL1,TRAPPC1	0.0492471
141	200	39	5	V$NRF1_Q6	0.000195805	CNTROB,CRK,POU4F2,TRAPPC1,YWHAE	0.0492471
175	188	33	5	V$PU1_Q6	6.44326e-05	ARHGAP30,LCP2,NCF2,NCKAP1L,PTPN22	0.0132087
175	227	33	5	V$AML_Q6	0.000156619	CCR1,CD6,PTPN22,PTPN7,SLA	0.0240802
180	174	32	4	AAANWWTGC_UNKNOWN	0.000575714	HEPACAM,HOXA2,HOXA3,NNAT	0.0368865
180	205	32	4	V$RSRFC4_01	0.00106249	BAI3,CFL2,ITGA7,SMYD1	0.0368865
180	211	32	4	V$GATA1_03	0.00118234	HOXA7,KLF15,LRIG3,MEIS2	0.0368865
180	220	32	4	V$LYF1_01	0.00137949	HOXA2,HOXA3,ITGA7,NNAT	0.0368865
180	215	32	4	V$SRF_Q6	0.00126733	CFL2,HOXA3,ITGA7,NNAT	0.0368865
180	220	32	5	V$GR_Q6	0.000116205	BAI3,HOXA2,MEIS2,NNAT,TXNIP	0.0102095
180	104	32	3	V$GRE_C	0.00157371	HOXA3,NNAT,TXNIP	0.0403264
180	234	32	4	V$GFI1_01	0.00173034	BAI3,HOXA3,HOXA7,KLF15	0.0418601
180	202	32	4	V$PAX4_02	0.0010059	ITGA7,MAB21L1,MEIS2,NNAT	0.0368865
180	201	32	5	V$NKX61_01	7.589e-05	BAI3,HOXA7,ITGA7,KCNIP2,KLF15	0.0102095
180	187	32	4	V$VDR_Q3	0.000754442	HOXA2,HOXA3,KCNIP2,MEIS2	0.0368865
180	198	32	4	V$POU6F1_01	0.000933801	CFL2,HOXA2,HOXA7,MEIS2	0.0368865
180	220	32	4	V$FOXO4_02	0.00137949	CFL2,MEIS2,NNAT,TXNIP	0.0368865
180	212	32	4	V$PITX2_Q2	0.0012032	HOXA2,HOXA3,MAB21L1,MEIS2	0.0368865
180	216	32	4	V$STAT6_01	0.00128923	HOXA3,ITGA7,MAB21L1,PDE3B	0.0368865
180	205	32	4	V$FOXM1_01	0.00106249	HOXA3,HOXA7,MAB21L1,MEIS2	0.0368865
180	208	32	5	V$GATA4_Q3	8.92227e-05	CLDND2,HOXA3,HOXA7,MEIS2,NNAT	0.0102095
180	213	32	5	V$CDX2_Q5	9.98015e-05	CFL2,HOXA2,HOXA3,HOXA7,MEIS2	0.0102095
180	196	32	4	V$AR_Q6	0.000899159	HOXA2,HOXA3,NNAT,TMEM37	0.0368865
180	182	32	4	SYATTGTG_UNKNOWN	0.000681622	CFL2,HOXA2,HOXA7,NNAT	0.0368865
180	197	32	4	TCCATTKW_UNKNOWN	0.000916364	CFL2,HOXA7,NNAT,SMYD1	0.0368865
180	255	32	6	TGATTTRY_V$GFI1_01	1.82396e-05	HOXA2,HOXA3,HOXA7,KLF15,LRRC2,MEIS2	0.00974439
187	211	32	5	V$ERR1_Q2	9.54602e-05	CNTN2,FBXL22,MAP1A,VCL,XYLT1	0.0397098
187	225	32	5	V$MYOGENIN_Q6	0.000129138	GGN,GJA5,IGF2BP1,MAP1A,XYLT1	0.0397098
201	190	30	5	V$E2F_02	4.20112e-05	FANCD2,MCM8,PCNA,RBL1,ZNF367	0.00348041
201	191	30	5	V$E2F_Q4	4.30777e-05	FANCD2,MCM8,PCNA,RBL1,ZNF367	0.00348041
201	189	30	5	V$E2F_Q6	4.09653e-05	FANCD2,MCM8,PCNA,RBL1,ZNF367	0.00348041
201	188	30	5	V$E2F1_Q6	3.99397e-05	FANCD2,MCM8,PCNA,RBL1,ZNF367	0.00348041
201	190	30	5	V$E2F1DP1_01	4.20112e-05	FANCD2,MCM8,PCNA,RBL1,ZNF367	0.00348041
201	190	30	5	V$E2F1DP2_01	4.20112e-05	FANCD2,MCM8,PCNA,RBL1,ZNF367	0.00348041
201	193	30	5	V$E2F4DP1_01	4.52736e-05	FANCD2,MCM8,PCNA,RBL1,ZNF367	0.00348041
201	190	30	5	V$E2F4DP2_01	4.20112e-05	FANCD2,MCM8,PCNA,RBL1,ZNF367	0.00348041
201	191	30	4	V$E2F1_Q6_01	0.000635327	MCM8,PCNA,RBL1,ZNF367	0.043414
238	205	26	5	V$USF_Q6	2.9174e-05	CEP57,CUL5,FAM76B,PICALM,RPUSD4	0.00897101
238	216	26	6	V$USF2_Q6	1.94085e-06	CEP57,CUL5,FAM76B,PICALM,REXO2,RPUSD4	0.00119362
243	124	25	4	WWTAAGGC_UNKNOWN	5.83454e-05	EGFLAM,ERG,KLF2,SLCO1C1	0.0179412
249	196	25	5	V$HNF1_01	1.92033e-05	CYP2E1,LEAP2,PAQR9,RORB,SERPINA10	0.0118101
271	190	23	5	V$E2F_02	1.06947e-05	DNMT1,H2AFZ,MCM3,MCM6,MXD3	0.000477976
271	183	23	5	V$E2F_Q3	8.91177e-06	DNMT1,H2AFZ,MCM3,MCM6,MXD3	0.000477976
271	191	23	5	V$E2F_Q4	1.09706e-05	DNMT1,H2AFZ,MCM3,MCM6,MXD3	0.000477976
271	189	23	5	V$E2F_Q6	1.04242e-05	DNMT1,H2AFZ,MCM3,MCM6,MXD3	0.000477976
271	206	23	5	V$E2F1_Q3	1.58209e-05	DNMT1,H2AFZ,MCM3,MCM6,MXD3	0.000572343
271	188	23	5	V$E2F1_Q6	1.01591e-05	DNMT1,H2AFZ,MCM3,MCM6,MXD3	0.000477976
271	194	23	5	V$E2F_03	1.18321e-05	DNMT1,H2AFZ,MCM3,MCM6,MXD3	0.000477976
271	190	23	5	V$E2F1DP1_01	1.06947e-05	DNMT1,H2AFZ,MCM3,MCM6,MXD3	0.000477976
271	190	23	5	V$E2F1DP2_01	1.06947e-05	DNMT1,H2AFZ,MCM3,MCM6,MXD3	0.000477976
271	193	23	5	V$E2F4DP1_01	1.15393e-05	DNMT1,H2AFZ,MCM3,MCM6,MXD3	0.000477976
271	190	23	5	V$E2F4DP2_01	1.06947e-05	DNMT1,H2AFZ,MCM3,MCM6,MXD3	0.000477976
271	190	23	5	V$E2F1DP1RB_01	1.06947e-05	DNMT1,H2AFZ,MCM3,MCM6,MXD3	0.000477976
271	193	23	5	V$E2F_Q3_01	1.15393e-05	DNMT1,H2AFZ,MCM3,MCM6,MXD3	0.000477976
271	196	23	5	V$E2F_Q4_01	1.24351e-05	DNMT1,H2AFZ,MCM3,MCM6,MXD3	0.000477976
271	193	23	6	V$E2F_Q6_01	4.56565e-07	DNMT1,H2AFZ,MCM3,MCM6,MXD3,XPO5	0.000280788
271	186	23	5	V$E2F1_Q4_01	9.64478e-06	DNMT1,H2AFZ,MCM3,MCM6,MXD3	0.000477976
271	191	23	4	V$E2F1_Q6_01	0.000220771	DNMT1,MCM3,MCM6,MXD3	0.00754303
271	133	23	5	SGCGSSAAA_V$E2F1DP2_01	1.86502e-06	DNMT1,H2AFZ,MCM3,MCM6,MXD3	0.000477976
272	45	23	3	YTTCCNNNGGAMR_UNKNOWN	4.8824e-05	AP1B1,ATP13A2,HSD3B7	0.0300268
280	58	22	3	V$E2F_01	9.13354e-05	H2AFX,MCM2,SMC4	0.00561713
280	190	22	4	V$E2F_02	0.000180607	EZH2,MCM2,PKMYT1,STMN1	0.00655323
280	131	22	3	V$SREBP1_01	0.00100806	FEN1,MCM2,STMN1	0.0326293
280	183	22	5	V$E2F_Q3	7.04699e-06	EZH2,MCM2,PKMYT1,PLK4,STMN1	0.000756491
280	191	22	5	V$E2F_Q4	8.67908e-06	CDT1,EZH2,MCM2,PKMYT1,STMN1	0.000756491
280	189	22	5	V$E2F_Q6	8.24583e-06	CDT1,EZH2,MCM2,PKMYT1,STMN1	0.000756491
280	206	22	5	V$E2F1_Q3	1.25271e-05	EZH2,MCM2,PKMYT1,PLK4,STMN1	0.000856017
280	188	22	5	V$E2F1_Q6	8.03566e-06	CDT1,EZH2,MCM2,PKMYT1,STMN1	0.000756491
280	194	22	5	V$E2F_03	9.3622e-06	EZH2,MCM2,PKMYT1,PLK4,STMN1	0.000756491
280	190	22	4	V$E2F1DP1_01	0.000180607	EZH2,MCM2,PKMYT1,STMN1	0.00655323
280	190	22	4	V$E2F1DP2_01	0.000180607	EZH2,MCM2,PKMYT1,STMN1	0.00655323
280	193	22	4	V$E2F4DP1_01	0.000191802	EZH2,MCM2,PKMYT1,STMN1	0.00655323
280	190	22	4	V$E2F4DP2_01	0.000180607	EZH2,MCM2,PKMYT1,STMN1	0.00655323
280	190	22	5	V$E2F1DP1RB_01	8.46028e-06	CDT1,EZH2,MCM2,PKMYT1,STMN1	0.000756491
280	193	22	4	V$E2F_Q3_01	0.000191802	EZH2,MCM2,PKMYT1,STMN1	0.00655323
280	196	22	5	V$E2F_Q4_01	9.84053e-06	EZH2,MCM2,PKMYT1,PLK4,STMN1	0.000756491
280	193	22	5	V$E2F_Q6_01	9.12997e-06	EZH2,MCM2,PKMYT1,PLK4,STMN1	0.000756491
280	186	22	4	V$E2F1_Q4_01	0.000166426	EZH2,MCM2,PKMYT1,STMN1	0.00655323
280	191	22	4	V$E2F1_Q6_01	0.000184284	EZH2,MCM2,PKMYT1,STMN1	0.00655323
282	212	22	5	V$ISRE_01	1.43949e-05	IFI44,IFIH1,IFIT2,IFIT3,XAF1	0.00885285
282	163	22	4	STTTCRNTTT_V$IRF_Q6	9.99936e-05	IFI44,IFIT2,IFIT3,XAF1	0.030748
291	190	21	4	V$E2F_02	0.000149307	CDC25A,E2F1,POLE2,TMPO	0.00975321
291	191	21	4	V$E2F_Q4	0.000152356	CDC25A,E2F1,POLE2,TMPO	0.00975321
291	189	21	4	V$E2F_Q6	0.000146303	CDC25A,E2F1,POLE2,TMPO	0.00975321
291	206	21	4	V$E2F1_Q3	0.000203705	CDC25A,E2F1,POLE2,TMPO	0.011389
291	188	21	4	V$E2F1_Q6	0.000143343	CDC25A,E2F1,POLE2,TMPO	0.00975321
291	190	21	4	V$E2F1DP1_01	0.000149307	CDC25A,E2F1,POLE2,TMPO	0.00975321
291	190	21	4	V$E2F1DP2_01	0.000149307	CDC25A,E2F1,POLE2,TMPO	0.00975321
291	193	21	4	V$E2F4DP1_01	0.000158589	CDC25A,E2F1,POLE2,TMPO	0.00975321
291	190	21	4	V$E2F4DP2_01	0.000149307	CDC25A,E2F1,POLE2,TMPO	0.00975321
291	190	21	4	V$E2F1DP1RB_01	0.000149307	CDC25A,E2F1,POLE2,TMPO	0.00975321
291	191	21	4	V$E2F1_Q6_01	0.000152356	CDC25A,E2F1,POLE2,TMPO	0.00975321
291	133	21	3	SGCGSSAAA_V$E2F1DP2_01	0.000915771	CDC25A,E2F1,POLE2	0.0469333
302	207	20	6	V$IRF1_01	2.74199e-07	DDX58,DTX3L,IRF9,TAP1,TNFSF13B,USP18	2.49246e-05
302	106	20	5	V$IRF2_01	2.83694e-07	DDX58,DTX3L,TAP1,TNFSF13B,USP18	2.49246e-05
302	212	20	7	V$ISRE_01	9.15303e-09	DDX58,DTX3L,EPSTI1,IRF9,TNFSF13B,USP18,ZBP1	1.40728e-06
302	212	20	7	V$IRF7_01	9.15303e-09	DDX58,DTX3L,EPSTI1,PARP12,SP110,TAP1,USP18	1.40728e-06
302	207	20	8	V$ICSBP_Q6	1.77614e-10	DTX3L,PARP12,SP110,SP140,TAP1,TNFSF13B,USP18,ZBP1	5.46162e-08
302	204	20	6	V$IRF_Q6	2.51567e-07	DTX3L,IRF9,PARP12,TNFSF13B,UBE2L6,ZBP1	2.49246e-05
302	163	20	8	STTTCRNTTT_V$IRF_Q6	2.61371e-11	DDX58,DTX3L,EPSTI1,PSME2,TAP1,TNFSF13B,USP18,ZBP1	1.60743e-08

## Sheet: M2. Hclust with PCC
Module_Number	# of gene in function	# of gene in module	# of common gene	Description	p-value	related_gene	adjusted_p-value
3	207	148	15	V$IRF1_01	3.5627e-09	B2M,BST2,DDX58,DTX3L,HLA-C,IFNB1,ISG15,PSMB10,PSMB8,PSMB9,TAP1,TAPBP,TRIM21,USP18,XAF1	3.65177e-07
3	106	148	11	V$IRF2_01	1.15961e-08	B2M,BST2,DDX58,DTX3L,IFNB1,PSMB8,PSMB9,TAP1,TAPBP,USP18,XAF1	1.0188e-06
3	212	148	20	V$ISRE_01	5.15143e-14	B2M,BATF2,BST2,DDX58,DHX58,DTX3L,HLA-C,HLA-F,IFI44,IFIH1,IFIT2,IFIT3,IFNB1,ISG15,RTP4,TAPBP,TRIM21,USP18,XAF1,ZBP1	7.92033e-12
3	212	148	19	V$IRF7_01	5.83755e-13	BATF2,BST2,CXCL16,DDX58,DTX3L,IFIT2,IFNB1,ISG15,LGALS3BP,OASL,PARP12,PSMB9,SP110,TAP1,TAPBP,TRIM21,USP18,XAF1,ZMYND15	7.18019e-11
3	207	148	23	V$ICSBP_Q6	0	B2M,BATF2,BST2,CXCL16,DTX3L,ENTPD1,IFI35,IFI44,IFIH1,IFIT3,IFNB1,ISG15,PARP12,PSMB8,PSMB9,SLC15A3,SP110,SP140,TAP1,TAPBP,USP18,ZBP1,ZMYND15	0
3	204	148	22	V$IRF_Q6	2.22045e-16	B2M,BATF2,BST2,DHX58,DTX3L,HLA-C,HLA-F,IFI35,IFI44,IFIT2,IFNB1,ISG15,LGALS9,PARP12,PSMB10,PSMB8,RTP4,SLC15A3,TAPBP,TRIM21,UBE2L6,ZBP1	4.55191e-14
3	163	148	22	STTTCRNTTT_V$IRF_Q6	0	B2M,BATF2,BST2,DDX58,DHX58,DTX3L,IFI44,IFIT2,IFIT3,IFNB1,ISG15,LGALS3BP,PSMB10,PSMB8,PSMB9,SLC15A3,TAP1,TAPBP,TRIM21,USP18,XAF1,ZBP1	0
5	168	134	8	V$MAZ_Q6	0.000178069	CSDE1,CTNNBIP1,FNBP1L,NRAS,PHC2,UBE4B,UBR4,ZNF644	0.0273781
5	93	134	6	V$ETF_Q6	0.000232107	CTNNBIP1,GNB1,KIAA2013,MRTO4,UBR4,ZNF644	0.0285491
5	216	134	11	V$USF2_Q6	5.66353e-06	ATAD3A,ATAD3B,B3GALT6,CSDE1,DNTTIP2,MRTO4,NRAS,SLC25A33,UBE4B,UBR4,WDR77	0.00174154
5	156	134	10	V$MYC_Q2	1.98311e-06	ATAD3A,ATAD3B,B3GALT6,CSDE1,DNTTIP2,MRTO4,NRAS,SLC25A33,UBR4,WDR77	0.00121961
6	200	122	8	RRAGTTGT_UNKNOWN	0.000306614	DAAM2,EDIL3,ETV1,NR2F1,PRICKLE2,TLL2,TNFSF4,ZEB1	0.0377135
9	196	110	8	V$HNF1_01	0.000130809	ADAM11,AFP,ALB,FGA,HGFAC,HNF1A,HNF4A,TTLL6	0.0268158
9	196	110	8	V$HNF1_C	0.000130809	ADAM11,AFP,FGA,FGB,HNF1A,NCAM1,PROC,TTLL6	0.0268158
9	211	110	9	V$HNF1_Q6	3.48138e-05	ADAM11,AFP,ALB,FGA,FGB,HGFAC,HNF1A,HNF4A,TTLL6	0.0214105
10	190	110	15	V$E2F_02	1.51184e-11	ARHGAP11A,ATAD5,CDC25A,CDC6,CLSPN,E2F1,E2F8,FBXO5,MCM2,MCM3,MCM6,RBL1,RRM2,STMN1,TMPO	9.70525e-10
10	209	110	7	V$NFY_Q6	0.00112637	BUB1,CENPF,E2F8,NEK2,RACGAP1,TOP2A,TTK	0.0301181
10	198	110	7	V$NFY_C	0.000821543	CDC25A,ESPL1,KIF20A,KIF23,RACGAP1,SPC25,UBE2C	0.0229659
10	211	110	7	V$NFY_01	0.00119026	CDC25A,KIF23,NEK2,PLK1,RACGAP1,SGOL2,STMN1	0.0305003
10	183	110	13	V$E2F_Q3	1.38653e-09	ARHGAP11A,CDC25A,CDC6,E2F1,E2F8,FBXO5,KIF15,MCM2,MCM3,MCM6,PLK4,RAD51,STMN1	6.55936e-08
10	191	110	16	V$E2F_Q4	1.20415e-12	ARHGAP11A,ATAD5,CDC25A,CDC6,CLSPN,E2F1,E2F8,FBXO5,MCM2,MCM3,MCM6,RAD51,RBL1,RRM2,STMN1,TMPO	2.4685e-10
10	189	110	16	V$E2F_Q6	1.02307e-12	ARHGAP11A,ATAD5,CDC25A,CDC6,CLSPN,E2F1,E2F8,FBXO5,MCM2,MCM3,MCM6,RAD51,RBL1,RRM2,STMN1,TMPO	2.4685e-10
10	206	110	17	V$E2F1_Q3	2.86771e-13	ARHGAP11A,ATAD5,CDC25A,CDC6,CLSPN,E2F1,E2F8,FBXO5,KIF15,MCM2,MCM3,MCM6,PLK4,RBL1,RRM2,STMN1,TMPO	1.76364e-10
10	197	110	8	V$E2F1_Q4	0.000135488	CDC6,CLSPN,E2F1,E2F8,FBXO5,MELK,RAD51,STMN1	0.00416627
10	188	110	15	V$E2F1_Q6	1.29815e-11	ARHGAP11A,ATAD5,CDC25A,CDC6,CLSPN,E2F1,E2F8,FBXO5,MCM2,MCM3,MCM6,RBL1,RRM2,STMN1,TMPO	9.70525e-10
10	194	110	13	V$E2F_03	2.83276e-09	CDC25A,CDC6,E2F1,E2F8,FBXO5,MCM2,MCM3,MCM6,MELK,PLK4,RAD51,RBL1,STMN1	1.24439e-07
10	190	110	15	V$E2F1DP1_01	1.51184e-11	ARHGAP11A,ATAD5,CDC25A,CDC6,CLSPN,E2F1,E2F8,FBXO5,MCM2,MCM3,MCM6,RBL1,RRM2,STMN1,TMPO	9.70525e-10
10	190	110	15	V$E2F1DP2_01	1.51184e-11	ARHGAP11A,ATAD5,CDC25A,CDC6,CLSPN,E2F1,E2F8,FBXO5,MCM2,MCM3,MCM6,RBL1,RRM2,STMN1,TMPO	9.70525e-10
10	193	110	15	V$E2F4DP1_01	1.89371e-11	ARHGAP11A,ATAD5,CDC25A,CDC6,CLSPN,E2F1,E2F8,FBXO5,MCM2,MCM3,MCM6,RBL1,RRM2,STMN1,TMPO	9.70525e-10
10	190	110	15	V$E2F4DP2_01	1.51184e-11	ARHGAP11A,ATAD5,CDC25A,CDC6,CLSPN,E2F1,E2F8,FBXO5,MCM2,MCM3,MCM6,RBL1,RRM2,STMN1,TMPO	9.70525e-10
10	190	110	15	V$E2F1DP1RB_01	1.51184e-11	ARHGAP11A,ATAD5,CDC25A,CDC6,CLSPN,E2F1,E2F8,FBXO5,MCM2,MCM3,MCM6,RAD51,RRM2,STMN1,TMPO	9.70525e-10
10	217	110	7	V$NFY_Q6_01	0.00139914	CDC25A,E2F8,KIF20A,NEK2,PLK1,RACGAP1,STMN1	0.0344189
10	193	110	12	V$E2F_Q3_01	2.76586e-08	ARHGAP11A,CDC25A,CDC6,E2F1,E2F8,FBXO5,MCM2,MCM3,MCM6,MELK,RAD51,STMN1	9.45002e-07
10	196	110	13	V$E2F_Q4_01	3.20978e-09	ARHGAP11A,CDC25A,CDC6,E2F1,E2F8,FBXO5,MCM2,MCM3,MCM6,MELK,PLK4,RAD51,STMN1	1.31601e-07
10	193	110	15	V$E2F_Q6_01	1.89371e-11	ARHGAP11A,CDC25A,CDC6,E2F1,E2F8,FBXO5,MCM2,MCM3,MCM6,MELK,PLK4,RAD51,RBL1,RRM2,STMN1	9.70525e-10
10	186	110	12	V$E2F1_Q4_01	1.83143e-08	ARHGAP11A,CDC25A,CDC6,E2F1,E2F8,FBXO5,MCM2,MCM3,MCM6,MELK,RAD51,STMN1	6.62547e-07
10	191	110	15	V$E2F1_Q6_01	1.63042e-11	ARHGAP11A,ATAD5,CDC25A,CLSPN,E2F1,E2F8,ESPL1,FBXO5,MCM2,MCM3,MCM6,RAD51,RBL1,STMN1,TMPO	9.70525e-10
10	169	110	7	TCCCRNNRTGC_UNKNOWN	0.000318964	BUB1B,CENPO,KIF11,NEK2,PLK1,SPC25,STMN1	0.00934109
10	133	110	11	SGCGSSAAA_V$E2F1DP2_01	5.57857e-09	ATAD5,CDC25A,CDC6,CLSPN,E2F1,E2F8,FBXO5,MCM2,MCM3,MCM6,RRM2	2.14426e-07
11	221	109	8	V$CEBPB_02	0.000278844	BNC2,ITGA11,MRC2,PCDH7,PDGFRL,SERPINF1,TSHZ3,VCAN	0.0244984
11	211	109	9	V$GATA1_03	3.23724e-05	ADAMTS6,BNC2,CCDC80,GREM1,HIC1,PCDH7,PCOLCE,TBX5,ZFPM2	0.00995451
11	205	109	8	V$HFH1_01	0.000167202	C1QTNF3,C1QTNF6,FSTL1,HMCN1,MXRA8,OMD,PCDH7,WNT2	0.0205658
11	217	109	8	V$FREAC3_01	0.000246437	BNC2,C1QTNF6,DCN,FAP,FSTL1,GPR1,HMCN1,TSHZ3	0.0244984
11	174	109	8	V$RP58_01	5.3319e-05	ADAMTS2,COL3A1,GLT8D2,NUAK1,OLFML1,PCOLCE,PODN,WNT2	0.0108346
14	98	103	6	V$MEIS1AHOXA9_01	7.28333e-05	ARF3,GCNT2,NFATC4,SOX4,TCF3,ZMYND8	0.0447925
24	93	79	7	V$ETF_Q6	7.56983e-07	C1orf43,CDC73,DAP3,H3F3A,RUSC1,UCHL5,ZNF496	0.000232772
24	216	79	7	V$USF2_Q6	0.000183663	ADSS,C1orf43,H3F3A,PFDN2,POGK,RUSC1,SCAMP3	0.0376509
24	154	79	9	V$E2F_Q2	1.61823e-07	C1orf43,CDC73,DAP3,MPZL1,RABIF,SDCCAG8,SFT2D2,TPM3,USF1	9.95212e-05
34	229	69	8	V$AP1_Q6_01	1.34532e-05	CAB39,CCDC50,CLC,ELK3,GIT2,SNX10,SPTA1,XIRP1	0.00827369
42	213	60	6	V$LFA1_Q6	0.000255697	DCTN1,EML3,GABARAP,HNRNPR,PSD,RAB4B	0.0314507
42	203	60	6	V$CACBINDINGPROTEIN_Q6	0.000197192	DCTN1,GNAI2,HNRNPR,PSD,RAB11B,TP53	0.0303183
42	222	60	6	V$SP1_Q2_01	0.000319322	CHPF,CLPTM1,EVI5L,GABARAP,VAMP2,ZNF414	0.0327305
46	206	59	6	V$STAT1_02	0.000194445	ZNF420,ZNF546,ZNF568,ZNF569,ZNF570,ZNF571	0.0238799
46	213	59	6	V$STAT1_03	0.000232975	ZNF420,ZNF546,ZNF568,ZNF569,ZNF570,ZNF571	0.0238799
46	100	59	6	RACTNNRTTTNC_UNKNOWN	3.28804e-06	ZNF420,ZNF546,ZNF568,ZNF569,ZNF570,ZNF571	0.00101107
46	74	59	5	SNACANNNYSYAGA_UNKNOWN	1.28077e-05	ZNF180,ZNF233,ZNF546,ZNF569,ZNF570	0.00196919
46	111	59	6	TNCATNTCCYR_UNKNOWN	6.03149e-06	ZNF420,ZNF546,ZNF568,ZNF569,ZNF570,ZNF571	0.00123646
46	249	59	6	YKACATTT_UNKNOWN	0.000536121	ZNF420,ZNF546,ZNF568,ZNF569,ZNF570,ZNF571	0.0471021
51	174	58	6	V$RP58_01	6.99392e-05	ANK2,ERG,FGF7,HGF,PPAP2B,TGFBR2	0.0430126
52	212	57	5	V$AP4_01	0.00150543	CCDC136,MAPK8IP1,MAPRE3,PCSK1,SNAP25	0.0402538
52	227	57	7	V$CREB_01	3.0473e-05	ASPHD1,CHGB,PCSK1,RUNDC3A,SCAMP5,SEZ6L2,SNAP25	0.00208232
52	221	57	7	V$CREBP1CJUN_01	2.56651e-05	ASPHD1,CHGB,PCSK1,RUNDC3A,SCAMP5,SEZ6L2,SNAP25	0.00208232
52	209	57	6	V$CREB_02	0.000173497	ASPHD1,CHGB,RUNDC3A,SCAMP5,SEZ6L2,SNAP25	0.00749114
52	222	57	6	V$CREB_Q2	0.000240541	ASPHD1,CHGB,PCSK1,RUNDC3A,SCAMP5,SEZ6L2	0.00924581
52	223	57	7	V$CREB_Q4	2.71926e-05	ASPHD1,CHGB,PCSK1,RUNDC3A,SCAMP5,SEZ6L2,SNAP25	0.00208232
52	211	57	7	V$CREBP1_Q2	1.90489e-05	ASPHD1,CHGB,PCSK1,RUNDC3A,SCAMP5,SEZ6L2,SNAP25	0.00195251
52	207	57	5	V$MYOD_Q6	0.00135473	DSCAML1,HMP19,MANEAL,SLC12A5,SYT4	0.0396742
52	70	57	6	CAGNWMCNNNGAC_UNKNOWN	3.2279e-07	CHGA,CHGB,CHRNB2,FAM57B,SLC12A5,SYT4	9.92578e-05
52	90	57	11	V$NRSF_01	4.57412e-14	CHGA,CHRNB2,FAM57B,FGF12,GDAP1L1,RUNDC3A,SCAMP5,SEZ6,SLC12A5,SNAP25,SYT4	2.81308e-11
52	197	57	5	V$ZF5_B	0.00108717	FGF12,INSM1,NRXN1,SLC12A5,TMEM145	0.0393301
52	162	57	6	V$ATF_B	4.25096e-05	ASPHD1,CHGB,RUNDC3A,SCAMP5,SEZ6L2,SNAP25	0.00261434
52	204	57	5	V$SOX9_B1	0.00126985	BSN,GNAO1,MYT1,OLFM1,SYT4	0.0396742
52	206	57	5	V$ZIC2_01	0.00132598	CHRNB2,FAM57B,FGF12,GNAO1,KCNC1	0.0396742
52	211	57	5	V$HIF1_Q5	0.00147434	ASPHD1,DSCAML1,INSM1,SEZ6L2,SLC12A5	0.0402538
52	207	57	5	V$SP3_Q3	0.00135473	ASPHD1,MANEAL,MAPRE3,SEZ6L2,SLC12A5	0.0396742
52	200	57	8	V$ATF1_Q6	1.13812e-06	ASPHD1,CHGB,NRXN1,PCSK1,RUNDC3A,SCAMP5,SEZ6L2,SNAP25	0.000228615
52	211	57	6	V$ZF5_01	0.000182711	ASPHD1,DSCAML1,KCNC1,SEZ6L2,SEZ6,SMPD3	0.00749114
52	185	57	6	V$CREB_Q2_01	8.8938e-05	ASPHD1,CHGB,PCSK1,RUNDC3A,SEZ6L2,SNAP25	0.00420745
52	180	57	6	V$CREB_Q4_01	7.64385e-05	ASPHD1,CHGB,RUNDC3A,SCAMP5,SEZ6L2,SNAP25	0.00403939
52	198	57	7	TGACGTCA_V$ATF3_Q6	1.26162e-05	ASPHD1,CHGB,PCSK1,RUNDC3A,SCAMP5,SEZ6L2,SNAP25	0.00155179
58	70	54	4	CAGNWMCNNNGAC_UNKNOWN	0.000136531	ELAVL3,INA,OGDHL,VIP	0.0419833
58	90	54	7	V$NRSF_01	4.19513e-08	CRYBA2,DDX25,ELAVL3,INA,NRSN1,OGDHL,VIP	2.58001e-05
60	224	54	6	V$PAX4_01	0.0001868	GTF2IRD1,MAML1,PHF23,SPTAN1,TFAP4,UBTF	0.038294
60	210	54	6	V$NRF2_Q4	0.000131426	BRD2,CANX,DCTN2,IPO13,SQSTM1,TFAP4	0.038294
60	224	54	6	V$AP2_Q6_01	0.0001868	ARID1A,CAMTA2,CHD4,MGAT4B,TFAP4,UBTF	0.038294
67	228	51	6	V$PEA3_Q6	0.000149163	GAB2,GPR137B,RELT,RPS3,RSF1,ST3GAL4	0.0458676
67	198	51	6	V$LEF1_Q2	6.86624e-05	GAB2,NARS2,NDUFC2,PAK1,PRKRIR,RSF1	0.0422274
68	211	50	7	V$HNF1_Q6	7.85113e-06	C8A,MTTP,NR1H4,POU3F2,SERPINA10,SLC39A5,TMED6	0.00482845
69	182	50	6	SYATTGTG_UNKNOWN	3.82928e-05	CCDC140,CTNNA2,FOXP2,PAX3,TNP1,TSSK3	0.02355
72	58	49	4	V$E2F_01	4.44249e-05	DNMT1,E2F7,RANBP1,RFC5	0.00264446
72	190	49	5	V$E2F_02	0.000458683	CDCA7,DNMT1,E2F7,H2AFZ,RANBP1	0.018806
72	183	49	6	V$E2F_Q3	3.51169e-05	CDCA7,DNMT1,E2F7,H2AFZ,POLA2,RANBP1	0.00264446
72	191	49	7	V$E2F_Q4	3.54671e-06	CDCA7,CDT1,DNMT1,E2F7,H2AFZ,POLA2,RANBP1	0.000467379
72	189	49	7	V$E2F_Q6	3.30784e-06	CDCA7,CDT1,DNMT1,E2F7,H2AFZ,POLA2,RANBP1	0.000467379
72	197	49	5	V$E2F1_Q4	0.000540939	CIT,E2F7,KNTC1,POLA2,RANBP1	0.0195693
72	188	49	6	V$E2F1_Q6	4.08444e-05	CDCA7,CDT1,DNMT1,E2F7,H2AFZ,RANBP1	0.00264446
72	194	49	8	V$E2F_03	2.70735e-07	CDCA7,DNMT1,E2F7,H2AFZ,KNTC1,POLA2,RANBP1,SMC2	9.00448e-05
72	190	49	5	V$E2F1DP1_01	0.000458683	CDCA7,DNMT1,E2F7,H2AFZ,RANBP1	0.018806
72	190	49	5	V$E2F1DP2_01	0.000458683	CDCA7,DNMT1,E2F7,H2AFZ,RANBP1	0.018806
72	193	49	5	V$E2F4DP1_01	0.000492685	CDCA7,DNMT1,E2F7,H2AFZ,RANBP1	0.0189376
72	190	49	5	V$E2F4DP2_01	0.000458683	CDCA7,DNMT1,E2F7,H2AFZ,RANBP1	0.018806
72	190	49	6	V$E2F1DP1RB_01	4.33354e-05	CDCA7,CDT1,DNMT1,E2F7,H2AFZ,POLA2	0.00264446
72	193	49	7	V$E2F_Q3_01	3.79983e-06	CDCA7,DNMT1,E2F7,H2AFZ,POLA2,RANBP1,SMC2	0.000467379
72	196	49	8	V$E2F_Q4_01	2.92829e-07	CDCA7,DNMT1,E2F7,H2AFZ,KNTC1,POLA2,RANBP1,SMC2	9.00448e-05
72	193	49	6	V$E2F_Q6_01	4.72993e-05	CDCA7,DNMT1,E2F7,H2AFZ,RANBP1,SMC2	0.00264446
72	186	49	6	V$E2F1_Q4_01	3.84697e-05	CDCA7,DNMT1,H2AFZ,POLA2,RANBP1,SMC2	0.00264446
72	133	49	4	SGCGSSAAA_V$E2F1DP2_01	0.00108134	CDCA7,DNMT1,H2AFZ,RANBP1	0.0369458
73	178	49	6	V$OCT1_03	3.00538e-05	DLC1,LTBP2,PDGFRA,RUNX1T1,TCF4,ZNF423	0.00473543
73	127	49	4	V$ARP1_01	0.000910609	C1QTNF7,COL16A1,MMP28,RUNX1T1	0.0466687
73	107	49	5	ARGGGTTAA_UNKNOWN	3.07996e-05	AXL,CORO2B,FLNC,GAS7,RUNX1T1	0.00473543
73	90	49	4	V$EN1_01	0.000246953	ELN,PDGFRA,RUNX1T1,TCF4	0.0216966
73	220	49	5	V$FOXO4_02	0.000890857	FLNC,FOXO1,MRGPRF,PCDH18,RUNX1T1	0.0466687
73	226	49	5	V$PAX2_02	0.00100491	FLNC,IGF1,RBMS3,RUNX1T1,TCF4	0.0475401
73	216	49	5	V$STAT6_01	0.000820388	FLNC,GAS7,RBMS3,SCN2B,TCF4	0.0466687
73	174	49	6	V$RP58_01	2.64416e-05	COL16A1,GAS7,IGF1,KERA,MRGPRF,SCN2B	0.00473543
73	223	49	7	V$HEB_Q6	9.81623e-06	COL16A1,ELN,GAS7,IGF1,MRGPRF,RBMS3,RUNX1T1	0.00473543
75	121	48	5	V$MEF2_01	5.02366e-05	CKM,MYH6,MYL1,MYL2,TNNC1	0.00343283
75	205	48	8	V$RSRFC4_01	3.49374e-07	ART5,CKM,CSRP3,ENO3,HFE2,MYL2,TNNC1,TNNI2	3.18556e-05
75	213	48	5	V$COUP_01	0.000700079	CSRP3,LMOD3,MYLPF,SERPINC1,TNNI1	0.0287032
75	185	48	10	V$MEF2_02	4.24724e-10	ABRA,ART5,CKM,CSRP3,HFE2,MYL1,MYL2,TNNC1,TNNI1,TNNI2	2.61205e-07
75	206	48	8	V$AMEF2_Q6	3.62584e-07	CKM,ENO3,HFE2,MYH6,MYL1,MYL2,TNNC1,TTN	3.18556e-05
75	236	48	6	V$MMEF2_Q6	0.000127757	CKM,MYH6,MYL1,MYL2,MYLPF,TNNC1	0.00654757
75	110	48	7	V$HMEF2_Q6	7.28318e-08	ART5,CKM,ENO3,MYH6,MYL1,MYL2,TNNC1	1.49305e-05
75	181	48	8	V$RSRFC4_Q2	1.3447e-07	ART5,CKM,HFE2,MYF6,MYL1,MYL2,TNNC1,TNNI1	2.06748e-05
75	211	48	6	V$AP4_Q6_01	6.8959e-05	APOBEC2,ASB5,CKM,HFE2,SPG21,TNNI2	0.00424098
75	198	48	8	V$MEF2_Q6_01	2.67929e-07	ART5,CKM,HFE2,KCNA7,MYH6,MYL1,MYL2,TNNC1	3.18556e-05
75	134	48	5	TAAWWATAG_V$RSRFC4_Q2	8.16753e-05	HFE2,KCNA7,MYL1,TNNC1,TNNI1	0.00456639
80	206	48	6	V$NFKB_Q6_01	6.03668e-05	BIRC3,ICAM1,IL7,RELB,TNIP3,UBD	0.0371256
91	197	46	6	V$ZF5_B	3.67567e-05	NEUROG1,NFYC,OPA3,PITX3,PKN2,PRR7	0.0226054
93	105	46	4	V$EVI1_02	0.000348537	ADAMTS3,CREB5,PROX1,PTGFR	0.0238167
93	144	46	6	V$EVI1_05	6.18615e-06	ADAMTS3,CREB5,CRYAB,HSPB2,MEIS2,PTGFR	0.00190224
93	211	46	5	V$NKX25_02	0.000549959	FOXN3,LPHN2,MEIS2,ROBO3,SEMA5B	0.025759
93	214	46	6	V$AREB6_04	5.8345e-05	CRYAB,FBLN5,FOXN3,HSPB2,MEIS2,ZNF521	0.00897054
93	198	46	7	V$IPF1_Q4	2.90331e-06	BACH2,CDC42EP3,FOXN3,GNAI1,HSPB2,LPHN2,MEIS2	0.00178554
93	212	46	5	V$PITX2_Q2	0.000561905	CREB5,LPHN2,MEIS2,ROBO3,SEMA5B	0.025759
93	58	46	3	CTGRYYYNATT_UNKNOWN	0.000840447	CCDC3,CRYAB,HSPB2	0.0287153
93	222	46	5	V$AFP1_Q6	0.000692404	CDC42EP3,CREB5,DPYSL2,MEIS2,PROX1	0.0263812
93	214	46	5	V$CEBPGAMMA_Q6	0.000586383	CDC42EP3,CREB5,FOXN3,ID4,KIT	0.025759
93	218	46	5	V$EFC_Q6	0.000637739	BMP6,FXYD6,MEIS2,ROBO3,SEMA5B	0.0261473
93	211	46	5	V$TEF_Q6	0.000549959	BOC,CDC42EP3,CREB5,DPYSL2,SPRY2	0.025759
93	250	46	6	GATAAGR_V$GATA_C	0.000137449	ADAMTS3,BMP6,CDC42EP3,CREB5,MEIS2,YPEL4	0.0120759
93	255	46	5	TGATTTRY_V$GFI1_01	0.00128766	CREB5,FOXN3,MEIS2,ROBO3,ZNF521	0.0377101
99	201	45	7	V$RFX1_01	2.75198e-06	AGBL2,DNAH7,DYNLRB2,IFT88,LRRC46,MDH1B,NME5	0.00169247
99	124	45	5	CYTAGCAAY_UNKNOWN	4.11364e-05	DNAH7,DYNLRB2,LRRC46,LRRC48,NME5	0.0126495
101	188	45	8	V$PU1_Q6	1.06371e-07	ARHGAP30,CD37,EVI2B,LAIR1,LCP2,NCKAP1L,PIK3CG,PTPN22	3.27092e-05
101	214	45	7	V$ETS_Q4	4.167e-06	ARHGAP15,ARHGAP30,CORO1A,GMFG,HCLS1,LCP2,LPXN	0.000854235
103	49	44	4	CCAATNNSNNNGCG_UNKNOWN	1.4722e-05	CDK2AP2,CHAC1,RAD9A,ZDHHC5	0.00905403
103	228	44	6	V$PEA3_Q6	6.41366e-05	ADRBK1,C11orf24,LRFN4,TCIRG1,UNC93B1,ZDHHC5	0.019722
104	214	44	4	V$SOX5_01	0.00409168	COMMD3,ELAVL2,HOXB5,SKAP1	0.0441107
104	199	44	4	V$EVI1_04	0.00315611	CDKN2C,HOXB3,HOXB7,NR2F2	0.0441107
104	144	44	5	V$EVI1_05	7.51747e-05	DNAJC1,HOXB3,HOXB5,HOXB7,USP2	0.00462325
104	230	44	4	V$IK2_01	0.00528011	HOXB2,HOXB4,HOXB5,USP2	0.0484666
104	205	44	4	V$PBX1_01	0.00351053	COMMD3,ELAVL2,HOXB2,LEF1	0.0441107
104	100	44	3	V$CDPCR1_01	0.00353389	HOXB2,HOXB4,TUBA4A	0.0441107
104	114	44	4	V$TAXCREB_01	0.000401192	GPR158,PEG3,TUBA3C,ZIM2	0.0111746
104	215	44	4	V$MAX_01	0.00416003	COMMD3,HOXB5,HOXB7,TUBA4A	0.0441107
104	201	44	5	V$USF_01	0.000357184	COMMD3,HOXB4,HOXB5,HOXB7,USP31	0.0109834
104	211	44	5	V$USF_02	0.000446203	CDKN2C,COMMD3,FZD6,HOXB5,HOXB7	0.0112163
104	212	44	6	V$MYCMAX_02	4.27709e-05	CDKN2C,COMMD3,FZD6,HOXB5,HOXB7,LEF1	0.00450452
104	210	44	4	V$OCT1_01	0.0038259	CDX2,HOXB6,NR2F2,SLC7A11	0.0441107
104	178	44	4	V$OCT1_03	0.00210894	CDKN2C,HOXB4,HOXB5,SLC7A11	0.0358115
104	215	44	4	V$CEBP_01	0.00416003	ELAVL2,HOXB3,HOXB6,SKAP1	0.0441107
104	206	44	4	V$OCT1_05	0.00357213	CDX2,HOXB2,HOXB3,SLC7A11	0.0441107
104	107	44	4	ARGGGTTAA_UNKNOWN	0.000315138	BMI1,CDKN2C,HOXB6,TUBA4A	0.0107672
104	215	44	4	V$SRF_Q6	0.00416003	GPR158,HOXB4,HOXB5,NR2F2	0.0441107
104	205	44	4	V$USF_Q6	0.00351053	COMMD3,HOXB2,HOXB7,USP31	0.0441107
104	247	44	5	V$TATA_C	0.000910476	BMI1,ELAVL2,HOXB4,HOXB6,SLC12A2	0.0180627
104	131	44	4	V$SREBP1_01	0.000678319	COMMD3,HOXB5,HOXB7,USP31	0.014385
104	208	44	5	V$ARNT_01	0.000417912	COMMD3,HOXB4,HOXB5,HOXB7,LEF1	0.0111746
104	103	44	3	V$XBP1_01	0.00384044	ELAVL2,HOXB5,HOXB7	0.0441107
104	200	44	5	V$HLF_01	0.000349088	CDKN2C,HOXB6,HSPA4L,NR2F2,USP2	0.0109834
104	219	44	4	V$FREAC2_01	0.00444119	CDX2,DOCK3,HOXB4,SKAP1	0.0455222
104	204	44	4	V$NFAT_Q6	0.00344966	HOXB3,HOXB4,NR2F2,USP2	0.0441107
104	84	44	3	V$PAX8_B	0.00215451	HOXB4,HOXB5,HOXB7	0.0358115
104	206	44	5	V$AMEF2_Q6	0.00039982	ELAVL2,HOXB5,HOXB6,TUBA4A,USP2	0.0111746
104	221	44	4	V$AREB6_01	0.00458647	HOXB6,SLC7A11,TUBA4A,USP2	0.0462273
104	185	44	5	V$CART1_01	0.000243558	CDKN2C,HOXB3,HOXB5,HOXB6,HOXB7	0.00998588
104	219	44	4	V$TGIF_01	0.00444119	CDKN2C,ELAVL2,HOXB2,SLC12A2	0.0455222
104	179	44	5	V$FAC1_01	0.000208982	HOXB3,HOXB4,HOXB6,HOXB7,NR2F2	0.00918028
104	212	44	5	V$PITX2_Q2	0.000455948	BMI1,FZD6,GPR158,HOXB4,TUBA8	0.0112163
104	143	44	4	V$NCX_01	0.000941491	CDX2,ELAVL2,PEG3,ZIM2	0.0180943
104	226	44	4	V$PAX2_02	0.00496368	HOXB2,HOXB3,HOXB4,HOXB5	0.0482655
104	213	44	4	V$STAT1_03	0.00402409	DOCK3,HOXB2,HOXB6,USP2	0.0441107
104	202	44	4	V$ARNT_02	0.0033301	CDKN2C,HOXB5,TUBA4A,USP31	0.0441107
104	201	44	6	V$MYCMAX_03	3.17307e-05	CDKN2C,COMMD3,HOXB4,HOXB5,HOXB7,LEF1	0.00450452
104	219	44	5	V$TCF1P_Q6	0.000528738	CDKN2C,HOXB7,SKAP1,TUBA8,USP2	0.0116133
104	203	44	4	V$TCF4_Q5	0.00338952	DOCK3,HOXB4,HOXB6,HOXB7	0.0441107
104	213	44	4	V$CDX2_Q5	0.00402409	BMI1,ELAVL2,HOXB3,HOXB6	0.0441107
104	219	44	6	V$OSF2_Q6	5.1271e-05	COMMD3,ELAVL2,HOXB3,HOXB4,HOXB5,HOXB6	0.00450452
104	193	44	5	V$CIZ_01	0.000296247	CDKN2C,ELAVL2,HOXB3,HOXB7,NR2F2	0.0107172
104	219	44	5	V$LEF1_Q6	0.000528738	BMI1,DOCK3,ELAVL2,HOXB4,HOXB7	0.0116133
104	213	44	4	V$PPAR_DR1_Q2	0.00402409	CDX2,HOXB3,HOXB6,NR2F2	0.0441107
104	215	44	6	V$SREBP_Q3	4.62628e-05	DNAJC1,HOXB2,HOXB4,PEG3,SLC7A11,ZIM2	0.00450452
104	230	44	4	V$TTF1_Q6	0.00528011	BMI1,CDX2,HOXB5,HOXB6	0.0484666
104	222	44	4	V$CREB_Q3	0.00466031	CDKN2C,HOXB3,HOXB5,HOXB6	0.0462273
104	185	44	4	V$PIT1_Q6	0.00242602	ELAVL2,HOXB3,HOXB5,HOXB6	0.0392631
104	212	44	4	V$ER_Q6_01	0.00395727	CDKN2C,HOXB3,HOXB7,SKAP1	0.0441107
104	230	44	6	V$GR_Q6_01	6.73189e-05	ELAVL2,HOXB3,HOXB5,HOXB7,ME1,SLC7A11	0.00460013
104	212	44	4	V$OCT1_Q5_01	0.00395727	CDX2,HOXB3,HOXB4,HOXB6	0.0441107
104	114	44	3	TTTNNANAGCYR_UNKNOWN	0.00510123	HOXB4,HOXB6,SLC12A2	0.0482655
104	296	44	6	YATTNATC_UNKNOWN	0.000267062	ELAVL2,HOXB2,HOXB3,HOXB4,HOXB7,SPAG6	0.0102652
104	55	44	4	YNTTTNNNANGCARM_UNKNOWN	2.33831e-05	CDX2,ELAVL2,GPR158,HOXB6	0.00450452
104	218	44	5	RACCACAR_V$AML_Q6	0.000517837	ELAVL2,HOXB3,HOXB4,HOXB5,HOXB6	0.0116133
106	192	44	5	V$AP4_Q6	0.000289226	LAT,LCK,PTPN7,SPOCK2,XCL2	0.0296456
106	233	44	7	V$AML1_01	6.24138e-06	CD6,IFNG,LCK,LY9,PTPN7,XCL1,XCL2	0.000959613
106	228	44	7	V$PEA3_Q6	5.41241e-06	CD247,CD5,GFI1,LCK,TBC1D10C,XCL1,XCL2	0.000959613
106	233	44	7	V$AML1_Q6	6.24138e-06	CD6,IFNG,LCK,LY9,PTPN7,XCL1,XCL2	0.000959613
106	227	44	6	V$AML_Q6	6.25912e-05	CD6,GFI1,LCK,PTPN7,XCL1,XCL2	0.00769872
115	199	42	5	V$MZF1_01	0.000273267	CLIC1,KLHDC3,MEA1,MRPL14,TAF8	0.0420149
119	218	42	9	V$ATF_01	1.05336e-08	ATF3,CYR61,DUSP1,EGR2,EGR3,FOSB,FOS,PER1,PPP1R15A	7.19797e-07
119	227	42	6	V$CREB_01	4.77556e-05	ATF3,DUSP1,FOSB,HAS1,PER1,PPP1R15A	0.00104892
119	221	42	5	V$CREBP1CJUN_01	0.000442545	DUSP1,EGR1,HAS1,PER1,PPP1R15A	0.00604811
119	204	42	4	V$YY1_01	0.00290774	CYR61,EGR2,EGR3,FOS	0.0275117
119	207	42	4	V$IRF1_01	0.00306451	ATF3,EGR2,F3,IL6	0.0277158
119	238	42	4	V$IK1_01	0.00503641	GADD45B,IL6,JUN,NR4A3	0.037318
119	182	42	4	V$IK3_01	0.00192258	CYR61,EGR1,EGR3,FOS	0.0200405
119	209	42	4	V$CREB_02	0.00317218	DUSP1,FOSB,NR4A3,PPP1R15A	0.0278699
119	114	42	6	V$TAXCREB_01	9.14232e-07	DUSP1,FOSB,FOS,HAS1,KLF9,NR4A3	3.74835e-05
119	109	42	3	V$PBX1_02	0.00394462	EGR3,KLF9,SLC2A14	0.0319203
119	205	42	4	V$HFH1_01	0.00295937	DUSP1,EGR2,NR4A1,PIM1	0.027576
119	175	42	4	V$FOXD3_01	0.00166563	CYR61,EGR2,JUNB,NR4A1	0.0179713
119	219	42	6	V$HSF1_01	3.90814e-05	DUSP1,EGR3,FOS,JUN,NR4A3,PIM1	0.000957126
119	205	42	5	V$HSF2_01	0.00031343	DUSP1,EGR3,FOS,JUN,NR4A3	0.00494255
119	44	42	7	V$SRF_01	3.84386e-11	EGR1,EGR2,EGR3,FOSB,FOS,IER2,JUNB	7.87991e-09
119	206	42	6	V$OCT1_05	2.77198e-05	EGR2,FOS,IL6,NEDD9,NR4A3,PIM1	0.000781871
119	222	42	10	V$CREB_Q2	6.11405e-10	ATF3,DUSP1,EGR1,EGR3,FOSB,FOS,GADD45B,NR4A3,PER1,PPP1R15A	6.2669e-08
119	223	42	8	V$CREB_Q4	2.24458e-07	ATF3,DUSP1,EGR3,FOSB,FOS,HAS1,NR4A3,PPP1R15A	1.15035e-05
119	211	42	9	V$CREBP1_Q2	7.9236e-09	DUSP1,EGR1,EGR2,EGR3,FOSB,FOS,NR4A3,PER1,PPP1R15A	6.96145e-07
119	215	42	9	V$SRF_Q6	9.33493e-09	EGR1,EGR2,EGR3,FOSB,FOS,JUNB,KCNA1,KLF6,NR4A1	7.17623e-07
119	225	42	5	V$NFKB_C	0.00048032	CTGF,EGR2,EGR3,FOS,GADD45B	0.00642166
119	189	42	11	V$SRF_C	4.62808e-12	CYR61,EGR1,EGR2,EGR3,FOSB,FOS,IER2,JUNB,KLF6,NR4A1,OSM	1.42313e-09
119	213	42	4	V$STAT_01	0.00339525	JUN,NR4A3,OSM,TNFSF11	0.0290011
119	185	42	4	V$MEF2_02	0.00204068	ATF3,CTGF,JUN,NR4A1	0.020917
119	193	42	4	V$MEF2_03	0.00238007	ATF3,FOS,JUN,NR4A1	0.0239957
119	116	42	3	V$AHRARNT_01	0.00469555	CTGF,EGR3,NR4A1	0.0356514
119	208	42	4	V$NGFIC_01	0.00311803	EGR1,EGR3,HAS1,KCNA1	0.0277911
119	103	42	3	V$XBP1_01	0.00336357	NR4A3,PIM1,RGS1	0.0290011
119	217	42	4	V$TATA_01	0.00362881	EGR2,HBEGF,NR4A1,RGS1	0.0297562
119	233	42	4	V$AML1_01	0.00467267	EGR2,NR4A1,RGS1,SLC2A3	0.0356514
119	161	42	4	V$HFH3_01	0.00122529	CYR61,DUSP1,EGR2,NR4A3	0.0139788
119	173	42	4	V$HFH8_01	0.00159686	DUSP1,EGR2,NR4A1,RASD1	0.017537
119	73	42	3	V$PAX3_B	0.00125705	JUNB,NR4A1,NR4A3	0.0140561
119	206	42	4	V$WHN_B	0.00301163	EGR3,JUNB,JUN,NR4A3	0.027644
119	162	42	6	V$ATF_B	7.06571e-06	DUSP1,FOSB,FOS,HAS1,PER1,PPP1R15A	0.000255613
119	236	42	4	V$GATA1_05	0.0048887	EGR2,IL6,JUN,RGS1	0.0366653
119	110	42	3	V$HMEF2_Q6	0.00404703	FOS,JUN,NR4A1	0.0323237
119	207	42	6	V$STAT5A_01	2.84856e-05	FOS,KLF4,KLF9,NR4A3,OSM,TNFSF11	0.000781871
119	203	42	6	V$STAT5B_01	2.55211e-05	FOS,KLF4,KLF9,NR4A3,OSM,TNFSF11	0.000781871
119	118	42	4	V$STAT5A_02	0.000381844	FOS,KLF4,KLF9,NR4A3	0.00558004
119	211	42	5	V$HIF1_Q5	0.000357928	GADD45B,HBEGF,KLF9,PIM1,RGS16	0.00536891
119	201	42	4	V$TBP_01	0.00275658	EGR2,FOS,HBEGF,NR4A1	0.026489
119	109	42	6	V$ATF6_01	7.01711e-07	EGR1,EGR2,EGR3,KLF9,NR4A1,PER1	3.08252e-05
119	232	42	5	V$BACH2_01	0.000552226	GADD45B,HBEGF,NR4A1,PIM1,RASD1	0.00722593
119	127	42	5	V$STAT3_02	3.28053e-05	CTGF,EGR1,EGR3,FOSB,NR4A1	0.000840636
119	211	42	8	V$ATF3_Q6	1.46844e-07	ATF3,DUSP1,FOSB,HAS1,JUN,KLF9,PER1,PPP1R15A	8.20989e-06
119	215	42	5	V$ATF4_Q2	0.000390149	DUSP1,FOSB,FOS,NR4A3,PPP1R15A	0.00558004
119	202	42	6	V$CEBPDELTA_Q6	2.48203e-05	ATF3,FOSB,FOS,JUN,NR4A1,OSM	0.000781871
119	200	42	5	V$ATF1_Q6	0.000279673	FOSB,FOS,HAS1,KLF9,PER1	0.00464861
119	233	42	9	V$E4F1_Q6	1.87838e-08	CYR61,DUSP1,EGR2,EGR3,FOSB,NEDD9,NR4A1,NR4A3,PPP1R15A	1.1552e-06
119	217	42	4	V$TFIIA_Q6	0.00362881	EGR1,FOSB,IER2,NR4A1	0.0297562
119	232	42	4	V$COREBINDINGFACTOR_Q6	0.00460212	NR4A1,NR4A3,RGS1,SLC2A3	0.0356514
119	233	42	4	V$AML1_Q6	0.00467267	EGR2,NR4A1,RGS1,SLC2A3	0.0356514
119	227	42	6	V$AML_Q6	4.77556e-05	CYR61,DUSP1,NR4A1,PER1,RGS1,SLC2A3	0.00104892
119	159	42	5	V$HNF3_Q6	9.57332e-05	CYR61,EGR2,FOSB,NR4A1,NR4A3	0.00189922
119	214	42	4	V$PAX_Q6	0.00345265	ATF3,CYR61,EGR3,HBEGF	0.0290874
119	179	42	4	V$FOX_Q2	0.00180931	EGR2,JUNB,KLF9,NR4A3	0.019185
119	189	42	11	V$SRF_Q4	4.62808e-12	CTGF,EGR1,EGR2,EGR3,FOSB,FOS,IER2,JUNB,KCNA1,KLF6,NR4A1	1.42313e-09
119	185	42	5	V$CREB_Q2_01	0.000194792	DUSP1,EGR1,FOSB,JUN,PPP1R15A	0.0035512
119	180	42	6	V$CREB_Q4_01	1.29104e-05	DUSP1,EGR2,FOSB,HAS1,PER1,PPP1R15A	0.000441105
119	194	42	10	V$SRF_Q5_01	1.63165e-10	ATF3,EGR1,EGR2,EGR3,FOSB,FOS,IER2,JUNB,KCNA1,KLF6	2.00693e-08
119	204	42	5	V$E2F1_Q3_01	0.000306443	EGR3,JUNB,KCNA1,KLF4,NR4A3	0.00494255
119	244	42	8	GTGGGTGK_UNKNOWN	4.45886e-07	EGR1,EGR3,HAS1,HBEGF,NR4A3,OSM,PER1,SERPINE1	2.10938e-05
119	65	42	3	GTTNYYNNGGTNA_UNKNOWN	0.00089727	NR4A1,NR4A3,OSM	0.0110364
119	197	42	4	TCCATTKW_UNKNOWN	0.00256356	EGR3,NR4A1,NR4A3,PER1	0.0254288
119	165	42	5	YYCATTCAWW_UNKNOWN	0.000114001	ATF3,CYR61,FOSB,NR4A3,TNFSF11	0.00219095
119	198	42	4	TGACGTCA_V$ATF3_Q6	0.00261091	DUSP1,HAS1,PER1,PPP1R15A	0.0254875
119	217	42	5	AAAYWAACM_V$HFH4_01	0.000407061	CYR61,DUSP1,EGR2,FOSB,NR4A3	0.00568961
119	132	42	3	TTCNRGNNNNTTC_V$HSF_Q6	0.00672021	EGR3,FOSB,NR4A3	0.0486227
119	124	42	5	CGTSACG_V$PAX3_B	2.92407e-05	EGR1,EGR2,EGR3,NR4A1,RASD1	0.000781871
119	81	42	5	CCAWWNAAGG_V$SRF_Q4	3.64993e-06	EGR1,EGR2,FOSB,KLF6,NR4A1	0.000140294
119	248	42	4	TGANNYRGCA_V$TCF11MAFG_01	0.0058202	IL6,NEDD9,NR4A3,PIM1	0.0426122
148	213	37	8	V$SMAD_Q6	5.50425e-08	AGPAT4,EN1,FHL3,LTBP1,MEX3B,RBMS1,ZNF462,ZNF532	3.38511e-05
150	210	36	5	V$SRY_02	0.000166642	DHX40,MSI2,PPM1D,RNF43,USP32	0.0428311
150	203	36	5	V$MEIS1_01	0.000142209	CLTC,PPM1D,RPS6KB1,TLK2,USP32	0.0428311
150	124	36	4	TMTCGCGANR_UNKNOWN	0.000252458	BCAS3,COX11,SMARCD2,TLK2	0.0428311
153	58	36	3	V$E2F_01	0.000406794	HIST1H2AH,HIST1H2AM,HIST1H2BK	0.0178699
153	210	36	7	V$OCT1_01	7.56579e-07	HIST1H2AC,HIST1H2BB,HIST1H2BM,HIST2H2AB,HIST2H2AC,HIST2H2BE,HIST3H2A	5.8162e-05
153	57	36	3	V$AHR_01	0.000386417	HIST1H2AD,HIST1H2BF,HIST1H3D	0.0178699
153	206	36	4	V$OCT1_05	0.00169462	HIST1H2AC,HIST2H2AC,HIST3H2A,HIST3H2BB	0.0496282
153	215	36	6	V$OCT1_Q6	1.4105e-05	HIST1H2AA,HIST1H2AB,HIST1H2AC,HIST2H2AC,HIST3H2A,HIST3H2BB	0.000788595
153	213	36	9	V$OCT_C	1.96225e-09	HIST1H2AB,HIST1H2AC,HIST1H2AH,HIST1H2AM,HIST1H2BB,HIST1H2BK,HIST2H2AC,HIST3H2A,HIST3H2BB	2.62062e-07
153	215	36	9	V$OCT1_B	2.13059e-09	HIST1H2AB,HIST1H2AC,HIST1H2AH,HIST1H2BB,HIST1H2BK,HIST1H2BM,HIST2H2AB,HIST2H2AC,HIST2H2BE	2.62062e-07
153	183	36	4	V$E2F_Q3	0.00109538	HIST1H1D,HIST1H2AH,HIST1H2BI,HIST1H2BK	0.0420876
153	206	36	4	V$E2F1_Q3	0.00169462	HIST1H1D,HIST1H2AH,HIST1H2BI,HIST1H2BK	0.0496282
153	201	36	4	V$TBP_01	0.00154857	HIST1H2AA,HIST2H2AB,HIST2H2AC,HIST2H2BE	0.0496282
153	208	36	10	V$OCT_Q6	6.02653e-11	HIST1H2AA,HIST1H2AB,HIST1H2AC,HIST1H2AH,HIST1H2BB,HIST1H2BK,HIST1H2BM,HIST2H2AB,HIST2H2AC,HIST2H2BE	1.23544e-08
153	222	36	5	V$CREB_Q3	0.000215865	HIST2H2AB,HIST2H2AC,HIST2H2BE,HIST3H2A,HIST3H2BB	0.0110631
153	193	36	4	V$E2F_Q3_01	0.00133356	HIST1H1D,HIST1H2AH,HIST1H2BI,HIST1H2BK	0.0455633
153	212	36	8	V$OCT1_Q5_01	4.21275e-08	HIST1H2AA,HIST1H2AB,HIST1H2AC,HIST1H2AH,HIST1H2BB,HIST1H2BK,HIST1H2BM,HIST2H2AC	4.31806e-06
153	186	36	4	V$E2F1_Q4_01	0.0011634	HIST1H1D,HIST1H2AH,HIST1H2BI,HIST1H2BK	0.0420876
153	59	36	33	KRCTCNNNNMANAGC_UNKNOWN	0	HIST1H1C,HIST1H1D,HIST1H1E,HIST1H1T,HIST1H2AA,HIST1H2AB,HIST1H2AC,HIST1H2AD,HIST1H2AG,HIST1H2AH,HIST1H2AK,HIST1H2AL,HIST1H2AM,HIST1H2BB,HIST1H2BD,HIST1H2BE,HIST1H2BF,HIST1H2BG,HIST1H2BH,HIST1H2BJ,HIST1H2BK,HIST1H2BL,HIST1H2BM,HIST1H2BN,HIST1H3D,HIST1H3E,HIST1H3F,HIST1H3H,HIST2H2AB,HIST2H2AC,HIST2H2BE,HIST3H2A,HIST3H2BB	0
153	114	36	31	TTTNNANAGCYR_UNKNOWN	0	HIST1H1C,HIST1H1D,HIST1H1E,HIST1H1T,HIST1H2AA,HIST1H2AB,HIST1H2AC,HIST1H2AD,HIST1H2AG,HIST1H2AH,HIST1H2AK,HIST1H2AL,HIST1H2AM,HIST1H2BB,HIST1H2BD,HIST1H2BE,HIST1H2BF,HIST1H2BG,HIST1H2BH,HIST1H2BJ,HIST1H2BK,HIST1H2BL,HIST1H2BN,HIST1H3D,HIST1H3F,HIST1H3H,HIST2H2AB,HIST2H2AC,HIST2H2BE,HIST3H2A,HIST3H2BB	0
153	296	36	7	YATGNWAAT_V$OCT_C	7.38844e-06	HIST1H2AC,HIST1H2AH,HIST1H2BB,HIST1H2BK,HIST2H2AB,HIST2H2AC,HIST2H2BE	0.000454389
159	207	35	5	V$ELK1_02	0.000135745	AKT1S1,AP2S1,EPN1,NR1H2,TBC1D17	0.0170781
159	209	35	6	V$CETS1P54_01	1.01278e-05	AKT1S1,EPN1,NOSIP,NR1H2,TBC1D17,U2AF2	0.00311431
159	196	35	5	V$YY1_02	0.000105027	AKT1S1,CNOT3,FIZ1,TBC1D17,ZNF524	0.0170781
159	62	35	3	CCAWNWWNNNGGC_UNKNOWN	0.000455317	CNOT3,FIZ1,ZNF524	0.0307454
159	100	35	5	GCGNNANTTCC_UNKNOWN	4.08366e-06	AKT1S1,FIZ1,SNRPD2,TBC1D17,ZNF524	0.00251145
159	208	35	5	V$SP1_Q6_01	0.000138846	CALM3,PRMT1,PTOV1,TRIM28,ZNF524	0.0170781
159	64	35	3	GGCNRNWCTTYS_UNKNOWN	0.000499924	AKT1S1,SNRPD2,TBC1D17	0.0307454
170	214	33	5	V$SOX5_01	0.0001188	HAPLN2,LRRN1,SLC35B1,SPAG9,TOB1	0.036531
170	211	33	5	V$ERR1_Q2	0.000111171	ATP5G1,EPN3,PHB,SPAG9,XYLT2	0.036531
175	205	32	4	V$PBX1_01	0.00106249	HOXA2,HOXA3,LIF,SHC3	0.0177138
175	208	32	5	V$S8_01	8.92227e-05	EFNB3,HEY2,HOXA7,HOXA9,LYPD1	0.00570522
175	90	32	3	V$CDP_02	0.00103693	HOXA2,HOXA7,LIF	0.0177138
175	213	32	4	V$COUP_01	0.00122431	DAB2IP,EFNB3,HOXA10,HOXA3	0.0177138
175	206	32	4	V$OCT1_05	0.00108184	HOXA10,HOXA3,HOXA5,NKX2-1	0.0177138
175	215	32	4	V$SRF_Q6	0.00126733	FOSL1,HOXA3,HOXA5,NKX2-1	0.0177138
175	215	32	4	V$OCT1_Q6	0.00126733	HOXA10,HOXA3,HOXA7,LIF	0.0177138
175	189	32	5	V$SRF_C	5.66656e-05	DLL1,FOSL1,HOXA3,HOXA5,NKX2-1	0.00570522
175	234	32	4	V$GFI1_01	0.00173034	HOXA10,HOXA3,HOXA7,HOXA9	0.0220592
175	201	32	4	V$RFX1_01	0.000987518	EFNB3,HOXA10,NKX2-1,SHC3	0.0177138
175	199	32	4	V$TCF11_01	0.000951471	CASZ1,DLL1,HOXA3,LYPD1	0.0177138
175	217	32	6	V$FREAC3_01	7.27452e-06	HOXA10,HOXA2,HOXA3,HOXA4,HOXA9,PELI2	0.00223691
175	213	32	5	V$ETS1_B	9.98015e-05	DAB2IP,FOSL1,HOXA10,LIF,SHC3	0.00570522
175	235	32	4	V$ETS2_B	0.00175757	DAB2IP,EFNB3,HOXA10,SHC3	0.0220592
175	185	32	4	V$CART1_01	0.000724683	ATP8B1,HOXA3,HOXA5,PELI2	0.0165067
175	199	32	4	V$FOXJ2_02	0.000951471	HOXA10,HOXA7,HOXA9,NKX2-1	0.0177138
175	187	32	4	V$VDR_Q3	0.000754442	EFNB3,HOXA2,HOXA3,LIF	0.0165708
175	198	32	5	V$POU6F1_01	7.06721e-05	CASZ1,HOXA2,HOXA5,HOXA7,HOXA9	0.00570522
175	215	32	4	V$FOXO1_02	0.00126733	DLL1,HOXA10,HOXA2,PELI2	0.0177138
175	205	32	4	V$NKX62_Q2	0.00106249	HOXA10,HOXA4,NKX2-1,PELI2	0.0177138
175	215	32	4	V$STAT5A_03	0.00126733	HOXA3,HOXA4,LYPD1,PELI2	0.0177138
175	73	32	3	CTGYNNCTYTAA_UNKNOWN	0.000563258	DAB2IP,OTUB2,PELI2	0.0138562
175	113	32	3	V$PPARA_02	0.00199607	HOXA5,HOXA9,NKX2-1	0.0245516
175	214	32	4	V$CEBPGAMMA_Q6	0.00124569	CASZ1,HOXA3,HOXA4,HOXA9	0.0177138
175	218	32	5	V$EFC_Q6	0.000111321	EFNB3,HOXA10,HOXA3,HOXA4,LRRC8A	0.00570522
175	208	32	4	V$GATA4_Q3	0.00112128	HOXA3,HOXA7,LIF,NKX2-1	0.0177138
175	229	32	5	V$HOXA4_Q2	0.000140257	EFNB3,HMGA2,HOXA4,HOXA9,NKX2-1	0.0061613
175	122	32	3	GCCNNNWTAAR_UNKNOWN	0.00248305	HMGA2,HOXA10,HOXA4	0.0288128
175	213	32	5	V$CDX2_Q5	9.98015e-05	HMGA2,HOXA2,HOXA3,HOXA7,HOXA9	0.00570522
175	168	32	4	V$HFH4_01	0.000504393	FZD10,HOXA10,HOXA3,HOXA4	0.0129251
175	217	32	4	V$HNF4_DR1_Q3	0.0013114	DAB2IP,EFNB3,HOXA3,HOXA5	0.0179224
175	230	32	4	V$TTF1_Q6	0.0016244	DAB2IP,HOXA10,LIF,NKX2-1	0.0212554
175	185	32	4	V$PIT1_Q6	0.000724683	HOXA2,HOXA3,HOXA4,HOXA9	0.0165067
175	221	32	4	V$CEBP_Q2_01	0.00140273	HOXA10,HOXA2,HOXA5,LYPD1	0.018754
175	212	32	4	V$OCT1_Q5_01	0.0012032	ATP8B1,HOXA10,HOXA5,HOXA7	0.0177138
175	117	32	3	V$PR_01	0.00220433	CASZ1,HOXA2,HOXA5	0.0265816
175	255	32	6	TGATTTRY_V$GFI1_01	1.82396e-05	HOXA2,HOXA3,HOXA5,HOXA7,HOXA9,LIF	0.00331182
175	296	32	5	YATGNWAAT_V$OCT_C	0.000459981	DLL1,HOXA10,HOXA3,HOXA5,HOXA7	0.0122995
175	134	32	3	TAAWWATAG_V$RSRFC4_Q2	0.00323841	HOXA4,HOXA9,LIF	0.0362113
181	206	30	5	V$STAT1_02	6.17456e-05	EIF2B4,GSPT1,MARS,PSMC3,SNX17	0.0222476
181	213	30	5	V$STAT1_03	7.235e-05	EIF2B4,GSPT1,MARS,PSMC3,SNX17	0.0222476
189	219	29	6	V$NRF2_01	4.17564e-06	EMG1,FGFR1OP2,ING4,PHB2,PYROXD1,ZNF384	0.00256802
197	154	29	6	V$E2F_Q2	5.36298e-07	EIF2B3,MED8,RLF,RRAGC,SFPQ,YTHDF2	0.000329823
214	59	27	5	KRCTCNNNNMANAGC_UNKNOWN	7.43833e-08	HIST1H3B,HIST1H3C,HIST1H3G,HIST1H3I,HIST3H3	4.57457e-05
218	209	27	5	V$CETS1P54_01	3.88182e-05	LRRC41,NASP,NRD1,PARS2,UQCRH	0.00795774
218	196	27	5	V$YY1_Q6	2.85388e-05	LRRC41,NASP,TMEM69,UQCRH,YBX1	0.00795774
218	154	27	5	V$E2F_Q2	8.8924e-06	B4GALT2,LRRC41,PRPF38A,SCMH1,UQCRH	0.00546883
220	219	27	5	V$HSF1_01	4.85187e-05	ACTN2,DMRT1,GSTA5,PLEKHB1,SCUBE3	0.0279528
220	250	27	5	GATAAGR_V$GATA_C	9.09033e-05	PRSS1,PRSS3,SCUBE3,TRIM10,TRIM15	0.0279528
222	213	27	5	V$ETS1_B	4.24979e-05	FYN,LIMD2,LYN,PLCB2,SPIB	0.00890903
222	208	27	6	V$NERF_Q2	1.97945e-06	ARRB2,LIMD2,LYN,PLCB2,SH2D2A,SPIB	0.00121736
222	214	27	5	V$ETS_Q4	4.34587e-05	ARRB2,LIMD2,LYN,PLCB2,SPIB	0.00890903
226	200	26	4	V$E47_02	0.000430183	MLLT6,PSMD3,RAPGEFL1,THRA	0.0475228
226	204	26	4	V$NFAT_Q6	0.000463637	FBXL20,LASP1,MRPL45,ORMDL3	0.0475228
226	189	26	4	V$CHX10_01	0.000347122	CACNB3,MED24,RAPGEFL1,THRA	0.0475228
226	199	26	4	V$MTF1_Q4	0.000422098	FBXL20,MLLT6,MRPL45,RAPGEFL1	0.0475228
226	216	26	4	V$STAT_Q6	0.000575158	CACNB3,MRPL45,PSMD3,THRA	0.0490115
226	222	26	4	V$SP1_Q2_01	0.000637548	LASP1,PCGF2,PIP4K2B,THRA	0.0490115
226	267	26	6	CCCNNGGGAR_V$OLF1_01	6.5991e-06	LASP1,MLLT6,PCGF2,RAPGEFL1,THRA,VAT1	0.00405845
239	233	26	5	V$CREL_01	5.37863e-05	ABI3,CD69,GNGT2,HCST,LTB	0.0330786
255	168	24	5	V$MAZ_Q6	7.35004e-06	BCL9,CRTC2,OTUD7B,PIAS3,ZNF687	0.00452028
270	220	22	5	V$MAF_Q6	1.72164e-05	FLOT2,NLK,NUFIP2,PHF12,TMEM97	0.0105078
270	233	22	4	V$EGR_Q6	0.000393454	NLK,PHF12,TRAF4,UNC119	0.0483949
270	201	22	4	V$CP2_02	0.000224106	ANKRD13B,FLOT2,NEK8,TRAF4	0.0344563
283	213	21	4	V$SP1_Q6	0.000231515	MAP3K11,MAP4K2,RELA,SIPA1	0.0277957
283	235	21	4	V$ETS2_B	0.000336818	CCDC85B,CEBPG,MAP3K11,SIPA1	0.0295918
283	228	21	5	V$PEA3_Q6	1.60107e-05	ESRRA,MAP4K2,MARK2,PLCB3,SIPA1	0.00328219
283	199	21	5	V$TEL2_Q6	8.27893e-06	CCDC85B,ESRRA,MAP3K11,MAP4K2,SIPA1	0.00315625
283	208	21	5	V$SP1_Q6_01	1.02642e-05	CCDC85B,MAP3K11,MAP4K2,RELA,SIPA1	0.00315625
283	212	21	4	V$SP1_Q4_01	0.000227384	MAP3K11,MAP4K2,RELA,SIPA1	0.0277957
283	222	21	4	V$SP1_Q2_01	0.000271178	MAP3K11,MAP4K2,RELA,SIPA1	0.0277957
287	190	21	4	V$E2F_02	0.000149307	GINS3,MCM8,PCNA,ZNF367	0.00650214
287	183	21	4	V$E2F_Q3	0.000129191	MCM8,PCNA,TIPIN,ZNF367	0.00650214
287	191	21	4	V$E2F_Q4	0.000152356	GINS3,MCM8,PCNA,ZNF367	0.00650214
287	189	21	4	V$E2F_Q6	0.000146303	GINS3,MCM8,PCNA,ZNF367	0.00650214
287	206	21	5	V$E2F1_Q3	9.79384e-06	GINS3,MCM8,PCNA,TIPIN,ZNF367	0.00200774
287	188	21	4	V$E2F1_Q6	0.000143343	GINS3,MCM8,PCNA,ZNF367	0.00650214
287	190	21	4	V$E2F1DP1_01	0.000149307	GINS3,MCM8,PCNA,ZNF367	0.00650214
287	190	21	4	V$E2F1DP2_01	0.000149307	GINS3,MCM8,PCNA,ZNF367	0.00650214
287	193	21	4	V$E2F4DP1_01	0.000158589	GINS3,MCM8,PCNA,ZNF367	0.00650214
287	190	21	4	V$E2F4DP2_01	0.000149307	GINS3,MCM8,PCNA,ZNF367	0.00650214
287	190	21	4	V$E2F1DP1RB_01	0.000149307	GINS3,MCM8,PCNA,ZNF367	0.00650214
287	193	21	5	V$E2F_Q3_01	7.13254e-06	GINS3,MCM8,PCNA,TIPIN,ZNF367	0.00200774
287	196	21	5	V$E2F_Q4_01	7.68898e-06	GINS3,PCNA,PRIM1,TIPIN,ZNF367	0.00200774
287	193	21	4	V$E2F_Q6_01	0.000158589	PCNA,PRIM1,TIPIN,ZNF367	0.00650214
287	186	21	4	V$E2F1_Q4_01	0.000137554	GINS3,MCM8,PCNA,ZNF367	0.00650214
287	133	21	3	SGCGSSAAA_V$E2F1DP2_01	0.000915771	GINS3,PCNA,ZNF367	0.0352
288	215	21	4	V$SRF_Q6	0.00023994	CNN1,MYL9,TAGLN,TPM2	0.0368908
288	189	21	5	V$SRF_C	6.44032e-06	CNN1,COL8A1,DACT3,MYL9,TAGLN	0.0039608
288	189	21	4	V$SRF_Q4	0.000146303	CNN1,MYL9,TAGLN,TPM2	0.0331636
288	194	21	4	V$SRF_Q5_01	0.000161774	CNN1,MYL9,TAGLN,TPM2	0.0331636
301	211	20	6	V$HIF1_Q5	3.06958e-07	CA9,ENO1,GAPDH,NT5DC2,NXPH4,PPP1R3C	0.000188779
302	190	20	5	V$E2F_02	5.0893e-06	EZH2,KIAA0101,MCM7,PKMYT1,WDR62	0.000280238
302	191	20	5	V$E2F_Q4	5.22153e-06	EZH2,KIAA0101,MCM7,PKMYT1,WDR62	0.000280238
302	189	20	5	V$E2F_Q6	4.95972e-06	EZH2,KIAA0101,MCM7,PKMYT1,WDR62	0.000280238
302	206	20	5	V$E2F1_Q3	7.54974e-06	EZH2,KIAA0101,MCM7,PKMYT1,WDR62	0.000331649
302	188	20	5	V$E2F1_Q6	4.83275e-06	EZH2,KIAA0101,MCM7,PKMYT1,WDR62	0.000280238
302	194	20	4	V$E2F_03	0.000132353	EZH2,KIAA0101,MCM7,PKMYT1	0.00478805
302	190	20	5	V$E2F1DP1_01	5.0893e-06	EZH2,KIAA0101,MCM7,PKMYT1,WDR62	0.000280238
302	190	20	5	V$E2F1DP2_01	5.0893e-06	EZH2,KIAA0101,MCM7,PKMYT1,WDR62	0.000280238
302	193	20	5	V$E2F4DP1_01	5.49407e-06	EZH2,KIAA0101,MCM7,PKMYT1,WDR62	0.000280238
302	190	20	5	V$E2F4DP2_01	5.0893e-06	EZH2,KIAA0101,MCM7,PKMYT1,WDR62	0.000280238
302	190	20	5	V$E2F1DP1RB_01	5.0893e-06	EZH2,KIAA0101,MCM7,PKMYT1,WDR62	0.000280238
302	193	20	5	V$E2F_Q3_01	5.49407e-06	EZH2,KIAA0101,MCM7,PKMYT1,WDR62	0.000280238
302	196	20	5	V$E2F_Q4_01	5.92373e-06	EZH2,KIAA0101,MCM7,PKMYT1,WDR62	0.000280238
302	193	20	4	V$E2F_Q6_01	0.00012974	EZH2,KIAA0101,MCM7,PKMYT1	0.00478805
302	186	20	5	V$E2F1_Q4_01	4.58647e-06	EZH2,KIAA0101,MCM7,PKMYT1,WDR62	0.000280238
302	60	20	4	KTGGYRSGAA_UNKNOWN	1.27178e-06	EZH2,MCM7,RFC4,UHRF1	0.000280238
302	133	20	4	SGCGSSAAA_V$E2F1DP2_01	3.04368e-05	KIAA0101,MCM7,PKMYT1,WDR62	0.00124791

## Sheet: M3. K-means
Module_Number	# of gene in function	# of gene in module	# of common gene	Description	p-value	related_gene	adjusted_p-value
1	57	20	3	V$AHR_01	6.45414e-05	HIST1H2AD,HIST1H2BF,HIST1H3D	0.015619
1	213	20	4	V$OCT_C	0.000189611	HIST1H2AM,HIST1H2BB,HIST1H2BK,HIST3H2BB	0.0328241
1	223	20	4	V$HEB_Q6	0.000226061	HIST1H2AD,HIST1H2BB,HIST1H2BF,HIST1H3D	0.0328241
1	59	20	18	KRCTCNNNNMANAGC_UNKNOWN	0	HIST1H1C,HIST1H1D,HIST1H1E,HIST1H2AD,HIST1H2AM,HIST1H2BB,HIST1H2BD,HIST1H2BE,HIST1H2BF,HIST1H2BG,HIST1H2BH,HIST1H2BK,HIST1H2BL,HIST1H2BM,HIST1H2BN,HIST1H3D,HIST1H3H,HIST3H2BB	0
1	114	20	17	TTTNNANAGCYR_UNKNOWN	0	HIST1H1C,HIST1H1D,HIST1H1E,HIST1H2AD,HIST1H2AM,HIST1H2BB,HIST1H2BD,HIST1H2BE,HIST1H2BF,HIST1H2BG,HIST1H2BH,HIST1H2BK,HIST1H2BL,HIST1H2BN,HIST1H3D,HIST1H3H,HIST3H2BB	0
6	210	15	5	V$OCT1_01	1.70454e-06	HIST1H2AC,HIST2H2AB,HIST2H2AC,HIST2H2BE,HIST3H2A	0.000173686
6	215	15	5	V$OCT1_Q6	1.91389e-06	HIST1H2AB,HIST1H2AC,HIST1H3B,HIST2H2AC,HIST3H2A	0.000173686
6	213	15	6	V$OCT_C	4.45869e-08	HIST1H2AB,HIST1H2AC,HIST1H2AH,HIST1H3B,HIST2H2AC,HIST3H2A	6.47401e-06
6	215	15	7	V$OCT1_B	8.92633e-10	HIST1H2AB,HIST1H2AC,HIST1H2AH,HIST1H3B,HIST2H2AB,HIST2H2AC,HIST2H2BE	1.62013e-07
6	208	15	7	V$OCT_Q6	7.08092e-10	HIST1H2AB,HIST1H2AC,HIST1H2AH,HIST1H3B,HIST2H2AB,HIST2H2AC,HIST2H2BE	1.62013e-07
6	222	15	4	V$CREB_Q3	6.65255e-05	HIST2H2AB,HIST2H2AC,HIST2H2BE,HIST3H2A	0.00482975
6	212	15	5	V$OCT1_Q5_01	1.78599e-06	HIST1H2AB,HIST1H2AC,HIST1H2AH,HIST1H3B,HIST2H2AC	0.000173686
6	59	15	13	KRCTCNNNNMANAGC_UNKNOWN	0	HIST1H2AB,HIST1H2AC,HIST1H2AG,HIST1H2AH,HIST1H2AK,HIST1H2AL,HIST1H2BJ,HIST1H3B,HIST1H3F,HIST2H2AB,HIST2H2AC,HIST2H2BE,HIST3H2A	0
6	114	15	13	TTTNNANAGCYR_UNKNOWN	0	HIST1H2AB,HIST1H2AC,HIST1H2AG,HIST1H2AH,HIST1H2AK,HIST1H2AL,HIST1H2BJ,HIST1H3B,HIST1H3F,HIST2H2AB,HIST2H2AC,HIST2H2BE,HIST3H2A	0
6	296	15	5	YATGNWAAT_V$OCT_C	9.14366e-06	HIST1H2AC,HIST1H2AH,HIST2H2AB,HIST2H2AC,HIST2H2BE	0.000737589
12	233	184	12	V$CREL_01	4.71256e-05	ABI3,ARPC2,CD86,CSF2RB,CYLD,HCST,IKZF3,JAK3,RASSF2,SH2B3,SLC6A12,TNFSF15	0.00570219
12	219	184	10	V$NFKAPPAB_01	0.000529932	ARPC2,CD83,CYLD,EBI3,HCST,IL23A,JAK3,SH2B3,SLC6A12,TNFSF15	0.0427479
12	213	184	12	V$ETS1_B	1.94972e-05	CSF2,IL12B,KCNAB2,LIME1,LYL1,LYN,PLCB2,PML,SPIB,SPNS3,STK10,TREML2	0.00300744
12	235	184	11	V$ETS2_B	0.000226445	ACY3,ARHGDIB,CCDC88B,IL12B,ITGB7,LST1,LYL1,LYN,SPNS3,TMEM154,TREML2	0.0234856
12	207	184	15	V$ELF1_Q6	6.86114e-08	ABI3,ARHGDIB,ARPC2,ARRB2,CCDC88B,CLEC12A,FCER1G,FCRL1,FGD2,HOXB4,IKZF2,IKZF3,ITGB7,PLCB2,TMEM154	4.98119e-05
12	214	184	14	V$ETS_Q4	6.64276e-07	ARRB2,DGKA,FXYD5,HCST,ITGB7,KCNAB2,LIME1,LYN,NCR3,PLCB2,PML,SPIB,SPNS3,TREML2	0.000241132
12	204	184	10	V$IRF_Q6	0.000302589	DGKA,HOXB4,IKZF2,IL18BP,ITGB7,PSMB10,SH2B3,SLC2A5,SOCS1,TNFSF15	0.02746
12	118	184	9	GGGNNTTTCC_V$NFKB_Q6_01	2.07124e-05	CD86,CSF2RB,CYLD,JAK3,N4BP1,RASSF2,SH2B3,SLC6A12,TNFSF15	0.00300744
18	189	83	7	V$SRF_C	0.000109699	CNN2,DUSP10,GFPT2,LMCD1,LTBP1,MYO1B,PDLIM7	0.0453689
18	193	83	7	V$CIZ_01	0.000124983	FOXF2,KLF7,PCDH12,PCDH7,PRICKLE1,PRRX1,SGIP1	0.0453689
19	15	74	3	V$PAX5_02	5.72659e-05	FLI1,RASGRP2,ZEB2	0.0415751
20	210	209	11	V$SRY_02	0.000258208	CADM1,CCDC92,CHN1,CLIP2,CTNNB1,DCHS1,GRAP,HLX,LRP1,MDGA1,NRP1	0.016274
20	189	209	11	V$SRF_C	0.0001025	ACTC1,ACTN1,FBXL22,LPP,MAP1A,MRVI1,MYL6,RGS3,UNC45B,VCL,WDR81	0.0106307
20	213	209	13	V$ETS1_B	1.45515e-05	BDKRB2,BIN3,CAST,DKK2,GIT2,GJA5,GLB1L,KCNQ1,PDLIM2,RGS3,ST3GAL2,WDR81,ZMAT3	0.00528221
20	235	209	12	V$ETS2_B	0.000172504	ATP8B2,CAST,CDH5,DOCK4,GIT2,GPR162,NRP1,RAB20,RGS3,VCL,WDR81,ZMAT3	0.0125238
20	214	209	11	V$ZIC1_01	0.000303658	ARHGEF17,ATP2B4,COL7A1,DLL4,DNAJB5,FSTL3,LRP1,MAP1A,SPRY4,UNC5C,WDR81	0.0169581
20	211	209	11	V$ATF3_Q6	0.000268993	ABLIM2,ABR,CACNA1G,CDKN1A,DNAJB5,GPR162,MYL6,NFATC1,PBXIP1,PPFIBP1,TJP1	0.016274
20	189	209	11	V$SRF_Q4	0.0001025	ABR,ACTC1,ACTN1,ADAMTSL1,ARHGEF17,LPP,MAP1A,MCL1,MYL6,SHF,VCL	0.0106307
20	194	209	10	V$SRF_Q5_01	0.000556601	ABR,ACTC1,ACTN1,ADAMTSL1,GPR162,LPP,MAP1A,MYL6,SHF,VCL	0.0252558
20	229	209	12	V$AP1_Q6_01	0.000135438	ADAMTSL1,BDKRB2,GIT2,GPX1,HSPG2,LPP,MAP1A,MAP4K5,MAP7D1,RCAN2,RNF144B,VCL	0.012291
20	65	209	6	GGGNRMNNYCAT_UNKNOWN	0.000358591	ATP8B2,CADM1,EHD3,KIF7,PBX3,RGS3	0.0185955
20	268	209	13	RPP21	0.000154731	ACTC1,CAST,CHN1,EPHA3,FAM107B,FBXL22,GLG1,ITGA10,MAP1A,MAP4K5,MYL2,PBX3,PPFIA2	0.0124816
20	288	209	14	SYT4	8.44595e-05	CACNA1C,EPHA3,FAM107B,H6PD,MAP1A,MAP4K5,MRVI1,MYL2,NALCN,PAPLN,PTPN21,SLC38A4,TMEM109,WDR81	0.0106307
20	267	209	14	CCCNNGGGAR_V$OLF1_01	3.72773e-05	ABR,CBX6,DLL4,FLT1,FSTL3,LPP,LRP1,MDGA1,PPFIA2,RGS3,SORBS3,ST3GAL2,TNIP1,ZDHHC14	0.0090211
22	188	111	9	V$HIF1_Q3	1.50157e-05	AK3,CITED2,EPB41L4B,GBE1,HIF3A,ING3,MPL,NAV2,RBM7	0.0109014
24	212	24	8	V$ISRE_01	1.19238e-09	BATF2,HLA-C,HLA-F,IFI44,IFIH1,RTP4,XAF1,ZBP1	8.65668e-07
24	207	24	6	V$ICSBP_Q6	9.07382e-07	BATF2,IFI44,IFIH1,PSMB8,PSMB9,ZBP1	0.00016469
24	204	24	7	V$IRF_Q6	2.98208e-08	BATF2,HLA-C,HLA-F,IFI44,PSMB8,RTP4,ZBP1	1.08249e-05
24	163	24	6	STTTCRNTTT_V$IRF_Q6	2.22395e-07	BATF2,IFI44,PSMB8,PSMB9,XAF1,ZBP1	5.38197e-05
27	76	76	4	V$CDP_01	0.000698085	FYN,MDFIC,MITF,SVIL	0.0460736
27	188	76	6	V$CDPCR3HD_01	0.000476775	ACVR2A,FYN,GTF2A1L,HOXA10,SERPING1,TCF7L2	0.0432673
27	175	76	6	V$FOXD3_01	0.000325451	CALD1,FYN,HAND2,HOXA10,JUNB,TCF7L2	0.0393795
27	196	76	6	V$HNF1_01	0.000594126	ACVR2A,CALD1,DAB2,DZIP1L,HOXA10,MITF	0.0435137
27	73	76	4	V$PAX3_B	0.000599362	ACVR2A,JUNB,MITF,SHC3	0.0435137
27	168	76	6	V$MAZ_Q6	0.000261334	CNN3,EPHA2,PLK3,ROR1,ST5,TCF7L2	0.0393795
27	68	76	4	RNCTGNYNRNCTGNY_UNKNOWN	0.000457495	ACVR2A,CALD1,HOXA10,ID1	0.0432673
27	241	76	7	BIN3	0.000281688	CALD1,CCDC50,CNN3,FYN,HOXA10,MITF,ST5	0.0393795
27	62	76	4	RGTTAMWNATT_V$HNF1_01	0.00032098	DZIP1L,HOXA10,MITF,SERPING1	0.0393795
30	299	14	5	TGTTTGY_V$HNF3_Q6	6.51266e-06	CTGF,FSTL1,LRRC17,SERPINF1,TSHZ3	0.00472819
32	90	39	9	V$NRSF_01	1.80866e-12	CHRNB2,FGF12,GDAP1L1,PCSK2,RUNDC3A,SEZ6,SLC12A5,SNAP25,SYT4	1.31309e-09
34	255	30	6	TGATTTRY_V$GFI1_01	1.23126e-05	C1QTNF7,FGF7,GREM2,LDB2,LHFP,PPAP2A	0.00893898
36	215	61	8	V$STAT5A_03	3.31545e-06	ANGPT1,ARRDC3,DHRS3,HOXA3,NR4A3,RARB,ROBO3,TINAGL1	0.00240702
38	221	24	4	V$E47_01	0.000456404	BRSK2,KCNH2,KCNK12,KIRREL2	0.0435835
38	188	24	4	V$CDPCR3HD_01	0.000246797	KCNH2,MGAT5B,PFN2,VGF	0.0388357
38	192	24	4	V$AP4_Q6	0.000267463	DLL3,KIRREL2,SCAMP5,VGF	0.0388357
38	90	24	5	V$NRSF_01	3.35346e-07	CRYBA2,MGAT5B,OGDHL,SCAMP5,VGF	0.000243461
38	220	24	4	V$SF1_Q6	0.000448645	DIRAS1,FAM81A,OGDHL,PPM1E	0.0435835
38	224	24	4	V$AP2_Q6_01	0.000480259	APLP1,CAMKV,KCNH2,PPM1E	0.0435835
48	58	229	6	V$E2F_01	0.000312901	E2F3,FANCC,MCM3,NOLC1,RANBP1,TOPBP1	0.0119561
48	190	229	18	V$E2F_02	1.44039e-09	E2F3,FANCC,FANCG,FBXO5,H2AFZ,HIST1H4A,HMGA1,MCM3,MCM8,NOLC1,POLD1,RANBP1,SMC6,SNRPD1,SYNCRIP,TOPBP1,WDR62,ZNF367	1.4939e-07
48	183	229	11	V$E2F_Q3	0.000172464	E2F3,FBXO5,H2AFZ,JPH1,MCM3,MCM8,POLA2,RANBP1,SMC6,TOPBP1,ZNF367	0.00695606
48	191	229	15	V$E2F_Q4	4.16865e-07	E2F3,FBXO5,H2AFZ,JPH1,MCM3,MCM8,NOLC1,POLA2,POLD1,RANBP1,SMC6,SNRPD1,TOPBP1,WDR62,ZNF367	2.52204e-05
48	189	229	16	V$E2F_Q6	5.99176e-08	E2F3,FBXO5,H2AFZ,HIST1H4A,JPH1,MCM3,MCM8,NOLC1,POLA2,POLD1,RANBP1,SMC6,SNRPD1,TOPBP1,WDR62,ZNF367	4.35002e-06
48	206	229	12	V$E2F1_Q3	0.000118169	E2F3,FBXO5,H2AFZ,MCM3,MCM8,NOLC1,POLD1,SMC6,SNRPD1,TOPBP1,WDR62,ZNF367	0.00504652
48	188	229	18	V$E2F1_Q6	1.21348e-09	E2F3,FANCC,FANCG,FBXO5,H2AFZ,HIST1H4A,HMGA1,MCM3,MCM8,NOLC1,POLD1,RANBP1,SMC6,SNRPD1,SYNCRIP,TOPBP1,WDR62,ZNF367	1.4939e-07
48	194	229	12	V$E2F_03	6.66116e-05	E2F3,FANCG,FBXO5,GABPB2,H2AFZ,JPH1,MCM3,POLA2,POLD1,RANBP1,TOPBP1,ZNF367	0.0030225
48	190	229	18	V$E2F1DP1_01	1.44039e-09	E2F3,FANCC,FANCG,FBXO5,H2AFZ,HIST1H4A,HMGA1,MCM3,MCM8,NOLC1,POLD1,RANBP1,SMC6,SNRPD1,SYNCRIP,TOPBP1,WDR62,ZNF367	1.4939e-07
48	190	229	18	V$E2F1DP2_01	1.44039e-09	E2F3,FANCC,FANCG,FBXO5,H2AFZ,HIST1H4A,HMGA1,MCM3,MCM8,NOLC1,POLD1,RANBP1,SMC6,SNRPD1,SYNCRIP,TOPBP1,WDR62,ZNF367	1.4939e-07
48	193	229	18	V$E2F4DP1_01	1.85513e-09	E2F3,FANCC,FANCG,FBXO5,H2AFZ,HIST1H4A,HMGA1,MCM3,MCM8,NOLC1,POLD1,RANBP1,SMC6,SNRPD1,SYNCRIP,TOPBP1,WDR62,ZNF367	1.49647e-07
48	190	229	18	V$E2F4DP2_01	1.44039e-09	E2F3,FANCC,FANCG,FBXO5,H2AFZ,HIST1H4A,HMGA1,MCM3,MCM8,NOLC1,POLD1,RANBP1,SMC6,SNRPD1,SYNCRIP,TOPBP1,WDR62,ZNF367	1.4939e-07
48	190	229	12	V$E2F1DP1RB_01	5.44508e-05	FBXO5,H2AFZ,MCM3,MCM8,NOLC1,POLA2,POLD1,SMC6,SNRPD1,TOPBP1,WDR62,ZNF367	0.00263542
48	193	229	18	V$E2F_Q3_01	1.85513e-09	E2F3,ELAVL2,FANCC,FANCG,FBXO5,H2AFZ,HMGA1,JPH1,MCM3,MCM8,NUP155,POLA2,RANBP1,RELT,SMC6,TOPBP1,WDR62,ZNF367	1.49647e-07
48	196	229	15	V$E2F_Q4_01	5.8096e-07	E2F3,FANCC,FANCG,FBXO5,H2AFZ,HMGA1,JPH1,MCM3,POLA2,RANBP1,RELT,SMC6,TOPBP1,WDR62,ZNF367	3.24444e-05
48	193	229	10	V$E2F_Q6_01	0.00107937	E2F3,FANCG,FBXO5,H2AFZ,MCM3,POLD1,RANBP1,TOPBP1,XPO5,ZNF367	0.0391811
48	186	229	18	V$E2F1_Q4_01	1.02003e-09	E2F3,ELAVL2,FANCC,FANCG,FBXO5,H2AFZ,HMGA1,JPH1,MCM3,MCM8,NUP155,POLA2,RANBP1,RELT,SMC6,TOPBP1,WDR62,ZNF367	1.4939e-07
48	191	229	16	V$E2F1_Q6_01	6.9423e-08	E2F3,ESPL1,FANCC,FANCG,FBXO5,JPH1,MCM3,MCM8,NOLC1,POLA2,RANBP1,RELT,SMC6,SYNCRIP,TOPBP1,ZNF367	4.58192e-06
48	60	229	7	KTGGYRSGAA_UNKNOWN	4.52122e-05	MCM3,POLD1,R3HDM1,RANBP1,RFC4,SYNCRIP,TOPBP1	0.00234458
48	133	229	17	SGCGSSAAA_V$E2F1DP2_01	3.72198e-11	E2F3,FANCC,FANCG,FBXO5,H2AFZ,HIST1H4A,HMGA1,MCM3,NOLC1,POLD1,RANBP1,SMC6,SNRPD1,SYNCRIP,TOPBP1,WDR62,ZNF367	2.70216e-08
50	190	36	5	V$E2F_02	0.000104211	ATAD2,E2F7,E2F8,KIAA0101,PAQR4	0.00673644
50	183	36	4	V$E2F_Q3	0.00109538	ATAD2,E2F7,E2F8,PAQR4	0.049684
50	191	36	5	V$E2F_Q4	0.00010682	ATAD2,E2F7,E2F8,KIAA0101,PAQR4	0.00673644
50	189	36	5	V$E2F_Q6	0.000101652	ATAD2,E2F7,E2F8,KIAA0101,PAQR4	0.00673644
50	206	36	5	V$E2F1_Q3	0.000152317	ATAD2,E2F7,E2F8,KIAA0101,PAQR4	0.00789875
50	188	36	5	V$E2F1_Q6	9.91417e-05	ATAD2,E2F7,E2F8,KIAA0101,PAQR4	0.00673644
50	194	36	5	V$E2F_03	0.000114948	ATAD2,E2F7,E2F8,KIAA0101,PAQR4	0.00673644
50	190	36	5	V$E2F1DP1_01	0.000104211	ATAD2,E2F7,E2F8,KIAA0101,PAQR4	0.00673644
50	190	36	5	V$E2F1DP2_01	0.000104211	ATAD2,E2F7,E2F8,KIAA0101,PAQR4	0.00673644
50	193	36	5	V$E2F4DP1_01	0.000112187	ATAD2,E2F7,E2F8,KIAA0101,PAQR4	0.00673644
50	190	36	5	V$E2F4DP2_01	0.000104211	ATAD2,E2F7,E2F8,KIAA0101,PAQR4	0.00673644
50	190	36	5	V$E2F1DP1RB_01	0.000104211	ATAD2,E2F7,E2F8,KIAA0101,PAQR4	0.00673644
50	193	36	5	V$E2F_Q3_01	0.000112187	ATAD2,E2F7,E2F8,KIAA0101,PAQR4	0.00673644
50	196	36	5	V$E2F_Q4_01	0.000120625	ATAD2,E2F7,E2F8,KIAA0101,PAQR4	0.00673644
50	193	36	5	V$E2F_Q6_01	0.000112187	ATAD2,E2F7,E2F8,KIAA0101,PAQR4	0.00673644
50	186	36	4	V$E2F1_Q4_01	0.0011634	ATAD2,E2F8,KIAA0101,PAQR4	0.049684
50	133	36	4	SGCGSSAAA_V$E2F1DP2_01	0.000329908	ATAD2,E2F8,KIAA0101,PAQR4	0.0159676
51	207	36	6	V$IRF1_01	1.13666e-05	CHST11,CXCL10,SLAMF8,TAP1,TFEC,TNFSF13B	0.00825218
51	106	36	4	V$IRF2_01	0.000138043	CXCL10,OSM,TAP1,TNFSF13B	0.0334063
51	163	36	5	STTTCRNTTT_V$IRF_Q6	5.03949e-05	CXCL10,EPSTI1,OSM,TAP1,TNFSF13B	0.0182933
51	118	36	4	GGGNNTTTCC_V$NFKB_Q6_01	0.000208729	ENTHD1,SLAMF8,TFEC,TNFRSF9	0.0378844
65	196	117	9	V$YY1_02	3.18785e-05	AP3D1,ASH1L,CCNK,DDX6,EP300,GTF2A1,PCNT,RIF1,TUG1	0.00542365
65	199	117	13	V$NFMUE1_Q6	8.28106e-09	AP3D1,ASH1L,BRD3,CBX5,CSNK1A1L,DDX6,EP300,NSD1,PCNT,RAD23A,REST,RIF1,YY1	6.01205e-06
65	200	117	9	V$NRF1_Q6	3.7353e-05	DNAJC3,MIB1,MPP5,PCNT,PDE7A,POLH,SMAD5,USP37,ZNF800	0.00542365
65	56	117	5	GATGKMRGCG_UNKNOWN	9.05792e-05	EP300,PCNT,RAD23A,WNT3,YY1	0.00939435
65	196	117	10	V$YY1_Q6	4.50724e-06	AP3D1,ASH1L,CCNK,DDX6,EP300,MTF2,PCNT,RIF1,TUG1,YY1	0.00109075
65	261	117	10	YGCGYRCGC_UNKNOWN	5.38575e-05	DLGAP4,FAM98A,GTF2A1,MPP5,PCNT,PDE7A,POLH,TAOK1,TPR,USP37	0.00651676
70	207	20	5	V$IRF1_01	7.72983e-06	BST2,DDX58,DTX3L,IRF9,USP18	0.000935309
70	106	20	4	V$IRF2_01	1.24341e-05	BST2,DDX58,DTX3L,USP18	0.00128959
70	212	20	8	V$ISRE_01	2.14876e-10	BST2,DDX58,DHX58,DTX3L,IFIT2,IFIT3,IRF9,USP18	3.89999e-08
70	212	20	8	V$IRF7_01	2.14876e-10	BST2,DDX58,DTX3L,IFIT2,LGALS3BP,PARP12,SP110,USP18	3.89999e-08
70	207	20	7	V$ICSBP_Q6	7.75685e-09	BST2,DTX3L,IFI35,IFIT3,PARP12,SP110,USP18	1.12629e-06
70	204	20	8	V$IRF_Q6	1.5807e-10	BST2,DHX58,DTX3L,IFI35,IFIT2,IRF9,PARP12,UBE2L6	3.89999e-08
70	163	20	9	STTTCRNTTT_V$IRF_Q6	3.79918e-13	BST2,DDX58,DHX58,DTX3L,IFIT2,IFIT3,LGALS3BP,PSME2,USP18	2.75821e-10
71	208	93	7	V$NERF_Q2	0.00040095	ARHGAP30,CORO1A,FCGR2B,GPR132,HCLS1,MAP4K1,PIK3CG	0.0323433
71	228	93	8	V$PEA3_Q6	0.00011453	ARHGAP30,BIN2,CD53,CTSS,CTSW,IL18,LPXN,NCF2	0.0138581
71	188	93	12	V$PU1_Q6	2.96661e-09	ARHGAP30,C1orf162,CD37,EVI2B,GNGT2,IL18,LCP2,NCF2,NCKAP1L,PIK3CG,PTPN22,VAV1	1.07688e-06
71	207	93	8	V$ELF1_Q6	5.8306e-05	ALOX5AP,CD274,CD37,DAPP1,GNGT2,NCKAP1L,SAMSN1,VAV1	0.0105825
71	225	93	8	V$IRF1_Q6	0.000104481	CD37,CD53,CIITA,CTSS,DAPP1,FCGR2B,GPR65,LY86	0.0138581
71	214	93	9	V$ETS_Q4	1.00198e-05	ARHGAP30,CORO1A,HCLS1,HMHA1,LCP1,LCP2,LPXN,MAP4K1,VAV1	0.00242479
71	218	93	7	RACCACAR_V$AML_Q6	0.000531138	ARHGAP30,CCR1,EVI2A,HMHA1,NAPSA,PTPN22,TRPV2	0.0385606
76	178	63	6	V$OCT1_03	0.000126518	BACH2,CREB5,DLC1,FOXN3,PDGFRA,SEMA3A	0.0306173
76	104	63	5	V$GRE_C	9.13293e-05	ANGPTL2,LMOD1,NPR2,NRG1,SEMA3A	0.0306173
76	206	63	6	V$AMEF2_Q6	0.000279607	CREB5,CYP26B1,ETV1,SEMA3A,SSPN,TPM2	0.0425469
76	168	63	6	V$HFH4_01	9.20531e-05	CREB5,CYP26B1,ETV1,NRG1,PDGFRA,TWIST1	0.0306173
76	298	63	7	JPH2	0.000317135	DDR2,DLC1,EMP1,ETV1,FOXN3,PDGFA,SEMA3A	0.0425469
77	224	46	7	V$GATA6_01	6.55269e-06	BIN1,CARD6,CDC42EP3,ETV5,MEF2C,TLE4,WNT11	0.00475725
78	58	70	5	V$E2F_01	8.95218e-06	DNMT1,E2F1,MCM2,PCNA,SMC4	0.000342068
78	190	70	12	V$E2F_02	1.11368e-10	ATAD5,CDC25A,DNMT1,E2F1,EZH2,MCM2,MCM6,PCNA,POLE2,RBL1,STMN1,TMPO	7.81355e-09
78	183	70	11	V$E2F_Q3	1.20666e-09	CDC25A,DNMT1,E2F1,EZH2,LIG1,MCM2,MCM6,PCNA,POLE2,STMN1,TFRC	6.73874e-08
78	191	70	13	V$E2F_Q4	6.66689e-12	ATAD5,CDC25A,CDT1,DNMT1,E2F1,EZH2,MCM2,MCM6,PCNA,POLE2,RBL1,STMN1,TMPO	1.10506e-09
78	189	70	13	V$E2F_Q6	5.83134e-12	ATAD5,CDC25A,CDT1,DNMT1,E2F1,EZH2,MCM2,MCM6,PCNA,POLE2,RBL1,STMN1,TMPO	1.10506e-09
78	206	70	13	V$E2F1_Q3	1.73762e-11	ATAD5,CDC25A,DNMT1,E2F1,EZH2,MCM2,MCM6,PCNA,POLE2,RBL1,STMN1,TFRC,TMPO	2.10252e-09
78	197	70	7	V$E2F1_Q4	4.76231e-05	CHTF18,E2F1,EZH2,KNTC1,PCNA,POLE2,STMN1	0.00172872
78	188	70	13	V$E2F1_Q6	5.45053e-12	ATAD5,CDC25A,CDT1,DNMT1,E2F1,EZH2,MCM2,MCM6,PCNA,POLE2,RBL1,STMN1,TMPO	1.10506e-09
78	194	70	11	V$E2F_03	2.23853e-09	CDC25A,DNMT1,E2F1,EZH2,KNTC1,LIG1,MCM2,MCM6,RBL1,SMC2,STMN1	1.16084e-07
78	190	70	12	V$E2F1DP1_01	1.11368e-10	ATAD5,CDC25A,DNMT1,E2F1,EZH2,MCM2,MCM6,PCNA,POLE2,RBL1,STMN1,TMPO	7.81355e-09
78	190	70	12	V$E2F1DP2_01	1.11368e-10	ATAD5,CDC25A,DNMT1,E2F1,EZH2,MCM2,MCM6,PCNA,POLE2,RBL1,STMN1,TMPO	7.81355e-09
78	193	70	13	V$E2F4DP1_01	7.61058e-12	ATAD5,CDC25A,DNMT1,E2F1,EZH2,LIG1,MCM2,MCM6,PCNA,POLE2,RBL1,STMN1,TMPO	1.10506e-09
78	190	70	12	V$E2F4DP2_01	1.11368e-10	ATAD5,CDC25A,DNMT1,E2F1,EZH2,MCM2,MCM6,PCNA,POLE2,RBL1,STMN1,TMPO	7.81355e-09
78	190	70	13	V$E2F1DP1RB_01	6.23634e-12	ATAD5,CDC25A,CDT1,DNMT1,E2F1,EZH2,LIG1,MCM2,MCM6,PCNA,POLE2,STMN1,TMPO	1.10506e-09
78	193	70	10	V$E2F_Q3_01	3.01734e-08	CDC25A,DNMT1,E2F1,EZH2,MCM2,MCM6,PCNA,POLE2,SMC2,STMN1	1.28858e-06
78	196	70	11	V$E2F_Q4_01	2.49437e-09	CDC25A,DNMT1,E2F1,EZH2,KNTC1,MCM2,MCM6,PCNA,POLE2,SMC2,STMN1	1.20727e-07
78	193	70	12	V$E2F_Q6_01	1.33641e-10	CDC25A,DNMT1,E2F1,EZH2,LIG1,MCM2,MCM6,PCNA,POLE2,RBL1,SMC2,STMN1	8.08526e-09
78	204	70	6	V$E2F1_Q3_01	0.000471556	CDC25A,DNMT1,E2F1,EZH2,RBL1,STMN1	0.0163023
78	186	70	10	V$E2F1_Q4_01	2.12268e-08	CDC25A,DNMT1,E2F1,EZH2,MCM2,MCM6,PCNA,POLE2,SMC2,STMN1	9.63166e-07
78	191	70	12	V$E2F1_Q6_01	1.18387e-10	ATAD5,CDC25A,DNMT1,E2F1,EZH2,MCM2,MCM6,PCNA,POLE2,RBL1,STMN1,TMPO	7.81355e-09
78	133	70	8	SGCGSSAAA_V$E2F1DP2_01	2.56452e-07	ATAD5,CDC25A,DNMT1,E2F1,MCM2,MCM6,PCNA,POLE2	1.03436e-05
79	228	43	7	V$PEA3_Q6	4.61316e-06	AMICA1,CD247,GFI1,RUNX3,VCAM1,XCL1,XCL2	0.00187776
79	232	43	7	V$COREBINDINGFACTOR_Q6	5.1729e-06	ARHGAP15,CD28,IL7R,LY9,TAGAP,XCL1,XCL2	0.00187776
79	227	43	6	V$AML_Q6	5.47731e-05	CD28,DOK2,GFI1,IL7R,XCL1,XCL2	0.0132551

## Sheet: M4. CLICK
Module_Number	# of gene in function	# of gene in module	# of common gene	Description	p-value	related_gene	adjusted_p-value
1	204	262	13	V$E2F1_Q3_01	9.68412e-05	ABCB9,DNAJC11,EIF4G1,ELMO2,FXR2,OSBPL7,PHF23,PPP1CA,PSMD2,PTPRU,SENP3,SLC25A11,TNPO3	0.0469912
1	300	262	16	UBA5	0.000129452	ACP2,C20orf196,CARS,COPS7A,DLST,DPP3,EIF2AK1,ERCC3,LIMD1,LYPLA2,NAGK,PCBP2,PRKAG1,RXRB,UBR4,YARS	0.0469912
3	104	230	9	AAGWWRNYGGC_UNKNOWN	4.3736e-05	COL4A3BP,EP300,EPC1,PCNT,RAD23A,RFC1,RIF1,YY1,ZNF644	0.0105841
3	199	230	20	V$NFMUE1_Q6	6.29746e-11	AP3D1,ASH1L,BCLAF1,BRD3,COL4A3BP,CSNK1A1L,DDX6,EIF3A,EP300,EPC1,NSD1,PCNT,RAD23A,REST,RIF1,SF1,SRRM1,YY1,ZMYM2,ZNF644	4.57196e-08
5	217	211	11	V$FREAC3_01	0.000370912	CDKN1C,HOXA2,HOXA3,HOXA4,HOXA9,LAMB3,MEIS2,NRG1,NTRK3,TCF7L2,WISP3	0.0384689
5	221	211	11	V$AREB6_01	0.000432972	ARRDC3,DSG3,HILS1,ID4,IRX4,LAMB3,LAMC2,OSR1,PROX1,SOCS5,TP63	0.0392922
5	229	211	11	V$HOXA4_Q2	0.000583442	ADCYAP1,BBOX1,CHST9,COL17A1,HOXA4,HOXA9,MAMDC2,NTRK2,ROBO3,STAC2,ZFP36L2	0.0470644
5	189	211	12	V$SRF_Q4	2.31893e-05	ACTG2,EDN1,HOXA3,HOXA5,HOXD10,IL17B,JPH2,KCNMB1,KRT17,MEIS2,SHF,SVIL	0.00905991
5	255	211	14	TGATTTRY_V$GFI1_01	2.49584e-05	CLDN8,DSC1,FBXO32,GAS2,HOXA2,HOXA3,HOXA5,HOXA7,HOXA9,HOXD10,HS3ST4,MEIS2,MYBPC1,ROBO3	0.00905991
8	144	152	9	V$EVI1_05	2.2292e-05	CDH9,FABP2,HNF1B,IL4,MGAT4C,ROS1,RSPO2,SALL3,SEMG1	0.008092
8	196	152	10	V$HNF1_01	4.48453e-05	AFM,FGA,FLRT1,G6PC,HNF1B,PAQR9,RORB,SERPINA10,SLCO1B1,UGT2A3	0.00813942
8	196	152	10	V$HNF1_C	4.48453e-05	AFM,FGA,FLRT1,G6PC,GRIN2A,HNF1B,MGAT4C,SALL3,SERPINA10,SLC17A2	0.00813942
8	211	152	13	V$HNF1_Q6	3.76847e-07	AFM,ANGPTL3,F13B,FGA,G6PC,HNF1B,MIA2,POU3F2,RORB,SALL3,SERPINA10,SLCO1B1,UGT2A3	0.000273591
8	299	152	11	TGTTTGY_V$HNF3_Q6	0.000342376	ALDH1A2,CDH10,CDH12,FGA,FLRT1,IL4,MASP1,MASP2,OTX2,PDE6H,ZIC5	0.049713
12	229	132	8	V$ELK1_01	0.0012562	AKT1S1,DGKA,NR1H2,TBC1D17,TRAF7,TRAPPC1,U2AF2,ZBTB7B	0.0304
12	207	132	10	V$ELK1_02	2.12109e-05	AKT1S1,AP2S1,EIF5A,EPN1,MED15,NR1H2,RAB11B,TBC1D17,TRAF7,VPS52	0.00139405
12	209	132	11	V$CETS1P54_01	3.56614e-06	AKT1S1,EIF5A,EPN1,LRP5,MAPKAPK2,NR1H2,TBC1D17,TRAPPC1,U2AF2,VPS52,XAB2	0.000539388
12	213	132	12	V$NFKAPPAB65_01	6.12981e-07	ADCK4,AKT1S1,EIF5A,FLOT1,NFKB2,PFN1,PNKD,SIRT2,SIX5,TBC1D17,TNIP1,TP53	0.000222512
12	233	132	11	V$CREL_01	1.00624e-05	ADCK4,AKT1S1,EIF5A,FLOT1,NFKB2,PFN1,PNKD,SIX5,TBC1D17,TNIP1,TP53	0.000913164
12	196	132	9	V$YY1_02	8.21589e-05	AKT1S1,CNOT3,FIZ1,PRKCSH,SHKBP1,SMYD5,STRN4,TBC1D17,UBTF	0.00426053
12	207	132	7	V$ZID_01	0.0030266	CAPNS1,CCDC64,DFNB31,PSD,SERINC2,TLN1,TNKS1BP1	0.0430845
12	219	132	10	V$NRF2_01	3.43763e-05	AAAS,AKT1S1,EIF5A,EPN1,GNAI2,NR1H2,PRKCSH,PSENEN,TBC1D17,VPS52	0.00191978
12	209	132	10	V$CREB_02	2.30421e-05	ANAPC2,DCTN1,EIF5A,KDELR1,MAP1LC3A,NAPA,SHKBP1,SOX12,SSBP3,TRAPPC1	0.00139405
12	213	132	7	V$COUP_01	0.00354385	CIC,DCTN1,PNPLA2,PRKCSH,PTMS,SMYD5,TP53	0.047645
12	201	132	7	V$MYB_Q6	0.0025693	BSCL2,HOXC6,RAB4B,RARG,SHKBP1,USP5,ZYX	0.0396875
12	213	132	8	V$SP1_Q6	0.00078767	ARHGEF1,DFNB31,EML3,FKBP8,LPPR2,PTOV1,SOX12,TRIM28	0.0210549
12	225	132	9	V$NFKB_C	0.000233089	EFNA3,EIF5A,NFKB2,PFN1,PNKD,PTMS,SIRT2,SIX5,TNIP1	0.00890645
12	148	132	6	V$MIF1_01	0.00245274	ADCK4,DCTN1,MED25,PNKD,PRKCSH,SPTAN1	0.0395709
12	201	132	8	V$RFX1_01	0.000538496	ADCK4,DFNB31,MED25,NLGN2,PCGF1,PNKD,PRKCSH,SPTAN1	0.0178762
12	62	132	6	CCAWNWWNNNGGC_UNKNOWN	2.17671e-05	CNOT3,FIZ1,HOXC6,PCGF1,SMYD5,STRN4	0.00139405
12	207	132	10	V$GABP_B	2.12109e-05	BANF1,CHPF,EIF5A,EPN1,PCGF1,PPP1R11,RAB11B,SHKBP1,TAF10,U2AF2	0.00139405
12	201	132	7	V$SPZ1_01	0.0025693	CPNE1,DCTN1,GNAI2,MAZ,NFKB2,PSD,PTMS	0.0396875
12	42	132	4	CGGAARNGGCNG_UNKNOWN	0.000583711	CFL1,PCGF1,RAB4B,TP53	0.0184249
12	214	132	8	V$ZIC1_01	0.000812037	CCDC106,CPNE1,DCTN1,EIF5A,IPO13,MCRS1,NLGN2,SLC4A2	0.0210549
12	206	132	7	V$ZIC2_01	0.00294635	CPNE1,MCRS1,NLGN2,PRKCSH,RARG,SOX12,TP53	0.0430845
12	207	132	7	V$STAT5A_01	0.0030266	ADCK4,AP2S1,CPNE1,DGKA,PSD,RAB11B,ZYX	0.0430845
12	40	132	4	CRGAARNNNNCGA_UNKNOWN	0.000483408	SERINC2,SPTAN1,TLN1,U2AF2	0.0175477
12	146	132	6	V$AP2REP_01	0.00229106	BSCL2,CLPTM1,CPNE1,EIF5A,HOXC6,TNKS1BP1	0.0395709
12	215	132	7	V$ATF4_Q2	0.00373043	ABCA2,ADCK4,CCDC64,DCTN1,EML3,MAP1LC3A,PSD	0.0492417
12	218	132	9	V$EFC_Q6	0.000184124	ADCK4,DFNB31,HOXC6,MED25,PNKD,PSD,SLC4A2,STRN4,TNKS1BP1	0.00742633
12	208	132	7	V$GATA4_Q3	0.00310851	CCDC64,DGKA,MAZ,NFKB2,PTMS,SSBP3,TLN1	0.0433996
12	124	132	7	CYTAGCAAY_UNKNOWN	0.000146315	ADCK4,ASNA1,DCTN1,HSPBP1,MED25,PNKD,STRN4	0.00624852
12	213	132	11	V$LFA1_Q6	4.28046e-06	CIC,CPNE1,DCTN1,EFNA3,EML3,FIZ1,HOXC6,MAZ,MCRS1,PSD,RAB4B	0.000539388
12	200	132	12	V$NRF1_Q6	3.11928e-07	CCDC106,CDK2AP2,CFL1,EIF5A,HOXC6,MAZ,MCRS1,PSD,TRAPPC1,TRIM28,U2AF2,USF2	0.000222512
12	233	132	8	V$E4F1_Q6	0.00140252	CDK2AP2,CHPF,EIF5A,MAP1LC3A,MED15,PSENEN,PTOV1,TAF10	0.0325559
12	203	132	9	V$CACBINDINGPROTEIN_Q6	0.000107451	DCTN1,GNAI2,HOXC6,PNKD,PSD,PTMS,RAB11B,TP53,USF2	0.00489871
12	225	132	8	V$CACCCBINDINGFACTOR_Q6	0.00112232	DCTN1,EFNA3,EIF5A,GNAI2,HOXC6,RARG,SHKBP1,SMYD5	0.0280968
12	100	132	5	GCGNNANTTCC_UNKNOWN	0.00228533	AKT1S1,FIZ1,NFKB2,SERINC2,TBC1D17	0.0395709
12	253	132	8	GCTNWTTGK_UNKNOWN	0.00235007	CNOT3,FIZ1,MAZ,SHKBP1,SLC4A2,SPTAN1,SSBP3,USP5	0.0395709
12	206	132	7	V$COUP_DR1_Q6	0.00294635	DCTN1,PFN1,PNPLA2,PRKCSH,SMYD5,TP53,ZYX	0.0430845
12	90	132	5	GGAANCGGAANY_UNKNOWN	0.00143497	BANF1,EPN1,GYS1,TAF10,U2AF2	0.0325559
12	206	132	8	V$NFKB_Q6_01	0.000633097	EIF5A,NFKB2,PFN1,PNKD,PTMS,SIRT2,TNIP1,TP53	0.0191512
12	208	132	11	V$SP1_Q6_01	3.40479e-06	CLPTM1,DGKA,EFNA3,EML3,EVI5L,FKBP8,LPPR2,MAZ,PTOV1,SERINC2,TRIM28	0.000539388
12	212	132	7	V$SP1_Q4_01	0.00345327	ARHGEF1,DFNB31,EML3,FKBP8,LPPR2,SOX12,TRIM28	0.0473032
12	238	132	8	EFNB1	0.00160417	LPPR2,MOSPD3,NAPA,NFKB2,PSD,SLC4A2,SMYD5,SOX12	0.0352917
12	261	132	12	YGCGYRCGC_UNKNOWN	5.12967e-06	CCDC106,CCDC64,CFL1,EML3,FIZ1,MAZ,PNKD,PSD,SOX12,SPTAN1,U2AF2,UBTF	0.000539388
12	118	132	6	GGGNNTTTCC_V$NFKB_Q6_01	0.000767145	NFKB2,PFN1,PNKD,TNIP1,TNKS1BP1,TP53	0.0210549
19	221	100	8	V$CEBPB_02	0.000153711	ATP13A4,CITED4,DYRK3,EDN2,EHF,KCNJ2,PPL,SPRED1	0.0412313
19	229	100	9	V$HOXA4_Q2	3.09287e-05	C1orf116,CNN3,DUSP6,EDN2,NPAS2,PIK3R1,SAV1,TFAP2B,ZFP36L1	0.0224542
19	286	100	9	CAGGTA_V$AREB6_01	0.000170377	CAST,EGLN3,ITGB6,KIF1C,RAB43,SLC44A3,SLC5A1,VTCN1,ZNF503	0.0412313
20	196	99	8	V$HNF1_01	6.21024e-05	AFP,CA5A,FXYD2,HGFAC,HOXB9,IGFBP1,NR1H4,TMED6	0.0225432
20	217	99	8	V$HNF4_DR1_Q3	0.000126325	FABP1,IGF2BP1,MTTP,PKLR,POU5F1,PRODH2,SLC39A5,TTR	0.0305705
20	211	99	12	V$HNF1_Q6	2.24454e-08	AFP,C8A,F2,FXYD2,HGFAC,HOXB9,IGFBP1,MTTP,NR1H4,PRODH2,SLC39A5,TMED6	1.62954e-05
21	168	98	11	V$MAZ_Q6	1.89348e-08	ARHGEF2,BCL9,CRTC2,EFNA1,PIP5K1A,POGZ,SETDB1,SMG7,STX6,ZNF496,ZNF687	1.37466e-05
21	198	98	8	V$LEF1_Q2	6.2034e-05	ARNT,CEP350,EFNA4,PVRL4,SCNM1,SMG7,TARS2,UBAP2L	0.0225183
26	227	87	7	V$CREB_01	0.000451129	ASPHD1,CHGB,PARD6A,PCSK1,RUNDC3A,SCAMP5,SNAP25	0.0233943
26	221	87	7	V$CREBP1CJUN_01	0.000384086	ASPHD1,CHGB,PARD6A,PCSK1,RUNDC3A,SCAMP5,SNAP25	0.0232372
26	200	87	6	V$E47_02	0.00134502	DSCAML1,HMP19,PARD6A,RELL2,RIMS2,SNAP25	0.0477005
26	182	87	6	V$IK3_01	0.00082652	CHRNB2,FAM57B,GNAO1,KCNH2,MYT1,SLITRK1	0.0336696
26	209	87	6	V$CREB_02	0.00168303	ASPHD1,CHGB,PCSK2,RUNDC3A,SCAMP5,SNAP25	0.049318
26	231	87	8	V$AP1FJ_Q2	7.81245e-05	CACNG2,CRYBA2,FGF12,KCNH6,RELL2,RUNDC3A,SPTBN4,SV2A	0.00945307
26	211	87	6	V$CREBP1_Q2	0.00176621	ASPHD1,CHGB,PCSK1,RUNDC3A,SCAMP5,SNAP25	0.049318
26	207	87	8	V$MYOD_Q6	3.60161e-05	DSCAML1,ELAVL3,HMP19,KCNH2,MANEAL,RIMS2,SLC12A5,SYT4	0.00522954
26	70	87	8	CAGNWMCNNNGAC_UNKNOWN	9.13221e-09	CHGA,CHGB,CHRNB2,ELAVL3,FAM57B,MGAT5B,SLC12A5,SYT4	3.31499e-06
26	90	87	15	V$NRSF_01	0	CHGA,CHRNB2,CRYBA2,ELAVL3,FAM57B,FGF12,GDAP1L1,MGAT5B,PCSK2,RUNDC3A,SCAMP5,SEZ6,SLC12A5,SNAP25,SYT4	0
26	197	87	6	V$ZF5_B	0.0012448	ELAVL3,FGF12,INSM1,NRXN1,SLC12A5,TMEM145	0.0475643
26	162	87	6	V$ATF_B	0.000447902	ASPHD1,CHGB,PARD6A,RUNDC3A,SCAMP5,SNAP25	0.0233943
26	121	87	5	V$MEIS1BHOXA9_01	0.000834783	GNAO1,INSM1,NMNAT2,OLFM1,PCSK2	0.0336696
26	201	87	6	V$NKX61_01	0.00137977	FGF12,MYT1,PCSK2,PPM1E,RIMS2,SV2A	0.0477005
26	206	87	6	V$ZIC2_01	0.0015639	CHRNB2,FAM57B,FGF12,GNAO1,KCNC1,KCNK3	0.049318
26	211	87	7	V$HIF1_Q5	0.000290265	ASPHD1,BRSK2,DSCAML1,INSM1,PPM1E,RELL2,SLC12A5	0.0210733
26	200	87	8	V$ATF1_Q6	2.81689e-05	ASPHD1,CHGB,NRXN1,PARD6A,PCSK1,RUNDC3A,SCAMP5,SNAP25	0.00511266
26	211	87	6	V$ZF5_01	0.00176621	ASPHD1,BRSK2,DSCAML1,ELAVL3,KCNC1,SEZ6	0.049318
26	220	87	7	V$SF1_Q6	0.000373734	CHGA,ELAVL3,KCNC1,KIF5A,PPM1E,SLITRK1,SV2A	0.0232372
26	213	87	6	V$CDX2_Q5	0.00185247	NRXN1,PCSK1,PCSK2,RIMS2,SEZ6,SNAP25	0.049811
26	210	87	6	V$ER_Q6_02	0.00172424	CCDC136,CPLX2,FGF12,KIF5A,PPM1E,RELL2	0.049318
26	198	87	7	TGACGTCA_V$ATF3_Q6	0.000196815	ASPHD1,CHGB,PARD6A,PCSK1,RUNDC3A,SCAMP5,SNAP25	0.0158764
27	93	87	7	V$ETF_Q6	1.46318e-06	H3F3A,RNF2,SCYL3,SOX13,TROVE2,XPR1,ZBTB41	0.00106227
33	214	84	7	V$SOX5_01	0.000254515	DHX40,MSI2,PPM1D,SLC35B1,SPAG9,TOB1,USP32	0.0369555
33	211	84	8	V$ERR1_Q2	3.19702e-05	ATP5G1,EPN3,GDPD1,ITGA3,MSI2,PHB,SPAG9,XYLT2	0.0232104
33	211	84	7	V$ZF5_01	0.000233497	ITGA3,MAP3K3,PPM1D,SPAG9,TLK2,UTP18,XYLT2	0.0369555
33	196	84	7	V$CEBP_Q3	0.00014834	CLTC,MAP3K3,MED13,PCTP,SPAG9,SPOP,TOB1	0.0358982
33	124	84	6	TMTCGCGANR_UNKNOWN	8.63794e-05	BCAS3,COX11,NOL11,SLC25A4,STXBP4,TLK2	0.0313557
34	148	81	8	V$MIF1_01	1.80172e-06	C20orf85,DNAH9,DYDC2,MDH1B,SIAE,SPA17,TEKT2,TTC12	0.00130805
34	72	81	5	RYTGCNNRGNAAC_V$MIF1_01	5.25968e-05	MDH1B,SIAE,SPA17,TEKT4,TTC12	0.0190926
36	207	77	9	V$IRF1_01	1.56813e-06	BST2,DDX58,DTX3L,IFNB1,IRF9,ISG15,PCGF5,TAPBP,USP18	0.000162638
36	106	77	9	V$IRF2_01	4.92519e-09	BST2,DDX58,DTX3L,IFNB1,PCGF5,PSME1,TAPBP,TCIRG1,USP18	5.95948e-07
36	212	77	15	V$ISRE_01	3.33067e-13	BST2,DDX58,DHX58,DTX3L,IFIT2,IFNB1,IRF9,ISG15,NUB1,PCGF5,RBCK1,SLC25A28,TAPBP,TCIRG1,USP18	6.04516e-11
36	212	77	15	V$IRF7_01	3.33067e-13	BST2,CASP7,DDX58,DTX3L,IFIT2,IFNB1,ISG15,LGALS3BP,PARP12,PCGF5,PSME1,RBCK1,SLC25A28,TAPBP,USP18	6.04516e-11
36	207	77	12	V$ICSBP_Q6	9.51502e-10	BST2,CASP7,DTX3L,IFI35,IFNB1,ISG15,PARP12,RBCK1,TAPBPL,TAPBP,TCIRG1,USP18	1.38158e-07
36	204	77	17	V$IRF_Q6	4.44089e-16	BST2,CASP7,DHX58,DTX3L,IFI35,IFIT2,IFNB1,IRF9,ISG15,NUB1,PARP12,PCGF5,RBCK1,TAPBPL,TAPBP,TCIRG1,UBE2L6	1.61204e-13
36	163	77	19	STTTCRNTTT_V$IRF_Q6	0	BST2,CASP7,DDX58,DHX58,DTX3L,IFIT2,IFNB1,ISG15,LGALS3BP,NUB1,PCGF5,PSME1,PSME2,RBCK1,SLC25A28,TAPBPL,TAPBP,TCIRG1,USP18	0
38	116	76	5	AACWWCAANK_UNKNOWN	0.000369965	ACP6,MRPL24,PBXIP1,PPOX,VPS45	0.0447657
38	206	76	7	V$STAT1_02	0.000107176	FAM20B,SDHC,SHC1,TIMM17A,TMCO1,UFC1,USF1	0.0191305
38	168	76	8	V$MAZ_Q6	2.86011e-06	ENSA,FDPS,PIAS3,PPOX,RFX5,SHC1,TPM3,TRIM46	0.00103822
38	93	76	5	V$ETF_Q6	0.000131753	C1orf43,CDC73,DAP3,RUSC1,USP21	0.0191305
38	196	76	7	V$YY1_Q6	7.84848e-05	ARF1,CLK2,DAP3,ENSA,PIAS3,PMF1,USF1	0.0189933
38	154	76	8	V$E2F_Q2	1.4893e-06	APH1A,C1orf43,CDC73,DAP3,MPZL1,RABIF,TPM3,USF1	0.00103822
40	139	72	6	ARRDC3	6.84725e-05	B9D1,CRK,MED11,PIGL,SRR,YWHAE	0.0497111
46	206	69	7	V$STAT1_02	5.75645e-05	ZNF420,ZNF471,ZNF546,ZNF568,ZNF569,ZNF570,ZNF571	0.0069653
46	213	69	8	V$STAT1_03	7.93367e-06	RBM4B,ZNF420,ZNF471,ZNF546,ZNF568,ZNF569,ZNF570,ZNF571	0.00200147
46	100	69	6	RACTNNRTTTNC_UNKNOWN	8.27054e-06	ZNF420,ZNF546,ZNF568,ZNF569,ZNF570,ZNF571	0.00200147
46	74	69	5	SNACANNNYSYAGA_UNKNOWN	2.76233e-05	ZNF180,ZNF233,ZNF546,ZNF569,ZNF570	0.00401091
46	111	69	7	TNCATNTCCYR_UNKNOWN	9.9435e-07	ZNF420,ZNF471,ZNF546,ZNF568,ZNF569,ZNF570,ZNF571	0.000721898
46	249	69	7	YKACATTT_UNKNOWN	0.000187753	ZNF420,ZNF471,ZNF546,ZNF568,ZNF569,ZNF570,ZNF571	0.0194727
47	210	65	8	V$OCT1_01	4.53766e-06	HIST1H2AC,HIST1H2AJ,HIST1H2BB,HIST1H2BM,HIST2H2AB,HIST2H2AC,HIST2H2BE,HIST3H2A	0.00047062
47	215	65	7	V$OCT1_Q6	5.11643e-05	HIST1H2AA,HIST1H2AB,HIST1H2AC,HIST1H3B,HIST2H2AC,HIST3H2A,HIST3H2BB	0.00464316
47	213	65	10	V$OCT_C	3.68837e-08	HIST1H2AB,HIST1H2AC,HIST1H2AH,HIST1H2AM,HIST1H2BB,HIST1H2BK,HIST1H3B,HIST2H2AC,HIST3H2A,HIST3H2BB	4.46292e-06
47	215	65	11	V$OCT1_B	2.90937e-09	HIST1H2AB,HIST1H2AC,HIST1H2AH,HIST1H2AJ,HIST1H2BB,HIST1H2BK,HIST1H2BM,HIST1H3B,HIST2H2AB,HIST2H2AC,HIST2H2BE	5.28051e-07
47	208	65	12	V$OCT_Q6	1.28325e-10	HIST1H2AA,HIST1H2AB,HIST1H2AC,HIST1H2AH,HIST1H2AJ,HIST1H2BB,HIST1H2BK,HIST1H2BM,HIST1H3B,HIST2H2AB,HIST2H2AC,HIST2H2BE	3.10548e-08
47	212	65	10	V$OCT1_Q5_01	3.52758e-08	HIST1H2AA,HIST1H2AB,HIST1H2AC,HIST1H2AH,HIST1H2AJ,HIST1H2BB,HIST1H2BK,HIST1H2BM,HIST1H3B,HIST2H2AC	4.46292e-06
47	59	65	36	KRCTCNNNNMANAGC_UNKNOWN	0	HIST1H1C,HIST1H1D,HIST1H1E,HIST1H1T,HIST1H2AA,HIST1H2AB,HIST1H2AC,HIST1H2AD,HIST1H2AG,HIST1H2AH,HIST1H2AJ,HIST1H2AK,HIST1H2AL,HIST1H2AM,HIST1H2BB,HIST1H2BD,HIST1H2BE,HIST1H2BF,HIST1H2BG,HIST1H2BH,HIST1H2BJ,HIST1H2BK,HIST1H2BL,HIST1H2BM,HIST1H2BN,HIST1H3B,HIST1H3D,HIST1H3E,HIST1H3F,HIST1H3G,HIST1H3H,HIST2H2AB,HIST2H2AC,HIST2H2BE,HIST3H2A,HIST3H2BB	0
47	114	65	32	TTTNNANAGCYR_UNKNOWN	0	HIST1H1C,HIST1H1D,HIST1H1E,HIST1H1T,HIST1H2AA,HIST1H2AB,HIST1H2AC,HIST1H2AD,HIST1H2AG,HIST1H2AH,HIST1H2AK,HIST1H2AL,HIST1H2AM,HIST1H2BB,HIST1H2BD,HIST1H2BE,HIST1H2BF,HIST1H2BG,HIST1H2BH,HIST1H2BJ,HIST1H2BK,HIST1H2BL,HIST1H2BN,HIST1H3B,HIST1H3D,HIST1H3F,HIST1H3H,HIST2H2AB,HIST2H2AC,HIST2H2BE,HIST3H2A,HIST3H2BB	0
47	296	65	7	YATGNWAAT_V$OCT_C	0.000369912	HIST1H2AC,HIST1H2AH,HIST1H2BB,HIST1H2BK,HIST2H2AB,HIST2H2AC,HIST2H2BE	0.0298396
49	168	63	7	V$MAZ_Q6	8.47233e-06	CLSTN1,CTNNBIP1,HDAC1,PHF13,RERE,UBE4B,ZBTB17	0.0020503
49	199	63	6	V$NFMUE1_Q6	0.000232096	CLSTN1,RPA2,THAP3,UBE4B,UBIAD1,USP48	0.0421253
49	93	63	10	V$ETF_Q6	7.66387e-12	CLSTN1,CTNNBIP1,KIAA2013,KPNA6,MFN2,PHF13,RERE,USP48,YTHDF2,ZBTB17	2.78198e-09
49	154	63	12	V$E2F_Q2	2.51865e-12	ARHGEF10L,CDC42,CLSTN1,CTNNBIP1,FBXO2,FBXO44,PUSL1,RBBP4,UBE4B,USP48,YTHDF2,ZBTB48	1.82854e-09
57	207	57	7	V$SP3_Q3	1.68325e-05	DNAJC7,DUSP14,EIF1,GGNBP2,JUP,PLEKHM1,STAT3	0.0122204
68	100	44	6	RACTNNRTTTNC_UNKNOWN	5.60411e-07	CCDC101,FEM1A,HIGD2A,IRF2BP1,MRPL34,MRPL54	0.000406858
73	209	42	6	V$CETS1P54_01	3.00686e-05	EBNA1BP2,GNAI3,MED8,NRD1,PARS2,SLC30A7	0.0218298
73	156	42	5	V$MYC_Q2	8.74914e-05	AK2,ATP5F1,EBNA1BP2,FOXJ3,PTPRF	0.0317594
75	121	39	6	V$MEF2_01	8.23964e-07	CKM,FBXO40,MYL1,MYL2,MYOZ2,TNNC1	6.64664e-05
75	205	39	9	V$RSRFC4_01	3.03671e-09	ACTC1,CKM,CSRP3,ENO3,FBXO40,HFE2,MYL2,MYOZ2,TNNC1	4.40931e-07
75	200	39	4	V$E47_02	0.00205516	ASB5,HSPB3,MYLPF,TTN	0.047481
75	213	39	5	V$COUP_01	0.000262274	CSRP3,LMOD3,MYBPH,MYLPF,TNNI1	0.00827874
75	192	39	5	V$AP4_Q6	0.000161856	ASB5,FBXO40,HFE2,MYBPH,TMOD4	0.00618459
75	207	39	6	V$MYOD_Q6	1.8366e-05	CKM,MYLK2,NEB,SPTB,TTN,UNC45B	0.00100122
75	215	39	5	V$SRF_Q6	0.000273858	ACTC1,CKM,LDB3,MYL1,TNNC1	0.0082842
75	189	39	5	V$SRF_C	0.000150363	ACTC1,CKM,LDB3,TNNC1,UNC45B	0.00606465
75	185	39	12	V$MEF2_02	4.24105e-14	ABRA,ACTC1,CKM,CSRP3,FBXO40,HFE2,MYL1,MYL2,MYOZ2,SPTB,TNNC1,TNNI1	3.079e-11
75	193	39	6	V$MEF2_03	1.23382e-05	ACTC1,ENO3,HFE2,HSPB3,MYL1,MYOZ2	0.000814321
75	205	39	4	V$CHOP_01	0.00224826	ACTC1,HFE2,MYL1,TTN	0.0494617
75	206	39	7	V$AMEF2_Q6	1.18086e-06	CKM,ENO3,HFE2,MYL1,MYL2,TNNC1,TTN	8.57301e-05
75	236	39	6	V$MMEF2_Q6	3.84279e-05	CKM,MYL1,MYL2,MYLPF,MYOZ2,TNNC1	0.00185991
75	110	39	6	V$HMEF2_Q6	4.69287e-07	CKM,ENO3,FBXO40,MYL1,MYL2,TNNC1	4.25878e-05
75	181	39	10	V$RSRFC4_Q2	3.67443e-11	ACTC1,CKM,FBXO40,HFE2,MYF6,MYL1,MYL2,MYOZ2,TNNC1,TNNI1	8.89211e-09
75	201	39	4	V$TBP_01	0.00209282	ANKRD23,ASB5,HSPB3,SPTB	0.047481
75	229	39	5	V$HOXA4_Q2	0.000366222	FBXO40,HHATL,MYBPC2,MYH2,TNNC1	0.010226
75	193	39	4	V$LBP1_Q6	0.00180461	HFE2,LDB3,MYBPH,TMOD4	0.0436716
75	226	39	5	V$E12_Q6	0.00034469	CKM,ENO3,MYLK2,SPTB,UNC45B	0.0100098
75	203	39	5	V$E2A_Q2	0.000209847	CKM,ENO3,LDB3,TMOD4,UNC45B	0.00725472
75	189	39	5	V$SRF_Q4	0.000150363	ACTC1,CKM,MYL1,MYLPF,TNNC1	0.00606465
75	211	39	5	V$AP4_Q6_01	0.000251068	APOBEC2,ASB5,CKM,HFE2,TMOD4	0.00827874
75	198	39	9	V$MEF2_Q6_01	2.2367e-09	ACTC1,CKM,HFE2,HSPB3,KCNA7,MYL1,MYL2,MYOZ2,TNNC1	4.05961e-07
75	299	39	5	EIF4G2	0.00122275	ACTC1,ASB5,ENO3,HHATL,MYOT	0.0328785
75	268	39	9	RPP21	3.13432e-08	ACTC1,CKM,CSRP3,HFE2,MYL1,MYL2,MYOZ2,TMOD4,TTN	3.79253e-06
75	144	39	5	ANGPTL7	4.14922e-05	APOBEC2,ENO3,HFE2,LDB3,MYBPH	0.00188271
75	134	39	7	TAAWWATAG_V$RSRFC4_Q2	6.33588e-08	ACTC1,HFE2,KCNA7,MYL1,NEB,TNNC1,TNNI1	6.57121e-06
75	81	39	3	CCAWWNAAGG_V$SRF_Q4	0.00136719	ACTC1,CKM,TNNC1	0.0354494
76	81	35	4	AACYNNNNTTCCS_UNKNOWN	4.3153e-05	GSK3A,NUP62,PSMC4,U2AF1L4	0.0156645
77	30	35	3	V$PPARA_01	5.15615e-05	CACNB1,MLLT6,RPL19	0.0124779
77	199	35	5	V$MTF1_Q4	0.000112811	FBXL20,MLLT6,MRPL45,RAPGEFL1,RPAP1	0.0204751
77	216	35	6	V$STAT_Q6	1.22206e-05	AATF,CACNB3,DQX1,MRPL45,PSMD3,THRA	0.00443607
77	267	35	7	CCCNNGGGAR_V$OLF1_01	3.07033e-06	AIFM3,LASP1,MLLT6,PCGF2,RAPGEFL1,SMARCE1,THRA	0.00222906
78	219	34	6	V$NRF2_01	1.10928e-05	EMG1,FGFR1OP2,ING4,PHB2,PYROXD1,ZNF384	0.00805339
85	213	30	6	V$SP1_Q6	4.39159e-06	C11orf68,DDB1,DRAP1,MAP4K2,RELA,SIPA1	0.00106276
85	228	30	5	V$PEA3_Q6	9.97873e-05	MAP4K2,RTN3,SIPA1,STX5,TUT1	0.0181114
85	208	30	6	V$SP1_Q6_01	3.82923e-06	C11orf68,DDB1,DRAP1,MAP4K2,RELA,SIPA1	0.00106276
85	212	30	6	V$SP1_Q4_01	4.27405e-06	C11orf68,DDB1,DRAP1,MAP4K2,RELA,SIPA1	0.00106276
88	198	25	7	V$LEF1_Q2	3.33193e-08	GAB2,NARS2,NDUFC2,PAK1,PRKRIR,RSF1,TSKU	2.41898e-05
89	233	22	4	V$CREL_01	0.000393454	NLK,RAB34,RPL23A,TRAF4	0.035706
89	219	22	4	V$NFKAPPAB_01	0.000310921	CPD,NLK,NUFIP2,TRAF4	0.035706
89	232	22	4	V$BACH2_01	0.000387089	BLMH,NLK,RAB34,RPL23A	0.035706
89	220	22	5	V$MAF_Q6	1.72164e-05	FLOT2,NLK,NUFIP2,PHF12,TMEM97	0.0124991
89	233	22	4	V$EGR_Q6	0.000393454	NLK,PHF12,TRAF4,UNC119	0.035706
89	208	22	4	V$SP1_Q6_01	0.000255448	CPD,NLK,NUFIP2,SLC46A1	0.035706
89	212	22	4	V$SP1_Q4_01	0.000274714	CPD,NLK,SLC46A1,SUPT6H	0.035706
89	201	22	4	V$CP2_02	0.000224106	ANKRD13B,FLOT2,NEK8,TRAF4	0.035706

## Sheet: M5. SAMBA
Module_Number	# of gene in function	# of gene in module	# of common gene	Description	p-value	related_gene	adjusted_p-value
1	59	196	9	KRCTCNNNNMANAGC_UNKNOWN	9.58292e-08	HIST1H1B,HIST1H2AD,HIST1H2AM,HIST1H2BB,HIST1H2BD,HIST1H2BF,HIST1H3H,HIST3H2BB,UBE2C	6.9572e-05
1	114	196	9	TTTNNANAGCYR_UNKNOWN	2.59139e-05	HIST1H1B,HIST1H2AD,HIST1H2AM,HIST1H2BB,HIST1H2BD,HIST1H2BF,HIST1H3H,HIST3H2BB,OLR1	0.00940673
2	209	77	8	V$NFY_Q6	1.5727e-05	BUB1,CENPF,CKS2,COL1A1,ENTPD7,NEK2,SFRP2,TDO2	0.0114178
5	190	263	15	V$E2F_02	2.23254e-06	ARHGAP11A,ATAD2,CDC25A,CDC6,CLSPN,E2F7,E2F8,EZH2,IL4I1,KIAA0101,MCM4,PAQR4,PAX6,PKMYT1,RRM2	0.000202603
5	219	263	12	V$NFKAPPAB_01	0.000729508	ACAN,CXCL10,CXCL11,CXCL9,EDN2,IL2RA,IL4I1,MMP9,NOD2,SLAMF8,TNFRSF9,UBD	0.0278749
5	209	263	12	V$NFY_Q6	0.000481764	BRIP1,BUB1,CENPF,CKS2,E2F8,IBSP,NEK2,PAX6,RACGAP1,TDO2,TOP2A,TTK	0.0194311
5	183	263	12	V$E2F_Q3	0.000141964	ARHGAP11A,ATAD2,CDC25A,CDC6,E2F7,E2F8,EZH2,KIF15,MCM4,PAQR4,PKMYT1,RAD51	0.00644161
5	191	263	16	V$E2F_Q4	4.60045e-07	ARHGAP11A,ATAD2,CDC25A,CDC6,CLSPN,E2F7,E2F8,EZH2,IL4I1,KIAA0101,MCM4,PAQR4,PAX6,PKMYT1,RAD51,RRM2	0.000166996
5	189	263	16	V$E2F_Q6	3.98837e-07	ARHGAP11A,ATAD2,CDC25A,CDC6,CLSPN,E2F7,E2F8,EZH2,IL4I1,KIAA0101,MCM4,PAQR4,PAX6,PKMYT1,RAD51,RRM2	0.000166996
5	206	263	15	V$E2F1_Q3	6.05011e-06	ARHGAP11A,ATAD2,CDC25A,CDC6,CLSPN,E2F7,E2F8,EZH2,IL4I1,KIAA0101,KIF15,PAQR4,PAX6,PKMYT1,RRM2	0.000439238
5	188	263	15	V$E2F1_Q6	1.95589e-06	ARHGAP11A,ATAD2,CDC25A,CDC6,CLSPN,E2F7,E2F8,EZH2,IL4I1,KIAA0101,MCM4,PAQR4,PAX6,PKMYT1,RRM2	0.000202603
5	194	263	12	V$E2F_03	0.000244684	ATAD2,CDC25A,CDC6,E2F7,E2F8,EZH2,KIAA0101,MCM4,MELK,PAQR4,PKMYT1,RAD51	0.0104495
5	190	263	15	V$E2F1DP1_01	2.23254e-06	ARHGAP11A,ATAD2,CDC25A,CDC6,CLSPN,E2F7,E2F8,EZH2,IL4I1,KIAA0101,MCM4,PAQR4,PAX6,PKMYT1,RRM2	0.000202603
5	190	263	15	V$E2F1DP2_01	2.23254e-06	ARHGAP11A,ATAD2,CDC25A,CDC6,CLSPN,E2F7,E2F8,EZH2,IL4I1,KIAA0101,MCM4,PAQR4,PAX6,PKMYT1,RRM2	0.000202603
5	193	263	15	V$E2F4DP1_01	2.7135e-06	ARHGAP11A,ATAD2,CDC25A,CDC6,CLSPN,E2F7,E2F8,EZH2,IL4I1,KIAA0101,MCM4,PAQR4,PAX6,PKMYT1,RRM2	0.000218889
5	190	263	15	V$E2F4DP2_01	2.23254e-06	ARHGAP11A,ATAD2,CDC25A,CDC6,CLSPN,E2F7,E2F8,EZH2,IL4I1,KIAA0101,MCM4,PAQR4,PAX6,PKMYT1,RRM2	0.000202603
5	190	263	15	V$E2F1DP1RB_01	2.23254e-06	ARHGAP11A,ATAD2,CDC25A,CDC6,CLSPN,E2F7,E2F8,EZH2,IL4I1,KIAA0101,PAQR4,PAX6,PKMYT1,RAD51,RRM2	0.000202603
5	193	263	14	V$E2F_Q3_01	1.29375e-05	ARHGAP11A,ATAD2,CDC25A,CDC6,E2F7,E2F8,ELAVL2,EZH2,KIAA0101,MCM4,MELK,PAQR4,PKMYT1,RAD51	0.00078272
5	196	263	13	V$E2F_Q4_01	6.69947e-05	ARHGAP11A,ATAD2,CDC25A,CDC6,E2F7,E2F8,EZH2,KIAA0101,MCM4,MELK,PAQR4,PKMYT1,RAD51	0.00324254
5	193	263	14	V$E2F_Q6_01	1.29375e-05	ARHGAP11A,ATAD2,CDC25A,CDC6,E2F7,E2F8,EZH2,KIAA0101,MCM4,MELK,PAQR4,PKMYT1,RAD51,RRM2	0.00078272
5	186	263	13	V$E2F1_Q4_01	3.89995e-05	ARHGAP11A,ATAD2,CDC25A,CDC6,E2F8,ELAVL2,EZH2,KIAA0101,MCM4,MELK,PAQR4,PKMYT1,RAD51	0.0020224
5	191	263	11	V$E2F1_Q6_01	0.000802314	ARHGAP11A,ATAD2,CDC25A,CLSPN,E2F8,EZH2,MCM4,PAQR4,PAX6,PKMYT1,RAD51	0.029124
5	133	263	11	SGCGSSAAA_V$E2F1DP2_01	3.33161e-05	ATAD2,CDC25A,CDC6,CLSPN,E2F8,IL4I1,KIAA0101,MCM4,PAQR4,PKMYT1,RRM2	0.00186058
7	190	228	12	V$E2F_02	5.21931e-05	ATAD2,CDC6,E2F7,E2F8,HMGA1,IL4I1,KIAA0101,MCM4,PAQR4,PKMYT1,RRM2,STMN1	0.00490086
7	209	228	14	V$NFY_Q6	6.3271e-06	ACTL6A,BRIP1,BUB1,CENPF,CKS2,E2F8,ENTPD7,IBSP,LRP8,NEK2,RACGAP1,TDO2,TOP2A,TTK	0.00459348
7	198	228	11	V$NFY_C	0.000328575	ACTL6A,CKS2,DNAJB11,KIF20A,KIF23,LRP8,PRDM13,RACGAP1,SPC25,UBE2C,UHRF1	0.0149091
7	211	228	11	V$NFY_01	0.000562532	ACTL6A,C20orf24,CKS2,DNAJB11,KIF23,LRP8,NEK2,PLK1,RACGAP1,STMN1,TDO2	0.0240234
7	183	228	10	V$E2F_Q3	0.00069432	ATAD2,CDC6,E2F7,E2F8,MCM4,PAQR4,PKMYT1,PLK4,STMN1,TFRC	0.0280043
7	191	228	11	V$E2F_Q4	0.000241057	ATAD2,CDC6,E2F7,E2F8,IL4I1,KIAA0101,MCM4,PAQR4,PKMYT1,RRM2,STMN1	0.0133479
7	189	228	11	V$E2F_Q6	0.000220024	ATAD2,CDC6,E2F7,E2F8,IL4I1,KIAA0101,MCM4,PAQR4,PKMYT1,RRM2,STMN1	0.0133114
7	206	228	12	V$E2F1_Q3	0.000113384	ATAD2,CDC6,E2F7,E2F8,IL4I1,KIAA0101,PAQR4,PKMYT1,PLK4,RRM2,STMN1,TFRC	0.00748337
7	188	228	12	V$E2F1_Q6	4.70841e-05	ATAD2,CDC6,E2F7,E2F8,HMGA1,IL4I1,KIAA0101,MCM4,PAQR4,PKMYT1,RRM2,STMN1	0.00490086
7	194	228	11	V$E2F_03	0.000275783	ATAD2,CDC6,E2F7,E2F8,KIAA0101,MCM4,MELK,PAQR4,PKMYT1,PLK4,STMN1	0.0133479
7	190	228	12	V$E2F1DP1_01	5.21931e-05	ATAD2,CDC6,E2F7,E2F8,HMGA1,IL4I1,KIAA0101,MCM4,PAQR4,PKMYT1,RRM2,STMN1	0.00490086
7	190	228	12	V$E2F1DP2_01	5.21931e-05	ATAD2,CDC6,E2F7,E2F8,HMGA1,IL4I1,KIAA0101,MCM4,PAQR4,PKMYT1,RRM2,STMN1	0.00490086
7	193	228	12	V$E2F4DP1_01	6.07545e-05	ATAD2,CDC6,E2F7,E2F8,HMGA1,IL4I1,KIAA0101,MCM4,PAQR4,PKMYT1,RRM2,STMN1	0.00490086
7	190	228	12	V$E2F4DP2_01	5.21931e-05	ATAD2,CDC6,E2F7,E2F8,HMGA1,IL4I1,KIAA0101,MCM4,PAQR4,PKMYT1,RRM2,STMN1	0.00490086
7	190	228	10	V$E2F1DP1RB_01	0.000926731	ATAD2,CDC6,E2F7,E2F8,IL4I1,KIAA0101,PAQR4,PKMYT1,RRM2,STMN1	0.0336403
7	193	228	11	V$E2F_Q3_01	0.000263767	ATAD2,CDC6,E2F7,E2F8,HMGA1,KIAA0101,MCM4,MELK,PAQR4,PKMYT1,STMN1	0.0133479
7	196	228	12	V$E2F_Q4_01	7.05036e-05	ATAD2,CDC6,E2F7,E2F8,HMGA1,KIAA0101,MCM4,MELK,PAQR4,PKMYT1,PLK4,STMN1	0.00511856
7	193	228	12	V$E2F_Q6_01	6.07545e-05	ATAD2,CDC6,E2F7,E2F8,KIAA0101,MCM4,MELK,PAQR4,PKMYT1,PLK4,RRM2,STMN1	0.00490086
7	186	228	10	V$E2F1_Q4_01	0.0007872	ATAD2,CDC6,E2F8,HMGA1,KIAA0101,MCM4,MELK,PAQR4,PKMYT1,STMN1	0.0300793
7	133	228	10	SGCGSSAAA_V$E2F1DP2_01	5.15795e-05	ATAD2,CDC6,E2F8,HMGA1,IL4I1,KIAA0101,MCM4,PAQR4,PKMYT1,RRM2	0.00490086
9	59	210	24	KRCTCNNNNMANAGC_UNKNOWN	0	HIST1H1B,HIST1H1C,HIST1H1D,HIST1H1E,HIST1H2AB,HIST1H2AD,HIST1H2AG,HIST1H2AH,HIST1H2AM,HIST1H2BB,HIST1H2BD,HIST1H2BE,HIST1H2BF,HIST1H2BG,HIST1H2BH,HIST1H2BL,HIST1H2BM,HIST1H2BN,HIST1H3H,HIST2H2AB,HIST2H2BE,HIST3H2A,HIST3H2BB,UBE2C	0
9	114	210	22	TTTNNANAGCYR_UNKNOWN	0	HIST1H1B,HIST1H1C,HIST1H1D,HIST1H1E,HIST1H2AB,HIST1H2AD,HIST1H2AG,HIST1H2AH,HIST1H2AM,HIST1H2BB,HIST1H2BD,HIST1H2BE,HIST1H2BF,HIST1H2BG,HIST1H2BH,HIST1H2BL,HIST1H2BN,HIST1H3H,HIST2H2AB,HIST2H2BE,HIST3H2A,HIST3H2BB	0
10	190	280	14	V$E2F_02	2.18555e-05	ATAD2,CDC6,CLSPN,E2F1,E2F7,E2F8,HOXC10,HS6ST3,IER5L,IL4I1,KIAA0101,MCM4,PKMYT1,RRM2	0.00105781
10	209	280	14	V$NFY_Q6	6.24611e-05	BUB1,CENPF,CKS2,COL1A1,E2F8,IBSP,IER5L,NEK2,PBX1,RACGAP1,SLC39A4,TDO2,TOP2A,TTK	0.00239618
10	183	280	13	V$E2F_Q3	6.27099e-05	ATAD2,CDC6,E2F1,E2F7,E2F8,HIST1H1D,HS6ST3,IER5L,KIF15,MCM4,PKMYT1,PLK4,RAD51	0.00239618
10	191	280	15	V$E2F_Q4	5.13453e-06	ATAD2,CDC6,CLSPN,E2F1,E2F7,E2F8,HOXC10,HS6ST3,IER5L,IL4I1,KIAA0101,MCM4,PKMYT1,RAD51,RRM2	0.000604883
10	189	280	15	V$E2F_Q6	4.51231e-06	ATAD2,CDC6,CLSPN,E2F1,E2F7,E2F8,HOXC10,HS6ST3,IER5L,IL4I1,KIAA0101,MCM4,PKMYT1,RAD51,RRM2	0.000604883
10	206	280	16	V$E2F1_Q3	2.86708e-06	ATAD2,CDC6,CLSPN,E2F1,E2F7,E2F8,HIST1H1D,HOXC10,HS6ST3,IER5L,IL4I1,KIAA0101,KIF15,PKMYT1,PLK4,RRM2	0.000604883
10	188	280	14	V$E2F1_Q6	1.94082e-05	ATAD2,CDC6,CLSPN,E2F1,E2F7,E2F8,HOXC10,HS6ST3,IER5L,IL4I1,KIAA0101,MCM4,PKMYT1,RRM2	0.00105781
10	194	280	14	V$E2F_03	2.75781e-05	ATAD2,CDC6,E2F1,E2F7,E2F8,HIST1H1D,IER5L,KIAA0101,MCM4,MELK,PKMYT1,PLK4,PPP1R9B,RAD51	0.00117775
10	190	280	14	V$E2F1DP1_01	2.18555e-05	ATAD2,CDC6,CLSPN,E2F1,E2F7,E2F8,HOXC10,HS6ST3,IER5L,IL4I1,KIAA0101,MCM4,PKMYT1,RRM2	0.00105781
10	190	280	14	V$E2F1DP2_01	2.18555e-05	ATAD2,CDC6,CLSPN,E2F1,E2F7,E2F8,HOXC10,HS6ST3,IER5L,IL4I1,KIAA0101,MCM4,PKMYT1,RRM2	0.00105781
10	193	280	14	V$E2F4DP1_01	2.60362e-05	ATAD2,CDC6,CLSPN,E2F1,E2F7,E2F8,HOXC10,HS6ST3,IER5L,IL4I1,KIAA0101,MCM4,PKMYT1,RRM2	0.00117775
10	190	280	14	V$E2F4DP2_01	2.18555e-05	ATAD2,CDC6,CLSPN,E2F1,E2F7,E2F8,HOXC10,HS6ST3,IER5L,IL4I1,KIAA0101,MCM4,PKMYT1,RRM2	0.00105781
10	190	280	14	V$E2F1DP1RB_01	2.18555e-05	ATAD2,CDC6,CLSPN,E2F1,E2F7,E2F8,HOXC10,HS6ST3,IER5L,IL4I1,KIAA0101,PKMYT1,RAD51,RRM2	0.00105781
10	193	280	15	V$E2F_Q3_01	5.83221e-06	ATAD2,CDC6,E2F1,E2F7,E2F8,HIST1H1D,HOXC10,HS6ST3,IER5L,KIAA0101,MCM4,MELK,PKMYT1,PPP1R9B,RAD51	0.000604883
10	196	280	15	V$E2F_Q4_01	7.03758e-06	ATAD2,CDC6,E2F1,E2F7,E2F8,HIST1H1D,HOXC10,IER5L,KIAA0101,MCM4,MELK,PKMYT1,PLK4,PPP1R9B,RAD51	0.000638661
10	193	280	15	V$E2F_Q6_01	5.83221e-06	ATAD2,CDC6,E2F1,E2F7,E2F8,HIST1H1D,IER5L,KIAA0101,MCM4,MELK,PKMYT1,PLK4,PPP1R9B,RAD51,RRM2	0.000604883
10	186	280	13	V$E2F1_Q4_01	7.4084e-05	ATAD2,CDC6,E2F1,E2F8,HIST1H1D,HOXC10,IER5L,KIAA0101,MCM4,MELK,PKMYT1,PPP1R9B,RAD51	0.00268925
10	59	280	12	KRCTCNNNNMANAGC_UNKNOWN	1.18938e-09	HIST1H1B,HIST1H1C,HIST1H1D,HIST1H1E,HIST1H2AL,HIST1H2AM,HIST1H2BD,HIST1H2BG,HIST1H2BN,HIST1H3D,HIST1H3H,UBE2C	8.63487e-07
10	114	280	12	TTTNNANAGCYR_UNKNOWN	2.2614e-06	HIST1H1B,HIST1H1C,HIST1H1D,HIST1H1E,HIST1H2AL,HIST1H2AM,HIST1H2BD,HIST1H2BG,HIST1H2BN,HIST1H3D,HIST1H3H,OLR1	0.000604883
10	133	280	12	SGCGSSAAA_V$E2F1DP2_01	1.13076e-05	ATAD2,CDC6,CLSPN,E2F1,E2F8,HOXC10,IER5L,IL4I1,KIAA0101,MCM4,PKMYT1,RRM2	0.000912144
11	209	277	17	V$NFY_Q6	6.32169e-07	BUB1,CENPF,CKS2,COL1A1,COX6A2,CRABP2,ENTPD7,IBSP,IER5L,LHX1,NEK2,PIK3R3,POU3F3,PXMP4,TDO2,TOP2A,WNT3	0.000152985
11	198	277	14	V$NFY_C	3.07196e-05	C1QTNF6,CKS2,COL1A1,FBXL8,IER5L,KIF20A,LHX1,NEUROG3,POU3F3,PXMP4,SPC25,UBE2C,UHRF1,WNT3	0.00557561
11	59	277	13	KRCTCNNNNMANAGC_UNKNOWN	7.136e-11	HIST1H1B,HIST1H1D,HIST1H2AD,HIST1H2AM,HIST1H2BD,HIST1H2BG,HIST1H2BH,HIST1H2BN,HIST1H3D,HIST1H3F,HIST1H3H,HIST2H2AC,UBE2C	5.18074e-08
11	114	277	13	TTTNNANAGCYR_UNKNOWN	2.96625e-07	HIST1H1B,HIST1H1D,HIST1H2AD,HIST1H2AM,HIST1H2BD,HIST1H2BG,HIST1H2BH,HIST1H2BN,HIST1H3D,HIST1H3F,HIST1H3H,HIST2H2AC,OLR1	0.000107675
13	209	257	17	V$NFY_Q6	2.19438e-07	BUB1,CENPF,CIT,CKS2,COL1A1,CRABP2,E2F8,ENTPD7,IBSP,IER5L,NEK2,OSM,RACGAP1,TDO2,TOP2A,TTK,ZMAT4	0.000159312
14	190	263	13	V$E2F_02	4.86448e-05	ATAD2,CDC6,CLSPN,E2F1,E2F7,E2F8,HS6ST3,KIAA0101,MCM4,PAQR4,PKMYT1,RET,RRM2	0.00207742
14	209	263	16	V$NFY_Q6	1.53342e-06	BUB1,CDH1,CENPF,CIT,CKS2,COL1A1,E2F8,IBSP,LHX1,LRP8,NEK2,RACGAP1,SIX1,TDO2,TOP2A,TTK	0.000556632
14	211	263	13	V$NFY_01	0.000141152	C20orf24,CDH1,CIT,CKS2,COL1A1,KIF23,LHX1,LRP8,NEK2,RACGAP1,SIX1,TACC3,TDO2	0.00539348
14	183	263	13	V$E2F_Q3	3.29044e-05	ATAD2,CDC6,E2F1,E2F7,E2F8,HIST1H1D,HS6ST3,KIF15,MCM4,PAQR4,PKMYT1,PLK4,RAD51	0.00201563
14	191	263	14	V$E2F_Q4	1.14921e-05	ATAD2,CDC6,CDT1,CLSPN,E2F1,E2F7,E2F8,HS6ST3,KIAA0101,MCM4,PAQR4,PKMYT1,RAD51,RRM2	0.00124285
14	189	263	14	V$E2F_Q6	1.01914e-05	ATAD2,CDC6,CDT1,CLSPN,E2F1,E2F7,E2F8,HS6ST3,KIAA0101,MCM4,PAQR4,PKMYT1,RAD51,RRM2	0.00124285
14	206	263	14	V$E2F1_Q3	2.69087e-05	ATAD2,CDC6,CLSPN,E2F1,E2F7,E2F8,HIST1H1D,HS6ST3,KIAA0101,KIF15,PAQR4,PKMYT1,PLK4,RRM2	0.00195357
14	197	263	11	V$E2F1_Q4	0.00103364	CDC6,CIT,CLSPN,E2F1,E2F7,E2F8,HS6ST3,MCM4,MELK,PKMYT1,RAD51	0.0357344
14	188	263	13	V$E2F1_Q6	4.35901e-05	ATAD2,CDC6,CDT1,CLSPN,E2F1,E2F7,E2F8,HS6ST3,KIAA0101,MCM4,PAQR4,PKMYT1,RRM2	0.00207742
14	194	263	14	V$E2F_03	1.37187e-05	ATAD2,CDC6,E2F1,E2F7,E2F8,HIST1H1D,KIAA0101,MCM4,MELK,PAQR4,PKMYT1,PLK4,RAD51,RET	0.00124285
14	190	263	13	V$E2F1DP1_01	4.86448e-05	ATAD2,CDC6,CLSPN,E2F1,E2F7,E2F8,HS6ST3,KIAA0101,MCM4,PAQR4,PKMYT1,RET,RRM2	0.00207742
14	190	263	13	V$E2F1DP2_01	4.86448e-05	ATAD2,CDC6,CLSPN,E2F1,E2F7,E2F8,HS6ST3,KIAA0101,MCM4,PAQR4,PKMYT1,RET,RRM2	0.00207742
14	193	263	13	V$E2F4DP1_01	5.71826e-05	ATAD2,CDC6,CLSPN,E2F1,E2F7,E2F8,HS6ST3,KIAA0101,MCM4,PAQR4,PKMYT1,RET,RRM2	0.00230636
14	190	263	13	V$E2F4DP2_01	4.86448e-05	ATAD2,CDC6,CLSPN,E2F1,E2F7,E2F8,HS6ST3,KIAA0101,MCM4,PAQR4,PKMYT1,RET,RRM2	0.00207742
14	190	263	14	V$E2F1DP1RB_01	1.08244e-05	ATAD2,CDC6,CDT1,CLSPN,E2F1,E2F7,E2F8,HS6ST3,KIAA0101,PAQR4,PKMYT1,RAD51,RET,RRM2	0.00124285
14	193	263	14	V$E2F_Q3_01	1.29375e-05	ATAD2,CDC6,E2F1,E2F7,E2F8,GATA3,HIST1H1D,HS6ST3,KIAA0101,MCM4,MELK,PAQR4,PKMYT1,RAD51	0.00124285
14	196	263	14	V$E2F_Q4_01	1.54072e-05	ATAD2,CDC6,E2F1,E2F7,E2F8,GATA3,HIST1H1D,KIAA0101,MCM4,MELK,PAQR4,PKMYT1,PLK4,RAD51	0.00124285
14	193	263	14	V$E2F_Q6_01	1.29375e-05	ATAD2,CDC6,E2F1,E2F7,E2F8,HIST1H1D,KIAA0101,MCM4,MELK,PAQR4,PKMYT1,PLK4,RAD51,RRM2	0.00124285
14	186	263	12	V$E2F1_Q4_01	0.000165401	ATAD2,CDC6,E2F1,E2F8,GATA3,HIST1H1D,KIAA0101,MCM4,MELK,PAQR4,PKMYT1,RAD51	0.00600406
14	59	263	9	KRCTCNNNNMANAGC_UNKNOWN	1.14714e-06	HIST1H1B,HIST1H1D,HIST1H2AG,HIST1H2AL,HIST1H2AM,HIST1H2BD,HIST1H2BF,HIST1H3H,UBE2C	0.000556632
14	114	263	8	TTTNNANAGCYR_UNKNOWN	0.00118051	HIST1H1B,HIST1H1D,HIST1H2AG,HIST1H2AL,HIST1H2AM,HIST1H2BD,HIST1H2BF,HIST1H3H	0.0389568
14	133	263	11	SGCGSSAAA_V$E2F1DP2_01	3.33161e-05	ATAD2,CDC6,CLSPN,E2F1,E2F8,KIAA0101,MCM4,PAQR4,PKMYT1,RET,RRM2	0.00201563
15	165	290	13	V$HEN1_01	3.06426e-05	ARTN,CREB3L1,FOXA1,GRIN2D,KRT8,LOXL1,LSR,LYPD1,RAB25,SCRT2,SPAG6,TMEM125,TRERF1	0.00556164
15	209	290	15	V$NFY_Q6	2.29924e-05	BUB1,CENPF,CIT,CKS2,COL1A1,COX6A2,CRABP2,HIST1H2AB,IER5L,LHX1,NEK2,PIK3R3,POU3F3,TDO2,WNT3	0.00556164
15	198	290	13	V$NFY_C	0.000196968	C1QTNF6,CELSR3,CKS2,COL1A1,FBXL8,IER5L,LHX1,NEUROG3,POU3F3,SPC25,UBE2C,UHRF1,WNT3	0.0285998
15	211	290	13	V$NFY_01	0.000365841	CIT,CKS2,COL1A1,FA2H,GRHL2,LHX1,NEK2,NEUROG3,PIK3R3,POU3F3,TACC3,TDO2,WNT3	0.0442668
15	59	290	14	KRCTCNNNNMANAGC_UNKNOWN	8.14238e-12	HIST1H1B,HIST1H1D,HIST1H1E,HIST1H2AB,HIST1H2AD,HIST1H2AH,HIST1H2AL,HIST1H2AM,HIST1H2BD,HIST1H2BH,HIST1H2BN,HIST1H3J,HIST2H2AC,UBE2C	5.91136e-09
15	114	290	14	TTTNNANAGCYR_UNKNOWN	7.07424e-08	HIST1H1B,HIST1H1D,HIST1H1E,HIST1H2AB,HIST1H2AD,HIST1H2AH,HIST1H2AL,HIST1H2AM,HIST1H2BD,HIST1H2BH,HIST1H2BN,HIST1H3J,HIST2H2AC,OLR1	2.56795e-05
17	190	279	18	V$E2F_02	3.21277e-08	ARHGAP11A,ATAD2,ATAD5,CDC6,CDCA7,CLSPN,E2F7,E2F8,EZH2,FBXO5,GAPDH,IL4I1,KIAA0101,MCM4,PAQR4,PKMYT1,RRM2,STMN1	2.59163e-06
17	209	279	15	V$NFY_Q6	1.45979e-05	BRIP1,BUB1,CENPF,CIT,CKS2,E2F8,ENTPD7,IBSP,LRP8,NEK2,OSM,RACGAP1,TDO2,TOP2A,TTK	0.000588781
17	183	279	16	V$E2F_Q3	5.68628e-07	ARHGAP11A,ATAD2,CDC6,CDCA7,E2F7,E2F8,EZH2,FBXO5,GAPDH,KIF15,MCM4,PAQR4,PKMYT1,PLK4,RAD51,STMN1	3.17557e-05
17	191	279	19	V$E2F_Q4	5.88966e-09	ARHGAP11A,ATAD2,ATAD5,CDC6,CDCA7,CLSPN,E2F7,E2F8,EZH2,FBXO5,GAPDH,IL4I1,KIAA0101,MCM4,PAQR4,PKMYT1,RAD51,RRM2,STMN1	2.13795e-06
17	189	279	19	V$E2F_Q6	4.94272e-09	ARHGAP11A,ATAD2,ATAD5,CDC6,CDCA7,CLSPN,E2F7,E2F8,EZH2,FBXO5,GAPDH,IL4I1,KIAA0101,MCM4,PAQR4,PKMYT1,RAD51,RRM2,STMN1	2.13795e-06
17	206	279	19	V$E2F1_Q3	2.04455e-08	ARHGAP11A,ATAD2,ATAD5,CDC6,CDCA7,CLSPN,E2F7,E2F8,EZH2,FBXO5,GAPDH,IL4I1,KIAA0101,KIF15,PAQR4,PKMYT1,PLK4,RRM2,STMN1	2.59163e-06
17	197	279	13	V$E2F1_Q4	0.000127843	CDC6,CHTF18,CIT,CLSPN,E2F7,E2F8,EZH2,FBXO5,MCM4,MELK,PKMYT1,RAD51,STMN1	0.0046407
17	188	279	18	V$E2F1_Q6	2.72474e-08	ARHGAP11A,ATAD2,ATAD5,CDC6,CDCA7,CLSPN,E2F7,E2F8,EZH2,FBXO5,GAPDH,IL4I1,KIAA0101,MCM4,PAQR4,PKMYT1,RRM2,STMN1	2.59163e-06
17	194	279	16	V$E2F_03	1.24288e-06	ATAD2,CDC6,CDCA7,E2F7,E2F8,EZH2,FBXO5,GAPDH,KIAA0101,MCM4,MELK,PAQR4,PKMYT1,PLK4,RAD51,STMN1	6.01555e-05
17	190	279	18	V$E2F1DP1_01	3.21277e-08	ARHGAP11A,ATAD2,ATAD5,CDC6,CDCA7,CLSPN,E2F7,E2F8,EZH2,FBXO5,GAPDH,IL4I1,KIAA0101,MCM4,PAQR4,PKMYT1,RRM2,STMN1	2.59163e-06
17	190	279	18	V$E2F1DP2_01	3.21277e-08	ARHGAP11A,ATAD2,ATAD5,CDC6,CDCA7,CLSPN,E2F7,E2F8,EZH2,FBXO5,GAPDH,IL4I1,KIAA0101,MCM4,PAQR4,PKMYT1,RRM2,STMN1	2.59163e-06
17	193	279	18	V$E2F4DP1_01	4.09668e-08	ARHGAP11A,ATAD2,ATAD5,CDC6,CDCA7,CLSPN,E2F7,E2F8,EZH2,FBXO5,GAPDH,IL4I1,KIAA0101,MCM4,PAQR4,PKMYT1,RRM2,STMN1	2.70381e-06
17	190	279	18	V$E2F4DP2_01	3.21277e-08	ARHGAP11A,ATAD2,ATAD5,CDC6,CDCA7,CLSPN,E2F7,E2F8,EZH2,FBXO5,GAPDH,IL4I1,KIAA0101,MCM4,PAQR4,PKMYT1,RRM2,STMN1	2.59163e-06
17	190	279	18	V$E2F1DP1RB_01	3.21277e-08	ARHGAP11A,ATAD2,ATAD5,CDC6,CDCA7,CLSPN,E2F7,E2F8,EZH2,FBXO5,GAPDH,IL4I1,KIAA0101,PAQR4,PKMYT1,RAD51,RRM2,STMN1	2.59163e-06
17	193	279	16	V$E2F_Q3_01	1.16038e-06	ARHGAP11A,ATAD2,CDC6,CDCA7,E2F7,E2F8,EZH2,FBXO5,GAPDH,KIAA0101,MCM4,MELK,PAQR4,PKMYT1,RAD51,STMN1	6.01555e-05
17	196	279	17	V$E2F_Q4_01	2.8105e-07	ARHGAP11A,ATAD2,CDC6,CDCA7,E2F7,E2F8,EZH2,FBXO5,GAPDH,KIAA0101,MCM4,MELK,PAQR4,PKMYT1,PLK4,RAD51,STMN1	1.70035e-05
17	193	279	18	V$E2F_Q6_01	4.09668e-08	ARHGAP11A,ATAD2,CDC6,CDCA7,E2F7,E2F8,EZH2,FBXO5,GAPDH,KIAA0101,MCM4,MELK,PAQR4,PKMYT1,PLK4,RAD51,RRM2,STMN1	2.70381e-06
17	186	279	15	V$E2F1_Q4_01	3.5461e-06	ARHGAP11A,ATAD2,CDC6,CDCA7,E2F8,EZH2,FBXO5,GAPDH,KIAA0101,MCM4,MELK,PAQR4,PKMYT1,RAD51,STMN1	0.000151439
17	191	279	13	V$E2F1_Q6_01	9.36037e-05	ARHGAP11A,ATAD2,ATAD5,CDCA7,CLSPN,E2F8,EZH2,FBXO5,MCM4,PAQR4,PKMYT1,RAD51,STMN1	0.00357665
17	133	279	13	SGCGSSAAA_V$E2F1DP2_01	1.91023e-06	ATAD2,ATAD5,CDC6,CDCA7,CLSPN,E2F8,FBXO5,IL4I1,KIAA0101,MCM4,PAQR4,PKMYT1,RRM2	8.66766e-05
19	190	233	10	V$E2F_02	0.00109256	ARHGAP11A,CDC6,CLSPN,E2F7,E2F8,HS6ST3,KIAA0101,PAQR4,PKMYT1,RRM2	0.0495748
19	209	233	13	V$NFY_Q6	3.74266e-05	BRIP1,BUB1,CDH1,CENPF,CKS2,COL1A1,E2F8,IBSP,NEK2,PBX1,RACGAP1,TOP2A,TTK	0.0104977
19	183	233	11	V$E2F_Q3	0.000200537	ARHGAP11A,CDC6,E2F7,E2F8,HIST1H1D,HS6ST3,KIF15,PAQR4,PKMYT1,PLK4,RAD51	0.0207986
19	191	233	11	V$E2F_Q4	0.000290496	ARHGAP11A,CDC6,CLSPN,E2F7,E2F8,HS6ST3,KIAA0101,PAQR4,PKMYT1,RAD51,RRM2	0.02109
19	189	233	11	V$E2F_Q6	0.000265314	ARHGAP11A,CDC6,CLSPN,E2F7,E2F8,HS6ST3,KIAA0101,PAQR4,PKMYT1,RAD51,RRM2	0.02109
19	206	233	13	V$E2F1_Q3	3.21882e-05	ARHGAP11A,CDC6,CLSPN,E2F7,E2F8,HIST1H1D,HS6ST3,KIAA0101,KIF15,PAQR4,PKMYT1,PLK4,RRM2	0.0104977
19	188	233	10	V$E2F1_Q6	0.00100817	ARHGAP11A,CDC6,CLSPN,E2F7,E2F8,HS6ST3,KIAA0101,PAQR4,PKMYT1,RRM2	0.0495748
19	190	233	10	V$E2F1DP1_01	0.00109256	ARHGAP11A,CDC6,CLSPN,E2F7,E2F8,HS6ST3,KIAA0101,PAQR4,PKMYT1,RRM2	0.0495748
19	190	233	10	V$E2F1DP2_01	0.00109256	ARHGAP11A,CDC6,CLSPN,E2F7,E2F8,HS6ST3,KIAA0101,PAQR4,PKMYT1,RRM2	0.0495748
19	190	233	10	V$E2F4DP2_01	0.00109256	ARHGAP11A,CDC6,CLSPN,E2F7,E2F8,HS6ST3,KIAA0101,PAQR4,PKMYT1,RRM2	0.0495748
19	190	233	11	V$E2F1DP1RB_01	0.000277664	ARHGAP11A,CDC6,CLSPN,E2F7,E2F8,HS6ST3,KIAA0101,PAQR4,PKMYT1,RAD51,RRM2	0.02109
19	193	233	12	V$E2F_Q3_01	7.48322e-05	ARHGAP11A,CDC6,E2F7,E2F8,GATA3,HIST1H1D,HS6ST3,KIAA0101,MELK,PAQR4,PKMYT1,RAD51	0.0104977
19	196	233	12	V$E2F_Q4_01	8.67578e-05	ARHGAP11A,CDC6,E2F7,E2F8,GATA3,HIST1H1D,KIAA0101,MELK,PAQR4,PKMYT1,PLK4,RAD51	0.0104977
19	193	233	12	V$E2F_Q6_01	7.48322e-05	ARHGAP11A,CDC6,E2F7,E2F8,HIST1H1D,KIAA0101,MELK,PAQR4,PKMYT1,PLK4,RAD51,RRM2	0.0104977
19	186	233	10	V$E2F1_Q4_01	0.000929199	ARHGAP11A,CDC6,E2F8,GATA3,HIST1H1D,KIAA0101,MELK,PAQR4,PKMYT1,RAD51	0.0495748
19	59	233	7	KRCTCNNNNMANAGC_UNKNOWN	4.51919e-05	HIST1H1B,HIST1H1D,HIST1H2AG,HIST1H3G,HIST1H3H,HIST2H2AC,UBE2C	0.0104977
22	222	260	14	V$AREB6_03	5.39933e-05	CRB3,ERBB3,FOXA1,FUT8,KCNJ11,KRT8,LLGL2,LSR,NPNT,PPM1J,PRR15,PVRL4,SKAP1,SLC16A6	0.0391991
24	190	182	13	V$E2F_02	8.9937e-07	ARHGAP11A,ATAD2,CDC6,CLSPN,E2F7,E2F8,IL4I1,KIAA0101,MCM4,PAQR4,PKMYT1,RRM2,STMN1	6.52943e-05
24	209	182	13	V$NFY_Q6	2.61921e-06	BUB1,CENPF,CIT,CKS2,COL1A1,E2F8,IBSP,LRP8,NEK2,RACGAP1,TDO2,TOP2A,TTK	0.000146273
24	198	182	10	V$NFY_C	0.000218012	CKS2,COL1A1,KIF20A,KIF23,LRP8,PRDM13,RACGAP1,SPC25,UBE2C,UHRF1	0.00719441
24	211	182	12	V$NFY_01	1.59049e-05	CIT,CKS2,COL1A1,KIF23,LRP8,NEK2,PLK1,RACGAP1,SGOL2,STMN1,TACC3,TDO2	0.000641496
24	183	182	12	V$E2F_Q3	3.72752e-06	ARHGAP11A,ATAD2,CDC6,E2F7,E2F8,KIF15,MCM4,PAQR4,PKMYT1,PLK4,RAD51,STMN1	0.000193299
24	191	182	15	V$E2F_Q4	2.02481e-08	ARHGAP11A,ATAD2,CDC6,CDT1,CLSPN,E2F7,E2F8,IL4I1,KIAA0101,MCM4,PAQR4,PKMYT1,RAD51,RRM2,STMN1	7.35006e-06
24	189	182	15	V$E2F_Q6	1.75676e-08	ARHGAP11A,ATAD2,CDC6,CDT1,CLSPN,E2F7,E2F8,IL4I1,KIAA0101,MCM4,PAQR4,PKMYT1,RAD51,RRM2,STMN1	7.35006e-06
24	206	182	14	V$E2F1_Q3	3.66363e-07	ARHGAP11A,ATAD2,CDC6,CLSPN,E2F7,E2F8,IL4I1,KIAA0101,KIF15,PAQR4,PKMYT1,PLK4,RRM2,STMN1	4.433e-05
24	197	182	10	V$E2F1_Q4	0.000209264	CDC6,CIT,CLSPN,E2F7,E2F8,MCM4,MELK,PKMYT1,RAD51,STMN1	0.00719441
24	188	182	14	V$E2F1_Q6	1.18803e-07	ARHGAP11A,ATAD2,CDC6,CDT1,CLSPN,E2F7,E2F8,IL4I1,KIAA0101,MCM4,PAQR4,PKMYT1,RRM2,STMN1	2.38883e-05
24	194	182	12	V$E2F_03	6.79876e-06	ATAD2,CDC6,E2F7,E2F8,KIAA0101,MCM4,MELK,PAQR4,PKMYT1,PLK4,RAD51,STMN1	0.000308494
24	190	182	13	V$E2F1DP1_01	8.9937e-07	ARHGAP11A,ATAD2,CDC6,CLSPN,E2F7,E2F8,IL4I1,KIAA0101,MCM4,PAQR4,PKMYT1,RRM2,STMN1	6.52943e-05
24	190	182	13	V$E2F1DP2_01	8.9937e-07	ARHGAP11A,ATAD2,CDC6,CLSPN,E2F7,E2F8,IL4I1,KIAA0101,MCM4,PAQR4,PKMYT1,RRM2,STMN1	6.52943e-05
24	193	182	13	V$E2F4DP1_01	1.07386e-06	ARHGAP11A,ATAD2,CDC6,CLSPN,E2F7,E2F8,IL4I1,KIAA0101,MCM4,PAQR4,PKMYT1,RRM2,STMN1	7.08748e-05
24	190	182	13	V$E2F4DP2_01	8.9937e-07	ARHGAP11A,ATAD2,CDC6,CLSPN,E2F7,E2F8,IL4I1,KIAA0101,MCM4,PAQR4,PKMYT1,RRM2,STMN1	6.52943e-05
24	190	182	14	V$E2F1DP1RB_01	1.35495e-07	ARHGAP11A,ATAD2,CDC6,CDT1,CLSPN,E2F7,E2F8,IL4I1,KIAA0101,PAQR4,PKMYT1,RAD51,RRM2,STMN1	2.38883e-05
24	217	182	11	V$NFY_Q6_01	0.000102246	CIT,COL1A1,DHTKD1,E2F8,KIF20A,LRP8,NEK2,NUAK2,PLK1,RACGAP1,STMN1	0.00371154
24	193	182	12	V$E2F_Q3_01	6.44863e-06	ARHGAP11A,ATAD2,CDC6,E2F7,E2F8,KIAA0101,MCM4,MELK,PAQR4,PKMYT1,RAD51,STMN1	0.000308494
24	196	182	13	V$E2F_Q4_01	1.27792e-06	ARHGAP11A,ATAD2,CDC6,E2F7,E2F8,KIAA0101,MCM4,MELK,PAQR4,PKMYT1,PLK4,RAD51,STMN1	7.7314e-05
24	193	182	14	V$E2F_Q6_01	1.6452e-07	ARHGAP11A,ATAD2,CDC6,E2F7,E2F8,KIAA0101,MCM4,MELK,PAQR4,PKMYT1,PLK4,RAD51,RRM2,STMN1	2.38883e-05
24	186	182	11	V$E2F1_Q4_01	2.5201e-05	ARHGAP11A,ATAD2,CDC6,E2F8,KIAA0101,MCM4,MELK,PAQR4,PKMYT1,RAD51,STMN1	0.000962942
24	191	182	9	V$E2F1_Q6_01	0.000742663	ARHGAP11A,ATAD2,CLSPN,E2F8,MCM4,PAQR4,PKMYT1,RAD51,STMN1	0.0234423
24	133	182	10	SGCGSSAAA_V$E2F1DP2_01	7.37065e-06	ATAD2,CDC6,CLSPN,E2F8,IL4I1,KIAA0101,MCM4,PAQR4,PKMYT1,RRM2	0.00031477
26	58	252	6	V$E2F_01	0.000520508	E2F7,H2AFX,HIST1H2AM,HIST1H2BK,MCM2,MCM4	0.01643
26	190	252	15	V$E2F_02	1.31141e-06	ARHGAP11A,ATAD2,CDC6,CLSPN,E2F7,E2F8,HIST1H2BK,HOXC10,IL4I1,KIAA0101,MCM2,MCM4,PAQR4,PKMYT1,RRM2	6.34723e-05
26	209	252	15	V$NFY_Q6	4.29431e-06	BRIP1,BUB1,CENPF,CIT,CKS2,CRABP2,E2F8,ENTPD7,HIST1H2AB,NEK2,RACGAP1,SIX1,TDO2,TOP2A,TTK	0.000173499
26	183	252	14	V$E2F_Q3	4.30163e-06	ARHGAP11A,ATAD2,CDC6,E2F7,E2F8,HIST1H2BI,HIST1H2BK,KIF15,MCM2,MCM4,PAQR4,PKMYT1,RAD51,SLC38A1	0.000173499
26	191	252	17	V$E2F_Q4	4.44953e-08	ARHGAP11A,ATAD2,CDC6,CLSPN,E2F7,E2F8,HIST1H2BK,HOXC10,IL4I1,KIAA0101,MCM2,MCM4,PAQR4,PKMYT1,RAD51,RRM2,SLC38A1	7.53379e-06
26	189	252	17	V$E2F_Q6	3.80801e-08	ARHGAP11A,ATAD2,CDC6,CLSPN,E2F7,E2F8,HIST1H2BK,HOXC10,IL4I1,KIAA0101,MCM2,MCM4,PAQR4,PKMYT1,RAD51,RRM2,SLC38A1	7.53379e-06
26	206	252	16	V$E2F1_Q3	7.19312e-07	ARHGAP11A,ATAD2,CDC6,CLSPN,E2F7,E2F8,HIST1H2BI,HIST1H2BK,HOXC10,IL4I1,KIAA0101,KIF15,MCM2,PAQR4,PKMYT1,RRM2	5.22221e-05
26	197	252	11	V$E2F1_Q4	0.000728987	CBX4,CDC6,CIT,CLSPN,E2F7,E2F8,MCM4,MELK,PKMYT1,RAD51,SLC38A1	0.0211698
26	188	252	15	V$E2F1_Q6	1.14725e-06	ARHGAP11A,ATAD2,CDC6,CLSPN,E2F7,E2F8,HIST1H2BK,HOXC10,IL4I1,KIAA0101,MCM2,MCM4,PAQR4,PKMYT1,RRM2	6.34723e-05
26	194	252	12	V$E2F_03	0.000164821	ATAD2,CDC6,E2F7,E2F8,HIST1H2BI,KIAA0101,MCM2,MCM4,MELK,PAQR4,PKMYT1,RAD51	0.00598301
26	190	252	15	V$E2F1DP1_01	1.31141e-06	ARHGAP11A,ATAD2,CDC6,CLSPN,E2F7,E2F8,HIST1H2BK,HOXC10,IL4I1,KIAA0101,MCM2,MCM4,PAQR4,PKMYT1,RRM2	6.34723e-05
26	190	252	15	V$E2F1DP2_01	1.31141e-06	ARHGAP11A,ATAD2,CDC6,CLSPN,E2F7,E2F8,HIST1H2BK,HOXC10,IL4I1,KIAA0101,MCM2,MCM4,PAQR4,PKMYT1,RRM2	6.34723e-05
26	193	252	15	V$E2F4DP1_01	1.59736e-06	ARHGAP11A,ATAD2,CDC6,CLSPN,E2F7,E2F8,HIST1H2BK,HOXC10,IL4I1,KIAA0101,MCM2,MCM4,PAQR4,PKMYT1,RRM2	7.24804e-05
26	190	252	15	V$E2F4DP2_01	1.31141e-06	ARHGAP11A,ATAD2,CDC6,CLSPN,E2F7,E2F8,HIST1H2BK,HOXC10,IL4I1,KIAA0101,MCM2,MCM4,PAQR4,PKMYT1,RRM2	6.34723e-05
26	190	252	16	V$E2F1DP1RB_01	2.40511e-07	ARHGAP11A,ATAD2,CDC6,CLSPN,E2F7,E2F8,HIST1H2BK,HOXC10,IL4I1,KIAA0101,MCM2,PAQR4,PKMYT1,RAD51,RRM2,SLC38A1	2.49444e-05
26	193	252	17	V$E2F_Q3_01	5.18856e-08	ARHGAP11A,ATAD2,CDC6,E2F7,E2F8,GATA3,HIST1H2BI,HIST1H2BK,HOXC10,KIAA0101,MCM2,MCM4,MELK,PAQR4,PKMYT1,RAD51,SLC38A1	7.53379e-06
26	196	252	16	V$E2F_Q4_01	3.6758e-07	ARHGAP11A,ATAD2,CDC6,E2F7,E2F8,GATA3,HIST1H2BI,HOXC10,KIAA0101,MCM2,MCM4,MELK,PAQR4,PKMYT1,RAD51,SLC38A1	3.33579e-05
26	193	252	14	V$E2F_Q6_01	7.96691e-06	ARHGAP11A,ATAD2,CDC6,E2F7,E2F8,HIST1H2BI,KIAA0101,MCM2,MCM4,MELK,PAQR4,PKMYT1,RAD51,RRM2	0.00030442
26	186	252	16	V$E2F1_Q4_01	1.79545e-07	ARHGAP11A,ATAD2,CDC6,E2F8,GATA3,HIST1H2BI,HIST1H2BK,HOXC10,KIAA0101,MCM2,MCM4,MELK,PAQR4,PKMYT1,RAD51,SLC38A1	2.1725e-05
26	191	252	11	V$E2F1_Q6_01	0.000563533	ARHGAP11A,ATAD2,CLSPN,E2F8,HIST1H2BK,HOXC10,MCM2,MCM4,PAQR4,PKMYT1,RAD51	0.0170469
26	59	252	26	KRCTCNNNNMANAGC_UNKNOWN	0	HIST1H1B,HIST1H1C,HIST1H1E,HIST1H2AB,HIST1H2AD,HIST1H2AG,HIST1H2AL,HIST1H2AM,HIST1H2BB,HIST1H2BD,HIST1H2BE,HIST1H2BF,HIST1H2BG,HIST1H2BH,HIST1H2BK,HIST1H2BL,HIST1H2BM,HIST1H2BN,HIST1H3D,HIST1H3H,HIST2H2AB,HIST2H2AC,HIST2H2BE,HIST3H2A,HIST3H2BB,UBE2C	0
26	114	252	26	TTTNNANAGCYR_UNKNOWN	0	HIST1H1B,HIST1H1C,HIST1H1E,HIST1H2AB,HIST1H2AD,HIST1H2AG,HIST1H2AL,HIST1H2AM,HIST1H2BB,HIST1H2BD,HIST1H2BE,HIST1H2BF,HIST1H2BG,HIST1H2BH,HIST1H2BK,HIST1H2BL,HIST1H2BN,HIST1H3D,HIST1H3H,HIST2H2AB,HIST2H2AC,HIST2H2BE,HIST3H2A,HIST3H2BB,LHX2,OLR1	0
26	55	252	6	YAATNANRNNNCAG_UNKNOWN	0.000389498	HIST1H1E,HIST1H2BD,NUSAP1,OIP5,PITX1,SIX1	0.0133528
26	133	252	13	SGCGSSAAA_V$E2F1DP2_01	6.0942e-07	ATAD2,CDC6,CLSPN,E2F8,HIST1H2BK,HOXC10,IL4I1,KIAA0101,MCM2,MCM4,PAQR4,PKMYT1,RRM2	4.91598e-05
27	100	270	8	V$CDPCR1_01	0.000590985	E2F8,EEF1A2,FGF12,HOXB2,MGAT5B,NOL4,PFN2,SLC12A5	0.0318242
27	188	270	12	V$CDPCR3HD_01	0.000232985	E2F8,EEF1A2,EYA1,HAPLN1,HOXB2,KCNH2,MGAT5B,MYT1,NOL4,PFN2,SLC12A5,VGF	0.0187941
27	223	270	12	V$CREB_Q4	0.00107286	ASPHD1,CASC5,CHGB,LETM2,NOL4,PCSK1,RAB3A,RUNDC3A,SCAMP5,SCG2,SEZ6L2,SNAP25	0.0431177
27	211	270	12	V$CREBP1_Q2	0.000661907	ASPHD1,CHGB,GNG4,LETM2,NOL4,PCSK1,RUNDC3A,SCAMP5,SCG2,SEZ6L2,SNAP25,VGF	0.0318242
27	207	270	12	V$MYOD_Q6	0.000558535	DSCAML1,HES6,HMP19,HS6ST3,KCNH2,MANEAL,MMP11,NOL4,RIMS2,SCG2,SLC12A5,SYT4	0.0318242
27	70	270	11	CAGNWMCNNNGAC_UNKNOWN	6.90575e-08	CHGA,CHGB,CHRNB2,FAM57B,GPRIN1,MGAT5B,NEFH,OGDHL,PAQR4,SLC12A5,SYT4	1.25339e-05
27	90	270	20	V$NRSF_01	2.22045e-16	CHGA,CHRNB2,CRYBA2,FAM57B,FGF12,GDAP1L1,GPRIN1,LHFPL5,MGAT5B,NEFH,OGDHL,PAQR4,PCSK2,RUNDC3A,SCAMP5,SEZ6,SLC12A5,SNAP25,SYT4,VGF	1.61204e-13
27	201	270	11	V$NKX61_01	0.00150081	CGA,EYA1,FGF12,MYT1,PCSK2,PLCD4,PPM1E,RAB3C,RIMS2,SEZ6L,UBE2C	0.04925
27	183	270	13	V$E2F_Q3	4.31912e-05	ARHGAP11A,CDC6,E2F8,HIST1H1D,HIST1H2BI,HS6ST3,INSM1,KIF15,NOL4,PAQR4,PCSK1,RAD51,SEZ6	0.00522614
27	194	270	11	V$E2F_03	0.00112842	CDC6,E2F8,HIST1H1D,HIST1H2BI,LRRC56,MELK,NRIP3,PAQR4,PCSK1,RAD51,SEZ6	0.0431177
27	200	270	14	V$ATF1_Q6	2.58976e-05	ASPHD1,CENPE,CHGB,NOL4,NRXN1,PCSK1,PRDM12,RUNDC3A,SCAMP5,SCG2,SEZ6L2,SNAP25,SYT13,VGF	0.00376033
27	233	270	12	V$E4F1_Q6	0.00156026	ANKS1B,ASPHD1,CHGB,FOXA1,GNG4,LETM2,NOL4,RUNDC3A,SCAMP5,SCG2,SEZ6L2,TSPAN13	0.04925
27	208	270	12	V$OCT_Q6	0.000583009	EYA1,FGF12,HIST1H2BB,HIST1H2BM,HIST2H2BE,MGAT5B,NRXN1,NXPH1,RAB26,TPD52,TSPAN13,UBE2S	0.0318242
27	193	270	12	V$E2F_Q3_01	0.000296667	ARHGAP11A,CDC6,CHGB,E2F8,HIST1H1D,HIST1H2BI,HS6ST3,INSM1,MELK,PAQR4,PCSK1,RAD51	0.021538
27	211	270	12	V$AP4_Q6_01	0.000661907	ANK1,CCNE2,EYA1,FGF12,HES6,HIST1H2BB,IGF1R,KIRREL2,MLLT11,NOL4,RAB3A,SEZ6	0.0318242
27	186	270	11	V$E2F1_Q4_01	0.000799676	ARHGAP11A,CDC6,CHGB,E2F8,HIST1H1D,HIST1H2BI,INSM1,MELK,PAQR4,PCSK1,RAD51	0.0341509
27	59	270	17	KRCTCNNNNMANAGC_UNKNOWN	4.44089e-16	HIST1H1C,HIST1H1D,HIST1H2AM,HIST1H2BB,HIST1H2BD,HIST1H2BE,HIST1H2BF,HIST1H2BG,HIST1H2BH,HIST1H2BL,HIST1H2BM,HIST1H2BN,HIST1H3H,HIST2H2BE,HIST3H2BB,SEZ6,UBE2C	1.61204e-13
27	114	270	14	TTTNNANAGCYR_UNKNOWN	2.89725e-08	HIST1H1C,HIST1H1D,HIST1H2AM,HIST1H2BB,HIST1H2BD,HIST1H2BE,HIST1H2BF,HIST1H2BG,HIST1H2BH,HIST1H2BL,HIST1H2BN,HIST1H3H,HIST2H2BE,HIST3H2BB	7.01135e-06
27	198	270	11	TGACGTCA_V$ATF3_Q6	0.0013305	ASPHD1,CENPE,CHGB,NOL4,PCSK1,RUNDC3A,SCAMP5,SCG2,SEZ6L2,SNAP25,VGF	0.0459971
30	209	278	15	V$NFY_Q6	1.39907e-05	BUB1,CENPF,CIT,CKS2,CLIC6,COL1A1,FDXR,IBSP,IER5L,MRPS30,NEK2,SLC4A7,TDO2,TOP2A,TTK	0.0101572
32	190	276	13	V$E2F_02	7.957e-05	CDC6,CLSPN,E2F1,E2F8,HOXC10,HS6ST3,IER5L,KIAA0101,MCM4,PAQR4,PKMYT1,RET,RRM2	0.00412627
32	209	276	15	V$NFY_Q6	1.2843e-05	BRIP1,BUB1,CDH1,CENPF,CKS2,COL1A1,E2F8,ENTPD7,IBSP,IER5L,NEK2,RACGAP1,TDO2,TOP2A,TTK	0.00201458
32	211	276	12	V$NFY_01	0.000802476	CDH1,CKS2,COL1A1,FA2H,HOXB13,KIF23,NEK2,RACGAP1,SGOL2,TACC3,TDO2,UTP18	0.0291299
32	183	276	12	V$E2F_Q3	0.000222178	CDC6,CTNND2,E2F1,E2F8,HS6ST3,IER5L,KIF15,MCM4,PAQR4,PKMYT1,PLK4,RAD51	0.00848952
32	191	276	14	V$E2F_Q4	1.97522e-05	CDC6,CLSPN,CTNND2,E2F1,E2F8,HOXC10,HS6ST3,IER5L,KIAA0101,MCM4,PAQR4,PKMYT1,RAD51,RRM2	0.00201458
32	189	276	14	V$E2F_Q6	1.7546e-05	CDC6,CLSPN,CTNND2,E2F1,E2F8,HOXC10,HS6ST3,IER5L,KIAA0101,MCM4,PAQR4,PKMYT1,RAD51,RRM2	0.00201458
32	206	276	13	V$E2F1_Q3	0.000179203	CDC6,CLSPN,E2F1,E2F8,HOXC10,HS6ST3,IER5L,KIAA0101,KIF15,PAQR4,PKMYT1,PLK4,RRM2	0.00722786
32	197	276	13	V$E2F1_Q4	0.000114774	CBX4,CDC6,CDH2,CLSPN,CTNND2,E2F1,E2F8,HS6ST3,MCM4,MELK,PKMYT1,PPP1R9B,RAD51	0.00490153
32	188	276	13	V$E2F1_Q6	7.14204e-05	CDC6,CLSPN,CTNND2,E2F1,E2F8,HOXC10,HS6ST3,IER5L,KIAA0101,MCM4,PAQR4,PKMYT1,RRM2	0.00412627
32	194	276	13	V$E2F_03	9.83151e-05	CDC6,E2F1,E2F8,IER5L,KIAA0101,MCM4,MELK,PAQR4,PKMYT1,PLK4,PPP1R9B,RAD51,RET	0.00446105
32	190	276	13	V$E2F1DP1_01	7.957e-05	CDC6,CLSPN,E2F1,E2F8,HOXC10,HS6ST3,IER5L,KIAA0101,MCM4,PAQR4,PKMYT1,RET,RRM2	0.00412627
32	190	276	13	V$E2F1DP2_01	7.957e-05	CDC6,CLSPN,E2F1,E2F8,HOXC10,HS6ST3,IER5L,KIAA0101,MCM4,PAQR4,PKMYT1,RET,RRM2	0.00412627
32	193	276	13	V$E2F4DP1_01	9.33031e-05	CDC6,CLSPN,E2F1,E2F8,HOXC10,HS6ST3,IER5L,KIAA0101,MCM4,PAQR4,PKMYT1,RET,RRM2	0.00446105
32	190	276	13	V$E2F4DP2_01	7.957e-05	CDC6,CLSPN,E2F1,E2F8,HOXC10,HS6ST3,IER5L,KIAA0101,MCM4,PAQR4,PKMYT1,RET,RRM2	0.00412627
32	190	276	13	V$E2F1DP1RB_01	7.957e-05	CDC6,CLSPN,E2F1,E2F8,HOXC10,HS6ST3,IER5L,KIAA0101,PAQR4,PKMYT1,RAD51,RET,RRM2	0.00412627
32	193	276	15	V$E2F_Q3_01	4.89824e-06	CDC6,CTNND2,E2F1,E2F8,GATA3,HOXC10,HS6ST3,IER5L,KIAA0101,MCM4,MELK,PAQR4,PKMYT1,PPP1R9B,RAD51	0.00201458
32	196	276	15	V$E2F_Q4_01	5.91521e-06	CDC6,CTNND2,E2F1,E2F8,GATA3,HOXC10,IER5L,KIAA0101,MCM4,MELK,PAQR4,PKMYT1,PLK4,PPP1R9B,RAD51	0.00201458
32	193	276	14	V$E2F_Q6_01	2.21993e-05	CDC6,CTNND2,E2F1,E2F8,IER5L,KIAA0101,MCM4,MELK,PAQR4,PKMYT1,PLK4,PPP1R9B,RAD51,RRM2	0.00201458
32	186	276	14	V$E2F1_Q4_01	1.46436e-05	CDC6,CTNND2,E2F1,E2F8,GATA3,HOXC10,IER5L,KIAA0101,MCM4,MELK,PAQR4,PKMYT1,PPP1R9B,RAD51	0.00201458
32	133	276	12	SGCGSSAAA_V$E2F1DP2_01	9.78307e-06	CDC6,CLSPN,E2F1,E2F8,HOXC10,IER5L,KIAA0101,MCM4,PAQR4,PKMYT1,RET,RRM2	0.00201458
33	59	214	10	KRCTCNNNNMANAGC_UNKNOWN	1.4628e-08	HIST1H1C,HIST1H2AM,HIST1H2BB,HIST1H2BD,HIST1H2BE,HIST1H2BF,HIST1H2BH,HIST1H2BL,HIST3H2BB,UBE2C	1.06199e-05
33	114	214	11	TTTNNANAGCYR_UNKNOWN	1.05199e-06	HIST1H1C,HIST1H2AM,HIST1H2BB,HIST1H2BD,HIST1H2BE,HIST1H2BF,HIST1H2BH,HIST1H2BL,HIST3H2BB,LHX2,OLR1	0.000381871
34	190	240	14	V$E2F_02	3.78638e-06	ATAD2,ATAD5,CDC6,CLSPN,E2F7,E2F8,HOXC10,IER5L,KIAA0101,MCM4,PAQR4,PKMYT1,RRM2,VCAN	0.000343614
34	209	240	13	V$NFY_Q6	5.08161e-05	BRIP1,BUB1,CENPF,CKS2,COL1A1,E2F8,ENTPD7,IBSP,IER5L,NEK2,RACGAP1,TOP2A,TTK	0.00263518
34	183	240	11	V$E2F_Q3	0.000259007	ATAD2,CDC6,E2F7,E2F8,IER5L,KIF15,MCM4,PAQR4,PKMYT1,PLK4,RAD51	0.0110611
34	191	240	15	V$E2F_Q4	7.58073e-07	ATAD2,ATAD5,CDC6,CLSPN,E2F7,E2F8,HOXC10,IER5L,KIAA0101,MCM4,PAQR4,PKMYT1,RAD51,RRM2,VCAN	0.000183454
34	189	240	15	V$E2F_Q6	6.62737e-07	ATAD2,ATAD5,CDC6,CLSPN,E2F7,E2F8,HOXC10,IER5L,KIAA0101,MCM4,PAQR4,PKMYT1,RAD51,RRM2,VCAN	0.000183454
34	206	240	14	V$E2F1_Q3	9.63917e-06	ATAD2,ATAD5,CDC6,CLSPN,E2F7,E2F8,HOXC10,IER5L,KIAA0101,KIF15,PAQR4,PKMYT1,PLK4,RRM2	0.000699804
34	188	240	14	V$E2F1_Q6	3.34504e-06	ATAD2,ATAD5,CDC6,CLSPN,E2F7,E2F8,HOXC10,IER5L,KIAA0101,MCM4,PAQR4,PKMYT1,RRM2,VCAN	0.000343614
34	194	240	12	V$E2F_03	0.000104223	ATAD2,CDC6,E2F7,E2F8,IER5L,KIAA0101,MCM4,MELK,PAQR4,PKMYT1,PLK4,RAD51	0.00472911
34	190	240	14	V$E2F1DP1_01	3.78638e-06	ATAD2,ATAD5,CDC6,CLSPN,E2F7,E2F8,HOXC10,IER5L,KIAA0101,MCM4,PAQR4,PKMYT1,RRM2,VCAN	0.000343614
34	190	240	14	V$E2F1DP2_01	3.78638e-06	ATAD2,ATAD5,CDC6,CLSPN,E2F7,E2F8,HOXC10,IER5L,KIAA0101,MCM4,PAQR4,PKMYT1,RRM2,VCAN	0.000343614
34	193	240	14	V$E2F4DP1_01	4.54578e-06	ATAD2,ATAD5,CDC6,CLSPN,E2F7,E2F8,HOXC10,IER5L,KIAA0101,MCM4,PAQR4,PKMYT1,RRM2,VCAN	0.000366693
34	190	240	14	V$E2F4DP2_01	3.78638e-06	ATAD2,ATAD5,CDC6,CLSPN,E2F7,E2F8,HOXC10,IER5L,KIAA0101,MCM4,PAQR4,PKMYT1,RRM2,VCAN	0.000343614
34	190	240	13	V$E2F1DP1RB_01	1.87299e-05	ATAD2,ATAD5,CDC6,CLSPN,E2F7,E2F8,HOXC10,IER5L,KIAA0101,PAQR4,PKMYT1,RAD51,RRM2	0.00123617
34	193	240	12	V$E2F_Q3_01	9.92207e-05	ATAD2,CDC6,E2F7,E2F8,HOXC10,IER5L,KIAA0101,MCM4,MELK,PAQR4,PKMYT1,RAD51	0.00472911
34	196	240	13	V$E2F_Q4_01	2.6024e-05	ATAD2,CDC6,E2F7,E2F8,HOXC10,IER5L,KIAA0101,MCM4,MELK,PAQR4,PKMYT1,PLK4,RAD51	0.00145334
34	193	240	13	V$E2F_Q6_01	2.21147e-05	ATAD2,CDC6,E2F7,E2F8,IER5L,KIAA0101,MCM4,MELK,PAQR4,PKMYT1,PLK4,RAD51,RRM2	0.00133794
34	186	240	11	V$E2F1_Q4_01	0.000297975	ATAD2,CDC6,E2F8,HOXC10,IER5L,KIAA0101,MCM4,MELK,PAQR4,PKMYT1,RAD51	0.0120183
34	133	240	13	SGCGSSAAA_V$E2F1DP2_01	3.49412e-07	ATAD2,ATAD5,CDC6,CLSPN,E2F8,HOXC10,IER5L,KIAA0101,MCM4,PAQR4,PKMYT1,RRM2,VCAN	0.000183454
35	212	133	10	V$ISRE_01	2.78022e-05	CXCL11,DAPP1,EPSTI1,GPR18,IKZF3,KCNN3,MS4A1,TNFRSF17,TNFSF13B,ZBP1	0.00672813
35	102	133	9	RAB39	4.24725e-07	CD79B,EVI2B,ITGAL,MMP9,PTPN6,PTPN7,PTPRCAP,STAP1,TBC1D10C	0.000308351
36	209	296	15	V$NFY_Q6	2.91743e-05	BUB1,CENPF,CKS2,CLIC6,COL1A1,ENTPD7,IBSP,IER5L,MAZ,MRPS30,NEK2,PBX1,SFRP2,TDO2,USP21	0.00706018
36	59	296	13	KRCTCNNNNMANAGC_UNKNOWN	1.6261e-10	HIST1H1C,HIST1H2AD,HIST1H2AM,HIST1H2BB,HIST1H2BD,HIST1H2BE,HIST1H2BF,HIST1H2BG,HIST1H2BH,HIST1H2BL,HIST1H2BM,HIST1H3H,HIST3H2BB	1.18055e-07
36	114	296	13	TTTNNANAGCYR_UNKNOWN	6.31402e-07	HIST1H1C,HIST1H2AD,HIST1H2AM,HIST1H2BB,HIST1H2BD,HIST1H2BE,HIST1H2BF,HIST1H2BG,HIST1H2BH,HIST1H2BL,HIST1H3H,HIST3H2BB,OLR1	0.000229199
37	190	276	12	V$E2F_02	0.000313925	ARHGAP11A,ATAD2,CDC6,CLSPN,E2F8,HOXC10,IER5L,IL4I1,KIAA0101,PKMYT1,RET,RRM2	0.0238994
37	209	276	14	V$NFY_Q6	5.34762e-05	BUB1,CENPF,CKS2,COL1A1,E2F8,ENTPD7,IBSP,IER5L,LRP8,NEK2,RACGAP1,TDO2,TOP2A,TTK	0.0192559
37	191	276	12	V$E2F_Q4	0.000329343	ARHGAP11A,ATAD2,CDC6,CLSPN,E2F8,HOXC10,IER5L,IL4I1,KIAA0101,PKMYT1,RAD51,RRM2	0.0238994
37	189	276	12	V$E2F_Q6	0.000299124	ARHGAP11A,ATAD2,CDC6,CLSPN,E2F8,HOXC10,IER5L,IL4I1,KIAA0101,PKMYT1,RAD51,RRM2	0.0238994
37	206	276	13	V$E2F1_Q3	0.000179203	ARHGAP11A,ATAD2,CDC6,CLSPN,E2F8,HOXC10,IER5L,IL4I1,KIAA0101,KIF15,PKMYT1,RRM2,TFRC	0.0238994
37	190	276	12	V$E2F1DP1_01	0.000313925	ARHGAP11A,ATAD2,CDC6,CLSPN,E2F8,HOXC10,IER5L,IL4I1,KIAA0101,PKMYT1,RET,RRM2	0.0238994
37	190	276	12	V$E2F1DP2_01	0.000313925	ARHGAP11A,ATAD2,CDC6,CLSPN,E2F8,HOXC10,IER5L,IL4I1,KIAA0101,PKMYT1,RET,RRM2	0.0238994
37	193	276	12	V$E2F4DP1_01	0.000362112	ARHGAP11A,ATAD2,CDC6,CLSPN,E2F8,HOXC10,IER5L,IL4I1,KIAA0101,PKMYT1,RET,RRM2	0.0238994
37	190	276	12	V$E2F4DP2_01	0.000313925	ARHGAP11A,ATAD2,CDC6,CLSPN,E2F8,HOXC10,IER5L,IL4I1,KIAA0101,PKMYT1,RET,RRM2	0.0238994
37	190	276	13	V$E2F1DP1RB_01	7.957e-05	ARHGAP11A,ATAD2,CDC6,CLSPN,E2F8,HOXC10,IER5L,IL4I1,KIAA0101,PKMYT1,RAD51,RET,RRM2	0.0192559
37	133	276	11	SGCGSSAAA_V$E2F1DP2_01	5.16823e-05	ATAD2,CDC6,CLSPN,E2F8,HOXC10,IER5L,IL4I1,KIAA0101,PKMYT1,RET,RRM2	0.0192559
38	190	272	11	V$E2F_02	0.00101119	ARHGAP11A,CDC6,E2F7,E2F8,HS6ST3,IER5L,KIAA0101,NELL2,PAQR4,PKMYT1,RRM2	0.045883
38	209	272	16	V$NFY_Q6	2.37852e-06	BUB1,CDH1,CENPF,CIT,CKS2,CRABP2,E2F8,IBSP,IER5L,NEK2,RACGAP1,SIX1,SIX4,TDO2,TOP2A,TTK	0.00148838
38	183	272	12	V$E2F_Q3	0.00019417	ARHGAP11A,CDC6,E2F7,E2F8,HS6ST3,IER5L,KIF15,OVOL2,PAQR4,PKMYT1,PLK4,RAD51	0.0201382
38	191	272	12	V$E2F_Q4	0.000288407	ARHGAP11A,CDC6,E2F7,E2F8,HS6ST3,IER5L,KIAA0101,NELL2,PAQR4,PKMYT1,RAD51,RRM2	0.0209383
38	189	272	12	V$E2F_Q6	0.000261812	ARHGAP11A,CDC6,E2F7,E2F8,HS6ST3,IER5L,KIAA0101,NELL2,PAQR4,PKMYT1,RAD51,RRM2	0.0209383
38	206	272	14	V$E2F1_Q3	3.89517e-05	ARHGAP11A,CDC6,E2F7,E2F8,HS6ST3,IER5L,KIAA0101,KIF15,NELL2,OVOL2,PAQR4,PKMYT1,PLK4,RRM2	0.00942631
38	188	272	11	V$E2F1_Q6	0.00092743	ARHGAP11A,CDC6,E2F7,E2F8,HS6ST3,IER5L,KIAA0101,NELL2,PAQR4,PKMYT1,RRM2	0.045883
38	194	272	13	V$E2F_03	8.48709e-05	CDC6,E2F7,E2F8,IER5L,KIAA0101,LRRC56,MELK,OVOL2,PAQR4,PKMYT1,PLK4,PPM1J,RAD51	0.0113956
38	190	272	11	V$E2F1DP1_01	0.00101119	ARHGAP11A,CDC6,E2F7,E2F8,HS6ST3,IER5L,KIAA0101,NELL2,PAQR4,PKMYT1,RRM2	0.045883
38	190	272	11	V$E2F1DP2_01	0.00101119	ARHGAP11A,CDC6,E2F7,E2F8,HS6ST3,IER5L,KIAA0101,NELL2,PAQR4,PKMYT1,RRM2	0.045883
38	193	272	11	V$E2F4DP1_01	0.00114849	ARHGAP11A,CDC6,E2F7,E2F8,HS6ST3,IER5L,KIAA0101,NELL2,PAQR4,PKMYT1,RRM2	0.0490474
38	190	272	11	V$E2F4DP2_01	0.00101119	ARHGAP11A,CDC6,E2F7,E2F8,HS6ST3,IER5L,KIAA0101,NELL2,PAQR4,PKMYT1,RRM2	0.045883
38	190	272	12	V$E2F1DP1RB_01	0.000274836	ARHGAP11A,CDC6,E2F7,E2F8,HS6ST3,IER5L,KIAA0101,NELL2,PAQR4,PKMYT1,RAD51,RRM2	0.0209383
38	193	272	13	V$E2F_Q3_01	8.05237e-05	ARHGAP11A,CDC6,E2F7,E2F8,GATA3,HS6ST3,IER5L,KIAA0101,MELK,OVOL2,PAQR4,PKMYT1,RAD51	0.0113956
38	196	272	13	V$E2F_Q4_01	9.41786e-05	ARHGAP11A,CDC6,E2F7,E2F8,GATA3,IER5L,KIAA0101,MELK,OVOL2,PAQR4,PKMYT1,PLK4,RAD51	0.0113956
38	193	272	15	V$E2F_Q6_01	4.10021e-06	ARHGAP11A,CDC6,E2F7,E2F8,IER5L,KIAA0101,LRRC56,MELK,OVOL2,PAQR4,PKMYT1,PLK4,PPM1J,RAD51,RRM2	0.00148838
38	186	272	11	V$E2F1_Q4_01	0.000849493	ARHGAP11A,CDC6,E2F8,GATA3,IER5L,KIAA0101,MELK,OVOL2,PAQR4,PKMYT1,RAD51	0.045883
39	190	296	15	V$E2F_02	9.40746e-06	ATAD2,CDC6,CLSPN,E2F7,E2F8,EZH2,HOXC10,HS6ST3,KIAA0101,MCM4,PAQR4,PKMYT1,RET,RRM2,VCAN	0.000682981
39	209	296	16	V$NFY_Q6	7.02588e-06	BRIP1,BUB1,CDH1,CENPF,CKS2,COL1A1,CRABP2,E2F8,ENTPD7,IBSP,NEK2,PBX1,RACGAP1,TDO2,TOP2A,TTK	0.000682981
39	183	296	13	V$E2F_Q3	0.000109906	ATAD2,CDC6,CTNND2,E2F7,E2F8,EZH2,HS6ST3,KIF15,MCM4,PAQR4,PKMYT1,RAD51,SLC6A4	0.00498698
39	191	296	17	V$E2F_Q4	4.47841e-07	ATAD2,CDC6,CLSPN,CTNND2,E2F7,E2F8,EZH2,HOXC10,HS6ST3,KIAA0101,MCM4,PAQR4,PKMYT1,RAD51,RRM2,SLC6A4,VCAN	0.000162566
39	189	296	17	V$E2F_Q6	3.85511e-07	ATAD2,CDC6,CLSPN,CTNND2,E2F7,E2F8,EZH2,HOXC10,HS6ST3,KIAA0101,MCM4,PAQR4,PKMYT1,RAD51,RRM2,SLC6A4,VCAN	0.000162566
39	206	296	13	V$E2F1_Q3	0.000353322	ATAD2,CDC6,CLSPN,E2F7,E2F8,EZH2,HOXC10,HS6ST3,KIAA0101,KIF15,PAQR4,PKMYT1,RRM2	0.0142507
39	197	296	12	V$E2F1_Q4	0.000809121	CDC6,CLSPN,CTNND2,E2F7,E2F8,EZH2,HS6ST3,MCM4,MELK,PKMYT1,RAD51,SLC6A4	0.0293711
39	188	296	15	V$E2F1_Q6	8.27721e-06	ATAD2,CDC6,CLSPN,CTNND2,E2F7,E2F8,EZH2,HOXC10,HS6ST3,KIAA0101,MCM4,PAQR4,PKMYT1,RRM2,VCAN	0.000682981
39	194	296	12	V$E2F_03	0.000706953	ATAD2,CDC6,E2F7,E2F8,EZH2,KIAA0101,MCM4,MELK,PAQR4,PKMYT1,RAD51,RET	0.0270131
39	190	296	15	V$E2F1DP1_01	9.40746e-06	ATAD2,CDC6,CLSPN,E2F7,E2F8,EZH2,HOXC10,HS6ST3,KIAA0101,MCM4,PAQR4,PKMYT1,RET,RRM2,VCAN	0.000682981
39	190	296	15	V$E2F1DP2_01	9.40746e-06	ATAD2,CDC6,CLSPN,E2F7,E2F8,EZH2,HOXC10,HS6ST3,KIAA0101,MCM4,PAQR4,PKMYT1,RET,RRM2,VCAN	0.000682981
39	193	296	15	V$E2F4DP1_01	1.13606e-05	ATAD2,CDC6,CLSPN,E2F7,E2F8,EZH2,HOXC10,HS6ST3,KIAA0101,MCM4,PAQR4,PKMYT1,RET,RRM2,VCAN	0.0007498
39	190	296	15	V$E2F4DP2_01	9.40746e-06	ATAD2,CDC6,CLSPN,E2F7,E2F8,EZH2,HOXC10,HS6ST3,KIAA0101,MCM4,PAQR4,PKMYT1,RET,RRM2,VCAN	0.000682981
39	190	296	15	V$E2F1DP1RB_01	9.40746e-06	ATAD2,CDC6,CLSPN,E2F7,E2F8,EZH2,HOXC10,HS6ST3,KIAA0101,PAQR4,PKMYT1,RAD51,RET,RRM2,SLC6A4	0.000682981
39	193	296	16	V$E2F_Q3_01	2.51221e-06	ATAD2,CDC6,CTNND2,E2F7,E2F8,EZH2,GATA3,HOXC10,HS6ST3,KIAA0101,MCM4,MELK,PAQR4,PKMYT1,RAD51,SLC6A4	0.000607956
39	196	296	15	V$E2F_Q4_01	1.36658e-05	ATAD2,CDC6,CTNND2,E2F7,E2F8,EZH2,GATA3,HOXC10,KIAA0101,MCM4,MELK,PAQR4,PKMYT1,RAD51,SLC6A4	0.000826783
39	193	296	14	V$E2F_Q6_01	4.78511e-05	ATAD2,CDC6,CTNND2,E2F7,E2F8,EZH2,KIAA0101,MCM4,MELK,PAQR4,PKMYT1,RAD51,RRM2,SLC6A4	0.002316
39	186	296	14	V$E2F1_Q4_01	3.18509e-05	ATAD2,CDC6,CTNND2,E2F8,EZH2,GATA3,HOXC10,KIAA0101,MCM4,MELK,PAQR4,PKMYT1,RAD51,SLC6A4	0.00165169
39	150	296	11	CLDN14	0.00028024	CHST8,CTNND2,GATA3,LLGL2,MSI2,NPTX2,SHCBP1,SLC6A4,SULF1,TRERF1,UBE2C	0.0119679
39	133	296	12	SGCGSSAAA_V$E2F1DP2_01	1.96872e-05	ATAD2,CDC6,CLSPN,E2F8,HOXC10,KIAA0101,MCM4,PAQR4,PKMYT1,RET,RRM2,VCAN	0.00109945
40	209	279	15	V$NFY_Q6	1.45979e-05	BRIP1,BUB1,CENPF,CKS2,COL1A1,ENTPD7,IBSP,NEK2,PBX1,RACGAP1,SIX1,TDO2,TOP2A,TTK,ZMAT4	0.0105981
42	209	262	16	V$NFY_Q6	1.45867e-06	BUB1,CENPF,CIT,CKS2,COL1A1,COX6A2,ENTPD7,FAM110A,IBSP,IER5L,NEK2,PBX1,POU3F3,TDO2,TOP2A,TTK	0.000352998
42	198	262	13	V$NFY_C	7.15007e-05	C1QTNF6,CKS2,COL1A1,FBXL8,IER5L,KIF20A,KIF23,NEUROG3,PBX1,POU3F3,SPC25,UBE2C,UHRF1	0.0129774
42	206	262	12	V$E2F1_Q3	0.000408808	CDC6,E2F7,HIST1H1D,HIST1H2BI,HOXC10,HS6ST3,IER5L,KIAA0101,KIF15,PAQR4,RRM2,SYNGR4	0.0494657
42	193	262	12	V$E2F_Q3_01	0.000225245	CDC6,E2F7,GATA3,HIST1H1D,HIST1H2BI,HOXC10,HS6ST3,IER5L,KIAA0101,MELK,PAQR4,RAD51	0.0327055
42	59	262	17	KRCTCNNNNMANAGC_UNKNOWN	2.22045e-16	HIST1H1B,HIST1H1D,HIST1H2AD,HIST1H2AM,HIST1H2BB,HIST1H2BD,HIST1H2BF,HIST1H2BG,HIST1H2BH,HIST1H2BN,HIST1H3D,HIST1H3F,HIST1H3H,HIST1H3J,HIST2H2AC,HIST3H2BB,UBE2C	1.61204e-13
42	114	262	18	TTTNNANAGCYR_UNKNOWN	2.36855e-12	HIST1H1B,HIST1H1D,HIST1H2AD,HIST1H2AM,HIST1H2BB,HIST1H2BD,HIST1H2BF,HIST1H2BG,HIST1H2BH,HIST1H2BN,HIST1H3D,HIST1H3F,HIST1H3H,HIST1H3J,HIST2H2AC,HIST3H2BB,LHX2,OLR1	8.59784e-10
43	58	242	7	V$E2F_01	5.13671e-05	E2F1,E2F7,H2AFX,HIST1H2AM,MCM2,MCM4,SMC4	0.00186462
43	190	242	17	V$E2F_02	2.26776e-08	ARHGAP11A,ATAD2,CDC6,CLSPN,E2F1,E2F7,E2F8,HOXC10,IER5L,IL4I1,KIAA0101,MCM2,MCM4,PAQR4,PKMYT1,RRM2,STMN1	1.73239e-06
43	209	242	14	V$NFY_Q6	1.24842e-05	BRIP1,BUB1,CENPF,CIT,CKS2,COL1A1,E2F8,IBSP,IER5L,NEK2,RACGAP1,TDO2,TOP2A,TTK	0.000477029
43	211	242	13	V$NFY_01	6.10211e-05	CIT,CKS2,COL1A1,FA2H,HOXB13,KIF23,NEK2,PLK1,RACGAP1,SGOL2,STMN1,TACC3,TDO2	0.00210959
43	183	242	15	V$E2F_Q3	4.86976e-07	ARHGAP11A,ATAD2,CDC6,E2F1,E2F7,E2F8,IER5L,KIF15,LASP1,MCM2,MCM4,PAQR4,PKMYT1,RAD51,STMN1	2.20965e-05
43	191	242	19	V$E2F_Q4	5.48377e-10	ARHGAP11A,ATAD2,CDC6,CDT1,CLSPN,E2F1,E2F7,E2F8,HOXC10,IER5L,IL4I1,KIAA0101,MCM2,MCM4,PAQR4,PKMYT1,RAD51,RRM2,STMN1	1.99061e-07
43	189	242	19	V$E2F_Q6	4.57935e-10	ARHGAP11A,ATAD2,CDC6,CDT1,CLSPN,E2F1,E2F7,E2F8,HOXC10,IER5L,IL4I1,KIAA0101,MCM2,MCM4,PAQR4,PKMYT1,RAD51,RRM2,STMN1	1.99061e-07
43	206	242	18	V$E2F1_Q3	1.2546e-08	ARHGAP11A,ATAD2,CDC6,CLSPN,E2F1,E2F7,E2F8,HOXC10,IER5L,IL4I1,KIAA0101,KIF15,LASP1,MCM2,PAQR4,PKMYT1,RRM2,STMN1	1.73239e-06
43	197	242	11	V$E2F1_Q4	0.000520815	CDC6,CIT,CLSPN,E2F1,E2F7,E2F8,MCM4,MELK,PKMYT1,RAD51,STMN1	0.0157547
43	188	242	18	V$E2F1_Q6	2.93672e-09	ARHGAP11A,ATAD2,CDC6,CDT1,CLSPN,E2F1,E2F7,E2F8,HOXC10,IER5L,IL4I1,KIAA0101,MCM2,MCM4,PAQR4,PKMYT1,RRM2,STMN1	6.31588e-07
43	194	242	15	V$E2F_03	1.0263e-06	ATAD2,CDC6,E2F1,E2F7,E2F8,FBXL20,IER5L,KIAA0101,MCM2,MCM4,MELK,PAQR4,PKMYT1,RAD51,STMN1	4.38289e-05
43	190	242	17	V$E2F1DP1_01	2.26776e-08	ARHGAP11A,ATAD2,CDC6,CLSPN,E2F1,E2F7,E2F8,HOXC10,IER5L,IL4I1,KIAA0101,MCM2,MCM4,PAQR4,PKMYT1,RRM2,STMN1	1.73239e-06
43	190	242	17	V$E2F1DP2_01	2.26776e-08	ARHGAP11A,ATAD2,CDC6,CLSPN,E2F1,E2F7,E2F8,HOXC10,IER5L,IL4I1,KIAA0101,MCM2,MCM4,PAQR4,PKMYT1,RRM2,STMN1	1.73239e-06
43	193	242	17	V$E2F4DP1_01	2.86345e-08	ARHGAP11A,ATAD2,CDC6,CLSPN,E2F1,E2F7,E2F8,HOXC10,IER5L,IL4I1,KIAA0101,MCM2,MCM4,PAQR4,PKMYT1,RRM2,STMN1	1.73239e-06
43	190	242	17	V$E2F4DP2_01	2.26776e-08	ARHGAP11A,ATAD2,CDC6,CLSPN,E2F1,E2F7,E2F8,HOXC10,IER5L,IL4I1,KIAA0101,MCM2,MCM4,PAQR4,PKMYT1,RRM2,STMN1	1.73239e-06
43	190	242	18	V$E2F1DP1RB_01	3.47983e-09	ARHGAP11A,ATAD2,CDC6,CDT1,CLSPN,E2F1,E2F7,E2F8,HOXC10,IER5L,IL4I1,KIAA0101,MCM2,PAQR4,PKMYT1,RAD51,RRM2,STMN1	6.31588e-07
43	193	242	17	V$E2F_Q3_01	2.86345e-08	ARHGAP11A,ATAD2,CDC6,E2F1,E2F7,E2F8,FBXL20,HOXC10,IER5L,KIAA0101,MCM2,MCM4,MELK,PAQR4,PKMYT1,RAD51,STMN1	1.73239e-06
43	196	242	17	V$E2F_Q4_01	3.59945e-08	ARHGAP11A,ATAD2,CDC6,E2F1,E2F7,E2F8,FBXL20,HOXC10,IER5L,KIAA0101,MCM2,MCM4,MELK,PAQR4,PKMYT1,RAD51,STMN1	2.01016e-06
43	193	242	17	V$E2F_Q6_01	2.86345e-08	ARHGAP11A,ATAD2,CDC6,E2F1,E2F7,E2F8,FBXL20,IER5L,KIAA0101,MCM2,MCM4,MELK,PAQR4,PKMYT1,RAD51,RRM2,STMN1	1.73239e-06
43	186	242	16	V$E2F1_Q4_01	1.03005e-07	ARHGAP11A,ATAD2,CDC6,E2F1,E2F8,FBXL20,HOXC10,IER5L,KIAA0101,MCM2,MCM4,MELK,PAQR4,PKMYT1,RAD51,STMN1	4.98544e-06
43	191	242	12	V$E2F1_Q6_01	9.72044e-05	ARHGAP11A,ATAD2,CLSPN,E2F1,E2F8,HOXC10,MCM2,MCM4,PAQR4,PKMYT1,RAD51,STMN1	0.00320775
43	59	242	8	KRCTCNNNNMANAGC_UNKNOWN	6.1472e-06	HIST1H1B,HIST1H2AM,HIST1H2BD,HIST1H2BG,HIST1H2BN,HIST1H3D,HIST1H3H,UBE2C	0.000247937
43	114	242	9	TTTNNANAGCYR_UNKNOWN	0.000132264	HIST1H1B,HIST1H2AM,HIST1H2BD,HIST1H2BG,HIST1H2BN,HIST1H3D,HIST1H3H,LHX2,ONECUT2	0.00417495
43	133	242	14	SGCGSSAAA_V$E2F1DP2_01	5.32455e-08	ATAD2,CDC6,CLSPN,E2F1,E2F8,HOXC10,IER5L,IL4I1,KIAA0101,MCM2,MCM4,PAQR4,PKMYT1,RRM2	2.76116e-06
45	190	284	14	V$E2F_02	2.55761e-05	ARHGAP11A,ATAD2,CDC6,CLSPN,E2F7,E2F8,IER5L,KIAA0101,MCM4,PAQR4,PKMYT1,RET,RRM2,VCAN	0.0022103
45	209	284	16	V$NFY_Q6	4.1501e-06	BRIP1,BUB1,CDH1,CENPF,CIT,CKS2,COL1A1,E2F8,ENTPD7,IBSP,IER5L,NEK2,RACGAP1,TDO2,TOP2A,TTK	0.0022103
45	211	284	13	V$NFY_01	0.000299327	CDH1,CIT,CKS2,COL1A1,FA2H,KIF23,NEK2,NPTX2,PLK1,RACGAP1,SGOL2,TACC3,TDO2	0.0120729
45	183	284	12	V$E2F_Q3	0.00028864	ARHGAP11A,ATAD2,CDC6,E2F7,E2F8,IER5L,KIF15,MCM4,PAQR4,PKMYT1,PLK4,RAD51	0.0120729
45	191	284	14	V$E2F_Q4	2.71169e-05	ARHGAP11A,ATAD2,CDC6,CLSPN,E2F7,E2F8,IER5L,KIAA0101,MCM4,PAQR4,PKMYT1,RAD51,RRM2,VCAN	0.0022103
45	189	284	14	V$E2F_Q6	2.41129e-05	ARHGAP11A,ATAD2,CDC6,CLSPN,E2F7,E2F8,IER5L,KIAA0101,MCM4,PAQR4,PKMYT1,RAD51,RRM2,VCAN	0.0022103
45	206	284	13	V$E2F1_Q3	0.000236997	ARHGAP11A,ATAD2,CDC6,CLSPN,E2F7,E2F8,IER5L,KIAA0101,KIF15,PAQR4,PKMYT1,PLK4,RRM2	0.0107537
45	188	284	13	V$E2F1_Q6	9.53227e-05	ARHGAP11A,ATAD2,CDC6,CLSPN,E2F7,E2F8,IER5L,KIAA0101,MCM4,PAQR4,PKMYT1,RRM2,VCAN	0.0062913
45	194	284	13	V$E2F_03	0.000130818	ATAD2,CDC6,E2F7,E2F8,IER5L,KIAA0101,MCM4,MELK,PAQR4,PKMYT1,PLK4,RAD51,RET	0.00730566
45	190	284	14	V$E2F1DP1_01	2.55761e-05	ARHGAP11A,ATAD2,CDC6,CLSPN,E2F7,E2F8,IER5L,KIAA0101,MCM4,PAQR4,PKMYT1,RET,RRM2,VCAN	0.0022103
45	190	284	14	V$E2F1DP2_01	2.55761e-05	ARHGAP11A,ATAD2,CDC6,CLSPN,E2F7,E2F8,IER5L,KIAA0101,MCM4,PAQR4,PKMYT1,RET,RRM2,VCAN	0.0022103
45	193	284	14	V$E2F4DP1_01	3.04449e-05	ARHGAP11A,ATAD2,CDC6,CLSPN,E2F7,E2F8,IER5L,KIAA0101,MCM4,PAQR4,PKMYT1,RET,RRM2,VCAN	0.0022103
45	190	284	14	V$E2F4DP2_01	2.55761e-05	ARHGAP11A,ATAD2,CDC6,CLSPN,E2F7,E2F8,IER5L,KIAA0101,MCM4,PAQR4,PKMYT1,RET,RRM2,VCAN	0.0022103
45	190	284	13	V$E2F1DP1RB_01	0.000106092	ARHGAP11A,ATAD2,CDC6,CLSPN,E2F7,E2F8,IER5L,KIAA0101,PAQR4,PKMYT1,RAD51,RET,RRM2	0.00641854
45	193	284	12	V$E2F_Q3_01	0.000468075	ARHGAP11A,ATAD2,CDC6,E2F7,E2F8,IER5L,KIAA0101,MCM4,MELK,PAQR4,PKMYT1,RAD51	0.0169911
45	196	284	13	V$E2F_Q4_01	0.000144943	ARHGAP11A,ATAD2,CDC6,E2F7,E2F8,IER5L,KIAA0101,MCM4,MELK,PAQR4,PKMYT1,PLK4,RAD51	0.00751632
45	193	284	14	V$E2F_Q6_01	3.04449e-05	ARHGAP11A,ATAD2,CDC6,E2F7,E2F8,IER5L,KIAA0101,MCM4,MELK,PAQR4,PKMYT1,PLK4,RAD51,RRM2	0.0022103
45	186	284	11	V$E2F1_Q4_01	0.0012055	ARHGAP11A,ATAD2,CDC6,E2F8,IER5L,KIAA0101,MCM4,MELK,PAQR4,PKMYT1,RAD51	0.0416758
45	59	284	7	KRCTCNNNNMANAGC_UNKNOWN	0.000156124	HIST1H1B,HIST1H1C,HIST1H2AM,HIST1H3D,HIST1H3F,HIST1H3H,UBE2C	0.00755641
45	133	284	12	SGCGSSAAA_V$E2F1DP2_01	1.30364e-05	ATAD2,CDC6,CLSPN,E2F8,IER5L,KIAA0101,MCM4,PAQR4,PKMYT1,RET,RRM2,VCAN	0.0022103
49	255	25	5	TGATTTRY_V$GFI1_01	6.76154e-05	C1QTNF7,CASQ2,CLDN8,GREM2,SEMA3C	0.0490888
52	215	206	11	V$SRF_Q6	0.000279162	ACTG2,ATP1A2,CFL2,CNN1,EGR1,HOXA5,IL17B,KRT17,MYLK,PDLIM3,PPARG	0.0225191
52	189	206	10	V$SRF_C	0.000404709	ACTG2,ASPA,CA3,CFL2,CNN1,EGR1,HOXA5,IL17B,MYLK,SLC2A4	0.0275364
52	216	206	10	V$STAT6_01	0.00113671	CHST9,HOXA4,KCNJ16,LPL,MAPK4,NDRG2,PELI2,RBMS3,RCAN1,VIT	0.0499176
52	217	206	15	V$TFIIA_Q6	5.5262e-07	ACTG2,ADAMTS5,ANXA3,CNN1,CRYAB,EGR1,HOXA2,HOXA9,KLK7,LEPREL1,MEIS2,NFIB,NRXN1,PELI2,SFRP1	0.000200601
52	213	206	11	V$CDX2_Q5	0.000257589	CFL2,HOXA2,HOXA7,HOXA9,LEPR,LPL,MEIS2,NFIB,NRXN1,NTF3,VIT	0.0225191
52	189	206	11	V$SRF_Q4	9.01045e-05	ACTG2,ASPA,CFL2,CNN1,EGR1,HOXA5,IL17B,KRT17,MEIS2,MYLK,PPARG	0.0163072
52	194	206	11	V$SRF_Q5_01	0.00011372	ACTG2,ASPA,CA3,CFL2,CNN1,EGR1,IL17B,MYLK,PELI2,PPARG,SLC2A4	0.0163072
52	129	206	8	RTTTNNNYTGGM_UNKNOWN	0.00054353	CFL2,EGFR,HOXA2,HOXA7,NFIB,NTRK2,RBP4,RCAN1	0.0303541
52	145	206	8	GCH1	0.00116887	ATOH8,ATP1A2,HOXA5,HOXA9,IGFBP6,NFIB,RBMS3,SOCS2	0.0499176
52	124	206	8	WWTAAGGC_UNKNOWN	0.000417218	ACTG2,CFL2,CNN1,HSPB7,MYLK,NFIB,SGCG,SLC2A4	0.0275364
52	255	206	11	TGATTTRY_V$GFI1_01	0.001157	EBF1,HOXA2,HOXA5,HOXA7,HOXA9,HS3ST4,KLF15,MEIS2,MYBPC1,MYOT,NRXN1	0.0499176
52	288	206	14	SYT4	7.23004e-05	BBOX1,CNN1,HOXA2,IGFBP6,KIT,KRT17,MYBPC1,NDRG2,NFIB,PHYHIP,PPARG,RBP4,TMEM71,TSLP	0.0163072
52	134	206	9	CNO	0.000134771	CNN1,HOXA2,HOXA9,LPL,MYLK,MYOC,NDRG2,NFIB,WIF1	0.0163072
57	53	220	6	RYTAAWNNNTGAY_UNKNOWN	0.000152492	CA4,EGR1,GDF10,PCK1,SCN2A,TP63	0.028576
57	255	220	13	TGATTTRY_V$GFI1_01	0.000157443	CASQ2,CLDN8,EBF1,GAS2,HOXA5,HOXA9,HS3ST4,KLF15,MYBPC1,MYOT,NMNAT2,NRXN1,SDPR	0.028576
70	207	33	5	V$IRF1_01	0.000101593	BST2,HLA-C,PSMB10,PSMB8,TAP1	0.0122927
70	212	33	6	V$ISRE_01	7.6831e-06	BATF2,BST2,HLA-C,HLA-F,IFIH1,IFIT2	0.00111559
70	212	33	6	V$IRF7_01	7.6831e-06	BATF2,BST2,IFIT2,OASL,PARP12,TAP1	0.00111559
70	207	33	6	V$ICSBP_Q6	6.70058e-06	BATF2,BST2,IFIH1,PARP12,PSMB8,TAP1	0.00111559
70	204	33	8	V$IRF_Q6	1.48671e-08	BATF2,BST2,HLA-C,HLA-F,IFIT2,PARP12,PSMB10,PSMB8	1.07935e-05
70	163	33	6	STTTCRNTTT_V$IRF_Q6	1.68167e-06	BATF2,BST2,IFIT2,PSMB10,PSMB8,TAP1	0.000610446
75	196	135	8	V$HNF1_01	0.000529437	ADD3,EGR1,GAS2,HOXA4,NLGN1,RNF186,SGK2,SOSTDC1	0.0384371
75	189	135	8	V$SRF_C	0.000415806	AKAP12,AOC3,CA3,CNN1,EGR1,HOXA5,IL17B,SLC2A4	0.0384371
75	184	135	9	V$PAX4_04	6.00967e-05	AKAP12,FGF14,HOXA5,HOXA9,MEOX2,NNAT,NTRK2,RBMS3,SDPR	0.0112795
75	194	135	8	V$SRF_Q5_01	0.000494674	CA3,CNN1,EGR1,IL17B,PELI2,PPARG,SDPR,SLC2A4	0.0384371
75	298	135	10	WTGAAAT_UNKNOWN	0.00051309	ADAMTS5,ANKRD35,CA3,EFCAB1,G0S2,OGN,PDK4,PELI2,SORBS1,VIT	0.0384371
75	255	135	10	TGATTTRY_V$GFI1_01	0.000147915	DSC1,FGF14,GAS2,HOXA2,HOXA5,HOXA7,HOXA9,MYBPC1,PVRL3,SDPR	0.0214773
84	218	79	8	V$ATF_01	2.57575e-05	ATF3,CYR61,DUSP1,EGR2,EGR3,FOSB,FOS,RCAN1	0.00354999
84	219	79	7	V$HSF1_01	0.000199907	CACHD1,DUSP1,EGR3,FOS,GRIK1,ID4,NR4A3	0.011164
84	205	79	6	V$HSF2_01	0.000922649	DUSP1,EGR3,FOS,GRIK1,NR4A3,TMEM71	0.0361554
84	44	79	5	V$SRF_01	4.08125e-06	EGR1,EGR2,EGR3,FOSB,FOS	0.00296299
84	206	79	6	V$OCT1_05	0.000946217	CSN1S1,EGR2,FOS,IL6,NR4A3,PROM1	0.0361554
84	222	79	8	V$CREB_Q2	2.93388e-05	ATF3,DUSP1,EGR1,EGR3,FOSB,FOS,NR4A3,RCAN1	0.00354999
84	223	79	7	V$CREB_Q4	0.000223355	ATF3,DUSP1,EGR3,FOSB,FOS,NR4A3,RCAN1	0.0115826
84	211	79	8	V$CREBP1_Q2	2.03717e-05	DUSP1,EGR1,EGR2,EGR3,FOSB,FOS,NR4A3,RCAN1	0.00354999
84	215	79	8	V$SRF_Q6	2.3319e-05	CX3CL1,EGR1,EGR2,EGR3,FOSB,FOS,NR4A1,SDPR	0.00354999
84	221	79	6	V$NFKB_Q6	0.0013586	ADAMTS5,CXCL2,CYR61,NDRG2,PTGS2,ST8SIA1	0.0448338
84	189	79	7	V$SRF_C	8.00515e-05	CYR61,EGR1,EGR2,EGR3,FOSB,FOS,NR4A1	0.00662692
84	217	79	6	V$TATA_01	0.00123729	ADAMTS1,CX3CL1,EGR2,MYH3,NDRG2,NR4A1	0.0427748
84	216	79	6	V$STAT6_01	0.0012083	HOXA4,KCNJ16,MAPK4,NDRG2,RCAN1,ST8SIA1	0.0427748
84	202	79	6	V$CEBPDELTA_Q6	0.000854654	ATF3,FOSB,FOS,GPD1,NR4A1,SDPR	0.0361554
84	233	79	8	V$E4F1_Q6	4.14035e-05	CYR61,DUSP1,EGR2,EGR3,FOSB,NR4A1,NR4A3,ZNF462	0.00429414
84	217	79	7	V$TFIIA_Q6	0.000188954	ADAMTS5,ANXA3,EGR1,FOSB,NR4A1,SFRP1,SLC7A10	0.011164
84	232	79	7	V$COREBINDINGFACTOR_Q6	0.000284284	B3GNT5,CD69,EMP1,GPD1,NR4A1,NR4A3,RGMA	0.0128994
84	227	79	7	V$AML_Q6	0.000248976	B3GNT5,CD69,CYR61,DUSP1,GPD1,NR4A1,RGMA	0.0120505
84	189	79	8	V$SRF_Q4	9.15653e-06	CX3CL1,EGR1,EGR2,EGR3,FOSB,FOS,NR4A1,SDPR	0.00332382
84	194	79	7	V$SRF_Q5_01	9.42953e-05	ATF3,EGR1,EGR2,EGR3,FOSB,FOS,SDPR	0.00684584
84	217	79	7	AAAYWAACM_V$HFH4_01	0.000188954	CYR61,DUSP1,EGR2,FOSB,ID4,NR4A3,SCRG1	0.011164
84	81	79	5	CCAWWNAAGG_V$SRF_Q4	8.21519e-05	EGR1,EGR2,FOSB,NR4A1,SDPR	0.00662692
86	44	236	5	V$SRF_01	0.000741859	ACTG2,CA3,EGR1,EGR3,IL17B	0.0489627
86	215	236	13	V$SRF_Q6	5.72205e-05	ACTG2,ATP1A2,CFL2,CNN1,EGR1,EGR3,EPHB1,IL17B,MYLK,PDLIM3,PPAP2B,PPARG,SDPR	0.0125511
86	189	236	13	V$SRF_C	1.4814e-05	ACTG2,AKAP12,AOC3,ASPA,CA3,CFL2,CNN1,DNAJB4,EGR1,EGR3,IL17B,MYLK,SLC2A4	0.00710205
86	184	236	11	V$PAX4_04	0.000234908	AKAP12,CRISPLD1,EBF1,HOXA9,MEOX2,MPPED2,MYLK,NTRK2,PPAP2B,RBMS3,SDPR	0.0213179
86	189	236	12	V$SRF_Q4	6.91519e-05	ACTG2,AKAP12,ASPA,CFL2,CNN1,EGR1,EGR3,IL17B,MYLK,PPAP2B,PPARG,SDPR	0.0125511
86	194	236	13	V$SRF_Q5_01	1.95649e-05	ACTG2,ASPA,CA3,CFL2,CNN1,EGR1,EGR3,IL17B,MYLK,PPAP2B,PPARG,SDPR,SLC2A4	0.00710205
86	145	236	9	GCH1	0.00065917	ATP1A2,HOXA9,IGFBP6,LDB2,LRFN5,MPPED2,PPAP2B,RBMS3,SOCS2	0.0478557
86	124	236	9	WWTAAGGC_UNKNOWN	0.000207719	ACTG2,CFL2,CNN1,HSPB7,MYLK,PPAP2B,SGCG,SLC2A4,SORBS1	0.0213179
86	134	236	9	CNO	0.000370648	CNN1,HOXA9,LDB2,LPL,LRFN5,MYLK,MYOC,NDRG2,WIF1	0.0298989
93	183	243	14	V$HNF3B_01	2.81698e-06	ANGPTL1,ANXA1,CALD1,CYP26B1,DUSP1,EGR2,EPHB1,GIPC2,HOXA4,NFIB,PCDH9,RBP4,TSPAN8,ZNF521	0.00204513
93	199	243	12	V$FOXJ2_02	0.000148996	ACVR1C,ATF3,EDN1,FGF7,HSD11B1,LEMD1,LIFR,MAF,NFIB,NR2F1,PDZD2,PVRL3	0.036057
93	217	243	12	AAAYWAACM_V$HFH4_01	0.000331772	ANGPTL1,ATOH8,CALD1,CD36,DUSP1,EGR2,ENPP2,EPHB1,FAM49A,ID4,PALMD,PPAP2B	0.0481733
93	288	243	15	SYT4	0.000119052	CALD1,EDN1,EGR2,ENPP2,IGFBP6,KIT,NFIB,NR2F1,PALMD,PI16,PPARG,RBP4,SDPR,TMEM71,TSLP	0.036057
99	53	119	5	RYTAAWNNNTGAY_UNKNOWN	7.52133e-05	CA4,GDF10,KCNIP2,KLB,PCK1	0.0273024
99	288	119	11	SYT4	2.71275e-05	CLDN10,IGFBP6,KRT17,PALMD,PHYHIP,PI15,PI16,PPARG,RBP4,SDPR,TSLP	0.0196945
102	53	107	5	RYTAAWNNNTGAY_UNKNOWN	4.52675e-05	CA4,GDF10,KCNIP2,KLB,PCK1	0.0328642
104	44	271	6	V$SRF_01	0.000165716	CA3,EGR1,EGR3,FOSB,FOS,IL17B	0.0300774
104	173	271	11	V$HFH8_01	0.000449962	ASPA,ATOH8,CLDN8,CXCL2,DUSP1,ESRRG,FLRT3,GFRA1,NR4A2,NTF3,PDLIM3	0.0408341
104	294	271	17	WGTTNNNNNAAA_UNKNOWN	4.46352e-05	BMP4,CLDN8,CMYA5,ESRRG,FOXA1,HS3ST4,IGF1R,MYH1,NR4A2,NTF3,OGN,PCDH9,SPDEF,SSBP2,SSTR1,TFAP2B,ZNF781	0.0177494
105	218	87	8	V$ATF_01	5.20001e-05	ATF3,CYR61,DUSP1,EGR2,EGR3,FOSB,FOS,RCAN1	0.012584
105	219	87	7	V$HSF1_01	0.000363607	CACHD1,DUSP1,EGR3,FOS,GRIK1,GSTA5,ID4	0.0327087
105	44	87	5	V$SRF_01	6.5709e-06	EGR1,EGR2,EGR3,FOSB,FOS	0.00477048
105	222	87	7	V$CREB_Q2	0.000394666	ATF3,DUSP1,EGR1,EGR3,FOSB,FOS,RCAN1	0.0327087
105	223	87	7	V$CREB_Q4	0.000405479	ATF3,DUSP1,EGR3,FOSB,FOS,RCAN1,TUBB2B	0.0327087
105	211	87	8	V$CREBP1_Q2	4.12685e-05	BCL11A,DUSP1,EGR1,EGR2,EGR3,FOSB,FOS,RCAN1	0.012584
105	215	87	7	V$SRF_Q6	0.000325278	CX3CL1,EGR1,EGR2,EGR3,FOSB,FOS,SDPR	0.0327087
105	189	87	7	V$SRF_Q4	0.000147714	CX3CL1,EGR1,EGR2,EGR3,FOSB,FOS,SDPR	0.0252039
105	194	87	7	V$SRF_Q5_01	0.00017358	ATF3,EGR1,EGR2,EGR3,FOSB,FOS,SDPR	0.0252039
123	226	184	10	V$PAX2_02	0.000676631	CHODL,EGFR,GAS2,MUC15,NFIB,NTRK2,OSR1,SOX10,TRIM2,ZBTB16	0.0477019
123	53	184	5	RYTAAWNNNTGAY_UNKNOWN	0.000571859	CA4,EGR1,GDF10,PCK1,SCN2A	0.0477019
123	255	184	11	TGATTTRY_V$GFI1_01	0.00045448	CLDN8,FGF14,GAS2,HOXA5,HS3ST4,KLF15,MYBPC1,MYOT,NMNAT2,NRXN1,SDPR	0.0471361
123	290	184	12	CTTTGA_V$LEF1_Q2	0.000366702	CA4,CHODL,EDN3,ELF5,HAS3,LIFR,MME,MYOT,RGMA,SCRG1,STAC2,VIT	0.044371
128	215	148	10	V$SRF_Q6	7.78846e-05	ACTG2,CNN1,EGR1,EGR3,IL17B,ITGA7,KRT17,MYLK,PPARG,SDPR	0.0113088
128	189	148	10	V$SRF_C	2.61561e-05	ACTG2,AOC3,ASPA,CNN1,EGR1,EGR3,IL17B,ITGA7,MYLK,SLC2A4	0.00593743
128	224	148	10	V$GATA6_01	0.000109428	BMP6,CPA1,HOXA4,KLB,LEPR,PCDH9,PDE3B,SFRP1,SORBS1,VIT	0.0132408
128	189	148	10	V$SRF_Q4	2.61561e-05	ACTG2,ASPA,CNN1,EGR1,EGR3,IL17B,KRT17,MYLK,PPARG,SDPR	0.00593743
128	194	148	10	V$SRF_Q5_01	3.27131e-05	ACTG2,ASPA,CNN1,EGR1,EGR3,IL17B,MYLK,PPARG,SDPR,SLC2A4	0.00593743
128	53	148	6	RYTAAWNNNTGAY_UNKNOWN	1.67293e-05	CA4,EGR1,GDF10,KCNIP2,KLB,PCK1	0.00593743
128	124	148	7	WWTAAGGC_UNKNOWN	0.000296122	ACTG2,CNN1,HSPB7,MYLK,SGCG,SLC2A4,SORBS1	0.0307121
132	176	247	12	V$E4BP4_01	5.37775e-05	ADRB2,AKTIP,ALDH1A1,ANGPTL1,ATF3,CEPT1,HOXA4,LRP1B,OLFM4,PELI2,RAB3C,TSC22D1	0.0130141
132	44	247	6	V$SRF_01	9.97955e-05	CA3,EGR1,EGR2,EGR3,FOS,SCOC	0.0174203
132	231	247	14	V$AP1FJ_Q2	4.76763e-05	AK5,EEF1A1,FOS,GNAI1,GSN,IGFBP6,IL6,LRP1B,LRRC3B,LYVE1,NTRK2,PCDH9,RTN4,SCOC	0.0130141
132	221	247	13	V$AP1_Q2	0.000119974	AK5,FOS,GNAI1,GSN,HSPB7,IGFBP6,IL6,LRP1B,LYVE1,NTRK2,PAK7,PCDH9,SCOC	0.0174203
132	228	247	13	V$AP1_Q4	0.000163662	AK5,EEF1A1,GNAI1,GSN,HSPB7,IGFBP6,IL6,LIFR,LRP1B,LYVE1,PCDH9,RTN4,SCOC	0.0198031
132	189	247	11	V$SRF_C	0.000436001	AKAP12,ASPA,CA3,DNAJB4,EGR1,EGR2,EGR3,FOS,HOXA5,SCOC,SLC2A4	0.026378
132	189	247	11	V$SRF_Q4	0.000436001	AKAP12,ASPA,EGR1,EGR2,EGR3,FOS,HOXA5,PPAP2B,PPARG,SCOC,SDPR	0.026378
132	194	247	13	V$SRF_Q5_01	3.15567e-05	ASPA,ATF3,CA3,EGR1,EGR2,EGR3,FOS,PELI2,PPAP2B,PPARG,SCOC,SDPR,SLC2A4	0.0130141
132	53	247	6	RYTAAWNNNTGAY_UNKNOWN	0.000285252	CA4,EGR1,GDF10,KCNIP2,KLB,PCK1	0.0230103
132	268	247	14	RPP21	0.000230073	ANGPTL7,CXCL1,ENPP2,FGF10,FOS,FXYD1,HBP1,HOXA5,KCNIP2,MEOX2,SCOC,SGCG,STBD1,TSC22D1	0.0230103
134	215	221	13	V$SRF_Q6	2.89815e-05	ACTG2,ATP1A2,CNN1,CX3CL1,EGR1,EPHB1,FOS,HOXA5,KRT17,MYLK,PPAP2B,PPARG,SDPR	0.00885534
134	184	221	11	V$PAX4_04	0.000132447	BCL11A,CRISPLD1,FGF14,HOXA5,HOXA9,MYLK,NFIB,NTRK2,PPAP2B,SDPR,ZNF462	0.0221671
134	217	221	11	V$TFIIA_Q6	0.000548051	ACTG2,ADAMTS5,CNN1,EGR1,FGF14,HOXA2,HOXA9,KLK7,NFIB,NRXN1,SFRP1	0.0442094
134	189	221	12	V$SRF_Q4	3.65923e-05	ACTG2,ASPA,CNN1,CX3CL1,EGR1,FOS,HOXA5,KRT17,MYLK,PPAP2B,PPARG,SDPR	0.00885534
134	194	221	11	V$SRF_Q5_01	0.000210697	ACTG2,ASPA,CA3,CNN1,EGR1,FOS,MYLK,PPAP2B,PPARG,SDPR,SLC2A4	0.0236845
134	288	221	14	SYT4	0.000152666	CNN1,ENPP2,HOXA2,IGFBP6,KIT,KRT17,MYBPC1,NDRG2,NFIB,PPARG,RBP4,SDPR,TMEM71,TSLP	0.0221671
134	134	221	9	CNO	0.000228363	CNN1,HOXA2,HOXA9,LPL,MYLK,MYOC,NDRG2,NFIB,WIF1	0.0236845
136	44	168	5	V$SRF_01	0.00015545	ACTG2,CA3,EGR1,EGR3,IL17B	0.0188095
136	215	168	12	V$SRF_Q6	8.54468e-06	ACTG2,ATP1A2,CNN1,EGR1,EGR3,IL17B,KRT17,MYLK,PDLIM3,PPAP2B,PPARG,SDPR	0.00170352
136	58	168	5	CTGRYYYNATT_UNKNOWN	0.000574892	CRYAB,HSPB2,NTRK2,SOX10,TP63	0.034781
136	217	168	12	V$TFIIA_Q6	9.38577e-06	ACTG2,ADAMTS5,CNN1,CRYAB,EGR1,HSPB2,LAMA3,LEPREL1,MEIS2,NFIB,PELI2,SFRP1	0.00170352
136	189	168	12	V$SRF_Q4	2.26337e-06	ACTG2,ASPA,CNN1,EGR1,EGR3,IL17B,KRT17,MEIS2,MYLK,PPAP2B,PPARG,SDPR	0.000821604
136	194	168	13	V$SRF_Q5_01	4.56801e-07	ACTG2,ASPA,ATF3,CA3,CNN1,EGR1,EGR3,IL17B,MYLK,PELI2,PPAP2B,PPARG,SDPR	0.000331638
136	53	168	5	RYTAAWNNNTGAY_UNKNOWN	0.000377376	CA4,EGR1,GDF10,PCK1,TP63	0.0256883
136	298	168	13	WTGAAAT_UNKNOWN	4.90133e-05	ADAMTS5,ANKRD35,ASPA,C1QTNF7,CA3,G0S2,LHFP,NAV3,PDK4,PELI2,PTGS2,SORBS1,VIT	0.00711674
136	124	168	7	WWTAAGGC_UNKNOWN	0.000634979	ACTG2,CNN1,MYLK,NFIB,PPAP2B,SGCG,SORBS1	0.0354611
144	221	195	10	V$CEBPB_02	0.000891062	ADRB2,DUSP1,FMO2,G0S2,MEOX2,PLA2G4A,PPARG,SDPR,SLC19A3,TAC1	0.0434141
144	222	195	10	V$HNF4_01	0.000922286	ABI3BP,ADRB2,EDN3,F10,GIPC2,GPD1,LPL,PCK1,PDZK1,PPARG	0.0434141
144	44	195	5	V$SRF_01	0.000310676	EGR1,EGR3,FOSB,FOS,IL17B	0.0375918
144	206	195	10	V$OCT1_05	0.000517561	CSN1S1,EBF1,FOS,IL6,LDB2,LPL,LRFN5,LRRN3,MYH1,SLC19A3	0.0434141
144	215	195	10	V$SRF_Q6	0.000721427	CNN1,EGR1,EGR3,FOSB,FOS,IGF1,IL17B,NNAT,PPARG,SDPR	0.0434141
144	184	195	9	V$CEBP_Q2	0.000929913	ADRB2,CASQ2,G0S2,GREM2,MEOX2,NEK10,PLA2G4A,PROS1,TAC1	0.0434141
144	196	195	9	V$HNF1_C	0.001447	AGR3,ANGPTL1,EGR1,EMX2,NEK10,PLA2G4A,RBP4,SGK2,SORBS1	0.0477509
144	189	195	9	V$SRF_C	0.00112313	AOC3,CNN1,CYR61,EGR1,EGR3,FOSB,FOS,IL17B,SLC2A4	0.0434141
144	235	195	10	V$ETS2_B	0.00141676	ANGPTL1,ATOH8,CA4,EGR1,GNG11,IGF1,IL11RA,LDB2,LIFR,TIMP4	0.0477509
144	118	195	7	V$STAT5A_02	0.00113618	ATOH8,ENPP2,FOS,KLF4,LRRN3,PCDH9,PDK4	0.0434141
144	194	195	9	V$SRF_Q5_01	0.00134764	CNN1,EGR1,EGR3,FOSB,FOS,IL17B,PPARG,SDPR,SLC2A4	0.0477509
144	219	195	10	V$HNF4_Q6	0.000831217	ABCA6,AGR3,EMX2,FOXA1,GIPC2,GLYAT,GPD1,KCTD12,PDZK1,PROS1	0.0434141
144	53	195	6	RYTAAWNNNTGAY_UNKNOWN	7.86273e-05	CA4,CREB5,EGR1,GDF10,KCNIP2,PCK1	0.0275457
144	241	195	12	BIN3	0.000113825	ACVR1C,CA12,CNN1,ENPP2,FOS,FXYD1,IGFBP6,LRFN5,MEOX2,OLFM4,RUNX1T1,SDPR	0.0275457
144	145	195	8	GCH1	0.00082021	ATOH8,FOS,GREM2,IGFBP6,LDB2,LRFN5,RBMS3,RUNX1T1	0.0434141
144	288	195	13	SYT4	0.000158181	AGR2,CNN1,CYR61,ENPP2,IGFBP6,PALMD,PHYHIP,PI16,PPARG,RBP4,RUNX1T1,SDPR,TSLP	0.0287099
145	44	97	7	V$SRF_01	1.61612e-08	CA3,EGR1,EGR2,EGR3,FOSB,FOS,IL17B	1.1733e-05
145	215	97	8	V$SRF_Q6	0.000102611	EGR1,EGR2,EGR3,FOSB,FOS,IL17B,PPAP2B,SDPR	0.018624
145	189	97	7	V$SRF_C	0.000290808	CA3,EGR1,EGR2,EGR3,FOSB,FOS,IL17B	0.0351877
145	189	97	8	V$SRF_Q4	4.14642e-05	EGR1,EGR2,EGR3,FOSB,FOS,IL17B,PPAP2B,SDPR	0.0100343
145	194	97	11	V$SRF_Q5_01	7.49366e-08	ATF3,CA3,EGR1,EGR2,EGR3,FGF7,FOSB,FOS,IL17B,PPAP2B,SDPR	2.7202e-05
145	145	97	6	GCH1	0.000445414	FOS,IGFBP6,MEOX1,MPPED2,PPAP2B,SOCS2	0.0461957
145	81	97	5	CCAWWNAAGG_V$SRF_Q4	0.000217036	EGR1,EGR2,FOSB,SDPR,VIT	0.0315136
147	232	156	11	V$COREBINDINGFACTOR_Q6	4.62539e-05	CCL4,CD69,GPD1,GPR171,PDE3B,PDZD2,RGS18,RGS1,TAGAP,XCL1,XCL2	0.0335804
148	44	241	6	V$SRF_01	8.71569e-05	CA3,EGR1,EGR2,EGR3,FOSB,FOS	0.031638
150	226	225	13	V$PAX2_02	5.85315e-05	CFL2,CHODL,EGFR,EPHB1,GAS2,MAML2,MUC15,NFIB,OSR1,PACRG,PPP2R2B,SOX10,TRIM2	0.0141646
150	216	225	13	V$STAT6_01	3.66791e-05	BCL11A,CHST9,HOXA4,KCNJ16,LPL,LRRN3,MAB21L1,MAPK4,NDRG2,NFE2L2,RCAN1,ST8SIA1,VIT	0.0133145
150	213	225	11	V$CDX2_Q5	0.000544951	ARL4A,CFL2,CREB5,LEPR,LPL,NFIB,NRXN1,NTF3,PPARGC1A,TRIM2,VIT	0.0439594
150	290	225	17	CTTTGA_V$LEF1_Q2	3.28815e-06	CHODL,DSG3,EDN3,ELF5,MAB21L1,MME,NTF3,PID1,PLA2G4A,PPARGC1A,PPP2R2B,PROX1,RGMA,RNF145,SCRG1,STAC2,VIT	0.0023872
153	183	256	10	V$HNF3B_01	0.00166632	ANGPTL1,ANXA1,DUSP1,EGR2,HOXA4,HOXA7,PCDH9,RBP4,RUNX1T1,ZNF521	0.0417156
153	44	256	5	V$SRF_01	0.00106849	ACTG2,EGR1,EGR2,FOS,IL17B	0.0317716
153	221	256	12	V$AP1_Q2	0.000623409	AK5,FOS,GSN,HSPB7,IGFBP6,IL6,LAMB3,LYVE1,MEIS2,NTRK2,PAK7,PCDH9	0.0258833
153	215	256	14	V$SRF_Q6	3.20931e-05	ACTG2,ATP1A2,CNN1,EGR1,EGR2,FOS,HOXA5,IGF1,IL17B,KRT17,NNAT,PPAP2B,PPARG,SDPR	0.00315648
153	189	256	11	V$SRF_C	0.000588334	ACTG2,AKAP12,AOC3,ASPA,CNN1,EGR1,EGR2,FOS,HOXA5,IL17B,SLC2A4	0.0258833
153	184	256	11	V$PAX4_04	0.000469677	AKAP12,CRISPLD1,EBF1,HOXA5,MPPED2,NNAT,NTRK2,PPAP2B,RBMS3,SDPR,ZNF521	0.0243561
153	187	256	10	V$VDR_Q3	0.00195532	ATP1A2,CXCL14,EBF1,FOS,HOXA2,KCNIP2,KRT13,MEIS2,SLC2A4,SOX10	0.0473189
153	226	256	14	V$PAX2_02	5.54169e-05	ABCA6,FAM107A,FOS,GAS2,IGF1,MEIS2,NTRK2,OSR1,PPARG,RBMS3,RUNX1T1,SEMA6D,SOX10,ZBTB16	0.00335272
153	208	256	11	V$GATA4_Q3	0.00129074	CRYAB,EBF1,HOXA7,LIFR,LYVE1,MEIS2,NNAT,RUNX1T1,SOSTDC1,TMEM100,ZNF521	0.0334669
153	189	256	14	V$SRF_Q4	7.49565e-06	ACTG2,AKAP12,ASPA,CNN1,EGR1,EGR2,FOS,HOXA5,IL17B,KRT17,MEIS2,PPAP2B,PPARG,SDPR	0.00162562
153	194	256	11	V$SRF_Q5_01	0.000731031	ACTG2,ASPA,CNN1,EGR1,EGR2,FOS,IL17B,PPAP2B,PPARG,SDPR,SLC2A4	0.0265364
153	145	256	9	GCH1	0.00117097	ATP1A2,FOS,HOXA5,IGFBP6,LDB2,MPPED2,PPAP2B,RBMS3,RUNX1T1	0.0317716
153	298	256	14	WTGAAAT_UNKNOWN	0.000946173	ADAMTS5,ASPA,C1QTNF7,FABP4,G0S2,IGF1,LHFP,NAV3,OGN,PDK4,PTGS2,RCAN1,SORBS1,SSPN	0.0317716
153	255	256	16	TGATTTRY_V$GFI1_01	1.39243e-05	C1QTNF7,CASQ2,EBF1,GAS2,HOXA2,HOXA5,HOXA7,HS3ST4,LDB2,LHFP,LRRC2,MEIS2,MYBPC1,RUNX1T1,SDPR,ZNF521	0.00202181
153	290	256	14	CTTTGA_V$LEF1_Q2	0.000726793	CA4,EDN3,FABP4,LIFR,MAB21L1,MEIS2,MME,NTF3,PID1,RGMA,SCRG1,SEMA6D,SORBS1,ZNF521	0.0265364
153	288	256	19	SYT4	1.01895e-06	CNN1,EGR2,ENPP2,HOXA2,IGFBP6,KIT,KRT17,MYBPC1,NAV3,NDRG2,PALMD,PHYHIP,PI16,PPARG,RBP4,RUNX1T1,SDPR,SORBS2,TSLP	0.000369878
153	267	256	13	CCCNNGGGAR_V$OLF1_01	0.00103402	AKAP12,CCDC8,CHL1,ECM2,EGR1,ENPP2,GRIK1,HS3ST4,MEIS2,RUNX1T1,SEMA3G,TNNT3,TTYH1	0.0317716
155	183	232	13	V$HNF3B_01	8.71484e-06	ANGPTL1,ANXA1,CYR61,EPHB1,GIPC2,HOXA4,HOXA7,NFIB,NMNAT2,PCDH9,PRMT6,RBP4,TSPAN8	0.00316349
155	215	232	12	V$SRF_Q6	0.000199226	ACTG2,ATP1A2,CFL2,CNN1,EGR1,EPHB1,HOXA5,IL17B,KRT17,MYLK,PPARG,SDPR	0.0183849
155	189	232	12	V$SRF_C	5.86643e-05	ACTG2,AKAP12,ASPA,CA3,CFL2,CNN1,CYR61,EGR1,HOXA5,IL17B,MYLK,SLC2A4	0.0106476
155	184	232	11	V$PAX4_04	0.000202589	AKAP12,CRISPLD1,EBF1,HOXA5,HOXA9,MEOX2,MYLK,NFIB,NTRK2,RBMS3,SDPR	0.0183849
155	226	232	13	V$PAX2_02	7.99961e-05	CFL2,CHODL,EGFR,EPHB1,FAM107A,GAS2,NFIB,NTRK2,OSR1,PPARG,RBMS3,SOX10,TRIM2	0.0116154
155	205	232	11	V$FOXM1_01	0.000510937	CASQ2,CHODL,EBF1,FABP7,HOXA7,MEOX2,NRG2,PCDH9,PRMT6,STXBP6,VSNL1	0.0309117
155	189	232	12	V$SRF_Q4	5.86643e-05	ACTG2,AKAP12,ASPA,CFL2,CNN1,EGR1,HOXA5,IL17B,KRT17,MYLK,PPARG,SDPR	0.0106476
155	194	232	11	V$SRF_Q5_01	0.000320069	ACTG2,ASPA,CA3,CFL2,CNN1,EGR1,IL17B,MYLK,PPARG,SDPR,SLC2A4	0.0211245
155	124	232	9	WWTAAGGC_UNKNOWN	0.000182814	ACTG2,CFL2,CNN1,HSPB7,MYLK,NFIB,SGCG,SLC2A4,SORBS1	0.0183849
155	255	232	13	TGATTTRY_V$GFI1_01	0.000265221	ANKRD29,CASQ2,CD36,EBF1,GAS2,HOXA5,HOXA7,HOXA9,LHFP,MRAS,MYBPC1,NMNAT2,SDPR	0.0192551
155	288	232	14	SYT4	0.000252736	CNN1,CYR61,IGFBP6,KIT,KRT17,MYBPC1,NDRG2,NFIB,PALMD,PPARG,RBP4,SDPR,TMEM71,TSLP	0.0192551
157	228	39	6	V$PEA3_Q6	3.16726e-05	AMICA1,CTSS,IL2RA,VCAM1,XCL1,XCL2	0.0114971
157	232	39	8	V$COREBINDINGFACTOR_Q6	1.65062e-07	GPR171,GZMB,IL7R,RGS18,RGS1,TAGAP,XCL1,XCL2	0.000119835
160	222	65	7	V$SP1_Q2_01	6.26553e-05	CDH24,DES,DUSP15,HCN4,KLF16,PHOX2A,RCOR2	0.0454878
162	221	206	10	V$CEBPB_01	0.00135013	ADAMTS5,ADRB2,DSC1,DUSP1,EHF,MYBPC1,PLA2G4A,RCAN1,TP63,VIT	0.0376998
162	221	206	10	V$CEBPB_02	0.00135013	ADRB2,ATP13A4,BCL11A,CP,DUSP1,EHF,KRT23,PLA2G4A,SDPR,SOX10	0.0376998
162	44	206	7	V$SRF_01	2.76856e-06	ACTG2,EGR1,EGR2,EGR3,FOSB,FOS,IL17B	0.000492622
162	206	206	10	V$OCT1_05	0.000792185	CSN1S1,DUSP6,EDN1,EGR2,EHF,FOS,IL6,MYBPC1,PROM1,ZFP36L1	0.033831
162	215	206	13	V$SRF_Q6	1.37773e-05	ACTG2,CNN1,CX3CL1,EGR1,EGR2,EGR3,FOSB,FOS,IL17B,KRT17,MYLK,PDLIM4,SDPR	0.0014289
162	221	206	10	V$NFKB_Q6	0.00135013	ADAMTS5,CXCL2,CYR61,EHF,NDRG2,PTGS2,SOX10,ST8SIA1,TP63,TSLP	0.0376998
162	225	206	12	V$NFKB_C	0.000100015	BCL11A,EGR2,EGR3,EHF,FOS,LAMB3,LCN2,NDRG2,PTGS2,SOX10,TP63,TSLP	0.00806788
162	189	206	13	V$SRF_C	3.39272e-06	ACTG2,CNN1,CYR61,DUSP6,EGR1,EGR2,EGR3,FHL2,FOSB,FOS,IL17B,MYLK,PDLIM4	0.000492622
162	193	206	9	V$MEF2_03	0.00189779	ATF3,FOS,MYLK,NDRG2,NFIB,OGN,STAC,TMEM71,TP63	0.0475103
162	217	206	10	V$TATA_01	0.00117702	CNN1,CRYAB,CX3CL1,EDN1,EGR2,NDRG2,SMYD1,SOSTDC1,STAC,ZFP36L2	0.0376998
162	221	206	11	V$AREB6_01	0.000353251	DSG3,EHF,FOS,ID4,LAMB3,LAMC2,NFIB,OSR1,SOSTDC1,SOX10,TP63	0.0197277
162	215	206	10	V$AREB6_02	0.00109753	EDN1,EHF,FOS,GPR87,LAMC2,OSR1,RGMA,SDPR,SOSTDC1,SOX10	0.0376998
162	202	206	10	V$TEF1_Q6	0.000681039	BBOX1,CRYAB,CYR61,EGR2,FAM46B,LAMB3,LAMC2,LOXL4,PDZK1IP1,SYT8	0.0309022
162	217	206	16	V$TFIIA_Q6	9.42617e-08	ACTG2,ADAMTS5,ANXA3,CDH3,CNN1,CRYAB,EGR1,FHL2,FOSB,JDP2,KLK7,LEPREL1,NFIB,PIGR,SFRP1,TFAP2B	6.8434e-05
162	253	206	11	GCTNWTTGK_UNKNOWN	0.00108573	ATP13A4,CDH3,DUSP6,IL17B,IL6,NFIB,SFRP1,SMYD1,SORBS2,SPRY2,TTYH1	0.0376998
162	189	206	14	V$SRF_Q4	5.80227e-07	ACTG2,CNN1,CX3CL1,DUSP6,EDN1,EGR1,EGR2,EGR3,FOSB,FOS,IL17B,KRT17,MYLK,SDPR	0.000210622
162	194	206	11	V$SRF_Q5_01	0.00011372	ACTG2,ATF3,CNN1,EGR1,EGR2,EGR3,FOSB,FOS,IL17B,MYLK,SDPR	0.00825605
162	226	206	10	V$AP1_Q4_01	0.00159514	AK5,EMP1,FAM46B,LAMC2,LYVE1,MAMDC2,NDRG2,NTN4,RGS2,VIT	0.0428915
162	53	206	5	RYTAAWNNNTGAY_UNKNOWN	0.000951819	CA4,EGR1,GDF10,PCK1,TP63	0.0376998
162	294	206	12	YCATTAA_UNKNOWN	0.00112514	ATP13A4,CA4,CD55,DUSP6,EHF,GDF10,KRT23,OSR1,P2RY12,PCK1,STAC2,TTYH1	0.0376998
162	56	206	5	BCAP31	0.00122374	EGR3,GSN,ST8SIA1,TMEM71,TP63	0.0376998
162	288	206	17	SYT4	8.87343e-07	BBOX1,CNN1,CYR61,EDN1,EGR2,EHF,KIT,KRT17,MYBPC1,NDRG2,NFIB,RNF183,SDPR,SORBS2,STAC,TMEM71,TSLP	0.000214737
162	81	206	7	CCAWWNAAGG_V$SRF_Q4	0.000160475	ACTG2,EGR1,EGR2,FOSB,MYLK,SDPR,VIT	0.010521
177	134	155	8	CNO	0.00010196	CNN1,HOXA2,HOXA9,LPL,MYLK,NDRG2,NFIB,WIF1	0.0370116
178	217	240	12	V$TATA_01	0.000296307	ADAMTS1,CFL2,CRYAB,CX3CL1,HSPB2,MYH1,NDRG2,PPARG,SLC2A4,SMYD1,SOSTDC1,SOX5	0.0467792
178	219	240	12	V$ZIC3_01	0.000322171	ADAMTS1,CRYAB,CYP26B1,EPHB1,FOLR1,GHR,HOXA7,HSPB2,HSPB7,MYOC,NRXN1,TIMP4	0.0467792
178	53	240	6	RYTAAWNNNTGAY_UNKNOWN	0.000244386	CA4,EGR1,GDF10,KCNIP2,KLB,PCK1	0.0467792
187	219	296	14	V$HSF1_01	0.000184578	CACHD1,DUSP1,EGR3,ELOVL5,FOS,GATA3,GLRA3,GREB1,GRIK1,GSN,NRXN3,PTHLH,SIDT1,SOCS2	0.0285778
187	44	296	6	V$SRF_01	0.000267062	CA3,EGR1,EGR2,EGR3,FOSB,FOS	0.0310118
187	189	296	12	V$SRF_C	0.000560721	ASPA,CA3,CNN1,EGR1,EGR2,EGR3,FOSB,FOS,HOXA5,RHOJ,RNF39,SLC2A4	0.0467658
187	194	296	13	V$SRF_Q5_01	0.000196817	ASPA,CA3,CNN1,EGR1,EGR2,EGR3,FOSB,FOS,NRXN3,PPAP2B,RHOJ,SDPR,SLC2A4	0.0285778
187	53	296	7	RYTAAWNNNTGAY_UNKNOWN	0.000101108	CA4,EGR1,GDF10,KCNIP2,KLB,KLF9,PCK1	0.0285778
187	217	296	13	AAAYWAACM_V$HFH4_01	0.000579741	ANGPTL1,C1QTNF3,CPEB3,DUSP1,EGR2,FLRT3,FOSB,GFRA1,IRS1,LRRC3B,NRXN3,PPAP2B,TBX3	0.0467658
194	189	180	10	V$SRF_C	0.000136359	ACTG2,AOC3,ASPA,CA3,CFL2,CNN1,DUSP6,EGR1,IL17B,SLC2A4	0.0247491
194	189	180	10	V$SRF_Q4	0.000136359	ACTG2,ASPA,CFL2,CNN1,CX3CL1,DUSP6,EGR1,IL17B,PPARG,SDPR	0.0247491
194	194	180	11	V$SRF_Q5_01	3.35696e-05	ACTG2,ASPA,ATF3,CA3,CFL2,CNN1,EGR1,IL17B,PPARG,SDPR,SLC2A4	0.0121858
195	208	193	10	V$TAL1ALPHAE47_01	0.000514902	ABCD2,ALDH1A1,ANGPTL1,ARL4A,CHST9,GPD1,RUNX1T1,SEMA6D,TMEM71,TP63	0.0464467
195	211	193	10	V$HNF1_Q6	0.000575785	ASPA,CLDN10,CXCL3,EGR1,GAS2,KLB,OLFM4,RNF186,SGK2,SLC5A1	0.0464467
195	194	193	10	V$SRF_Q5_01	0.000296693	ASPA,ATF3,CA3,CNN1,EGR1,FOS,IL17B,PPARG,SDPR,SLC2A4	0.0358999
195	53	193	6	RYTAAWNNNTGAY_UNKNOWN	7.42674e-05	CA4,EGR1,GDF10,KLB,PCK1,TP63	0.0158227
195	241	193	11	BIN3	0.000423096	ACVR1C,CNN1,ENPP2,FOS,FXYD1,IGFBP6,OLFM4,PDZD2,RUNX1T1,SDPR,TP63	0.0438811
195	255	193	14	TGATTTRY_V$GFI1_01	9.11763e-06	C1QTNF7,CASQ2,CD36,CLDN8,DSC1,EBF1,GAS2,HOXA5,HOXA9,HS3ST4,LRRC2,MEIS2,RUNX1T1,SDPR	0.0066194
195	288	193	13	SYT4	0.000142735	BBOX1,CLDN10,CNN1,EHF,ENPP2,IGFBP6,PI16,PPARG,RBP4,RUNX1T1,SDPR,TMEM71,TSLP	0.0207251
197	183	222	10	V$HNF3B_01	0.000564655	ANXA1,EPHB1,HOXA4,HOXA7,LMO3,NMNAT2,PCDH9,PPARGC1A,RBP4,TSPAN8	0.049642
197	215	222	11	V$SRF_Q6	0.000526704	ACTG2,ATP1A2,CFL2,CNN1,EGR1,EPHB1,ITGA7,KRT17,PPAP2B,PPARG,SDPR	0.049642
197	221	222	11	V$NFKB_Q6	0.000662521	ADAMTS5,CXCL2,EBF1,HOXA7,LMO3,NDRG2,PDE3B,PTGS2,SOX10,TCF15,TSLP	0.049642
197	224	222	12	V$GATA6_01	0.000193711	CPA1,HOXA4,KLB,KRT15,LEPR,LMO3,PCDH9,PDE3B,PPARGC1A,RNF186,SFRP1,SORBS1	0.0397682
197	213	222	11	V$CDX2_Q5	0.000486971	ARL4A,CFL2,HOXA7,HOXA9,LEPR,LMO3,LPL,NRXN1,NTF3,PLSCR4,PPARGC1A	0.049642
197	194	222	11	V$SRF_Q5_01	0.000219109	ACTG2,ASPA,ATF3,CA3,CFL2,CNN1,EGR1,PPAP2B,PPARG,SDPR,SLC2A4	0.0397682
197	124	222	8	WWTAAGGC_UNKNOWN	0.000683775	ACTG2,CFL2,CNN1,HSPB7,PPAP2B,SGCG,SLC2A4,SORBS1	0.049642
197	255	222	12	TGATTTRY_V$GFI1_01	0.000626782	CD36,EBF1,GAS2,HOXA7,HOXA9,HS3ST4,KLF15,MRAS,NMNAT2,NRXN1,PPARGC1A,SDPR	0.049642
202	196	22	5	V$HNF1_C	9.84053e-06	AGR3,ISL1,MGAT4C,NEK10,RORA	0.00714423

## Sheet: M6. NMF (Best rank)
Module_Number	# of gene in function	# of gene in module	# of common gene	Description	p-value	related_gene	adjusted_p-value
2	228	149	15	V$PEA3_Q6	1.45336e-08	TBC1D10C,PTPRC,CD53,CD247,AMICA1,GFI1,XCL2,IL18BP,CTSS,XCL1,PRF1,CD69,NLRP3,RUNX3,VCAM1	4.46907e-06
2	232	149	12	V$COREBINDINGFACTOR_Q6	5.40418e-06	GPR171,IL7R,ARHGAP15,TAGAP,LY9,XCL2,RGS18,XCL1,CD28,CD69,GZMB,RASSF2	0.000983723
2	207	149	9	V$ELF1_Q6	0.00031041	AIF1,IL7R,IRF8,VAV1,FGD2,TXK,CD79B,PIK3CD,PLCB2	0.0318171
2	227	149	9	V$AML_Q6	0.000607173	IL7R,GFI1,XCL2,DOK2,XCL1,CD28,IL18RAP,CD69,NLRP3	0.0485527
2	214	149	11	V$ETS_Q4	1.43084e-05	TBC1D10C,CD247,HCLS1,ARHGAP15,GFI1,VAV1,HCST,GMFG,LCP1,PLCB2,VCAM1	0.00175994
2	277	149	10	TTCYNRGAA_V$STAT5B_01	0.000631579	CD247,SLAMF1,NKG7,IRF8,CCL5,IL18BP,IRF4,KBTBD8,PRDM1,GZMB	0.0485527
6	211	149	11	V$HNF1_Q6	1.25323e-05	C8A,NR1H4,MIA2,FGA,G6PC,UGT2A3,FOXG1,F13B,SERPINA10,SLCO1B1,SALL3	0.00770739
7	207	73	14	V$IRF1_01	1.8977e-12	PSMB9,XAF1,DDX58,HLA-C,PSMB8,TAP1,TRIM21,TNFSF13B,USP18,PSMB10,UBD,IRF9,ISG15,IFNB1	1.94515e-10
7	106	73	9	V$IRF2_01	3.03719e-09	PSMB9,XAF1,DDX58,PSMB8,TAP1,TNFSF13B,USP18,UBD,IFNB1	2.66839e-07
7	212	73	20	V$ISRE_01	0	IFIT3,IFI44,IFIT2,ZBP1,IFIH1,XAF1,DDX58,HLA-C,BATF2,HLA-F,TRIM21,TNFSF13B,RTP4,USP18,EPSTI1,DHX58,IRF9,PML,ISG15,IFNB1	0
7	212	73	15	V$IRF7_01	1.44662e-13	IFIT2,PSMB9,XAF1,DDX58,BATF2,TAP1,TRIM21,USP18,EPSTI1,SP110,OASL,LGALS3BP,ISG15,IFNB1,PARP12	1.77934e-11
7	207	73	15	V$ICSBP_Q6	1.01807e-13	IFIT3,IFI44,ZBP1,PSMB9,IFIH1,BATF2,PSMB8,TAP1,TNFSF13B,USP18,IFI35,SP110,ISG15,IFNB1,PARP12	1.56529e-11
7	204	73	19	V$IRF_Q6	0	IFI44,IFIT2,ZBP1,UBE2L6,HLA-C,BATF2,HLA-F,PSMB8,TRIM21,TNFSF13B,RTP4,IFI35,PSMB10,LGALS9,DHX58,IRF9,ISG15,IFNB1,PARP12	0
7	163	73	21	STTTCRNTTT_V$IRF_Q6	0	IFIT3,IFI44,IFIT2,ZBP1,PSMB9,XAF1,DDX58,BATF2,PSMB8,TAP1,TRIM21,TNFSF13B,USP18,PSMB10,EPSTI1,UBD,DHX58,PSME2,LGALS3BP,ISG15,IFNB1	0
8	228	103	9	V$PEA3_Q6	3.78376e-05	CD5,LCK,ARHGAP30,BIN2,FCRL5,POU2AF1,CTSW,SELL,CD3E	0.00775671
8	188	103	8	V$PU1_Q6	6.14496e-05	PTPRCAP,LCP2,ARHGAP30,EVI2B,FCRLA,PTPN22,CD37,STAP1	0.00944788
8	214	103	8	V$ETS_Q4	0.000151433	LCP2,ARHGAP30,TREML2,MAP4K1,CD79A,CORO1A,LIME1,NCR3	0.0186262
9	219	91	8	V$OSF2_Q6	7.41454e-05	ZNF654,SRRM1,MTF1,SLC8A1,ACIN1,AKAP13,TCF12,FAM63B	0.0455994
10	174	61	6	AAANWWTGC_UNKNOWN	9.31089e-05	SGCD,BNC2,SFRP2,LOX,PDGFRB,GPC6	0.0143155
10	174	61	7	V$RP58_01	8.57708e-06	PCOLCE,COL16A1,GLT8D2,GFPT2,PODN,ADAMTS2,GAS7	0.00479828
10	202	61	6	V$TEF1_Q6	0.000210459	PRRX1,MFAP5,FIBIN,NID1,PRKCDBP,NNMT	0.021572
10	193	61	6	V$CIZ_01	0.000164325	PRRX1,BNC2,MMP2,COL16A1,PCDH7,FOXF2	0.020212

## Sheet: M7. NMF (Integrated)
Module_Number	# of gene in function	# of gene in module	# of common gene	Description	p-value	related_gene	adjusted_p-value
2	233	141	9	V$AML1_01	0.000490788	LCK,CD6,ARHGAP30,LY9,PTPN22,IFNG,PTPN7,XCL2,XCL1	0.0267557
2	235	141	9	V$ETS2_B	0.000522063	TBC1D10C,LAT,TREML2,ARHGAP30,IL7R,CTSW,MAP4K1,POU2AF1,STAP1	0.0267557
2	228	141	19	V$PEA3_Q6	8.87068e-13	TBC1D10C,CD5,LCK,PTPRC,CD247,GFI1,CD53,BIN2,ARHGAP30,FCRL5,AMICA1,CTSW,IL18BP,XCL2,POU2AF1,PRF1,SELL,XCL1,CD3E	5.45547e-10
2	188	141	11	V$PU1_Q6	2.43716e-06	TBC1D10C,PTPRCAP,FCRLA,LCP2,ARHGAP30,NCKAP1L,PTPN22,EVI2B,STAP1,IRF8,PIK3CG	0.000374713
2	199	141	8	V$TEL2_Q6	0.000779541	CD247,GFI1,CD79A,HCLS1,ARHGAP15,CTSW,STAT4,CD3E	0.0368783
2	232	141	10	V$COREBINDINGFACTOR_Q6	9.76368e-05	GPR171,SLA2,CD6,IL7R,LY9,ARHGAP15,PTPN22,CD28,XCL2,XCL1	0.00750583
2	233	141	9	V$AML1_Q6	0.000490788	LCK,CD6,ARHGAP30,LY9,PTPN22,IFNG,PTPN7,XCL2,XCL1	0.0267557
2	227	141	11	V$AML_Q6	1.47495e-05	LCK,GFI1,CD6,IL7R,PTPN22,PTPN7,CD28,XCL2,SLA,XCL1,DOK2	0.00129585
2	214	141	11	V$ETS_Q4	8.46291e-06	TBC1D10C,CD247,LCP2,GFI1,CD79A,TREML2,ARHGAP30,HCLS1,ARHGAP15,MAP4K1,NCR3	0.00103358
2	218	141	11	RACCACAR_V$AML_Q6	1.00837e-05	LCK,GPR171,SLA2,CD6,ARHGAP30,IL7R,FAM129C,PTPN22,IFNG,CD28,DOK2	0.00103358
6	207	17	4	V$IRF1_01	8.6343e-05	PSMB9,PSMB8,XAF1,HLA-C	0.00970801
6	106	17	3	V$IRF2_01	0.000246965	PSMB9,PSMB8,XAF1	0.0216976
6	212	17	8	V$ISRE_01	4.30789e-11	ZBP1,IFI44,XAF1,HLA-F,IFIT3,IFIT2,HLA-C,EPSTI1	1.32468e-08
6	212	17	4	V$IRF7_01	9.47123e-05	PSMB9,XAF1,IFIT2,EPSTI1	0.00970801
6	207	17	5	V$ICSBP_Q6	3.19592e-06	ZBP1,PSMB9,IFI44,PSMB8,IFIT3	0.000491373
6	204	17	6	V$IRF_Q6	8.32375e-08	ZBP1,IFI44,PSMB8,HLA-F,IFIT2,HLA-C	1.70637e-05
6	163	17	8	STTTCRNTTT_V$IRF_Q6	5.19207e-12	ZBP1,PSMB9,IFI44,PSMB8,XAF1,IFIT3,IFIT2,EPSTI1	3.19312e-09
21	229	123	8	V$ELK1_01	0.00079376	TBC1D10C,NCKAP1L,ARHGAP30,MAP4K1,CD37,LYL1,PRDM1,LCP1	0.0443784
21	213	123	10	V$ETS1_B	1.46347e-05	TBC1D10C,LCP2,CD79A,PIK3CG,TREML2,CORO1A,LYL1,LIME1,LCP1,SPNS3	0.00150005
21	235	123	9	V$ETS2_B	0.000189289	TBC1D10C,LAT,ARHGAP30,TREML2,MAP4K1,STAP1,LYL1,LCP1,SPNS3	0.0145516
21	208	123	10	V$NERF_Q2	1.18999e-05	LAT,CD79A,PIK3CG,HCLS1,ARHGAP30,MAP4K1,CORO1A,GPR132,LYL1,ARRB2	0.00146368
21	228	123	10	V$PEA3_Q6	2.63251e-05	TBC1D10C,PTPRC,CD5,CD53,ARHGAP30,FCRL5,BIN2,LPXN,SELL,FCRL1	0.00231285
21	188	123	12	V$PU1_Q6	7.27967e-08	PTPRCAP,TBC1D10C,NCKAP1L,LCP2,FCRLA,PIK3CG,ARHGAP30,EVI2B,PTPN22,STAP1,CD37,VAV1	1.11925e-05
21	207	123	8	V$ELF1_Q6	0.000408062	NCKAP1L,FCRLA,TRAF3IP3,SAMSN1,CD37,VAV1,FCRL1,ARRB2	0.0250958
21	214	123	15	V$ETS_Q4	4.15687e-10	TBC1D10C,LCP2,CD79A,HCLS1,ARHGAP30,TREML2,MAP4K1,CORO1A,LPXN,NCR3,LIME1,VAV1,LCP1,SPNS3,ARRB2	8.52158e-08
25	211	178	14	V$HNF1_Q6	3.73868e-07	C8A,NR1H4,FGA,MIA2,SLCO1B1,SERPINA10,UGT2A3,FOXG1,ANGPTL3,G6PC,UGT1A6,POU3F2,F13B,SALL3	0.000229929
27	199	75	7	V$NFMUE1_Q6	7.9305e-05	RIF1,SRRM1,REST,EP300,ZNF644,ASH1L,YY1	0.0380417
27	93	75	5	V$ETF_Q6	0.000123713	SRRM1,ZEB1,MIER1,ZNF644,ASH1L	0.0380417
28	208	178	11	V$NERF_Q2	5.72401e-05	FGR,FCER1G,FCGR2B,ARRB2,ARHGAP30,PIK3CG,LST1,LYL1,CORO1A,GPR132,PLCB2	0.00586711
28	228	178	12	V$PEA3_Q6	2.75115e-05	LPXN,NCF2,CD84,SPI1,KCNAB2,CD53,ARHGAP30,CTSS,BIN2,IL18,IL2RA,FCGR3A	0.00338391
28	188	178	17	V$PU1_Q6	1.74975e-10	NCKAP1L,C1orf162,ABI3,NCF2,GNGT2,ARHGAP30,PIK3CG,VAV1,LCP2,EVI2B,PTPN22,CD37,PLCB2,TBXAS1,IL18,ADORA3,CSF1	5.38049e-08
28	207	178	14	V$ELF1_Q6	2.95969e-07	NCKAP1L,SAMSN1,ABI3,GNGT2,ALOX5AP,FCER1G,ARRB2,VAV1,FGD2,CD37,STAB1,PLCB2,CLEC12A,CSF1	6.06737e-05
28	214	178	10	V$ETS_Q4	0.000339968	LPXN,SUCNR1,ARRB2,KCNAB2,ARHGAP30,VAV1,LCP2,CORO1A,LCP1,PLCB2	0.026135
28	204	178	10	V$IRF_Q6	0.000231779	NCF1,LY86,SLC15A3,SH2B3,FCGR2B,PTPRO,TNFSF13B,CIITA,SLC2A5,ADORA3	0.0203634
30	233	261	14	V$CREL_01	9.46642e-05	CCL5,LTB,WNT10A,TNFRSF9,HCST,GNGT2,UBD,IL2RA,JAK3,CD74,ABI3,RASSF2,CSF2RB,TNFRSF1B	0.00529259
30	213	261	12	V$ETS1_B	0.000533233	TBC1D10C,LCK,LCP2,TREML2,CD79A,CORO1A,LIME1,LCP1,POU2AF1,LAG3,PIK3CG,ARHGAP15	0.0229701
30	235	261	12	V$ETS2_B	0.00125847	TBC1D10C,LAT,ARHGAP30,TREML2,MAP4K1,CTSW,STAP1,LCP1,POU2AF1,SPI1,LST1,IL7R	0.045527
30	228	261	23	V$PEA3_Q6	2.72478e-11	TBC1D10C,CD5,LCK,ARHGAP30,FCRL5,LPXN,BIN2,IL18BP,PRF1,CTSW,SELL,CD3E,POU2AF1,PTPRC,CD53,CD247,GFI1,XCL1,LAG3,IL2RA,CTSS,SPI1,AMICA1	5.58579e-09
30	188	261	16	V$PU1_Q6	3.34782e-07	TBC1D10C,PTPRCAP,ARHGAP30,LCP2,FCRLA,EVI2B,PTPN22,CD37,STAP1,NCKAP1L,C1orf162,GNGT2,IRF8,PIK3CG,VAV1,ABI3	4.70969e-05
30	232	261	14	V$COREBINDINGFACTOR_Q6	9.04214e-05	GPR171,CD6,SLA2,PTPN22,GRAP2,XCL1,LY9,GZMB,NAPSA,EVI2A,RASSF2,IL7R,ARHGAP15,TAGAP	0.00529259
30	207	261	16	V$ELF1_Q6	1.22144e-06	FCRLA,TRAF3IP3,CD37,NCKAP1L,SAMSN1,LAG3,CD274,GNGT2,TNIP3,CLEC12A,IRF8,VAV1,ABI3,FGD2,TXK,IL7R	0.000125197
30	225	261	13	V$IRF1_Q6	0.000246721	MS4A1,IL18BP,CIITA,CD37,CCR7,CD53,GFI1,TNFSF13B,UBD,CTSS,LSP1,PSMB10,GPR65	0.0126444
30	214	261	17	V$ETS_Q4	3.82902e-07	TBC1D10C,ARHGAP30,LCP2,TREML2,CD79A,LPXN,MAP4K1,CORO1A,NCR3,LIME1,LCP1,CD247,GFI1,HCST,HCLS1,VAV1,ARHGAP15	4.70969e-05
30	204	261	12	V$IRF_Q6	0.000361567	MS4A1,EOMES,NCF1,IL18BP,CIITA,SELL,ZBTB32,TIMD4,TNFSF13B,LSP1,ZBP1,PSMB10	0.0171049
30	206	261	11	V$NFKB_Q6_01	0.00139433	CCL5,EBI3,LTB,WNT10A,TNFRSF9,UBD,IL2RA,TNIP3,JAK3,RASSF2,TNFRSF1B	0.0476397
30	218	261	14	RACCACAR_V$AML_Q6	4.61773e-05	LCK,GPR171,ARHGAP30,CD6,SLA2,PTPN22,IFNG,FAM129C,NAPSA,EVI2A,TRPV2,RASSF2,IL7R,TAGAP	0.00354988
30	163	261	10	STTTCRNTTT_V$IRF_Q6	0.000802309	NCF1,IL18BP,CIITA,GRAP2,IL12RB1,TNFSF13B,UBD,PSMB9,ZBP1,PSMB10	0.0308388
30	118	261	11	GGGNNTTTCC_V$NFKB_Q6_01	1.00127e-05	CCL5,LTB,WNT10A,TNFRSF9,TFEC,UBD,JAK3,CD74,RASSF2,CSF2RB,TNFRSF1B	0.000879683
30	277	261	14	TTCYNRGAA_V$STAT5B_01	0.000560246	SLAMF1,LCP2,NKG7,CCL5,WIPF1,IL18BP,KBTBD8,PRDM1,WNT10A,TNFRSF9,CD247,GZMB,IRF4,IRF8	0.0229701
33	174	76	6	AAANWWTGC_UNKNOWN	0.000315605	LOX,PDGFRB,SGCD,BNC2,SFRP2,GPC6	0.0323495
33	226	76	7	V$PAX2_02	0.000190214	LOX,GLT8D2,FKBP7,ZFPM2,TCF4,FSTL1,PCDH7	0.0233964
33	174	76	7	V$RP58_01	3.69003e-05	GFPT2,GLT8D2,COL16A1,ADAMTS2,PODN,GAS7,PCOLCE	0.00572387
33	193	76	8	V$CIZ_01	7.98214e-06	MMP2,FOXF2,COL16A1,BNC2,ZFPM2,TCF4,PRRX1,PCDH7	0.00459678
34	193	134	9	V$CIZ_01	8.19899e-05	PRRX1,BNC2,SGIP1,PRICKLE1,PCDH7,FOXF2,MMP2,COL3A1,COL16A1	0.0168079
36	219	117	8	V$NFKAPPAB_01	0.000424245	UBD,HCST,WNT10A,TNFRSF1B,BIRC3,VCAM1,CD40,JAK3	0.0472807
36	228	117	12	V$PEA3_Q6	3.41352e-07	CD247,LCK,GFI1,XCL2,XCL1,AMICA1,POU2AF1,PRF1,CD3E,CD69,VCAM1,RUNX3	0.000104966
36	232	117	10	V$COREBINDINGFACTOR_Q6	1.97601e-05	GPR171,IL7R,XCL2,LY9,XCL1,ARHGAP15,CD28,CD69,SPIB,GZMB	0.00405081
36	227	117	8	V$AML_Q6	0.000538154	LCK,GFI1,IL7R,XCL2,XCL1,CD28,IL18RAP,CD69	0.0472807
36	206	117	8	V$NFKB_Q6_01	0.000281451	UBD,WNT10A,TNFRSF1B,BIRC3,CD69,VCAM1,CD40,JAK3	0.0432731
37	207	136	18	V$IRF1_01	9.51239e-13	XAF1,DDX58,PSMB9,HLA-C,PSMB8,TAP1,USP18,TRIM21,IRF9,PSMB10,BST2,ISG15,IFNB1,TNFSF13B,B2M,UBD,CCL5,TFEC	9.7502e-11
37	106	136	11	V$IRF2_01	4.75548e-09	XAF1,DDX58,PSMB9,PSMB8,TAP1,USP18,BST2,IFNB1,TNFSF13B,B2M,UBD	4.17803e-07
37	212	136	22	V$ISRE_01	0	IFIT3,IFIT2,IFI44,ZBP1,XAF1,IFIH1,DDX58,HLA-C,BATF2,HLA-F,USP18,TRIM21,RTP4,DHX58,IRF9,EPSTI1,BST2,PML,ISG15,IFNB1,TNFSF13B,B2M	0
37	212	136	19	V$IRF7_01	1.22347e-13	IFIT2,XAF1,DDX58,PSMB9,BATF2,TAP1,USP18,TRIM21,SP110,EPSTI1,OASL,BST2,ISG15,LGALS3BP,IFNB1,SOCS1,PARP12,IL18BP,GNGT2	1.50486e-11
37	207	136	22	V$ICSBP_Q6	0	IFIT3,IFI44,ZBP1,IFIH1,PSMB9,BATF2,IFI35,PSMB8,TAP1,USP18,SP110,BST2,ISG15,IFNB1,TNFSF13B,SOCS1,SLC15A3,B2M,PARP12,IL18BP,SP140,TFEC	0
37	204	136	26	V$IRF_Q6	0	IFIT2,IFI44,ZBP1,HLA-C,UBE2L6,BATF2,IFI35,PSMB8,HLA-F,TRIM21,RTP4,DHX58,IRF9,LGALS9,PSMB10,BST2,ISG15,IFNB1,TNFSF13B,SOCS1,SLC15A3,B2M,PARP12,IL18BP,NCF1,CIITA	0
37	163	136	27	STTTCRNTTT_V$IRF_Q6	0	IFIT3,IFIT2,IFI44,ZBP1,XAF1,DDX58,PSMB9,BATF2,PSMB8,TAP1,USP18,TRIM21,DHX58,EPSTI1,PSMB10,BST2,ISG15,LGALS3BP,IFNB1,TNFSF13B,SLC15A3,B2M,PSME2,UBD,IL18BP,NCF1,CIITA	0
39	228	103	9	V$PEA3_Q6	3.78376e-05	AMICA1,XCL2,XCL1,POU2AF1,SELP,CD69,FLI1,CD247,NLRP3	0.00775671
39	232	103	10	V$COREBINDINGFACTOR_Q6	6.36442e-06	ARHGAP15,LY9,IL7R,CD28,XCL2,XCL1,RGS18,TAGAP,CD69,FLI1	0.00391412
39	227	103	9	V$AML_Q6	3.65594e-05	IL7R,CD28,XCL2,XCL1,DOK2,CD69,IL18RAP,FLI1,NLRP3	0.00775671
40	233	203	11	V$CREL_01	0.000487807	CD74,ABI3,TNFRSF1B,CD69,BIRC3,RASSF2,CCL5,HCST,UBD,WNT10A,JAK3	0.0250001
40	219	203	10	V$NFKAPPAB_01	0.00112909	TNFRSF1B,CD83,BIRC3,VCAM1,SAMSN1,CCL5,HCST,UBD,WNT10A,JAK3	0.0495993
40	208	203	10	V$NERF_Q2	0.000762242	HCLS1,PIK3CG,SLCO2B1,LST1,FGR,FCGR2B,CD79B,LAT,LYN,PLCB2	0.0360599
40	228	203	18	V$PEA3_Q6	3.88954e-09	AMICA1,XCL2,CTSS,NLRP3,CD69,VCAM1,RUNX3,PTPRC,CD53,SELP,TBC1D10C,CD247,LCK,GFI1,XCL1,IL18BP,PRF1,POU2AF1	1.19603e-06
40	188	203	11	V$PU1_Q6	7.53337e-05	PIK3CG,IRF8,LAIR1,ABI3,VAV1,GIMAP4,CSF1,BIRC3,TBC1D10C,LYN,PLCB2	0.00646494
40	232	203	15	V$COREBINDINGFACTOR_Q6	1.07071e-06	ARHGAP15,EVI2A,TAGAP,RGS18,XCL2,IL7R,CD28,CD69,CCL4,RASSF2,GPR171,LY9,XCL1,GRAP2,GZMB	0.000219496
40	207	203	13	V$ELF1_Q6	7.82345e-06	AIF1,IRF8,ABI3,IL7R,VAV1,PIK3CD,FGD2,CSF1,CD79B,TXK,SAMSN1,C1QA,PLCB2	0.00120286
40	227	203	12	V$AML_Q6	9.46089e-05	EVI2A,XCL2,IL7R,DOK2,CD28,IL18RAP,NLRP3,CD69,LCK,GFI1,XCL1,GRAP2	0.00646494
40	214	203	13	V$ETS_Q4	1.11991e-05	HCLS1,ARHGAP15,GMFG,VAV1,SUCNR1,VCAM1,TBC1D10C,CD247,GFI1,HCST,LYN,LCP1,PLCB2	0.00137749
40	218	203	11	RACCACAR_V$AML_Q6	0.000277183	EVI2A,TAGAP,IL7R,DOK2,CD28,CD69,CCL4,RASSF2,GPR171,LCK,ADAM28	0.0154971
40	118	203	8	GGGNNTTTCC_V$NFKB_Q6_01	0.000270136	CD74,TNFRSF1B,BIRC3,RASSF2,CCL5,UBD,WNT10A,JAK3	0.0154971

## Sheet: M8. FGMD algorithm
Module_Number	# of gene in function	# of gene in module	# of common gene	Description	p-value	related_gene	adjusted_p-value
1	228	170	10	V$PEA3_Q6	0.000389586	CD53,IL18BP,IL2RA,CD84,CTSS,SPI1,NCF2,FLI1,NLRP3,IL18	0.0342279
1	188	170	13	V$PU1_Q6	3.65e-07	EVI2B,CD37,PIK3CG,PTPN22,LCP2,C1orf162,GNGT2,TLR4,ABI3,IRF8,NCF2,GIMAP4,IL18	0.000112228
1	207	170	10	V$ELF1_Q6	0.000179565	CD37,SAMSN1,CD274,AIF1,GNGT2,TLR4,ABI3,IRF8,FGD2,SLC9A9	0.0210579
1	225	170	11	V$IRF1_Q6	7.66e-05	CD37,CD53,TNFSF13B,IL18BP,CTSS,GPR65,CIITA,LY86,LSP1,FCGR2B,FLI1	0.0157076
1	204	170	10	V$IRF_Q6	0.00015943	TNFSF13B,IL18BP,ZBP1,CIITA,SLC15A3,LY86,LSP1,FCGR2B,FLI1,SH2B3	0.0210579
3	207	119	13	V$IRF1_01	1.64e-08	BLK,LRMP,CCL5,B2M,PSMB9,HLA-C,TAP1,PSMB8,PSMB10,XAF1,CXCL11,TRIM21,CXCL10	2.52e-06
3	106	119	7	V$IRF2_01	2.79e-05	BLK,B2M,PSMB9,TAP1,PSMB8,XAF1,CXCL10	0.0028616
3	212	119	15	V$ISRE_01	2.27e-10	TNFRSF17,MS4A1,EPSTI1,B2M,HLA-C,HLA-F,BATF2,XAF1,IFIT3,CXCL11,TRIM21,IFIH1,IFI44,CXCL10,RTP4	6.97e-08
3	228	119	9	V$PEA3_Q6	0.000117118	FCRL5,POU2AF1,LRMP,CTSW,PRF1,AMICA1,VCAM1,CD69,BATF2	0.0102896
3	207	119	10	V$ICSBP_Q6	8.51e-06	TNFRSF17,LRMP,B2M,PSMB9,TAP1,PSMB8,BATF2,IFIT3,IFIH1,IFI44	0.00104628
3	204	119	13	V$IRF_Q6	1.37e-08	EOMES,MS4A1,B2M,HLA-C,HLA-F,PSMB8,PSMB10,BATF2,LGALS9,TRIM21,IFI44,CXCL10,RTP4	2.52e-06
3	163	119	15	STTTCRNTTT_V$IRF_Q6	5.26e-12	LRMP,GRAP2,CASP1,EPSTI1,B2M,PSMB9,TAP1,PSMB8,PSMB10,BATF2,XAF1,IFIT3,TRIM21,IFI44,CXCL10	3.23e-09
4	188	60	6	V$PU1_Q6	0.000129794	STAP1,ARHGAP30,NCKAP1L,BIRC3,LAIR1,VAV1	0.0266078
4	207	60	6	V$ELF1_Q6	0.000219163	CD79B,TRAF3IP3,PIK3CD,TXK,NCKAP1L,VAV1	0.0336963
5	192	54	6	V$AP4_Q6	8.03e-05	LCK,XCL2,LAT,SPOCK2,BCL11B,PRKCQ	0.0164588
5	228	54	9	V$PEA3_Q6	1.57e-07	GFI1,CD5,XCL1,LCK,XCL2,CD247,RUNX3,CD3E,LAG3	4.84e-05
5	227	54	6	V$AML_Q6	0.000200769	GFI1,XCL1,LCK,XCL2,CD6,IL18RAP	0.0308682
6	228	130	11	V$PEA3_Q6	7.08e-06	CD53,ARHGAP30,CTSS,BIN2,LPXN,XCL2,PRF1,XCL1,CTSW,IL18,IL2RA	0.00151056
6	188	130	8	V$PU1_Q6	0.000311059	LCP2,NCKAP1L,CD37,ARHGAP30,IRF8,PTPN22,VAV1,IL18	0.0382602
6	163	130	9	STTTCRNTTT_V$IRF_Q6	1.72e-05	NCF1,TNFSF13B,CASP1,IL12RB1,EPSTI1,PSMB9,B2M,ZBP1,FLT3LG	0.00263959
7	188	90	8	V$PU1_Q6	2.32e-05	PIK3CG,EVI2B,LAIR1,TLR4,C1orf162,ABI3,GNGT2,RAB8B	0.0142382
8	219	71	7	V$STAT6_02	0.000101659	LAT,LCK,FLI1,CD200R1,HSD11B1,STAP1,FAM20A	0.0125041
8	228	71	9	V$PEA3_Q6	1.74e-06	CD5,CD247,CD69,LCK,FLI1,GFI1,LRMP,VCAM1,CD3E	0.000535896
8	227	71	8	V$AML_Q6	1.56e-05	CD28,CD6,CD69,LCK,FLI1,GFI1,CCL2,GRAP2	0.00320454
8	218	71	7	RACCACAR_V$AML_Q6	9.88e-05	CD28,CD6,CD69,LCK,FLI1,CCL2,RASSF2	0.0125041
10	221	137	11	V$CEBPB_02	8.71e-06	BNC2,VCAN,TSHZ3,SERPINF1,PDGFRL,PCDH7,PDGFRA,DDR2,ITGA11,MRC2,PHLDB1	0.00267966
10	205	137	8	V$GATA1_02	0.000783377	BNC2,HIC1,RUNX1T1,PDPN,EMX2,PCDH7,PDGFRA,TBX5	0.0481777
10	211	137	9	V$GATA1_03	0.000190964	BNC2,PCOLCE,ZFPM2,CCDC80,HIC1,PCDH7,CNN1,TBX5,ADAMTS6	0.0199226
10	205	137	8	V$GATA1_04	0.000783377	BNC2,CCDC80,HIC1,RUNX1T1,PCDH7,CNN1,PDGFRA,TBX5	0.0481777
10	174	137	8	V$RP58_01	0.000263317	PCOLCE,COL3A1,OLFML1,GAS7,COL16A1,MRGPRF,ADAMTS2,PHLDB1	0.0231343
10	205	137	8	V$FOXM1_01	0.000783377	BNC2,FSTL1,HMCN1,COL3A1,OLFML1,RUNX1T1,DPYSL3,DIO2	0.0481777
10	194	137	9	V$SRF_Q5_01	0.000101187	BNC2,COL1A1,TGFB1I1,CD248,MRGPRF,PCDH7,CNN1,TAGLN,FLNC	0.0199226
11	58	123	5	V$E2F_01	0.000135791	E2F1,MCM2,SMC4,MCM4,E2F7	0.00363094
11	190	123	23	V$E2F_02	0	ARHGAP11A,E2F8,E2F1,CLSPN,MCM7,STMN1,MCM2,ATAD2,MCM6,FBXO5,CDC25A,RRM2,RBL1,H2AFZ,CDC6,PKMYT1,MCM4,E2F7,ATAD5,TMPO,GMNN,KIAA0101,MCM8	0
11	209	123	7	V$NFY_Q6	0.00214605	CENPF,E2F8,RACGAP1,NEK2,TOP2A,BRIP1,CIT	0.0471364
11	198	123	8	V$NFY_C	0.000302887	KIF23,UBE2C,SPC25,RACGAP1,ESPL1,CDC25A,UHRF1,MCM8	0.00776149
11	211	123	9	V$NFY_01	8.37e-05	KIF23,PLK1,RACGAP1,NEK2,STMN1,CDC25A,SGOL2,CIT,TACC3	0.00234011
11	183	123	20	V$E2F_Q3	0	ARHGAP11A,RAD51,KIF15,E2F8,PLK4,E2F1,MCM7,STMN1,MCM2,ATAD2,MCM6,FBXO5,CDC25A,H2AFZ,CDC6,PKMYT1,MCM4,E2F7,GMNN,MCM8	0
11	191	123	25	V$E2F_Q4	0	ARHGAP11A,RAD51,E2F8,E2F1,CLSPN,CDT1,MCM7,STMN1,MCM2,ATAD2,MCM6,FBXO5,CDC25A,RRM2,RBL1,H2AFZ,CDC6,PKMYT1,MCM4,E2F7,ATAD5,TMPO,GMNN,KIAA0101,MCM8	0
11	189	123	25	V$E2F_Q6	0	ARHGAP11A,RAD51,E2F8,E2F1,CLSPN,CDT1,MCM7,STMN1,MCM2,ATAD2,MCM6,FBXO5,CDC25A,RRM2,RBL1,H2AFZ,CDC6,PKMYT1,MCM4,E2F7,ATAD5,TMPO,GMNN,KIAA0101,MCM8	0
11	206	123	24	V$E2F1_Q3	0	ARHGAP11A,KIF15,E2F8,PLK4,E2F1,CLSPN,MCM7,STMN1,MCM2,ATAD2,MCM6,FBXO5,CDC25A,RRM2,RBL1,H2AFZ,CDC6,PKMYT1,E2F7,ATAD5,TMPO,GMNN,KIAA0101,MCM8	0
11	197	123	12	V$E2F1_Q4	1.22e-07	RAD51,E2F8,E2F1,CLSPN,STMN1,FBXO5,CDC6,PKMYT1,MCM4,E2F7,KNTC1,CIT	3.74e-06
11	188	123	24	V$E2F1_Q6	0	ARHGAP11A,E2F8,E2F1,CLSPN,CDT1,MCM7,STMN1,MCM2,ATAD2,MCM6,FBXO5,CDC25A,RRM2,RBL1,H2AFZ,CDC6,PKMYT1,MCM4,E2F7,ATAD5,TMPO,GMNN,KIAA0101,MCM8	0
11	194	123	20	V$E2F_03	2.22e-16	RAD51,E2F8,PLK4,E2F1,MCM7,STMN1,MCM2,ATAD2,MCM6,FBXO5,CDC25A,RBL1,H2AFZ,CDC6,PKMYT1,MCM4,E2F7,KNTC1,GMNN,KIAA0101	9.1e-15
11	190	123	23	V$E2F1DP1_01	0	ARHGAP11A,E2F8,E2F1,CLSPN,MCM7,STMN1,MCM2,ATAD2,MCM6,FBXO5,CDC25A,RRM2,RBL1,H2AFZ,CDC6,PKMYT1,MCM4,E2F7,ATAD5,TMPO,GMNN,KIAA0101,MCM8	0
11	190	123	23	V$E2F1DP2_01	0	ARHGAP11A,E2F8,E2F1,CLSPN,MCM7,STMN1,MCM2,ATAD2,MCM6,FBXO5,CDC25A,RRM2,RBL1,H2AFZ,CDC6,PKMYT1,MCM4,E2F7,ATAD5,TMPO,GMNN,KIAA0101,MCM8	0
11	193	123	23	V$E2F4DP1_01	0	ARHGAP11A,E2F8,E2F1,CLSPN,MCM7,STMN1,MCM2,ATAD2,MCM6,FBXO5,CDC25A,RRM2,RBL1,H2AFZ,CDC6,PKMYT1,MCM4,E2F7,ATAD5,TMPO,GMNN,KIAA0101,MCM8	0
11	190	123	23	V$E2F4DP2_01	0	ARHGAP11A,E2F8,E2F1,CLSPN,MCM7,STMN1,MCM2,ATAD2,MCM6,FBXO5,CDC25A,RRM2,RBL1,H2AFZ,CDC6,PKMYT1,MCM4,E2F7,ATAD5,TMPO,GMNN,KIAA0101,MCM8	0
11	190	123	23	V$E2F1DP1RB_01	0	ARHGAP11A,RAD51,E2F8,E2F1,CLSPN,CDT1,MCM7,STMN1,MCM2,ATAD2,MCM6,FBXO5,CDC25A,RRM2,H2AFZ,CDC6,PKMYT1,E2F7,ATAD5,TMPO,GMNN,KIAA0101,MCM8	0
11	217	123	8	V$NFY_Q6_01	0.000557975	PLK1,E2F8,RACGAP1,NEK2,STMN1,CDC25A,CIT,MCM8	0.0137262
11	193	123	19	V$E2F_Q3_01	3.33e-15	ARHGAP11A,RAD51,E2F8,E2F1,MCM7,STMN1,MCM2,ATAD2,MCM6,FBXO5,CDC25A,H2AFZ,CDC6,PKMYT1,MCM4,E2F7,GMNN,KIAA0101,MCM8	1.2e-13
11	196	123	20	V$E2F_Q4_01	2.22e-16	ARHGAP11A,RAD51,E2F8,PLK4,E2F1,MCM7,STMN1,MCM2,ATAD2,MCM6,FBXO5,CDC25A,H2AFZ,CDC6,PKMYT1,MCM4,E2F7,KNTC1,GMNN,KIAA0101	9.1e-15
11	193	123	21	V$E2F_Q6_01	0	ARHGAP11A,RAD51,E2F8,PLK4,E2F1,MCM7,STMN1,MCM2,ATAD2,MCM6,FBXO5,CDC25A,RRM2,RBL1,H2AFZ,CDC6,PKMYT1,MCM4,E2F7,GMNN,KIAA0101	0
11	204	123	9	V$E2F1_Q3_01	6.46e-05	PLK4,E2F1,MCM7,STMN1,ATAD2,CDC25A,RBL1,GMNN,KIAA0101	0.00189101
11	186	123	18	V$E2F1_Q4_01	2.49e-14	ARHGAP11A,RAD51,E2F8,E2F1,MCM7,STMN1,MCM2,ATAD2,MCM6,FBXO5,CDC25A,H2AFZ,CDC6,PKMYT1,MCM4,GMNN,KIAA0101,MCM8	8.5e-13
11	191	123	20	V$E2F1_Q6_01	2.22e-16	ARHGAP11A,RAD51,E2F8,E2F1,CLSPN,ESPL1,MCM7,STMN1,MCM2,ATAD2,MCM6,FBXO5,CDC25A,RBL1,PKMYT1,MCM4,ATAD5,TMPO,GMNN,MCM8	9.1e-15
11	60	123	4	KTGGYRSGAA_UNKNOWN	0.00172972	MCM7,MCM6,UHRF1,RFC4	0.0393991
11	169	123	7	TCCCRNNRTGC_UNKNOWN	0.000626719	BUB1B,SPC25,KIF11,PLK1,NEK2,STMN1,CENPO	0.0148243
11	133	123	17	SGCGSSAAA_V$E2F1DP2_01	1.33e-15	E2F8,E2F1,CLSPN,MCM7,MCM2,ATAD2,MCM6,FBXO5,CDC25A,RRM2,H2AFZ,CDC6,PKMYT1,MCM4,ATAD5,GMNN,KIAA0101	5.12e-14
12	188	114	15	V$PU1_Q6	2.2e-11	ARHGAP30,LCP2,NCKAP1L,CD37,EVI2B,PTPN22,PIK3CG,LAIR1,IRF8,VAV1,GNGT2,C1orf162,ABI3,TLR4,IL18	6.76e-09
12	207	114	11	V$ELF1_Q6	7.57e-07	NCKAP1L,CD37,PIK3CD,AIF1,TRAF3IP3,SAMSN1,IRF8,VAV1,GNGT2,ABI3,TLR4	0.000155279
12	214	114	11	V$ETS_Q4	1.05e-06	HCLS1,CORO1A,ARHGAP30,LCP2,GMFG,ARHGAP15,LPXN,VAV1,MAP4K1,HCST,LCP1	0.000161743
14	228	63	7	V$PEA3_Q6	6.05e-05	PRF1,XCL1,XCL2,CTSW,RUNX3,SELL,IL2RA	0.0372097
15	174	160	8	AAANWWTGC_UNKNOWN	0.000742774	THBS2,BNC2,SFRP2,SGCD,PDGFRB,INHBA,FN1,LOX	0.0380672
15	211	160	9	V$GATA1_03	0.000600853	BNC2,PCOLCE,ZFPM2,HIC1,CCDC80,PCDH7,TBX5,ADAMTS6,CNN1	0.0335931
15	215	160	11	V$SRF_Q6	2.91e-05	COL1A2,COL1A1,PODN,ADAMTS12,TGFB1I1,PCDH7,TAGLN,TPM2,MRGPRF,CNN1,CD248	0.00596781
15	174	160	10	V$RP58_01	2.52e-05	GLT8D2,PCOLCE,COL3A1,PODN,OLFML1,ADAMTS2,COL16A1,NUAK1,GAS7,MRGPRF	0.00596781
15	193	160	9	V$CIZ_01	0.000313919	BNC2,MMP2,PRRX1,COL3A1,ZFPM2,TCF4,COL16A1,FOXF2,PCDH7	0.0214512
15	189	160	9	V$SRF_Q4	0.000268893	BNC2,PODN,TGFB1I1,TAGLN,NUAK1,CTGF,TPM2,MRGPRF,CNN1	0.0214512
15	194	160	10	V$SRF_Q5_01	6.35e-05	COL1A1,BNC2,PODN,TGFB1I1,PCDH7,TAGLN,TPM2,MRGPRF,CNN1,CD248	0.00976669
15	81	160	6	CCAWWNAAGG_V$SRF_Q4	0.000284631	PODN,TCF4,PCDH7,TAGLN,TPM2,MRGPRF	0.0214512
17	207	63	14	V$IRF1_01	2.18e-13	XAF1,ISG15,DDX58,USP18,PSMB9,TAP1,HLA-C,DTX3L,PSMB8,TRIM21,CXCL11,B2M,PSMB10,IRF9	2.68e-11
17	106	63	8	V$IRF2_01	1.88e-08	XAF1,DDX58,USP18,PSMB9,TAP1,DTX3L,PSMB8,B2M	1.65e-06
17	212	63	19	V$ISRE_01	0	IFIT3,IFIT2,IFI44,XAF1,ISG15,DDX58,IFIH1,USP18,BATF2,EPSTI1,ZBP1,RTP4,HLA-C,HLA-F,DTX3L,TRIM21,CXCL11,B2M,IRF9	0
17	212	63	13	V$IRF7_01	6.03e-12	IFIT2,OASL,XAF1,ISG15,DDX58,USP18,BATF2,EPSTI1,PARP12,PSMB9,TAP1,DTX3L,TRIM21	6.18e-10
17	207	63	14	V$ICSBP_Q6	2.18e-13	IFIT3,IFI44,ISG15,IFIH1,USP18,BATF2,PARP12,ZBP1,PSMB9,TAP1,DTX3L,PSMB8,B2M,SLC15A3	2.68e-11
17	204	63	18	V$IRF_Q6	0	IFIT2,IFI44,ISG15,BATF2,PARP12,ZBP1,RTP4,HLA-C,HLA-F,DTX3L,PSMB8,UBE2L6,LGALS9,TRIM21,B2M,PSMB10,IRF9,SLC15A3	0
17	163	63	19	STTTCRNTTT_V$IRF_Q6	0	IFIT3,IFIT2,IFI44,XAF1,ISG15,DDX58,USP18,BATF2,EPSTI1,ZBP1,PSMB9,TAP1,DTX3L,PSMB8,TRIM21,PSME2,B2M,PSMB10,SLC15A3	0
18	228	58	8	V$PEA3_Q6	3.47e-06	CD5,CD247,LCK,CD69,GFI1,AMICA1,CD3E,RUNX3	0.00106734
21	188	51	9	V$PU1_Q6	1.78e-08	LCP2,CD37,PTPN22,IRF8,GNGT2,C1orf162,ABI3,LAIR1,IL18	1.09e-05
22	219	122	9	V$STAT6_02	0.000104444	GNGT2,TFEC,DOK3,CD200R1,IL7R,FLI1,ABI3,STAP1,HSD11B1	0.0107055
22	188	122	12	V$PU1_Q6	6.64e-08	LCP2,CD37,IRF8,PTPN22,C1orf162,LAIR1,GNGT2,GIMAP4,ABI3,STAP1,TLR4,IL18	2.04e-05
22	232	122	11	V$COREBINDINGFACTOR_Q6	4.51e-06	TAGAP,CD28,PTPN22,EVI2A,NAPSA,CD69,IL7R,FLI1,RGS18,GRAP2,RASSF2	0.00055507
22	207	122	11	V$ELF1_Q6	1.49e-06	AIF1,CD37,SAMSN1,IRF8,GNGT2,IL7R,FGD2,ABI3,SLC9A9,TLR4,CCL23	0.00030626
22	218	122	11	RACCACAR_V$AML_Q6	2.48e-06	TAGAP,CD28,PTPN22,DOK2,EVI2A,TRPV2,NAPSA,CD69,IL7R,FLI1,RASSF2	0.000380583
23	228	111	14	V$PEA3_Q6	2.35e-09	CD5,CD247,LCK,XCL1,XCL2,GFI1,RUNX3,PRF1,CTSW,POU2AF1,VCAM1,CD3E,FCRL5,IL2RA	1.45e-06
23	206	111	8	V$NFKB_Q6_01	0.000196069	CD40,CCL5,JAK3,VCAM1,IL7,TNFRSF9,BIRC3,IL2RA	0.0401941
24	208	66	7	V$NERF_Q2	4.58e-05	HCLS1,PIK3CG,ARHGAP30,CORO1A,GPR132,MAP4K1,CD79B	0.00563567
24	188	66	6	V$PU1_Q6	0.000220752	PIK3CG,EVI2B,ARHGAP30,NCKAP1L,VAV1,FCRLA	0.0226271
24	207	66	7	V$ELF1_Q6	4.44e-05	NCKAP1L,TRAF3IP3,PIK3CD,VAV1,CD79B,FCRLA,TXK	0.00563567
24	214	66	10	V$ETS_Q4	4.49e-08	ARHGAP15,GMFG,HCLS1,ARHGAP30,CORO1A,LPXN,VAV1,MAP4K1,TREML2,NCR3	1.38e-05
25	228	113	9	V$PEA3_Q6	7.85e-05	CD84,CTSS,PRF1,XCL2,XCL1,CTSW,VCAM1,IL2RA,SELL	0.0482643
26	228	87	7	V$PEA3_Q6	0.00046316	CD53,IL18BP,FLI1,CD69,LRMP,IL18,RUNX3	0.0451476
26	188	87	7	V$PU1_Q6	0.000142938	LCP2,CD37,IRF8,TLR4,STAP1,IL18,RAB8B	0.0397217
26	232	87	7	V$COREBINDINGFACTOR_Q6	0.000513875	EVI2A,CD28,NAPSA,RGS18,FLI1,CD69,RASSF2	0.0451476
26	207	87	7	V$ELF1_Q6	0.000258352	AIF1,CD37,SAMSN1,IRF8,TLR4,SLC9A9,CD79B	0.0397217
26	225	87	8	V$IRF1_Q6	6.5e-05	CD53,CD37,CIITA,IL18BP,GPR65,LSP1,FLI1,BANK1	0.0397217
26	218	87	7	RACCACAR_V$AML_Q6	0.000353702	EVI2A,CD28,NAPSA,FLI1,CD69,CCL2,RASSF2	0.0435053
27	219	97	8	V$NFKAPPAB_01	0.000116606	TNFRSF1B,SAMSN1,CD40,EBI3,LTB,VCAM1,JAK3,BIRC3	0.0102447
27	228	97	9	V$PEA3_Q6	2.34e-05	CD5,LCK,CD247,AMICA1,XCL2,XCL1,GFI1,VCAM1,CD3E	0.00412583
27	199	97	7	V$TEL2_Q6	0.000397265	HCLS1,ARHGAP15,CD247,GFI1,LCP1,CD3E,CCL2	0.0305397
27	232	97	9	V$COREBINDINGFACTOR_Q6	2.68e-05	ARHGAP15,CD6,XCL2,GPR171,XCL1,NAPSA,IL7R,RGS18,EVI2A	0.00412583
27	227	97	10	V$AML_Q6	3.04e-06	SLA,CD6,LCK,XCL2,IL18RAP,XCL1,IL7R,GFI1,EVI2A,CCL2	0.000934598
27	214	97	8	V$ETS_Q4	9.93e-05	HCLS1,GMFG,ARHGAP15,CD247,GFI1,LCP1,VCAM1,CCL2	0.0101823
27	206	97	7	V$NFKB_Q6_01	0.000488828	TNFRSF1B,CD40,EBI3,LTB,VCAM1,JAK3,BIRC3	0.0334032
27	218	97	7	RACCACAR_V$AML_Q6	0.000684384	CD6,LCK,GPR171,NAPSA,IL7R,EVI2A,CCL2	0.0420896
28	228	73	7	V$PEA3_Q6	0.000155789	ARHGAP30,BIN2,SELL,RUNX3,POU2AF1,LRMP,FCRL5	0.019162
28	207	73	8	V$ELF1_Q6	9.84e-06	NCKAP1L,TRAF3IP3,VAV1,PIK3CD,FGD2,CD79B,FCRLA,TXK	0.00201801
28	214	73	7	V$ETS_Q4	0.000105123	ARHGAP30,CORO1A,VAV1,MAP4K1,TREML2,NCR3,CD79A	0.0161627
29	163	55	7	STTTCRNTTT_V$IRF_Q6	2.75e-06	CIITA,TNFSF13B,IL18BP,CASP1,PSMB9,EPSTI1,B2M	0.00169124
31	215	75	9	V$SRF_Q6	1.71e-06	PODN,ADAMTS12,TGFB1I1,CD248,TAGLN,CNN1,TPM2,MRGPRF,FST	0.00105433
31	189	75	6	V$SRF_C	0.000456575	DACT3,TGFB1I1,CD248,TAGLN,CNN1,MRGPRF	0.0401134
31	174	75	6	V$RP58_01	0.000293602	PCOLCE,OLFML1,PODN,COL16A1,GAS7,MRGPRF	0.0300942
31	189	75	7	V$SRF_Q4	5.73e-05	PODN,TGFB1I1,TAGLN,CNN1,TPM2,MRGPRF,FST	0.00787568
31	194	75	8	V$SRF_Q5_01	7.5e-06	PODN,TGFB1I1,CD248,TAGLN,FLNC,CNN1,TPM2,MRGPRF	0.00176779
31	81	75	5	CCAWWNAAGG_V$SRF_Q4	6.4e-05	PODN,TCF4,TAGLN,TPM2,MRGPRF	0.00787568
