# Supplementary material for: FGMD: A novel approach for functional gene module detection in cancer
Source: PLoS One. 2017 Dec 15;12(12):e0188900. doi: 10.1371/journal.pone.0188900 (PMC5731741; doi:10.1371/journal.pone.0188900)
Supplement: S22 Table — (XLSX) [file pone.0188900.s022.xlsx]

## Sheet: M1. Hclust with ED
Module_Number	# of gene in function	# of gene in module	# of common gene	Description	p-value	related_gene	adjusted_p-value
1	159	192	10	SYNAPTIC_TRANSMISSION	5.52166e-05	CPNE6,CRH,DRD2,GRIN2B,HAP1,HCRTR1,KIF5A,NLGN1,NPTX1,SYN2	0.0219642
1	60	192	6	G_PROTEIN_SIGNALING_COUPLED_TO_CAMP_NUCLEOTIDE_SECOND_MESSENGER	0.00014563	ADRB3,CALCR,CRHR2,DRD2,GLP1R,PTHLH	0.0219642
1	23	192	4	G_PROTEIN_SIGNALING_ADENYLATE_CYCLASE_ACTIVATING_PATHWAY	0.000225229	ADRB3,CALCR,GLP1R,PTHLH	0.0265449
1	174	192	11	TRANSMISSION_OF_NERVE_IMPULSE	2.22815e-05	CPNE6,CRH,DRD2,GRIN2B,HAP1,HCRTR1,KCNMB2,KIF5A,NLGN1,NPTX1,SYN2	0.0183822
1	61	192	6	CAMP_MEDIATED_SIGNALING	0.00015974	ADRB3,CALCR,CRHR2,DRD2,GLP1R,PTHLH	0.0219642
3	137	128	8	REGULATION_OF_MULTICELLULAR_ORGANISMAL_PROCESS	3.06872e-05	HS3ST5,IFNG,IL21,KRT1,MC4R,NCR1,NMU,SPACA3	0.0253169
6	228	118	9	DNA_METABOLIC_PROCESS	0.000109752	CDC6,CDT1,EXO1,KPNA2,POLQ,RAD51,RAD54L,RECQL4,TOP2A	0.0027438
6	114	118	5	DNA_REPAIR	0.00248454	EXO1,POLQ,RAD51,RAD54L,RECQL4	0.0445596
6	21	118	6	MITOTIC_CELL_CYCLE_CHECKPOINT	1.33347e-08	BUB1B,BUB1,CCNA2,MAD2L1,TTK,ZWINT	7.85795e-07
6	14	118	5	CYTOKINESIS	6.5104e-08	ANLN,BIRC5,NUSAP1,PRC1,RACGAP1	2.82688e-06
6	145	118	7	REGULATION_OF_KINASE_ACTIVITY	0.000192442	CCNE2,CDC25A,CDC25C,CDC6,CDKN3,CKS2,PKMYT1	0.00441013
6	143	118	7	REGULATION_OF_PROTEIN_KINASE_ACTIVITY	0.000176613	CCNE2,CDC25A,CDC25C,CDC6,CDKN3,CKS2,PKMYT1	0.00416303
6	292	118	8	REGULATION_OF_MOLECULAR_FUNCTION	0.00282755	BIRC5,CCNE2,CDC25A,CDC25C,CDC6,CDKN3,CKS2,PKMYT1	0.0496326
6	105	118	28	M_PHASE	0	ANLN,AURKA,BIRC5,BUB1B,BUB1,CCNA2,CDC25C,CDCA5,CENPE,CIT,ESPL1,KIF11,KIF15,KIF2C,KPNA2,MAD2L1,NCAPH,NDC80,NEK2,NUSAP1,PKMYT1,PLK1,RAD51,RAD54L,TPX2,TTK,UBE2C,ZWINT	0
6	149	118	7	REGULATION_OF_TRANSFERASE_ACTIVITY	0.000227542	CCNE2,CDC25A,CDC25C,CDC6,CDKN3,CKS2,PKMYT1	0.00507357
6	73	118	7	MICROTUBULE_BASED_PROCESS	2.20939e-06	KIF11,KIF23,KIF2C,KPNA2,NUSAP1,PRC1,TTK	6.28534e-05
6	22	118	3	DNA_INTEGRITY_CHECKPOINT	0.000744404	CCNA2,CDC6,CDT1	0.0146222
6	40	118	13	REGULATION_OF_MITOSIS	0	ANLN,BIRC5,BUB1B,BUB1,CCNA2,CDC25C,MAD2L1,NEK2,NUSAP1,PKMYT1,TTK,UBE2C,ZWINT	0
6	30	118	6	MICROTUBULE_CYTOSKELETON_ORGANIZATION_AND_BIOGENESIS	1.3737e-07	KIF11,KIF23,KIF2C,NUSAP1,PRC1,TTK	5.25708e-06
6	65	118	8	INTERPHASE	5.61255e-08	BIRC5,CDC25C,CDC6,CDCA5,CDKN3,CENPF,E2F1,KPNA2	2.57242e-06
6	177	118	35	CELL_CYCLE_PROCESS	0	ANLN,AURKA,BIRC5,BUB1B,BUB1,CCNA2,CDC25C,CDC6,CDCA5,CDKN3,CENPE,CENPF,CIT,E2F1,ESPL1,KIF11,KIF15,KIF23,KIF2C,KPNA2,MAD2L1,NCAPH,NDC80,NEK2,NUSAP1,PKMYT1,PLK1,PRC1,RACGAP1,RAD51,RAD54L,TPX2,TTK,UBE2C,ZWINT	0
6	14	118	7	MITOTIC_SISTER_CHROMATID_SEGREGATION	6.94333e-12	CDCA5,CENPE,ESPL1,NCAPH,NDC80,NUSAP1,ZWINT	4.77354e-10
6	41	118	4	REGULATION_OF_DNA_METABOLIC_PROCESS	0.00034767	CDC6,CDT1,KPNA2,RAD51	0.0075481
6	142	118	32	MITOTIC_CELL_CYCLE	0	ANLN,AURKA,BIRC5,BUB1B,BUB1,CCNA2,CDC25C,CDC6,CDCA5,CDKN3,CENPE,CENPF,CIT,E2F1,ESPL1,KIF11,KIF15,KIF23,KIF2C,KPNA2,MAD2L1,NCAPH,NDC80,NEK2,NUSAP1,PKMYT1,PLK1,PRC1,TPX2,TTK,UBE2C,ZWINT	0
6	158	118	32	CELL_CYCLE_PHASE	0	ANLN,AURKA,BIRC5,BUB1B,BUB1,CCNA2,CDC25C,CDC6,CDCA5,CDKN3,CENPE,CENPF,CIT,E2F1,ESPL1,KIF11,KIF15,KIF2C,KPNA2,MAD2L1,NCAPH,NDC80,NEK2,NUSAP1,PKMYT1,PLK1,RAD51,RAD54L,TPX2,TTK,UBE2C,ZWINT	0
6	45	118	10	CELL_CYCLE_CHECKPOINT_GO_0000075	2.39986e-12	BIRC5,BUB1B,BUB1,CCNA2,CCNE2,CDC6,CDT1,MAD2L1,TTK,ZWINT	1.79989e-10
6	29	118	9	CHROMOSOME_SEGREGATION	1.09912e-12	CDCA5,CENPE,CENPF,ESPL1,NCAPH,NDC80,NUSAP1,TOP2A,ZWINT	9.06775e-11
6	15	118	5	ESTABLISHMENT_OF_ORGANELLE_LOCALIZATION	9.70157e-08	BIRC5,CDCA5,CENPE,CENPF,NUSAP1	4.0019e-06
6	16	118	5	CELL_DIVISION	1.40189e-07	ANLN,BIRC5,NUSAP1,PRC1,RACGAP1	5.25708e-06
6	11	118	3	G1_PHASE_OF_MITOTIC_CELL_CYCLE	8.52005e-05	CDC25C,CDC6,E2F1	0.00226743
6	21	118	3	REGULATION_OF_MITOTIC_CELL_CYCLE	0.000646757	BIRC5,CDC25C,CDC6	0.013014
6	250	118	8	REGULATION_OF_CATALYTIC_ACTIVITY	0.00106702	BIRC5,CCNE2,CDC25A,CDC25C,CDC6,CDKN3,CKS2,PKMYT1	0.0204719
6	42	118	7	REGULATION_OF_CYCLIN_DEPENDENT_PROTEIN_KINASE_ACTIVITY	4.51344e-08	CCNE2,CDC25A,CDC25C,CDC6,CDKN3,CKS2,PKMYT1	2.19034e-06
6	42	118	4	DNA_RECOMBINATION	0.000381844	EXO1,KPNA2,RAD51,RAD54L	0.00807747
6	13	118	3	G1_PHASE	0.000145916	CDC25C,CDC6,E2F1	0.00354061
6	8	118	4	MITOTIC_SPINDLE_ORGANIZATION_AND_BIOGENESIS	2.96333e-07	KIF11,KIF23,PRC1,TTK	1.01864e-05
6	78	118	25	MITOSIS	0	ANLN,AURKA,BIRC5,BUB1B,BUB1,CCNA2,CDC25C,CDCA5,CENPE,CIT,ESPL1,KIF11,KIF15,KIF2C,MAD2L1,NCAPH,NDC80,NEK2,NUSAP1,PKMYT1,PLK1,TPX2,TTK,UBE2C,ZWINT	0
6	289	118	40	CELL_CYCLE_GO_0007049	0	ANLN,AURKA,BIRC5,BUB1B,BUB1,CCNA2,CCNE2,CDC20,CDC25A,CDC25C,CDC6,CDCA5,CDKN3,CDT1,CENPE,CENPF,CIT,CKS2,E2F1,ESPL1,KIF11,KIF15,KIF23,KIF2C,KPNA2,MAD2L1,NCAPH,NDC80,NEK2,NUSAP1,PKMYT1,PLK1,PRC1,RACGAP1,RAD51,RAD54L,TPX2,TTK,UBE2C,ZWINT	0
6	15	118	7	SISTER_CHROMATID_SEGREGATION	1.29308e-11	CDCA5,CENPE,ESPL1,NCAPH,NDC80,NUSAP1,ZWINT	8.20606e-10
6	22	118	5	ORGANELLE_LOCALIZATION	8.12491e-07	BIRC5,CDCA5,CENPE,CENPF,NUSAP1	2.5781e-05
6	185	118	9	CYTOSKELETON_ORGANIZATION_AND_BIOGENESIS	2.1623e-05	ANLN,KIF11,KIF23,KIF2C,KPNA2,NUSAP1,PRC1,RACGAP1,TTK	0.000594633
6	103	118	9	CHROMOSOME_ORGANIZATION_AND_BIOGENESIS	1.658e-07	CDCA5,CENPE,ESPL1,EZH2,NCAPH,NDC80,NUSAP1,TOP2A,ZWINT	5.94716e-06
6	47	118	4	DNA_DEPENDENT_DNA_REPLICATION	0.000589553	CDC6,CDT1,EXO1,RAD51	0.0121595
6	59	118	8	INTERPHASE_OF_MITOTIC_CELL_CYCLE	2.56892e-08	BIRC5,CDC25C,CDC6,CDCA5,CDKN3,CENPF,E2F1,KPNA2	1.41291e-06
6	29	118	4	DNA_PACKAGING	8.79795e-05	CDCA5,NCAPH,NUSAP1,TOP2A	0.00226822
6	9	118	4	SPINDLE_ORGANIZATION_AND_BIOGENESIS	5.30012e-07	KIF11,KIF23,PRC1,TTK	1.74904e-05
6	146	118	6	RESPONSE_TO_DNA_DAMAGE_STIMULUS	0.0012945	CCNA2,EXO1,POLQ,RAD51,RAD54L,RECQL4	0.0242718
6	170	118	19	REGULATION_OF_CELL_CYCLE	1.11022e-16	ANLN,BIRC5,BUB1B,BUB1,CCNA2,CCNE2,CDC25A,CDC25C,CDC6,CDKN3,CDT1,CKS2,MAD2L1,NEK2,NUSAP1,PKMYT1,TTK,UBE2C,ZWINT	1.0177e-14
6	80	118	25	M_PHASE_OF_MITOTIC_CELL_CYCLE	0	ANLN,AURKA,BIRC5,BUB1B,BUB1,CCNA2,CDC25C,CDCA5,CENPE,CIT,ESPL1,KIF11,KIF15,KIF2C,MAD2L1,NCAPH,NDC80,NEK2,NUSAP1,PKMYT1,PLK1,TPX2,TTK,UBE2C,ZWINT	0
6	10	118	4	CHROMOSOME_CONDENSATION	8.77744e-07	CDCA5,NCAPH,NUSAP1,TOP2A	2.68199e-05
8	128	115	7	BEHAVIOR	7.50844e-05	CCKAR,CCL11,CCL25,CCR8,CXCL10,CXCL11,CXCL9	0.0258661
8	83	115	6	LOCOMOTORY_BEHAVIOR	5.30431e-05	CCL11,CCL25,CCR8,CXCL10,CXCL11,CXCL9	0.0258661
8	284	115	10	RESPONSE_TO_CHEMICAL_STIMULUS	9.40584e-05	CCKAR,CCL11,CCL25,CCR8,CHRNA4,CXCL10,CXCL11,CXCL9,MAFA,SYT1	0.0258661
13	12	103	3	NEGATIVE_REGULATION_OF_PHOSPHORYLATION	7.53487e-05	CDKN1A,CDKN2B,CDKN2C	0.0310813
13	12	103	3	NEGATIVE_REGULATION_OF_PHOSPHATE_METABOLIC_PROCESS	7.53487e-05	CDKN1A,CDKN2B,CDKN2C	0.0310813
29	11	82	3	FATTY_ACID_BETA_OXIDATION	2.86986e-05	ECH1,ECHS1,HADHB	0.0118382
29	18	82	3	FATTY_ACID_OXIDATION	0.000137886	ECH1,ECHS1,HADHB	0.0284389
29	287	82	8	LIPID_METABOLIC_PROCESS	0.00022957	ACOX1,CD81,ECH1,ECHS1,HADHB,LTA4H,PIGY,TNFRSF1A	0.0378791
29	78	82	5	MONOCARBOXYLIC_ACID_METABOLIC_PROCESS	8.19636e-05	ECH1,ECHS1,HADHB,LTA4H,TNFRSF1A	0.02254
29	224	82	7	CELLULAR_LIPID_METABOLIC_PROCESS	0.000289409	CD81,ECH1,ECHS1,HADHB,LTA4H,PIGY,TNFRSF1A	0.0397937
29	56	82	5	FATTY_ACID_METABOLIC_PROCESS	1.63601e-05	ECH1,ECHS1,HADHB,LTA4H,TNFRSF1A	0.0118382
32	289	75	9	CELL_CYCLE_GO_0007049	1.88526e-05	CDC123,CHEK1,CKS1B,DBF4,FBXO5,GTPBP4,KNTC1,RAD21,XRCC2	0.0155534
38	228	70	12	DNA_METABOLIC_PROCESS	9.13727e-10	BLM,BRCA1,CDKN2D,DNMT3B,FANCA,FEN1,HELLS,HMGB2,MCM2,POLE2,RAD54B,RNASEH2A	7.53825e-07
38	114	70	8	DNA_REPAIR	7.7509e-08	BLM,BRCA1,CDKN2D,FANCA,FEN1,HMGB2,POLE2,RAD54B	3.19725e-05
38	181	70	8	RESPONSE_TO_ENDOGENOUS_STIMULUS	2.65647e-06	BLM,BRCA1,CDKN2D,FANCA,FEN1,HMGB2,POLE2,RAD54B	0.000547896
38	177	70	7	CELL_CYCLE_PROCESS	2.40119e-05	CDC25B,CDC7,CDKN2D,RAD54B,SMC4,STMN1,TIMELESS	0.00282998
38	142	70	5	MITOTIC_CELL_CYCLE	0.000638155	CDC25B,CDC7,CDKN2D,SMC4,STMN1	0.0376056
38	158	70	6	CELL_CYCLE_PHASE	0.000118684	CDC25B,CDC7,CDKN2D,RAD54B,SMC4,TIMELESS	0.0108793
38	87	70	5	DNA_REPLICATION	6.47147e-05	CDKN2D,HMGB2,MCM2,POLE2,RNASEH2A	0.0066737
38	21	70	3	DOUBLE_STRAND_BREAK_REPAIR	0.000138765	BRCA1,FEN1,RAD54B	0.0114481
38	28	70	3	REGULATION_OF_GENE_EXPRESSION_EPIGENETIC	0.000333539	DNMT3B,HELLS,HMGA1	0.0229308
38	289	70	9	CELL_CYCLE_GO_0007049	1.06585e-05	CDC25B,CDC7,CDK5R1,CDKN2D,MCM2,RAD54B,SMC4,STMN1,TIMELESS	0.00175864
38	146	70	8	RESPONSE_TO_DNA_DAMAGE_STIMULUS	5.24438e-07	BLM,BRCA1,CDKN2D,FANCA,FEN1,HMGB2,POLE2,RAD54B	0.00014422
48	68	66	4	REGULATION_OF_HYDROLASE_ACTIVITY	0.000266293	C5AR1,FGD2,NLRC4,PLCB2	0.0313846
48	242	66	12	DEFENSE_RESPONSE	8.85404e-10	AIF1,C3AR1,C5AR1,CCR1,CD300C,CD84,LILRB2,NCF2,NLRC4,PTAFR,RNASE6,TYROBP	2.43486e-07
48	209	66	12	IMMUNE_RESPONSE	1.63722e-10	C5AR1,CCR1,CD86,CTSS,GPR65,IGSF6,LAT2,LILRB2,LY86,NCF4,NFAM1,PTAFR	6.75355e-08
48	136	66	5	SECOND_MESSENGER_MEDIATED_SIGNALING	0.000399028	C5AR1,CCR1,LAT2,PLCB2,PTAFR	0.0365775
48	293	66	14	IMMUNE_SYSTEM_PROCESS	4.78897e-11	C5AR1,CCR1,CD86,CTSS,GPR65,IGSF6,ITGB2,LAT2,LILRB2,LY86,NCF4,NFAM1,PTAFR,SPI1	3.9509e-08
48	283	66	7	RESPONSE_TO_EXTERNAL_STIMULUS	0.000310132	AIF1,C3AR1,C5AR1,CCR1,ITGB2,NLRC4,PTAFR	0.0319824
48	51	66	5	CELLULAR_DEFENSE_RESPONSE	3.51694e-06	C5AR1,CD300C,LILRB2,NCF2,TYROBP	0.000725368
55	126	62	7	TISSUE_DEVELOPMENT	1.12002e-06	KLK5,KLK8,KRT14,KRT17,KRT5,KRT6A,KRT6B	0.000462007
55	63	62	4	EPIDERMIS_DEVELOPMENT	0.000155401	KLK5,KRT14,KRT17,KRT5	0.0427352
55	71	62	6	ECTODERM_DEVELOPMENT	5.84022e-07	KLK5,KRT14,KRT17,KRT5,KRT6A,KRT6B	0.000462007
56	17	61	3	REGULATION_OF_DEFENSE_RESPONSE	4.7616e-05	APOBEC3F,APOBEC3G,CD1D	0.0196416
56	293	61	8	IMMUNE_SYSTEM_PROCESS	3.15802e-05	APOBEC3F,APOBEC3G,CD1D,CD83,CMKLR1,MAFB,NLRC3,POU2F2	0.0196416
56	22	61	3	INNATE_IMMUNE_RESPONSE	0.000106215	APOBEC3F,APOBEC3G,CD1D	0.0292092
61	46	60	5	FEMALE_PREGNANCY	1.29496e-06	PSG1,PSG3,PSG6,PSG7,PSG8	0.00106834
69	27	58	3	TRANSCRIPTION_INITIATION_FROM_RNA_POLYMERASE_II_PROMOTER	0.000171006	GTF2F1,MED16,MED26	0.0470266
77	17	53	3	VIRAL_GENOME_REPLICATION	3.11755e-05	CCL2,CCL3,CCL4	0.0157444
77	26	53	3	VIRAL_INFECTIOUS_CYCLE	0.000116432	CCL2,CCL3,CCL4	0.0192113
77	30	53	3	VIRAL_REPRODUCTIVE_PROCESS	0.000179925	CCL2,CCL3,CCL4	0.0212055
77	35	53	3	VIRAL_REPRODUCTION	0.000286295	CCL2,CCL3,CCL4	0.0295241
77	29	53	3	EXTRACELLULAR_STRUCTURE_ORGANIZATION_AND_BIOGENESIS	0.000162356	ACHE,CHRNA1,NRCAM	0.0212055
77	21	53	3	SYNAPSE_ORGANIZATION_AND_BIOGENESIS	6.03419e-05	ACHE,CHRNA1,NRCAM	0.0157444
77	22	53	3	EXOCYTOSIS	6.96873e-05	CADPS,CCL3,CCL8	0.0157444
77	283	53	7	RESPONSE_TO_EXTERNAL_STIMULUS	7.63365e-05	ACHE,CCL2,CCL3,CCL4,CCL8,IL18RAP,STC1	0.0157444
82	133	51	5	RNA_PROCESSING	0.00010576	GEMIN6,LSM5,SNRPD1,SNRPF,SNRPG	0.0436258
82	65	51	4	RNA_SPLICING	8.16055e-05	GEMIN6,SNRPD1,SNRPF,SNRPG	0.0436258
94	68	46	4	CELL_ACTIVATION	6.47399e-05	CLEC7A,EBI3,LAT,SLA2	0.00593449
94	46	46	3	POSITIVE_REGULATION_OF_IMMUNE_SYSTEM_PROCESS	0.000424731	C2,EBI3,SLA2	0.0318548
94	128	46	4	BEHAVIOR	0.00073719	APOE,CCR5,FPR1,SYK	0.0467832
94	61	46	4	LEUKOCYTE_ACTIVATION	4.21698e-05	CLEC7A,EBI3,LAT,SLA2	0.00434876
94	20	46	3	ADAPTIVE_IMMUNE_RESPONSE_GO_0002460	3.38128e-05	C2,EBI3,SLA2	0.00434876
94	209	46	7	IMMUNE_RESPONSE	4.15252e-06	C2,CCR5,CIITA,EBI3,IL2RA,LAT,SLA2	0.00171291
94	21	46	3	ADAPTIVE_IMMUNE_RESPONSE	3.93598e-05	C2,EBI3,SLA2	0.00434876
94	293	46	10	IMMUNE_SYSTEM_PROCESS	2.29728e-08	C2,CCR5,CIITA,CLEC7A,EBI3,IL2RA,LAT,MAP4K1,SLA2,SYK	1.89525e-05
94	41	46	4	T_CELL_ACTIVATION	8.57546e-06	CLEC7A,EBI3,LAT,SLA2	0.00235825
94	33	46	3	REGULATION_OF_LYMPHOCYTE_ACTIVATION	0.000157172	EBI3,LAT,SLA2	0.0129667
94	55	46	4	LYMPHOCYTE_ACTIVATION	2.79494e-05	CLEC7A,EBI3,LAT,SLA2	0.00434876
94	60	46	4	REGULATION_OF_IMMUNE_SYSTEM_PROCESS	3.94968e-05	C2,EBI3,LAT,SLA2	0.00434876
95	34	46	3	TRANSLATIONAL_INITIATION	0.000171996	EIF1,EIF3E,EIF3F	0.0128997
95	28	46	3	REGULATION_OF_TRANSLATIONAL_INITIATION	9.54374e-05	EIF1,EIF3E,EIF3F	0.00787358
95	284	46	24	CELLULAR_BIOSYNTHETIC_PROCESS	0	EIF1,EIF3E,EIF3F,NACA,RPL14,RPL15,RPL18,RPL23A,RPL24,RPL27A,RPL29,RPL31,RPL37,RPL38,RPL41,RPL6,RPL7A,RPS10,RPS11,RPS27,RPS2,RPS3,RPS5,RPS9	0
95	65	46	4	RIBONUCLEOPROTEIN_COMPLEX_BIOGENESIS_AND_ASSEMBLY	5.42005e-05	EIF1,EIF3E,EIF3F,RPS14	0.00496838
95	52	46	4	PROTEIN_RNA_COMPLEX_ASSEMBLY	2.23421e-05	EIF1,EIF3E,EIF3F,RPS14	0.00230403
95	282	46	24	MACROMOLECULE_BIOSYNTHETIC_PROCESS	0	EIF1,EIF3E,EIF3F,NACA,RPL14,RPL15,RPL18,RPL23A,RPL24,RPL27A,RPL29,RPL31,RPL37,RPL38,RPL41,RPL6,RPL7A,RPS10,RPS11,RPS27,RPS2,RPS3,RPS5,RPS9	0
95	160	46	24	TRANSLATION	0	EIF1,EIF3E,EIF3F,NACA,RPL14,RPL15,RPL18,RPL23A,RPL24,RPL27A,RPL29,RPL31,RPL37,RPL38,RPL41,RPL6,RPL7A,RPS10,RPS11,RPS27,RPS2,RPS3,RPS5,RPS9	0
110	16	43	5	SYNAPTOGENESIS	8.0927e-10	COL4A4,PCDHB16,PCDHB4,PCDHB5,PCDHB6	6.67648e-07
110	29	43	5	EXTRACELLULAR_STRUCTURE_ORGANIZATION_AND_BIOGENESIS	2.13791e-08	COL4A4,PCDHB16,PCDHB4,PCDHB5,PCDHB6	5.87924e-06
110	159	43	5	SYNAPTIC_TRANSMISSION	0.000107368	COL4A4,PCDHB16,PCDHB4,PCDHB5,PCDHB6	0.0110723
110	21	43	5	SYNAPSE_ORGANIZATION_AND_BIOGENESIS	3.72869e-09	COL4A4,PCDHB16,PCDHB4,PCDHB5,PCDHB6	1.53808e-06
110	174	43	5	TRANSMISSION_OF_NERVE_IMPULSE	0.000163929	COL4A4,PCDHB16,PCDHB4,PCDHB5,PCDHB6	0.0150268
111	242	43	6	DEFENSE_RESPONSE	7.81008e-05	CCR2,CCR7,GNLY,ITK,PLA2G2D,PRF1	0.0322166
111	51	43	4	CELLULAR_DEFENSE_RESPONSE	1.57565e-05	CCR2,GNLY,ITK,PRF1	0.0129991
132	78	40	4	NUCLEAR_TRANSPORT	6.35889e-05	GSK3B,KHDRBS1,KPNA1,KPNA4	0.0131152
132	133	40	4	RNA_PROCESSING	0.000497401	CPSF6,DBR1,HNRNPR,KHDRBS1	0.0455951
132	52	40	3	MRNA_PROCESSING_GO_0006397	0.000403212	CPSF6,HNRNPR,KHDRBS1	0.0455951
132	42	40	3	DNA_RECOMBINATION	0.000213532	KPNA1,TSN,XRCC5	0.0293606
132	77	40	4	NUCLEOCYTOPLASMIC_TRANSPORT	6.0449e-05	GSK3B,KHDRBS1,KPNA1,KPNA4	0.0131152
161	31	34	3	CELLULAR_PROTEIN_COMPLEX_ASSEMBLY	5.2182e-05	COX10,MIS12,SCO1	0.0430501
164	228	34	6	DNA_METABOLIC_PROCESS	1.39509e-05	CDK2,POLE,PRIM1,TDG,UBE2N,UNG	0.0115095
167	33	33	4	HEART_DEVELOPMENT	9.04141e-07	FBN1,GLI2,SHOX2,TBX5	0.000248639
169	264	33	5	PROTEIN_KINASE_CASCADE	0.000315667	CASP1,CD40,LYN,STAT4,TNFAIP3	0.0432689
169	293	33	6	IMMUNE_SYSTEM_PROCESS	4.7885e-05	CD97,FCGR2B,IFI16,IL16,LYN,TRIM22	0.0197525
170	293	33	7	IMMUNE_SYSTEM_PROCESS	3.72775e-06	CD4,CD74,CRTAM,FYB,HCLS1,LCP2,LST1	0.00307539
174	68	32	3	CELL_ACTIVATION	0.000457304	CD28,LAX1,PTPRC	0.0341437
174	27	32	3	REGULATION_OF_T_CELL_ACTIVATION	2.83994e-05	CD28,LAX1,PTPRC	0.0144359
174	61	32	3	LEUKOCYTE_ACTIVATION	0.000331901	CD28,LAX1,PTPRC	0.0304243
174	209	32	5	IMMUNE_RESPONSE	9.12658e-05	CD28,IRF8,LAX1,PTPRC,SEMA4D	0.0167192
174	293	32	6	IMMUNE_SYSTEM_PROCESS	3.98564e-05	CD28,DOCK2,IRF8,LAX1,PTPRC,SEMA4D	0.0144359
174	41	32	3	T_CELL_ACTIVATION	0.000101328	CD28,LAX1,PTPRC	0.0167192
174	33	32	3	REGULATION_OF_LYMPHOCYTE_ACTIVATION	5.24941e-05	CD28,LAX1,PTPRC	0.0144359
174	55	32	3	LYMPHOCYTE_ACTIVATION	0.000244147	CD28,LAX1,PTPRC	0.0304243
174	60	32	3	REGULATION_OF_IMMUNE_SYSTEM_PROCESS	0.000316056	CD28,LAX1,PTPRC	0.0304243
179	209	31	5	IMMUNE_RESPONSE	7.79218e-05	BST2,HAMP,IFITM3,RSAD2,TGFB2	0.0321427
179	293	31	6	IMMUNE_SYSTEM_PROCESS	3.29437e-05	BST2,HAMP,HDAC9,IFITM3,RSAD2,TGFB2	0.0271786
210	34	28	3	RHO_PROTEIN_SIGNAL_TRANSDUCTION	3.8216e-05	ARHGAP1,RHOG,TAX1BP3	0.0315282
219	63	26	3	EPIDERMIS_DEVELOPMENT	0.000195015	KRT13,SPRR1A,SPRR1B	0.0467555
219	71	26	3	ECTODERM_DEVELOPMENT	0.000277996	KRT13,SPRR1A,SPRR1B	0.0467555
234	228	25	7	DNA_METABOLIC_PROCESS	8.77662e-08	DNMT1,FANCG,LIG1,MCM5,MCM7,POLD1,RFC3	3.62036e-05
234	114	25	4	DNA_REPAIR	4.19905e-05	FANCG,LIG1,POLD1,RFC3	0.0057737
234	46	25	3	NUCLEOBASENUCLEOSIDE_AND_NUCLEOTIDE_METABOLIC_PROCESS	6.74571e-05	DCK,PAICS,PPAT	0.0079503
234	181	25	6	RESPONSE_TO_ENDOGENOUS_STIMULUS	5.37407e-07	CHEK2,FANCG,LIG1,MCM7,POLD1,RFC3	0.00011084
234	87	25	4	DNA_REPLICATION	1.44575e-05	MCM5,MCM7,POLD1,RFC3	0.00238548
234	146	25	6	RESPONSE_TO_DNA_DAMAGE_STIMULUS	1.50968e-07	CHEK2,FANCG,LIG1,MCM7,POLD1,RFC3	4.15163e-05
238	128	24	4	BEHAVIOR	5.5856e-05	CCL19,CNR2,CXCL13,XCR1	0.0133242
238	83	24	3	LOCOMOTORY_BEHAVIOR	0.00034579	CCL19,CXCL13,XCR1	0.042414
238	93	24	3	CELLULAR_CATION_HOMEOSTASIS	0.000483042	CCL19,CXCL13,XCR1	0.042414
238	209	24	6	IMMUNE_RESPONSE	9.59865e-07	CCL19,CD79A,CNR2,CXCL13,MS4A1,PAX5	0.000395945
238	92	24	3	G_PROTEIN_SIGNALING_COUPLED_TO_CYCLIC_NUCLEOTIDE_SECOND_MESSENGER	0.000467973	CNR2,SSTR3,XCR1	0.042414
238	293	24	7	IMMUNE_SYSTEM_PROCESS	3.53566e-07	CCL19,CD79A,CNR2,CXCL13,MAL,MS4A1,PAX5	0.000291692
238	95	24	3	CATION_HOMEOSTASIS	0.000514109	CCL19,CXCL13,XCR1	0.042414
238	94	24	3	CYCLIC_NUCLEOTIDE_MEDIATED_SIGNALING	0.00049842	CNR2,SSTR3,XCR1	0.042414
240	68	24	6	CELL_ACTIVATION	1.13649e-09	CD2,CD3D,CD3E,CD7,LCK,SIT1	1.87521e-07
240	27	24	3	REGULATION_OF_T_CELL_ACTIVATION	1.17057e-05	CD3E,LCK,SIT1	0.00160953
240	61	24	6	LEUKOCYTE_ACTIVATION	5.80907e-10	CD2,CD3D,CD3E,CD7,LCK,SIT1	1.19812e-07
240	93	24	3	CELLULAR_CATION_HOMEOSTASIS	0.000483042	CCL5,CD52,LCK	0.0326261
240	209	24	4	IMMUNE_RESPONSE	0.000369409	CCL5,CD7,CD96,CST7	0.0304763
240	293	24	9	IMMUNE_SYSTEM_PROCESS	5.44765e-10	CCL5,CD2,CD3D,CD3E,CD7,CD96,CST7,LCK,SIT1	1.19812e-07
240	41	24	6	T_CELL_ACTIVATION	4.80663e-11	CD2,CD3D,CD3E,CD7,LCK,SIT1	3.96547e-08
240	114	24	3	ION_HOMEOSTASIS	0.000874737	CCL5,CD52,LCK	0.0451036
240	33	24	3	REGULATION_OF_LYMPHOCYTE_ACTIVATION	2.16912e-05	CD3E,LCK,SIT1	0.00255647
240	55	24	6	LYMPHOCYTE_ACTIVATION	3.05258e-10	CD2,CD3D,CD3E,CD7,LCK,SIT1	1.19812e-07
240	95	24	3	CATION_HOMEOSTASIS	0.000514109	CCL5,CD52,LCK	0.0326261
240	60	24	3	REGULATION_OF_IMMUNE_SYSTEM_PROCESS	0.000132076	CD3E,LCK,SIT1	0.0136203
263	247	23	5	MACROMOLECULAR_COMPLEX_ASSEMBLY	3.786e-05	GTF2F2,HMGB1,KPNA3,MED4,MTIF3	0.0143026
263	43	23	3	PROTEIN_DNA_COMPLEX_ASSEMBLY	4.2551e-05	GTF2F2,HMGB1,MED4	0.0143026
263	264	23	5	CELLULAR_COMPONENT_ASSEMBLY	5.20095e-05	GTF2F2,HMGB1,KPNA3,MED4,MTIF3	0.0143026
268	39	23	3	ORGANIC_ACID_TRANSPORT	3.16427e-05	AKR1C1,SLC22A12,SLC7A10	0.0261052
274	284	22	13	CELLULAR_BIOSYNTHETIC_PROCESS	0	EEF1A1,RPL11,RPL13,RPL21,RPL22,RPL26,RPL34,RPL3,RPL4,RPL5,RPL9,RPS17,RPS3A	0
274	282	22	13	MACROMOLECULE_BIOSYNTHETIC_PROCESS	0	EEF1A1,RPL11,RPL13,RPL21,RPL22,RPL26,RPL34,RPL3,RPL4,RPL5,RPL9,RPS17,RPS3A	0
274	160	22	13	TRANSLATION	0	EEF1A1,RPL11,RPL13,RPL21,RPL22,RPL26,RPL34,RPL3,RPL4,RPL5,RPL9,RPS17,RPS3A	0

## Sheet: M2. Hclust with PCC
Module_Number	# of gene in function	# of gene in module	# of common gene	Description	p-value	related_gene	adjusted_p-value
3	223	116	8	V$CREB_Q4	0.00045167	ASPHD1,NPTX1,PCSK1,RAB3A,RUNDC3A,SCAMP5,SEZ6L2,SNAP25	0.0462962
3	228	116	9	V$AP2_Q6	9.61808e-05	BSN,DAGLA,DNAI1,INSM1,MAPRE3,PDZD7,PHF21B,SFXN3,TEAD2	0.0295756
3	90	116	9	V$NRSF_01	4.39386e-08	PCSK2,PDZD7,RUNDC3A,SCAMP5,SEZ6,SFXN3,SLC12A5,SNAP25,SYT4	2.70222e-05
3	200	116	8	V$ATF1_Q6	0.000217175	ASPHD1,COQ10A,PCSK1,RUNDC3A,SCAMP5,SEZ6L2,SNAP25,SYT13	0.0445209
3	219	116	8	V$LEF1_Q6	0.000400401	CDC14A,INSM1,KATNAL1,KIF5A,MPPED2,NEUROD4,NRCAM,SEZ6	0.0462962
7	15	111	3	V$PAX5_02	0.000191451	FLI1,RASGRP2,ZEB2	0.0168203
7	213	111	8	V$ETS1_B	0.000246117	CD79A,GIMAP4,HMHA1,LCP1,LYL1,LYN,POU2AF1,SLC9A9	0.0189202
7	235	111	9	V$ETS2_B	8.61083e-05	CCDC88B,FLI1,LCP1,LRMP,LYL1,LYN,POU2AF1,STAP1,ZEB2	0.0105913
7	228	111	9	V$PEA3_Q6	6.82692e-05	ACSL5,CCDC88B,FCRL1,FCRL5,FLI1,IL18,LRMP,POU2AF1,RUNX3	0.0105913
7	188	111	8	V$PU1_Q6	0.000104406	CCDC88B,FCRLA,GIMAP4,IL18,LYN,SIRPA,STAP1,TLR4	0.0107016
7	207	111	10	V$ELF1_Q6	4.55387e-06	ACSL5,CCDC88B,CD79B,CLEC12A,FCRL1,FCRLA,IKZF3,SLC9A9,STAB1,TLR4	0.00140032
10	207	98	8	V$SP3_Q3	8.47257e-05	DNAJC7,DUSP14,EIF1,GGNBP2,GHDC,JUP,NKIRAS2,STAT3	0.0266197
13	217	88	8	V$TATA_01	5.46613e-05	CLCN1,CRABP2,CSH1,CSH2,CSHL1,GH2,HIST1H1A,RLN3	0.0336167
14	222	87	8	V$CREB_Q2	5.91139e-05	ALKBH5,CLDN7,CNTROB,FXR2,PAFAH1B1,PFAS,RAI1,ZZEF1	0.00926948
14	223	87	7	V$CREB_Q4	0.000405479	ALKBH5,CLDN7,CNTROB,PAFAH1B1,PFAS,RAI1,ZZEF1	0.0356242
14	196	87	9	V$YY1_Q6	2.81463e-06	EIF4A1,MNT,NCOR1,PIGL,POLR2A,SMCR8,TOP3A,ZBTB4,ZZEF1	0.001731
14	94	87	5	GGCNKCCATNK_UNKNOWN	0.000261919	EBAG9,EIF4A1,GEMIN4,PAFAH1B1,VAMP2	0.0272703
14	208	87	7	V$SP1_Q6_01	0.000266052	ELAC2,FLII,MAPK7,MYO1C,PITPNA,SHMT1,VAMP2	0.0272703
18	93	78	7	V$ETF_Q6	6.9354e-07	CLSTN1,GNB1,KPNA6,PHF13,POMGNT1,SRRM1,USP48	0.000213263
18	154	78	9	V$E2F_Q2	1.44701e-07	CLSTN1,GNB1,KIF1B,NCDN,RBBP4,SORT1,SRRM1,UBE4B,USP48	8.89911e-05
19	233	77	7	V$AML1_01	0.000248809	CD6,GZMB,IFNG,LCK,LY9,XCL1,XCL2	0.0255029
19	228	77	11	V$PEA3_Q6	3.40044e-08	CD247,CD3E,CD5,CTSW,GFI1,LCK,PRF1,SELL,TBC1D10C,XCL1,XCL2	1.04564e-05
19	232	77	9	V$COREBINDINGFACTOR_Q6	4.00695e-06	CD6,GPR171,GRAP2,GZMB,LY9,SLA2,SPIB,XCL1,XCL2	0.000821425
19	233	77	7	V$AML1_Q6	0.000248809	CD6,GZMB,IFNG,LCK,LY9,XCL1,XCL2	0.0255029
19	227	77	7	V$AML_Q6	0.000212137	CD6,GFI1,GRAP2,IL18RAP,LCK,XCL1,XCL2	0.0255029
20	96	77	5	AGCYRWTTC_UNKNOWN	0.000162828	CHMP2A,ELL,RAB8A,TFAP4,XRCC1	0.0143056
20	213	77	7	V$STAT_01	0.000143331	ADCK4,IRF2BP1,ITPKC,RAB11B,SHKBP1,SYMPK,XRCC1	0.0143056
20	207	77	7	V$STAT5A_01	0.00012004	ADCK4,ELL,IRF2BP1,ITPKC,RAB11B,SYMPK,XRCC1	0.0143056
20	203	77	6	V$STAT5B_01	0.000765595	ADCK4,ELL,ITPKC,RAB11B,SYMPK,XRCC1	0.0462048
20	203	77	8	V$AP2ALPHA_01	1.27308e-05	CIC,DMPK,EGLN2,ERF,FBXL12,FKRP,TFAP4,UBE2M	0.00391471
20	215	77	6	V$AP2GAMMA_01	0.00103155	CIC,EGLN2,ERF,FKRP,TRIM28,UBE2M	0.0488004
20	206	77	6	V$STAT1_02	0.000826427	ADCK4,CHMP2A,ERF,ITPKC,SHKBP1,SYMPK	0.0462048
20	213	77	6	V$STAT1_03	0.000982907	ADCK4,CHMP2A,ERF,ITPKC,SHKBP1,SYMPK	0.0488004
20	200	77	7	V$NRF1_Q6	9.686e-05	BCKDHA,CCDC97,CHMP2A,MAP2K7,TRIM28,XRCC1,ZNF428	0.0143056
20	224	77	8	V$AP2_Q6_01	2.59126e-05	CIC,DMPK,ERF,MED26,RFX1,SYMPK,TFAP4,TRIM28	0.00531208
20	277	77	7	TTCYNRGAA_V$STAT5B_01	0.000702421	ADCK4,ELL,IRF2BP1,ITPKC,RAB11B,SYMPK,XRCC1	0.0462048
21	207	76	6	V$ELK1_02	0.000790827	AKT1S1,AP2S1,EPN1,FUZ,NR1H2,TBC1D17	0.0269123
21	209	76	6	V$CETS1P54_01	0.000831438	AKT1S1,EPN1,NOSIP,NR1H2,TBC1D17,U2AF2	0.0269123
21	190	76	6	V$E2F_02	0.000504247	ATF5,CD3EAP,FIZ1,NUP62,POLD1,ZNF524	0.0212559
21	196	76	7	V$YY1_02	7.84848e-05	AKT1S1,C19orf48,CNOT3,FIZ1,STRN4,TBC1D17,ZNF524	0.0140009
21	62	76	4	CCAWNWWNNNGGC_UNKNOWN	0.00032098	CNOT3,FIZ1,STRN4,ZNF524	0.0212559
21	191	76	6	V$E2F_Q4	0.000518437	ATF5,CD3EAP,FIZ1,NUP62,POLD1,ZNF524	0.0212559
21	189	76	6	V$E2F_Q6	0.000490361	ATF5,CD3EAP,FIZ1,NUP62,POLD1,ZNF524	0.0212559
21	206	76	7	V$E2F1_Q3	0.000107176	ATF5,CD3EAP,CNOT3,FIZ1,NUP62,POLD1,ZNF524	0.0140009
21	188	76	6	V$E2F1_Q6	0.000476775	ATF5,CD3EAP,FIZ1,NUP62,POLD1,ZNF524	0.0212559
21	190	76	6	V$E2F1DP1_01	0.000504247	ATF5,CD3EAP,FIZ1,NUP62,POLD1,ZNF524	0.0212559
21	190	76	6	V$E2F1DP2_01	0.000504247	ATF5,CD3EAP,FIZ1,NUP62,POLD1,ZNF524	0.0212559
21	193	76	7	V$E2F4DP1_01	7.12258e-05	ATF5,CD3EAP,FIZ1,LIG1,NUP62,POLD1,ZNF524	0.0140009
21	190	76	6	V$E2F4DP2_01	0.000504247	ATF5,CD3EAP,FIZ1,NUP62,POLD1,ZNF524	0.0212559
21	190	76	7	V$E2F1DP1RB_01	6.45255e-05	ATF5,CD3EAP,FIZ1,LIG1,NUP62,POLD1,ZNF524	0.0140009
21	196	76	6	V$YY1_Q6	0.000594126	CNOT3,ECH1,FIZ1,FUZ,STRN4,ZNF524	0.0228367
21	208	76	7	V$SP1_Q6_01	0.000113828	CALM3,CD3EAP,CLPTM1,PAK4,PRMT1,PTOV1,ZNF524	0.0140009
21	261	76	7	YGCGYRCGC_UNKNOWN	0.000455586	CALM3,CCDC106,FIZ1,SPINT2,U2AF2,VRK3,ZNF524	0.0212559
24	221	73	8	V$E47_01	1.58408e-05	BRSK2,CHD5,DPYSL5,ELAVL3,HRH3,INHA,KCNH2,SCRT2	0.00324736
24	70	73	7	CAGNWMCNNNGAC_UNKNOWN	6.09638e-08	CACNA1B,ELAVL3,GPRIN1,MAPK11,MGAT5B,OGDHL,TMEM179	3.74928e-05
24	208	73	7	V$ARNT_01	8.80002e-05	ELAVL3,GATA5,NMNAT2,OGDHL,PDIA2,SCRT2,VGF	0.01353
24	90	73	7	V$NRSF_01	3.50516e-07	ELAVL3,GPRIN1,MAPK11,MGAT5B,OGDHL,TMEM179,VGF	0.000107784
32	208	69	6	V$NERF_Q2	0.000483527	ARHGAP30,CORO1A,FCGR2B,HCLS1,PIK3CG,PLCB2	0.0495616
32	188	69	10	V$PU1_Q6	2.03767e-08	ARHGAP30,BIRC3,CD37,EVI2B,IRF8,LCP2,NCKAP1L,PIK3CG,PLCB2,PTPN22	6.26583e-06
32	207	69	7	V$ELF1_Q6	5.93541e-05	CD37,FGD2,IRF8,NCKAP1L,PLCB2,SAMSN1,TRAF3IP3	0.0112546
32	214	69	7	V$ETS_Q4	7.32009e-05	ARHGAP15,ARHGAP30,CORO1A,GMFG,HCLS1,LCP2,PLCB2	0.0112546
33	216	68	7	V$USF2_Q6	7.0627e-05	AP3M1,CCAR1,CCDC6,ERCC6,REEP3,SIRT1,VPS26A	0.0434356
36	222	65	6	V$NFE2_01	0.000494131	CPNE8,ICAM2,MMP19,PDE1B,PRDM1,ST3GAL2	0.0189932
36	199	65	5	V$TAL1BETAE47_01	0.00205198	ELMO1,FGF7,MEF2C,PPAP2B,ST3GAL2	0.0434513
36	208	65	6	V$S8_01	0.000349524	MEF2C,NRP1,PPAP2B,PRDM8,SEMA3A,TLE4	0.0179562
36	179	65	5	V$OCT1_02	0.00128749	ENTPD1,PRDM8,RGL1,SEMA3A,TCTEX1D1	0.0344263
36	178	65	6	V$OCT1_03	0.000150688	BACH2,FOXN3,MEF2C,NRP1,PRDM1,SEMA3A	0.0148422
36	196	65	5	V$HNF1_C	0.00192023	ARHGAP24,FGF7,NRP1,PRDM1,TLE4	0.0434513
36	213	65	5	V$STAT_01	0.00275581	BACH2,CCND2,ENPP2,NRP1,PRDM1	0.0498477
36	213	65	6	V$ETS1_B	0.000396721	CPNE8,ELMO1,FOXN3,FYN,GJA5,ST3GAL2	0.0179562
36	202	65	5	V$PAX4_02	0.00219023	ARHGAP24,ELMO1,PPAP2B,PRDM8,SEMA3A	0.0434513
36	185	65	5	V$CART1_01	0.00148977	FYN,GPR85,MEF2C,MOXD1,PRDM1	0.0366483
36	198	65	8	V$IPF1_Q4	2.93289e-06	BACH2,FOXN3,GPR85,MEF2C,NRP1,PRDM1,PRDM8,TLE4	0.00180373
36	118	65	4	V$STAT5A_02	0.00199778	CCND2,ELMO1,ENPP2,GJA5	0.0434513
36	216	65	6	V$POU3F2_02	0.000427347	ELMO1,FGF7,GPR85,MAF,MEF2C,SEMA3A	0.0179562
36	209	65	5	V$CDC5_01	0.00253915	BACH2,ENPP2,FYN,GPR85,NRP1	0.0473569
36	202	65	6	V$CEBPDELTA_Q6	0.00029883	CCND2,GPR85,ITGA5,PDE1B,PRDM8,SEMA3A	0.0179562
36	202	65	5	V$HNF6_Q6	0.00219023	CCND2,GPR85,MEF2C,SEMA3A,TLE4	0.0434513
36	216	65	7	V$STAT_Q6	5.26909e-05	BACH2,CPNE8,ELMO1,ENPP2,GJA5,MOXD1,PRDM1	0.0108016
36	211	65	6	V$HNF1_Q6	0.000377279	ARHGAP24,CCND2,NRP1,PRDM1,SEMA3A,TLE4	0.0179562
36	185	65	6	V$PIT1_Q6	0.00018591	ENTPD1,FGF7,LGI2,NRP1,PRDM8,SEMA3A	0.0148422
36	166	65	5	V$GR_01	0.000919678	ELMO1,ENPP2,ETS1,PRDM1,SEMA3A	0.0266247
36	217	65	6	AAAYWAACM_V$HFH4_01	0.000437956	ENPP2,GPR85,MEF2C,PPAP2B,PRDM1,SEMA3A	0.0179562
36	165	65	5	YTAATTAA_V$LHX3_01	0.000895072	ELMO1,PRDM1,PRDM8,SEMA3A,TLE4	0.0266247
36	277	65	6	TTCYNRGAA_V$STAT5B_01	0.00155813	BACH2,CCND2,ELMO1,ENPP2,NRP1,PRDM1	0.0368558
41	228	63	7	V$PEA3_Q6	6.05035e-05	AMICA1,CD69,CD84,KCNAB2,LPXN,NCF2,SPI1	0.0372097
47	90	61	5	V$CDP_02	3.91057e-05	DUSP10,HOXB7,HOXB8,MEIS1,TFAP2D	0.00801666
47	84	61	5	V$PAX8_B	2.80103e-05	HOXB4,HOXB5,HOXB7,HOXB8,WNT4	0.00801666
47	185	61	6	V$PIT1_Q6	0.00013041	HOXB3,HOXB5,HOXB6,HOXB8,HOXB9,MEIS1	0.0200505
48	200	61	6	V$GATA1_01	0.000199417	ADD3,ANGPT1,DPYSL2,GRIN2A,PROX1,SOBP	0.0245283
48	231	61	6	V$AP1FJ_Q2	0.000432033	AKT3,GSN,MEIS2,PCDH9,SYNPO,VIM	0.0332126
48	228	61	6	V$AP1_Q4	0.000403044	AKT3,BMP2,GSN,PCDH9,SYNPO,VIM	0.0332126
49	210	60	6	V$OCT1_01	0.000236874	HIST1H2AC,HIST1H2AJ,HIST2H2AB,HIST2H2BE,HIST3H2A,IL25	0.0236235
49	213	60	6	V$OCT_C	0.000255697	HIST1H2AC,HIST1H2AM,HIST1H2BK,HIST3H2A,HIST3H2BB,IL25	0.0236235
49	215	60	6	V$OCT1_B	0.000268886	HIST1H2AC,HIST1H2AJ,HIST1H2BK,HIST2H2AB,HIST2H2BE,IL25	0.0236235
49	208	60	6	V$OCT_Q6	0.000224946	HIST1H2AC,HIST1H2AJ,HIST1H2BK,HIST2H2AB,HIST2H2BE,IL25	0.0236235
49	59	60	28	KRCTCNNNNMANAGC_UNKNOWN	0	HIST1H1C,HIST1H1D,HIST1H1E,HIST1H1T,HIST1H2AC,HIST1H2AD,HIST1H2AJ,HIST1H2AK,HIST1H2AL,HIST1H2AM,HIST1H2BD,HIST1H2BE,HIST1H2BF,HIST1H2BG,HIST1H2BH,HIST1H2BK,HIST1H2BL,HIST1H2BN,HIST1H3D,HIST1H3E,HIST1H3F,HIST1H3G,HIST1H3H,HIST2H2AB,HIST2H2BE,HIST3H2A,HIST3H2BB,HIST3H3	0
49	114	60	25	TTTNNANAGCYR_UNKNOWN	0	HIST1H1C,HIST1H1D,HIST1H1E,HIST1H1T,HIST1H2AC,HIST1H2AD,HIST1H2AK,HIST1H2AL,HIST1H2AM,HIST1H2BD,HIST1H2BE,HIST1H2BF,HIST1H2BG,HIST1H2BH,HIST1H2BK,HIST1H2BL,HIST1H2BN,HIST1H3D,HIST1H3F,HIST1H3H,HIST2H2AB,HIST2H2BE,HIST3H2A,HIST3H2BB,HIST3H3	0
51	202	60	5	V$SP1_01	0.00153248	B4GALT2,C1orf122,FAF1,GPR3,NFYC	0.0475597
51	207	60	5	V$ELK1_02	0.00170657	C1orf50,LRRC41,MED8,PPIE,UQCRH	0.0475597
51	209	60	7	V$CETS1P54_01	2.52177e-05	EBNA1BP2,LRRC41,MED8,NASP,NRD1,PARS2,UQCRH	0.00258481
51	199	60	5	V$MZF1_02	0.00143453	LRRC41,NFYC,PTPRF,SSBP3,UQCRH	0.0475597
51	219	60	6	V$NRF2_01	0.00029687	GNL2,KTI12,LRRC41,MED8,SERBP1,UQCRH	0.0202861
51	113	60	5	CCAWYNNGAAR_UNKNOWN	0.000107076	LRRC41,MED8,RCC2,UQCRH,YBX1	0.00823145
51	206	60	5	V$E2F1_Q3	0.00167064	AK2,NASP,PRPF38A,SERBP1,SSBP3	0.0475597
51	188	60	5	V$E2F1_Q6	0.00111457	AK2,NASP,PRPF38A,SERBP1,SSBP3	0.0456974
51	211	60	5	V$HIF1_Q5	0.00185599	IPO13,MRTO4,PTPRF,RCC2,YBX1	0.0475597
51	206	60	5	V$STAT1_02	0.00167064	GNL2,LRRC41,NASP,TXNDC12,UQCRH	0.0475597
51	168	60	5	V$MAZ_Q6	0.00067247	NFYC,PHC2,PTPRF,SSBP3,YARS	0.0295406
51	199	60	5	V$NFMUE1_Q6	0.00143453	LRRC41,NASP,NFYC,SERBP1,UQCRH	0.0475597
51	228	60	6	V$PEA3_Q6	0.000368221	C1orf122,ELOVL1,GNL2,SSBP3,TMEM69,TXNDC12	0.0226456
51	93	60	6	V$ETF_Q6	2.37614e-06	FAF1,MAST2,MRTO4,NFYC,SSBP3,YBX1	0.000292265
51	211	60	5	V$ZF5_01	0.00185599	B4GALT2,LRRC41,PHC2,PPIE,UQCRH	0.0475597
51	216	60	11	V$USF2_Q6	1.24921e-09	AK2,ATP6V0B,B4GALT2,EBNA1BP2,FAF1,IPO13,MRTO4,PTPRF,SERBP1,TXNDC12,YBX1	2.56089e-07
51	196	60	8	V$YY1_Q6	1.46123e-06	LRRC41,NASP,NFYC,SERBP1,TMEM69,TXNDC12,UQCRH,YBX1	0.000224665
51	156	60	10	V$MYC_Q2	8.14903e-10	AK2,ATP6V0B,B4GALT2,EBNA1BP2,IPO13,MRTO4,PTPRF,SERBP1,TXNDC12,YBX1	2.50583e-07
51	154	60	11	V$E2F_Q2	3.30458e-11	B4GALT2,EIF2B3,LRRC41,MAST2,MED8,PRPF38A,RCC2,SCMH1,SERBP1,UQCRH,UROD	2.03232e-08
51	94	60	4	GGCNKCCATNK_UNKNOWN	0.000635692	NASP,NFYC,TXNDC12,YBX1	0.0295406
51	191	60	5	V$E2F1_Q6_01	0.00119596	AK2,FAF1,NASP,PRPF38A,SERBP1	0.0459696
63	189	55	6	V$SRF_C	8.17021e-05	CALD1,CD248,GFPT2,MITF,MRGPRF,MRVI1	0.0476681
63	71	55	4	V$LXR_DR4_Q3	0.000155018	COL16A1,HIC1,MITF,SULF1	0.0476681
64	53	54	4	RYTAAWNNNTGAY_UNKNOWN	4.57151e-05	CA4,KCNIP2,KLB,PCK1	0.0281148
69	205	52	5	V$RSRFC4_01	0.000853214	DGKI,PDGFRA,RBMS3,SHANK1,ZFPM2	0.0429755
69	199	52	5	V$MZF1_01	0.000746439	DCHS1,LRP1,SHANK1,TMEM119,ZEB1	0.0417327
69	178	52	6	V$OCT1_03	4.24287e-05	DLC1,LTBP2,PDGFRA,RCAN2,RUNX1T1,TCF4	0.00869788
69	107	52	5	ARGGGTTAA_UNKNOWN	4.124e-05	CCDC80,CORO2B,GAS7,RUNX1T1,TNS1	0.00869788
69	199	52	5	V$TCF11_01	0.000746439	CCDC80,ECM2,MAP1A,PCSK5,ZFHX4	0.0417327
69	216	52	5	V$STAT6_01	0.0010781	GAS7,HSPG2,MAB21L1,RBMS3,TCF4	0.0429755
69	174	52	5	V$RP58_01	0.000405358	GAS7,NUAK1,PODN,TLL1,TNS1	0.0311619
69	219	52	5	V$HNF4ALPHA_Q6	0.00114643	CCDC80,PDGFRA,PODN,RBMS3,SLIT3	0.0429755
69	219	52	5	V$SREBP1_Q6	0.00114643	HSPG2,MAP1A,SLIT3,TMEM119,TNS1	0.0429755
69	210	52	5	V$NRF2_Q4	0.000950584	HSPG2,LRP1,NUAK1,TLL1,ZFHX4	0.0429755
69	229	52	5	V$AP1_Q6_01	0.00139758	HSPG2,MAP1A,NUAK1,RCAN2,TLL1	0.0429755
69	134	52	4	TAAWWATAG_V$RSRFC4_Q2	0.00139034	DGKI,DLC1,PDGFRA,TCF4	0.0429755
77	233	50	6	V$AML1_01	0.000150132	BCAR3,EDARADD,GPR137B,PLEKHA6,SCN8A,TSPAN9	0.0461656
77	233	50	6	V$AML1_Q6	0.000150132	BCAR3,EDARADD,GPR137B,PLEKHA6,SCN8A,TSPAN9	0.0461656
79	217	49	6	V$FREAC3_01	9.0623e-05	BNC2,DCN,FAP,FSTL1,HMCN1,TSHZ3	0.0278666
79	198	49	5	V$POU6F1_01	0.00055354	BNC2,COL1A2,CTSK,FSTL1,LRRC15	0.0498181
79	212	49	6	V$PITX2_Q2	7.96829e-05	BNC2,C14orf37,CDH11,LRRC15,MFRP,OLFML1	0.0278666
79	205	49	5	V$FOXM1_01	0.000648041	BNC2,COL3A1,FSTL1,HMCN1,OLFML1	0.0498181
79	200	49	5	V$SMAD3_Q6	0.000579404	FAP,HMCN1,MRC2,THBS2,TSHZ3	0.0498181
80	203	49	6	V$CACBINDINGPROTEIN_Q6	6.26616e-05	ACIN1,AP4S1,ARHGAP5,C14orf119,STRN3,SUPT16H	0.0192684
83	210	48	8	V$SRY_02	4.19798e-07	ACVR2A,APBA1,CAMK1G,CHN1,ELAVL4,MBNL2,NR3C2,SATB1	0.000258176
83	68	48	4	RNCTGNYNRNCTGNY_UNKNOWN	7.66474e-05	ACVR2A,IL22RA1,MBNL2,VEGFA	0.0235691
84	207	48	6	V$IRF1_01	6.20127e-05	DDX58,IFNB1,ISG15,TAPBP,USP18,XAF1	0.00544825
84	106	48	5	V$IRF2_01	2.6587e-05	DDX58,IFNB1,TAPBP,USP18,XAF1	0.00272517
84	212	48	12	V$ISRE_01	3.45035e-12	DDX58,DGKA,IFI44,IFIH1,IFIT2,IFIT3,IFNB1,ISG15,RTP4,TAPBP,USP18,XAF1	2.12197e-09
84	212	48	9	V$IRF7_01	2.87651e-08	DDX58,IFIT2,IFNB1,ISG15,OASL,PARP12,TAPBP,USP18,XAF1	3.53811e-06
84	207	48	10	V$ICSBP_Q6	1.27195e-09	DGKA,IFI44,IFIH1,IFIT3,IFNB1,ISG15,PARP12,TAPBPL,TAPBP,USP18	2.6075e-07
84	204	48	9	V$IRF_Q6	2.06119e-08	DGKA,IFI44,IFIT2,IFNB1,ISG15,PARP12,RTP4,TAPBPL,TAPBP	3.16908e-06
84	163	48	10	STTTCRNTTT_V$IRF_Q6	1.22087e-10	DDX58,IFI44,IFIT2,IFIT3,IFNB1,ISG15,TAPBPL,TAPBP,USP18,XAF1	3.75417e-08
87	206	48	7	V$STAT1_02	5.06726e-06	PIGC,SCNM1,SDHC,SF3B4,TIMM17A,UFC1,USF1	0.00311637
87	93	48	5	V$ETF_Q6	1.40847e-05	C1orf43,CRTC2,DAP3,RUSC1,USP21	0.00433105
91	216	47	6	V$USF2_Q6	6.95548e-05	ATAD3A,ATAD3B,B3GALT6,NUDC,SLC25A33,ZNF593	0.0213881
91	156	47	6	V$MYC_Q2	1.11301e-05	ATAD3A,ATAD3B,B3GALT6,NUDC,SLC25A33,ZNF593	0.00684503
91	154	47	5	V$E2F_Q2	0.000142156	CTNNBIP1,FBXO2,FBXO44,PUSL1,ZBTB48	0.029142
92	124	47	5	TMTCGCGANR_UNKNOWN	5.09402e-05	COX11,NOL11,SMARCD2,STXBP4,TLK2	0.0313282
98	213	45	6	V$NFKAPPAB65_01	5.00444e-05	CD40,CXCL10,CXCL11,RASSF2,SLAMF8,TNFRSF9	0.0102591
98	233	45	6	V$CREL_01	8.23342e-05	CXCL10,CXCL11,IL2RA,RASSF2,SLAMF8,TNFRSF9	0.0126589
98	219	45	7	V$NFKAPPAB_01	4.8525e-06	CD40,CXCL10,CXCL11,IL2RA,SLAMF8,TNFRSF9,VCAM1	0.00298429
98	206	45	6	V$NFKB_Q6_01	4.15268e-05	CD40,IL2RA,RASSF2,SLAMF8,TNFRSF9,VCAM1	0.0102591
99	201	45	7	V$RFX1_01	2.75198e-06	AGBL2,DNAH7,DYNLRB2,IFT88,LRRC46,MDH1B,NME5	0.000846235
99	124	45	6	CYTAGCAAY_UNKNOWN	2.27742e-06	DNAH7,DNAL1,DYNLRB2,LRRC46,LRRC48,NME5	0.000846235
104	190	44	5	V$E2F_02	0.000275565	CDC25A,E2F8,RRM2,WDR62,ZNF367	0.0084813
104	198	44	6	V$NFY_C	2.91582e-05	CDC25A,ESPL1,KIF20A,RACGAP1,SPC25,UHRF1	0.00224154
104	211	44	6	V$NFY_01	4.16552e-05	CDC25A,CIT,NEK2,RACGAP1,SGOL2,TACC3	0.00256179
104	183	44	5	V$E2F_Q3	0.000231582	CDC25A,E2F8,PLK4,RAD51,ZNF367	0.0084813
104	191	44	7	V$E2F_Q4	1.67359e-06	CDC25A,CDT1,E2F8,RAD51,RRM2,WDR62,ZNF367	0.000343087
104	189	44	7	V$E2F_Q6	1.55992e-06	CDC25A,CDT1,E2F8,RAD51,RRM2,WDR62,ZNF367	0.000343087
104	206	44	6	V$E2F1_Q3	3.64218e-05	CDC25A,E2F8,PLK4,RRM2,WDR62,ZNF367	0.00248882
104	188	44	6	V$E2F1_Q6	2.17683e-05	CDC25A,CDT1,E2F8,RRM2,WDR62,ZNF367	0.00224154
104	194	44	5	V$E2F_03	0.000303396	CDC25A,E2F8,PLK4,RAD51,ZNF367	0.0084813
104	190	44	5	V$E2F1DP1_01	0.000275565	CDC25A,E2F8,RRM2,WDR62,ZNF367	0.0084813
104	190	44	5	V$E2F1DP2_01	0.000275565	CDC25A,E2F8,RRM2,WDR62,ZNF367	0.0084813
104	193	44	5	V$E2F4DP1_01	0.000296247	CDC25A,E2F8,RRM2,WDR62,ZNF367	0.0084813
104	190	44	5	V$E2F4DP2_01	0.000275565	CDC25A,E2F8,RRM2,WDR62,ZNF367	0.0084813
104	190	44	7	V$E2F1DP1RB_01	1.61592e-06	CDC25A,CDT1,E2F8,RAD51,RRM2,WDR62,ZNF367	0.000343087
104	217	44	6	V$NFY_Q6_01	4.87153e-05	CDC25A,CIT,E2F8,KIF20A,NEK2,RACGAP1	0.00263927
104	193	44	5	V$E2F_Q3_01	0.000296247	CDC25A,E2F8,RAD51,WDR62,ZNF367	0.0084813
104	196	44	6	V$E2F_Q4_01	2.75387e-05	CDC25A,E2F8,PLK4,RAD51,WDR62,ZNF367	0.00224154
104	193	44	6	V$E2F_Q6_01	2.52459e-05	CDC25A,E2F8,PLK4,RAD51,RRM2,ZNF367	0.00224154
104	186	44	5	V$E2F1_Q4_01	0.00024972	CDC25A,E2F8,RAD51,WDR62,ZNF367	0.0084813
104	191	44	5	V$E2F1_Q6_01	0.000282332	CDC25A,E2F8,ESPL1,RAD51,ZNF367	0.0084813
104	133	44	5	SGCGSSAAA_V$E2F1DP2_01	5.1498e-05	CDC25A,E2F8,RRM2,WDR62,ZNF367	0.00263927
116	225	42	5	V$GATA_C	0.00048032	CD34,GPR116,LMO2,MYCT1,TEK	0.0492328
116	204	42	5	V$SOX9_B1	0.000306443	ERG,MYCT1,PCDH12,TAL1,TEK	0.0428642
116	170	42	5	V$GATA_Q6	0.000131175	CD34,ERG,GPR116,LMO2,MYCT1	0.0268909
126	51	41	4	ACAWNRNSRCGG_UNKNOWN	1.29977e-05	BCL2L13,CRKL,EP300,MTMR3	0.00799356
131	199	40	5	V$EVI1_04	0.000216174	EMX2,HSPB2,MYH11,MYH4,NRG1	0.0116056
131	230	40	6	V$IK2_01	3.86143e-05	CNTN1,ETV1,HSPB2,MN1,MYH11,MYH1	0.00339254
131	215	40	7	V$SRF_Q6	1.88119e-06	CNN1,FST,MYH11,MYL9,PDLIM7,TAGLN,TPM2	0.00115693
131	189	40	6	V$SRF_C	1.27416e-05	CNN1,DACT3,MYH11,MYL9,PDLIM7,TAGLN	0.00227277
131	247	40	5	V$TATA_C	0.000583342	LMOD1,MYH11,MYH1,MYH4,TAGLN	0.023917
131	217	40	6	V$TATA_01	2.7857e-05	ADAMTSL2,CNN1,HSPB2,MYH1,MYH4,PDLIM7	0.00285535
131	201	40	5	V$P53_02	0.00022645	ETV1,MYH11,MYH1,MYL3,NRG1	0.0116056
131	181	40	5	V$RSRFC4_Q2	0.000138876	CNTN1,GABRB2,MYH4,MYL3,TPM2	0.0106761
131	196	40	5	V$CEBP_Q3	0.000201433	MN1,MYH1,MYH4,MYH8,MYL3	0.0116056
131	189	40	6	V$SRF_Q4	1.27416e-05	CNN1,FST,MYH11,MYL9,TAGLN,TPM2	0.00227277
131	194	40	6	V$SRF_Q5_01	1.47823e-05	CNN1,MYH11,MYL9,PDLIM7,TAGLN,TPM2	0.00227277
131	124	40	4	WWTAAGGC_UNKNOWN	0.000381385	CNN1,MYL9,PDLIM7,SHOX2	0.0180424
131	81	40	3	CCAWWNAAGG_V$SRF_Q4	0.00147207	MYH11,TAGLN,TPM2	0.0492607
138	59	38	8	KRCTCNNNNMANAGC_UNKNOWN	2.21312e-12	HIST1H1B,HIST1H2AB,HIST1H2AG,HIST1H2BJ,HIST1H2BM,HIST1H3B,HIST1H3J,HIST2H2AC	1.36107e-09
138	114	38	7	TTTNNANAGCYR_UNKNOWN	1.70602e-08	HIST1H1B,HIST1H2AB,HIST1H2AG,HIST1H2BJ,HIST1H3B,HIST1H3J,HIST2H2AC	5.24602e-06
139	70	38	4	CAGNWMCNNNGAC_UNKNOWN	3.37953e-05	CHGA,CHGB,CHRNB2,DRD2	0.0207841
139	90	38	4	V$NRSF_01	9.06791e-05	CHGA,CHRNB2,DRD2,GDAP1L1	0.0278838
141	206	38	5	V$OCT1_05	0.000198137	CADM1,NRL,SEMA6C,SERTAD4,SVIL	0.0303709
141	216	38	5	V$OCT1_06	0.000246918	DHRS4,PLXNA2,SCUBE3,SEMA6C,SERTAD4	0.0303709
141	215	38	5	V$OCT1_Q6	0.000241666	CADM1,NRL,PLXNA2,SEMA6C,SERTAD4	0.0303709
141	213	38	5	V$OCT_C	0.000231417	CADM1,NRL,PLXNA2,SEMA6C,SERTAD4	0.0303709
141	189	38	5	V$SRF_Q4	0.00013249	ASPH,SCUBE3,SERTAD4,SHF,SVIL	0.0303709
151	213	36	6	V$NFKAPPAB65_01	1.3375e-05	CXCL16,ICAM1,NFKB2,RELB,UBD,ZMYND15	0.00411282
151	219	36	8	V$NFKAPPAB_01	5.41982e-08	CXCL16,ICAM1,IL27RA,KCNN3,NFKB2,RELB,UBD,ZMYND15	3.33319e-05
151	206	36	5	V$NFKB_Q6_01	0.000152317	ICAM1,IL27RA,NFKB2,RELB,UBD	0.0312251
153	189	36	5	V$SRF_C	0.000101652	CYR61,DLL1,HOXD10,KLF6,PDLIM4	0.031258
153	216	36	6	V$POU3F2_02	1.44818e-05	CYR61,HOXD10,HOXD9,HPCAL4,PDGFA,SNCAIP	0.00890633
158	190	36	9	V$E2F_02	7.14601e-10	EZH2,GINS3,GMNN,H2AFZ,KIAA0101,MCM3,MCM8,PCNA,STMN1	4.59061e-08
158	183	36	7	V$E2F_Q3	2.9841e-07	EZH2,GMNN,H2AFZ,MCM3,MCM8,PCNA,STMN1	1.31087e-05
158	191	36	9	V$E2F_Q4	7.48657e-10	EZH2,GINS3,GMNN,H2AFZ,KIAA0101,MCM3,MCM8,PCNA,STMN1	4.59061e-08
158	189	36	9	V$E2F_Q6	6.81916e-10	EZH2,GINS3,GMNN,H2AFZ,KIAA0101,MCM3,MCM8,PCNA,STMN1	4.59061e-08
158	206	36	9	V$E2F1_Q3	1.46144e-09	EZH2,GINS3,GMNN,H2AFZ,KIAA0101,MCM3,MCM8,PCNA,STMN1	7.4899e-08
158	188	36	9	V$E2F1_Q6	6.50555e-10	EZH2,GINS3,GMNN,H2AFZ,KIAA0101,MCM3,MCM8,PCNA,STMN1	4.59061e-08
158	194	36	6	V$E2F_03	7.84592e-06	EZH2,GMNN,H2AFZ,KIAA0101,MCM3,STMN1	0.000268069
158	190	36	9	V$E2F1DP1_01	7.14601e-10	EZH2,GINS3,GMNN,H2AFZ,KIAA0101,MCM3,MCM8,PCNA,STMN1	4.59061e-08
158	190	36	9	V$E2F1DP2_01	7.14601e-10	EZH2,GINS3,GMNN,H2AFZ,KIAA0101,MCM3,MCM8,PCNA,STMN1	4.59061e-08
158	193	36	9	V$E2F4DP1_01	8.21084e-10	EZH2,GINS3,GMNN,H2AFZ,KIAA0101,MCM3,MCM8,PCNA,STMN1	4.59061e-08
158	190	36	9	V$E2F4DP2_01	7.14601e-10	EZH2,GINS3,GMNN,H2AFZ,KIAA0101,MCM3,MCM8,PCNA,STMN1	4.59061e-08
158	190	36	9	V$E2F1DP1RB_01	7.14601e-10	EZH2,GINS3,GMNN,H2AFZ,KIAA0101,MCM3,MCM8,PCNA,STMN1	4.59061e-08
158	193	36	9	V$E2F_Q3_01	8.21084e-10	EZH2,GINS3,GMNN,H2AFZ,KIAA0101,MCM3,MCM8,PCNA,STMN1	4.59061e-08
158	196	36	8	V$E2F_Q4_01	2.28712e-08	EZH2,GINS3,GMNN,H2AFZ,KIAA0101,MCM3,PCNA,STMN1	1.08198e-06
158	193	36	7	V$E2F_Q6_01	4.28021e-07	EZH2,GMNN,H2AFZ,KIAA0101,MCM3,PCNA,STMN1	1.75489e-05
158	186	36	9	V$E2F1_Q4_01	5.9162e-10	EZH2,GINS3,GMNN,H2AFZ,KIAA0101,MCM3,MCM8,PCNA,STMN1	4.59061e-08
158	191	36	6	V$E2F1_Q6_01	7.17535e-06	EZH2,GMNN,MCM3,MCM8,PCNA,STMN1	0.000259579
158	60	36	3	KTGGYRSGAA_UNKNOWN	0.000449594	EZH2,MCM3,RFC4	0.0145526
158	133	36	6	SGCGSSAAA_V$E2F1DP2_01	8.76735e-07	GINS3,GMNN,H2AFZ,KIAA0101,MCM3,PCNA	3.36995e-05
163	212	35	6	V$IRF7_01	1.09858e-05	C10orf11,CXCR4,GATA6,MAP2K6,PDE4D,ZDHHC14	0.00675628
163	207	35	5	V$ICSBP_Q6	0.000135745	CXCR4,CYP7A1,GATA6,MAP2K6,PPARGC1A	0.0417417
165	58	35	4	V$E2F_01	1.14507e-05	E2F7,RFC5,SMC4,TOPBP1	0.000586846
165	190	35	9	V$E2F_02	5.42099e-10	ATAD5,CLSPN,E2F7,FANCD2,MSH2,POLE2,RBL1,TMPO,TOPBP1	4.78927e-08
165	49	35	3	CCAATNNSNNNGCG_UNKNOWN	0.000226673	CLSPN,TMPO,XPO1	0.00774465
165	183	35	4	V$E2F_Q3	0.000983375	E2F7,POLE2,TOPBP1,USP1	0.0302388
165	191	35	9	V$E2F_Q4	5.6797e-10	ATAD5,CLSPN,E2F7,FANCD2,MSH2,POLE2,RBL1,TMPO,TOPBP1	4.78927e-08
165	189	35	9	V$E2F_Q6	5.17271e-10	ATAD5,CLSPN,E2F7,FANCD2,MSH2,POLE2,RBL1,TMPO,TOPBP1	4.78927e-08
165	206	35	9	V$E2F1_Q3	1.10978e-09	ATAD5,CLSPN,E2F7,MSH2,POLE2,RBL1,TMPO,TOPBP1,USP1	7.58348e-08
165	197	35	5	V$E2F1_Q4	0.000107574	CLSPN,E2F7,KNTC1,POLE2,PRIM1	0.00389165
165	188	35	9	V$E2F1_Q6	4.93451e-10	ATAD5,CLSPN,E2F7,FANCD2,MSH2,POLE2,RBL1,TMPO,TOPBP1	4.78927e-08
165	194	35	5	V$E2F_03	0.000100072	E2F7,KNTC1,PRIM1,RBL1,TOPBP1	0.00389165
165	190	35	9	V$E2F1DP1_01	5.42099e-10	ATAD5,CLSPN,E2F7,FANCD2,MSH2,POLE2,RBL1,TMPO,TOPBP1	4.78927e-08
165	190	35	9	V$E2F1DP2_01	5.42099e-10	ATAD5,CLSPN,E2F7,FANCD2,MSH2,POLE2,RBL1,TMPO,TOPBP1	4.78927e-08
165	193	35	9	V$E2F4DP1_01	6.22995e-10	ATAD5,CLSPN,E2F7,FANCD2,MSH2,POLE2,RBL1,TMPO,TOPBP1	4.78927e-08
165	190	35	9	V$E2F4DP2_01	5.42099e-10	ATAD5,CLSPN,E2F7,FANCD2,MSH2,POLE2,RBL1,TMPO,TOPBP1	4.78927e-08
165	190	35	7	V$E2F1DP1RB_01	3.13581e-07	ATAD5,CLSPN,E2F7,MSH2,POLE2,TMPO,TOPBP1	1.81677e-05
165	193	35	4	V$E2F_Q3_01	0.00119785	E2F7,POLE2,TOPBP1,USP1	0.0350799
165	196	35	5	V$E2F_Q4_01	0.000105027	E2F7,KNTC1,POLE2,PRIM1,TOPBP1	0.00389165
165	193	35	5	V$E2F_Q6_01	9.76637e-05	E2F7,POLE2,PRIM1,RBL1,TOPBP1	0.00389165
165	191	35	7	V$E2F1_Q6_01	3.24952e-07	ATAD5,CLSPN,MSH2,POLE2,RBL1,TMPO,TOPBP1	1.81677e-05
165	60	35	3	KTGGYRSGAA_UNKNOWN	0.000413353	CENPH,PRIM1,TOPBP1	0.0133796
165	133	35	5	SGCGSSAAA_V$E2F1DP2_01	1.64572e-05	ATAD5,CLSPN,MSH2,POLE2,TOPBP1	0.000778554
171	213	34	6	V$SP1_Q6	9.46646e-06	BAD,C11orf68,DAK,DRAP1,MAP3K11,RELA	0.00145547
171	208	34	7	V$SP1_Q6_01	4.68536e-07	C11orf68,DAK,DNAJC4,DRAP1,MAP3K11,RELA,SCYL1	0.000288149
171	212	34	6	V$SP1_Q4_01	9.2153e-06	BAD,C11orf68,DAK,DRAP1,MAP3K11,RELA	0.00145547
175	213	34	5	V$SP1_Q6	0.000134618	CTTNBP2NL,ERC1,KLF11,SPAST,UGP2	0.0275968
175	208	34	6	V$SP1_Q6_01	8.2641e-06	ADAM17,CTTNBP2NL,ERC1,KLF11,SPAST,UGP2	0.00508242
175	212	34	5	V$SP1_Q4_01	0.000131681	CTTNBP2NL,ERC1,KLF11,SPAST,UGP2	0.0275968
178	206	33	4	V$MYOD_01	0.00121736	ANKRD2,GNB3,GPR162,HYAL2	0.0478578
178	226	33	4	V$NMYC_01	0.00171199	FKBP10,HYAL2,RTN4RL2,SLC43A1	0.0478578
178	205	33	4	V$PBX1_01	0.00119565	ANKRD2,GPX1,HOXA11,NHLH2	0.0478578
178	90	33	4	V$CDP_02	5.14859e-05	ANKRD2,GBX2,GPX1,HOXA11	0.013283
178	202	33	5	V$MYCMAX_01	9.05279e-05	FKBP10,HOXA11,PITX3,RTN4RL2,SLC43A1	0.013283
178	225	33	4	V$GATA_C	0.0016844	CPT1C,GBX2,GNB3,NHLH2	0.0478578
178	225	33	4	V$NFKB_C	0.0016844	GRIN2D,HOXA11,IER5,SLC43A1	0.0478578
178	201	33	4	V$P53_02	0.00111153	CDKN1A,GPX1,HOXA11,PITX3	0.0478578
178	185	33	4	V$CART1_01	0.000816406	GBX2,GPX1,HOXA11,NPTX2	0.0456445
178	58	33	3	CTGRYYYNATT_UNKNOWN	0.000313534	GNB3,GPX1,NHLH2	0.0275462
178	208	33	4	V$NERF_Q2	0.00126161	FKBP10,GPR162,HYAL2,SLC43A1	0.0478578
178	193	33	5	V$LBP1_Q6	7.29742e-05	GNB3,GPR162,LEPREL2,NHLH2,PITX3	0.013283
178	225	33	4	V$MYOGENIN_Q6	0.0016844	ANKRD2,GNB3,GPR162,LEPREL2	0.0478578
178	174	33	4	V$HNF3ALPHA_Q6	0.000648975	CDKN1A,GBX2,HAPLN1,HOXA11	0.0399119
178	216	33	4	V$USF2_Q6	0.00144994	PITX3,RTN4RL2,SLC43A1,TSPAN4	0.0478578
178	156	33	4	V$MYC_Q2	0.000429934	PITX3,RTN4RL2,SLC43A1,TSPAN4	0.030942
178	203	33	4	V$E2A_Q2	0.00115305	ANKRD2,GPR162,PITX3,RTN4RL2	0.0478578
178	211	33	5	V$AP4_Q6_01	0.000111171	GNB3,GPR162,GRIN2D,HYAL2,NHLH2	0.013283
178	218	33	5	V$MYOD_Q6_01	0.000129591	ANKRD2,GNB3,GPR162,HYAL2,PITX3	0.013283
199	205	30	5	V$RSRFC4_01	6.03348e-05	ADCY2,BAI3,DIRAS1,EXTL1,SOX5	0.018553
199	185	30	6	V$MEF2_02	1.94182e-06	ADCY2,DIRAS1,EXTL1,FBXL22,RHOBTB1,SOX5	0.00119422
202	199	30	5	V$NFMUE1_Q6	5.23859e-05	CPSF2,DYNC1H1,EIF5,MARK3,YY1	0.0127286
202	196	30	6	V$YY1_Q6	2.71542e-06	CCNK,DYNC1H1,EIF5,MARK3,SETD3,YY1	0.00166998
216	207	28	7	V$IRF1_01	1.07421e-07	B2M,DTX3L,HLA-C,PSMB8,PSMB9,TAP1,TRIM21	3.3032e-05
216	106	28	5	V$IRF2_01	1.71582e-06	B2M,DTX3L,PSMB8,PSMB9,TAP1	0.000263807
216	212	28	5	V$ISRE_01	4.99827e-05	B2M,DTX3L,HLA-C,HLA-F,TRIM21	0.00439134
216	212	28	5	V$IRF7_01	4.99827e-05	DTX3L,PSMB9,SP110,TAP1,TRIM21	0.00439134
216	207	28	6	V$ICSBP_Q6	2.42043e-06	B2M,DTX3L,PSMB8,PSMB9,SP110,TAP1	0.000297713
216	204	28	7	V$IRF_Q6	9.72143e-08	B2M,DTX3L,HLA-C,HLA-F,PSMB8,TRIM21,UBE2L6	3.3032e-05
216	163	28	6	STTTCRNTTT_V$IRF_Q6	5.99526e-07	B2M,DTX3L,PSMB8,PSMB9,TAP1,TRIM21	0.000122903
219	201	28	5	V$TBP_01	3.8761e-05	COL13A1,MSC,P2RX5,S100A4,TAX1BP3	0.023838
225	211	28	5	V$ERR1_Q2	4.88695e-05	ATP5G1,EPN3,PHB,SPAG9,XYLT2	0.0300547
229	154	28	5	V$E2F_Q2	1.07322e-05	DR1,PKN2,RLF,RRAGC,ZNF644	0.00660033
239	216	27	5	V$TST1_01	4.54309e-05	ADNP,PLAGL2,POFUT1,RAP1GDS1,ZHX2	0.02794
239	63	27	3	CAGNYGKNAAA_UNKNOWN	0.000218706	CBFA2T2,PLAGL2,POFUT1	0.0448347
239	296	27	5	YATGNWAAT_V$OCT_C	0.000200622	ADNP,ASXL1,CBFA2T2,YWHAB,ZHX2	0.0448347
251	218	26	6	V$ATF_01	2.04759e-06	ATF3,DUSP1,EGR2,EGR3,FOSB,FOS	0.000104939
251	227	26	4	V$CREB_01	0.000693103	ATF3,DUSP1,FOSB,HAS1	0.00991298
251	182	26	3	V$IK3_01	0.00420785	EGR1,EGR3,FOS	0.0446177
251	114	26	5	V$TAXCREB_01	1.66686e-06	DUSP1,FOSB,FOS,HAS1,NR4A3	9.31925e-05
251	175	26	3	V$FOXD3_01	0.00376973	EGR2,JUNB,NR4A1	0.0421524
251	219	26	5	V$HSF1_01	4.0028e-05	DUSP1,EGR3,FOS,JUN,NR4A3	0.0011063
251	205	26	5	V$HSF2_01	2.9174e-05	DUSP1,EGR3,FOS,JUN,NR4A3	0.000966621
251	44	26	7	V$SRF_01	9.71778e-13	EGR1,EGR2,EGR3,FOSB,FOS,IER2,JUNB	5.97644e-10
251	206	26	4	V$OCT1_05	0.000481044	EGR2,FOS,IL6,NR4A3	0.00799573
251	222	26	7	V$CREB_Q2	9.87517e-08	ATF3,DUSP1,EGR1,EGR3,FOSB,FOS,NR4A3	6.95857e-06
251	223	26	7	V$CREB_Q4	1.01833e-07	ATF3,DUSP1,EGR3,FOSB,FOS,HAS1,NR4A3	6.95857e-06
251	211	26	7	V$CREBP1_Q2	6.97357e-08	DUSP1,EGR1,EGR2,EGR3,FOSB,FOS,NR4A3	6.95857e-06
251	215	26	7	V$SRF_Q6	7.93115e-08	EGR1,EGR2,EGR3,FOSB,FOS,JUNB,NR4A1	6.95857e-06
251	189	26	9	V$SRF_C	2.53515e-11	EGR1,EGR2,EGR3,FOSB,FOS,IER2,JUNB,NR4A1,OSM	7.79559e-09
251	185	26	3	V$MEF2_02	0.00440473	ATF3,JUN,NR4A1	0.0450245
251	193	26	4	V$MEF2_03	0.000375854	ATF3,FOS,JUN,NR4A1	0.00700455
251	217	26	5	V$TATA_01	3.83109e-05	EGR2,HBEGF,KLF2,NR4A1,RGS1	0.0011063
251	233	26	4	V$AML1_01	0.000764214	EGR2,NR4A1,RGS1,SLC2A3	0.0102172
251	161	26	3	V$HFH3_01	0.00298058	DUSP1,EGR2,NR4A3	0.0339455
251	173	26	4	V$HFH8_01	0.000247778	DUSP1,EGR2,NR4A1,RASD1	0.00507946
251	73	26	4	V$PAX3_B	8.4605e-06	JUNB,KLF2,NR4A1,NR4A3	0.0003252
251	206	26	5	V$WHN_B	2.98631e-05	EGR3,JUNB,JUN,KLF2,NR4A3	0.000966621
251	162	26	4	V$ATF_B	0.000192651	DUSP1,FOSB,FOS,HAS1	0.00442158
251	236	26	4	V$GATA1_05	0.000801645	EGR2,IL6,JUN,RGS1	0.0104896
251	110	26	3	V$HMEF2_Q6	0.00100172	FOS,JUN,NR4A1	0.0128346
251	187	26	3	V$VDR_Q3	0.00453905	FOS,HAS1,NR4A3	0.0450245
251	186	26	3	V$NKX3A_01	0.00447158	EGR2,JUNB,NR4A1	0.0450245
251	201	26	4	V$TBP_01	0.000438379	EGR2,FOS,HBEGF,NR4A1	0.00770294
251	109	26	4	V$ATF6_01	4.13737e-05	EGR1,EGR2,EGR3,NR4A1	0.0011063
251	127	26	4	V$STAT3_02	7.51777e-05	EGR1,EGR3,FOSB,NR4A1	0.00192643
251	211	26	5	V$ATF3_Q6	3.35008e-05	ATF3,DUSP1,FOSB,HAS1,JUN	0.00103015
251	215	26	4	V$ATF4_Q2	0.000565201	DUSP1,FOSB,FOS,NR4A3	0.0087786
251	202	26	6	V$CEBPDELTA_Q6	1.31393e-06	ATF3,FOSB,FOS,JUN,NR4A1,OSM	8.08066e-05
251	233	26	6	V$E4F1_Q6	3.01124e-06	DUSP1,EGR2,EGR3,FOSB,NR4A1,NR4A3	0.00013228
251	217	26	4	V$TFIIA_Q6	0.00058524	EGR1,FOSB,IER2,NR4A1	0.0087786
251	232	26	4	V$COREBINDINGFACTOR_Q6	0.000752018	NR4A1,NR4A3,RGS1,SLC2A3	0.0102172
251	233	26	4	V$AML1_Q6	0.000764214	EGR2,NR4A1,RGS1,SLC2A3	0.0102172
251	227	26	4	V$AML_Q6	0.000693103	DUSP1,NR4A1,RGS1,SLC2A3	0.00991298
251	159	26	4	V$HNF3_Q6	0.000179305	EGR2,FOSB,NR4A1,NR4A3	0.00441089
251	179	26	3	V$FOX_Q2	0.00401646	EGR2,JUNB,NR4A3	0.0441094
251	189	26	8	V$SRF_Q4	9.9466e-10	EGR1,EGR2,EGR3,FOSB,FOS,IER2,JUNB,NR4A1	1.88134e-07
251	185	26	4	V$CREB_Q2_01	0.000320003	DUSP1,EGR1,FOSB,JUN	0.00615005
251	180	26	4	V$CREB_Q4_01	0.000288289	DUSP1,EGR2,FOSB,HAS1	0.00571928
251	194	26	8	V$SRF_Q5_01	1.22363e-09	ATF3,EGR1,EGR2,EGR3,FOSB,FOS,IER2,JUNB	1.88134e-07
251	244	26	6	GTGGGTGK_UNKNOWN	3.93071e-06	EGR1,EGR3,HAS1,HBEGF,NR4A3,OSM	0.000161159
251	65	26	3	GTTNYYNNGGTNA_UNKNOWN	0.000213991	NR4A1,NR4A3,OSM	0.00453809
251	165	26	4	YYCATTCAWW_UNKNOWN	0.000206701	ATF3,ETS2,FOSB,NR4A3	0.00453809
251	217	26	4	AAAYWAACM_V$HFH4_01	0.00058524	DUSP1,EGR2,FOSB,NR4A3	0.0087786
251	132	26	3	TTCNRGNNNNTTC_V$HSF_Q6	0.0016937	EGR3,FOSB,NR4A3	0.0208325
251	124	26	5	CGTSACG_V$PAX3_B	2.52534e-06	EGR1,EGR2,EGR3,NR4A1,RASD1	0.000119468
251	81	26	4	CCAWWNAAGG_V$SRF_Q4	1.2806e-05	EGR1,EGR2,FOSB,NR4A1	0.000463277
257	206	26	5	V$STAT1_02	2.98631e-05	ZNF420,ZNF546,ZNF568,ZNF569,ZNF570	0.00431098
257	213	26	5	V$STAT1_03	3.50487e-05	ZNF420,ZNF546,ZNF568,ZNF569,ZNF570	0.00431098
257	100	26	5	RACTNNRTTTNC_UNKNOWN	8.69611e-07	ZNF420,ZNF546,ZNF568,ZNF569,ZNF570	0.000449129
257	74	26	4	SNACANNNYSYAGA_UNKNOWN	8.93298e-06	HKR1,ZNF546,ZNF569,ZNF570	0.00183126
257	111	26	5	TNCATNTCCYR_UNKNOWN	1.46058e-06	ZNF420,ZNF546,ZNF568,ZNF569,ZNF570	0.000449129
257	249	26	5	YKACATTT_UNKNOWN	7.37181e-05	ZNF420,ZNF546,ZNF568,ZNF569,ZNF570	0.00647666
266	198	24	6	V$LEF1_Q2	6.99422e-07	GAB2,NARS2,NDUFC2,PAK1,PRKRIR,RSF1	0.000430145
267	200	24	4	V$E47_02	0.000312496	MLLT6,PSMD3,RAPGEFL1,THRA	0.0407885
267	100	24	3	V$CDPCR1_01	0.000597312	GRB7,PCGF2,THRA	0.0445971
267	204	24	4	V$NFAT_Q6	0.000336947	FBXL20,LASP1,MRPL45,ORMDL3	0.0407885
267	215	24	4	V$FOXO1_02	0.000411259	GRB7,MLLT6,NR1D1,THRA	0.0407885
267	199	24	4	V$MTF1_Q4	0.000306589	FBXL20,MLLT6,MRPL45,RAPGEFL1	0.0407885
267	222	24	4	V$SP1_Q2_01	0.000464259	LASP1,PCGF2,PIP4K2B,THRA	0.0407885
267	267	24	5	CCCNNGGGAR_V$OLF1_01	6.82776e-05	LASP1,MLLT6,PCGF2,RAPGEFL1,THRA	0.0407885
274	190	24	4	V$E2F_02	0.00025698	HNRNPR,PRPF4B,RQCD1,USP37	0.0186426
274	191	24	4	V$E2F_Q4	0.000262184	HNRNPR,NUP153,RQCD1,USP37	0.0186426
274	189	24	5	V$E2F_Q6	1.30273e-05	HNRNPR,NUP153,PRPF4B,RQCD1,USP37	0.00801182
274	188	24	4	V$E2F1_Q6	0.000246797	HNRNPR,PRPF4B,RQCD1,USP37	0.0186426
274	219	24	4	V$HNF4ALPHA_Q6	0.000440981	HNRNPR,PRPF4B,RQCD1,USP37	0.0271203
274	190	24	4	V$E2F1DP1_01	0.00025698	HNRNPR,PRPF4B,RQCD1,USP37	0.0186426
274	190	24	4	V$E2F1DP2_01	0.00025698	HNRNPR,PRPF4B,RQCD1,USP37	0.0186426
274	193	24	4	V$E2F4DP1_01	0.000272819	HNRNPR,PRPF4B,RQCD1,USP37	0.0186426
274	190	24	4	V$E2F4DP2_01	0.00025698	HNRNPR,PRPF4B,RQCD1,USP37	0.0186426
274	133	24	4	SGCGSSAAA_V$E2F1DP2_01	6.48619e-05	HNRNPR,PRPF4B,RQCD1,USP37	0.0186426
280	212	23	5	V$ISRE_01	1.81734e-05	BATF2,BST2,DHX58,IRF9,ZBP1	0.00372555
280	212	23	4	V$IRF7_01	0.000328723	BATF2,BST2,LGALS3BP,PSME1	0.0404329
280	207	23	4	V$ICSBP_Q6	0.000300175	BATF2,BST2,IFI35,ZBP1	0.0404329
280	204	23	6	V$IRF_Q6	6.3227e-07	BATF2,BST2,DHX58,IFI35,IRF9,ZBP1	0.000194423
280	163	23	8	STTTCRNTTT_V$IRF_Q6	9.88327e-11	BATF2,BST2,DHX58,LGALS3BP,PSME1,PSME2,RNF31,ZBP1	6.07821e-08
288	218	22	3	V$ATF_01	0.00430123	CPNE4,HOXC10,HOXD8	0.0352304
288	202	22	3	V$P300_01	0.00347285	FZD5,HOXC4,HOXC6	0.0352304
288	199	22	4	V$EVI1_04	0.000215687	HOXC11,HOXC4,HOXC6,HOXD4	0.00831375
288	238	22	4	V$IK1_01	0.000426411	HOXC11,HOXC4,HOXC5,HOXC6	0.0093658
288	230	22	4	V$IK2_01	0.000374582	HOXC11,HOXC4,HOXC5,HOXC6	0.00867375
288	208	22	3	V$S8_01	0.00377074	HOXC4,HOXC6,HOXD8	0.0352304
288	100	22	3	V$CDPCR1_01	0.000459094	HOXC11,HOXC5,HOXC6	0.00973596
288	215	22	3	V$MAX_01	0.00413757	HOXC11,HOXC5,SYT3	0.0352304
288	201	22	3	V$USF_01	0.00342466	HOXC11,HOXC5,SYT3	0.0352304
288	211	22	3	V$USF_02	0.00392539	CPNE4,HOXC11,HOXC5	0.0352304
288	205	22	4	V$GATA1_04	0.000241652	HOXA13,HOXC10,HOXC12,HOXD1	0.00831375
288	196	22	3	V$HNF1_01	0.00318994	HOXC4,HOXC6,HOXD4	0.0352304
288	216	22	5	V$TST1_01	1.57563e-05	HOXC12,HOXC4,HOXC6,HOXD1,HOXD3	0.00161502
288	184	22	5	V$OCT1_04	7.23664e-06	HOXC10,HOXC4,HOXC5,HOXC6,HOXD4	0.00111263
288	200	22	3	V$BRN2_01	0.00337689	HOXC11,HOXC4,HOXD4	0.0352304
288	195	22	3	V$SRY_01	0.00314423	HOXC4,HOXC6,HOXC8	0.0352304
288	216	22	4	V$OCT1_06	0.000295008	HOXC11,HOXC4,HOXD4,HOXD8	0.00831375
288	205	22	3	V$USF_Q6	0.0036199	HOXC13,HOXC5,HOXD4	0.0352304
288	225	22	3	V$GATA_C	0.00469836	HOXC4,HOXC6,HOXD1	0.0361169
288	196	22	3	V$HNF1_C	0.00318994	HOXC4,HOXC6,HOXD4	0.0352304
288	213	22	3	V$OCT_C	0.00403062	HOXC11,HOXC5,HOXD4	0.0352304
288	247	22	3	V$TATA_C	0.00608901	HOXC4,HOXC5,HOXC6	0.0425538
288	231	22	4	V$USF_C	0.000380799	HOXC11,HOXC12,HOXC13,SYT3	0.00867375
288	211	22	4	V$NKX25_02	0.000269803	HOXC4,HOXC5,HOXC6,HOXD8	0.00831375
288	217	22	3	V$TATA_01	0.00424625	HOXC4,HOXC5,HOXD4	0.0352304
288	219	22	4	V$FREAC2_01	0.000310921	EN2,HOXC12,HOXC4,HOXC8	0.00831375
288	217	22	4	V$FREAC3_01	0.000300245	HOXA13,HOXC12,HOXC5,HOXC8	0.00831375
288	236	22	3	V$GATA1_05	0.0053663	HOXA13,HOXC10,HOXC4	0.039289
288	202	22	3	V$PAX4_02	0.00347285	HOXC13,HOXC4,HOXC6	0.0352304
288	150	22	3	V$MSX1_01	0.00148948	HOXC4,HOXC6,HOXD3	0.0241061
288	236	22	3	V$MMEF2_Q6	0.0053663	HOXC10,HOXD4,HOXD8	0.039289
288	121	22	3	V$MEIS1BHOXA9_01	0.000800763	HOXC12,HOXC4,HOXC5	0.0145394
288	201	22	4	V$NKX61_01	0.000224106	HOXC10,HOXC4,HOXC6,HOXD8	0.00831375
288	186	22	4	V$NKX3A_01	0.000166426	HOXC4,HOXC6,HOXD3,HOXD4	0.00831375
288	198	22	4	V$POU6F1_01	0.000211564	HOXC4,HOXC5,HOXC6,HOXD4	0.00831375
288	201	22	3	V$TBP_01	0.00342466	HOXC4,HOXC5,HOXC6	0.0352304
288	203	22	3	V$FOXO4_01	0.00352145	HOXC10,HOXC4,HOXC6	0.0352304
288	215	22	3	V$FOXO1_02	0.00413757	EN2,HOXC11,HOXC8	0.0352304
288	209	22	3	V$CDC5_01	0.00382187	HOXC12,HOXC5,HOXC6	0.0352304
288	143	22	4	V$NCX_01	6.01224e-05	HOXC11,HOXC4,HOXC6,HOXD3	0.0047531
288	226	22	3	V$PAX2_02	0.00475686	HOXC10,HOXC12,HOXC4	0.0361169
288	205	22	3	V$NKX62_Q2	0.0036199	HOXC11,HOXC4,HOXC6	0.0352304
288	186	22	3	V$MAZR_01	0.00275104	HOXC4,HOXC6,SYT3	0.0352304
288	215	22	3	V$STAT5A_03	0.00413757	HOXC10,HOXC4,HOXC6	0.0352304
288	230	22	3	V$STAT4_01	0.00499526	HOXC13,HOXC6,HOXD8	0.0374645
288	60	22	4	V$GNCF_01	1.90819e-06	HOXC10,HOXC13,HOXC4,HOXC6	0.00111263
288	222	22	3	V$AFP1_Q6	0.00452553	HOXC10,HOXC4,HOXC6	0.0352304
288	221	22	3	V$CRX_Q4	0.0044688	HOXC4,HOXC5,HOXC6	0.0352304
288	218	22	4	V$EFC_Q6	0.000305549	EN2,HOXC4,HOXC6,HOXD4	0.00831375
288	208	22	3	V$GATA4_Q3	0.00377074	HOXC11,HOXC4,HOXD3	0.0352304
288	219	22	3	V$HNF4ALPHA_Q6	0.00435665	HOXC4,HOXC6,HOXD3	0.0352304
288	229	22	4	V$HOXA4_Q2	0.000368439	HOXC4,HOXC5,HOXC6,HOXD4	0.00867375
288	203	22	3	V$TCF4_Q5	0.00352145	HOXC11,HOXC6,HOXD3	0.0352304
288	211	22	4	V$TEF_Q6	0.000269803	EN2,HOXC11,HOXC4,HOXC6	0.00831375
288	185	22	3	V$TFIII_Q6	0.00270936	HOXC10,HOXC11,HOXC5	0.0352304
288	216	22	4	V$USF2_Q6	0.000295008	HOXC11,HOXC12,HOXC13,HOXC5	0.00831375
288	213	22	5	V$CDX2_Q5	1.47263e-05	HOXC10,HOXC12,HOXC4,HOXC6,HOXD3	0.00161502
288	219	22	3	V$LEF1_Q6	0.00435665	HOXC10,HOXC11,HOXD3	0.0352304
288	230	22	4	V$TTF1_Q6	0.000374582	HOXA13,HOXC4,HOXC6,HOXD8	0.00867375
288	186	22	4	V$USF_Q6_01	0.000166426	HOXC11,HOXC12,HOXC5,SYT3	0.00831375
288	156	22	3	V$MYC_Q2	0.00166682	HOXC11,HOXC12,HOXC13	0.0262845
288	222	22	3	V$CREB_Q3	0.00452553	HOXC10,HOXC11,HOXC4	0.0352304
288	185	22	3	V$PIT1_Q6	0.00270936	EN2,HOXC6,HOXD3	0.0352304
288	214	22	3	V$PAX_Q6	0.00408388	HOXC11,HOXC4,HOXD3	0.0352304
288	212	22	3	V$OCT1_Q5_01	0.00397779	HOXC11,HOXC5,HOXD8	0.0352304
288	117	22	3	V$PR_01	0.000726199	HOXC4,HOXC5,HOXC6	0.0139566
288	129	22	3	RTTTNNNYTGGM_UNKNOWN	0.000964155	HOXC4,HOXC6,HOXD3	0.0169416
288	255	22	4	TGATTTRY_V$GFI1_01	0.000553323	HOXC4,HOXC5,HOXC8,HOXD3	0.0109772
288	62	22	3	RGTTAMWNATT_V$HNF1_01	0.000111505	HOXC4,HOXC6,HOXD4	0.00761954
294	93	22	5	V$ETF_Q6	2.47397e-07	CDC73,SCYL3,TROVE2,XPR1,ZBTB41	0.000152149
304	168	21	5	V$MAZ_Q6	3.62035e-06	GABPB2,PIP5K1A,POGZ,SETDB1,ZNF687	0.00222652
312	82	21	4	ACTWSNACTNY_UNKNOWN	5.5013e-06	ARMC5,BCKDK,HIRIP3,TBC1D10B	0.0033833

## Sheet: M3. K-means
Module_Number	# of gene in function	# of gene in module	# of common gene	Description	p-value	related_gene	adjusted_p-value
1	213	66	7	V$NFKAPPAB65_01	5.32693e-05	CXCL10,CXCL11,FUT7,IL27,MMP9,SLAMF8,TNFRSF9	0.0109202
1	233	66	7	V$CREL_01	9.37023e-05	CXCL10,CXCL11,FUT7,IL27,MMP9,SLAMF8,TNFRSF9	0.0124572
1	219	66	10	V$NFKAPPAB_01	5.57813e-08	CXCL10,CXCL11,CXCL9,FUT7,IL27,IL4I1,MMP9,NOD2,SLAMF8,TNFRSF9	3.43055e-05
1	207	66	8	V$IRF1_01	4.58525e-06	CHST11,CXCL10,CXCL11,IL27,SEMA7A,SLAMF8,TAP1,USP18	0.00140997
1	212	66	6	V$IRF7_01	0.000420424	CXCL10,EPSTI1,IL27,OASL,TAP1,USP18	0.0369373
1	206	66	6	V$NFKB_Q6_01	0.000360813	FUT7,IL27,IL4I1,MMP9,SLAMF8,TNFRSF9	0.0369373
1	163	66	6	STTTCRNTTT_V$IRF_Q6	0.000101278	CXCL10,EPSTI1,IL27,NOD2,TAP1,USP18	0.0124572
3	190	108	9	V$E2F_02	1.3086e-05	CDC6,CLSPN,E2F1,E2F7,E2F8,KIAA0101,PAQR4,PKMYT1,RRM2	0.000633812
3	209	108	7	V$NFY_Q6	0.00101132	BUB1,CENPF,CKS2,E2F8,NEK2,TOP2A,TTK	0.0296172
3	183	108	8	V$E2F_Q3	7.125e-05	CDC6,E2F1,E2F7,E2F8,KIF15,PAQR4,PKMYT1,RAD51	0.00257757
3	191	108	11	V$E2F_Q4	1.95164e-07	CDC6,CDT1,CLSPN,E2F1,E2F7,E2F8,KIAA0101,PAQR4,PKMYT1,RAD51,RRM2	4.00086e-05
3	189	108	11	V$E2F_Q6	1.75451e-07	CDC6,CDT1,CLSPN,E2F1,E2F7,E2F8,KIAA0101,PAQR4,PKMYT1,RAD51,RRM2	4.00086e-05
3	206	108	10	V$E2F1_Q3	3.40162e-06	CDC6,CLSPN,E2F1,E2F7,E2F8,KIAA0101,KIF15,PAQR4,PKMYT1,RRM2	0.000348666
3	197	108	8	V$E2F1_Q4	0.00011916	CDC6,CLSPN,E2F1,E2F7,E2F8,MELK,PKMYT1,RAD51	0.00385703
3	188	108	10	V$E2F1_Q6	1.4927e-06	CDC6,CDT1,CLSPN,E2F1,E2F7,E2F8,KIAA0101,PAQR4,PKMYT1,RRM2	0.000229503
3	194	108	9	V$E2F_03	1.54588e-05	CDC6,E2F1,E2F7,E2F8,KIAA0101,MELK,PAQR4,PKMYT1,RAD51	0.000633812
3	190	108	9	V$E2F1DP1_01	1.3086e-05	CDC6,CLSPN,E2F1,E2F7,E2F8,KIAA0101,PAQR4,PKMYT1,RRM2	0.000633812
3	190	108	9	V$E2F1DP2_01	1.3086e-05	CDC6,CLSPN,E2F1,E2F7,E2F8,KIAA0101,PAQR4,PKMYT1,RRM2	0.000633812
3	193	108	9	V$E2F4DP1_01	1.48337e-05	CDC6,CLSPN,E2F1,E2F7,E2F8,KIAA0101,PAQR4,PKMYT1,RRM2	0.000633812
3	190	108	9	V$E2F4DP2_01	1.3086e-05	CDC6,CLSPN,E2F1,E2F7,E2F8,KIAA0101,PAQR4,PKMYT1,RRM2	0.000633812
3	190	108	11	V$E2F1DP1RB_01	1.85075e-07	CDC6,CDT1,CLSPN,E2F1,E2F7,E2F8,KIAA0101,PAQR4,PKMYT1,RAD51,RRM2	4.00086e-05
3	193	108	9	V$E2F_Q3_01	1.48337e-05	CDC6,E2F1,E2F7,E2F8,KIAA0101,MELK,PAQR4,PKMYT1,RAD51	0.000633812
3	196	108	9	V$E2F_Q4_01	1.67767e-05	CDC6,E2F1,E2F7,E2F8,KIAA0101,MELK,PAQR4,PKMYT1,RAD51	0.000644855
3	193	108	10	V$E2F_Q6_01	1.89325e-06	CDC6,E2F1,E2F7,E2F8,KIAA0101,MELK,PAQR4,PKMYT1,RAD51,RRM2	0.000232869
3	186	108	8	V$E2F1_Q4_01	7.98578e-05	CDC6,E2F1,E2F8,KIAA0101,MELK,PAQR4,PKMYT1,RAD51	0.00272847
3	191	108	7	V$E2F1_Q6_01	0.000595299	CLSPN,E2F1,E2F8,ESPL1,PAQR4,PKMYT1,RAD51	0.0183054
3	133	108	8	SGCGSSAAA_V$E2F1DP2_01	7.12335e-06	CDC6,CLSPN,E2F1,E2F8,KIAA0101,PAQR4,PKMYT1,RRM2	0.000625837
5	199	177	9	V$MZF1_01	0.000815486	DCHS1,IGFBP5,MN1,PGF,PRRX1,SALL1,SGIP1,SHANK1,TMEM119	0.0250762
5	205	177	9	V$GATA1_02	0.00100607	BNC2,CSDC2,IGFBP5,NRP2,PCDH7,PDPN,PITX2,SGIP1,TBX5	0.0281243
5	211	177	10	V$GATA1_03	0.000290407	BNC2,CSDC2,MMP16,NRP2,PAPPA,PCDH7,PCOLCE,PITX2,TBX5,UCN2	0.0127572
5	220	177	11	V$LYF1_01	9.00704e-05	BNC2,CSDC2,GPR85,KCNJ15,MYH13,PDGFRB,PITX2,PRICKLE1,SHANK1,TMEM2,TNFRSF19	0.00577246
5	219	177	9	V$HSF1_01	0.00159332	ADAMTS2,BNC2,CRISP1,IGFBP5,PLXDC2,PLXNC1,SHANK1,TNFRSF19,TSHZ3	0.0349961
5	195	177	11	V$SRY_01	3.01414e-05	CTSK,DCHS1,DPYSL4,HOXC8,MXRA8,NBL1,OPCML,PLXDC2,PRRX1,SGIP1,TBX5	0.00264813
5	215	177	9	V$CEBP_01	0.00140293	BNC2,EDNRA,FIBIN,HOXA11,IGFBP5,PALLD,PLXNC1,SGIP1,TSHZ3	0.0337185
5	210	177	9	V$SRY_02	0.00119118	BNC2,DCHS1,MDGA1,MRC2,OLFML3,OPCML,SGIP1,TBX5,TNFRSF19	0.0305241
5	221	177	9	V$AP1_Q2	0.00169601	BNC2,DCHS1,DNM1,HOXA11,MAP1A,NEFH,PAPPA,PDGFRB,UCN2	0.0359671
5	224	177	10	V$AP4_Q5	0.000466301	BNC2,GPR21,OPCML,PGF,PRICKLE1,RGS7,SALL1,SGIP1,SGMS2,TNFRSF19	0.0150934
5	167	177	9	V$EGR2_01	0.000227136	ANKH,GPR176,GUCY1A2,MAP1A,MRC2,PCOLCE,PDGFRB,PLXNC1,SORCS3	0.0107453
5	215	177	10	V$LMO2COM_02	0.000337303	BNC2,CSDC2,IGFBP5,KCNJ15,MYH4,NRP2,PITX2,SALL1,SGIP1,TBX5	0.0138294
5	201	177	9	V$RFX1_01	0.000875426	BNC2,F2RL1,FIBCD1,HSPG2,MYH8,PITX2,PRICKLE1,PRRX1,TBX5	0.0256375
5	73	177	5	CTGYNNCTYTAA_UNKNOWN	0.00205802	FIBIN,NRP2,PDPN,PLXDC2,PMP22	0.0421895
5	174	177	8	V$RP58_01	0.0014255	ADAMTS10,ADAMTS2,CILP,COL16A1,GFPT2,PCOLCE,PDE10A,PRICKLE1	0.0337185
5	193	177	12	V$CIZ_01	4.84194e-06	BNC2,COL16A1,FOXF2,MAP1A,MMP2,PAPPA,PCDH12,PCDH7,PRICKLE1,PRRX1,SGIP1,WNT5A	0.00100598
5	219	177	10	V$LEF1_Q6	0.000390362	COL15A1,DPYSL3,DPYSL4,GABRB2,KCND2,MAFB,MYH4,NRP2,PRRX1,TNFRSF19	0.0143212
5	253	177	10	GCTNWTTGK_UNKNOWN	0.00118865	COL5A3,DPYSL3,GJA5,GPR85,LOX,MN1,OLFML3,OPCML,SALL1,TBX2	0.0305241
5	196	177	12	V$CEBP_Q3	5.67392e-06	ADAMTS2,CD55,EDNRA,MN1,MYH4,MYH8,PALLD,PDGFRB,PITX2,TBX5,TGFB2,WNT5A	0.00100598
5	150	177	9	TAAYNRNNTCC_UNKNOWN	0.000100735	C14orf37,GFPT2,ITGBL1,MDGA1,MYH4,MYH8,PCOLCE,SGMS2,TNFRSF19	0.00577246
8	57	17	3	V$AHR_01	3.88255e-05	HIST1H2AD,HIST1H2BF,HIST1H3D	0.00795924
8	59	17	15	KRCTCNNNNMANAGC_UNKNOWN	0	HIST1H1B,HIST1H1C,HIST1H2AD,HIST1H2AG,HIST1H2AK,HIST1H2BF,HIST1H2BG,HIST1H2BJ,HIST1H2BL,HIST1H2BN,HIST1H3D,HIST1H3E,HIST2H2AB,HIST3H2A,HIST3H2BB	0
8	114	17	14	TTTNNANAGCYR_UNKNOWN	0	HIST1H1B,HIST1H1C,HIST1H2AD,HIST1H2AG,HIST1H2AK,HIST1H2BF,HIST1H2BG,HIST1H2BJ,HIST1H2BL,HIST1H2BN,HIST1H3D,HIST2H2AB,HIST3H2A,HIST3H2BB	0
12	176	28	4	V$E4BP4_01	0.000355524	C1QTNF7,ECM2,GREM2,PTHLH	0.028388
12	208	28	4	V$S8_01	0.000667989	LRFN5,MAB21L1,PDZRN4,RORB	0.028388
12	109	28	3	V$PBX1_02	0.00121574	AKAP12,LMOD1,PTHLH	0.0415379
12	210	28	4	V$SRY_02	0.00069239	ABCA6,GREM2,MAB21L1,PDZRN4	0.028388
12	104	28	3	V$GRE_C	0.00106147	LMOD1,LRRN3,NRG1	0.0384003
12	234	28	5	V$GFI1_01	7.98628e-05	BAI3,C1QTNF7,CNTN6,GREM2,PTHLH	0.0122789
12	84	28	3	V$PAX8_B	0.000570074	CNTN6,GREM2,NRG1	0.028388
12	206	28	4	V$AMEF2_Q6	0.000644206	ABCA6,CNTN1,PDZRN4,RORB	0.028388
12	91	28	4	V$POU3F2_01	2.75622e-05	BAI3,GREM2,PDZRN4,PTHLH	0.00565026
12	209	28	4	V$CDC5_01	0.000680112	BAI3,LRFN5,PDZRN4,RORB	0.028388
12	202	28	4	V$HNF6_Q6	0.000598459	BAI3,LRRN3,NRG1,PDZRN4	0.028388
12	168	28	4	V$HFH4_01	0.000297847	ABCA6,BAI3,NRG1,PDZRN4	0.028388
12	165	28	5	YTAATTAA_V$LHX3_01	1.49974e-05	HHIP,LRFN5,MAB21L1,PDZRN4,RORB	0.00461171
13	219	67	6	V$ZIC3_01	0.000541661	ANGPTL2,COL7A1,CYP26A1,FSTL1,LRP1,NEGR1	0.0499242
13	174	67	7	V$RP58_01	1.60848e-05	COL7A1,GLT8D2,KERA,MYL3,PITX3,PODN,TLL1	0.00505697
13	221	67	6	V$CRX_Q4	0.000568243	ANGPTL2,EYA4,FGF14,FLNC,GAP43,SLC1A7	0.0499242
13	248	67	7	TGANNYRGCA_V$TCF11MAFG_01	0.000152026	CPXM1,CRYGN,FBLN2,FLNC,LRP1,MYL3,TLL1	0.0233741
16	228	89	11	V$PEA3_Q6	1.57254e-07	CD247,CD3E,CD5,CTSW,GFI1,LCK,PRF1,PTPRC,SELL,TBC1D10C,XCL2	9.67114e-05
17	58	220	6	V$E2F_01	0.000252281	DNMT1,H2AFX,MCM2,MCM4,PCNA,SMC4	0.00705239
17	190	220	19	V$E2F_02	9.7919e-11	ARHGAP11A,ATAD2,CDC25A,DNMT1,EZH2,FANCD2,GAPDH,H2AFZ,HMGA1,IER5L,MAZ,MCM2,MCM4,MCM6,PCNA,POLE2,STMN1,WDR62,ZNF367	6.58823e-09
17	209	220	12	V$NFY_Q6	9.2695e-05	BRIP1,CIT,HMGB2,HOXB9,IER5L,KLF1,LRP8,MAZ,RACGAP1,SIX2,SIX4,SLC39A4	0.00285037
17	211	220	10	V$NFY_01	0.00156112	CDC25A,CIT,INTS7,KLF1,LRP8,MAZ,RACGAP1,SGOL2,SIX2,STMN1	0.0355589
17	183	220	18	V$E2F_Q3	4.08124e-10	ARHGAP11A,ATAD2,CDC25A,DNMT1,EZH2,GAPDH,H2AFZ,IER5L,INTS7,MAZ,MCM2,MCM4,MCM6,PCNA,PLK4,POLE2,STMN1,ZNF367	1.93074e-08
17	191	220	19	V$E2F_Q4	1.0728e-10	ARHGAP11A,ATAD2,CDC25A,DNMT1,EZH2,FANCD2,GAPDH,H2AFZ,IER5L,INTS7,MAZ,MCM2,MCM4,MCM6,PCNA,POLE2,STMN1,WDR62,ZNF367	6.58823e-09
17	189	220	19	V$E2F_Q6	8.93228e-11	ARHGAP11A,ATAD2,CDC25A,DNMT1,EZH2,FANCD2,GAPDH,H2AFZ,IER5L,INTS7,MAZ,MCM2,MCM4,MCM6,PCNA,POLE2,STMN1,WDR62,ZNF367	6.58823e-09
17	206	220	17	V$E2F1_Q3	1.84095e-08	ARHGAP11A,ATAD2,CDC25A,DNMT1,EZH2,GAPDH,H2AFZ,IER5L,MAZ,MCM2,MCM6,PCNA,PLK4,POLE2,STMN1,WDR62,ZNF367	6.65992e-07
17	197	220	10	V$E2F1_Q4	0.000930569	CHTF18,CIT,EZH2,HOXB9,INTS7,KNTC1,MCM4,PCNA,POLE2,STMN1	0.0248826
17	188	220	19	V$E2F1_Q6	8.14333e-11	ARHGAP11A,ATAD2,CDC25A,DNMT1,EZH2,FANCD2,GAPDH,H2AFZ,HMGA1,IER5L,MAZ,MCM2,MCM4,MCM6,PCNA,POLE2,STMN1,WDR62,ZNF367	6.58823e-09
17	211	220	12	V$HIF1_Q5	0.000101487	BRSK2,GAPDH,HMGA1,KCNG3,LRP8,NXPH4,PPM1E,PRR7,RCC2,RCOR2,RTN4R,STMN1	0.00297212
17	194	220	17	V$E2F_03	7.47401e-09	ATAD2,CDC25A,DNMT1,EZH2,GAPDH,H2AFZ,IER5L,INTS7,KNTC1,MAZ,MCM2,MCM4,MCM6,PLK4,RCOR2,STMN1,ZNF367	3.06434e-07
17	216	220	10	V$USF2_Q6	0.00185662	AGMAT,ATP6V0B,FEN1,GAPDH,LRFN4,LRP8,RCOR2,RHEBL1,RUSC1,STMN1	0.0407346
17	190	220	19	V$E2F1DP1_01	9.7919e-11	ARHGAP11A,ATAD2,CDC25A,DNMT1,EZH2,FANCD2,GAPDH,H2AFZ,HMGA1,IER5L,MAZ,MCM2,MCM4,MCM6,PCNA,POLE2,STMN1,WDR62,ZNF367	6.58823e-09
17	190	220	19	V$E2F1DP2_01	9.7919e-11	ARHGAP11A,ATAD2,CDC25A,DNMT1,EZH2,FANCD2,GAPDH,H2AFZ,HMGA1,IER5L,MAZ,MCM2,MCM4,MCM6,PCNA,POLE2,STMN1,WDR62,ZNF367	6.58823e-09
17	193	220	19	V$E2F4DP1_01	1.28551e-10	ARHGAP11A,ATAD2,CDC25A,DNMT1,EZH2,FANCD2,GAPDH,H2AFZ,HMGA1,IER5L,MAZ,MCM2,MCM4,MCM6,PCNA,POLE2,STMN1,WDR62,ZNF367	6.58823e-09
17	190	220	19	V$E2F4DP2_01	9.7919e-11	ARHGAP11A,ATAD2,CDC25A,DNMT1,EZH2,FANCD2,GAPDH,H2AFZ,HMGA1,IER5L,MAZ,MCM2,MCM4,MCM6,PCNA,POLE2,STMN1,WDR62,ZNF367	6.58823e-09
17	190	220	17	V$E2F1DP1RB_01	5.45002e-09	ARHGAP11A,ATAD2,CDC25A,DNMT1,EZH2,GAPDH,H2AFZ,IER5L,INTS7,MAZ,MCM2,MCM6,PCNA,POLE2,STMN1,WDR62,ZNF367	2.39411e-07
17	217	220	10	V$NFY_Q6_01	0.00192082	CDC25A,CELSR3,CIT,DHTKD1,HOXB9,LRP8,RACGAP1,SIX2,STMN1,TOMM40	0.0407346
17	193	220	21	V$E2F_Q3_01	1.87161e-12	ARHGAP11A,ATAD2,CDC25A,DNMT1,ELAVL2,EZH2,GAPDH,H2AFZ,HMGA1,IER5L,INTS7,MAZ,MCM2,MCM4,MCM6,PCNA,POLE2,RELT,STMN1,WDR62,ZNF367	3.83681e-10
17	196	220	23	V$E2F_Q4_01	3.04201e-14	ARHGAP11A,ATAD2,CDC25A,DNMT1,EZH2,GAPDH,H2AFZ,HMGA1,IER5L,INTS7,KNTC1,MAZ,MCM2,MCM4,MCM6,PCNA,PLK4,POLE2,RCOR2,RELT,STMN1,WDR62,ZNF367	1.87084e-11
17	193	220	19	V$E2F_Q6_01	1.28551e-10	ARHGAP11A,ATAD2,CDC25A,DNMT1,EZH2,GAPDH,H2AFZ,IER5L,INTS7,MAZ,MCM2,MCM4,MCM6,PCNA,PLK4,POLE2,RCOR2,STMN1,ZNF367	6.58823e-09
17	208	220	10	V$SP1_Q6_01	0.001403	APLP1,BRI3BP,CDK5R1,LLGL2,MAZ,NXPH4,OTX1,RCOR2,STMN1,TIMELESS	0.0331863
17	204	220	10	V$E2F1_Q3_01	0.0012127	ATAD2,CDC25A,DNMT1,EZH2,INTS7,LRP8,MAZ,PLK4,STMN1,ZNF367	0.0298324
17	186	220	21	V$E2F1_Q4_01	9.05609e-13	ARHGAP11A,ATAD2,CDC25A,DNMT1,ELAVL2,EZH2,GAPDH,H2AFZ,HMGA1,IER5L,INTS7,MAZ,MCM2,MCM4,MCM6,PCNA,POLE2,RELT,STMN1,WDR62,ZNF367	2.78475e-10
17	191	220	15	V$E2F1_Q6_01	2.48685e-07	ARHGAP11A,ATAD2,CDC25A,DNMT1,EZH2,INTS7,MAZ,MCM2,MCM4,MCM6,PCNA,POLE2,RELT,STMN1,ZNF367	8.49674e-06
17	133	220	14	SGCGSSAAA_V$E2F1DP2_01	1.60145e-08	ATAD2,CDC25A,DNMT1,H2AFZ,HMGA1,IER5L,MAZ,MCM2,MCM4,MCM6,PCNA,POLE2,WDR62,ZNF367	6.15557e-07
22	221	78	7	V$CEBPB_01	0.000195157	EPHA7,EPHB6,GPR97,KLF5,PLA2G4A,PTCH1,RCAN1	0.0400071
22	193	78	7	V$MEF2_03	8.4149e-05	EPHA7,MGAT3,NDRG2,NFIB,PPARGC1A,PTCH1,TMEM71	0.0258758
26	70	180	9	CAGNWMCNNNGAC_UNKNOWN	2.11763e-07	BARHL1,CHAT,DRD3,GABRG2,HTR1A,LHX3,POU4F3,RPH3A,SLC17A6	6.5117e-05
26	90	180	10	V$NRSF_01	1.80269e-07	BARHL1,CHAT,DRD3,GABRG2,GLRA1,HTR1A,LHX3,POU4F3,RPH3A,SLC17A6	6.5117e-05
29	59	53	10	KRCTCNNNNMANAGC_UNKNOWN	1.05471e-14	HIST1H2AJ,HIST1H2AL,HIST1H2AM,HIST1H2BD,HIST1H2BE,HIST1H2BK,HIST1H3H,HIST1H3J,HIST2H2AC,HIST2H2BE	6.48648e-12
29	114	53	9	TTTNNANAGCYR_UNKNOWN	3.02407e-10	HIST1H2AL,HIST1H2AM,HIST1H2BD,HIST1H2BE,HIST1H2BK,HIST1H3H,HIST1H3J,HIST2H2AC,HIST2H2BE	9.29902e-08
30	234	22	4	V$GFI1_01	0.000399894	GPR17,HOXA6,HOXA7,HOXA9	0.0307418
30	198	22	5	V$POU6F1_01	1.03378e-05	COL25A1,HOXA2,HOXA5,HOXA7,HOXA9	0.00211925
30	195	22	4	V$SMAD4_Q6	0.000199539	COL25A1,HOXA6,HOXA9,NTRK3	0.0232518
30	212	22	4	V$OCT1_Q5_01	0.000274714	COL25A1,HOXA5,HOXA7,NOS1	0.0241356
30	117	22	3	V$PR_01	0.000726199	HOXA2,HOXA5,PROX1	0.0458754
30	255	22	6	TGATTTRY_V$GFI1_01	1.74322e-06	GPR17,HOXA2,HOXA5,HOXA6,HOXA7,HOXA9	0.00107208
30	296	22	4	YATGNWAAT_V$OCT_C	0.000967084	COL25A1,HOXA5,HOXA7,NOS1	0.049563
31	176	215	10	V$E4BP4_01	0.000322388	ETV5,FUT9,MAP2K6,MPP6,NFIL3,NMT2,PRNP,RGL1,RNF145,USP2	0.0351373
31	215	215	11	V$OCT1_Q6	0.000402132	CDK6,COL11A2,GPRC5B,HOXD11,LIF,LRRN1,MAP2K6,MAP2,RARB,TCF7L1,TMOD2	0.0353302
31	211	215	11	TTAYRTAA_V$E4BP4_01	0.000342803	DPYSL2,ETV5,FUT9,MAP2K6,MPP6,NFIL3,NMT2,PRNP,RGL1,RNF145,USP2	0.0351373
32	70	12	3	CAGNWMCNNNGAC_UNKNOWN	2.36881e-05	CHRNB2,ELAVL3,OGDHL	0.00485606
32	90	12	5	V$NRSF_01	6.63065e-09	CHRNB2,ELAVL3,OGDHL,SEZ6,SNAP25	4.07785e-06
32	206	12	4	V$ZIC2_01	1.86461e-05	CHRNB2,GNAO1,KCNC1,KCNK3	0.00485606
32	112	12	3	V$DR3_Q4	9.66957e-05	ELAVL3,KCNC1,KCNK3	0.014867
37	81	240	6	V$PAX6_01	0.00234392	CACNA1C,DKK2,ETV1,FILIP1,FLI1,TCF4	0.0397651
37	208	240	14	V$S8_01	1.07617e-05	CALD1,DIO2,DIXDC1,ETV1,HAS2,HOXD8,MEF2C,MEIS1,MITF,NRP1,SHOX2,TYR,ZEB2,ZNF423	0.00165461
37	90	240	7	V$CDP_02	0.000770454	CCND2,EPHA3,HOXB8,LSAMP,MEF2C,MEIS1,TCF4	0.0225633
37	205	240	10	V$GATA1_04	0.00239237	ADAMTSL1,CALD1,FLI1,FMO1,HIC1,HTR7,LMO2,MITF,MMP23B,RBPMS	0.0397651
37	175	240	10	V$FOXD3_01	0.000729439	CACNA1C,CALD1,DIXDC1,FYN,HAS2,JUNB,MEF2C,NRP1,UTRN,ZEB2	0.0224302
37	210	240	10	V$OCT1_01	0.00284791	CACNA1C,ETV1,MAF,MITF,PRKG1,SESN3,TCF4,TCTEX1D1,ZEB2,ZNF423	0.0437866
37	179	240	9	V$OCT1_02	0.00319133	ADAMTSL1,CACNA1C,FGFR1,JAM3,MEIS1,PDE1A,PPFIA2,TCF4,TCTEX1D1	0.04787
37	178	240	12	V$OCT1_03	4.54463e-05	CDH6,FOXN3,LTBP2,MCTP1,MEF2C,MITF,NRP1,PRKG1,PTPRG,RCAN2,TCF4,ZNF423	0.00410342
37	184	240	10	V$OCT1_04	0.00107128	CACNA1C,CDH13,DIXDC1,ETV1,JAM3,MEF2C,MEIS1,MITF,PDE1A,SHOX2	0.0274517
37	44	240	7	V$SRF_01	7.57748e-06	CALD1,CD248,DIXDC1,GPR20,JUNB,MRVI1,TGFB1I1	0.00155338
37	107	240	8	ARGGGTTAA_UNKNOWN	0.000427315	CDH5,FLI1,GAS7,GPR20,HAS2,KCNJ8,MAF,TGFB1I1	0.0154587
37	189	240	12	V$SRF_C	8.12205e-05	CALD1,CD248,DIXDC1,DLL1,GPR20,JUNB,MEIS1,MITF,MRVI1,TGFB1I1,TSPAN2,ZEB2	0.00624383
37	247	240	12	V$TATA_C	0.000938914	ABCA1,DIO2,DKK2,GRK5,HAS2,HOXB8,HOXD9,KCNJ8,LMO2,MAF,NFATC2,TCF4	0.0262469
37	174	240	9	V$RREB1_01	0.00264061	BCL6B,DHH,FILIP1,FLI1,HOXB8,NOVA2,NUAK1,PPFIA2,TIMP3	0.0416404
37	215	240	12	V$LMO2COM_02	0.000272227	ACVRL1,ADAMTSL1,CDH5,DAB2,DIO2,FYN,HTR7,ICAM2,LMO2,MITF,RBPMS,TTBK2	0.0119586
37	73	240	6	V$PAX3_B	0.00137311	DKK2,DLL1,JUNB,MITF,RNF212,ZEB2	0.0280723
37	184	240	11	V$PAX4_04	0.000271487	CALD1,CDC42EP5,ETV1,HOXB8,HOXD9,LIX1L,MEF2C,MEIS1,PDE1A,TCF4,ZEB2	0.0119586
37	13	240	3	V$HOXA3_01	0.00116671	DHH,LMO2,SHOX2	0.0275972
37	199	240	11	V$FOXJ2_02	0.00052887	ADAMTSL1,CACNA1C,DIXDC1,FEZ1,HAS2,HTR1F,ID1,MAF,TCF4,UTRN,ZNF423	0.0178531
37	189	240	10	V$CHX10_01	0.0013118	CDH6,DIXDC1,ETV1,FILIP1,FYN,MITF,MSX1,PTPRG,SHOX2,ZNF423	0.0280723
37	230	240	11	V$STAT4_01	0.00172156	BCL6B,DHH,FLI1,HOXD8,ITGA8,MEF2C,MITF,NOTCH4,SHOX2,STAB1,ZEB2	0.0302504
37	193	240	10	V$LHX3_01	0.00153442	DIXDC1,HAS2,HOXD9,ITGA8,JUNB,NRP1,PRKG1,SHOX2,TYR,ZEB2	0.028596
37	174	240	9	V$RP58_01	0.00264061	CDH6,GAS7,HGF,ITGA8,NUAK1,OLFML1,PHLDB1,SHOX2,ZEB2	0.0416404
37	222	240	13	V$AFP1_Q6	9.40715e-05	CALD1,CDH13,DPYD,FLI1,HAS2,HGF,HOXD9,LAMC1,PCDHGC3,SESN3,SHOX2,STEAP1,ZEB2	0.0064097
37	225	240	12	V$IRF1_Q6	0.000411548	CACNA1C,CALD1,CDH6,FLI1,HGF,LAMC1,MEF2C,MITF,MSX1,PCDHGC3,TYR,ZEB2	0.0154587
37	185	240	10	V$PIT1_Q6	0.00111625	ADAMTSL1,CACNA1C,FEZ1,HOXB8,HOXD3,ITGA8,JUNB,MEIS1,NRP1,PCDHGB7	0.0274596
37	189	240	10	V$SRF_Q4	0.0013118	ADAMTSL1,CALD1,CTGF,DIXDC1,DLL1,GPR20,JUNB,MSX1,NUAK1,TGFB1I1	0.0280723
37	194	240	12	V$SRF_Q5_01	0.000104223	ABCA1,ADAMTSL1,CALD1,CD248,DIXDC1,DLL1,GPR20,JUNB,LIX1L,MITF,TGFB1I1,TIMP3	0.0064097
37	200	240	11	RRAGTTGT_UNKNOWN	0.000551559	CBLN4,ETV1,FOXN3,GAS7,HOXD3,ITGA1,JAM3,PTPRG,SESN3,TCF4,ZEB1	0.0178531
37	129	240	8	RTTTNNNYTGGM_UNKNOWN	0.00146067	CALD1,ETV1,HAS2,HOXD3,MITF,NFATC2,PTPRG,ZNF423	0.0280723
37	90	240	8	YAATNRNNNYNATT_UNKNOWN	0.000129573	CACNA1C,CDH13,FOXN3,HAS2,HOXB8,SESN3,SHOX2,ZNF423	0.00724434
37	129	240	8	YTAAYNGCT_UNKNOWN	0.00146067	CCND2,CDH13,DIO2,HOXB8,LOXHD1,SESN3,ZEB2,ZNF423	0.0280723
43	212	242	18	V$ISRE_01	1.96615e-08	B2M,BATF2,CXCR4,DAPP1,DDX58,GPR65,HLA-C,HLA-F,IFI44,IFIH1,IFIT2,IFIT3,LY86,OSM,SLA,TNFSF13B,TRIM21,ZBP1	3.02295e-06
43	212	242	14	V$IRF7_01	1.46688e-05	ABI3,BATF2,CXCR4,DAPP1,DDX58,GNGT2,IFIT2,IL18BP,ITGB7,OSM,PSMB9,SOCS1,SP110,TRIM21	0.000820118
43	228	242	15	V$PEA3_Q6	7.57619e-06	ARHGAP30,BATF2,BIN2,CACNA1E,CD53,CD84,CTSS,GPA33,IL18BP,IL18,IL2RA,KCNAB2,LPXN,NCF2,SPI1	0.000517706
43	188	242	14	V$PU1_Q6	3.68441e-06	ABI3,ADORA3,ARHGAP30,C1orf162,CD37,CEBPE,EVI2B,GNGT2,IL18,JAKMIP2,LCP2,NCF2,NCKAP1L,VAV1	0.000283239
43	207	242	20	V$ICSBP_Q6	3.19512e-10	ASCL2,B2M,BATF2,CTSS,CXCR4,DAPP1,IFI44,IFIH1,IFIT3,IL18BP,LY86,PSMB8,PSMB9,SLC15A3,SOCS1,SP110,SP140,TFEC,TNFSF13B,ZBP1	6.54999e-08
43	207	242	14	V$ELF1_Q6	1.11927e-05	ABI3,ALOX5AP,CD37,CEBPE,DAPP1,FCER1G,GNGT2,ITGB7,NCKAP1L,SAMSN1,TNIP3,TRAF3IP3,TYROBP,VAV1	0.000688351
43	225	242	16	V$IRF1_Q6	1.35952e-06	ADORA3,CD37,CD53,CTSS,DAPP1,GPR65,HLA-C,HLA-DQA1,IL18BP,ITGB7,LY86,OSM,PSMB10,TNFSF13B,TRIM21,TYROBP	0.000119443
43	214	242	14	V$ETS_Q4	1.63065e-05	ARHGAP30,CORO1A,FCHO1,HCLS1,HCST,HMHA1,ITGB7,KCNAB2,LCP1,LCP2,LIME1,LPXN,MAP4K1,VAV1	0.000835707
43	204	242	24	V$IRF_Q6	6.51701e-14	ADORA3,B2M,BATF2,CXCR4,DAPP1,HLA-C,HLA-F,IFI44,IFIT2,IL18BP,ITGB7,LGALS9,LY86,NCF1,OSM,PSMB10,PSMB8,PTPRO,SLC15A3,SOCS1,TNFSF13B,TRIM21,ZBP1,ZBTB32	4.00796e-11
43	163	242	18	STTTCRNTTT_V$IRF_Q6	2.86217e-10	B2M,BATF2,DDX58,IFI44,IFIT2,IFIT3,IL12RB1,IL18BP,ITGB7,NCF1,OSM,PSMB10,PSMB8,PSMB9,SLC15A3,TNFSF13B,TRIM21,ZBP1	6.54999e-08
45	228	107	9	V$PEA3_Q6	5.1171e-05	ACSL5,AMICA1,BCL2L14,CD69,LRMP,NLRP3,POU2AF1,RUNX3,XCL1	0.0314702
46	202	231	10	V$P300_01	0.0016219	CRIM1,EFNB3,EMCN,EMP1,KCNT2,LHX6,MPPED2,NR2F1,TMEM88,TWIST1	0.0188201
46	214	231	10	V$SOX5_01	0.0024773	DLG2,DUSP6,EMCN,MPPED2,PELI2,PLCB1,SEMA3A,SEMA6A,TWIST1,YPEL4	0.0238053
46	101	231	7	V$COMP1_01	0.00121961	DLG2,EBF2,EYA1,MEIS2,MPPED2,PDE1B,PPAP2A	0.0159588
46	199	231	12	V$TAL1BETAE47_01	9.24001e-05	ARL4A,C1QTNF4,CDH23,FGF7,NPR2,PACRG,PDLIM4,PIK3R1,PLCB1,PPAP2B,RUNX1T1,SOBP	0.00350631
46	208	231	10	V$TAL1ALPHAE47_01	0.00201315	ARL4A,ARRDC3,C1QTNF4,CDH23,FGF7,NPR2,PDLIM4,PLCB1,RUNX1T1,SOBP	0.0210229
46	214	231	9	V$TAL1BETAITF2_01	0.00789657	ARL4A,C1QTNF4,CDH23,INMT,NPR2,PDLIM4,PLCB1,RUNX1T1,SOBP	0.0485639
46	200	231	10	V$E47_02	0.00150614	ARL4A,BTBD11,ERG,GLI1,MEIS2,MPPED2,NOV,SLITRK3,SNCAIP,TAL1	0.0185255
46	200	231	9	V$GATA1_01	0.00514032	ADD3,DLG2,GRIN2A,HOXD10,KLF2,LHX6,PDLIM4,SNCA,SOBP	0.0355202
46	201	231	9	V$GATA3_01	0.005308	ARL4A,CD34,ERG,HOXD10,MEIS2,NR5A2,SNCA,TACC1,TMEM88	0.0362713
46	199	231	13	V$EVI1_04	2.04371e-05	ARRDC3,DLG2,EYA1,HOXD10,LDB2,MEIS2,NR2F1,PPAP2B,PTCH2,SEMA6A,SOBP,TMEM88,TWIST1	0.00139653
46	238	231	11	V$IK1_01	0.00166758	JUN,KCNAB1,LHX6,PLA2R1,PPAP2B,SEMA6A,SNCAIP,SOBP,TMEM88,TRPC1,TWIST1	0.0189919
46	208	231	10	V$S8_01	0.00201315	EBF2,EFNB3,GRIN2A,HEY2,KCNK2,LDB2,NPAS3,PPAP2B,RUNX1T1,SEMA3A	0.0210229
46	205	231	9	V$GATA1_02	0.00602152	ERG,GPR116,JUN,LHX6,NR5A2,PELI2,RUNX1T1,SEMA6A,SNCA	0.0398197
46	211	231	10	V$GATA1_03	0.00223554	ADD3,EGFLAM,ERG,GLI1,JUN,LHX6,MEIS2,SNCA,TWIST1,YPEL4	0.0221751
46	205	231	12	V$GATA1_04	0.000122503	CD34,EGFLAM,JUN,NR3C1,NR5A2,PKIA,RUNX1T1,SOBP,SYNE1,SYNPO,TACC1,TWIST1	0.00416091
46	175	231	8	V$FOXD3_01	0.00744807	CRIM1,NR2F1,RUNX1T1,SLIT3,SLITRK3,SNCAIP,TMEM88,TWIST1	0.0463434
46	196	231	9	V$HNF1_01	0.00451033	ADD3,ANPEP,ERG,KLF9,NR2F1,NR5A2,SEMA3A,SLC5A4,TMEM88	0.0318834
46	216	231	10	V$TST1_01	0.00264982	ARL4A,ARRDC3,CFL2,DLG2,FBLN5,MGLL,PCDH18,RHOJ,SOBP,TWIST1	0.024323
46	178	231	8	V$OCT1_03	0.00821584	BACH2,DLC1,EYA1,MEIS2,MPPED2,PPAP2A,RUNX1T1,SEMA3A	0.0490558
46	127	231	11	V$ARP1_01	6.3961e-06	ARHGEF15,CACNA1G,CFL2,DLG2,EMP1,GLI1,IL11RA,MMP28,NR5A2,RASIP1,RUNX1T1	0.0004917
46	215	231	10	V$SRF_Q6	0.0025624	CFL2,HOXD10,KLF6,NR2F1,PDLIM3,PDLIM4,PLN,PPAP2B,RHOJ,SCN3B	0.0242442
46	184	231	10	V$CEBP_Q2	0.000800749	CFL2,LHX6,MPPED2,PLCB1,PRDM16,PROS1,PTGIS,PYGO1,SLIT3,SOBP	0.0117253
46	220	231	10	V$GR_Q6	0.00302373	CLEC1A,DAAM2,DLG2,EYA1,HOXD10,KCNA5,LHX6,MEIS2,NR2F1,PCDH18	0.0247946
46	225	231	10	V$GATA_C	0.00354911	CD34,DUSP6,EYA1,GPR116,JUN,MYCT1,NR5A2,RUNX1T1,TACC1,TEK	0.0269861
46	104	231	7	V$GRE_C	0.00144652	KCNA5,LHX6,MYCT1,NPR2,NR2F1,PIK3R1,SEMA3A	0.0181553
46	189	231	9	V$SRF_C	0.00355426	CFL2,DUSP6,HOXD10,KLF6,MCAM,NR2F1,PDLIM4,PLN,RHOJ	0.0269861
46	247	231	14	V$TATA_C	4.76763e-05	ARRDC3,CFL2,EPAS1,EYA1,HOXD10,LDB2,MYCT1,NR5A2,PKIA,PPAP2A,PRDM16,SEMA3A,SLIT3,TWIST1	0.00266554
46	212	231	9	V$HAND1E47_01	0.00744581	DLC1,EBF2,EYA1,IL11RA,RUNX1T1,SLIT3,SNCA,VWF,ZNF366	0.0463434
46	193	231	9	V$MEF2_03	0.00407871	AQP1,ARHGEF15,ART5,DLG2,EYA1,JUN,NR2F1,SSPN,TWIST1	0.029862
46	211	231	11	V$NKX25_02	0.000627215	ARRDC3,CFL2,EYA1,FGF7,FLRT2,KCTD12,KLF6,MEIS2,PPAP2B,PTPN21,PVRL3	0.0108431
46	215	231	9	V$LMO2COM_02	0.00812962	ALPK3,CD34,LHX6,NR3C1,NR5A2,PKIA,RUNX1T1,TACC1,TMEM88	0.0490168
46	173	231	8	V$HFH8_01	0.00696717	INMT,KCTD12,MGLL,NR2F1,PDLIM3,PELI2,SLIT3,SNCAIP	0.0451032
46	204	231	9	V$NFAT_Q6	0.00583658	CFL2,EGFLAM,EMP1,ERG,RASL12,SNCAIP,SPARCL1,TEK,TMEM88	0.0390163
46	73	231	5	V$PAX3_B	0.00639552	DLG2,FBLN5,GEM,KLF2,SEMA3A	0.041843
46	235	231	12	V$ETS2_B	0.00043157	ARHGEF15,DLC1,EFNB3,EGFLAM,GNG11,IL11RA,KLF9,LDB2,MEIS2,MYCT1,PLEKHH2,TWIST1	0.00835547
46	215	231	9	V$OCT1_B	0.00812962	ACSBG1,DLG2,DUSP6,KCTD12,LDB2,LHX6,MPPED2,TWIST1,VGLL3	0.0490168
46	202	231	11	V$PAX4_02	0.000435167	EBF2,EYA1,HOXD10,LDB2,MEIS2,PCDH18,PPAP2B,PTPN21,SEMA3A,SLITRK3,YPEL4	0.00835547
46	184	231	9	V$PAX4_04	0.00297491	ARRDC3,BACH2,EBF2,EMP1,ERG,KLF9,MPPED2,PPAP2B,SOBP	0.0247946
46	236	231	12	V$MMEF2_Q6	0.000448342	ADD3,ARHGEF15,CFL2,CPS1,DLG2,EYA1,KLF2,NR2F1,RUNX1T1,SEMA3A,SOBP,SSPN	0.00835547
46	204	231	13	V$SOX9_B1	2.65546e-05	DLC1,DUSP6,EGFLAM,ERG,FBLN5,LHX6,MYCT1,PELI2,SLIT2,TAL1,TEK,TMEM88,ZNF502	0.00163311
46	185	231	10	V$CART1_01	0.000834816	CFL2,DLG2,ERG,EYA1,MEIS2,MPPED2,MSRB3,PELI2,PVRL3,RUNX1T1	0.0119398
46	201	231	10	V$NKX61_01	0.00156315	DUSP6,ERG,EYA1,FGF7,LHX6,NR2F1,PLCB1,RUNX1T1,SLITRK3,TMEM88	0.0188201
46	189	231	9	V$CHX10_01	0.00355426	ADD3,DAAM2,DLG2,KCNK2,LDB2,NR2F1,PCDH18,PPAP2A,YPEL4	0.0269861
46	212	231	11	V$IRF7_01	0.000652351	ACSBG1,ARRDC3,ERG,EYA1,FLRT2,LDB2,LHX6,PDE1B,PRDM16,RUNX1T1,SOBP	0.0108431
46	179	231	10	V$FAC1_01	0.000647114	CACNA1G,DLG2,EMCN,EYA1,GNG11,LHX6,MPPED2,NR2F1,SEMA3A,TMEM88	0.0108431
46	118	231	7	V$STAT5A_02	0.00297246	ARL4A,EMP1,KLF9,LHX6,PIK3R1,PTPN21,TAL1	0.0247946
46	224	231	12	V$GATA6_01	0.000279387	AQP1,ERG,EYA1,LHX6,MYCT1,NR2F1,NR5A2,PKIA,RUNX1T1,SOBP,TACC1,ZNF781	0.00660857
46	216	231	12	V$POU3F2_02	0.00019983	ADD3,ERG,EYA1,FGF7,HOXD10,KCNK2,KCNT2,LHX6,PIK3R1,SEMA3A,SNCAIP,SOBP	0.00534328
46	198	231	12	V$POU6F1_01	8.80606e-05	CFL2,DLG2,ERG,EYA1,GRIN2A,MEIS2,MPPED2,NR2F1,PCDH18,SOBP,TMEM88,VGLL3	0.00350631
46	215	231	11	V$FOXO1_02	0.000732846	CACNA2D1,CFL2,ERG,FOXO1,KLF9,MEIS2,NR2F1,PCDH18,PELI2,SNCAIP,TEK	0.0109927
46	220	231	12	V$FOXO4_02	0.000236776	CACNA2D1,CFL2,EMP1,ERG,FOXO1,MEIS2,NPAS3,NR3C1,PCDH18,RUNX1T1,SNCAIP,TEK	0.00606737
46	209	231	10	V$FOXO3_01	0.0020852	CACNA2D1,CFL2,FOXO1,LDB2,MEIS2,PCDH18,PELI2,SEMA3A,SNCAIP,TAL1	0.0210229
46	174	231	9	V$RP58_01	0.00204062	CACNA1G,ERG,EYA1,FGF7,NR3C1,PACRG,PPAP2B,PTCH2,TGFBR2	0.0210229
46	214	231	11	V$CEBPGAMMA_Q6	0.000705145	DLG2,EYA1,LDB2,LHX6,MGLL,NR2F1,PCDH18,RUNX1T1,SEMA6A,SOBP,SPATA18	0.0109927
46	218	231	10	V$EFC_Q6	0.00283184	ARL4A,EBF2,EFNB3,EYA1,IRS2,LDB2,MEIS2,NPAS3,RUNX1T1,SOBP	0.0247946
46	202	231	9	V$HNF6_Q6	0.00547989	ARRDC3,EBF2,GRIN2A,HOXD10,KCNAB1,PIK3R1,SEMA3A,TMEM88,TWIST1	0.0370344
46	213	231	12	V$LFA1_Q6	0.000175459	ARHGEF15,CACNA1G,GRIN2A,KCNAB1,NPAS3,NR5A2,PTRF,RASL12,SEMA6A,TAL1,TMEM88,YPEL4	0.00490488
46	199	231	11	V$MTF1_Q4	0.000383328	DLG2,EHD2,GLI1,JUN,KCTD12,LHX6,MGLL,PTRF,SEMA3A,SOBP,SPARCL1	0.00835547
46	211	231	12	V$TEF_Q6	0.000160664	ARRDC3,CRIM1,DLG2,EBF2,EYA1,FGF7,HOXD10,PDLIM3,PELI2,PLN,SOBP,TWIST1	0.00470515
46	200	231	12	V$ATF1_Q6	9.69224e-05	CACNA1G,CFL2,DAAM2,DLG2,GEM,GLI1,GRASP,KCNA5,KLF9,MCAM,SPATA18,YPEL4	0.00350631
46	185	231	9	V$HP1SITEFACTOR_Q6	0.00308435	ANPEP,DLG2,LHX6,NPAS3,NR5A2,PIK3R1,SNCAIP,TMEM88,YPEL4	0.0249589
46	213	231	10	V$CDX2_Q5	0.00239449	ARL4A,BACH2,CFL2,CPS1,DLG2,LHX6,MEIS2,PLSCR4,SLIT3,TWIST1	0.0233748
46	168	231	9	V$HFH4_01	0.0016039	CRIM1,EBF2,MGLL,NPAS3,RUNX1T1,SLIT3,SPATA18,TWIST1,VGLL3	0.0188201
46	207	231	10	V$ELF1_Q6	0.00194313	ADD3,FBLN5,KCNAB1,MPPED2,PLEKHH2,PRDM5,RASIP1,TEK,TMEM88,TWIST1	0.0210229
46	196	231	9	V$CEBP_Q3	0.00451033	C1QTNF4,CFL2,DLG2,HOXD10,JUN,MEIS2,SNCAIP,SOBP,TMEM88	0.0318834
46	170	231	9	V$GATA_Q6	0.00174019	CD34,ERG,GPR116,JUN,LHX6,MYCT1,NR5A2,RUNX1T1,TACC1	0.0194585
46	185	231	15	V$PIT1_Q6	3.0856e-07	DLG2,DUSP6,ERG,EYA1,FGF7,LDB2,LHX6,MEIS2,MPPED2,PCDH18,PTCH2,SEMA3A,SOBP,TWIST1,VGLL3	3.79528e-05
46	214	231	11	V$PAX_Q6	0.000705145	AMOTL1,DLG2,MEIS2,PTCH2,SEMA3A,SLIT3,SNCAIP,TAL1,TWIST1,VWF,YPEL4	0.0109927
46	179	231	11	V$FOX_Q2	0.000153245	CRIM1,EBF2,EGFLAM,HOXD10,KLF9,MGLL,RUNX1T1,SLIT3,SPATA18,TWIST1,VGLL3	0.00470515
46	189	231	9	V$SRF_Q4	0.00355426	CFL2,DLG2,DUSP6,HOXD10,KLF6,MEIS2,NR2F1,PPAP2B,RHOJ	0.0269861
46	221	231	13	V$CEBP_Q2_01	6.09392e-05	ARRDC3,CFL2,CRIM1,DLG2,EBF2,ERG,EYA1,JUN,LHX6,PCDHB4,PLCB1,SLIT3,SOBP	0.00312313
46	194	231	9	V$SRF_Q5_01	0.00421882	CFL2,FGF7,HOXD10,KLF6,NR2F1,PELI2,PLN,PPAP2B,RHOJ	0.0305244
46	219	231	10	V$HNF4_Q6	0.00292653	CCDC136,EBF2,EMP1,FOXO1,KCTD12,MEIS2,NR5A2,PROS1,SPRY1,TMEM88	0.0247946
46	197	231	12	TCCATTKW_UNKNOWN	8.38978e-05	CFL2,DUSP6,EGFLAM,KCNT2,MPPED2,NR3C1,PLN,RUNX1T1,SEMA6A,SOBP,TACC1,ZNF502	0.00350631
46	124	231	7	WWTAAGGC_UNKNOWN	0.00391491	CFL2,DLG2,EGFLAM,ERG,KLF2,NR2F1,PPAP2B	0.0292645
46	90	231	6	YAATNRNNNYNATT_UNKNOWN	0.00329438	ERG,EYA1,LHX6,MPPED2,NPAS3,SSPN	0.0263122
46	296	231	13	YATTNATC_UNKNOWN	0.00103525	ADD3,CFL2,DLC1,DLG2,ERG,EYA1,HOXD10,KCTD12,NPAS3,PCSK5,SEMA3A,SSPN,TRPC6	0.01447
46	249	231	10	YKACATTT_UNKNOWN	0.00716013	ADD3,AMOTL1,DLC1,NR3C1,PDLIM3,PELI2,PIK3R1,RUNX1T1,SOBP,UNC5C	0.0458696
46	250	231	18	GATAAGR_V$GATA_C	1.20868e-07	ADD3,CD34,ERG,EYA1,FGF7,HOXD10,JUN,LHX6,MEIS2,MYCT1,NR2F1,NR5A2,PKIA,PLN,RUNX1T1,TACC1,TMEM88,YPEL4	1.85834e-05
46	255	231	10	TGATTTRY_V$GFI1_01	0.00840058	CRIM1,FGF7,HOXD10,LDB2,LHFP,MEIS2,PPAP2A,PVRL3,RUNX1T1,SNCA	0.0496765
46	165	231	9	YTAATTAA_V$LHX3_01	0.00141565	ADD3,DLC1,KCNK2,LDB2,RUNX1T1,SEMA3A,SOBP,SSPN,TAL1	0.018138
47	214	90	6	V$SOX5_01	0.00225414	ANGPT1,ANK2,FOXP2,HSD11B1,MYLK,NR4A1	0.0288811
47	101	90	4	V$COMP1_01	0.00371641	ANGPT1,CREB5,FOXP2,NR4A3	0.0387389
47	144	90	6	V$EVI1_05	0.000286441	CREB5,CYP26B1,ELOVL3,FOXP2,HOXA3,HSPB2	0.00800733
47	205	90	7	V$GATA1_04	0.000300323	ANK2,CREB5,CYP11A1,EGR2,FOXP2,PDZD2,WFIKKN2	0.00803038
47	205	90	9	V$HFH1_01	5.39735e-06	CREB5,CYP26B1,EFEMP1,EGR2,FOXP2,HSD11B1,MAPK10,NR4A1,ODF3L1	0.000829842
47	175	90	6	V$FOXD3_01	0.000805598	CREB5,CYP26B1,CYR61,EGR2,HOXA3,NR4A1	0.0141555
47	183	90	6	V$HNF3B_01	0.00101612	ANXA1,CYP26B1,CYR61,EGR2,FOXP2,HOXA4	0.0164451
47	178	90	7	V$OCT1_03	0.000126054	CREB5,FAM89A,FOXP2,HOXA3,HOXA4,MYLK,NR4A3	0.00516823
47	210	90	7	V$SRY_02	0.000347512	ANGPT1,FOXP2,HSD11B1,MYLK,NR3C2,NR4A1,NR4A3	0.00890501
47	215	90	9	V$SRF_Q6	7.94016e-06	CABP1,EGR2,FOXP2,HOXA3,MRGPRF,MYLK,NPR3,NR4A1,PRELP	0.00097664
47	189	90	7	V$SRF_C	0.000182715	CYR61,EGR2,FOXP2,HOXA3,MRGPRF,MYLK,NR4A1	0.00624276
47	234	90	7	V$GFI1_01	0.000663621	ANGPT1,CREB5,DDR2,FOXP2,HOXA3,HSD11B1,MRGPRF	0.0131654
47	199	90	7	V$TCF11_01	0.000250649	ANGPT1,CREB5,FOXP2,GNAI1,HOXA3,NR4A3,PDZD2	0.00770745
47	161	90	7	V$HFH3_01	6.71672e-05	CYP26B1,CYR61,EGR2,FOXP2,NR3C2,NR4A3,PALMD	0.00344232
47	217	90	7	V$FREAC3_01	0.000423395	CDKN1C,EFEMP1,EGR2,FOXP2,HOXA3,HOXA4,MRGPRF	0.0103175
47	173	90	6	V$HFH8_01	0.000758676	CREB5,CYP26B1,EGR2,FOXP2,MAPK10,NR4A1	0.0141025
47	204	90	8	V$NFAT_Q6	4.15162e-05	APOLD1,CREB5,DDR2,FOXP2,MRGPRF,NR3C2,NR4A3,RBMS3	0.00319156
47	224	90	6	V$PAX4_01	0.00283002	ANGPT1,DTX1,MAPK10,NR4A3,RBMS3,SPRY2	0.0316448
47	150	90	5	V$MSX1_01	0.00251345	CCDC3,FOXP2,PDZD2,PKHD1,SPRY2	0.0297719
47	90	90	7	V$EN1_01	1.47463e-06	ANK2,EFEMP1,FOXP2,HOXA4,NPR3,NR4A3,PDZD2	0.000324854
47	157	90	5	V$FOXJ2_01	0.00306053	ANGPT1,CREB5,CYP26B1,EGR2,FOXP2	0.0336112
47	201	90	6	V$NKX61_01	0.00164341	CREB5,DSG4,FOXP2,HSD11B1,NPR3,NR4A3	0.0235561
47	198	90	6	V$IPF1_Q4	0.00152245	ANGPT1,CACHD1,EFEMP1,EGR2,GNAI1,HSPB2	0.0234077
47	186	90	7	V$NKX3A_01	0.000165545	CREB5,DSG4,EFEMP1,EGR2,FOXP2,HOXA3,NR4A1	0.00624276
47	208	90	8	V$FOXO1_01	4.76455e-05	CDKN1C,CYR61,EFEMP1,FOXP2,HOXA3,HSPB2,ODF3L1,WFIKKN2	0.00325578
47	209	90	6	V$FOXO3_01	0.00200184	CDKN1C,EGR2,FOXP2,MAPK10,MRGPRF,NR3C2	0.0273585
47	109	90	4	V$ATF6_01	0.00487578	EGR2,KCNA6,NR4A1,WFIKKN2	0.0468532
47	143	90	6	V$NCX_01	0.000275881	ANK2,HOXA4,KLF4,PDZD2,PKHD1,ROBO3	0.00800733
47	215	90	8	V$STAT5A_03	6.01882e-05	ANGPT1,CREB5,HOXA3,HOXA4,NPR3,NR4A3,RBMS3,ROBO3	0.00336507
47	58	90	4	CTGRYYYNATT_UNKNOWN	0.000473724	CABP1,CCDC3,HSPB2,WFIKKN2	0.0103175
47	174	90	5	V$RP58_01	0.00474051	ANK2,ATF3,FOXP2,HOXA3,MRGPRF	0.0462764
47	222	90	7	V$AFP1_Q6	0.0004853	ATF3,CREB5,CYP26B1,DSG4,EFEMP1,HOXA4,PALMD	0.0103175
47	202	90	6	V$CEBPDELTA_Q6	0.00168531	ATF3,CREB5,EFEMP1,FOXP2,HOXA3,NR4A1	0.0235561
47	214	90	6	V$CEBPGAMMA_Q6	0.00225414	CREB5,FOXP2,HOXA3,HOXA4,HSD11B1,NPR3	0.0288811
47	202	90	6	V$DBP_Q6	0.00168531	ANK2,FOXP2,HOXA3,MYLK,NR4A3,PDZD2	0.0235561
47	229	90	6	V$HOXA4_Q2	0.00315629	CREB5,DSG4,FOXP2,HOXA4,RBMS3,ROBO3	0.0340547
47	168	90	5	V$HSF_Q6	0.00408702	ATF3,CYR61,GSN,HSPB2,KCNIP1	0.0412052
47	233	90	6	V$E4F1_Q6	0.00343694	ANK2,CYR61,EGR2,KCNA6,NR4A1,NR4A3	0.0364434
47	223	90	6	V$HEB_Q6	0.00276793	DTX1,HOXA3,HSD11B1,MRGPRF,MYLK,RBMS3	0.0315236
47	217	90	6	V$TFIIA_Q6	0.00241662	ANGPT1,DTX1,FOXP2,HSPB2,MAPK10,NR4A1	0.0297245
47	174	90	5	V$HNF3ALPHA_Q6	0.00474051	CYR61,EGR2,FOXP2,NR4A3,PALMD	0.0462764
47	168	90	7	V$HFH4_01	8.78212e-05	CREB5,CYP26B1,EGR2,FOXP2,HOXA3,HOXA4,NR4A3	0.00385786
47	210	90	6	V$DR1_Q3	0.0020505	EFEMP1,HOXA3,LGI4,NR4A1,NR4A3,WFIKKN2	0.0274143
47	159	90	6	V$HNF3_Q6	0.000486515	CYP26B1,CYR61,EGR2,NR4A1,NR4A3,PALMD	0.0103175
47	179	90	6	V$FOX_Q2	0.00090615	CYP26B1,EFEMP1,EGR2,FOXP2,NR4A3,PALMD	0.0154801
47	189	90	7	V$SRF_Q4	0.000182715	EGR2,FOXP2,HOXA3,MRGPRF,MYLK,NPR3,NR4A1	0.00624276
47	194	90	6	V$SRF_Q5_01	0.00137189	ATF3,EGR2,FOXP2,MRGPRF,MYLK,NPR3	0.0216336
47	225	90	8	V$NFAT_Q4_01	8.27852e-05	CREB5,FOXP2,GSN,HOXA3,MRGPRF,NR3C2,NR4A3,WFIKKN2	0.00385786
47	212	90	8	V$PXR_Q2	5.45126e-05	CABP1,CREB5,EGR2,HSPB2,NR3C2,NR4A3,SOD3,WFIKKN2	0.00335253
47	296	90	7	YATTNATC_UNKNOWN	0.00256571	ANK2,CREB5,FOXP2,NR3C2,PALMD,PDZD2,ROBO3	0.0297719
47	217	90	6	AAAYWAACM_V$HFH4_01	0.00241662	CYR61,EGR2,FOXP2,NR4A3,ODF3L1,PALMD	0.0297245
47	296	90	7	YATGNWAAT_V$OCT_C	0.00256571	CYR61,EGR2,HOXA3,NPR3,NR4A3,PDZD2,ROBO3	0.0297719
47	81	90	4	CCAWWNAAGG_V$SRF_Q4	0.00166506	EGR2,MRGPRF,MYLK,NR4A1	0.0235561
47	248	90	7	TGANNYRGCA_V$TCF11MAFG_01	0.000933622	ANGPT1,ANGPTL4,FGF1,FOXP2,KCNA6,MAPK10,NR4A3	0.0155183

## Sheet: M4. CLICK
Module_Number	# of gene in function	# of gene in module	# of common gene	Description	p-value	related_gene	adjusted_p-value
2	44	274	7	V$SRF_01	1.79e-05	CA3,EGR1,EGR2,EGR3,FOSB,FOS,GPR20	0.00551293
2	215	274	15	V$SRF_Q6	1.65e-05	ATP1A2,DHH,EGR1,EGR2,EGR3,FOSB,FOS,GPR20,ITGA7,LDB3,NNAT,NR4A1,PPARG,SCN3B,TRDN	0.00551293
2	189	274	13	V$SRF_C	7e-05	ASPA,CA3,EGR1,EGR2,EGR3,FOSB,FOS,GPR20,ITGA7,LDB3,NR4A1,SLC2A4,UNC45B	0.010768
2	53	274	7	RYTAAWNNNTGAY_UNKNOWN	6.23e-05	CA4,EGR1,GDF10,KCNIP2,KLB,PCK1,SLC22A12	0.010768
3	207	206	11	V$GABP_B	0.000201123	CSNK2B,EIF5A,GNB2,LSM5,MRPS21,PCBP1,PCGF1,PSMB1,TAF10,TMUB1,ZNF394	0.0412302
3	90	206	7	GGAANCGGAANY_UNKNOWN	0.000309322	COX6B1,COX7A2,CSNK2B,MRPS21,PDAP1,SEC61G,TAF10	0.0475583
4	195	202	12	V$SRY_01	2.05e-05	ARID4B,BCL9,C1orf43,CRTC2,DEDD,EFNA1,EFNA4,F11R,GGPS1,H3F3A,RBM8A,USF1	0.00180322
4	206	202	14	V$STAT1_02	1.29e-06	FAM20B,GABPB2,ISG20L2,PI4KB,PIGC,POGZ,SCNM1,SDHC,SF3B4,SHC1,STX6,TMCO1,UFC1,USF1	0.000158879
4	168	202	19	V$MAZ_Q6	2.46e-12	ARHGEF2,BCL9,CRTC2,EFNA1,ENSA,FDPS,GABPB2,PIAS3,PIP5K1A,POGZ,PPOX,RFX5,SETDB1,SHC1,SMG7,STX6,TPM3,TRIM46,ZNF687	1.51e-09
4	199	202	10	V$NFMUE1_Q6	0.000520437	ARF1,ARNT,C1orf131,DAP3,ENSA,GABPB2,GNPAT,INTS7,PIAS3,USF1	0.0320069
4	93	202	10	V$ETF_Q6	7.15e-07	C1orf43,CDC73,CRTC2,DAP3,H3F3A,RUSC1,TROVE2,UCHL5,USP21,ZNF687	0.000109919
4	202	202	12	V$TEF1_Q6	2.91e-05	ADIPOR1,CDC42SE1,DEDD,HDGF,NOTCH2NL,PBXIP1,PIAS3,POGK,POGZ,PRUNE,SDCCAG8,SHC1	0.00198955
4	216	202	18	V$USF2_Q6	1.51e-09	ADSS,ARPC5,BCL9,C1orf43,H3F3A,NIT1,PFDN2,POGK,POLR3C,PSEN2,RFX5,RRP15,RUSC1,SCAMP3,STX6,TAGLN2,TFB2M,TRIM46	4.65e-07
4	156	202	11	V$MYC_Q2	1.28e-05	ADSS,H3F3A,NIT1,PFDN2,POGK,PSEN2,RFX5,RUSC1,TAGLN2,TFB2M,TRIM46	0.00131698
4	154	202	13	V$E2F_Q2	2.66e-07	ADIPOR1,APH1A,C1orf43,CDC73,DAP3,IPO9,MPZL1,POGZ,RABIF,SDCCAG8,SNX27,TPM3,USF1	5.44e-05
4	198	202	12	V$LEF1_Q2	2.39e-05	ARNT,EFNA4,GOLPH3L,PRUNE,PVRL4,SCAMP3,SCNM1,SDHC,SMG7,TARS2,UAP1,UBAP2L	0.00183644
7	196	149	9	V$YY1_02	0.000206996	AKT1S1,CNOT3,FIZ1,FKRP,MAEA,PSMD8,SHKBP1,STRN4,ZNF524	0.0254605
7	213	149	9	V$SP1_Q6	0.000382833	AKT2,DDAH2,PAK4,POLR2I,PRMT1,PTOV1,TBCB,TRIM28,ZNF524	0.0333043
7	223	149	9	V$OLF1_01	0.000534244	AKT2,ALKBH6,ERCC2,GRWD1,IRF2BP1,PPFIA3,PRMT1,PTMS,ZNF428	0.0333043
7	62	149	5	CCAWNWWNNNGGC_UNKNOWN	0.000453302	CNOT3,FIZ1,FKRP,STRN4,ZNF524	0.0333043
7	200	149	11	V$NRF1_Q6	7.55e-06	CCDC106,CCDC12,CCDC97,CHMP2A,EXOSC5,SPINT2,TRIM28,U2AF2,USF2,XRCC1,ZNF428	0.0015482
7	90	149	6	GGAANCGGAANY_UNKNOWN	0.000344105	CHMP2A,EPN1,GYS1,RUVBL2,U2AF2,ZNF513	0.0333043
7	208	149	10	V$SP1_Q6_01	6.25e-05	CALM3,CD3EAP,CLPTM1,PAK4,POLR2I,PRMT1,PTOV1,TBCB,TRIM28,ZNF524	0.00960913
14	219	116	10	V$NRF2_01	1.11e-05	EIF3D,PHB2,RPL27,RPL29,RPL34,RPL37,RPL6,RPS10,RPS18,RPS5	0.0068304
14	90	116	6	GGAANCGGAANY_UNKNOWN	8.77e-05	COMMD6,EIF3K,GNB2L1,RPL28,RPL38,UBA52	0.0139154
14	124	116	7	TMTCGCGANR_UNKNOWN	6.49e-05	RPL10A,RPL12,RPL26,RPS15A,RPS19,RPS6,RPS7	0.0139154
19	207	101	13	V$IRF1_01	2.15e-09	BST2,DDX58,DTX3L,HLA-C,IFNB1,IL27,IRF9,ISG15,PCGF5,PSMB8,TAPBP,TRIM21,USP18	2.2e-07
19	106	101	10	V$IRF2_01	3.45e-09	BST2,DDX58,DTX3L,IFNB1,IL27,PCGF5,PSMB8,PSME1,TAPBP,USP18	3.03e-07
19	212	101	25	V$ISRE_01	0	BST2,DDX58,DHX58,DTX3L,HLA-C,IFI44,IFIH1,IFIT2,IFIT3,IFNB1,IL22RA1,IL27,IRF2,IRF9,ISG15,MOV10,NUB1,PCGF5,PML,RBCK1,RTP4,SLC25A28,TAPBP,TRIM21,USP18	0
19	212	101	22	V$IRF7_01	0	BST2,CASP7,DDX58,DTX3L,IFIT2,IFNB1,IL22RA1,IL27,IRF2,ISG15,LGALS3BP,MOV10,OASL,PARP12,PCGF5,PSME1,RBCK1,SLC25A28,SP110,TAPBP,TRIM21,USP18	0
19	207	101	19	V$ICSBP_Q6	2.22e-16	BST2,CASP7,DTX3L,IFI35,IFI44,IFIH1,IFIT3,IFNB1,IL22RA1,IL27,ISG15,MOV10,PARP12,PSMB8,RBCK1,SP110,TAPBPL,TAPBP,USP18	2.73e-14
19	225	101	9	V$IRF1_Q6	2.92e-05	HLA-C,IL27,NUB1,PSME2,RBCK1,RNF31,TAPBPL,TAPBP,TRIM21	0.00224195
19	204	101	24	V$IRF_Q6	0	BST2,CASP7,DHX58,DTX3L,HLA-C,IFI35,IFI44,IFIT2,IFNB1,IL22RA1,IRF2,IRF9,ISG15,MOV10,NUB1,PARP12,PCGF5,PSMB8,RBCK1,RTP4,TAPBPL,TAPBP,TRIM21,UBE2L6	0
19	163	101	26	STTTCRNTTT_V$IRF_Q6	0	BST2,CASP7,DDX58,DHX58,DTX3L,IFI44,IFIT2,IFIT3,IFNB1,IL22RA1,IL27,ISG15,LGALS3BP,MOV10,NUB1,PCGF5,PSMB8,PSME1,PSME2,RBCK1,RNF31,SLC25A28,TAPBPL,TAPBP,TRIM21,USP18	0
20	208	99	8	V$NGFIC_01	9.42e-05	ATP1B2,HYAL2,KCNN2,LRRC4,NDUFA4L2,PCDH17,PDGFB,TBX2	0.0319865
20	211	99	8	V$AP4_Q6_01	0.000104021	DLL4,HYAL2,KCNN2,MCAM,NDUFA4L2,PDGFB,RASL12,TRPC4	0.0319865
22	229	97	8	V$ELK1_01	0.000158634	DPP3,ESRRA,MAP4K2,NUDT22,PPP1CA,STX5,TRPT1,ZNF408	0.00975598
22	219	97	9	V$NRF2_01	1.7e-05	B3GAT3,FIBP,PRDX5,PRPF19,RAB1B,SYVN1,WDR74,ZDHHC5,ZNF408	0.00209106
22	213	97	7	V$SP1_Q6	0.000596512	BAD,C11orf68,DRAP1,MAP3K11,MAP4K2,RBM4B,RELA	0.0282196
22	228	97	11	V$PEA3_Q6	3.83e-07	DPP3,ESRRA,MAP4K2,MARK2,PLCB3,RAB1B,RPS6KA4,RTN3,STX5,TUT1,ZDHHC5	0.000179906
22	199	97	9	V$TEL2_Q6	7.89e-06	DPP3,ESRRA,FIBP,MAP3K11,MAP4K2,SYVN1,TIMM10,ZDHHC5,ZNF408	0.00121251
22	216	97	8	V$USF2_Q6	0.000105972	ARL2,CFL1,ESRRA,FADS3,MACROD1,SCYL1,TAF6L,TIMM10	0.00814661
22	220	97	8	V$SF1_Q6	0.000120341	C11orf68,DRAP1,ESRRA,MACROD1,MAP4K2,NDUFS8,OTUB1,PLCB3	0.00822332
22	156	97	7	V$MYC_Q2	8.88e-05	CFL1,ESRRA,FADS3,MACROD1,SCYL1,TAF6L,TIMM10	0.00779805
22	212	97	7	V$SP1_Q4_01	0.000580068	BAD,C11orf68,DRAP1,MAP3K11,MAP4K2,RBM4B,RELA	0.0282196
22	51	97	4	GKCGCNNNNNNNTGAYG_UNKNOWN	0.000384127	BRMS1,CCDC86,MRPL49,RCE1	0.0214762
22	111	97	5	TNCATNTCCYR_UNKNOWN	0.000925849	AAMP,MEN1,PPP2R5B,PRPF19,PSMC3	0.0399004
26	221	86	8	V$E47_01	5.27e-05	BRSK2,CHD5,DPYSL5,ELAVL3,HMP19,HRH3,KCNH2,RELL2	0.00686758
26	212	86	6	V$AP4_01	0.0017048	CCDC136,KCNH2,MAPK8IP1,MAPRE3,PCSK1,SNAP25	0.0499262
26	182	86	6	V$IK3_01	0.000777577	CHRNB2,GNAO1,KCNH2,MYT1,PSD,SLITRK1	0.0307151
26	211	86	7	V$CREBP1_Q2	0.000270231	ASPHD1,CHGB,GNG4,PCSK1,RUNDC3A,SCAMP5,SNAP25	0.0151084
26	207	86	7	V$MYOD_Q6	0.000240463	ELAVL3,HMP19,KCNH2,MANEAL,RIMS2,SLC12A5,SYT4	0.0151084
26	70	86	9	CAGNWMCNNNGAC_UNKNOWN	3.13e-10	CHGA,CHGB,CHRNB2,ELAVL3,MGAT5B,OGDHL,SLC12A5,SYT4,TMEM179	9.64e-08
26	208	86	6	V$ARNT_01	0.00154765	CELSR3,ELAVL3,NEUROD1,NMNAT2,OGDHL,SNAP25	0.0475901
26	90	86	15	V$NRSF_01	0	CHGA,CHRNB2,CRYBA2,ELAVL3,GDAP1L1,MGAT5B,OGDHL,PDZD7,RUNDC3A,SCAMP5,SEZ6,SLC12A5,SNAP25,SYT4,TMEM179	0
26	195	86	6	V$GCM_Q2	0.00111212	CAMK2N2,CHD5,GNAO1,KCNH6,NEUROD1,PSD	0.0379976
26	200	86	7	V$ATF1_Q6	0.000194763	ASPHD1,CHGB,NRXN1,PCSK1,RUNDC3A,SCAMP5,SNAP25	0.0149724
26	159	86	6	V$HNF3_Q6	0.000380959	GNAO1,GNAZ,HMP19,NMNAT2,SNAP25,VTN	0.017338
26	198	86	6	TGACGTCA_V$ATF3_Q6	0.00120301	ASPHD1,CHGB,PCSK1,RUNDC3A,SCAMP5,SNAP25	0.0389396
29	93	81	6	V$ETF_Q6	1.38e-05	CTNNBIP1,GNB1,KIAA2013,MRTO4,PHF13,ZBTB17	0.00283138
29	216	81	9	V$USF2_Q6	3.42e-06	ATAD3A,ATAD3B,ATP6V0B,B3GALT6,B4GALT2,MRTO4,NUDC,SLC25A33,ZNF593	0.00105249
29	156	81	9	V$MYC_Q2	2.25e-07	ATAD3A,ATAD3B,ATP6V0B,B3GALT6,B4GALT2,MRTO4,NUDC,SLC25A33,ZNF593	0.000138301
29	154	81	7	V$E2F_Q2	2.56e-05	B4GALT2,CTNNBIP1,FBXO2,FBXO44,GNB1,PUSL1,ZBTB48	0.00392952
30	216	74	7	V$USF2_Q6	0.000121487	AK2,ATP5F1,ATXN7L2,DNTTIP2,PPCS,RBBP4,TXNDC12	0.0373571
30	154	74	9	V$E2F_Q2	9.1e-08	ATPAF1,ATXN7L2,CAPZA1,LRRC41,MYCBP,RBBP4,SCMH1,YTHDF2,ZCCHC17	5.59e-05
36	219	64	9	V$NRF2_01	5.06e-07	EDC3,FBXO22,GTF2A2,LRRC49,SCAMP2,SEC11A,THAP10,TM2D3,VPS52	0.000311322
41	222	54	8	V$CREB_Q2	1.63e-06	AGPAT1,C6orf62,GNL1,NUDT3,PRR3,RING1,RNF5,TRIM39	0.000544333
41	223	54	6	V$CREB_Q4	0.000182319	AGPAT1,GNL1,PRR3,RING1,RNF5,TRIM39	0.016018
41	211	54	6	V$CREBP1_Q2	0.000134885	AGPAT1,GNL1,MRPS18B,PRR3,RING1,RNF5	0.0151835
41	203	54	6	V$AP2ALPHA_01	0.000109138	DDR1,GNL1,JARID2,PRR3,SLC39A7,ZFAND3	0.0151835
41	219	54	7	V$SREBP1_Q6	1.69e-05	CLIC1,DDR1,FOXP4,MRPS18B,PACSIN3,TBCC,ZBTB9	0.00345576
42	213	53	6	V$ETS1_B	0.000127804	EPN3,NME1,PPP1R9B,SLC39A11,SLC9A3R1,UBTF	0.0392997
42	211	53	6	V$ERR1_Q2	0.000121369	ATP5G1,EPN3,ITGA3,PHB,SPAG9,XYLT2	0.0392997
44	210	45	7	V$OCT1_01	3.68e-06	HIST1H2AC,HIST1H2AJ,HIST1H2BM,HIST2H2AB,HIST2H2AC,HIST2H2BE,HIST3H2A	0.000301077
44	57	45	3	V$AHR_01	0.00074877	HIST1H2AD,HIST1H2BF,HIST1H3D	0.0383745
44	215	45	6	V$OCT1_Q6	5.27e-05	HIST1H2AB,HIST1H2AC,HIST1H3B,HIST2H2AC,HIST3H2A,HIST3H2BB	0.00360247
44	213	45	8	V$OCT_C	2.78e-07	HIST1H2AB,HIST1H2AC,HIST1H2AM,HIST1H2BK,HIST1H3B,HIST2H2AC,HIST3H2A,HIST3H2BB	3.41e-05
44	215	45	9	V$OCT1_B	1.78e-08	HIST1H2AB,HIST1H2AC,HIST1H2AJ,HIST1H2BK,HIST1H2BM,HIST1H3B,HIST2H2AB,HIST2H2AC,HIST2H2BE	2.74e-06
44	208	45	9	V$OCT_Q6	1.34e-08	HIST1H2AB,HIST1H2AC,HIST1H2AJ,HIST1H2BK,HIST1H2BM,HIST1H3B,HIST2H2AB,HIST2H2AC,HIST2H2BE	2.74e-06
44	222	45	5	V$CREB_Q3	0.000624916	HIST2H2AB,HIST2H2AC,HIST2H2BE,HIST3H2A,HIST3H2BB	0.0349385
44	212	45	7	V$OCT1_Q5_01	3.92e-06	HIST1H2AB,HIST1H2AC,HIST1H2AJ,HIST1H2BK,HIST1H2BM,HIST1H3B,HIST2H2AC	0.000301077
44	59	45	35	KRCTCNNNNMANAGC_UNKNOWN	0	HIST1H1B,HIST1H1C,HIST1H1D,HIST1H1E,HIST1H1T,HIST1H2AB,HIST1H2AC,HIST1H2AD,HIST1H2AG,HIST1H2AJ,HIST1H2AK,HIST1H2AL,HIST1H2AM,HIST1H2BD,HIST1H2BE,HIST1H2BF,HIST1H2BG,HIST1H2BH,HIST1H2BJ,HIST1H2BK,HIST1H2BL,HIST1H2BM,HIST1H2BN,HIST1H3B,HIST1H3D,HIST1H3E,HIST1H3F,HIST1H3G,HIST1H3H,HIST1H3J,HIST2H2AB,HIST2H2AC,HIST2H2BE,HIST3H2A,HIST3H2BB	0
44	114	45	31	TTTNNANAGCYR_UNKNOWN	0	HIST1H1B,HIST1H1C,HIST1H1D,HIST1H1E,HIST1H1T,HIST1H2AB,HIST1H2AC,HIST1H2AD,HIST1H2AG,HIST1H2AK,HIST1H2AL,HIST1H2AM,HIST1H2BD,HIST1H2BE,HIST1H2BF,HIST1H2BG,HIST1H2BH,HIST1H2BJ,HIST1H2BK,HIST1H2BL,HIST1H2BN,HIST1H3B,HIST1H3D,HIST1H3F,HIST1H3H,HIST1H3J,HIST2H2AB,HIST2H2AC,HIST2H2BE,HIST3H2A,HIST3H2BB	0
45	148	45	6	V$MIF1_01	6.35e-06	C20orf85,DNAI1,DYDC2,FAM92B,TEKT2,VWA3B	0.00390632
45	201	45	6	V$RFX1_01	3.62e-05	CCDC33,CCDC65,DNAI1,DYDC2,FAM92B,TEKT2	0.0111281
51	200	27	4	V$E47_02	0.000499529	MLLT6,PSMD3,RAPGEFL1,THRA	0.0349804
51	100	27	3	V$CDPCR1_01	0.00085023	GRB7,PCGF2,THRA	0.0373494
51	30	27	3	V$PPARA_01	2.33e-05	CACNB1,MLLT6,RPL19	0.00716619
51	204	27	4	V$NFAT_Q6	0.000538257	FBXL20,LASP1,MRPL45,ORMDL3	0.0349804
51	215	27	4	V$FOXO1_02	0.000655769	GRB7,MLLT6,NR1D1,THRA	0.0349804
51	199	27	4	V$MTF1_Q4	0.000490167	FBXL20,MLLT6,MRPL45,RAPGEFL1	0.0349804
51	219	27	4	V$SREBP1_Q6	0.000702696	CACNB1,LASP1,NR1D1,PPP1R10	0.0349804
51	216	27	5	V$STAT_Q6	4.54e-05	AATF,DQX1,MRPL45,PSMD3,THRA	0.00931334
51	222	27	4	V$NF1_Q6_01	0.000739422	CACNB1,FBXL20,ORMDL3,STARD3	0.0349804
51	208	27	4	V$SP1_Q6_01	0.000579083	LASP1,PCGF2,PIP4K2B,SMARCE1	0.0349804
51	222	27	4	V$SP1_Q2_01	0.000739422	LASP1,PCGF2,PIP4K2B,THRA	0.0349804
51	217	27	4	V$VDR_Q6	0.000678944	DQX1,FBXL20,NR1D1,PCGF2	0.0349804
51	267	27	6	CCCNNGGGAR_V$OLF1_01	8.35e-06	LASP1,MLLT6,PCGF2,RAPGEFL1,SMARCE1,THRA	0.00513709
52	232	24	5	V$BACH2_01	3.5e-05	BLMH,DUSP14,NLK,RAB34,TAF15	0.0107502
52	220	24	4	V$MAF_Q6	0.000448645	FLOT2,NLK,PHF12,TMEM97	0.0465997
52	225	24	4	V$CACCCBINDINGFACTOR_Q6	0.000488405	BLMH,DUSP14,GIT1,PHF12	0.0465997
52	233	24	4	V$EGR_Q6	0.000557174	NLK,PHF12,TRAF4,UNC119	0.0465997
52	201	24	4	V$CP2_02	0.000318485	ANKRD13B,FLOT2,NEK8,TRAF4	0.0465997
52	244	24	4	GTGGGTGK_UNKNOWN	0.000662665	AARSD1,ANKRD13B,BLMH,GIT1	0.0465997
56	198	21	7	V$LEF1_Q2	8.45e-09	GAB2,NARS2,NDUFC2,PAK1,PRKRIR,TSKU,UCP2	5.19e-06

## Sheet: M5. SAMBA
Module_Number	# of gene in function	# of gene in module	# of common gene	Description	p-value	related_gene	adjusted_p-value
2	58	246	8	V$E2F_01	6.08235e-06	E2F1,E2F7,H2AFX,HIST1H2AM,HIST1H2BK,MCM2,SMC4,SYNGR4	0.000170029
2	190	246	22	V$E2F_02	1.46372e-12	ARHGAP11A,ATAD2,CDC25A,CDC6,CLSPN,E2F1,E2F7,E2F8,EZH2,H2AFZ,HIST1H2BK,HOXC10,KIAA0101,MCM2,PAQR4,PKMYT1,POLE2,RRM2,STMN1,SYNGR4,WDR62,ZNF367	9.00187e-11
2	209	246	12	V$NFY_Q6	0.000263211	BUB1,CENPF,CIT,CKS2,E2F8,IBSP,LHX1,NEK2,RACGAP1,TDO2,TOP2A,TTK	0.00674478
2	211	246	12	V$NFY_01	0.000287233	CDC25A,CIT,CKS2,KIF23,LHX1,NEK2,PLK1,RACGAP1,SGOL2,STMN1,TACC3,TDO2	0.00706592
2	183	246	19	V$E2F_Q3	3.47652e-10	ARHGAP11A,ATAD2,CDC25A,CDC6,E2F1,E2F7,E2F8,EZH2,H2AFZ,HIST1H2BK,KIF15,MCM2,PAQR4,PKMYT1,PLK4,POLE2,RAD51,STMN1,ZNF367	1.25768e-08
2	191	246	24	V$E2F_Q4	2.13163e-14	ARHGAP11A,ATAD2,CDC25A,CDC6,CDT1,CLSPN,E2F1,E2F7,E2F8,EZH2,H2AFZ,HIST1H2BK,HOXC10,KIAA0101,MCM2,PAQR4,PKMYT1,POLE2,RAD51,RRM2,STMN1,SYNGR4,WDR62,ZNF367	4.36984e-12
2	189	246	24	V$E2F_Q6	1.67644e-14	ARHGAP11A,ATAD2,CDC25A,CDC6,CDT1,CLSPN,E2F1,E2F7,E2F8,EZH2,H2AFZ,HIST1H2BK,HOXC10,KIAA0101,MCM2,PAQR4,PKMYT1,POLE2,RAD51,RRM2,STMN1,SYNGR4,WDR62,ZNF367	4.36984e-12
2	206	246	24	V$E2F1_Q3	1.16684e-13	ARHGAP11A,ATAD2,CDC25A,CDC6,CLSPN,E2F1,E2F7,E2F8,EZH2,H2AFZ,HIST1H2BK,HOXC10,KIAA0101,KIF15,MCM2,PAQR4,PKMYT1,PLK4,POLE2,RRM2,STMN1,SYNGR4,WDR62,ZNF367	1.39175e-11
2	197	246	13	V$E2F1_Q4	3.55172e-05	CDC6,CIT,CLSPN,E2F1,E2F7,E2F8,EZH2,MELK,PKMYT1,POLE2,RAD51,SLC30A3,STMN1	0.000949699
2	188	246	23	V$E2F1_Q6	1.3578e-13	ARHGAP11A,ATAD2,CDC25A,CDC6,CDT1,CLSPN,E2F1,E2F7,E2F8,EZH2,H2AFZ,HIST1H2BK,HOXC10,KIAA0101,MCM2,PAQR4,PKMYT1,POLE2,RRM2,STMN1,SYNGR4,WDR62,ZNF367	1.39175e-11
2	194	246	17	V$E2F_03	3.93482e-08	ATAD2,CDC25A,CDC6,E2F1,E2F7,E2F8,EZH2,H2AFZ,KIAA0101,MCM2,MELK,PAQR4,PKMYT1,PLK4,RAD51,STMN1,ZNF367	1.20996e-06
2	190	246	22	V$E2F1DP1_01	1.46372e-12	ARHGAP11A,ATAD2,CDC25A,CDC6,CLSPN,E2F1,E2F7,E2F8,EZH2,H2AFZ,HIST1H2BK,HOXC10,KIAA0101,MCM2,PAQR4,PKMYT1,POLE2,RRM2,STMN1,SYNGR4,WDR62,ZNF367	9.00187e-11
2	190	246	22	V$E2F1DP2_01	1.46372e-12	ARHGAP11A,ATAD2,CDC25A,CDC6,CLSPN,E2F1,E2F7,E2F8,EZH2,H2AFZ,HIST1H2BK,HOXC10,KIAA0101,MCM2,PAQR4,PKMYT1,POLE2,RRM2,STMN1,SYNGR4,WDR62,ZNF367	9.00187e-11
2	193	246	22	V$E2F4DP1_01	2.01494e-12	ARHGAP11A,ATAD2,CDC25A,CDC6,CLSPN,E2F1,E2F7,E2F8,EZH2,H2AFZ,HIST1H2BK,HOXC10,KIAA0101,MCM2,PAQR4,PKMYT1,POLE2,RRM2,STMN1,SYNGR4,WDR62,ZNF367	1.12654e-10
2	190	246	22	V$E2F4DP2_01	1.46372e-12	ARHGAP11A,ATAD2,CDC25A,CDC6,CLSPN,E2F1,E2F7,E2F8,EZH2,H2AFZ,HIST1H2BK,HOXC10,KIAA0101,MCM2,PAQR4,PKMYT1,POLE2,RRM2,STMN1,SYNGR4,WDR62,ZNF367	9.00187e-11
2	190	246	24	V$E2F1DP1RB_01	1.88738e-14	ARHGAP11A,ATAD2,CDC25A,CDC6,CDT1,CLSPN,E2F1,E2F7,E2F8,EZH2,H2AFZ,HIST1H2BK,HOXC10,KIAA0101,MCM2,PAQR4,PKMYT1,POLE2,RAD51,RRM2,STMN1,SYNGR4,WDR62,ZNF367	4.36984e-12
2	217	246	11	V$NFY_Q6_01	0.00131808	CDC25A,CIT,E2F8,HIST1H2BK,HIST1H3C,KIF20A,NEK2,PLK1,RACGAP1,STMN1,SYNGR4	0.0311777
2	193	246	21	V$E2F_Q3_01	1.60826e-11	ARHGAP11A,ATAD2,CDC25A,CDC6,E2F1,E2F7,E2F8,EZH2,H2AFZ,HIST1H2BK,HOXC10,KIAA0101,MCM2,MELK,PAQR4,PKMYT1,POLE2,RAD51,STMN1,WDR62,ZNF367	7.06485e-10
2	196	246	21	V$E2F_Q4_01	2.16289e-11	ARHGAP11A,ATAD2,CDC25A,CDC6,E2F1,E2F7,E2F8,EZH2,H2AFZ,HOXC10,KIAA0101,MCM2,MELK,PAQR4,PKMYT1,PLK4,POLE2,RAD51,STMN1,WDR62,ZNF367	8.86786e-10
2	193	246	21	V$E2F_Q6_01	1.60826e-11	ARHGAP11A,ATAD2,CDC25A,CDC6,E2F1,E2F7,E2F8,EZH2,H2AFZ,KIAA0101,MCM2,MELK,NKX2-2,PAQR4,PKMYT1,PLK4,POLE2,RAD51,RRM2,STMN1,ZNF367	7.06485e-10
2	186	246	20	V$E2F1_Q4_01	6.19639e-11	ARHGAP11A,ATAD2,CDC25A,CDC6,E2F1,E2F8,EZH2,H2AFZ,HIST1H2BK,HOXC10,KIAA0101,MCM2,MELK,PAQR4,PKMYT1,POLE2,RAD51,STMN1,WDR62,ZNF367	2.38174e-09
2	191	246	18	V$E2F1_Q6_01	4.90662e-09	ARHGAP11A,ATAD2,CDC25A,CLSPN,E2F1,E2F8,ESPL1,EZH2,HIST1H2BK,HOXC10,MCM2,PAQR4,PKMYT1,POLE2,RAD51,STMN1,SYNGR4,ZNF367	1.58819e-07
2	59	246	15	KRCTCNNNNMANAGC_UNKNOWN	4.30767e-14	HIST1H2AD,HIST1H2AJ,HIST1H2AL,HIST1H2AM,HIST1H2BD,HIST1H2BE,HIST1H2BF,HIST1H2BH,HIST1H2BK,HIST1H2BL,HIST1H3C,HIST1H3D,HIST1H3H,HIST1H3J,UBE2C	6.62304e-12
2	114	246	15	TTTNNANAGCYR_UNKNOWN	9.74714e-10	HIST1H2AD,HIST1H2AL,HIST1H2AM,HIST1H2BD,HIST1H2BE,HIST1H2BF,HIST1H2BH,HIST1H2BK,HIST1H2BL,HIST1H3C,HIST1H3D,HIST1H3H,HIST1H3J,LHX2,ONECUT2	3.33027e-08
2	133	246	18	SGCGSSAAA_V$E2F1DP2_01	1.20488e-11	ATAD2,CDC25A,CDC6,CLSPN,E2F1,E2F8,H2AFZ,HIST1H2BK,HOXC10,KIAA0101,MCM2,PAQR4,PKMYT1,POLE2,RRM2,SYNGR4,WDR62,ZNF367	6.17501e-10
3	58	277	7	V$E2F_01	0.000119875	E2F1,E2F7,H2AFX,HIST1H2AM,HIST1H2BK,PCNA,SYNGR4	0.00263297
3	190	277	19	V$E2F_02	4.79473e-09	ARHGAP11A,CDC25A,CDC6,CLSPN,E2F1,E2F7,E2F8,EZH2,HIST1H2BK,HOXC10,KIAA0101,PAQR4,PCNA,PKMYT1,POLE2,RRM2,SYNGR4,WDR62,ZNF367	2.94876e-07
3	207	277	14	V$IRF1_01	5.00817e-05	BST2,CXCL10,CXCL11,DDX58,EPYC,IFNB1,IL27,IRF9,ISG15,PITX1,SLAMF8,TAP1,USP18,XAF1	0.00118462
3	106	277	8	V$IRF2_01	0.0010257	BST2,CXCL10,DDX58,IFNB1,IL27,TAP1,USP18,XAF1	0.0203486
3	209	277	12	V$NFY_Q6	0.000761863	BUB1,CENPF,CIT,CKS2,E2F8,HIST1H3B,IBSP,NEK2,RACGAP1,TDO2,TOP2A,TTK	0.0156182
3	212	277	18	V$ISRE_01	1.54401e-07	BATF2,BST2,CXCL10,CXCL11,DDX58,EPSTI1,IFI44,IFIH1,IFIT2,IFIT3,IFNB1,IL27,IRF9,ISG15,RAD51AP1,USP18,XAF1,ZBP1	5.58568e-06
3	183	277	16	V$E2F_Q3	5.1649e-07	ARHGAP11A,CDC25A,CDC6,E2F1,E2F7,E2F8,EZH2,HIST1H2BK,KIF15,PAQR4,PCNA,PKMYT1,PLK4,POLE2,RAD51,ZNF367	1.6718e-05
3	191	277	21	V$E2F_Q4	1.23213e-10	ARHGAP11A,CDC25A,CDC6,CDT1,CLSPN,E2F1,E2F7,E2F8,EZH2,HIST1H2BK,HOXC10,KIAA0101,PAQR4,PCNA,PKMYT1,POLE2,RAD51,RRM2,SYNGR4,WDR62,ZNF367	1.8944e-08
3	189	277	21	V$E2F_Q6	1.00974e-10	ARHGAP11A,CDC25A,CDC6,CDT1,CLSPN,E2F1,E2F7,E2F8,EZH2,HIST1H2BK,HOXC10,KIAA0101,PAQR4,PCNA,PKMYT1,POLE2,RAD51,RRM2,SYNGR4,WDR62,ZNF367	1.8944e-08
3	206	277	21	V$E2F1_Q3	5.06984e-10	ARHGAP11A,CDC25A,CDC6,CLSPN,E2F1,E2F7,E2F8,EZH2,HIST1H2BK,HOXC10,KIAA0101,KIF15,PAQR4,PCNA,PKMYT1,PLK4,POLE2,RRM2,SYNGR4,WDR62,ZNF367	6.23591e-08
3	197	277	12	V$E2F1_Q4	0.000450339	CDC6,CIT,CLSPN,E2F1,E2F7,E2F8,EZH2,MELK,PCNA,PKMYT1,POLE2,RAD51	0.0095503
3	188	277	20	V$E2F1_Q6	6.23463e-10	ARHGAP11A,CDC25A,CDC6,CDT1,CLSPN,E2F1,E2F7,E2F8,EZH2,HIST1H2BK,HOXC10,KIAA0101,PAQR4,PCNA,PKMYT1,POLE2,RRM2,SYNGR4,WDR62,ZNF367	6.3905e-08
3	212	277	15	V$IRF7_01	1.58836e-05	BATF2,BST2,CXCL10,DDX58,EPSTI1,HOXC10,IFIT2,IFNB1,IL27,ISG15,OASL,PARP12,TAP1,USP18,XAF1	0.000407017
3	194	277	13	V$E2F_03	0.000101951	CDC25A,CDC6,E2F1,E2F7,E2F8,EZH2,KIAA0101,MELK,PAQR4,PKMYT1,PLK4,RAD51,ZNF367	0.00232221
3	207	277	15	V$ICSBP_Q6	1.19509e-05	BATF2,BST2,HAPLN1,IFI35,IFI44,IFIH1,IFIT3,IFNB1,IL27,ISG15,PARP12,RAD51AP1,TAP1,USP18,ZBP1	0.000319557
3	190	277	19	V$E2F1DP1_01	4.79473e-09	ARHGAP11A,CDC25A,CDC6,CLSPN,E2F1,E2F7,E2F8,EZH2,HIST1H2BK,HOXC10,KIAA0101,PAQR4,PCNA,PKMYT1,POLE2,RRM2,SYNGR4,WDR62,ZNF367	2.94876e-07
3	190	277	19	V$E2F1DP2_01	4.79473e-09	ARHGAP11A,CDC25A,CDC6,CLSPN,E2F1,E2F7,E2F8,EZH2,HIST1H2BK,HOXC10,KIAA0101,PAQR4,PCNA,PKMYT1,POLE2,RRM2,SYNGR4,WDR62,ZNF367	2.94876e-07
3	193	277	19	V$E2F4DP1_01	6.22299e-09	ARHGAP11A,CDC25A,CDC6,CLSPN,E2F1,E2F7,E2F8,EZH2,HIST1H2BK,HOXC10,KIAA0101,PAQR4,PCNA,PKMYT1,POLE2,RRM2,SYNGR4,WDR62,ZNF367	3.18928e-07
3	190	277	19	V$E2F4DP2_01	4.79473e-09	ARHGAP11A,CDC25A,CDC6,CLSPN,E2F1,E2F7,E2F8,EZH2,HIST1H2BK,HOXC10,KIAA0101,PAQR4,PCNA,PKMYT1,POLE2,RRM2,SYNGR4,WDR62,ZNF367	2.94876e-07
3	190	277	21	V$E2F1DP1RB_01	1.11577e-10	ARHGAP11A,CDC25A,CDC6,CDT1,CLSPN,E2F1,E2F7,E2F8,EZH2,HIST1H2BK,HOXC10,KIAA0101,PAQR4,PCNA,PKMYT1,POLE2,RAD51,RRM2,SYNGR4,WDR62,ZNF367	1.8944e-08
3	204	277	15	V$IRF_Q6	1.00307e-05	BATF2,BST2,CD80,CXCL10,HAPLN1,IFI35,IFI44,IFIT2,IFNB1,IRF9,ISG15,PARP12,RAD51AP1,UBE2L6,ZBP1	0.000280404
3	193	277	18	V$E2F_Q3_01	3.66923e-08	ARHGAP11A,CDC25A,CDC6,E2F1,E2F7,E2F8,EZH2,HIST1H2BK,HOXC10,KIAA0101,MELK,PAQR4,PCNA,PKMYT1,POLE2,RAD51,WDR62,ZNF367	1.73583e-06
3	196	277	18	V$E2F_Q4_01	4.65832e-08	ARHGAP11A,CDC25A,CDC6,E2F1,E2F7,E2F8,EZH2,HOXC10,KIAA0101,MELK,PAQR4,PCNA,PKMYT1,PLK4,POLE2,RAD51,WDR62,ZNF367	2.04634e-06
3	193	277	17	V$E2F_Q6_01	2.03288e-07	ARHGAP11A,CDC25A,CDC6,E2F1,E2F7,E2F8,EZH2,KIAA0101,MELK,PAQR4,PCNA,PKMYT1,PLK4,POLE2,RAD51,RRM2,ZNF367	6.94568e-06
3	186	277	17	V$E2F1_Q4_01	1.19034e-07	ARHGAP11A,CDC25A,CDC6,E2F1,E2F8,EZH2,HIST1H2BK,HOXC10,KIAA0101,MELK,PAQR4,PCNA,PKMYT1,POLE2,RAD51,WDR62,ZNF367	4.57537e-06
3	191	277	16	V$E2F1_Q6_01	9.18391e-07	ARHGAP11A,CDC25A,CLSPN,E2F1,E2F8,ESPL1,EZH2,HIST1H2BK,HOXC10,PAQR4,PCNA,PKMYT1,POLE2,RAD51,SYNGR4,ZNF367	2.82405e-05
3	59	277	13	KRCTCNNNNMANAGC_UNKNOWN	7.136e-11	HIST1H1B,HIST1H2AJ,HIST1H2AL,HIST1H2AM,HIST1H2BE,HIST1H2BH,HIST1H2BK,HIST1H3B,HIST1H3C,HIST1H3H,HIST1H3J,HIST2H2AC,UBE2C	1.8944e-08
3	114	277	12	TTTNNANAGCYR_UNKNOWN	2.02174e-06	HIST1H1B,HIST1H2AL,HIST1H2AM,HIST1H2BE,HIST1H2BH,HIST1H2BK,HIST1H3B,HIST1H3C,HIST1H3H,HIST1H3J,HIST2H2AC,LHX2	5.9208e-05
3	133	277	16	SGCGSSAAA_V$E2F1DP2_01	5.69782e-09	CDC25A,CDC6,CLSPN,E2F1,E2F8,HIST1H2BK,HOXC10,KIAA0101,PAQR4,PCNA,PKMYT1,POLE2,RRM2,SYNGR4,WDR62,ZNF367	3.1856e-07
3	163	277	16	STTTCRNTTT_V$IRF_Q6	1.05112e-07	BATF2,BST2,CXCL10,DDX58,EPSTI1,IFI44,IFIT2,IFIT3,IFNB1,IL27,ISG15,PSME2,TAP1,USP18,XAF1,ZBP1	4.3096e-06
4	190	232	12	V$E2F1DP1RB_01	6.17385e-05	CDC6,CDT1,CLSPN,E2F1,E2F7,E2F8,HS6ST3,KIAA0101,PKMYT1,RAD51,RET,RRM2	0.0379692
5	190	264	12	V$E2F_02	0.000208939	CDC6,CLSPN,E2F1,E2F7,E2F8,EZH2,HOXC10,HS6ST3,KIAA0101,PAQR4,PKMYT1,RRM2	0.00990385
5	209	264	14	V$NFY_Q6	3.2932e-05	BUB1,CENPF,COL1A1,CRABP2,E2F8,HIST1H3B,IBSP,KCNJ13,LHX1,NEK2,RACGAP1,TDO2,TOP2A,TTK	0.00656781
5	191	264	13	V$E2F_Q4	5.33968e-05	CDC6,CLSPN,E2F1,E2F7,E2F8,EZH2,HOXC10,HS6ST3,KIAA0101,PAQR4,PKMYT1,RAD51,RRM2	0.00656781
5	189	264	13	V$E2F_Q6	4.78914e-05	CDC6,CLSPN,E2F1,E2F7,E2F8,EZH2,HOXC10,HS6ST3,KIAA0101,PAQR4,PKMYT1,RAD51,RRM2	0.00656781
5	206	264	13	V$E2F1_Q3	0.000115313	CDC6,CLSPN,E2F1,E2F7,E2F8,EZH2,HOXC10,HS6ST3,KIAA0101,KIF15,PAQR4,PKMYT1,RRM2	0.00990385
5	188	264	12	V$E2F1_Q6	0.000189347	CDC6,CLSPN,E2F1,E2F7,E2F8,EZH2,HOXC10,HS6ST3,KIAA0101,PAQR4,PKMYT1,RRM2	0.00990385
5	190	264	12	V$E2F1DP1_01	0.000208939	CDC6,CLSPN,E2F1,E2F7,E2F8,EZH2,HOXC10,HS6ST3,KIAA0101,PAQR4,PKMYT1,RRM2	0.00990385
5	190	264	12	V$E2F1DP2_01	0.000208939	CDC6,CLSPN,E2F1,E2F7,E2F8,EZH2,HOXC10,HS6ST3,KIAA0101,PAQR4,PKMYT1,RRM2	0.00990385
5	193	264	12	V$E2F4DP1_01	0.000241557	CDC6,CLSPN,E2F1,E2F7,E2F8,EZH2,HOXC10,HS6ST3,KIAA0101,PAQR4,PKMYT1,RRM2	0.00990385
5	190	264	12	V$E2F4DP2_01	0.000208939	CDC6,CLSPN,E2F1,E2F7,E2F8,EZH2,HOXC10,HS6ST3,KIAA0101,PAQR4,PKMYT1,RRM2	0.00990385
5	190	264	13	V$E2F1DP1RB_01	5.0579e-05	CDC6,CLSPN,E2F1,E2F7,E2F8,EZH2,HOXC10,HS6ST3,KIAA0101,PAQR4,PKMYT1,RAD51,RRM2	0.00656781
5	193	264	12	V$E2F_Q3_01	0.000241557	CDC6,E2F1,E2F7,E2F8,EZH2,HOXC10,HS6ST3,KIAA0101,MELK,PAQR4,PKMYT1,RAD51	0.00990385
5	196	264	11	V$E2F_Q4_01	0.00102267	CDC6,E2F1,E2F7,E2F8,EZH2,HOXC10,KIAA0101,MELK,PAQR4,PKMYT1,RAD51	0.0369965
5	193	264	12	V$E2F_Q6_01	0.000241557	CDC6,E2F1,E2F7,E2F8,EZH2,KIAA0101,MELK,NKX2-2,PAQR4,PKMYT1,RAD51,RRM2	0.00990385
5	59	264	10	KRCTCNNNNMANAGC_UNKNOWN	1.06352e-07	GBX2,HIST1H2AD,HIST1H2AJ,HIST1H2AL,HIST1H2BH,HIST1H3B,HIST1H3C,HIST1H3G,HIST1H3J,UBE2C	6.54067e-05
5	114	264	8	TTTNNANAGCYR_UNKNOWN	0.00120948	HIST1H2AD,HIST1H2AL,HIST1H2BH,HIST1H3B,HIST1H3C,HIST1H3J,OLR1,ONECUT2	0.0413237
5	133	264	9	SGCGSSAAA_V$E2F1DP2_01	0.000787158	CDC6,CLSPN,E2F1,E2F8,HOXC10,KIAA0101,PAQR4,PKMYT1,RRM2	0.0302564
6	59	288	8	KRCTCNNNNMANAGC_UNKNOWN	2.17732e-05	HIST1H2AJ,HIST1H2AL,HIST1H2BJ,HIST1H3C,HIST1H3D,HIST1H3H,HIST1H3J,HIST3H2BB	0.0133905
8	190	266	21	V$E2F_02	5.22751e-11	ARHGAP11A,ATAD2,C11orf30,CDC25A,CDC6,CLSPN,E2F1,E2F7,E2F8,EZH2,H2AFZ,KIAA0101,MCM2,MCM4,PAQR4,PKMYT1,RET,RRM2,SYNGR4,WDR62,ZNF367	3.57213e-09
8	209	266	13	V$NFY_Q6	0.000143664	BRIP1,BUB1,CENPF,CIT,CKS2,E2F8,HIST1H3B,IBSP,LRP8,NEK2,RACGAP1,TOP2A,TTK	0.00420731
8	183	266	18	V$E2F_Q3	8.49881e-09	ARHGAP11A,ATAD2,CDC25A,CDC6,E2F1,E2F7,E2F8,EZH2,H2AFZ,KIF15,MCM2,MCM4,PAQR4,PKMYT1,PLK4,PPME1,RAD51,ZNF367	3.48451e-07
8	191	266	22	V$E2F_Q4	7.79499e-12	ARHGAP11A,ATAD2,C11orf30,CDC25A,CDC6,CDT1,CLSPN,E2F1,E2F7,E2F8,EZH2,H2AFZ,KIAA0101,MCM2,MCM4,PAQR4,PKMYT1,RAD51,RRM2,SYNGR4,WDR62,ZNF367	1.59797e-09
8	189	266	22	V$E2F_Q6	6.30318e-12	ARHGAP11A,ATAD2,C11orf30,CDC25A,CDC6,CDT1,CLSPN,E2F1,E2F7,E2F8,EZH2,H2AFZ,KIAA0101,MCM2,MCM4,PAQR4,PKMYT1,RAD51,RRM2,SYNGR4,WDR62,ZNF367	1.59797e-09
8	206	266	21	V$E2F1_Q3	2.40366e-10	ARHGAP11A,ATAD2,C11orf30,CDC25A,CDC6,CLSPN,E2F1,E2F7,E2F8,EZH2,H2AFZ,KIAA0101,KIF15,MCM2,PAQR4,PKMYT1,PLK4,RRM2,SYNGR4,WDR62,ZNF367	1.34387e-08
8	197	266	12	V$E2F1_Q4	0.00031246	C11orf30,CDC6,CIT,CLSPN,E2F1,E2F7,E2F8,EZH2,MCM4,MELK,PKMYT1,RAD51	0.00873469
8	188	266	21	V$E2F1_Q6	4.27202e-11	ARHGAP11A,ATAD2,C11orf30,CDC25A,CDC6,CDT1,CLSPN,E2F1,E2F7,E2F8,EZH2,H2AFZ,KIAA0101,MCM2,MCM4,PAQR4,PKMYT1,RRM2,SYNGR4,WDR62,ZNF367	3.57213e-09
8	194	266	18	V$E2F_03	2.13064e-08	ATAD2,CDC25A,CDC6,E2F1,E2F7,E2F8,EZH2,H2AFZ,KIAA0101,MCM2,MCM4,MELK,PAQR4,PKMYT1,PLK4,RAD51,RET,ZNF367	7.70791e-07
8	190	266	21	V$E2F1DP1_01	5.22751e-11	ARHGAP11A,ATAD2,C11orf30,CDC25A,CDC6,CLSPN,E2F1,E2F7,E2F8,EZH2,H2AFZ,KIAA0101,MCM2,MCM4,PAQR4,PKMYT1,RET,RRM2,SYNGR4,WDR62,ZNF367	3.57213e-09
8	190	266	21	V$E2F1DP2_01	5.22751e-11	ARHGAP11A,ATAD2,C11orf30,CDC25A,CDC6,CLSPN,E2F1,E2F7,E2F8,EZH2,H2AFZ,KIAA0101,MCM2,MCM4,PAQR4,PKMYT1,RET,RRM2,SYNGR4,WDR62,ZNF367	3.57213e-09
8	193	266	21	V$E2F4DP1_01	7.04166e-11	ARHGAP11A,ATAD2,C11orf30,CDC25A,CDC6,CLSPN,E2F1,E2F7,E2F8,EZH2,H2AFZ,KIAA0101,MCM2,MCM4,PAQR4,PKMYT1,RET,RRM2,SYNGR4,WDR62,ZNF367	4.33062e-09
8	190	266	21	V$E2F4DP2_01	5.22751e-11	ARHGAP11A,ATAD2,C11orf30,CDC25A,CDC6,CLSPN,E2F1,E2F7,E2F8,EZH2,H2AFZ,KIAA0101,MCM2,MCM4,PAQR4,PKMYT1,RET,RRM2,SYNGR4,WDR62,ZNF367	3.57213e-09
8	190	266	22	V$E2F1DP1RB_01	7.01195e-12	ARHGAP11A,ATAD2,C11orf30,CDC25A,CDC6,CDT1,CLSPN,E2F1,E2F7,E2F8,EZH2,H2AFZ,KIAA0101,MCM2,PAQR4,PKMYT1,RAD51,RET,RRM2,SYNGR4,WDR62,ZNF367	1.59797e-09
8	198	266	11	V$LEF1_Q2	0.0011803	COL11A1,GAB2,IQGAP3,LRP8,NARS2,NDUFC2,PAK1,PRKRIR,RET,RSF1,SYT13	0.0315602
8	193	266	19	V$E2F_Q3_01	3.19071e-09	ARHGAP11A,ATAD2,CDC25A,CDC6,E2F1,E2F7,E2F8,EZH2,GATA3,H2AFZ,KIAA0101,MCM2,MCM4,MELK,PAQR4,PKMYT1,RAD51,WDR62,ZNF367	1.40163e-07
8	196	266	20	V$E2F_Q4_01	6.42305e-10	ARHGAP11A,ATAD2,CDC25A,CDC6,E2F1,E2F7,E2F8,EZH2,GATA3,H2AFZ,KIAA0101,MCM2,MCM4,MELK,PAQR4,PKMYT1,PLK4,RAD51,WDR62,ZNF367	3.29181e-08
8	193	266	19	V$E2F_Q6_01	3.19071e-09	ARHGAP11A,ATAD2,CDC25A,CDC6,E2F1,E2F7,E2F8,EZH2,H2AFZ,KIAA0101,MCM2,MCM4,MELK,PAQR4,PKMYT1,PLK4,RAD51,RRM2,ZNF367	1.40163e-07
8	186	266	18	V$E2F1_Q4_01	1.09938e-08	ARHGAP11A,ATAD2,CDC25A,CDC6,E2F1,E2F8,EZH2,GATA3,H2AFZ,KIAA0101,MCM2,MCM4,MELK,PAQR4,PKMYT1,RAD51,WDR62,ZNF367	4.22576e-07
8	191	266	15	V$E2F1_Q6_01	2.74178e-06	ARHGAP11A,ATAD2,CDC25A,CLSPN,E2F1,E2F8,ESPL1,EZH2,MCM2,MCM4,PAQR4,PKMYT1,RAD51,SYNGR4,ZNF367	9.36773e-05
8	59	266	7	KRCTCNNNNMANAGC_UNKNOWN	0.000104011	HIST1H2AJ,HIST1H2BH,HIST1H3B,HIST1H3C,HIST1H3G,HIST1H3J,UBE2C	0.00319834
8	133	266	18	SGCGSSAAA_V$E2F1DP2_01	4.4291e-11	ATAD2,C11orf30,CDC25A,CDC6,CLSPN,E2F1,E2F8,H2AFZ,KIAA0101,MCM2,MCM4,PAQR4,PKMYT1,RET,RRM2,SYNGR4,WDR62,ZNF367	3.57213e-09
9	200	282	12	V$BRN2_01	0.000604401	ANLN,CCND1,CHN2,CTNND2,FGFR3,GNAO1,IQGAP3,MYT1,NCAM2,SLC6A4,TSPAN13,USP32	0.0285928
9	183	282	11	V$E2F_Q3	0.000997691	ASCL1,CDC6,CTNND2,E2F1,E2F7,E2F8,INSM1,PKMYT1,RAD51,SLC6A4,TBX3	0.0438271
9	191	282	12	V$E2F_Q4	0.000399937	CDC6,CLSPN,CTNND2,E2F1,E2F7,E2F8,INSM1,KIAA0101,PKMYT1,RAD51,RRM2,SLC6A4	0.0257367
9	189	282	12	V$E2F_Q6	0.000363514	CDC6,CLSPN,CTNND2,E2F1,E2F7,E2F8,INSM1,KIAA0101,PKMYT1,RAD51,RRM2,SLC6A4	0.0257367
9	197	282	12	V$E2F1_Q4	0.000528244	CDC6,CLSPN,CTNND2,E2F1,E2F7,E2F8,INSM1,PKMYT1,PRRT2,RAD51,SLC6A4,TRIM3	0.0270725
9	194	282	12	V$E2F_03	0.000460331	CDC6,E2F1,E2F7,E2F8,KIAA0101,NRIP3,PKMYT1,PRRT2,RAD51,RET,TBX3,TLE3	0.0257367
9	190	282	12	V$E2F1DP1RB_01	0.000381358	CDC6,CLSPN,E2F1,E2F7,E2F8,KIAA0101,PKMYT1,RAD51,RET,RRM2,SLC6A4,TLE3	0.0257367
9	185	282	12	V$PIT1_Q6	0.000299032	CCND1,CHN2,FGFR3,GNAO1,HMP19,HPN,IBSP,INHBA,PAX2,SLC7A8,SOX12,SPAG5	0.0257367
9	193	282	12	V$E2F_Q3_01	0.000439399	CDC6,CTNND2,E2F1,E2F7,E2F8,GATA3,INSM1,KIAA0101,PKMYT1,RAD51,SLC6A4,TBX3	0.0257367
9	193	282	12	V$E2F_Q6_01	0.000439399	CDC6,CTNND2,E2F1,E2F7,E2F8,KIAA0101,PKMYT1,RAD51,RRM2,SLC6A4,TBX3,TLE3	0.0257367
9	59	282	9	KRCTCNNNNMANAGC_UNKNOWN	2.04277e-06	HIST1H1T,HIST1H2AC,HIST1H2AJ,HIST1H2AM,HIST1H2BD,HIST1H2BE,HIST2H2AC,HIST2H2BE,UBE2C	0.000628151
10	190	269	15	V$E2F_02	2.9491e-06	ARHGAP11A,ATAD2,CDC6,CLSPN,E2F1,E2F7,E2F8,EZH2,KIAA0101,MCM4,NELL2,PAQR4,PKMYT1,PRKDC,ZNF367	0.000195567
10	209	269	12	V$NFY_Q6	0.000588741	BUB1,CENPF,CIT,E2F8,HIST1H3B,IBSP,NEK2,SIX4,SLC39A4,TDO2,TOP2A,TTK	0.0172417
10	183	269	12	V$E2F_Q3	0.000175197	ARHGAP11A,ATAD2,CDC6,E2F1,E2F7,E2F8,EZH2,MCM4,PAQR4,PKMYT1,PRKDC,ZNF367	0.00567085
10	191	269	15	V$E2F_Q4	3.14742e-06	ARHGAP11A,ATAD2,CDC6,CLSPN,E2F1,E2F7,E2F8,EZH2,KIAA0101,MCM4,NELL2,PAQR4,PKMYT1,PRKDC,ZNF367	0.000195567
10	189	269	15	V$E2F_Q6	2.76204e-06	ARHGAP11A,ATAD2,CDC6,CLSPN,E2F1,E2F7,E2F8,EZH2,KIAA0101,MCM4,NELL2,PAQR4,PKMYT1,PRKDC,ZNF367	0.000195567
10	206	269	13	V$E2F1_Q3	0.000139019	ARHGAP11A,ATAD2,CDC6,CLSPN,E2F1,E2F7,E2F8,EZH2,KIAA0101,NELL2,PAQR4,PKMYT1,ZNF367	0.00474982
10	197	269	11	V$E2F1_Q4	0.00123992	CDC6,CIT,CLSPN,E2F1,E2F7,E2F8,EZH2,MCM4,MELK,PKMYT1,PRKDC	0.0346614
10	188	269	15	V$E2F1_Q6	2.58567e-06	ARHGAP11A,ATAD2,CDC6,CLSPN,E2F1,E2F7,E2F8,EZH2,KIAA0101,MCM4,NELL2,PAQR4,PKMYT1,PRKDC,ZNF367	0.000195567
10	194	269	15	V$E2F_03	3.81595e-06	ATAD2,CDC6,E2F1,E2F7,E2F8,EZH2,KIAA0101,MCM4,MELK,PAQR4,PKMYT1,PPM1J,PRKDC,PUF60,ZNF367	0.000195567
10	190	269	15	V$E2F1DP1_01	2.9491e-06	ARHGAP11A,ATAD2,CDC6,CLSPN,E2F1,E2F7,E2F8,EZH2,KIAA0101,MCM4,NELL2,PAQR4,PKMYT1,PRKDC,ZNF367	0.000195567
10	190	269	15	V$E2F1DP2_01	2.9491e-06	ARHGAP11A,ATAD2,CDC6,CLSPN,E2F1,E2F7,E2F8,EZH2,KIAA0101,MCM4,NELL2,PAQR4,PKMYT1,PRKDC,ZNF367	0.000195567
10	193	269	15	V$E2F4DP1_01	3.58021e-06	ARHGAP11A,ATAD2,CDC6,CLSPN,E2F1,E2F7,E2F8,EZH2,KIAA0101,MCM4,NELL2,PAQR4,PKMYT1,PRKDC,ZNF367	0.000195567
10	190	269	15	V$E2F4DP2_01	2.9491e-06	ARHGAP11A,ATAD2,CDC6,CLSPN,E2F1,E2F7,E2F8,EZH2,KIAA0101,MCM4,NELL2,PAQR4,PKMYT1,PRKDC,ZNF367	0.000195567
10	190	269	13	V$E2F1DP1RB_01	6.12888e-05	ARHGAP11A,ATAD2,CDC6,CLSPN,E2F1,E2F7,E2F8,EZH2,KIAA0101,NELL2,PAQR4,PKMYT1,ZNF367	0.00221721
10	193	269	15	V$E2F_Q3_01	3.58021e-06	ARHGAP11A,ATAD2,CDC6,E2F1,E2F7,E2F8,EZH2,GATA3,KIAA0101,MCM4,MELK,PAQR4,PKMYT1,PRKDC,ZNF367	0.000195567
10	196	269	15	V$E2F_Q4_01	4.32945e-06	ARHGAP11A,ATAD2,CDC6,E2F1,E2F7,E2F8,EZH2,GATA3,KIAA0101,MCM4,MELK,PAQR4,PKMYT1,PRKDC,ZNF367	0.000204816
10	193	269	16	V$E2F_Q6_01	7.15706e-07	ARHGAP11A,ATAD2,CDC6,E2F1,E2F7,E2F8,EZH2,KIAA0101,MCM4,MELK,PAQR4,PKMYT1,PPM1J,PRKDC,PUF60,ZNF367	0.000195567
10	186	269	14	V$E2F1_Q4_01	1.09613e-05	ARHGAP11A,ATAD2,CDC6,E2F1,E2F8,EZH2,GATA3,KIAA0101,MCM4,MELK,PAQR4,PKMYT1,PRKDC,ZNF367	0.000481513
10	191	269	12	V$E2F1_Q6_01	0.000260619	ARHGAP11A,ATAD2,CLSPN,E2F1,E2F8,ESPL1,EZH2,MCM4,PAQR4,PKMYT1,PRKDC,ZNF367	0.00801405
10	59	269	13	KRCTCNNNNMANAGC_UNKNOWN	4.95158e-11	HIST1H2AD,HIST1H2AJ,HIST1H2AM,HIST1H2BD,HIST1H2BE,HIST1H2BF,HIST1H2BG,HIST1H2BM,HIST1H3B,HIST1H3D,HIST1H3J,HIST2H2AC,UBE2C	3.04522e-08
10	114	269	10	TTTNNANAGCYR_UNKNOWN	5.55778e-05	HIST1H2AD,HIST1H2AM,HIST1H2BD,HIST1H2BE,HIST1H2BF,HIST1H2BG,HIST1H3B,HIST1H3D,HIST1H3J,HIST2H2AC	0.00213627
10	133	269	11	SGCGSSAAA_V$E2F1DP2_01	4.09355e-05	ATAD2,CDC6,CLSPN,E2F1,E2F8,KIAA0101,MCM4,PAQR4,PKMYT1,PRKDC,ZNF367	0.00167836
11	190	215	12	V$E2F_02	2.94168e-05	ARHGAP11A,CDC6,CLSPN,E2F1,E2F7,E2F8,EZH2,KIAA0101,MCM4,PAQR4,PKMYT1,RRM2	0.00129224
11	209	215	11	V$NFY_Q6	0.000316019	BUB1,CENPF,CIT,CKS2,E2F8,HIST1H3B,IBSP,NEK2,RACGAP1,TOP2A,TTK	0.0097176
11	183	215	12	V$E2F_Q3	2.02643e-05	ARHGAP11A,CDC6,E2F1,E2F7,E2F8,EZH2,KIF15,LASP1,MCM4,PAQR4,PKMYT1,RAD51	0.00129224
11	191	215	13	V$E2F_Q4	6.08646e-06	ARHGAP11A,CDC6,CLSPN,E2F1,E2F7,E2F8,EZH2,KIAA0101,MCM4,PAQR4,PKMYT1,RAD51,RRM2	0.000991702
11	189	215	13	V$E2F_Q6	5.42472e-06	ARHGAP11A,CDC6,CLSPN,E2F1,E2F7,E2F8,EZH2,KIAA0101,MCM4,PAQR4,PKMYT1,RAD51,RRM2	0.000991702
11	206	215	13	V$E2F1_Q3	1.37773e-05	ARHGAP11A,CDC6,CLSPN,E2F1,E2F7,E2F8,EZH2,KIAA0101,KIF15,LASP1,PAQR4,PKMYT1,RRM2	0.00129224
11	197	215	11	V$E2F1_Q4	0.000189576	CDC6,CIT,CLSPN,E2F1,E2F7,E2F8,EZH2,MCM4,MELK,PKMYT1,RAD51	0.00647718
11	188	215	12	V$E2F1_Q6	2.64935e-05	ARHGAP11A,CDC6,CLSPN,E2F1,E2F7,E2F8,EZH2,KIAA0101,MCM4,PAQR4,PKMYT1,RRM2	0.00129224
11	194	215	12	V$E2F_03	3.61148e-05	CDC6,E2F1,E2F7,E2F8,EZH2,FBXL20,KIAA0101,MCM4,MELK,PAQR4,PKMYT1,RAD51	0.00138816
11	190	215	12	V$E2F1DP1_01	2.94168e-05	ARHGAP11A,CDC6,CLSPN,E2F1,E2F7,E2F8,EZH2,KIAA0101,MCM4,PAQR4,PKMYT1,RRM2	0.00129224
11	190	215	12	V$E2F1DP2_01	2.94168e-05	ARHGAP11A,CDC6,CLSPN,E2F1,E2F7,E2F8,EZH2,KIAA0101,MCM4,PAQR4,PKMYT1,RRM2	0.00129224
11	193	215	12	V$E2F4DP1_01	3.4327e-05	ARHGAP11A,CDC6,CLSPN,E2F1,E2F7,E2F8,EZH2,KIAA0101,MCM4,PAQR4,PKMYT1,RRM2	0.00138816
11	190	215	12	V$E2F4DP2_01	2.94168e-05	ARHGAP11A,CDC6,CLSPN,E2F1,E2F7,E2F8,EZH2,KIAA0101,MCM4,PAQR4,PKMYT1,RRM2	0.00129224
11	190	215	12	V$E2F1DP1RB_01	2.94168e-05	ARHGAP11A,CDC6,CLSPN,E2F1,E2F7,E2F8,EZH2,KIAA0101,PAQR4,PKMYT1,RAD51,RRM2	0.00129224
11	193	215	13	V$E2F_Q3_01	6.81855e-06	ARHGAP11A,CDC6,E2F1,E2F7,E2F8,EZH2,FBXL20,KIAA0101,MCM4,MELK,PAQR4,PKMYT1,RAD51	0.000991702
11	196	215	13	V$E2F_Q4_01	8.06262e-06	ARHGAP11A,CDC6,E2F1,E2F7,E2F8,EZH2,FBXL20,KIAA0101,MCM4,MELK,PAQR4,PKMYT1,RAD51	0.000991702
11	193	215	14	V$E2F_Q6_01	1.2479e-06	ARHGAP11A,CDC6,E2F1,E2F7,E2F8,EZH2,FBXL20,KIAA0101,MCM4,MELK,PAQR4,PKMYT1,RAD51,RRM2	0.000767459
11	186	215	12	V$E2F1_Q4_01	2.38263e-05	ARHGAP11A,CDC6,E2F1,E2F8,EZH2,FBXL20,KIAA0101,MCM4,MELK,PAQR4,PKMYT1,RAD51	0.00129224
11	191	215	10	V$E2F1_Q6_01	0.000614381	ARHGAP11A,CLSPN,E2F1,E2F8,ESPL1,EZH2,MCM4,PAQR4,PKMYT1,RAD51	0.0179926
11	59	215	6	KRCTCNNNNMANAGC_UNKNOWN	0.000245021	HIST1H1B,HIST1H2AJ,HIST1H2AM,HIST1H3B,HIST1H3J,UBE2C	0.00793094
11	133	215	9	SGCGSSAAA_V$E2F1DP2_01	0.00017571	CDC6,CLSPN,E2F1,E2F8,KIAA0101,MCM4,PAQR4,PKMYT1,RRM2	0.00635659
12	190	231	14	V$E2F_02	2.42236e-06	ARHGAP11A,ATAD2,CDC25A,CDC6,E2F1,E2F7,E2F8,HOXC10,HS6ST3,KIAA0101,PAQR4,PKMYT1,RRM2,ZNF367	0.000148975
12	183	231	13	V$E2F_Q3	8.31802e-06	ARHGAP11A,ATAD2,CDC25A,CDC6,E2F1,E2F7,E2F8,HS6ST3,KIF15,PAQR4,PKMYT1,RAD51,ZNF367	0.000365399
12	191	231	16	V$E2F_Q4	7.83273e-08	ARHGAP11A,ATAD2,CDC25A,CDC6,CDT1,E2F1,E2F7,E2F8,HOXC10,HS6ST3,KIAA0101,PAQR4,PKMYT1,RAD51,RRM2,ZNF367	1.60571e-05
12	189	231	16	V$E2F_Q6	6.76206e-08	ARHGAP11A,ATAD2,CDC25A,CDC6,CDT1,E2F1,E2F7,E2F8,HOXC10,HS6ST3,KIAA0101,PAQR4,PKMYT1,RAD51,RRM2,ZNF367	1.60571e-05
12	206	231	15	V$E2F1_Q3	1.22039e-06	ARHGAP11A,ATAD2,CDC25A,CDC6,E2F1,E2F7,E2F8,HOXC10,HS6ST3,KIAA0101,KIF15,PAQR4,PKMYT1,RRM2,ZNF367	0.00012509
12	188	231	15	V$E2F1_Q6	3.79968e-07	ARHGAP11A,ATAD2,CDC25A,CDC6,CDT1,E2F1,E2F7,E2F8,HOXC10,HS6ST3,KIAA0101,PAQR4,PKMYT1,RRM2,ZNF367	5.84201e-05
12	194	231	12	V$E2F_03	7.24103e-05	ATAD2,CDC25A,CDC6,E2F1,E2F7,E2F8,KIAA0101,MELK,PAQR4,PKMYT1,RAD51,ZNF367	0.00261955
12	190	231	14	V$E2F1DP1_01	2.42236e-06	ARHGAP11A,ATAD2,CDC25A,CDC6,E2F1,E2F7,E2F8,HOXC10,HS6ST3,KIAA0101,PAQR4,PKMYT1,RRM2,ZNF367	0.000148975
12	190	231	14	V$E2F1DP2_01	2.42236e-06	ARHGAP11A,ATAD2,CDC25A,CDC6,E2F1,E2F7,E2F8,HOXC10,HS6ST3,KIAA0101,PAQR4,PKMYT1,RRM2,ZNF367	0.000148975
12	193	231	14	V$E2F4DP1_01	2.91329e-06	ARHGAP11A,ATAD2,CDC25A,CDC6,E2F1,E2F7,E2F8,HOXC10,HS6ST3,KIAA0101,PAQR4,PKMYT1,RRM2,ZNF367	0.000149306
12	190	231	14	V$E2F4DP2_01	2.42236e-06	ARHGAP11A,ATAD2,CDC25A,CDC6,E2F1,E2F7,E2F8,HOXC10,HS6ST3,KIAA0101,PAQR4,PKMYT1,RRM2,ZNF367	0.000148975
12	190	231	16	V$E2F1DP1RB_01	7.27948e-08	ARHGAP11A,ATAD2,CDC25A,CDC6,CDT1,E2F1,E2F7,E2F8,HOXC10,HS6ST3,KIAA0101,PAQR4,PKMYT1,RAD51,RRM2,ZNF367	1.60571e-05
12	193	231	15	V$E2F_Q3_01	5.32689e-07	ARHGAP11A,ATAD2,CDC25A,CDC6,E2F1,E2F7,E2F8,HOXC10,HS6ST3,KIAA0101,MELK,PAQR4,PKMYT1,RAD51,ZNF367	6.55207e-05
12	196	231	14	V$E2F_Q4_01	3.49103e-06	ARHGAP11A,ATAD2,CDC25A,CDC6,E2F1,E2F7,E2F8,HOXC10,KIAA0101,MELK,PAQR4,PKMYT1,RAD51,ZNF367	0.000165153
12	193	231	14	V$E2F_Q6_01	2.91329e-06	ARHGAP11A,ATAD2,CDC25A,CDC6,E2F1,E2F7,E2F8,KIAA0101,MELK,PAQR4,PKMYT1,RAD51,RRM2,ZNF367	0.000149306
12	186	231	13	V$E2F1_Q4_01	9.91969e-06	ARHGAP11A,ATAD2,CDC25A,CDC6,E2F1,E2F8,HOXC10,KIAA0101,MELK,PAQR4,PKMYT1,RAD51,ZNF367	0.000383251
12	191	231	11	V$E2F1_Q6_01	0.000269782	ARHGAP11A,ATAD2,CDC25A,E2F1,E2F8,ESPL1,HOXC10,PAQR4,PKMYT1,RAD51,ZNF367	0.00921754
12	133	231	11	SGCGSSAAA_V$E2F1DP2_01	9.97076e-06	ATAD2,CDC25A,CDC6,E2F1,E2F8,HOXC10,KIAA0101,PAQR4,PKMYT1,RRM2,ZNF367	0.000383251
13	190	262	13	V$E2F_02	4.67753e-05	CDC6,E2F1,E2F7,E2F8,KIAA0101,MAPT,NELL2,PAQR4,PKMYT1,RET,RRM2,SYNGR4,WDR62	0.00359585
13	191	262	14	V$E2F_Q4	1.10072e-05	CDC6,E2F1,E2F7,E2F8,INSM1,KIAA0101,NELL2,PAQR4,PKMYT1,RAD51,RRM2,SLC6A4,SYNGR4,WDR62	0.00190547
13	189	262	14	V$E2F_Q6	9.76012e-06	CDC6,E2F1,E2F7,E2F8,INSM1,KIAA0101,NELL2,PAQR4,PKMYT1,RAD51,RRM2,SLC6A4,SYNGR4,WDR62	0.00190547
13	197	262	11	V$E2F1_Q4	0.00100219	CDC6,CHTF18,CIT,E2F1,E2F7,E2F8,INSM1,MELK,PKMYT1,RAD51,SLC6A4	0.0410899
13	188	262	11	V$E2F1_Q6	0.000682083	CDC6,E2F1,E2F7,E2F8,KIAA0101,NELL2,PAQR4,PKMYT1,RRM2,SYNGR4,WDR62	0.0349568
13	190	262	13	V$E2F1DP1_01	4.67753e-05	CDC6,E2F1,E2F7,E2F8,KIAA0101,MAPT,NELL2,PAQR4,PKMYT1,RET,RRM2,SYNGR4,WDR62	0.00359585
13	190	262	13	V$E2F1DP2_01	4.67753e-05	CDC6,E2F1,E2F7,E2F8,KIAA0101,MAPT,NELL2,PAQR4,PKMYT1,RET,RRM2,SYNGR4,WDR62	0.00359585
13	193	262	14	V$E2F4DP1_01	1.23933e-05	CDC6,E2F1,E2F7,E2F8,KIAA0101,MAPT,MDGA1,NELL2,PAQR4,PKMYT1,RET,RRM2,SYNGR4,WDR62	0.00190547
13	190	262	13	V$E2F4DP2_01	4.67753e-05	CDC6,E2F1,E2F7,E2F8,KIAA0101,MAPT,NELL2,PAQR4,PKMYT1,RET,RRM2,SYNGR4,WDR62	0.00359585
13	190	262	16	V$E2F1DP1RB_01	4.07057e-07	CDC6,E2F1,E2F7,E2F8,KIAA0101,MAPT,MDGA1,NELL2,PAQR4,PKMYT1,RAD51,RET,RRM2,SLC6A4,SYNGR4,WDR62	0.00025034
13	193	262	12	V$E2F_Q3_01	0.000225245	CDC6,E2F1,E2F7,E2F8,INSM1,KIAA0101,MELK,PAQR4,PKMYT1,RAD51,SLC6A4,WDR62	0.0138525
13	196	262	11	V$E2F_Q4_01	0.000961429	CDC6,E2F1,E2F7,E2F8,KIAA0101,MELK,PAQR4,PKMYT1,RAD51,SLC6A4,WDR62	0.0410899
13	193	262	11	V$E2F_Q6_01	0.000847282	CDC6,E2F1,E2F7,E2F8,KIAA0101,MELK,PAQR4,PKMYT1,RAD51,RRM2,SLC6A4	0.040083
13	186	262	11	V$E2F1_Q4_01	0.00062399	CDC6,E2F1,E2F8,INSM1,KIAA0101,MELK,PAQR4,PKMYT1,RAD51,SLC6A4,WDR62	0.0348867
13	133	262	10	SGCGSSAAA_V$E2F1DP2_01	0.000163059	CDC6,E2F1,E2F8,KIAA0101,PAQR4,PKMYT1,RET,RRM2,SYNGR4,WDR62	0.0111424
15	190	264	11	V$E2F_02	0.000792627	CDC25A,CDC6,CLSPN,E2F1,E2F8,HIST1H2BK,HOXC10,KIAA0101,MCM4,PKMYT1,RRM2	0.0243733
15	209	264	14	V$NFY_Q6	3.2932e-05	BUB1,CENPF,CKS2,COL1A1,E2F8,HIST1H3B,IBSP,NEK2,PGK2,RACGAP1,SIX1,TDO2,TOP2A,TTK	0.00415746
15	211	264	12	V$NFY_01	0.000542613	CDC25A,CKS2,COL1A1,FA2H,HOXB13,KIF23,NEK2,PLK1,RACGAP1,SIX1,TACC3,TDO2	0.0243733
15	183	264	11	V$E2F_Q3	0.000580247	CDC25A,CDC6,E2F1,E2F8,HIST1H1D,HIST1H2BI,HIST1H2BK,KIF15,MCM4,PKMYT1,RAD51	0.0243733
15	191	264	12	V$E2F_Q4	0.000219367	CDC25A,CDC6,CLSPN,E2F1,E2F8,HIST1H2BK,HOXC10,KIAA0101,MCM4,PKMYT1,RAD51,RRM2	0.0122646
15	189	264	12	V$E2F_Q6	0.000198937	CDC25A,CDC6,CLSPN,E2F1,E2F8,HIST1H2BK,HOXC10,KIAA0101,MCM4,PKMYT1,RAD51,RRM2	0.0122346
15	206	264	13	V$E2F1_Q3	0.000115313	CDC25A,CDC6,CLSPN,E2F1,E2F8,HIST1H1D,HIST1H2BI,HIST1H2BK,HOXC10,KIAA0101,KIF15,PKMYT1,RRM2	0.00787972
15	188	264	11	V$E2F1_Q6	0.000726248	CDC25A,CDC6,CLSPN,E2F1,E2F8,HIST1H2BK,HOXC10,KIAA0101,MCM4,PKMYT1,RRM2	0.0243733
15	194	264	11	V$E2F_03	0.00094055	CDC25A,CDC6,E2F1,E2F8,HIST1H1D,HIST1H2BI,KIAA0101,MCM4,MELK,PKMYT1,RAD51	0.0262927
15	190	264	11	V$E2F1DP1_01	0.000792627	CDC25A,CDC6,CLSPN,E2F1,E2F8,HIST1H2BK,HOXC10,KIAA0101,MCM4,PKMYT1,RRM2	0.0243733
15	190	264	11	V$E2F1DP2_01	0.000792627	CDC25A,CDC6,CLSPN,E2F1,E2F8,HIST1H2BK,HOXC10,KIAA0101,MCM4,PKMYT1,RRM2	0.0243733
15	193	264	11	V$E2F4DP1_01	0.000901585	CDC25A,CDC6,CLSPN,E2F1,E2F8,HIST1H2BK,HOXC10,KIAA0101,MCM4,PKMYT1,RRM2	0.0262927
15	190	264	11	V$E2F4DP2_01	0.000792627	CDC25A,CDC6,CLSPN,E2F1,E2F8,HIST1H2BK,HOXC10,KIAA0101,MCM4,PKMYT1,RRM2	0.0243733
15	190	264	11	V$E2F1DP1RB_01	0.000792627	CDC25A,CDC6,CLSPN,E2F1,E2F8,HIST1H2BK,HOXC10,KIAA0101,PKMYT1,RAD51,RRM2	0.0243733
15	193	264	13	V$E2F_Q3_01	5.94449e-05	CDC25A,CDC6,E2F1,E2F8,HIST1H1D,HIST1H2BI,HIST1H2BK,HOXC10,KIAA0101,MCM4,MELK,PKMYT1,RAD51	0.00456982
15	196	264	12	V$E2F_Q4_01	0.000278414	CDC25A,CDC6,E2F1,E2F8,HIST1H1D,HIST1H2BI,HOXC10,KIAA0101,MCM4,MELK,PKMYT1,RAD51	0.0142687
15	193	264	13	V$E2F_Q6_01	5.94449e-05	CDC25A,CDC6,E2F1,E2F8,HIST1H1D,HIST1H2BI,KIAA0101,MCM4,MELK,NKX2-2,PKMYT1,RAD51,RRM2	0.00456982
15	186	264	13	V$E2F1_Q4_01	4.05605e-05	CDC25A,CDC6,E2F1,E2F8,HIST1H1D,HIST1H2BI,HIST1H2BK,HOXC10,KIAA0101,MCM4,MELK,PKMYT1,RAD51	0.00415746
15	59	264	29	KRCTCNNNNMANAGC_UNKNOWN	0	HIST1H1B,HIST1H1C,HIST1H1D,HIST1H2AD,HIST1H2AG,HIST1H2AJ,HIST1H2AL,HIST1H2AM,HIST1H2BD,HIST1H2BE,HIST1H2BF,HIST1H2BG,HIST1H2BH,HIST1H2BJ,HIST1H2BK,HIST1H2BL,HIST1H2BM,HIST1H3B,HIST1H3C,HIST1H3D,HIST1H3F,HIST1H3G,HIST1H3H,HIST1H3J,HIST2H2AC,HIST2H2BE,HIST3H2A,HIST3H2BB,UBE2C	0
15	114	264	26	TTTNNANAGCYR_UNKNOWN	0	HIST1H1B,HIST1H1C,HIST1H1D,HIST1H2AD,HIST1H2AG,HIST1H2AL,HIST1H2AM,HIST1H2BD,HIST1H2BE,HIST1H2BF,HIST1H2BG,HIST1H2BH,HIST1H2BJ,HIST1H2BK,HIST1H2BL,HIST1H3B,HIST1H3C,HIST1H3D,HIST1H3F,HIST1H3H,HIST1H3J,HIST2H2AC,HIST2H2BE,HIST3H2A,HIST3H2BB,LHX2	0
15	133	264	11	SGCGSSAAA_V$E2F1DP2_01	3.44936e-05	CDC25A,CDC6,CLSPN,E2F1,E2F8,HIST1H2BK,HOXC10,KIAA0101,MCM4,PKMYT1,RRM2	0.00415746
16	190	267	15	V$E2F_02	2.69017e-06	CDC25A,CDC6,CLSPN,E2F1,E2F8,HIST1H2BK,HIST1H4A,HOXC10,HS6ST3,KIAA0101,PAQR4,PKMYT1,RRM2,SYNGR4,WDR62	0.000137871
16	209	267	14	V$NFY_Q6	3.72773e-05	BUB1,CENPF,CIT,CKS2,COL1A1,E2F8,HIST1H2AB,HIST1H3B,IBSP,NEK2,RACGAP1,TDO2,TOP2A,TTK	0.00143285
16	198	267	12	V$NFY_C	0.000338566	C1QTNF6,CDC25A,CKS2,COL1A1,ESPL1,HIST1H4A,KIF20A,KIF23,RACGAP1,SOX2,UBE2C,UHRF1	0.0104109
16	49	267	6	CCAATNNSNNNGCG_UNKNOWN	0.00028013	CLSPN,HIST1H1C,LHX2,SOX2,SQLE,UTP18	0.00957111
16	211	267	12	V$NFY_01	0.000599771	CDC25A,CIT,CKS2,COL1A1,KIF23,NEK2,PLK1,RACGAP1,SOX2,TACC3,TDO2,UTP18	0.0175647
16	191	267	16	V$E2F_Q4	5.63138e-07	CDC25A,CDC6,CDT1,CLSPN,E2F1,E2F8,HIST1H2BK,HOXC10,HS6ST3,KIAA0101,PAQR4,PKMYT1,RAD51,RRM2,SYNGR4,WDR62	4.32913e-05
16	189	267	17	V$E2F_Q6	8.84402e-08	CDC25A,CDC6,CDT1,CLSPN,E2F1,E2F8,HIST1H2BK,HIST1H4A,HOXC10,HS6ST3,KIAA0101,PAQR4,PKMYT1,RAD51,RRM2,SYNGR4,WDR62	1.35977e-05
16	206	267	15	V$E2F1_Q3	7.25994e-06	CDC25A,CDC6,CLSPN,E2F1,E2F8,HIST1H2BK,HOXC10,HS6ST3,KIAA0101,KIF15,PAQR4,PKMYT1,RRM2,SYNGR4,WDR62	0.000318919
16	188	267	16	V$E2F1_Q6	4.54606e-07	CDC25A,CDC6,CDT1,CLSPN,E2F1,E2F8,HIST1H2BK,HIST1H4A,HOXC10,HS6ST3,KIAA0101,PAQR4,PKMYT1,RRM2,SYNGR4,WDR62	4.32913e-05
16	190	267	15	V$E2F1DP1_01	2.69017e-06	CDC25A,CDC6,CLSPN,E2F1,E2F8,HIST1H2BK,HIST1H4A,HOXC10,HS6ST3,KIAA0101,PAQR4,PKMYT1,RRM2,SYNGR4,WDR62	0.000137871
16	190	267	15	V$E2F1DP2_01	2.69017e-06	CDC25A,CDC6,CLSPN,E2F1,E2F8,HIST1H2BK,HIST1H4A,HOXC10,HS6ST3,KIAA0101,PAQR4,PKMYT1,RRM2,SYNGR4,WDR62	0.000137871
16	193	267	15	V$E2F4DP1_01	3.26716e-06	CDC25A,CDC6,CLSPN,E2F1,E2F8,HIST1H2BK,HIST1H4A,HOXC10,HS6ST3,KIAA0101,PAQR4,PKMYT1,RRM2,SYNGR4,WDR62	0.000154562
16	190	267	15	V$E2F4DP2_01	2.69017e-06	CDC25A,CDC6,CLSPN,E2F1,E2F8,HIST1H2BK,HIST1H4A,HOXC10,HS6ST3,KIAA0101,PAQR4,PKMYT1,RRM2,SYNGR4,WDR62	0.000137871
16	190	267	16	V$E2F1DP1RB_01	5.24604e-07	CDC25A,CDC6,CDT1,CLSPN,E2F1,E2F8,HIST1H2BK,HOXC10,HS6ST3,KIAA0101,PAQR4,PKMYT1,RAD51,RRM2,SYNGR4,WDR62	4.32913e-05
16	217	267	12	V$NFY_Q6_01	0.000768127	CDC25A,CIT,COL1A1,E2F8,HIST1H2BK,HIST1H3C,HIST1H4A,KIF20A,NEK2,PLK1,RACGAP1,SYNGR4	0.0214726
16	193	267	14	V$E2F_Q3_01	1.53318e-05	CDC25A,CDC6,E2F1,E2F8,HIST1H2BK,HOXC10,HS6ST3,KIAA0101,MELK,PAQR4,PKMYT1,PPP1R9B,RAD51,WDR62	0.000628605
16	196	267	12	V$E2F_Q4_01	0.000308611	CDC25A,CDC6,E2F1,E2F8,HOXC10,KIAA0101,MELK,PAQR4,PKMYT1,PPP1R9B,RAD51,WDR62	0.00998925
16	193	267	11	V$E2F_Q6_01	0.000988426	CDC25A,CDC6,E2F1,E2F8,KIAA0101,MELK,PAQR4,PKMYT1,PPP1R9B,RAD51,RRM2	0.0253284
16	186	267	13	V$E2F1_Q4_01	4.55756e-05	CDC25A,CDC6,E2F1,E2F8,HIST1H2BK,HOXC10,KIAA0101,MELK,PAQR4,PKMYT1,PPP1R9B,RAD51,WDR62	0.00164877
16	191	267	11	V$E2F1_Q6_01	0.000907717	CDC25A,CLSPN,E2F1,E2F8,ESPL1,HIST1H2BK,HOXC10,PAQR4,PKMYT1,RAD51,SYNGR4	0.0242716
16	59	267	26	KRCTCNNNNMANAGC_UNKNOWN	0	GBX2,HIST1H1B,HIST1H1C,HIST1H1T,HIST1H2AB,HIST1H2AD,HIST1H2AG,HIST1H2AJ,HIST1H2AL,HIST1H2AM,HIST1H2BD,HIST1H2BE,HIST1H2BF,HIST1H2BG,HIST1H2BH,HIST1H2BJ,HIST1H2BK,HIST1H3B,HIST1H3C,HIST1H3D,HIST1H3G,HIST1H3H,HIST1H3J,HIST1H4A,HIST2H2AC,UBE2C	0
16	114	267	24	TTTNNANAGCYR_UNKNOWN	0	HIST1H1B,HIST1H1C,HIST1H1T,HIST1H2AB,HIST1H2AD,HIST1H2AG,HIST1H2AL,HIST1H2AM,HIST1H2BD,HIST1H2BE,HIST1H2BF,HIST1H2BG,HIST1H2BH,HIST1H2BJ,HIST1H2BK,HIST1H3B,HIST1H3C,HIST1H3D,HIST1H3H,HIST1H3J,HIST1H4A,HIST2H2AC,LHX2,OLR1	0
16	133	267	14	SGCGSSAAA_V$E2F1DP2_01	1.79856e-07	CDC25A,CDC6,CLSPN,E2F1,E2F8,HIST1H2BK,HIST1H4A,HOXC10,KIAA0101,PAQR4,PKMYT1,RRM2,SYNGR4,WDR62	2.21222e-05
18	58	276	6	V$E2F_01	0.000838335	E2F1,E2F7,HIST1H2AM,MCM2,MCM4,SMC4	0.020623
18	190	276	20	V$E2F_02	7.06496e-10	ARHGAP11A,CDC25A,CDC6,CDCA7,CLSPN,E2F1,E2F7,E2F8,EZH2,GAPDH,HMGA1,KIAA0101,MCM2,MCM4,PAQR4,PKMYT1,POLE2,RRM2,STMN1,WDR62	3.62079e-08
18	209	276	14	V$NFY_Q6	5.34762e-05	BUB1,CENPF,CHAC1,CIT,CKS2,E2F8,GRHL3,HIST1H3B,IBSP,LRP8,NEK2,TDO2,TOP2A,TTK	0.00156609
18	211	276	14	V$NFY_01	5.93051e-05	C20orf24,CDC25A,CHAC1,CIT,CKS2,GRHL3,KIF23,LIMD2,LRP8,NEK2,PLK1,STMN1,TACC3,TDO2	0.00165785
18	183	276	18	V$E2F_Q3	1.5112e-08	ARHGAP11A,CDC25A,CDC6,CDCA7,E2F1,E2F7,E2F8,EZH2,GAPDH,KIF15,MCM2,MCM4,PAQR4,PKMYT1,PLK4,POLE2,RAD51,STMN1	6.1959e-07
18	191	276	21	V$E2F_Q4	1.1519e-10	ARHGAP11A,CDC25A,CDC6,CDCA7,CDT1,CLSPN,E2F1,E2F7,E2F8,EZH2,GAPDH,KIAA0101,MCM2,MCM4,PAQR4,PKMYT1,POLE2,RAD51,RRM2,STMN1,WDR62	1.43723e-08
18	189	276	21	V$E2F_Q6	9.43857e-11	ARHGAP11A,CDC25A,CDC6,CDCA7,CDT1,CLSPN,E2F1,E2F7,E2F8,EZH2,GAPDH,KIAA0101,MCM2,MCM4,PAQR4,PKMYT1,POLE2,RAD51,RRM2,STMN1,WDR62	1.43723e-08
18	206	276	20	V$E2F1_Q3	2.93657e-09	ARHGAP11A,CDC25A,CDC6,CDCA7,CLSPN,E2F1,E2F7,E2F8,EZH2,GAPDH,KIAA0101,KIF15,MCM2,PAQR4,PKMYT1,PLK4,POLE2,RRM2,STMN1,WDR62	1.28999e-07
18	197	276	13	V$E2F1_Q4	0.000114774	CDC6,CIT,CLSPN,E2F1,E2F7,E2F8,EZH2,MCM4,MELK,PKMYT1,POLE2,RAD51,STMN1	0.00306896
18	188	276	21	V$E2F1_Q6	8.53544e-11	ARHGAP11A,CDC25A,CDC6,CDCA7,CDT1,CLSPN,E2F1,E2F7,E2F8,EZH2,GAPDH,HMGA1,KIAA0101,MCM2,MCM4,PAQR4,PKMYT1,POLE2,RRM2,STMN1,WDR62	1.43723e-08
18	194	276	18	V$E2F_03	3.7609e-08	CDC25A,CDC6,CDCA7,E2F1,E2F7,E2F8,EZH2,GAPDH,KIAA0101,MCM2,MCM4,MELK,PAQR4,PKMYT1,PLK4,RAD51,RCOR2,STMN1	1.435e-06
18	190	276	20	V$E2F1DP1_01	7.06496e-10	ARHGAP11A,CDC25A,CDC6,CDCA7,CLSPN,E2F1,E2F7,E2F8,EZH2,GAPDH,HMGA1,KIAA0101,MCM2,MCM4,PAQR4,PKMYT1,POLE2,RRM2,STMN1,WDR62	3.62079e-08
18	190	276	20	V$E2F1DP2_01	7.06496e-10	ARHGAP11A,CDC25A,CDC6,CDCA7,CLSPN,E2F1,E2F7,E2F8,EZH2,GAPDH,HMGA1,KIAA0101,MCM2,MCM4,PAQR4,PKMYT1,POLE2,RRM2,STMN1,WDR62	3.62079e-08
18	193	276	20	V$E2F4DP1_01	9.33243e-10	ARHGAP11A,CDC25A,CDC6,CDCA7,CLSPN,E2F1,E2F7,E2F8,EZH2,GAPDH,HMGA1,KIAA0101,MCM2,MCM4,PAQR4,PKMYT1,POLE2,RRM2,STMN1,WDR62	4.41496e-08
18	190	276	20	V$E2F4DP2_01	7.06496e-10	ARHGAP11A,CDC25A,CDC6,CDCA7,CLSPN,E2F1,E2F7,E2F8,EZH2,GAPDH,HMGA1,KIAA0101,MCM2,MCM4,PAQR4,PKMYT1,POLE2,RRM2,STMN1,WDR62	3.62079e-08
18	190	276	20	V$E2F1DP1RB_01	7.06496e-10	ARHGAP11A,CDC25A,CDC6,CDCA7,CDT1,CLSPN,E2F1,E2F7,E2F8,EZH2,GAPDH,KIAA0101,MCM2,PAQR4,PKMYT1,POLE2,RAD51,RRM2,STMN1,WDR62	3.62079e-08
18	217	276	13	V$NFY_Q6_01	0.000298162	C20orf24,CDC25A,CHAC1,CIT,E2F8,GRHL3,KIF20A,LRP8,NEK2,NT5DC2,PLK1,SLC2A1,STMN1	0.0076404
18	193	276	21	V$E2F_Q3_01	1.40217e-10	ARHGAP11A,CDC25A,CDC6,CDCA7,E2F1,E2F7,E2F8,EZH2,GAPDH,HMGA1,KIAA0101,MCM2,MCM4,MELK,PAQR4,PKMYT1,POLE2,RAD51,RELT,STMN1,WDR62	1.43723e-08
18	196	276	23	V$E2F_Q4_01	3.71714e-12	ARHGAP11A,CDC25A,CDC6,CDCA7,E2F1,E2F7,E2F8,EZH2,GAPDH,HMGA1,KIAA0101,MCM2,MCM4,MELK,PAQR4,PKMYT1,PLK4,POLE2,RAD51,RCOR2,RELT,STMN1,WDR62	2.28604e-09
18	193	276	21	V$E2F_Q6_01	1.40217e-10	ARHGAP11A,CDC25A,CDC6,CDCA7,E2F1,E2F7,E2F8,EZH2,GAPDH,KIAA0101,MCM2,MCM4,MELK,PAQR4,PKMYT1,PLK4,POLE2,RAD51,RCOR2,RRM2,STMN1	1.43723e-08
18	186	276	20	V$E2F1_Q4_01	4.83247e-10	ARHGAP11A,CDC25A,CDC6,CDCA7,E2F1,E2F8,EZH2,GAPDH,HMGA1,KIAA0101,MCM2,MCM4,MELK,PAQR4,PKMYT1,POLE2,RAD51,RELT,STMN1,WDR62	3.62079e-08
18	191	276	16	V$E2F1_Q6_01	8.75447e-07	ARHGAP11A,CDC25A,CDCA7,CLSPN,E2F1,E2F8,ESPL1,EZH2,MCM2,MCM4,PAQR4,PKMYT1,POLE2,RAD51,RELT,STMN1	2.83368e-05
18	59	276	9	KRCTCNNNNMANAGC_UNKNOWN	1.71073e-06	GBX2,HIST1H1B,HIST1H2AJ,HIST1H2AL,HIST1H2AM,HIST1H3B,HIST1H3H,HIST1H3J,UBE2C	5.26049e-05
18	114	276	8	TTTNNANAGCYR_UNKNOWN	0.00160345	HIST1H1B,HIST1H2AL,HIST1H2AM,HIST1H3B,HIST1H3H,HIST1H3J,HRASLS,ONECUT2	0.0379279
18	133	276	15	SGCGSSAAA_V$E2F1DP2_01	3.96666e-08	CDC25A,CDC6,CDCA7,CLSPN,E2F1,E2F8,HMGA1,KIAA0101,MCM2,MCM4,PAQR4,PKMYT1,POLE2,RRM2,WDR62	1.435e-06
19	190	277	13	V$E2F_02	8.25335e-05	CDC25A,CDC6,CLSPN,E2F1,E2F8,HS6ST3,IER5L,KIAA0101,NUFIP2,PAQR4,PKMYT1,RET,RRM2	0.00422984
19	209	277	13	V$NFY_Q6	0.0002141	BUB1,CENPF,CKS2,COL1A1,E2F8,FAM110A,IBSP,IER5L,NEK2,SIX2,TDO2,TOP2A,TTK	0.00877809
19	191	277	14	V$E2F_Q4	2.05639e-05	CDC25A,CDC6,CDT1,CLSPN,E2F1,E2F8,HS6ST3,IER5L,KIAA0101,NUFIP2,PAQR4,PKMYT1,RAD51,RRM2	0.00252936
19	189	277	14	V$E2F_Q6	1.82694e-05	CDC25A,CDC6,CDT1,CLSPN,E2F1,E2F8,HS6ST3,IER5L,KIAA0101,NUFIP2,PAQR4,PKMYT1,RAD51,RRM2	0.00252936
19	206	277	13	V$E2F1_Q3	0.000185688	CDC25A,CDC6,CLSPN,E2F1,E2F8,HS6ST3,IER5L,KIAA0101,NUFIP2,PAQR4,PHF12,PKMYT1,RRM2	0.00815702
19	188	277	13	V$E2F1_Q6	7.40899e-05	CDC25A,CDC6,CDT1,CLSPN,E2F1,E2F8,HS6ST3,IER5L,KIAA0101,NUFIP2,PAQR4,PKMYT1,RRM2	0.00422984
19	194	277	12	V$E2F_03	0.000392073	CDC25A,CDC6,E2F1,E2F8,FBXL20,IER5L,KIAA0101,MELK,PAQR4,PKMYT1,RAD51,RET	0.0133958
19	190	277	13	V$E2F1DP1_01	8.25335e-05	CDC25A,CDC6,CLSPN,E2F1,E2F8,HS6ST3,IER5L,KIAA0101,NUFIP2,PAQR4,PKMYT1,RET,RRM2	0.00422984
19	190	277	13	V$E2F1DP2_01	8.25335e-05	CDC25A,CDC6,CLSPN,E2F1,E2F8,HS6ST3,IER5L,KIAA0101,NUFIP2,PAQR4,PKMYT1,RET,RRM2	0.00422984
19	193	277	13	V$E2F4DP1_01	9.67596e-05	CDC25A,CDC6,CLSPN,E2F1,E2F8,HS6ST3,IER5L,KIAA0101,NUFIP2,PAQR4,PKMYT1,RET,RRM2	0.00457747
19	190	277	13	V$E2F4DP2_01	8.25335e-05	CDC25A,CDC6,CLSPN,E2F1,E2F8,HS6ST3,IER5L,KIAA0101,NUFIP2,PAQR4,PKMYT1,RET,RRM2	0.00422984
19	190	277	15	V$E2F1DP1RB_01	4.22262e-06	CDC25A,CDC6,CDT1,CLSPN,E2F1,E2F8,HS6ST3,IER5L,KIAA0101,NUFIP2,PAQR4,PKMYT1,RAD51,RET,RRM2	0.000865636
19	193	277	12	V$E2F_Q3_01	0.000374128	CDC25A,CDC6,E2F1,E2F8,FBXL20,HS6ST3,IER5L,KIAA0101,MELK,PAQR4,PKMYT1,RAD51	0.0133958
19	196	277	11	V$E2F_Q4_01	0.00150428	CDC25A,CDC6,E2F1,E2F8,FBXL20,IER5L,KIAA0101,MELK,PAQR4,PKMYT1,RAD51	0.0462565
19	193	277	12	V$E2F_Q6_01	0.000374128	CDC25A,CDC6,E2F1,E2F8,FBXL20,IER5L,KIAA0101,MELK,PAQR4,PKMYT1,RAD51,RRM2	0.0133958
19	186	277	11	V$E2F1_Q4_01	0.000985407	CDC25A,CDC6,E2F1,E2F8,FBXL20,IER5L,KIAA0101,MELK,PAQR4,PKMYT1,RAD51	0.0318961
19	59	277	13	KRCTCNNNNMANAGC_UNKNOWN	7.136e-11	GBX2,HIST1H1B,HIST1H2AD,HIST1H2AL,HIST1H2AM,HIST1H2BE,HIST1H2BH,HIST1H3C,HIST1H3G,HIST1H3H,HIST1H3J,HIST2H2AB,UBE2C	4.38864e-08
19	114	277	12	TTTNNANAGCYR_UNKNOWN	2.02174e-06	HIST1H1B,HIST1H2AD,HIST1H2AL,HIST1H2AM,HIST1H2BE,HIST1H2BH,HIST1H3C,HIST1H3H,HIST1H3J,HIST2H2AB,HRASLS,ONECUT2	0.000621684
19	133	277	11	SGCGSSAAA_V$E2F1DP2_01	5.34e-05	CDC25A,CDC6,CLSPN,E2F1,E2F8,IER5L,KIAA0101,PAQR4,PKMYT1,RET,RRM2	0.00422984
21	58	259	7	V$E2F_01	7.88036e-05	E2F1,E2F7,H2AFX,HIST1H2AM,MCM2,PCNA,SYNGR4	0.00210714
21	190	259	19	V$E2F_02	1.57272e-09	ARHGAP11A,CDC25A,CDC6,CLSPN,E2F1,E2F7,E2F8,HOXC10,HS6ST3,KIAA0101,MCM2,PAQR4,PCNA,PKMYT1,RET,RRM2,SYNGR4,WDR62,ZNF367	9.67225e-08
21	209	259	14	V$NFY_Q6	2.66726e-05	BUB1,CENPF,CIT,CKS2,E2F8,HIST1H2AB,HIST1H3B,IBSP,NEK2,RACGAP1,SIX2,TDO2,TOP2A,TTK	0.000781126
21	183	259	16	V$E2F_Q3	2.08545e-07	ARHGAP11A,CDC25A,CDC6,E2F1,E2F7,E2F8,HS6ST3,INSM1,KIF15,MCM2,PAQR4,PCNA,PKMYT1,PLK4,RAD51,ZNF367	8.55035e-06
21	191	259	21	V$E2F_Q4	3.49668e-11	ARHGAP11A,CDC25A,CDC6,CDT1,CLSPN,E2F1,E2F7,E2F8,HOXC10,HS6ST3,INSM1,KIAA0101,MCM2,PAQR4,PCNA,PKMYT1,RAD51,RRM2,SYNGR4,WDR62,ZNF367	5.37615e-09
21	189	259	21	V$E2F_Q6	2.85859e-11	ARHGAP11A,CDC25A,CDC6,CDT1,CLSPN,E2F1,E2F7,E2F8,HOXC10,HS6ST3,INSM1,KIAA0101,MCM2,PAQR4,PCNA,PKMYT1,RAD51,RRM2,SYNGR4,WDR62,ZNF367	5.37615e-09
21	206	259	20	V$E2F1_Q3	9.71869e-10	ARHGAP11A,CDC25A,CDC6,CLSPN,E2F1,E2F7,E2F8,HOXC10,HS6ST3,KIAA0101,KIF15,MCM2,PAQR4,PCNA,PKMYT1,PLK4,RRM2,SYNGR4,WDR62,ZNF367	9.67225e-08
21	197	259	12	V$E2F1_Q4	0.000244905	CDC6,CIT,CLSPN,E2F1,E2F7,E2F8,HS6ST3,INSM1,MELK,PCNA,PKMYT1,RAD51	0.00627568
21	188	259	19	V$E2F1_Q6	1.31479e-09	ARHGAP11A,CDC25A,CDC6,CDT1,CLSPN,E2F1,E2F7,E2F8,HOXC10,HS6ST3,KIAA0101,MCM2,PAQR4,PCNA,PKMYT1,RRM2,SYNGR4,WDR62,ZNF367	9.67225e-08
21	194	259	14	V$E2F_03	1.154e-05	CDC25A,CDC6,E2F1,E2F7,E2F8,KIAA0101,MCM2,MELK,PAQR4,PKMYT1,PLK4,RAD51,RET,ZNF367	0.000354854
21	190	259	19	V$E2F1DP1_01	1.57272e-09	ARHGAP11A,CDC25A,CDC6,CLSPN,E2F1,E2F7,E2F8,HOXC10,HS6ST3,KIAA0101,MCM2,PAQR4,PCNA,PKMYT1,RET,RRM2,SYNGR4,WDR62,ZNF367	9.67225e-08
21	190	259	19	V$E2F1DP2_01	1.57272e-09	ARHGAP11A,CDC25A,CDC6,CLSPN,E2F1,E2F7,E2F8,HOXC10,HS6ST3,KIAA0101,MCM2,PAQR4,PCNA,PKMYT1,RET,RRM2,SYNGR4,WDR62,ZNF367	9.67225e-08
21	193	259	19	V$E2F4DP1_01	2.0486e-09	ARHGAP11A,CDC25A,CDC6,CLSPN,E2F1,E2F7,E2F8,HOXC10,HS6ST3,KIAA0101,MCM2,PAQR4,PCNA,PKMYT1,RET,RRM2,SYNGR4,WDR62,ZNF367	1.11107e-07
21	190	259	19	V$E2F4DP2_01	1.57272e-09	ARHGAP11A,CDC25A,CDC6,CLSPN,E2F1,E2F7,E2F8,HOXC10,HS6ST3,KIAA0101,MCM2,PAQR4,PCNA,PKMYT1,RET,RRM2,SYNGR4,WDR62,ZNF367	9.67225e-08
21	190	259	21	V$E2F1DP1RB_01	3.1626e-11	ARHGAP11A,CDC25A,CDC6,CDT1,CLSPN,E2F1,E2F7,E2F8,HOXC10,HS6ST3,KIAA0101,MCM2,PAQR4,PCNA,PKMYT1,RAD51,RET,RRM2,SYNGR4,WDR62,ZNF367	5.37615e-09
21	193	259	18	V$E2F_Q3_01	1.29863e-08	ARHGAP11A,CDC25A,CDC6,E2F1,E2F7,E2F8,HOXC10,HS6ST3,INSM1,KIAA0101,MCM2,MELK,PAQR4,PCNA,PKMYT1,RAD51,WDR62,ZNF367	6.14352e-07
21	196	259	17	V$E2F_Q4_01	9.68677e-08	ARHGAP11A,CDC25A,CDC6,E2F1,E2F7,E2F8,HOXC10,KIAA0101,MCM2,MELK,PAQR4,PCNA,PKMYT1,PLK4,RAD51,WDR62,ZNF367	4.25526e-06
21	193	259	16	V$E2F_Q6_01	4.31207e-07	ARHGAP11A,CDC25A,CDC6,E2F1,E2F7,E2F8,KIAA0101,MCM2,MELK,PAQR4,PCNA,PKMYT1,PLK4,RAD51,RRM2,ZNF367	1.55995e-05
21	186	259	16	V$E2F1_Q4_01	2.60679e-07	ARHGAP11A,CDC25A,CDC6,E2F1,E2F8,HOXC10,INSM1,KIAA0101,MCM2,MELK,PAQR4,PCNA,PKMYT1,RAD51,WDR62,ZNF367	1.00199e-05
21	191	259	15	V$E2F1_Q6_01	1.9714e-06	ARHGAP11A,CDC25A,CLSPN,E2F1,E2F8,ESPL1,HOXC10,INSM1,MCM2,PAQR4,PCNA,PKMYT1,RAD51,SYNGR4,ZNF367	6.73563e-05
21	59	259	14	KRCTCNNNNMANAGC_UNKNOWN	1.76414e-12	GBX2,HIST1H2AB,HIST1H2AJ,HIST1H2AL,HIST1H2AM,HIST1H2BD,HIST1H2BE,HIST1H2BF,HIST1H2BL,HIST1H3B,HIST1H3D,HIST1H3H,HIST1H3J,UBE2C	1.08495e-09
21	114	259	11	TTTNNANAGCYR_UNKNOWN	6.67282e-06	HIST1H2AB,HIST1H2AL,HIST1H2AM,HIST1H2BD,HIST1H2BE,HIST1H2BF,HIST1H2BL,HIST1H3B,HIST1H3D,HIST1H3H,HIST1H3J	0.000215989
21	133	259	16	SGCGSSAAA_V$E2F1DP2_01	2.16794e-09	CDC25A,CDC6,CLSPN,E2F1,E2F8,HOXC10,KIAA0101,MCM2,PAQR4,PCNA,PKMYT1,RET,RRM2,SYNGR4,WDR62,ZNF367	1.11107e-07
22	58	196	5	V$E2F_01	0.00115032	E2F1,E2F7,HIST1H2AM,HIST1H2BK,SYNGR4	0.0353723
22	190	196	11	V$E2F_02	6.04029e-05	CDC6,CLSPN,E2F1,E2F7,E2F8,HIST1H2BK,KIAA0101,PAQR4,PKMYT1,RRM2,SYNGR4	0.00337707
22	209	196	11	V$NFY_Q6	0.000141492	BUB1,CENPF,CIT,CKS2,COL1A1,E2F8,IBSP,NEK2,TDO2,TOP2A,TTK	0.00669366
22	183	196	9	V$E2F_Q3	0.000927683	CDC6,E2F1,E2F7,E2F8,HIST1H2BK,KIF15,PAQR4,PKMYT1,RAD51	0.0316958
22	191	196	13	V$E2F_Q4	2.19606e-06	CDC6,CDT1,CLSPN,E2F1,E2F7,E2F8,HIST1H2BK,KIAA0101,PAQR4,PKMYT1,RAD51,RRM2,SYNGR4	0.000337644
22	189	196	13	V$E2F_Q6	1.95251e-06	CDC6,CDT1,CLSPN,E2F1,E2F7,E2F8,HIST1H2BK,KIAA0101,PAQR4,PKMYT1,RAD51,RRM2,SYNGR4	0.000337644
22	206	196	12	V$E2F1_Q3	2.62315e-05	CDC6,CLSPN,E2F1,E2F7,E2F8,HIST1H2BK,KIAA0101,KIF15,PAQR4,PKMYT1,RRM2,SYNGR4	0.00230463
22	197	196	9	V$E2F1_Q4	0.00155274	CDC6,CIT,CLSPN,E2F1,E2F7,E2F8,MELK,PKMYT1,RAD51	0.0397889
22	188	196	12	V$E2F1_Q6	1.05015e-05	CDC6,CDT1,CLSPN,E2F1,E2F7,E2F8,HIST1H2BK,KIAA0101,PAQR4,PKMYT1,RRM2,SYNGR4	0.00129168
22	194	196	9	V$E2F_03	0.00139635	CDC6,E2F1,E2F7,E2F8,KIAA0101,MELK,PAQR4,PKMYT1,RAD51	0.0390342
22	190	196	11	V$E2F1DP1_01	6.04029e-05	CDC6,CLSPN,E2F1,E2F7,E2F8,HIST1H2BK,KIAA0101,PAQR4,PKMYT1,RRM2,SYNGR4	0.00337707
22	190	196	11	V$E2F1DP2_01	6.04029e-05	CDC6,CLSPN,E2F1,E2F7,E2F8,HIST1H2BK,KIAA0101,PAQR4,PKMYT1,RRM2,SYNGR4	0.00337707
22	193	196	11	V$E2F4DP1_01	6.95868e-05	CDC6,CLSPN,E2F1,E2F7,E2F8,HIST1H2BK,KIAA0101,PAQR4,PKMYT1,RRM2,SYNGR4	0.00356632
22	190	196	11	V$E2F4DP2_01	6.04029e-05	CDC6,CLSPN,E2F1,E2F7,E2F8,HIST1H2BK,KIAA0101,PAQR4,PKMYT1,RRM2,SYNGR4	0.00337707
22	190	196	13	V$E2F1DP1RB_01	2.07111e-06	CDC6,CDT1,CLSPN,E2F1,E2F7,E2F8,HIST1H2BK,KIAA0101,PAQR4,PKMYT1,RAD51,RRM2,SYNGR4	0.000337644
22	193	196	10	V$E2F_Q3_01	0.000322018	CDC6,E2F1,E2F7,E2F8,HIST1H2BK,KIAA0101,MELK,PAQR4,PKMYT1,RAD51	0.0123776
22	196	196	9	V$E2F_Q4_01	0.00149912	CDC6,E2F1,E2F7,E2F8,KIAA0101,MELK,PAQR4,PKMYT1,RAD51	0.0397889
22	193	196	10	V$E2F_Q6_01	0.000322018	CDC6,E2F1,E2F7,E2F8,KIAA0101,MELK,PAQR4,PKMYT1,RAD51,RRM2	0.0123776
22	186	196	9	V$E2F1_Q4_01	0.00104045	CDC6,E2F1,E2F8,HIST1H2BK,KIAA0101,MELK,PAQR4,PKMYT1,RAD51	0.0336776
22	191	196	9	V$E2F1_Q6_01	0.00125291	CLSPN,E2F1,E2F8,ESPL1,HIST1H2BK,PAQR4,PKMYT1,RAD51,SYNGR4	0.0366923
22	59	196	11	KRCTCNNNNMANAGC_UNKNOWN	3.67664e-10	GBX2,HIST1H2AJ,HIST1H2AL,HIST1H2AM,HIST1H2BF,HIST1H2BK,HIST1H3C,HIST1H3H,HIST1H3I,HIST1H3J,UBE2C	2.26113e-07
22	114	196	8	TTTNNANAGCYR_UNKNOWN	0.000167747	HIST1H2AL,HIST1H2AM,HIST1H2BF,HIST1H2BK,HIST1H3C,HIST1H3H,HIST1H3J,LHX2	0.0073689
22	133	196	10	SGCGSSAAA_V$E2F1DP2_01	1.41184e-05	CDC6,CLSPN,E2F1,E2F8,HIST1H2BK,KIAA0101,PAQR4,PKMYT1,RRM2,SYNGR4	0.00144714
24	190	257	13	V$E2F_02	3.83367e-05	ARHGAP11A,CDC6,CLSPN,E2F1,E2F8,HIST1H2BK,HS6ST3,KIAA0101,PAQR4,PKMYT1,RRM2,SYNGR4,WDR62	0.00196476
24	209	257	11	V$NFY_Q6	0.0013839	BRIP1,BUB1,CENPF,CKS2,E2F8,HIST1H3B,IBSP,NEK2,PGK2,TDO2,TOP2A	0.0472834
24	191	257	15	V$E2F_Q4	1.79033e-06	ARHGAP11A,CDC6,CDT1,CLSPN,E2F1,E2F8,HIST1H2BK,HS6ST3,KIAA0101,PAQR4,PKMYT1,RAD51,RRM2,SYNGR4,WDR62	0.000183509
24	189	257	15	V$E2F_Q6	1.56866e-06	ARHGAP11A,CDC6,CDT1,CLSPN,E2F1,E2F8,HIST1H2BK,HS6ST3,KIAA0101,PAQR4,PKMYT1,RAD51,RRM2,SYNGR4,WDR62	0.000183509
24	206	257	13	V$E2F1_Q3	8.80293e-05	ARHGAP11A,CDC6,CLSPN,E2F1,E2F8,HIST1H2BK,HS6ST3,KIAA0101,PAQR4,PKMYT1,RRM2,SYNGR4,WDR62	0.0036092
24	188	257	14	V$E2F1_Q6	7.37279e-06	ARHGAP11A,CDC6,CDT1,CLSPN,E2F1,E2F8,HIST1H2BK,HS6ST3,KIAA0101,PAQR4,PKMYT1,RRM2,SYNGR4,WDR62	0.000647753
24	190	257	13	V$E2F1DP1_01	3.83367e-05	ARHGAP11A,CDC6,CLSPN,E2F1,E2F8,HIST1H2BK,HS6ST3,KIAA0101,PAQR4,PKMYT1,RRM2,SYNGR4,WDR62	0.00196476
24	190	257	13	V$E2F1DP2_01	3.83367e-05	ARHGAP11A,CDC6,CLSPN,E2F1,E2F8,HIST1H2BK,HS6ST3,KIAA0101,PAQR4,PKMYT1,RRM2,SYNGR4,WDR62	0.00196476
24	193	257	13	V$E2F4DP1_01	4.51172e-05	ARHGAP11A,CDC6,CLSPN,E2F1,E2F8,HIST1H2BK,HS6ST3,KIAA0101,PAQR4,PKMYT1,RRM2,SYNGR4,WDR62	0.00198194
24	190	257	13	V$E2F4DP2_01	3.83367e-05	ARHGAP11A,CDC6,CLSPN,E2F1,E2F8,HIST1H2BK,HS6ST3,KIAA0101,PAQR4,PKMYT1,RRM2,SYNGR4,WDR62	0.00196476
24	190	257	15	V$E2F1DP1RB_01	1.67621e-06	ARHGAP11A,CDC6,CDT1,CLSPN,E2F1,E2F8,HIST1H2BK,HS6ST3,KIAA0101,PAQR4,PKMYT1,RAD51,RRM2,SYNGR4,WDR62	0.000183509
24	193	257	13	V$E2F_Q3_01	4.51172e-05	ARHGAP11A,CDC6,E2F1,E2F8,GATA3,HIST1H2BK,HS6ST3,KIAA0101,MELK,PAQR4,PKMYT1,RAD51,WDR62	0.00198194
24	196	257	11	V$E2F_Q4_01	0.000821492	ARHGAP11A,CDC6,E2F1,E2F8,GATA3,KIAA0101,MELK,PAQR4,PKMYT1,RAD51,WDR62	0.0297187
24	186	257	12	V$E2F1_Q4_01	0.000133308	ARHGAP11A,CDC6,E2F1,E2F8,GATA3,HIST1H2BK,KIAA0101,MELK,PAQR4,PKMYT1,RAD51,WDR62	0.00512404
24	59	257	24	KRCTCNNNNMANAGC_UNKNOWN	0	HIST1H1B,HIST1H1T,HIST1H2AD,HIST1H2AG,HIST1H2AJ,HIST1H2AL,HIST1H2AM,HIST1H2BD,HIST1H2BE,HIST1H2BF,HIST1H2BG,HIST1H2BH,HIST1H2BK,HIST1H2BL,HIST1H3B,HIST1H3D,HIST1H3F,HIST1H3G,HIST1H3H,HIST1H3J,HIST2H2AB,HIST2H2AC,HIST3H2BB,UBE2C	0
24	114	257	21	TTTNNANAGCYR_UNKNOWN	8.88178e-16	HIST1H1B,HIST1H1T,HIST1H2AD,HIST1H2AG,HIST1H2AL,HIST1H2AM,HIST1H2BD,HIST1H2BE,HIST1H2BF,HIST1H2BG,HIST1H2BH,HIST1H2BK,HIST1H2BL,HIST1H3B,HIST1H3D,HIST1H3F,HIST1H3H,HIST1H3J,HIST2H2AB,HIST2H2AC,HIST3H2BB	2.73115e-13
24	133	257	11	SGCGSSAAA_V$E2F1DP2_01	2.69541e-05	CDC6,CLSPN,E2F1,E2F8,HIST1H2BK,KIAA0101,PAQR4,PKMYT1,RRM2,SYNGR4,WDR62	0.00196476
25	190	281	18	V$E2F_02	3.58494e-08	ARHGAP11A,CDC25A,CDC6,CLSPN,E2F1,E2F7,E2F8,EZH2,H2AFZ,HS6ST3,IER5L,KIAA0101,MCM2,PAQR4,PKMYT1,RRM2,SYNGR4,WDR62	2.44971e-06
25	209	281	13	V$NFY_Q6	0.000246196	BUB1,CENPF,CKS2,E2F8,FAM110A,HIST1H3B,IBSP,IER5L,NEK2,RACGAP1,TDO2,TOP2A,TTK	0.00757052
25	198	281	11	V$NFY_C	0.00182634	CDC25A,CELSR3,CKS2,ESPL1,IER5L,KIF20A,KIF23,RACGAP1,RPN2,UBE2C,UHRF1	0.0488348
25	183	281	16	V$E2F_Q3	6.25485e-07	ARHGAP11A,CDC25A,CDC6,E2F1,E2F7,E2F8,EZH2,H2AFZ,HS6ST3,IER5L,KIF15,MCM2,PAQR4,PKMYT1,PLK4,RAD51	2.56449e-05
25	191	281	20	V$E2F_Q4	1.06205e-09	ARHGAP11A,CDC25A,CDC6,CDT1,CLSPN,E2F1,E2F7,E2F8,EZH2,H2AFZ,HS6ST3,IER5L,KIAA0101,MCM2,PAQR4,PKMYT1,RAD51,RRM2,SYNGR4,WDR62	2.1772e-07
25	189	281	20	V$E2F_Q6	8.81152e-10	ARHGAP11A,CDC25A,CDC6,CDT1,CLSPN,E2F1,E2F7,E2F8,EZH2,H2AFZ,HS6ST3,IER5L,KIAA0101,MCM2,PAQR4,PKMYT1,RAD51,RRM2,SYNGR4,WDR62	2.1772e-07
25	206	281	20	V$E2F1_Q3	4.00062e-09	ARHGAP11A,CDC25A,CDC6,CLSPN,E2F1,E2F7,E2F8,EZH2,H2AFZ,HS6ST3,IER5L,KIAA0101,KIF15,MCM2,PAQR4,PKMYT1,PLK4,RRM2,SYNGR4,WDR62	6.15096e-07
25	197	281	12	V$E2F1_Q4	0.000511815	CBX4,CDC6,CHTF18,CLSPN,E2F1,E2F7,E2F8,EZH2,HS6ST3,MELK,PKMYT1,RAD51	0.0143076
25	188	281	19	V$E2F1_Q6	5.08832e-09	ARHGAP11A,CDC25A,CDC6,CDT1,CLSPN,E2F1,E2F7,E2F8,EZH2,H2AFZ,HS6ST3,IER5L,KIAA0101,MCM2,PAQR4,PKMYT1,RRM2,SYNGR4,WDR62	6.25863e-07
25	194	281	15	V$E2F_03	6.48507e-06	CDC25A,CDC6,E2F1,E2F7,E2F8,EZH2,H2AFZ,IER5L,KIAA0101,MCM2,MELK,PAQR4,PKMYT1,PLK4,RAD51	0.000221573
25	190	281	18	V$E2F1DP1_01	3.58494e-08	ARHGAP11A,CDC25A,CDC6,CLSPN,E2F1,E2F7,E2F8,EZH2,H2AFZ,HS6ST3,IER5L,KIAA0101,MCM2,PAQR4,PKMYT1,RRM2,SYNGR4,WDR62	2.44971e-06
25	190	281	18	V$E2F1DP2_01	3.58494e-08	ARHGAP11A,CDC25A,CDC6,CLSPN,E2F1,E2F7,E2F8,EZH2,H2AFZ,HS6ST3,IER5L,KIAA0101,MCM2,PAQR4,PKMYT1,RRM2,SYNGR4,WDR62	2.44971e-06
25	193	281	18	V$E2F4DP1_01	4.56942e-08	ARHGAP11A,CDC25A,CDC6,CLSPN,E2F1,E2F7,E2F8,EZH2,H2AFZ,HS6ST3,IER5L,KIAA0101,MCM2,PAQR4,PKMYT1,RRM2,SYNGR4,WDR62	2.81019e-06
25	190	281	18	V$E2F4DP2_01	3.58494e-08	ARHGAP11A,CDC25A,CDC6,CLSPN,E2F1,E2F7,E2F8,EZH2,H2AFZ,HS6ST3,IER5L,KIAA0101,MCM2,PAQR4,PKMYT1,RRM2,SYNGR4,WDR62	2.44971e-06
25	190	281	20	V$E2F1DP1RB_01	9.67679e-10	ARHGAP11A,CDC25A,CDC6,CDT1,CLSPN,E2F1,E2F7,E2F8,EZH2,H2AFZ,HS6ST3,IER5L,KIAA0101,MCM2,PAQR4,PKMYT1,RAD51,RRM2,SYNGR4,WDR62	2.1772e-07
25	193	281	17	V$E2F_Q3_01	2.49311e-07	ARHGAP11A,CDC25A,CDC6,E2F1,E2F7,E2F8,EZH2,H2AFZ,HS6ST3,IER5L,KIAA0101,MCM2,MELK,PAQR4,PKMYT1,RAD51,WDR62	1.27772e-05
25	196	281	17	V$E2F_Q4_01	3.10975e-07	ARHGAP11A,CDC25A,CDC6,E2F1,E2F7,E2F8,EZH2,H2AFZ,IER5L,KIAA0101,MCM2,MELK,PAQR4,PKMYT1,PLK4,RAD51,WDR62	1.47115e-05
25	193	281	17	V$E2F_Q6_01	2.49311e-07	ARHGAP11A,CDC25A,CDC6,E2F1,E2F7,E2F8,EZH2,H2AFZ,IER5L,KIAA0101,MCM2,MELK,PAQR4,PKMYT1,PLK4,RAD51,RRM2	1.27772e-05
25	186	281	15	V$E2F1_Q4_01	3.86982e-06	ARHGAP11A,CDC25A,CDC6,E2F1,E2F8,EZH2,H2AFZ,IER5L,KIAA0101,MCM2,MELK,PAQR4,PKMYT1,RAD51,WDR62	0.000139996
25	191	281	12	V$E2F1_Q6_01	0.000387354	ARHGAP11A,CDC25A,CLSPN,E2F1,E2F8,ESPL1,EZH2,MCM2,PAQR4,PKMYT1,RAD51,SYNGR4	0.0113439
25	59	281	9	KRCTCNNNNMANAGC_UNKNOWN	1.98385e-06	GBX2,HIST1H2AJ,HIST1H2BD,HIST1H3B,HIST1H3D,HIST1H3H,HIST1H3J,HIST2H2AC,UBE2C	7.62541e-05
25	133	281	14	SGCGSSAAA_V$E2F1DP2_01	3.35495e-07	CDC25A,CDC6,CLSPN,E2F1,E2F8,H2AFZ,IER5L,KIAA0101,MCM2,PAQR4,PKMYT1,RRM2,SYNGR4,WDR62	1.47378e-05
27	191	246	12	V$E2F_Q4	0.000113521	CDC6,CDT1,CLSPN,E2F1,E2F7,E2F8,HOXC10,KIAA0101,PAQR4,PKMYT1,RAD51,RRM2	0.0174538
27	189	246	12	V$E2F_Q6	0.000102715	CDC6,CDT1,CLSPN,E2F1,E2F7,E2F8,HOXC10,KIAA0101,PAQR4,PKMYT1,RAD51,RRM2	0.0174538
27	188	246	11	V$E2F1_Q6	0.000402793	CDC6,CDT1,CLSPN,E2F1,E2F7,E2F8,HOXC10,KIAA0101,PAQR4,PKMYT1,RRM2	0.0486319
27	190	246	12	V$E2F1DP1RB_01	0.000108002	CDC6,CDT1,CLSPN,E2F1,E2F7,E2F8,HOXC10,KIAA0101,PAQR4,PKMYT1,RAD51,RRM2	0.0174538
27	59	246	9	KRCTCNNNNMANAGC_UNKNOWN	6.57043e-07	HIST1H1B,HIST1H2AJ,HIST1H2AL,HIST1H2AM,HIST1H2BH,HIST1H3B,HIST1H3C,HIST2H2AC,UBE2C	0.000404082
27	133	246	9	SGCGSSAAA_V$E2F1DP2_01	0.000474457	CDC6,CLSPN,E2F1,E2F8,HOXC10,KIAA0101,PAQR4,PKMYT1,RRM2	0.0486319
28	59	209	8	KRCTCNNNNMANAGC_UNKNOWN	2.07383e-06	GBX2,HIST1H2AJ,HIST1H2AL,HIST1H2AM,HIST1H3H,HIST1H3J,HIST2H2AC,UBE2C	0.00127541
29	190	155	10	V$E2F_02	4.06932e-05	C11orf30,CLSPN,E2F7,E2F8,EZH2,MCM2,PAQR4,PKMYT1,RET,RRM2	0.00476389
29	183	155	8	V$E2F_Q3	0.000838672	E2F7,E2F8,EZH2,KIF15,MCM2,PAQR4,PKMYT1,PPME1	0.0429819
29	191	155	9	V$E2F_Q4	0.000229472	C11orf30,CLSPN,E2F7,E2F8,EZH2,MCM2,PAQR4,PKMYT1,RRM2	0.0128296
29	189	155	9	V$E2F_Q6	0.000212139	C11orf30,CLSPN,E2F7,E2F8,EZH2,MCM2,PAQR4,PKMYT1,RRM2	0.0128296
29	206	155	10	V$E2F1_Q3	8.03646e-05	C11orf30,CLSPN,E2F7,E2F8,EZH2,KIF15,MCM2,PAQR4,PKMYT1,RRM2	0.0070606
29	188	155	9	V$E2F1_Q6	0.00020389	C11orf30,CLSPN,E2F7,E2F8,EZH2,MCM2,PAQR4,PKMYT1,RRM2	0.0128296
29	190	155	10	V$E2F1DP1_01	4.06932e-05	C11orf30,CLSPN,E2F7,E2F8,EZH2,MCM2,PAQR4,PKMYT1,RET,RRM2	0.00476389
29	190	155	10	V$E2F1DP2_01	4.06932e-05	C11orf30,CLSPN,E2F7,E2F8,EZH2,MCM2,PAQR4,PKMYT1,RET,RRM2	0.00476389
29	193	155	10	V$E2F4DP1_01	4.6477e-05	C11orf30,CLSPN,E2F7,E2F8,EZH2,MCM2,PAQR4,PKMYT1,RET,RRM2	0.00476389
29	190	155	10	V$E2F4DP2_01	4.06932e-05	C11orf30,CLSPN,E2F7,E2F8,EZH2,MCM2,PAQR4,PKMYT1,RET,RRM2	0.00476389
29	190	155	10	V$E2F1DP1RB_01	4.06932e-05	C11orf30,CLSPN,E2F7,E2F8,EZH2,MCM2,PAQR4,PKMYT1,RET,RRM2	0.00476389
29	133	155	8	SGCGSSAAA_V$E2F1DP2_01	9.67472e-05	C11orf30,CLSPN,E2F8,MCM2,PAQR4,PKMYT1,RET,RRM2	0.00743744
30	190	244	11	V$E2F_02	0.000411272	CLSPN,E2F1,E2F8,HIST1H2BK,HS6ST3,KIAA0101,NELL2,PKMYT1,RET,RRM2,RTBDN	0.0194563
30	191	244	12	V$E2F_Q4	0.000105091	CLSPN,E2F1,E2F8,HIST1H2BK,HS6ST3,INSM1,KIAA0101,NELL2,PKMYT1,RRM2,WHSC1L1,WNT3	0.0161577
30	189	244	11	V$E2F_Q6	0.000393249	CLSPN,E2F1,E2F8,HIST1H2BK,HS6ST3,INSM1,KIAA0101,NELL2,PKMYT1,RRM2,WHSC1L1	0.0194563
30	211	244	12	V$HIF1_Q5	0.000266574	ASCL1,ASPHD1,BRSK2,CACNA2D2,CSMD3,INSM1,KCNG3,PPAPDC1B,PPM1E,PRR7,PSD,SEZ6L2	0.0194563
30	190	244	11	V$E2F1DP1_01	0.000411272	CLSPN,E2F1,E2F8,HIST1H2BK,HS6ST3,KIAA0101,NELL2,PKMYT1,RET,RRM2,RTBDN	0.0194563
30	190	244	11	V$E2F1DP2_01	0.000411272	CLSPN,E2F1,E2F8,HIST1H2BK,HS6ST3,KIAA0101,NELL2,PKMYT1,RET,RRM2,RTBDN	0.0194563
30	193	244	11	V$E2F4DP1_01	0.000469553	CLSPN,E2F1,E2F8,HIST1H2BK,HS6ST3,KIAA0101,NELL2,PKMYT1,RET,RRM2,RTBDN	0.0206268
30	190	244	11	V$E2F4DP2_01	0.000411272	CLSPN,E2F1,E2F8,HIST1H2BK,HS6ST3,KIAA0101,NELL2,PKMYT1,RET,RRM2,RTBDN	0.0194563
30	190	244	11	V$E2F1DP1RB_01	0.000411272	CLSPN,E2F1,E2F8,HIST1H2BK,HS6ST3,KIAA0101,NELL2,PKMYT1,RET,RRM2,RTBDN	0.0194563
30	219	244	12	V$LEF1_Q6	0.000374238	AFF3,DQX1,FOXA1,IGF1R,INSM1,NEUROD4,SEMA4C,SIX1,SIX4,UHRF1,WNT3,ZNF703	0.0194563
30	59	244	10	KRCTCNNNNMANAGC_UNKNOWN	5.0774e-08	HIST1H1T,HIST1H2AC,HIST1H2AL,HIST1H2AM,HIST1H2BD,HIST1H2BK,HIST1H3J,HIST2H2BE,HIST3H2BB,UBE2C	3.1226e-05
30	114	244	9	TTTNNANAGCYR_UNKNOWN	0.000140745	HIST1H1T,HIST1H2AC,HIST1H2AL,HIST1H2AM,HIST1H2BD,HIST1H2BK,HIST1H3J,HIST2H2BE,HIST3H2BB	0.0173116
31	226	298	15	V$E12_Q6	7.73313e-05	ADAM12,ADAMTSL2,ANKRD2,CDH2,DOK7,GFRA1,GJB2,HES6,HMP19,KRT8,NBL1,RAB26,SEMA3F,SORCS2,STC2	0.0237794
32	59	159	8	KRCTCNNNNMANAGC_UNKNOWN	2.61185e-07	HIST1H2AJ,HIST1H2AM,HIST1H2BD,HIST1H2BE,HIST1H3J,HIST2H2BE,HIST3H2BB,UBE2C	0.000160629
34	59	166	21	KRCTCNNNNMANAGC_UNKNOWN	0	GBX2,HIST1H1C,HIST1H1T,HIST1H2AD,HIST1H2AJ,HIST1H2AL,HIST1H2AM,HIST1H2BD,HIST1H2BE,HIST1H2BF,HIST1H2BG,HIST1H2BH,HIST1H2BK,HIST1H3D,HIST1H3H,HIST1H3J,HIST2H2AC,HIST2H2BE,HIST3H2A,HIST3H2BB,UBE2C	0
34	114	166	19	TTTNNANAGCYR_UNKNOWN	0	HIST1H1C,HIST1H1T,HIST1H2AD,HIST1H2AL,HIST1H2AM,HIST1H2BD,HIST1H2BE,HIST1H2BF,HIST1H2BG,HIST1H2BH,HIST1H2BK,HIST1H3D,HIST1H3H,HIST1H3J,HIST2H2AC,HIST2H2BE,HIST3H2A,HIST3H2BB,OLR1	0
40	124	238	9	CYTAGCAAY_UNKNOWN	0.000221194	DNAJC1,HSPBP1,IL20,LRRC46,LRRC56,MED25,PRRG2,TMEM190,TTC16	0.0453448
40	59	238	16	KRCTCNNNNMANAGC_UNKNOWN	1.11022e-15	HIST1H1C,HIST1H2AC,HIST1H2AD,HIST1H2AJ,HIST1H2AL,HIST1H2AM,HIST1H2BD,HIST1H2BE,HIST1H2BF,HIST1H2BH,HIST1H3B,HIST1H3D,HIST1H3F,HIST1H3H,HIST1H3J,UBE2C	6.82787e-13
40	114	238	14	TTTNNANAGCYR_UNKNOWN	5.83501e-09	HIST1H1C,HIST1H2AC,HIST1H2AD,HIST1H2AL,HIST1H2AM,HIST1H2BD,HIST1H2BE,HIST1H2BF,HIST1H2BH,HIST1H3B,HIST1H3D,HIST1H3F,HIST1H3H,HIST1H3J	1.79426e-06
42	59	147	19	KRCTCNNNNMANAGC_UNKNOWN	0	HIST1H1B,HIST1H1D,HIST1H1T,HIST1H2AD,HIST1H2AG,HIST1H2AJ,HIST1H2AL,HIST1H2AM,HIST1H2BD,HIST1H2BF,HIST1H2BH,HIST1H2BJ,HIST1H2BM,HIST1H3B,HIST1H3D,HIST1H3G,HIST1H3H,HIST1H3J,HIST3H2BB	0
42	114	147	17	TTTNNANAGCYR_UNKNOWN	1.88738e-15	HIST1H1B,HIST1H1D,HIST1H1T,HIST1H2AD,HIST1H2AG,HIST1H2AL,HIST1H2AM,HIST1H2BD,HIST1H2BF,HIST1H2BH,HIST1H2BJ,HIST1H3B,HIST1H3D,HIST1H3H,HIST1H3J,HIST3H2BB,OLR1	5.80369e-13
43	190	228	11	V$E2F_02	0.000230338	CDC6,CLSPN,E2F1,E2F7,E2F8,EZH2,HS6ST3,KIAA0101,PKMYT1,RET,RRM2	0.0124782
43	207	228	10	V$ZID_01	0.00176484	ANXA9,C1QTNF6,CCDC64,DOK7,FAM83H,GDPD3,HIST1H2AD,HIST1H2BF,HIST1H3D,TMEM145	0.0493354
43	209	228	12	V$NFY_Q6	0.000129979	BUB1,CENPF,CKS2,DLX3,E2F8,HIST1H3B,IBSP,RACGAP1,SIX4,TDO2,TOP2A,TTK	0.0124782
43	222	228	11	V$AREB6_03	0.000856666	ARTN,CCDC64,CCDC78,CRB3,DOK7,E2F1,FOXA1,KRT8,NPNT,PRR15,SEMA3F	0.0351233
43	191	228	11	V$E2F_Q4	0.000241057	CDC6,CLSPN,E2F1,E2F7,E2F8,EZH2,HS6ST3,KIAA0101,PKMYT1,RRM2,WHSC1L1	0.0124782
43	189	228	11	V$E2F_Q6	0.000220024	CDC6,CLSPN,E2F1,E2F7,E2F8,EZH2,HS6ST3,KIAA0101,PKMYT1,RRM2,WHSC1L1	0.0124782
43	206	228	10	V$E2F1_Q3	0.00170273	CDC6,CLSPN,E2F1,E2F7,E2F8,EZH2,HS6ST3,KIAA0101,PKMYT1,RRM2	0.0493354
43	197	228	10	V$E2F1_Q4	0.00121952	CDC6,CLSPN,E2F1,E2F7,E2F8,EZH2,HS6ST3,MELK,PKMYT1,WHSC1L1	0.0415081
43	188	228	10	V$E2F1_Q6	0.000854626	CDC6,CLSPN,E2F1,E2F7,E2F8,EZH2,HS6ST3,KIAA0101,PKMYT1,RRM2	0.0351233
43	194	228	10	V$E2F_03	0.00108596	CDC6,E2F1,E2F7,E2F8,EZH2,KIAA0101,MELK,PKMYT1,RET,WHSC1L1	0.0415081
43	190	228	11	V$E2F1DP1_01	0.000230338	CDC6,CLSPN,E2F1,E2F7,E2F8,EZH2,HS6ST3,KIAA0101,PKMYT1,RET,RRM2	0.0124782
43	190	228	11	V$E2F1DP2_01	0.000230338	CDC6,CLSPN,E2F1,E2F7,E2F8,EZH2,HS6ST3,KIAA0101,PKMYT1,RET,RRM2	0.0124782
43	193	228	11	V$E2F4DP1_01	0.000263767	CDC6,CLSPN,E2F1,E2F7,E2F8,EZH2,HS6ST3,KIAA0101,PKMYT1,RET,RRM2	0.0124782
43	190	228	11	V$E2F4DP2_01	0.000230338	CDC6,CLSPN,E2F1,E2F7,E2F8,EZH2,HS6ST3,KIAA0101,PKMYT1,RET,RRM2	0.0124782
43	190	228	11	V$E2F1DP1RB_01	0.000230338	CDC6,CLSPN,E2F1,E2F7,E2F8,EZH2,HS6ST3,KIAA0101,PKMYT1,RET,RRM2	0.0124782
43	193	228	11	V$E2F_Q3_01	0.000263767	CDC6,E2F1,E2F7,E2F8,EZH2,GATA3,HS6ST3,KIAA0101,MELK,PKMYT1,WHSC1L1	0.0124782
43	196	228	10	V$E2F_Q4_01	0.00117358	CDC6,E2F1,E2F7,E2F8,EZH2,GATA3,KIAA0101,MELK,PKMYT1,WHSC1L1	0.0415081
43	193	228	11	V$E2F_Q6_01	0.000263767	CDC6,E2F1,E2F7,E2F8,EZH2,KIAA0101,MELK,MSI1,PKMYT1,RRM2,WHSC1L1	0.0124782
43	59	228	14	KRCTCNNNNMANAGC_UNKNOWN	3.08975e-13	HIST1H1T,HIST1H2AD,HIST1H2AJ,HIST1H2AL,HIST1H2AM,HIST1H2BD,HIST1H2BF,HIST1H3B,HIST1H3D,HIST1H3H,HIST1H3J,HIST3H2A,HIST3H2BB,UBE2C	1.9002e-10
43	114	228	12	TTTNNANAGCYR_UNKNOWN	2.56513e-07	HIST1H1T,HIST1H2AD,HIST1H2AL,HIST1H2AM,HIST1H2BD,HIST1H2BF,HIST1H3B,HIST1H3D,HIST1H3H,HIST1H3J,HIST3H2A,HIST3H2BB	7.88777e-05
43	133	228	8	SGCGSSAAA_V$E2F1DP2_01	0.00128236	CDC6,CLSPN,E2F1,E2F8,KIAA0101,PKMYT1,RET,RRM2	0.0415081
44	190	274	14	V$E2F_02	1.71672e-05	ARHGAP11A,ATAD2,CDC6,CLSPN,E2F1,E2F7,E2F8,KIAA0101,MCM2,NELL2,PAQR4,PKMYT1,RET,RRM2	0.0012592
44	222	274	13	V$AREB6_03	0.000346393	ARTN,CCDC64,CCDC78,CRB3,E2F1,FLNB,FOXA1,LLGL2,NPNT,PPM1J,PRR15,SCUBE2,SLC16A6	0.0125313
44	183	274	11	V$E2F_Q3	0.000788908	ARHGAP11A,ATAD2,CDC6,E2F1,E2F7,E2F8,KIF15,MCM2,PAQR4,PKMYT1,RAD51	0.0269543
44	191	274	14	V$E2F_Q4	1.82131e-05	ARHGAP11A,ATAD2,CDC6,CLSPN,E2F1,E2F7,E2F8,KIAA0101,MCM2,NELL2,PAQR4,PKMYT1,RAD51,RRM2	0.0012592
44	189	274	14	V$E2F_Q6	1.61747e-05	ARHGAP11A,ATAD2,CDC6,CLSPN,E2F1,E2F7,E2F8,KIAA0101,MCM2,NELL2,PAQR4,PKMYT1,RAD51,RRM2	0.0012592
44	206	274	14	V$E2F1_Q3	4.21947e-05	ARHGAP11A,ATAD2,CDC6,CLSPN,E2F1,E2F7,E2F8,KIAA0101,KIF15,MCM2,NELL2,PAQR4,PKMYT1,RRM2	0.00235906
44	188	274	13	V$E2F1_Q6	6.63309e-05	ARHGAP11A,ATAD2,CDC6,CLSPN,E2F1,E2F7,E2F8,KIAA0101,MCM2,NELL2,PAQR4,PKMYT1,RRM2	0.00313796
44	194	274	15	V$E2F_03	4.77704e-06	ATAD2,CDC6,E2F1,E2F7,E2F8,KIAA0101,MCM2,MELK,NRIP3,PAQR4,PKMYT1,PPM1J,PRRT2,RAD51,RET	0.0012592
44	190	274	14	V$E2F1DP1_01	1.71672e-05	ARHGAP11A,ATAD2,CDC6,CLSPN,E2F1,E2F7,E2F8,KIAA0101,MCM2,NELL2,PAQR4,PKMYT1,RET,RRM2	0.0012592
44	190	274	14	V$E2F1DP2_01	1.71672e-05	ARHGAP11A,ATAD2,CDC6,CLSPN,E2F1,E2F7,E2F8,KIAA0101,MCM2,NELL2,PAQR4,PKMYT1,RET,RRM2	0.0012592
44	193	274	14	V$E2F4DP1_01	2.04748e-05	ARHGAP11A,ATAD2,CDC6,CLSPN,E2F1,E2F7,E2F8,KIAA0101,MCM2,NELL2,PAQR4,PKMYT1,RET,RRM2	0.0012592
44	190	274	14	V$E2F4DP2_01	1.71672e-05	ARHGAP11A,ATAD2,CDC6,CLSPN,E2F1,E2F7,E2F8,KIAA0101,MCM2,NELL2,PAQR4,PKMYT1,RET,RRM2	0.0012592
44	190	274	15	V$E2F1DP1RB_01	3.69668e-06	ARHGAP11A,ATAD2,CDC6,CLSPN,E2F1,E2F7,E2F8,KIAA0101,MCM2,NELL2,PAQR4,PKMYT1,RAD51,RET,RRM2	0.0012592
44	193	274	13	V$E2F_Q3_01	8.67095e-05	ARHGAP11A,ATAD2,CDC6,E2F1,E2F7,E2F8,GATA3,KIAA0101,MCM2,MELK,PAQR4,PKMYT1,RAD51	0.00380903
44	196	274	13	V$E2F_Q4_01	0.000101375	ARHGAP11A,ATAD2,CDC6,E2F1,E2F7,E2F8,GATA3,KIAA0101,MCM2,MELK,PAQR4,PKMYT1,RAD51	0.00415636
44	193	274	14	V$E2F_Q6_01	2.04748e-05	ARHGAP11A,ATAD2,CDC6,E2F1,E2F7,E2F8,KIAA0101,MCM2,MELK,PAQR4,PKMYT1,PPM1J,RAD51,RRM2	0.0012592
44	186	274	12	V$E2F1_Q4_01	0.00024157	ARHGAP11A,ATAD2,CDC6,E2F1,E2F8,GATA3,KIAA0101,MCM2,MELK,PAQR4,PKMYT1,RAD51	0.00928534
44	133	274	11	SGCGSSAAA_V$E2F1DP2_01	4.83892e-05	ATAD2,CDC6,CLSPN,E2F1,E2F8,KIAA0101,MCM2,PAQR4,PKMYT1,RET,RRM2	0.00247995
45	190	289	14	V$E2F_02	3.10031e-05	ARHGAP11A,ATAD2,CDC6,CLSPN,E2F1,E2F7,E2F8,HOXC10,IER5L,IL4I1,KIAA0101,PAQR4,PKMYT1,RRM2	0.00158891
45	209	289	16	V$NFY_Q6	5.18627e-06	BUB1,CENPF,CKS2,E2F8,HIST1H3B,IBSP,IER5L,LHX1,NEK2,PGK2,RACGAP1,SHH,SLC39A4,TDO2,TOP2A,TTK	0.000636103
45	183	289	11	V$E2F_Q3	0.00121606	ARHGAP11A,ATAD2,CDC6,E2F1,E2F7,E2F8,IER5L,KIF15,PAQR4,PKMYT1,RAD51	0.0372693
45	191	289	16	V$E2F_Q4	1.60446e-06	ARHGAP11A,ATAD2,CDC6,CDT1,CLSPN,E2F1,E2F7,E2F8,HOXC10,IER5L,IL4I1,KIAA0101,PAQR4,PKMYT1,RAD51,RRM2	0.000328915
45	189	289	16	V$E2F_Q6	1.39576e-06	ARHGAP11A,ATAD2,CDC6,CDT1,CLSPN,E2F1,E2F7,E2F8,HOXC10,IER5L,IL4I1,KIAA0101,PAQR4,PKMYT1,RAD51,RRM2	0.000328915
45	206	289	15	V$E2F1_Q3	1.86206e-05	ARHGAP11A,ATAD2,CDC6,CLSPN,E2F1,E2F7,E2F8,HOXC10,IER5L,IL4I1,KIAA0101,KIF15,PAQR4,PKMYT1,RRM2	0.00143146
45	188	289	15	V$E2F1_Q6	6.20588e-06	ARHGAP11A,ATAD2,CDC6,CDT1,CLSPN,E2F1,E2F7,E2F8,HOXC10,IER5L,IL4I1,KIAA0101,PAQR4,PKMYT1,RRM2	0.000636103
45	194	289	12	V$E2F_03	0.000572551	ATAD2,CDC6,E2F1,E2F7,E2F8,IER5L,KIAA0101,MELK,PAQR4,PKMYT1,RAD51,RCOR2	0.0185326
45	60	289	6	V$GNCF_01	0.00127261	EPN3,HNF1B,HOXB13,HOXC10,HOXC13,INTS8	0.0372693
45	190	289	14	V$E2F1DP1_01	3.10031e-05	ARHGAP11A,ATAD2,CDC6,CLSPN,E2F1,E2F7,E2F8,HOXC10,IER5L,IL4I1,KIAA0101,PAQR4,PKMYT1,RRM2	0.00158891
45	190	289	14	V$E2F1DP2_01	3.10031e-05	ARHGAP11A,ATAD2,CDC6,CLSPN,E2F1,E2F7,E2F8,HOXC10,IER5L,IL4I1,KIAA0101,PAQR4,PKMYT1,RRM2	0.00158891
45	193	289	14	V$E2F4DP1_01	3.68693e-05	ARHGAP11A,ATAD2,CDC6,CLSPN,E2F1,E2F7,E2F8,HOXC10,IER5L,IL4I1,KIAA0101,PAQR4,PKMYT1,RRM2	0.00161962
45	190	289	14	V$E2F4DP2_01	3.10031e-05	ARHGAP11A,ATAD2,CDC6,CLSPN,E2F1,E2F7,E2F8,HOXC10,IER5L,IL4I1,KIAA0101,PAQR4,PKMYT1,RRM2	0.00158891
45	190	289	16	V$E2F1DP1RB_01	1.49684e-06	ARHGAP11A,ATAD2,CDC6,CDT1,CLSPN,E2F1,E2F7,E2F8,HOXC10,IER5L,IL4I1,KIAA0101,PAQR4,PKMYT1,RAD51,RRM2	0.000328915
45	193	289	13	V$E2F_Q3_01	0.000147721	ARHGAP11A,ATAD2,CDC6,E2F1,E2F7,E2F8,HOXC10,IER5L,KIAA0101,MELK,PAQR4,PKMYT1,RAD51	0.00534402
45	196	289	14	V$E2F_Q4_01	4.36872e-05	ARHGAP11A,ATAD2,CDC6,E2F1,E2F7,E2F8,HOXC10,IER5L,KIAA0101,MELK,PAQR4,PKMYT1,RAD51,RCOR2	0.00179117
45	193	289	14	V$E2F_Q6_01	3.68693e-05	ARHGAP11A,ATAD2,CDC6,E2F1,E2F7,E2F8,IER5L,KIAA0101,MELK,PAQR4,PKMYT1,RAD51,RCOR2,RRM2	0.00161962
45	186	289	12	V$E2F1_Q4_01	0.000392125	ARHGAP11A,ATAD2,CDC6,E2F1,E2F8,HOXC10,IER5L,KIAA0101,MELK,PAQR4,PKMYT1,RAD51	0.0133976
45	59	289	9	KRCTCNNNNMANAGC_UNKNOWN	2.49919e-06	HIST1H2AJ,HIST1H2AM,HIST1H2BL,HIST1H2BM,HIST1H3B,HIST1H3C,HIST1H3J,HIST3H2BB,UBE2C	0.00038425
45	133	289	12	SGCGSSAAA_V$E2F1DP2_01	1.55196e-05	ATAD2,CDC6,CLSPN,E2F1,E2F8,HOXC10,IER5L,IL4I1,KIAA0101,PAQR4,PKMYT1,RRM2	0.00136351
46	58	188	6	V$E2F_01	0.000107233	E2F1,E2F7,HIST1H2AM,HIST1H2BK,MCM2,SYNGR4	0.00314038
46	190	188	16	V$E2F_02	3.90744e-09	ARHGAP11A,CDC6,CLSPN,E2F1,E2F7,E2F8,HIST1H2BK,HOXC10,KIAA0101,MCM2,PAQR4,PKMYT1,RRM2,SYNGR4,WDR62,ZNF367	2.40308e-07
46	209	188	10	V$NFY_Q6	0.000434975	BUB1,CENPF,CIT,CKS2,E2F8,HIST1H3B,IBSP,NEK2,RACGAP1,TOP2A	0.0121595
46	183	188	12	V$E2F_Q3	5.21099e-06	ARHGAP11A,CDC6,E2F1,E2F7,E2F8,HIST1H2BK,KIF15,MCM2,PAQR4,PKMYT1,RAD51,ZNF367	0.000178042
46	191	188	18	V$E2F_Q4	6.19436e-11	ARHGAP11A,CDC6,CDT1,CLSPN,E2F1,E2F7,E2F8,HIST1H2BK,HOXC10,KIAA0101,MCM2,PAQR4,PKMYT1,RAD51,RRM2,SYNGR4,WDR62,ZNF367	1.26984e-08
46	189	188	18	V$E2F_Q6	5.19578e-11	ARHGAP11A,CDC6,CDT1,CLSPN,E2F1,E2F7,E2F8,HIST1H2BK,HOXC10,KIAA0101,MCM2,PAQR4,PKMYT1,RAD51,RRM2,SYNGR4,WDR62,ZNF367	1.26984e-08
46	206	188	17	V$E2F1_Q3	1.70231e-09	ARHGAP11A,CDC6,CLSPN,E2F1,E2F7,E2F8,HIST1H2BK,HOXC10,KIAA0101,KIF15,MCM2,PAQR4,PKMYT1,RRM2,SYNGR4,WDR62,ZNF367	2.09385e-07
46	197	188	9	V$E2F1_Q4	0.00116229	CDC6,CIT,CLSPN,E2F1,E2F7,E2F8,MELK,PKMYT1,RAD51	0.0297837
46	188	188	17	V$E2F1_Q6	4.12936e-10	ARHGAP11A,CDC6,CDT1,CLSPN,E2F1,E2F7,E2F8,HIST1H2BK,HOXC10,KIAA0101,MCM2,PAQR4,PKMYT1,RRM2,SYNGR4,WDR62,ZNF367	6.3489e-08
46	194	188	11	V$E2F_03	4.99931e-05	CDC6,E2F1,E2F7,E2F8,KIAA0101,MCM2,MELK,PAQR4,PKMYT1,RAD51,ZNF367	0.0016182
46	190	188	16	V$E2F1DP1_01	3.90744e-09	ARHGAP11A,CDC6,CLSPN,E2F1,E2F7,E2F8,HIST1H2BK,HOXC10,KIAA0101,MCM2,PAQR4,PKMYT1,RRM2,SYNGR4,WDR62,ZNF367	2.40308e-07
46	190	188	16	V$E2F1DP2_01	3.90744e-09	ARHGAP11A,CDC6,CLSPN,E2F1,E2F7,E2F8,HIST1H2BK,HOXC10,KIAA0101,MCM2,PAQR4,PKMYT1,RRM2,SYNGR4,WDR62,ZNF367	2.40308e-07
46	193	188	16	V$E2F4DP1_01	4.90241e-09	ARHGAP11A,CDC6,CLSPN,E2F1,E2F7,E2F8,HIST1H2BK,HOXC10,KIAA0101,MCM2,PAQR4,PKMYT1,RRM2,SYNGR4,WDR62,ZNF367	2.74089e-07
46	190	188	16	V$E2F4DP2_01	3.90744e-09	ARHGAP11A,CDC6,CLSPN,E2F1,E2F7,E2F8,HIST1H2BK,HOXC10,KIAA0101,MCM2,PAQR4,PKMYT1,RRM2,SYNGR4,WDR62,ZNF367	2.40308e-07
46	190	188	18	V$E2F1DP1RB_01	5.67469e-11	ARHGAP11A,CDC6,CDT1,CLSPN,E2F1,E2F7,E2F8,HIST1H2BK,HOXC10,KIAA0101,MCM2,PAQR4,PKMYT1,RAD51,RRM2,SYNGR4,WDR62,ZNF367	1.26984e-08
46	193	188	15	V$E2F_Q3_01	3.60118e-08	ARHGAP11A,CDC6,E2F1,E2F7,E2F8,HIST1H2BK,HOXC10,KIAA0101,MCM2,MELK,PAQR4,PKMYT1,RAD51,WDR62,ZNF367	1.8456e-06
46	196	188	14	V$E2F_Q4_01	2.96729e-07	ARHGAP11A,CDC6,E2F1,E2F7,E2F8,HOXC10,KIAA0101,MCM2,MELK,PAQR4,PKMYT1,RAD51,WDR62,ZNF367	1.14055e-05
46	193	188	14	V$E2F_Q6_01	2.45555e-07	ARHGAP11A,CDC6,E2F1,E2F7,E2F8,KIAA0101,MCM2,MELK,NKX2-2,PAQR4,PKMYT1,RAD51,RRM2,ZNF367	1.00678e-05
46	186	188	14	V$E2F1_Q4_01	1.55635e-07	ARHGAP11A,CDC6,E2F1,E2F8,HIST1H2BK,HOXC10,KIAA0101,MCM2,MELK,PAQR4,PKMYT1,RAD51,WDR62,ZNF367	6.83681e-06
46	191	188	13	V$E2F1_Q6_01	1.37698e-06	ARHGAP11A,CLSPN,E2F1,E2F8,ESPL1,HIST1H2BK,HOXC10,MCM2,PAQR4,PKMYT1,RAD51,SYNGR4,ZNF367	4.98143e-05
46	59	188	9	KRCTCNNNNMANAGC_UNKNOWN	6.70028e-08	GBX2,HIST1H2AJ,HIST1H2AL,HIST1H2AM,HIST1H2BK,HIST1H3B,HIST1H3H,HIST1H3J,UBE2C	3.16975e-06
46	114	188	7	TTTNNANAGCYR_UNKNOWN	0.000748657	HIST1H2AL,HIST1H2AM,HIST1H2BK,HIST1H3B,HIST1H3H,HIST1H3J,LHX2	0.0200184
46	133	188	14	SGCGSSAAA_V$E2F1DP2_01	2.11556e-09	CDC6,CLSPN,E2F1,E2F8,HIST1H2BK,HOXC10,KIAA0101,MCM2,PAQR4,PKMYT1,RRM2,SYNGR4,WDR62,ZNF367	2.16845e-07
47	190	223	11	V$E2F_02	0.000190026	CDC20B,CDC6,CLSPN,E2F7,E2F8,HOXC10,HS6ST3,KIAA0101,PAQR4,PKMYT1,RRM2	0.0109202
47	191	223	11	V$E2F_Q4	0.000198932	CDC6,CDT1,CLSPN,E2F7,E2F8,HOXC10,HS6ST3,KIAA0101,PAQR4,PKMYT1,RRM2	0.0109202
47	189	223	11	V$E2F_Q6	0.000181461	CDC6,CDT1,CLSPN,E2F7,E2F8,HOXC10,HS6ST3,KIAA0101,PAQR4,PKMYT1,RRM2	0.0109202
47	206	223	12	V$E2F1_Q3	9.1876e-05	CDC20B,CDC6,CLSPN,E2F7,E2F8,HOXC10,HS6ST3,KIAA0101,KIF15,PAQR4,PKMYT1,RRM2	0.0109202
47	188	223	11	V$E2F1_Q6	0.000173225	CDC6,CDT1,CLSPN,E2F7,E2F8,HOXC10,HS6ST3,KIAA0101,PAQR4,PKMYT1,RRM2	0.0109202
47	190	223	11	V$E2F1DP1_01	0.000190026	CDC20B,CDC6,CLSPN,E2F7,E2F8,HOXC10,HS6ST3,KIAA0101,PAQR4,PKMYT1,RRM2	0.0109202
47	190	223	11	V$E2F1DP2_01	0.000190026	CDC20B,CDC6,CLSPN,E2F7,E2F8,HOXC10,HS6ST3,KIAA0101,PAQR4,PKMYT1,RRM2	0.0109202
47	193	223	10	V$E2F4DP1_01	0.000882114	CDC6,CLSPN,E2F7,E2F8,HOXC10,HS6ST3,KIAA0101,PAQR4,PKMYT1,RRM2	0.0361667
47	190	223	11	V$E2F4DP2_01	0.000190026	CDC20B,CDC6,CLSPN,E2F7,E2F8,HOXC10,HS6ST3,KIAA0101,PAQR4,PKMYT1,RRM2	0.0109202
47	190	223	11	V$E2F1DP1RB_01	0.000190026	CDC6,CDT1,CLSPN,E2F7,E2F8,HOXC10,HS6ST3,KIAA0101,PAQR4,PKMYT1,RRM2	0.0109202
47	193	223	11	V$E2F_Q3_01	0.000217809	CDC20B,CDC6,E2F7,E2F8,GATA3,HOXC10,HS6ST3,KIAA0101,MELK,PAQR4,PKMYT1	0.0109202
47	196	223	10	V$E2F_Q4_01	0.000992331	CDC20B,CDC6,E2F7,E2F8,GATA3,HOXC10,KIAA0101,MELK,PAQR4,PKMYT1	0.0381427
47	59	223	11	KRCTCNNNNMANAGC_UNKNOWN	1.44852e-09	GBX2,HIST1H2AD,HIST1H2AJ,HIST1H2AL,HIST1H2AM,HIST1H2BF,HIST1H2BH,HIST1H3D,HIST1H3J,HIST2H2AC,UBE2C	8.90842e-07
47	114	223	9	TTTNNANAGCYR_UNKNOWN	7.08897e-05	HIST1H2AD,HIST1H2AL,HIST1H2AM,HIST1H2BF,HIST1H2BH,HIST1H3D,HIST1H3J,HIST2H2AC,OLR1	0.0109202
47	133	223	9	SGCGSSAAA_V$E2F1DP2_01	0.000230834	CDC20B,CDC6,CLSPN,E2F8,HOXC10,KIAA0101,PAQR4,PKMYT1,RRM2	0.0109202
49	209	238	12	V$NFY_Q6	0.000194081	BUB1,CENPF,CKS2,CRABP2,FAM110A,HIST1H3B,IBSP,NEK2,SLC39A4,TDO2,TOP2A,TTK	0.02984
49	193	238	11	V$E2F_Q3_01	0.000380561	CDC6,E2F1,GATA3,HIST1H1D,HIST1H2BK,HS6ST3,KIAA0101,MELK,PAQR4,PKMYT1,RAD51	0.046809
49	59	238	22	KRCTCNNNNMANAGC_UNKNOWN	0	GBX2,HIST1H1B,HIST1H1C,HIST1H1D,HIST1H2AD,HIST1H2AJ,HIST1H2AL,HIST1H2AM,HIST1H2BD,HIST1H2BE,HIST1H2BF,HIST1H2BH,HIST1H2BK,HIST1H2BL,HIST1H3B,HIST1H3C,HIST1H3D,HIST1H3G,HIST1H3H,HIST1H3J,HIST2H2AC,UBE2C	0
49	114	238	18	TTTNNANAGCYR_UNKNOWN	4.60965e-13	HIST1H1B,HIST1H1C,HIST1H1D,HIST1H2AD,HIST1H2AL,HIST1H2AM,HIST1H2BD,HIST1H2BE,HIST1H2BF,HIST1H2BH,HIST1H2BK,HIST1H2BL,HIST1H3B,HIST1H3C,HIST1H3D,HIST1H3H,HIST1H3J,HIST2H2AC	1.41747e-10
51	59	263	14	KRCTCNNNNMANAGC_UNKNOWN	2.17248e-12	HIST1H1C,HIST1H2AD,HIST1H2AL,HIST1H2AM,HIST1H2BD,HIST1H2BE,HIST1H2BF,HIST1H2BK,HIST1H3D,HIST2H2AC,HIST2H2BE,HIST3H2A,HIST3H2BB,UBE2C	1.33608e-09
51	114	263	13	TTTNNANAGCYR_UNKNOWN	1.6325e-07	HIST1H1C,HIST1H2AD,HIST1H2AL,HIST1H2AM,HIST1H2BD,HIST1H2BE,HIST1H2BF,HIST1H2BK,HIST1H3D,HIST2H2AC,HIST2H2BE,HIST3H2A,HIST3H2BB	5.01993e-05
52	190	171	12	V$E2F_02	2.87811e-06	CDC20B,CDC6,CLSPN,E2F1,E2F7,E2F8,EZH2,HOXC10,KIAA0101,PAQR4,PKMYT1,RRM2	0.00017358
52	209	171	9	V$NFY_Q6	0.00090346	BUB1,CENPF,CKS2,E2F8,HIST1H3B,IBSP,NEK2,SHH,TOP2A	0.0252558
52	183	171	11	V$E2F_Q3	1.20717e-05	CDC20B,CDC6,E2F1,E2F7,E2F8,EZH2,KIF15,ONECUT1,PAQR4,PKMYT1,RAD51	0.000494941
52	191	171	12	V$E2F_Q4	3.03966e-06	CDC6,CLSPN,E2F1,E2F7,E2F8,EZH2,HOXC10,KIAA0101,PAQR4,PKMYT1,RAD51,RRM2	0.00017358
52	189	171	12	V$E2F_Q6	2.72419e-06	CDC6,CLSPN,E2F1,E2F7,E2F8,EZH2,HOXC10,KIAA0101,PAQR4,PKMYT1,RAD51,RRM2	0.00017358
52	206	171	13	V$E2F1_Q3	1.10625e-06	CDC20B,CDC6,CLSPN,E2F1,E2F7,E2F8,EZH2,HOXC10,KIAA0101,KIF15,PAQR4,PKMYT1,RRM2	0.000170086
52	197	171	9	V$E2F1_Q4	0.000592539	CDC6,CLSPN,E2F1,E2F7,E2F8,EZH2,MELK,PKMYT1,RAD51	0.0173529
52	188	171	11	V$E2F1_Q6	1.55562e-05	CDC6,CLSPN,E2F1,E2F7,E2F8,EZH2,HOXC10,KIAA0101,PAQR4,PKMYT1,RRM2	0.00056277
52	194	171	10	V$E2F_03	0.00011073	CDC6,E2F1,E2F7,E2F8,EZH2,KIAA0101,MELK,PAQR4,PKMYT1,RAD51	0.00378326
52	190	171	12	V$E2F1DP1_01	2.87811e-06	CDC20B,CDC6,CLSPN,E2F1,E2F7,E2F8,EZH2,HOXC10,KIAA0101,PAQR4,PKMYT1,RRM2	0.00017358
52	190	171	12	V$E2F1DP2_01	2.87811e-06	CDC20B,CDC6,CLSPN,E2F1,E2F7,E2F8,EZH2,HOXC10,KIAA0101,PAQR4,PKMYT1,RRM2	0.00017358
52	193	171	12	V$E2F4DP1_01	3.38693e-06	CDC6,CLSPN,E2F1,E2F7,E2F8,EZH2,HOXC10,KIAA0101,ONECUT1,PAQR4,PKMYT1,RRM2	0.00017358
52	190	171	12	V$E2F4DP2_01	2.87811e-06	CDC20B,CDC6,CLSPN,E2F1,E2F7,E2F8,EZH2,HOXC10,KIAA0101,PAQR4,PKMYT1,RRM2	0.00017358
52	190	171	13	V$E2F1DP1RB_01	4.40999e-07	CDC6,CLSPN,E2F1,E2F7,E2F8,EZH2,HOXC10,KIAA0101,ONECUT1,PAQR4,PKMYT1,RAD51,RRM2	0.000108175
52	193	171	12	V$E2F_Q3_01	3.38693e-06	CDC20B,CDC6,E2F1,E2F7,E2F8,EZH2,HOXC10,KIAA0101,MELK,PAQR4,PKMYT1,RAD51	0.00017358
52	196	171	12	V$E2F_Q4_01	3.97347e-06	CDC20B,CDC6,E2F1,E2F7,E2F8,EZH2,HOXC10,KIAA0101,MELK,PAQR4,PKMYT1,RAD51	0.000186066
52	193	171	13	V$E2F_Q6_01	5.27683e-07	CDC20B,CDC6,E2F1,E2F7,E2F8,EZH2,KIAA0101,MELK,NKX2-2,PAQR4,PKMYT1,RAD51,RRM2	0.000108175
52	186	171	11	V$E2F1_Q4_01	1.40699e-05	CDC20B,CDC6,E2F1,E2F8,EZH2,HOXC10,KIAA0101,MELK,PAQR4,PKMYT1,RAD51	0.00054081
52	191	171	9	V$E2F1_Q6_01	0.000473784	CLSPN,E2F1,E2F8,ESPL1,EZH2,HOXC10,PAQR4,PKMYT1,RAD51	0.0145689
52	59	171	8	KRCTCNNNNMANAGC_UNKNOWN	4.55747e-07	HIST1H2AJ,HIST1H2AL,HIST1H2AM,HIST1H2BE,HIST1H3B,HIST1H3H,HIST1H3J,UBE2C	0.000108175
52	114	171	7	TTTNNANAGCYR_UNKNOWN	0.000425683	HIST1H2AL,HIST1H2AM,HIST1H2BE,HIST1H3B,HIST1H3H,HIST1H3J,LHX2	0.0137787
52	133	171	10	SGCGSSAAA_V$E2F1DP2_01	4.23565e-06	CDC20B,CDC6,CLSPN,E2F1,E2F8,HOXC10,KIAA0101,PAQR4,PKMYT1,RRM2	0.000186066
54	59	131	9	KRCTCNNNNMANAGC_UNKNOWN	2.84894e-09	HIST1H1C,HIST1H1T,HIST1H2AC,HIST1H2BD,HIST1H2BH,HIST1H2BM,HIST1H3J,HIST2H2AC,HIST2H2BE	1.7521e-06
54	114	131	9	TTTNNANAGCYR_UNKNOWN	9.63614e-07	HIST1H1C,HIST1H1T,HIST1H2AC,HIST1H2BD,HIST1H2BH,HIST1H3J,HIST2H2AC,HIST2H2BE,OLR1	0.000296311
55	209	220	12	V$NFY_Q6	9.2695e-05	BUB1,CENPF,CKS2,COL1A1,E2F8,FAM110A,IBSP,IER5L,NEK2,NUBP2,TOP2A,TTK	0.0285037
55	59	220	7	KRCTCNNNNMANAGC_UNKNOWN	3.13425e-05	GBX2,HIST1H2AM,HIST1H2BD,HIST1H2BE,HIST1H2BH,HIST1H3J,UBE2C	0.0192757
58	59	210	13	KRCTCNNNNMANAGC_UNKNOWN	2.17482e-12	HIST1H2AD,HIST1H2AJ,HIST1H2BD,HIST1H2BE,HIST1H2BF,HIST1H2BH,HIST1H3D,HIST1H3H,HIST2H2AC,HIST2H2BE,HIST3H2A,HIST3H2BB,UBE2C	1.33751e-09
58	114	210	11	TTTNNANAGCYR_UNKNOWN	8.73325e-07	HIST1H2AD,HIST1H2BD,HIST1H2BE,HIST1H2BF,HIST1H2BH,HIST1H3D,HIST1H3H,HIST2H2AC,HIST2H2BE,HIST3H2A,HIST3H2BB	0.000268547
59	59	259	15	KRCTCNNNNMANAGC_UNKNOWN	9.18154e-14	GBX2,HIST1H1C,HIST1H1D,HIST1H2AD,HIST1H2AG,HIST1H2AJ,HIST1H2AL,HIST1H2AM,HIST1H2BH,HIST1H3B,HIST1H3D,HIST1H3G,HIST1H3H,HIST1H3J,UBE2C	5.64665e-11
59	114	259	12	TTTNNANAGCYR_UNKNOWN	9.99815e-07	HIST1H1C,HIST1H1D,HIST1H2AD,HIST1H2AG,HIST1H2AL,HIST1H2AM,HIST1H2BH,HIST1H3B,HIST1H3D,HIST1H3H,HIST1H3J,OLR1	0.000307443
60	59	138	7	KRCTCNNNNMANAGC_UNKNOWN	1.4667e-06	HIST1H2AJ,HIST1H2AL,HIST1H2AM,HIST1H2BH,HIST1H3H,HIST1H3J,HIST3H2BB	0.000902017
60	114	138	7	TTTNNANAGCYR_UNKNOWN	0.000114088	HIST1H2AL,HIST1H2AM,HIST1H2BH,HIST1H3H,HIST1H3J,HIST3H2BB,OLR1	0.0350821
63	190	246	15	V$E2F_02	9.68806e-07	ARHGAP11A,CDC25A,CDC6,CLSPN,E2F1,E2F7,E2F8,H2AFZ,KIAA0101,PAQR4,PKMYT1,RRM2,SYNGR4,WDR62,ZNF367	5.95816e-05
63	209	246	11	V$NFY_Q6	0.000972649	BUB1,CENPF,CIT,CKS2,E2F8,IBSP,NEK2,RACGAP1,TDO2,TOP2A,TTK	0.02719
63	198	246	11	V$NFY_C	0.00062289	CDC25A,CELSR3,CKS2,ESPL1,KIF20A,KIF23,RACGAP1,RPN2,TSPAN13,UBE2C,UHRF1	0.0182418
63	211	246	12	V$NFY_01	0.000287233	C20orf24,CDC25A,CIT,CKS2,KIF23,NEK2,PLK1,RACGAP1,RPN2,TACC3,TDO2,TSPAN13	0.00929726
63	183	246	13	V$E2F_Q3	1.6309e-05	ARHGAP11A,CDC25A,CDC6,E2F1,E2F7,E2F8,H2AFZ,KIF15,PAQR4,PKMYT1,PLK4,RAD51,ZNF367	0.000626878
63	191	246	17	V$E2F_Q4	3.12344e-08	ARHGAP11A,CDC25A,CDC6,CDT1,CLSPN,E2F1,E2F7,E2F8,H2AFZ,KIAA0101,PAQR4,PKMYT1,RAD51,RRM2,SYNGR4,WDR62,ZNF367	6.40305e-06
63	189	246	17	V$E2F_Q6	2.67098e-08	ARHGAP11A,CDC25A,CDC6,CDT1,CLSPN,E2F1,E2F7,E2F8,H2AFZ,KIAA0101,PAQR4,PKMYT1,RAD51,RRM2,SYNGR4,WDR62,ZNF367	6.40305e-06
63	206	246	17	V$E2F1_Q3	9.49369e-08	ARHGAP11A,CDC25A,CDC6,CLSPN,E2F1,E2F7,E2F8,H2AFZ,KIAA0101,KIF15,PAQR4,PKMYT1,PLK4,RRM2,SYNGR4,WDR62,ZNF367	1.45965e-05
63	188	246	16	V$E2F1_Q6	1.49657e-07	ARHGAP11A,CDC25A,CDC6,CDT1,CLSPN,E2F1,E2F7,E2F8,H2AFZ,KIAA0101,PAQR4,PKMYT1,RRM2,SYNGR4,WDR62,ZNF367	1.84078e-05
63	194	246	13	V$E2F_03	3.02496e-05	CDC25A,CDC6,E2F1,E2F7,E2F8,H2AFZ,KIAA0101,MELK,PAQR4,PKMYT1,PLK4,RAD51,ZNF367	0.00103353
63	190	246	15	V$E2F1DP1_01	9.68806e-07	ARHGAP11A,CDC25A,CDC6,CLSPN,E2F1,E2F7,E2F8,H2AFZ,KIAA0101,PAQR4,PKMYT1,RRM2,SYNGR4,WDR62,ZNF367	5.95816e-05
63	190	246	15	V$E2F1DP2_01	9.68806e-07	ARHGAP11A,CDC25A,CDC6,CLSPN,E2F1,E2F7,E2F8,H2AFZ,KIAA0101,PAQR4,PKMYT1,RRM2,SYNGR4,WDR62,ZNF367	5.95816e-05
63	193	246	15	V$E2F4DP1_01	1.18144e-06	ARHGAP11A,CDC25A,CDC6,CLSPN,E2F1,E2F7,E2F8,H2AFZ,KIAA0101,PAQR4,PKMYT1,RRM2,SYNGR4,WDR62,ZNF367	6.05489e-05
63	190	246	15	V$E2F4DP2_01	9.68806e-07	ARHGAP11A,CDC25A,CDC6,CLSPN,E2F1,E2F7,E2F8,H2AFZ,KIAA0101,PAQR4,PKMYT1,RRM2,SYNGR4,WDR62,ZNF367	5.95816e-05
63	190	246	17	V$E2F1DP1RB_01	2.88911e-08	ARHGAP11A,CDC25A,CDC6,CDT1,CLSPN,E2F1,E2F7,E2F8,H2AFZ,KIAA0101,PAQR4,PKMYT1,RAD51,RRM2,SYNGR4,WDR62,ZNF367	6.40305e-06
63	193	246	14	V$E2F_Q3_01	6.04447e-06	ARHGAP11A,CDC25A,CDC6,E2F1,E2F7,E2F8,H2AFZ,KIAA0101,MELK,PAQR4,PKMYT1,RAD51,WDR62,ZNF367	0.000247823
63	196	246	15	V$E2F_Q4_01	1.43513e-06	ARHGAP11A,CDC25A,CDC6,E2F1,E2F7,E2F8,H2AFZ,KIAA0101,MELK,PAQR4,PKMYT1,PLK4,RAD51,WDR62,ZNF367	6.78927e-05
63	193	246	15	V$E2F_Q6_01	1.18144e-06	ARHGAP11A,CDC25A,CDC6,E2F1,E2F7,E2F8,H2AFZ,KIAA0101,MELK,PAQR4,PKMYT1,PLK4,RAD51,RRM2,ZNF367	6.05489e-05
63	186	246	13	V$E2F1_Q4_01	1.93933e-05	ARHGAP11A,CDC25A,CDC6,E2F1,E2F8,H2AFZ,KIAA0101,MELK,PAQR4,PKMYT1,RAD51,WDR62,ZNF367	0.00070158
63	191	246	11	V$E2F1_Q6_01	0.00046058	ARHGAP11A,CDC25A,CLSPN,E2F1,E2F8,ESPL1,PAQR4,PKMYT1,RAD51,SYNGR4,ZNF367	0.0141628
63	133	246	13	SGCGSSAAA_V$E2F1DP2_01	4.63334e-07	CDC25A,CDC6,CLSPN,E2F1,E2F8,H2AFZ,KIAA0101,PAQR4,PKMYT1,RRM2,SYNGR4,WDR62,ZNF367	4.74917e-05
64	190	256	17	V$E2F_02	5.18427e-08	ARHGAP11A,CDC25A,CDC6,CLSPN,E2F1,E2F7,E2F8,EZH2,HOXC10,KIAA0101,MCM2,PAQR4,PKMYT1,RET,RRM2,SYNGR4,WDR62	3.54259e-06
64	209	256	11	V$NFY_Q6	0.00134144	BUB1,CENPF,CIT,CKS2,E2F8,IBSP,NEK2,RACGAP1,TDO2,TOP2A,TTK	0.0392849
64	183	256	13	V$E2F_Q3	2.48271e-05	ARHGAP11A,CDC25A,CDC6,E2F1,E2F7,E2F8,EZH2,KIF15,MCM2,PAQR4,PKMYT1,PLK4,RAD51	0.000898156
64	191	256	18	V$E2F_Q4	9.1845e-09	ARHGAP11A,CDC25A,CDC6,CDT1,CLSPN,E2F1,E2F7,E2F8,EZH2,HOXC10,KIAA0101,MCM2,PAQR4,PKMYT1,RAD51,RRM2,SYNGR4,WDR62	1.88282e-06
64	189	256	18	V$E2F_Q6	7.77409e-09	ARHGAP11A,CDC25A,CDC6,CDT1,CLSPN,E2F1,E2F7,E2F8,EZH2,HOXC10,KIAA0101,MCM2,PAQR4,PKMYT1,RAD51,RRM2,SYNGR4,WDR62	1.88282e-06
64	206	256	18	V$E2F1_Q3	3.00219e-08	ARHGAP11A,CDC25A,CDC6,CLSPN,E2F1,E2F7,E2F8,EZH2,HOXC10,KIAA0101,KIF15,MCM2,PAQR4,PKMYT1,PLK4,RRM2,SYNGR4,WDR62	3.54259e-06
64	188	256	17	V$E2F1_Q6	4.43458e-08	ARHGAP11A,CDC25A,CDC6,CDT1,CLSPN,E2F1,E2F7,E2F8,EZH2,HOXC10,KIAA0101,MCM2,PAQR4,PKMYT1,RRM2,SYNGR4,WDR62	3.54259e-06
64	194	256	14	V$E2F_03	1.01129e-05	CDC25A,CDC6,E2F1,E2F7,E2F8,EZH2,KIAA0101,MCM2,MELK,PAQR4,PKMYT1,PLK4,RAD51,RET	0.000388713
64	190	256	17	V$E2F1DP1_01	5.18427e-08	ARHGAP11A,CDC25A,CDC6,CLSPN,E2F1,E2F7,E2F8,EZH2,HOXC10,KIAA0101,MCM2,PAQR4,PKMYT1,RET,RRM2,SYNGR4,WDR62	3.54259e-06
64	190	256	17	V$E2F1DP2_01	5.18427e-08	ARHGAP11A,CDC25A,CDC6,CLSPN,E2F1,E2F7,E2F8,EZH2,HOXC10,KIAA0101,MCM2,PAQR4,PKMYT1,RET,RRM2,SYNGR4,WDR62	3.54259e-06
64	193	256	17	V$E2F4DP1_01	6.52788e-08	ARHGAP11A,CDC25A,CDC6,CLSPN,E2F1,E2F7,E2F8,EZH2,HOXC10,KIAA0101,MCM2,PAQR4,PKMYT1,RET,RRM2,SYNGR4,WDR62	4.01464e-06
64	190	256	17	V$E2F4DP2_01	5.18427e-08	ARHGAP11A,CDC25A,CDC6,CLSPN,E2F1,E2F7,E2F8,EZH2,HOXC10,KIAA0101,MCM2,PAQR4,PKMYT1,RET,RRM2,SYNGR4,WDR62	3.54259e-06
64	190	256	19	V$E2F1DP1RB_01	1.29406e-09	ARHGAP11A,CDC25A,CDC6,CDT1,CLSPN,E2F1,E2F7,E2F8,EZH2,HOXC10,KIAA0101,MCM2,PAQR4,PKMYT1,RAD51,RET,RRM2,SYNGR4,WDR62	7.9585e-07
64	193	256	15	V$E2F_Q3_01	1.94333e-06	ARHGAP11A,CDC25A,CDC6,E2F1,E2F7,E2F8,EZH2,HOXC10,KIAA0101,MCM2,MELK,PAQR4,PKMYT1,RAD51,WDR62	8.53678e-05
64	196	256	16	V$E2F_Q4_01	4.5438e-07	ARHGAP11A,CDC25A,CDC6,E2F1,E2F7,E2F8,EZH2,HOXC10,KIAA0101,MCM2,MELK,PAQR4,PKMYT1,PLK4,RAD51,WDR62	2.3287e-05
64	193	256	15	V$E2F_Q6_01	1.94333e-06	ARHGAP11A,CDC25A,CDC6,E2F1,E2F7,E2F8,EZH2,KIAA0101,MCM2,MELK,PAQR4,PKMYT1,PLK4,RAD51,RRM2	8.53678e-05
64	186	256	14	V$E2F1_Q4_01	6.23154e-06	ARHGAP11A,CDC25A,CDC6,E2F1,E2F8,EZH2,HOXC10,KIAA0101,MCM2,MELK,PAQR4,PKMYT1,RAD51,WDR62	0.000255493
64	191	256	13	V$E2F1_Q6_01	3.88899e-05	ARHGAP11A,CDC25A,CLSPN,E2F1,E2F8,ESPL1,EZH2,HOXC10,MCM2,PAQR4,PKMYT1,RAD51,SYNGR4	0.00132874
64	59	256	7	KRCTCNNNNMANAGC_UNKNOWN	8.18551e-05	HIST1H2AJ,HIST1H2AL,HIST1H2AM,HIST1H2BD,HIST1H2BH,HIST1H3H,UBE2C	0.00264952
64	133	256	14	SGCGSSAAA_V$E2F1DP2_01	1.07133e-07	CDC25A,CDC6,CLSPN,E2F1,E2F8,HOXC10,KIAA0101,MCM2,PAQR4,PKMYT1,RET,RRM2,SYNGR4,WDR62	5.98973e-06
66	58	270	8	V$E2F_01	1.2008e-05	E2F1,E2F7,H2AFX,HIST1H2AM,MCM2,MCM4,SMC4,SYNGR4	0.000335678
66	190	270	22	V$E2F_02	9.4309e-12	ARHGAP11A,ATAD2,CDC25A,CDC6,CLSPN,E2F1,E2F7,E2F8,EZH2,HOXC10,KIAA0101,MCM2,MCM4,PAQR4,PKMYT1,POLE2,RET,RRM2,STMN1,SYNGR4,WDR62,ZNF367	7.25e-10
66	209	270	14	V$NFY_Q6	4.21177e-05	BRIP1,BUB1,CENPF,CIT,CKS2,DLX3,E2F8,HIST1H3B,IBSP,NEK2,RACGAP1,TDO2,TOP2A,TTK	0.00107927
66	211	270	12	V$NFY_01	0.000661907	CDC25A,CIT,CKS2,DLX3,KIF23,NEK2,PLK1,RACGAP1,STMN1,TACC3,TDO2,UTP18	0.0162829
66	183	270	19	V$E2F_Q3	1.66958e-09	ARHGAP11A,ATAD2,CDC25A,CDC6,E2F1,E2F7,E2F8,EZH2,INSM1,KIF15,MCM2,MCM4,PAQR4,PKMYT1,PLK4,POLE2,RAD51,STMN1,ZNF367	6.03995e-08
66	191	270	24	V$E2F_Q4	1.68088e-13	ARHGAP11A,ATAD2,CDC25A,CDC6,CDT1,CLSPN,E2F1,E2F7,E2F8,EZH2,HOXC10,INSM1,KIAA0101,MCM2,MCM4,PAQR4,PKMYT1,POLE2,RAD51,RRM2,STMN1,SYNGR4,WDR62,ZNF367	5.1687e-11
66	189	270	24	V$E2F_Q6	1.32783e-13	ARHGAP11A,ATAD2,CDC25A,CDC6,CDT1,CLSPN,E2F1,E2F7,E2F8,EZH2,HOXC10,INSM1,KIAA0101,MCM2,MCM4,PAQR4,PKMYT1,POLE2,RAD51,RRM2,STMN1,SYNGR4,WDR62,ZNF367	5.1687e-11
66	206	270	22	V$E2F1_Q3	4.72807e-11	ARHGAP11A,ATAD2,CDC25A,CDC6,CLSPN,E2F1,E2F7,E2F8,EZH2,HOXC10,KIAA0101,KIF15,MCM2,PAQR4,PKMYT1,PLK4,POLE2,RRM2,STMN1,SYNGR4,WDR62,ZNF367	2.90777e-09
66	197	270	14	V$E2F1_Q4	2.18774e-05	CDC6,CIT,CLSPN,E2F1,E2F7,E2F8,EZH2,INSM1,MCM4,MELK,PKMYT1,POLE2,RAD51,STMN1	0.000584982
66	188	270	22	V$E2F1_Q6	7.61968e-12	ARHGAP11A,ATAD2,CDC25A,CDC6,CDT1,CLSPN,E2F1,E2F7,E2F8,EZH2,HOXC10,KIAA0101,MCM2,MCM4,PAQR4,PKMYT1,POLE2,RRM2,STMN1,SYNGR4,WDR62,ZNF367	7.25e-10
66	194	270	18	V$E2F_03	2.68282e-08	ATAD2,CDC25A,CDC6,E2F1,E2F7,E2F8,EZH2,KIAA0101,MCM2,MCM4,MELK,PAQR4,PKMYT1,PLK4,RAD51,RET,STMN1,ZNF367	8.24966e-07
66	190	270	22	V$E2F1DP1_01	9.4309e-12	ARHGAP11A,ATAD2,CDC25A,CDC6,CLSPN,E2F1,E2F7,E2F8,EZH2,HOXC10,KIAA0101,MCM2,MCM4,PAQR4,PKMYT1,POLE2,RET,RRM2,STMN1,SYNGR4,WDR62,ZNF367	7.25e-10
66	190	270	22	V$E2F1DP2_01	9.4309e-12	ARHGAP11A,ATAD2,CDC25A,CDC6,CLSPN,E2F1,E2F7,E2F8,EZH2,HOXC10,KIAA0101,MCM2,MCM4,PAQR4,PKMYT1,POLE2,RET,RRM2,STMN1,SYNGR4,WDR62,ZNF367	7.25e-10
66	193	270	22	V$E2F4DP1_01	1.29197e-11	ARHGAP11A,ATAD2,CDC25A,CDC6,CLSPN,E2F1,E2F7,E2F8,EZH2,HOXC10,KIAA0101,MCM2,MCM4,PAQR4,PKMYT1,POLE2,RET,RRM2,STMN1,SYNGR4,WDR62,ZNF367	8.82844e-10
66	190	270	22	V$E2F4DP2_01	9.4309e-12	ARHGAP11A,ATAD2,CDC25A,CDC6,CLSPN,E2F1,E2F7,E2F8,EZH2,HOXC10,KIAA0101,MCM2,MCM4,PAQR4,PKMYT1,POLE2,RET,RRM2,STMN1,SYNGR4,WDR62,ZNF367	7.25e-10
66	190	270	23	V$E2F1DP1RB_01	1.21858e-12	ARHGAP11A,ATAD2,CDC25A,CDC6,CDT1,CLSPN,E2F1,E2F7,E2F8,EZH2,HOXC10,KIAA0101,MCM2,PAQR4,PKMYT1,POLE2,RAD51,RET,RRM2,STMN1,SYNGR4,WDR62,ZNF367	2.49809e-10
66	193	270	21	V$E2F_Q3_01	9.30982e-11	ARHGAP11A,ATAD2,CDC25A,CDC6,E2F1,E2F7,E2F8,EZH2,HOXC10,INSM1,KIAA0101,MCM2,MCM4,MELK,PAQR4,PKMYT1,POLE2,RAD51,STMN1,WDR62,ZNF367	4.77128e-09
66	196	270	21	V$E2F_Q4_01	1.24598e-10	ARHGAP11A,ATAD2,CDC25A,CDC6,E2F1,E2F7,E2F8,EZH2,HOXC10,KIAA0101,MCM2,MCM4,MELK,PAQR4,PKMYT1,PLK4,POLE2,RAD51,STMN1,WDR62,ZNF367	5.89442e-09
66	193	270	20	V$E2F_Q6_01	6.34624e-10	ARHGAP11A,ATAD2,CDC25A,CDC6,E2F1,E2F7,E2F8,EZH2,KIAA0101,MCM2,MCM4,MELK,PAQR4,PKMYT1,PLK4,POLE2,RAD51,RRM2,STMN1,ZNF367	2.60196e-08
66	186	270	20	V$E2F1_Q4_01	3.27691e-10	ARHGAP11A,ATAD2,CDC25A,CDC6,E2F1,E2F8,EZH2,HOXC10,INSM1,KIAA0101,MCM2,MCM4,MELK,PAQR4,PKMYT1,POLE2,RAD51,STMN1,WDR62,ZNF367	1.4395e-08
66	191	270	19	V$E2F1_Q6_01	3.43101e-09	ARHGAP11A,ATAD2,CDC25A,CLSPN,E2F1,E2F8,ESPL1,EZH2,HOXC10,INSM1,MCM2,MCM4,PAQR4,PKMYT1,POLE2,RAD51,STMN1,SYNGR4,ZNF367	1.17226e-07
66	59	270	12	KRCTCNNNNMANAGC_UNKNOWN	7.85608e-10	HIST1H2AJ,HIST1H2AL,HIST1H2AM,HIST1H2BF,HIST1H2BH,HIST1H2BL,HIST1H3B,HIST1H3C,HIST1H3G,HIST1H3H,HIST1H3J,UBE2C	3.01968e-08
66	114	270	11	TTTNNANAGCYR_UNKNOWN	9.89074e-06	HIST1H2AL,HIST1H2AM,HIST1H2BF,HIST1H2BH,HIST1H2BL,HIST1H3B,HIST1H3C,HIST1H3H,HIST1H3J,LHX2,ONECUT2	0.000289657
66	133	270	18	SGCGSSAAA_V$E2F1DP2_01	5.6685e-11	ATAD2,CDC25A,CDC6,CLSPN,E2F1,E2F8,HOXC10,KIAA0101,MCM2,MCM4,PAQR4,PKMYT1,POLE2,RET,RRM2,SYNGR4,WDR62,ZNF367	3.16921e-09
67	190	255	12	V$E2F_02	0.000151395	CDC25A,CDC6,E2F1,E2F7,E2F8,EZH2,HOXC10,KIAA0101,PAQR4,PKMYT1,RRM2,SYNGR4	0.00665057
67	183	255	11	V$E2F_Q3	0.000433994	CDC25A,CDC6,E2F1,E2F7,E2F8,EZH2,INSM1,KIF15,PAQR4,PKMYT1,RAD51	0.0140477
67	191	255	15	V$E2F_Q4	1.62433e-06	CDC25A,CDC6,CDT1,E2F1,E2F7,E2F8,EZH2,HOXC10,INSM1,KIAA0101,PAQR4,PKMYT1,RAD51,RRM2,SYNGR4	0.000332987
67	189	255	15	V$E2F_Q6	1.42284e-06	CDC25A,CDC6,CDT1,E2F1,E2F7,E2F8,EZH2,HOXC10,INSM1,KIAA0101,PAQR4,PKMYT1,RAD51,RRM2,SYNGR4	0.000332987
67	206	255	13	V$E2F1_Q3	8.13452e-05	CDC25A,CDC6,E2F1,E2F7,E2F8,EZH2,HOXC10,KIAA0101,KIF15,PAQR4,PKMYT1,RRM2,SYNGR4	0.00625341
67	188	255	13	V$E2F1_Q6	3.16475e-05	CDC25A,CDC6,CDT1,E2F1,E2F7,E2F8,EZH2,HOXC10,KIAA0101,PAQR4,PKMYT1,RRM2,SYNGR4	0.00389265
67	194	255	11	V$E2F_03	0.000707818	CDC25A,CDC6,E2F1,E2F7,E2F8,EZH2,KIAA0101,MELK,PAQR4,PKMYT1,RAD51	0.0207289
67	190	255	12	V$E2F1DP1_01	0.000151395	CDC25A,CDC6,E2F1,E2F7,E2F8,EZH2,HOXC10,KIAA0101,PAQR4,PKMYT1,RRM2,SYNGR4	0.00665057
67	190	255	12	V$E2F1DP2_01	0.000151395	CDC25A,CDC6,E2F1,E2F7,E2F8,EZH2,HOXC10,KIAA0101,PAQR4,PKMYT1,RRM2,SYNGR4	0.00665057
67	193	255	12	V$E2F4DP1_01	0.000175328	CDC25A,CDC6,E2F1,E2F7,E2F8,EZH2,HOXC10,KIAA0101,PAQR4,PKMYT1,RRM2,SYNGR4	0.00673918
67	190	255	12	V$E2F4DP2_01	0.000151395	CDC25A,CDC6,E2F1,E2F7,E2F8,EZH2,HOXC10,KIAA0101,PAQR4,PKMYT1,RRM2,SYNGR4	0.00665057
67	190	255	14	V$E2F1DP1RB_01	7.61663e-06	CDC25A,CDC6,CDT1,E2F1,E2F7,E2F8,EZH2,HOXC10,KIAA0101,PAQR4,PKMYT1,RAD51,RRM2,SYNGR4	0.00117106
67	193	255	13	V$E2F_Q3_01	4.16223e-05	CDC25A,CDC6,E2F1,E2F7,E2F8,EZH2,HOXC10,INSM1,KIAA0101,MELK,PAQR4,PKMYT1,RAD51	0.00426629
67	196	255	12	V$E2F_Q4_01	0.000202423	CDC25A,CDC6,E2F1,E2F7,E2F8,EZH2,HOXC10,KIAA0101,MELK,PAQR4,PKMYT1,RAD51	0.00691613
67	193	255	12	V$E2F_Q6_01	0.000175328	CDC25A,CDC6,E2F1,E2F7,E2F8,EZH2,KIAA0101,MELK,PAQR4,PKMYT1,RAD51,RRM2	0.00673918
67	186	255	12	V$E2F1_Q4_01	0.000123874	CDC25A,CDC6,E2F1,E2F8,EZH2,HOXC10,INSM1,KIAA0101,MELK,PAQR4,PKMYT1,RAD51	0.00665057
67	191	255	11	V$E2F1_Q6_01	0.00062182	CDC25A,E2F1,E2F8,ESPL1,EZH2,HOXC10,INSM1,PAQR4,PKMYT1,RAD51,SYNGR4	0.019121
67	59	255	10	KRCTCNNNNMANAGC_UNKNOWN	7.686e-08	GBX2,HIST1H2AD,HIST1H2AL,HIST1H2AM,HIST1H2BH,HIST1H3B,HIST1H3D,HIST1H3F,HIST1H3G,UBE2C	4.72689e-05
67	114	255	9	TTTNNANAGCYR_UNKNOWN	0.00019595	HIST1H2AD,HIST1H2AL,HIST1H2AM,HIST1H2BH,HIST1H3B,HIST1H3D,HIST1H3F,LHX2,ONECUT2	0.00691613
67	133	255	10	SGCGSSAAA_V$E2F1DP2_01	0.000130722	CDC25A,CDC6,E2F1,E2F8,HOXC10,KIAA0101,PAQR4,PKMYT1,RRM2,SYNGR4	0.00665057
68	59	233	10	KRCTCNNNNMANAGC_UNKNOWN	3.28399e-08	GBX2,HIST1H2AD,HIST1H2AJ,HIST1H2AL,HIST1H2AM,HIST1H2BD,HIST1H2BH,HIST1H3D,HIST1H3H,UBE2C	2.01966e-05
69	190	256	13	V$E2F_02	3.68187e-05	ARHGAP11A,CLSPN,E2F1,E2F7,E2F8,HOXC10,HS6ST3,KIAA0101,PAQR4,PKMYT1,RET,RRM2,WDR62	0.0020585
69	183	256	11	V$E2F_Q3	0.000448534	ARHGAP11A,ASCL1,CTNND2,E2F1,E2F7,E2F8,HS6ST3,INSM1,KIF15,PAQR4,PKMYT1	0.0162264
69	191	256	14	V$E2F_Q4	8.45998e-06	ARHGAP11A,CLSPN,CTNND2,E2F1,E2F7,E2F8,HOXC10,HS6ST3,INSM1,KIAA0101,PAQR4,PKMYT1,RRM2,WDR62	0.00146565
69	189	256	14	V$E2F_Q6	7.49565e-06	ARHGAP11A,CLSPN,CTNND2,E2F1,E2F7,E2F8,HOXC10,HS6ST3,INSM1,KIAA0101,PAQR4,PKMYT1,RRM2,WDR62	0.00146565
69	206	256	14	V$E2F1_Q3	1.99437e-05	ARHGAP11A,ASCL1,CLSPN,E2F1,E2F7,E2F8,HOXC10,HS6ST3,KIAA0101,KIF15,PAQR4,PKMYT1,RRM2,WDR62	0.0020585
69	188	256	13	V$E2F1_Q6	3.29634e-05	ARHGAP11A,CLSPN,CTNND2,E2F1,E2F7,E2F8,HOXC10,HS6ST3,KIAA0101,PAQR4,PKMYT1,RRM2,WDR62	0.0020585
69	190	256	13	V$E2F1DP1_01	3.68187e-05	ARHGAP11A,CLSPN,E2F1,E2F7,E2F8,HOXC10,HS6ST3,KIAA0101,PAQR4,PKMYT1,RET,RRM2,WDR62	0.0020585
69	190	256	13	V$E2F1DP2_01	3.68187e-05	ARHGAP11A,CLSPN,E2F1,E2F7,E2F8,HOXC10,HS6ST3,KIAA0101,PAQR4,PKMYT1,RET,RRM2,WDR62	0.0020585
69	193	256	13	V$E2F4DP1_01	4.33391e-05	ARHGAP11A,CLSPN,E2F1,E2F7,E2F8,HOXC10,HS6ST3,KIAA0101,PAQR4,PKMYT1,RET,RRM2,WDR62	0.00222113
69	190	256	13	V$E2F4DP2_01	3.68187e-05	ARHGAP11A,CLSPN,E2F1,E2F7,E2F8,HOXC10,HS6ST3,KIAA0101,PAQR4,PKMYT1,RET,RRM2,WDR62	0.0020585
69	190	256	13	V$E2F1DP1RB_01	3.68187e-05	ARHGAP11A,CLSPN,E2F1,E2F7,E2F8,HOXC10,HS6ST3,KIAA0101,PAQR4,PKMYT1,RET,RRM2,WDR62	0.0020585
69	193	256	14	V$E2F_Q3_01	9.53267e-06	ARHGAP11A,CTNND2,E2F1,E2F7,E2F8,GATA3,HOXC10,HS6ST3,INSM1,KIAA0101,MELK,PAQR4,PKMYT1,WDR62	0.00146565
69	196	256	12	V$E2F_Q4_01	0.000209878	ARHGAP11A,CTNND2,E2F1,E2F7,E2F8,GATA3,HOXC10,KIAA0101,MELK,PAQR4,PKMYT1,WDR62	0.00806719
69	186	256	12	V$E2F1_Q4_01	0.000128517	ARHGAP11A,CTNND2,E2F1,E2F8,GATA3,HOXC10,INSM1,KIAA0101,MELK,PAQR4,PKMYT1,WDR62	0.00592942
69	59	256	10	KRCTCNNNNMANAGC_UNKNOWN	7.97338e-08	HIST1H2AC,HIST1H2AD,HIST1H2AJ,HIST1H2AM,HIST1H2BD,HIST1H2BE,HIST1H2BF,HIST1H3D,HIST1H3J,UBE2C	4.90363e-05
69	114	256	9	TTTNNANAGCYR_UNKNOWN	0.000201757	HIST1H2AC,HIST1H2AD,HIST1H2AM,HIST1H2BD,HIST1H2BE,HIST1H2BF,HIST1H3D,HIST1H3J,SLC12A2	0.00806719
69	133	256	10	SGCGSSAAA_V$E2F1DP2_01	0.000134979	CLSPN,E2F1,E2F8,HOXC10,KIAA0101,PAQR4,PKMYT1,RET,RRM2,WDR62	0.00592942
70	58	275	6	V$E2F_01	0.000822658	E2F1,E2F7,MCM2,MCM4,SMC4,SYNGR4	0.0219972
70	190	275	17	V$E2F_02	1.46131e-07	ARHGAP11A,CDC25A,CDC6,CLSPN,E2F1,E2F7,E2F8,EZH2,KIAA0101,MCM2,MCM4,PAQR4,PKMYT1,RET,RRM2,SYNGR4,WDR62	9.98561e-06
70	209	275	14	V$NFY_Q6	5.14151e-05	BRIP1,BUB1,CENPF,CIT,CKS2,COL1A1,E2F8,HIST1H3B,IBSP,NEK2,RACGAP1,TDO2,TOP2A,TTK	0.00158101
70	198	275	11	V$NFY_C	0.00154	C1QTNF6,CDC25A,CELSR3,CKS2,COL1A1,ESPL1,KIF20A,KIF23,RACGAP1,UBE2C,UHRF1	0.0385524
70	183	275	14	V$E2F_Q3	1.16849e-05	ARHGAP11A,CDC25A,CDC6,E2F1,E2F7,E2F8,EZH2,KIF15,MCM2,MCM4,PAQR4,PKMYT1,PLK4,RAD51	0.000399233
70	191	275	18	V$E2F_Q4	2.79202e-08	ARHGAP11A,CDC25A,CDC6,CDT1,CLSPN,E2F1,E2F7,E2F8,EZH2,KIAA0101,MCM2,MCM4,PAQR4,PKMYT1,RAD51,RRM2,SYNGR4,WDR62	4.29273e-06
70	189	275	18	V$E2F_Q6	2.36926e-08	ARHGAP11A,CDC25A,CDC6,CDT1,CLSPN,E2F1,E2F7,E2F8,EZH2,KIAA0101,MCM2,MCM4,PAQR4,PKMYT1,RAD51,RRM2,SYNGR4,WDR62	4.29273e-06
70	206	275	17	V$E2F1_Q3	4.65669e-07	ARHGAP11A,CDC25A,CDC6,CLSPN,E2F1,E2F7,E2F8,EZH2,KIAA0101,KIF15,MCM2,PAQR4,PKMYT1,PLK4,RRM2,SYNGR4,WDR62	2.20297e-05
70	197	275	12	V$E2F1_Q4	0.000422019	CDC6,CIT,CLSPN,E2F1,E2F7,E2F8,EZH2,MCM4,MELK,PKMYT1,PRRT2,RAD51	0.0117974
70	188	275	17	V$E2F1_Q6	1.25314e-07	ARHGAP11A,CDC25A,CDC6,CDT1,CLSPN,E2F1,E2F7,E2F8,EZH2,KIAA0101,MCM2,MCM4,PAQR4,PKMYT1,RRM2,SYNGR4,WDR62	9.98561e-06
70	194	275	16	V$E2F_03	1.02747e-06	CDC25A,CDC6,E2F1,E2F7,E2F8,EZH2,KIAA0101,MCM2,MCM4,MELK,PAQR4,PKMYT1,PLK4,PRRT2,RAD51,RET	3.94934e-05
70	190	275	17	V$E2F1DP1_01	1.46131e-07	ARHGAP11A,CDC25A,CDC6,CLSPN,E2F1,E2F7,E2F8,EZH2,KIAA0101,MCM2,MCM4,PAQR4,PKMYT1,RET,RRM2,SYNGR4,WDR62	9.98561e-06
70	190	275	17	V$E2F1DP2_01	1.46131e-07	ARHGAP11A,CDC25A,CDC6,CLSPN,E2F1,E2F7,E2F8,EZH2,KIAA0101,MCM2,MCM4,PAQR4,PKMYT1,RET,RRM2,SYNGR4,WDR62	9.98561e-06
70	193	275	17	V$E2F4DP1_01	1.8331e-07	ARHGAP11A,CDC25A,CDC6,CLSPN,E2F1,E2F7,E2F8,EZH2,KIAA0101,MCM2,MCM4,PAQR4,PKMYT1,RET,RRM2,SYNGR4,WDR62	1.12736e-05
70	190	275	17	V$E2F4DP2_01	1.46131e-07	ARHGAP11A,CDC25A,CDC6,CLSPN,E2F1,E2F7,E2F8,EZH2,KIAA0101,MCM2,MCM4,PAQR4,PKMYT1,RET,RRM2,SYNGR4,WDR62	9.98561e-06
70	190	275	18	V$E2F1DP1RB_01	2.57267e-08	ARHGAP11A,CDC25A,CDC6,CDT1,CLSPN,E2F1,E2F7,E2F8,EZH2,KIAA0101,MCM2,PAQR4,PKMYT1,RAD51,RET,RRM2,SYNGR4,WDR62	4.29273e-06
70	193	275	16	V$E2F_Q3_01	9.5902e-07	ARHGAP11A,CDC25A,CDC6,E2F1,E2F7,E2F8,EZH2,GATA3,KIAA0101,MCM2,MCM4,MELK,PAQR4,PKMYT1,RAD51,WDR62	3.93198e-05
70	196	275	17	V$E2F_Q4_01	2.28922e-07	ARHGAP11A,CDC25A,CDC6,E2F1,E2F7,E2F8,EZH2,GATA3,KIAA0101,MCM2,MCM4,MELK,PAQR4,PKMYT1,PLK4,RAD51,WDR62	1.27988e-05
70	193	275	16	V$E2F_Q6_01	9.5902e-07	ARHGAP11A,CDC25A,CDC6,E2F1,E2F7,E2F8,EZH2,KIAA0101,MCM2,MCM4,MELK,PAQR4,PKMYT1,PLK4,RAD51,RRM2	3.93198e-05
70	186	275	15	V$E2F1_Q4_01	2.97037e-06	ARHGAP11A,CDC25A,CDC6,E2F1,E2F8,EZH2,GATA3,KIAA0101,MCM2,MCM4,MELK,PAQR4,PKMYT1,RAD51,WDR62	0.000107457
70	191	275	13	V$E2F1_Q6_01	8.09154e-05	ARHGAP11A,CDC25A,CLSPN,E2F1,E2F8,ESPL1,EZH2,MCM2,MCM4,PAQR4,PKMYT1,RAD51,SYNGR4	0.00236967
70	59	275	11	KRCTCNNNNMANAGC_UNKNOWN	1.29717e-08	HIST1H2AJ,HIST1H2AL,HIST1H2BD,HIST1H2BF,HIST1H2BH,HIST1H2BM,HIST1H3B,HIST1H3H,HIST1H3J,HIST2H2AC,UBE2C	4.29273e-06
70	114	275	8	TTTNNANAGCYR_UNKNOWN	0.00156717	HIST1H2AL,HIST1H2BD,HIST1H2BF,HIST1H2BH,HIST1H3B,HIST1H3H,HIST1H3J,HIST2H2AC	0.0385524
70	133	275	14	SGCGSSAAA_V$E2F1DP2_01	2.58038e-07	CDC25A,CDC6,CLSPN,E2F1,E2F8,KIAA0101,MCM2,MCM4,PAQR4,PKMYT1,RET,RRM2,SYNGR4,WDR62	1.32244e-05
71	207	246	15	V$IRF1_01	2.83774e-06	BST2,CXCL10,CXCL11,DDX58,EPYC,HLA-C,IFNB1,IL27,IRF9,ISG15,PITX1,SLAMF8,TAP1,USP18,XAF1	0.000249316
71	106	246	8	V$IRF2_01	0.000472579	BST2,CXCL10,DDX58,IFNB1,IL27,TAP1,USP18,XAF1	0.0230694
71	212	246	21	V$ISRE_01	9.61294e-11	BATF2,BST2,CXCL10,CXCL11,DDX58,DHX58,EPSTI1,HLA-C,IFI44,IFIH1,IFIT2,IFIT3,IFNB1,IL27,IRF9,ISG15,RAD51AP1,RTP4,USP18,XAF1,ZBP1	2.02254e-08
71	183	246	10	V$E2F_Q3	0.00123825	CDC6,E2F1,E2F7,E2F8,HIST1H1D,HIST1H2BI,KIF15,PAQR4,PKMYT1,RAD51	0.0475951
71	206	246	12	V$E2F1_Q3	0.00023039	CDC6,CLSPN,E2F1,E2F7,E2F8,HIST1H1D,HIST1H2BI,KIAA0101,KIF15,PAQR4,PKMYT1,RRM2	0.014169
71	212	246	15	V$IRF7_01	3.80977e-06	ADAR,BATF2,BST2,CXCL10,DDX58,EPSTI1,IFIT2,IFNB1,IL27,ISG15,OASL,PARP12,TAP1,USP18,XAF1	0.000292876
71	194	246	11	V$E2F_03	0.000525158	CDC6,E2F1,E2F7,E2F8,HIST1H1D,HIST1H2BI,KIAA0101,MELK,PAQR4,PKMYT1,RAD51	0.0230694
71	207	246	16	V$ICSBP_Q6	5.56344e-07	ADAM8,ADAR,BATF2,BST2,IFI35,IFI44,IFIH1,IFIT3,IFNB1,IL27,ISG15,PARP12,RAD51AP1,TAP1,USP18,ZBP1	5.70253e-05
71	204	246	19	V$IRF_Q6	2.20492e-09	ADAR,BATF2,BST2,CD80,CXCL10,DHX58,HLA-C,IFI35,IFI44,IFIT2,IFNB1,IRF9,ISG15,LGALS9,PARP12,RAD51AP1,RTP4,UBE2L6,ZBP1	3.39006e-07
71	193	246	11	V$E2F_Q3_01	0.00050284	CDC6,E2F1,E2F7,E2F8,HIST1H1D,HIST1H2BI,KIAA0101,MELK,PAQR4,PKMYT1,RAD51	0.0230694
71	196	246	11	V$E2F_Q4_01	0.000572284	CDC6,E2F1,E2F7,E2F8,HIST1H1D,HIST1H2BI,KIAA0101,MELK,PAQR4,PKMYT1,RAD51	0.0234636
71	193	246	12	V$E2F_Q6_01	0.000125289	CDC6,E2F1,E2F7,E2F8,HIST1H1D,HIST1H2BI,KIAA0101,MELK,PAQR4,PKMYT1,RAD51,RRM2	0.00856139
71	59	246	20	KRCTCNNNNMANAGC_UNKNOWN	0	GBX2,HIST1H1D,HIST1H1T,HIST1H2AD,HIST1H2AJ,HIST1H2AL,HIST1H2AM,HIST1H2BD,HIST1H2BF,HIST1H2BH,HIST1H2BJ,HIST1H2BM,HIST1H3B,HIST1H3D,HIST1H3G,HIST1H3H,HIST1H3J,HIST2H2AC,HIST3H2BB,UBE2C	0
71	114	246	16	TTTNNANAGCYR_UNKNOWN	9.86603e-11	HIST1H1D,HIST1H1T,HIST1H2AD,HIST1H2AL,HIST1H2AM,HIST1H2BD,HIST1H2BF,HIST1H2BH,HIST1H2BJ,HIST1H3B,HIST1H3D,HIST1H3H,HIST1H3J,HIST2H2AC,HIST3H2BB,LHX2	2.02254e-08
71	163	246	17	STTTCRNTTT_V$IRF_Q6	2.83641e-09	BATF2,BST2,CXCL10,DDX58,DHX58,EPSTI1,IFI44,IFIT2,IFIT3,IFNB1,IL27,ISG15,PSME2,TAP1,USP18,XAF1,ZBP1	3.48878e-07
73	59	282	11	KRCTCNNNNMANAGC_UNKNOWN	1.68207e-08	HIST1H1C,HIST1H1T,HIST1H2AC,HIST1H2AD,HIST1H2AL,HIST1H2BD,HIST1H2BH,HIST1H3C,HIST1H3D,HIST2H2AC,UBE2C	1.03447e-05
73	114	282	10	TTTNNANAGCYR_UNKNOWN	8.24071e-05	HIST1H1C,HIST1H1T,HIST1H2AC,HIST1H2AD,HIST1H2AL,HIST1H2BD,HIST1H2BH,HIST1H3C,HIST1H3D,HIST2H2AC	0.0253402
74	109	11	3	V$PBX1_02	6.72651e-05	EFNA5,HOXC11,SIX1	0.041368
78	121	17	3	V$MEF2_01	0.000364626	MYL2,NCAN,TRDN	0.0264599
78	205	17	4	V$RSRFC4_01	8.31516e-05	ACTC1,MYL2,NCAN,TRDN	0.00730546
78	185	17	4	V$MEF2_02	5.57804e-05	ACTC1,MYL2,NCAN,TRDN	0.00730546
78	193	17	4	V$MEF2_03	6.57784e-05	ACTC1,HSPB3,NCAN,TRDN	0.00730546
78	181	17	4	V$RSRFC4_Q2	5.12224e-05	ACTC1,MYL2,NCAN,TRDN	0.00730546
78	201	17	4	V$TBP_01	7.70282e-05	ASB5,DES,HSPB3,TRDN	0.00730546
78	198	17	5	V$MEF2_Q6_01	2.5695e-06	ACTC1,HSPB3,MYL2,NCAN,TRDN	0.00107078
94	232	31	7	V$COREBINDINGFACTOR_Q6	4.97851e-07	CCL4,CD69,GPR171,IL7R,LY9,SPIB,XCL1	0.000306178
94	218	31	6	RACCACAR_V$AML_Q6	6.14576e-06	CCL4,CD69,GPR171,IL7R,SPIB,TCF7	0.00188982
105	57	21	3	V$AHR_01	7.50862e-05	HIST1H2AD,HIST1H2BF,HIST1H3D	0.0153927
105	59	21	11	KRCTCNNNNMANAGC_UNKNOWN	0	HIST1H1D,HIST1H2AD,HIST1H2AL,HIST1H2BF,HIST1H2BG,HIST1H2BH,HIST1H2BL,HIST1H3D,HIST1H3E,HIST1H3F,HIST1H3G	0
105	114	21	9	TTTNNANAGCYR_UNKNOWN	2.4758e-14	HIST1H1D,HIST1H2AD,HIST1H2AL,HIST1H2BF,HIST1H2BG,HIST1H2BH,HIST1H2BL,HIST1H3D,HIST1H3F	7.61308e-12
115	57	14	3	V$AHR_01	2.09598e-05	HIST1H2AD,HIST1H2BF,HIST1H3D	0.00429675
115	223	14	4	V$HEB_Q6	5.02566e-05	HIST1H2AD,HIST1H2BF,HIST1H3C,HIST1H3D	0.00772695
115	59	14	9	KRCTCNNNNMANAGC_UNKNOWN	0	HIST1H2AD,HIST1H2AJ,HIST1H2BF,HIST1H2BG,HIST1H2BH,HIST1H3C,HIST1H3D,HIST1H3E,HIST1H3F	0
115	114	14	7	TTTNNANAGCYR_UNKNOWN	5.42821e-12	HIST1H2AD,HIST1H2BF,HIST1H2BG,HIST1H2BH,HIST1H3C,HIST1H3D,HIST1H3F	1.66918e-09
130	59	18	5	KRCTCNNNNMANAGC_UNKNOWN	8.12068e-09	HIST1H1B,HIST1H1T,HIST1H2BM,HIST1H3B,HIST1H3J	4.99422e-06
130	114	18	4	TTTNNANAGCYR_UNKNOWN	1.06028e-05	HIST1H1B,HIST1H1T,HIST1H3B,HIST1H3J	0.00326036
134	221	15	4	V$CEBPB_02	6.53673e-05	CP,FGA,FGB,HOXC13	0.0201004
134	60	15	3	V$GNCF_01	3.04971e-05	HOXB13,HOXC10,HOXC13	0.0187557
140	215	18	4	V$OCT1_B	0.000127079	HIST1H2AB,HIST1H2BM,HIST1H3C,HIST2H2AB	0.0195384
140	208	18	4	V$OCT_Q6	0.000111827	HIST1H2AB,HIST1H2BM,HIST1H3C,HIST2H2AB	0.0195384
140	59	18	7	KRCTCNNNNMANAGC_UNKNOWN	4.21885e-13	HIST1H1B,HIST1H2AB,HIST1H2BM,HIST1H3C,HIST1H3J,HIST1H4A,HIST2H2AB	2.59459e-10
140	114	18	6	TTTNNANAGCYR_UNKNOWN	3.77808e-09	HIST1H1B,HIST1H2AB,HIST1H3C,HIST1H3J,HIST1H4A,HIST2H2AB	1.16176e-06
151	59	66	9	KRCTCNNNNMANAGC_UNKNOWN	5.4744e-12	HIST1H1B,HIST1H1T,HIST1H2AB,HIST1H2BM,HIST1H3B,HIST1H3C,HIST1H3I,HIST1H3J,HIST1H4A	3.36676e-09
151	114	66	8	TTTNNANAGCYR_UNKNOWN	4.84149e-08	HIST1H1B,HIST1H1T,HIST1H2AB,HIST1H3B,HIST1H3C,HIST1H3J,HIST1H4A,OTP	1.48876e-05
156	219	41	6	V$HNF4_Q6	3.39268e-05	ABCA12,AGR3,FOXA1,KRT24,LRRC17,SULT2B1	0.020865
165	60	20	4	V$GNCF_01	1.27178e-06	BCL11B,HOXB13,HOXC10,HOXC13	0.000782147
167	53	147	6	RYTAAWNNNTGAY_UNKNOWN	1.60963e-05	CA4,GDF10,KCNIP2,KLB,PCK1,SLC22A12	0.0098992
169	174	42	6	AAANWWTGC_UNKNOWN	1.06402e-05	BNC2,GPC6,LOX,MMP3,PAX1,SGCD	0.00163593
169	214	42	5	V$SOX5_01	0.000381896	BNC2,CCDC67,KERA,MRC2,PCDH7	0.0146791
169	221	42	5	V$CEBPB_02	0.000442545	BNC2,ITGA11,MRC2,PCDH7,PITX2	0.0150533
169	211	42	5	V$GATA1_03	0.000357928	BNC2,CSDC2,MMP16,PCDH7,PITX2	0.014675
169	220	42	5	V$GR_Q6	0.000433463	BNC2,GDNF,GRP,HOXA11,LOX	0.0150533
169	247	42	5	V$TATA_C	0.000733363	COL8A1,LOX,MMP3,NKX6-1,PITX2	0.0214771
169	185	42	5	V$MEF2_02	0.000194792	ADAMTS12,BNC2,CLDN14,COL8A1,GABRB2	0.0132521
169	193	42	5	V$MEF2_03	0.000237148	BNC2,CLDN14,COL8A1,GABRB2,HOXA11	0.0132521
169	125	42	4	V$FREAC4_01	0.000475156	HOXA11,LOX,PITX2,SLC24A2	0.0150533
169	202	42	5	V$PAX4_02	0.000292825	GABRB2,HOXA11,ITGA11,PITX2,SGCD	0.0132521
169	198	42	5	V$IPF1_Q4	0.000266975	CLDN14,CTSK,GDNF,LOX,PITX2	0.0132521
169	198	42	6	V$POU6F1_01	2.21706e-05	BNC2,CTSK,HOXA11,MYH8,PCDH7,PITX2	0.00272698
169	202	42	5	V$HNF6_Q6	0.000292825	BNC2,CLDN14,HOXA11,MN1,SALL1	0.0132521
169	213	42	7	V$CDX2_Q5	2.49421e-06	BNC2,HOXA11,LOX,MN1,NKX6-1,PAX1,PCDH7	0.000766969
172	59	17	5	KRCTCNNNNMANAGC_UNKNOWN	5.88338e-09	HIST1H1T,HIST1H2AB,HIST1H2BM,HIST1H3C,HIST1H3J	3.61828e-06
172	114	17	4	TTTNNANAGCYR_UNKNOWN	8.29738e-06	HIST1H1T,HIST1H2AB,HIST1H3C,HIST1H3J	0.00255145
177	59	22	3	KRCTCNNNNMANAGC_UNKNOWN	9.61328e-05	HIST1H1T,HIST1H2BM,HIST1H3J	0.0374253
180	165	37	5	YTAATTAA_V$LHX3_01	6.11863e-05	BACE2,EN1,HRK,LEMD1,LMO4	0.0188148
184	59	13	3	KRCTCNNNNMANAGC_UNKNOWN	1.83296e-05	HIST1H2BM,HIST1H3J,SEZ6	0.0112727
202	70	30	4	CAGNWMCNNNGAC_UNKNOWN	1.29215e-05	CHGA,CHRNB2,OGDHL,SYT4	0.00397337
202	90	30	7	V$NRSF_01	5.44662e-10	CHGA,CHRNB2,CRYBA2,OGDHL,PCSK2,RUNDC3A,SYT4	3.34967e-07
206	57	21	3	V$AHR_01	7.50862e-05	HIST1H2AD,HIST1H2BF,HIST1H3D	0.0153927
206	223	21	4	V$HEB_Q6	0.000275868	HIST1H2AD,HIST1H2BF,HIST1H3C,HIST1H3D	0.0339317
206	59	21	14	KRCTCNNNNMANAGC_UNKNOWN	0	HIST1H1B,HIST1H1D,HIST1H2AD,HIST1H2AJ,HIST1H2AL,HIST1H2BF,HIST1H2BG,HIST1H2BH,HIST1H2BL,HIST1H3C,HIST1H3D,HIST1H3E,HIST1H3F,HIST1H3G	0
206	114	21	11	TTTNNANAGCYR_UNKNOWN	0	HIST1H1B,HIST1H1D,HIST1H2AD,HIST1H2AL,HIST1H2BF,HIST1H2BG,HIST1H2BH,HIST1H2BL,HIST1H3C,HIST1H3D,HIST1H3F	0
211	201	19	5	V$TBP_01	5.08117e-06	ASB5,CCDC140,DES,HSPB3,TRDN	0.00312492
222	59	14	3	KRCTCNNNNMANAGC_UNKNOWN	2.32603e-05	HIST1H1B,HIST1H2BL,HIST1H3J	0.0143051
224	70	17	3	CAGNWMCNNNGAC_UNKNOWN	7.19471e-05	CHGA,CHGB,SYT4	0.0442475
225	198	24	5	V$MEF2_Q6_01	1.63153e-05	DPP10,HFE2,MYOZ2,SLC6A13,TRDN	0.0100339
226	59	23	6	KRCTCNNNNMANAGC_UNKNOWN	3.55432e-10	HIST1H1B,HIST1H2AB,HIST1H2BL,HIST1H2BM,HIST1H3J,HIST2H2AB	2.18591e-07
226	114	23	5	TTTNNANAGCYR_UNKNOWN	8.69025e-07	HIST1H1B,HIST1H2AB,HIST1H2BL,HIST1H3J,HIST2H2AB	0.000267225
232	90	34	4	V$NRSF_01	5.8072e-05	CRYBA2,DNER,NCAN,NPPB	0.0357143
233	59	19	3	KRCTCNNNNMANAGC_UNKNOWN	6.10218e-05	HIST1H1T,HIST1H2AB,HIST1H3J	0.0187642
233	114	19	4	TTTNNANAGCYR_UNKNOWN	1.33481e-05	HIST1H1T,HIST1H2AB,HIST1H3J,KCNK12	0.00820907
237	217	143	9	V$TATA_01	0.000323958	ANGPT4,CNN1,CRYAB,DES,GH1,GRIN2B,HBZ,NPAS4,SMYD1	0.0332057
237	90	143	6	V$NRSF_01	0.000275881	GLRA3,KCNIP2,NCAN,NPAS4,RPH3A,SST	0.0332057
237	217	143	9	V$TFIIA_Q6	0.000323958	CNN1,CRYAB,FGF17,HPSE2,LEP,PIGR,POU3F3,SFRP1,SLC7A10	0.0332057
237	53	143	6	RYTAAWNNNTGAY_UNKNOWN	1.37547e-05	CA4,KCNIP2,KLF14,PCK1,SCN2A,SLC22A12	0.00422956
238	90	34	6	V$NRSF_01	5.99896e-08	CRYBA2,DRD2,OGDHL,RUNDC3A,SEZ6,SYT4	3.68936e-05
239	199	56	6	V$TAL1BETAE47_01	0.000120186	GFRA3,HRH3,HRK,POU4F1,RNF182,WNT6	0.0246382
239	59	56	6	KRCTCNNNNMANAGC_UNKNOWN	1.02962e-07	HIST1H1B,HIST1H2AH,HIST1H2BF,HIST1H2BL,HIST1H3B,HIST1H3C	6.33219e-05
239	114	56	7	TTTNNANAGCYR_UNKNOWN	2.78711e-07	HIST1H1B,HIST1H2AH,HIST1H2BF,HIST1H2BL,HIST1H3B,HIST1H3C,ONECUT2	8.57035e-05
247	59	42	4	KRCTCNNNNMANAGC_UNKNOWN	2.56567e-05	HIST1H2AM,HIST1H2BF,HIST1H3B,HIST1H3J	0.0157789
248	202	203	11	V$PAX4_02	0.000142799	AFP,CA4,FEZF2,FGF8,GRIA1,MIA2,NNAT,POU4F3,SDPR,STARD6,VIT	0.0292738
248	53	203	6	RYTAAWNNNTGAY_UNKNOWN	9.81559e-05	CA4,GDF10,KCNIP2,KLB,PCK1,SLC22A12	0.0292738
254	57	25	3	V$AHR_01	0.000128392	HIST1H2AD,HIST1H2BF,HIST1H3D	0.0263204
254	59	25	15	KRCTCNNNNMANAGC_UNKNOWN	0	HIST1H1B,HIST1H2AD,HIST1H2AJ,HIST1H2AL,HIST1H2BF,HIST1H2BG,HIST1H2BH,HIST1H2BL,HIST1H3B,HIST1H3C,HIST1H3D,HIST1H3F,HIST1H3G,HIST1H3H,HIST1H3J	0
254	114	25	13	TTTNNANAGCYR_UNKNOWN	0	HIST1H1B,HIST1H2AD,HIST1H2AL,HIST1H2BF,HIST1H2BG,HIST1H2BH,HIST1H2BL,HIST1H3B,HIST1H3C,HIST1H3D,HIST1H3F,HIST1H3H,HIST1H3J	0
260	70	17	5	CAGNWMCNNNGAC_UNKNOWN	1.41142e-08	CHGA,CHRNB2,DRD2,OGDHL,SYT4	8.68026e-06
260	90	17	5	V$NRSF_01	5.05407e-08	CHGA,CHRNB2,DRD2,OGDHL,SYT4	1.55413e-05
276	211	186	13	V$HNF1_Q6	3.70296e-06	AFP,ALB,CSF3,FGA,IGFBP1,MIA2,OVCH2,RNF186,SGK2,SLC13A2,SLCO1B1,TRDN,UGT2A3	0.00227732
277	59	18	4	KRCTCNNNNMANAGC_UNKNOWN	7.54972e-07	HIST1H1D,HIST1H2AL,HIST1H2BM,HIST1H3F	0.000464308
282	198	28	5	V$MEF2_Q6_01	3.60709e-05	HSPB3,MYL1,MYL2,SCN3A,TRDN	0.0110918

## Sheet: M6. NMF (Best rank = 90)
Module_Number	# of gene in function	# of gene in module	# of common gene	Description	p-value	related_gene	adjusted_p-value
2	207	29	5	V$IRF1_01	5.32722e-05	PSMB9,TAP1,B2M,XAF1,DDX58	0.00468034
2	106	29	5	V$IRF2_01	2.06115e-06	PSMB9,TAP1,B2M,XAF1,DDX58	0.000253521
2	212	29	11	V$ISRE_01	1.54432e-13	ZBP1,IFIT3,IFI44,IFIH1,BATF2,EPSTI1,B2M,HLA-F,IFIT2,XAF1,DDX58	4.74878e-11
2	212	29	8	V$IRF7_01	6.53052e-09	PSMB9,TAP1,BATF2,EPSTI1,IFIT2,XAF1,OASL,DDX58	1.00407e-06
2	207	29	8	V$ICSBP_Q6	5.41325e-09	ZBP1,PSMB9,IFIT3,IFI44,IFIH1,TAP1,BATF2,B2M	1.00407e-06
2	204	29	6	V$IRF_Q6	2.77095e-06	ZBP1,IFI44,BATF2,B2M,HLA-F,IFIT2	0.000284023
2	163	29	11	STTTCRNTTT_V$IRF_Q6	8.32667e-15	ZBP1,PSMB9,IFIT3,IFI44,TAP1,BATF2,EPSTI1,B2M,IFIT2,XAF1,DDX58	5.1209e-12
6	228	66	10	V$PEA3_Q6	8.14755e-08	CD3E,CD247,TBC1D10C,LCK,PTPRC,XCL2,BIN2,CTSW,GFI1,PRF1	5.01075e-05
7	228	113	9	V$PEA3_Q6	7.84785e-05	CD53,SPI1,NCF2,CD84,ARHGAP30,FCGR3A,LPXN,KCNAB2,CTSS	0.0120661
7	188	113	11	V$PU1_Q6	2.64746e-07	LCP2,NCKAP1L,CD37,NCF2,EVI2B,C1orf162,GNGT2,ARHGAP30,ABI3,VAV1,PLCB2	8.14093e-05
7	207	113	11	V$ELF1_Q6	6.93023e-07	FCER1G,TYROBP,NCKAP1L,CD37,SAMSN1,GNGT2,ABI3,ALOX5AP,VAV1,C1QA,PLCB2	0.00014207
7	225	113	8	V$IRF1_Q6	0.000401784	CD53,TYROBP,CD37,GPR65,LY86,HLA-DQA1,TNFSF13B,CTSS	0.0352996
7	214	113	8	V$ETS_Q4	0.000287063	LCP2,CORO1A,ARHGAP30,HCLS1,LPXN,KCNAB2,VAV1,PLCB2	0.029424

## Sheet: M7. NMF (Integrated)
Module_Number	# of gene in function	# of gene in module	# of common gene	Description	p-value	related_gene	adjusted_p-value
2	232	24	5	V$COREBINDINGFACTOR_Q6	3.49601e-05	LY9,RGS18,GRAP2,SPIB,XCL1	0.0215005
3	216	19	4	V$OCT1_06	0.000161951	LOX,PRRX1,CTSK,DPYSL3	0.0497998
3	193	19	4	V$CIZ_01	0.000104891	MMP2,PRRX1,PRICKLE1,FOXF2	0.0497998
4	58	42	3	V$E2F_01	0.000642915	PCNA,MCM3,MCM2	0.0208101
4	190	42	10	V$E2F_02	1.32895e-10	ZNF367,CDC6,PCNA,ARHGAP11A,FANCD2,MCM3,MCM2,CDC25A,TMPO,MCM6	7.33608e-09
4	183	42	11	V$E2F_Q3	3.25229e-12	PLK4,ZNF367,CDC6,PCNA,RAD51,ARHGAP11A,KIF15,MCM3,MCM2,CDC25A,MCM6	1.06433e-09
4	191	42	11	V$E2F_Q4	5.19185e-12	ZNF367,CDC6,PCNA,RAD51,ARHGAP11A,FANCD2,MCM3,MCM2,CDC25A,TMPO,MCM6	1.06433e-09
4	189	42	11	V$E2F_Q6	4.62808e-12	ZNF367,CDC6,PCNA,RAD51,ARHGAP11A,FANCD2,MCM3,MCM2,CDC25A,TMPO,MCM6	1.06433e-09
4	206	42	11	V$E2F1_Q3	1.18276e-11	PLK4,ZNF367,CDC6,PCNA,ARHGAP11A,KIF15,MCM3,MCM2,CDC25A,TMPO,MCM6	1.8185e-09
4	188	42	10	V$E2F1_Q6	1.19728e-10	ZNF367,CDC6,PCNA,ARHGAP11A,FANCD2,MCM3,MCM2,CDC25A,TMPO,MCM6	7.33608e-09
4	194	42	8	V$E2F_03	7.68262e-08	PLK4,ZNF367,CDC6,RAD51,MCM3,MCM2,CDC25A,MCM6	2.7793e-06
4	190	42	10	V$E2F1DP1_01	1.32895e-10	ZNF367,CDC6,PCNA,ARHGAP11A,FANCD2,MCM3,MCM2,CDC25A,TMPO,MCM6	7.33608e-09
4	190	42	10	V$E2F1DP2_01	1.32895e-10	ZNF367,CDC6,PCNA,ARHGAP11A,FANCD2,MCM3,MCM2,CDC25A,TMPO,MCM6	7.33608e-09
4	193	42	10	V$E2F4DP1_01	1.55072e-10	ZNF367,CDC6,PCNA,ARHGAP11A,FANCD2,MCM3,MCM2,CDC25A,TMPO,MCM6	7.33608e-09
4	190	42	10	V$E2F4DP2_01	1.32895e-10	ZNF367,CDC6,PCNA,ARHGAP11A,FANCD2,MCM3,MCM2,CDC25A,TMPO,MCM6	7.33608e-09
4	190	42	10	V$E2F1DP1RB_01	1.32895e-10	ZNF367,CDC6,PCNA,RAD51,ARHGAP11A,MCM3,MCM2,CDC25A,TMPO,MCM6	7.33608e-09
4	193	42	9	V$E2F_Q3_01	3.6276e-09	ZNF367,CDC6,PCNA,RAD51,ARHGAP11A,MCM3,MCM2,CDC25A,MCM6	1.39436e-07
4	196	42	10	V$E2F_Q4_01	1.8049e-10	PLK4,ZNF367,CDC6,PCNA,RAD51,ARHGAP11A,MCM3,MCM2,CDC25A,MCM6	7.92868e-09
4	193	42	10	V$E2F_Q6_01	1.55072e-10	PLK4,ZNF367,CDC6,PCNA,RAD51,ARHGAP11A,MCM3,MCM2,CDC25A,MCM6	7.33608e-09
4	186	42	9	V$E2F1_Q4_01	2.62075e-09	ZNF367,CDC6,PCNA,RAD51,ARHGAP11A,MCM3,MCM2,CDC25A,MCM6	1.07451e-07
4	191	42	10	V$E2F1_Q6_01	1.3995e-10	ESPL1,ZNF367,PCNA,RAD51,ARHGAP11A,MCM3,MCM2,CDC25A,TMPO,MCM6	7.33608e-09
4	133	42	7	SGCGSSAAA_V$E2F1DP2_01	1.03124e-07	ZNF367,CDC6,PCNA,MCM3,MCM2,CDC25A,MCM6	3.5234e-06
5	212	21	6	V$ISRE_01	4.36462e-07	IFIT3,ZBP1,IFIH1,IFIT2,IFI44,DDX58	8.94746e-05
5	212	21	5	V$IRF7_01	1.1258e-05	IFIT2,OASL,PSMB9,DDX58,TAP1	0.00173092
5	207	21	6	V$ICSBP_Q6	3.79281e-07	IFIT3,ZBP1,IFIH1,IFI44,PSMB9,TAP1	8.94746e-05
5	163	21	7	STTTCRNTTT_V$IRF_Q6	2.17901e-09	IFIT3,ZBP1,IFIT2,IFI44,PSMB9,DDX58,TAP1	1.34009e-06
11	228	52	7	V$PEA3_Q6	1.69641e-05	CD53,PTPRC,NCF2,BIN2,ARHGAP30,CD84,CTSS	0.00347765
11	188	52	7	V$PU1_Q6	4.81165e-06	NCKAP1L,EVI2B,NCF2,LCP2,ARHGAP30,C1orf162,VAV1	0.00295917
14	208	148	9	V$NERF_Q2	0.000305971	FCER1G,LST1,ARHGAP30,HCLS1,CORO1A,PLCB2,PIK3CG,SLCO2B1,ARRB2	0.0268817
14	228	148	11	V$PEA3_Q6	2.42294e-05	CD53,SPI1,NCF2,CD84,ARHGAP30,CTSS,LPXN,KCNAB2,FCGR3A,PTPRC,BIN2	0.00248351
14	188	148	15	V$PU1_Q6	9.4105e-10	LCP2,NCKAP1L,NCF2,CD37,EVI2B,C1orf162,GNGT2,ARHGAP30,ABI3,VAV1,PLCB2,PIK3CG,PTPN22,TBXAS1,IRF8	2.89373e-07
14	207	148	14	V$ELF1_Q6	2.92481e-08	FCER1G,TYROBP,NCKAP1L,CD37,GNGT2,SAMSN1,ALOX5AP,ABI3,VAV1,C1QA,PLCB2,AIF1,IRF8,ARRB2	5.99585e-06
14	214	148	11	V$ETS_Q4	1.34253e-05	LCP2,ARHGAP30,HCLS1,LPXN,KCNAB2,CORO1A,VAV1,PLCB2,HCST,ARHGAP15,ARRB2	0.00165132
16	233	106	8	V$AML1_01	0.000329012	LCK,LY9,XCL2,IFNG,PTPN22,CD6,GZMB,XCL1	0.028906
16	228	106	13	V$PEA3_Q6	1.2591e-08	LCK,CD3E,CD5,CD247,TBC1D10C,XCL2,GFI1,CTSW,PTPRC,BIN2,PRF1,AMICA1,XCL1	3.87174e-06
16	188	106	7	V$PU1_Q6	0.000483984	TBC1D10C,LTA,PTPN22,PTPRCAP,FCRLA,IRF8,STAP1	0.0372063
16	199	106	7	V$TEL2_Q6	0.000678828	CD3E,CD247,GFI1,CTSW,CD79A,SPIB,ARHGAP15	0.0463866
16	232	106	11	V$COREBINDINGFACTOR_Q6	1.12126e-06	LY9,XCL2,GPR171,SPIB,PTPN22,SLA2,CD6,GRAP2,GZMB,ARHGAP15,XCL1	0.000229858
16	233	106	8	V$AML1_Q6	0.000329012	LCK,LY9,XCL2,IFNG,PTPN22,CD6,GZMB,XCL1	0.028906
16	214	106	8	V$ETS_Q4	0.000184898	CD247,TBC1D10C,GFI1,NCR3,CD79A,SPIB,HCST,ARHGAP15	0.028428
17	228	30	6	V$PEA3_Q6	6.49518e-06	CD247,XCL2,GFI1,CTSW,PRF1,AMICA1	0.00199727
17	199	30	5	V$TEL2_Q6	5.23859e-05	CD247,GFI1,SPIB,CD79A,CTSW	0.0107391
17	232	30	5	V$COREBINDINGFACTOR_Q6	0.000108303	LY9,GPR171,XCL2,SPIB,GRAP2	0.0133213
17	214	30	5	V$ETS_Q4	7.39729e-05	CD247,NCR3,GFI1,SPIB,CD79A	0.0113733
18	233	228	11	V$CREL_01	0.00126837	CCL5,CD86,GNGT2,FUT7,CD74,HCST,JAK3,LTB,CSF2RB,IL2RA,ABI3	0.041055
18	219	228	11	V$NFKAPPAB_01	0.000766055	CCL5,SAMSN1,LTA,FUT7,HCST,JAK3,EBI3,LTB,IRF1,IL2RA,CXCL9	0.0261736
18	233	228	13	V$AML1_01	9.13524e-05	PTPN7,CD6,ARHGAP30,LCK,PTPN22,FCER1G,IFNG,SLC15A3,ITGB7,GZMB,XCL2,LY9,XCL1	0.00401298
18	228	228	23	V$PEA3_Q6	1.65856e-12	CD53,CD5,BIN2,PTPRC,ARHGAP30,TBC1D10C,SPI1,LCK,CD3E,LPXN,CTSS,CTSW,SELL,CD84,CD247,XCL2,IL2RA,LAG3,PRF1,NCF2,KCNAB2,GFI1,XCL1	3.40005e-10
18	188	228	19	V$PU1_Q6	1.50889e-10	LCP2,CD37,EVI2B,NCKAP1L,ARHGAP30,TBC1D10C,PTPRCAP,LTA,GNGT2,PTPN22,C1orf162,IRF8,STAP1,FCRLA,ABI3,VAV1,PLCB2,PIK3CG,NCF2	2.31992e-08
18	207	228	11	V$ICSBP_Q6	0.000479108	SP140,TFEC,CTSS,GZMK,TNFSF13B,SLC15A3,ZBP1,PSMB9,AIF1,B2M,LY86	0.0184157
18	232	228	16	V$COREBINDINGFACTOR_Q6	9.27135e-07	SLA2,CD6,EVI2A,ARHGAP15,PTPN22,FCER1G,ITGB7,GZMB,GPR171,XCL2,CD28,LY9,CCR1,XCL1,GRAP2,SPIB	8.14555e-05
18	207	228	17	V$ELF1_Q6	3.35781e-08	CD37,NCKAP1L,TRAF3IP3,SAMSN1,GNGT2,FCER1G,ITGB7,IRF8,TYROBP,C1QA,FCRLA,AIF1,ABI3,FGD2,VAV1,LAG3,PLCB2	4.13011e-06
18	225	228	13	V$IRF1_Q6	6.40546e-05	CD53,CD37,HLA-DQA1,GPR65,CTSS,CCR7,TNFSF13B,ITGB7,TYROBP,CIITA,PSMB10,GFI1,LY86	0.0032828
18	233	228	13	V$AML1_Q6	9.13524e-05	PTPN7,CD6,ARHGAP30,LCK,PTPN22,FCER1G,IFNG,SLC15A3,ITGB7,GZMB,XCL2,LY9,XCL1	0.00401298
18	227	228	14	V$AML_Q6	1.62088e-05	PTPN7,CD6,SLA,LCK,EVI2A,PTPN22,ITGB7,XCL2,CD28,CCR1,DOK2,GFI1,XCL1,GRAP2	0.0011076
18	214	228	17	V$ETS_Q4	5.47979e-08	LCP2,CORO1A,MAP4K1,ARHGAP30,TBC1D10C,HCLS1,LPXN,HCST,ARHGAP15,ITGB7,CD247,NCR3,VAV1,PLCB2,KCNAB2,GFI1,SPIB	5.61679e-06
18	204	228	11	V$IRF_Q6	0.000423572	NCF1,EOMES,SELL,TNFSF13B,SLC15A3,ITGB7,ZBP1,CIITA,B2M,PSMB10,LY86	0.0173664
18	218	228	15	RACCACAR_V$AML_Q6	2.10643e-06	SLA2,CD6,ARHGAP30,LCK,EVI2A,PTPN22,FCER1G,IFNG,ITGB7,GPR171,CD28,TRPV2,CCR1,DOK2,SPIB	0.000161932
18	163	228	11	STTTCRNTTT_V$IRF_Q6	5.89883e-05	NCF1,IL12RB1,TNFSF13B,SLC15A3,ITGB7,ZBP1,CIITA,PSMB9,B2M,PSMB10,GRAP2	0.0032828
18	118	228	8	GGGNNTTTCC_V$NFKB_Q6_01	0.000586294	CCL5,CD86,TFEC,FUT7,CD74,JAK3,LTB,CSF2RB	0.02121
19	207	53	9	V$IRF1_01	5.80814e-08	DDX58,PSMB9,TAP1,B2M,PSMB8,USP18,HLA-C,IRF9,XAF1	5.95335e-06
19	106	53	7	V$IRF2_01	1.14434e-07	DDX58,PSMB9,TAP1,B2M,PSMB8,USP18,XAF1	1.00538e-05
19	212	53	14	V$ISRE_01	2.22045e-14	IFIT3,ZBP1,DDX58,IFIH1,IFIT2,IFI44,EPSTI1,B2M,USP18,HLA-C,HLA-F,IRF9,BATF2,XAF1	4.55191e-12
19	212	53	10	V$IRF7_01	4.48334e-09	DDX58,IFIT2,PSMB9,OASL,TAP1,EPSTI1,USP18,PARP12,BATF2,XAF1	5.51451e-07
19	207	53	13	V$ICSBP_Q6	4.05898e-13	IFIT3,ZBP1,IFIH1,PSMB9,IFI44,TAP1,B2M,PSMB8,USP18,PARP12,IFI35,BATF2,SLC15A3	6.24067e-11
19	204	53	14	V$IRF_Q6	1.29896e-14	ZBP1,IFIT2,IFI44,UBE2L6,B2M,PSMB8,HLA-C,HLA-F,PARP12,IRF9,IFI35,LGALS9,BATF2,SLC15A3	3.9943e-12
19	163	53	14	STTTCRNTTT_V$IRF_Q6	5.55112e-16	IFIT3,ZBP1,DDX58,IFIT2,PSMB9,IFI44,TAP1,EPSTI1,B2M,PSMB8,USP18,BATF2,SLC15A3,XAF1	3.41394e-13

## Sheet: M8. FGMD algorithm
Module_Number	# of gene in function	# of gene in module	# of common gene	Description	p-value	related_gene	adjusted_p-value
1	213	149	9	V$NFKAPPAB65_01	0.000382833	CCL5,CSF2RB,FUT7,TNFRSF9,CD40,CD86,SLAMF8,LTB,BIRC3	0.0232961
1	233	149	10	V$CREL_01	0.000159795	CCL5,CSF2RB,HCST,FUT7,TNFRSF9,IL2RA,CD86,SLAMF8,LTB,BIRC3	0.0109193
1	219	149	14	V$NFKAPPAB_01	6.46881e-08	CCL5,CXCL9,HCST,SAMSN1,FUT7,LTA,EBI3,TNFRSF9,IL2RA,CD40,SLAMF8,LTB,BIRC3,IRF1	1.32611e-05
1	225	149	9	V$NFKB_C	0.000569752	CD247,CCL5,FUT7,IL2RA,CD40,SLAMF8,LTB,IL18R1,IRF1	0.0269537
1	219	149	9	V$STAT6_02	0.000468669	LCK,CD200R1,TFEC,IL7R,SPI1,DOK3,HSD11B1,RUNX3,CD274	0.0240193
1	228	149	15	V$PEA3_Q6	1.45336e-08	AMICA1,CD5,CD3E,CD247,LCK,TBC1D10C,PRF1,GFI1,CTSW,CTSS,IL2RA,XCL1,SPI1,XCL2,RUNX3	4.46907e-06
1	232	149	11	V$COREBINDINGFACTOR_Q6	3.02838e-05	LY9,CD6,GPR171,GRAP2,CCL4,XCL1,GZMB,ITGB7,IL7R,EVI2A,XCL2	0.00310409
1	227	149	12	V$AML_Q6	4.32132e-06	CD6,LCK,GFI1,GRAP2,DOK2,IL18RAP,SLA,XCL1,ITGB7,IL7R,EVI2A,XCL2	0.000531523
1	206	149	10	V$NFKB_Q6_01	5.76262e-05	CCL5,FUT7,LTA,EBI3,TNFRSF9,IL2RA,CD40,SLAMF8,LTB,BIRC3	0.00506287
1	218	149	10	RACCACAR_V$AML_Q6	9.2467e-05	CD6,LCK,GPR171,DOK2,CCL4,IFNG,ITGB7,IL7R,TRPV2,EVI2A	0.0071084
1	118	149	9	GGGNNTTTCC_V$NFKB_Q6_01	3.7581e-06	CCL5,CSF2RB,FUT7,TNFRSF9,TFEC,CD86,SLAMF8,LTB,BIRC3	0.000531523
2	188	73	7	V$PU1_Q6	4.649e-05	CD37,ARHGAP30,IRF8,PTPN22,PLCB2,VAV1,PIK3CG	0.00571827
2	207	73	8	V$ELF1_Q6	9.84394e-06	CD37,TRAF3IP3,FGD2,IRF8,PIK3CD,PLCB2,SLC9A9,VAV1	0.00151351
2	214	73	9	V$ETS_Q4	1.30825e-06	MAP4K1,ARHGAP30,CORO1A,LPXN,PLCB2,KCNAB2,SLC9A9,VAV1,VCAM1	0.000771222
3	190	108	13	V$E2F_02	1.74576e-09	ARHGAP11A,E2F8,RRM2,WDR62,CLSPN,H2AFZ,MCM3,GMNN,MCM7,E2F7,TMPO,STMN1,FANCD2	1.34205e-07
3	211	108	8	V$NFY_01	0.000191097	KIF23,PLK1,RACGAP1,NEK2,TACC3,CIT,SGOL2,STMN1	0.00587623
3	183	108	11	V$E2F_Q3	1.26469e-07	KIF15,ARHGAP11A,E2F8,RAD51,H2AFZ,MCM3,GMNN,MCM7,E2F7,STMN1,POLA2	6.48156e-06
3	191	108	15	V$E2F_Q4	1.24281e-11	ARHGAP11A,E2F8,RAD51,RRM2,WDR62,CLSPN,H2AFZ,MCM3,GMNN,MCM7,E2F7,TMPO,STMN1,POLA2,FANCD2	3.82163e-09
3	189	108	15	V$E2F_Q6	1.06783e-11	ARHGAP11A,E2F8,RAD51,RRM2,WDR62,CLSPN,H2AFZ,MCM3,GMNN,MCM7,E2F7,TMPO,STMN1,POLA2,FANCD2	3.82163e-09
3	206	108	13	V$E2F1_Q3	4.67517e-09	KIF15,ARHGAP11A,E2F8,RRM2,WDR62,CLSPN,H2AFZ,MCM3,GMNN,MCM7,E2F7,TMPO,STMN1	2.87523e-07
3	197	108	7	V$E2F1_Q4	0.000714989	E2F8,RAD51,CIT,CLSPN,E2F7,STMN1,POLA2	0.020939
3	188	108	13	V$E2F1_Q6	1.53336e-09	ARHGAP11A,E2F8,RRM2,WDR62,CLSPN,H2AFZ,MCM3,GMNN,MCM7,E2F7,TMPO,STMN1,FANCD2	1.34205e-07
3	194	108	9	V$E2F_03	1.54588e-05	E2F8,RAD51,H2AFZ,MCM3,GMNN,MCM7,E2F7,STMN1,POLA2	0.000500378
3	190	108	13	V$E2F1DP1_01	1.74576e-09	ARHGAP11A,E2F8,RRM2,WDR62,CLSPN,H2AFZ,MCM3,GMNN,MCM7,E2F7,TMPO,STMN1,FANCD2	1.34205e-07
3	190	108	13	V$E2F1DP2_01	1.74576e-09	ARHGAP11A,E2F8,RRM2,WDR62,CLSPN,H2AFZ,MCM3,GMNN,MCM7,E2F7,TMPO,STMN1,FANCD2	1.34205e-07
3	193	108	13	V$E2F4DP1_01	2.11469e-09	ARHGAP11A,E2F8,RRM2,WDR62,CLSPN,H2AFZ,MCM3,GMNN,MCM7,E2F7,TMPO,STMN1,FANCD2	1.44504e-07
3	190	108	13	V$E2F4DP2_01	1.74576e-09	ARHGAP11A,E2F8,RRM2,WDR62,CLSPN,H2AFZ,MCM3,GMNN,MCM7,E2F7,TMPO,STMN1,FANCD2	1.34205e-07
3	190	108	14	V$E2F1DP1RB_01	1.47938e-10	ARHGAP11A,E2F8,RAD51,RRM2,WDR62,CLSPN,H2AFZ,MCM3,GMNN,MCM7,E2F7,TMPO,STMN1,POLA2	3.03274e-08
3	217	108	7	V$NFY_Q6_01	0.00125742	PLK1,KIF20A,E2F8,RACGAP1,NEK2,CIT,STMN1	0.0336223
3	193	108	11	V$E2F_Q3_01	2.16815e-07	ARHGAP11A,E2F8,RAD51,WDR62,H2AFZ,MCM3,GMNN,MCM7,E2F7,STMN1,POLA2	9.52439e-06
3	196	108	11	V$E2F_Q4_01	2.53288e-07	ARHGAP11A,E2F8,RAD51,WDR62,H2AFZ,MCM3,GMNN,MCM7,E2F7,STMN1,POLA2	1.03848e-05
3	193	108	10	V$E2F_Q6_01	1.89325e-06	ARHGAP11A,E2F8,RAD51,RRM2,H2AFZ,MCM3,GMNN,MCM7,E2F7,STMN1	6.8491e-05
3	186	108	10	V$E2F1_Q4_01	1.35452e-06	ARHGAP11A,E2F8,RAD51,WDR62,H2AFZ,MCM3,GMNN,MCM7,STMN1,POLA2	5.20644e-05
3	191	108	11	V$E2F1_Q6_01	1.95164e-07	ARHGAP11A,E2F8,ESPL1,RAD51,CLSPN,MCM3,GMNN,MCM7,TMPO,STMN1,POLA2	9.23276e-06
3	60	108	4	KTGGYRSGAA_UNKNOWN	0.00106964	UHRF1,MCM3,MCM7,RFC4	0.0299014
3	133	108	8	SGCGSSAAA_V$E2F1DP2_01	7.12335e-06	E2F8,RRM2,WDR62,CLSPN,H2AFZ,MCM3,GMNN,MCM7	0.000243381
4	214	75	6	V$SOX5_01	0.000876543	EBF1,FMNL3,NRP1,EMCN,ANK2,MAF	0.0332785
4	208	75	7	V$S8_01	0.000104613	LDB2,ZEB2,NRP1,ANK2,MAB21L1,MEF2C,ZNF423	0.0128674
4	220	75	6	V$LYF1_01	0.00101155	NRP1,ARHGEF15,PDE2A,MEF2C,FLI1,HSD17B11	0.0345612
4	235	75	9	V$ETS2_B	3.56394e-06	CDH5,LDB2,ZEB2,NRP1,MYCT1,ARHGEF15,GNG11,FLI1,CD248	0.00109591
4	203	75	6	V$STAT5B_01	0.000665556	ERG,ZEB2,NRP1,PROS1,SYNPO,ZNF423	0.0314859
4	216	75	6	V$POU3F2_02	0.000919894	ERG,ZEB2,FGF7,MEF2C,ZNF423,MAF	0.0332785
4	230	75	6	V$STAT4_01	0.00127152	ERG,RHOJ,ZEB2,BCL6B,MEF2C,FLI1	0.0390993
4	208	75	6	V$NERF_Q2	0.000755901	ERG,NRP1,MMRN2,ROBO4,HIC1,CPXM1	0.0332057
4	174	75	7	V$RP58_01	3.38437e-05	ERG,TGFBR2,ZEB2,FMNL3,HGF,FGF7,ANK2	0.00520347
4	202	75	6	V$CEBPDELTA_Q6	0.00064854	ZEB2,PDE1B,ZNF423,FLI1,CCND2,SYT11	0.0314859
4	200	75	6	V$SMAD3_Q6	0.000615523	ERG,EBF1,ZEB2,FGF7,SYNPO,MFAP4	0.0314859
4	225	75	6	V$IRF1_Q6	0.00113583	EBF1,ZEB2,HGF,MAB21L1,MEF2C,FLI1	0.0367649
4	170	75	6	V$GATA_Q6	0.000259056	ERG,GPR116,CD34,MYCT1,FLI1,HIC1	0.0199149
4	211	75	6	V$HNF1_Q6	0.000814496	ERG,ZEB2,NRP1,FLI1,ARHGAP24,CCND2	0.0332785
4	55	75	4	YNTTTNNNANGCARM_UNKNOWN	0.000191731	CD93,LDB2,ZEB2,KCTD12	0.0196524
4	129	75	5	YTAAYNGCT_UNKNOWN	0.000566351	LDB2,ZEB2,FGF7,ZNF423,CCND2	0.0314859
4	250	75	7	GATAAGR_V$GATA_C	0.000324052	ERG,CD34,MYCT1,FGF7,MEF2C,FLI1,HIC1	0.0221435
5	210	64	6	V$SRY_02	0.000337955	ABCA6,BNC2,ALDH1A2,LRP1,TBX5,MRC2	0.0235653
5	215	64	6	V$SRF_Q6	0.000383176	PODN,IGF1,MRGPRF,COL1A2,COL1A1,TGFB1I1	0.0235653
5	204	64	6	V$NFAT_Q6	0.000289339	BNC2,MRGPRF,FAP,COL3A1,WISP1,COL16A1	0.0235653
5	174	64	8	V$RP58_01	9.86457e-07	OLFML1,PODN,IGF1,MRGPRF,GLT8D2,COL3A1,COL16A1,ADAMTS2	0.000606671
5	205	64	6	V$FOXM1_01	0.000297034	OLFML1,HMCN1,BNC2,ALDH1A2,LRP1,COL3A1	0.0235653
5	194	64	6	V$SRF_Q5_01	0.000220691	PODN,BNC2,MRGPRF,FLNC,COL1A1,TGFB1I1	0.0235653
6	178	57	7	V$OCT1_03	6.28773e-06	TCF4,RUNX1T1,RCAN2,ELK3,DLC1,LTBP2,PDGFRA	0.00193348
6	107	57	4	ARGGGTTAA_UNKNOWN	0.000851403	TNS1,RUNX1T1,GAS7,AXL	0.0476012
6	90	57	4	V$EN1_01	0.000443161	TCF4,RUNX1T1,TSHZ3,PDGFRA	0.0302827
6	223	57	6	V$HEB_Q6	0.00024644	TNS1,RBMS3,RUNX1T1,GAS7,LMOD1,ANGPTL2	0.0252601
6	69	57	4	KMCATNNWGGA_UNKNOWN	0.000159498	RUNX1T1,GAS7,RECK,ADAMTSL1	0.0245228
7	208	120	8	V$NERF_Q2	0.000356733	CORO1A,ARHGAP30,PLCB2,MAP4K1,LAT,PIK3CG,CD79B,CD79A	0.0274239
7	228	120	11	V$PEA3_Q6	3.24732e-06	ARHGAP30,BIN2,LPXN,GFI1,KCNAB2,CD69,IL2RA,SELL,LRMP,VCAM1,POU2AF1	0.0006657
7	188	120	9	V$PU1_Q6	2.80889e-05	CD37,ARHGAP30,PLCB2,IRF8,PTPN22,PIK3CG,STAP1,BIRC3,FCRLA	0.00287912
7	207	120	10	V$ELF1_Q6	9.16441e-06	CD37,FGD2,PLCB2,IRF8,TRAF3IP3,PIK3CD,IL7R,FCRLA,CD79B,CLEC12A	0.00140903
7	214	120	10	V$ETS_Q4	1.22592e-05	CORO1A,ARHGAP30,PLCB2,LPXN,MAP4K1,GFI1,KCNAB2,VCAM1,NCR3,CD79A	0.00150788
7	206	120	8	V$NFKB_Q6_01	0.000334347	CD40,SLAMF8,JAK3,TNFRSF9,CD69,IL2RA,VCAM1,BIRC3	0.0274239
8	219	81	8	V$NFKAPPAB_01	3.19694e-05	HCST,CCL5,EBI3,CXCL9,FUT7,LTA,LTB,IRF1	0.00508862
8	233	81	8	V$AML1_01	4.9645e-05	CD6,LCK,LY9,ITGB7,XCL1,IFNG,GZMB,XCL2	0.00508862
8	228	81	11	V$PEA3_Q6	5.83586e-08	CTSS,TBC1D10C,CD5,CD3E,AMICA1,LCK,CD247,PRF1,CTSW,XCL1,XCL2	3.58905e-05
8	232	81	8	V$COREBINDINGFACTOR_Q6	4.81583e-05	CD6,LY9,CCL4,GPR171,ITGB7,XCL1,GZMB,XCL2	0.00508862
8	233	81	8	V$AML1_Q6	4.9645e-05	CD6,LCK,LY9,ITGB7,XCL1,IFNG,GZMB,XCL2	0.00508862
8	227	81	7	V$AML_Q6	0.0002908	DOK2,CD6,LCK,IL18RAP,ITGB7,XCL1,XCL2	0.0223553
8	218	81	7	RACCACAR_V$AML_Q6	0.000227263	DOK2,CD6,LCK,CCL4,GPR171,ITGB7,IFNG	0.0199667
9	207	76	8	V$ELF1_Q6	1.33074e-05	AIF1,ABI3,GNGT2,C1QA,SAMSN1,SLC9A9,VAV1,FCER1G	0.00818407
11	207	92	15	V$IRF1_01	3.60623e-12	PSMB9,TAP1,B2M,PSMB8,HLA-C,XAF1,TRIM21,CXCL10,CXCL11,CCL5,IL15RA,DDX58,USP18,ISG15,IRF9	5.54457e-10
11	106	92	9	V$IRF2_01	2.42023e-08	PSMB9,TAP1,B2M,PSMB8,XAF1,CXCL10,IL15RA,DDX58,USP18	2.12635e-06
11	212	92	19	V$ISRE_01	0	HLA-F,B2M,HLA-C,BATF2,XAF1,ZBP1,TRIM21,CXCL10,CXCL11,IFIH1,EPSTI1,RTP4,IFIT3,IFI44,IFIT2,DDX58,USP18,ISG15,IRF9	0
11	212	92	13	V$IRF7_01	8.82597e-10	PSMB9,TAP1,BATF2,XAF1,TRIM21,CXCL10,EPSTI1,OASL,IFIT2,DDX58,USP18,PARP12,ISG15	9.04662e-08
11	207	92	14	V$ICSBP_Q6	5.08531e-11	PSMB9,TAP1,B2M,PSMB8,BATF2,ZBP1,SP140,IFIH1,IFIT3,IFI44,SLC15A3,USP18,PARP12,ISG15	6.25493e-09
11	204	92	18	V$IRF_Q6	6.66134e-16	HLA-F,B2M,PSMB8,HLA-C,BATF2,ZBP1,TRIM21,CXCL10,LGALS9,RTP4,IFI44,SLC15A3,UBE2L6,CIITA,IFIT2,PARP12,ISG15,IRF9	1.36557e-13
11	163	92	19	STTTCRNTTT_V$IRF_Q6	0	PSMB9,TAP1,B2M,PSMB8,BATF2,XAF1,ZBP1,TRIM21,CXCL10,EPSTI1,IFIT3,CASP1,IFI44,SLC15A3,CIITA,IFIT2,DDX58,USP18,ISG15	0
12	193	90	8	V$E2F_Q3_01	2.79544e-05	ASXL2,NHLRC2,STT3B,KBTBD7,NIPBL,PIAS1,ATE1,CTDSPL2	0.0171919
13	214	89	6	V$SOX5_01	0.00212982	EBF1,JAM3,NRP1,TCF4,FSTL1,FMNL3	0.0297691
13	199	89	7	V$TAL1BETAE47_01	0.00023386	CDH6,PDE1A,MEF2C,RCAN2,RUNX1T1,FMNL3,PPAP2B	0.00846023
13	208	89	6	V$TAL1ALPHAE47_01	0.00184566	CDH6,PDE1A,MEF2C,RCAN2,RUNX1T1,FMNL3	0.0290545
13	81	89	4	V$PAX6_01	0.00159784	ERG,TCF4,FILIP1,FLI1	0.028504
13	208	89	6	V$S8_01	0.00184566	EBF2,MEF2C,NRP1,RUNX1T1,ZEB2,PPAP2B	0.0290545
13	90	89	4	V$CDP_02	0.0023525	ERG,MEF2C,TCF4,RUNX1T1	0.0321508
13	211	89	7	V$GATA1_03	0.000333913	ERG,MEF2C,ZEB1,EGFLAM,CCDC80,ZEB2,ADAMTSL1	0.0108082
13	205	89	6	V$GATA1_04	0.00171488	SYNPO,EGFLAM,CCDC80,RUNX1T1,ADAMTSL1,FLI1	0.028504
13	175	89	6	V$FOXD3_01	0.00075945	MEF2C,SLIT3,NRP1,RUNX1T1,ZEB2,FSTL1	0.020307
13	178	89	7	V$OCT1_03	0.000117463	CDH6,MEF2C,RCAN2,NRP1,TCF4,DLC1,RUNX1T1	0.00498703
13	200	89	6	V$BRN2_01	0.00151272	ERG,RHOJ,SLIT3,LAMA4,TCF4,PCDH18	0.028504
13	107	89	6	ARGGGTTAA_UNKNOWN	5.24849e-05	CORO2B,TNS1,CCDC80,RUNX1T1,GAS7,FLI1	0.00388944
13	212	89	6	V$HAND1E47_01	0.00203166	EBF2,MEF2C,SLIT3,RBMS3,DLC1,RUNX1T1	0.0290575
13	234	89	7	V$GFI1_01	0.000620466	EBF1,CDH6,EBF2,MEF2C,RCAN2,EGFLAM,TCF4	0.0177885
13	199	89	7	V$TCF11_01	0.00023386	EBF1,EBF2,SPARCL1,PCSK5,NRP1,ECM2,CCDC80	0.00846023
13	235	89	7	V$ETS2_B	0.000636337	GNG11,EGFLAM,NRP1,DLC1,ZEB2,FLI1,CD248	0.0177885
13	184	89	10	V$PAX4_04	1.98889e-07	EBF1,ERG,EBF2,PDE1A,MEF2C,RBMS3,TCF4,AKAP12,ZEB2,PPAP2B	2.44634e-05
13	204	89	6	V$SOX9_B1	0.00167289	EBF1,ERG,HSPG2,EGFLAM,DLC1,SLIT2	0.028504
13	212	89	6	V$IRF7_01	0.00203166	PDE1B,ERG,NRP1,FLRT2,RUNX1T1,FLI1	0.0290575
13	203	89	6	V$STAT5B_01	0.00163169	ERG,SYNPO,NRP1,PROS1,LAMA2,ZEB2	0.028504
13	219	89	8	V$STAT6_02	6.32429e-05	ERG,RHOJ,MEF2C,SLIT3,PDGFRB,DLC1,ZEB2,FLI1	0.00388944
13	174	89	10	V$RP58_01	1.17887e-07	ERG,CDH6,OLFML1,TGFBR2,TNS1,ZEB2,FMNL3,GAS7,PPAP2B,PODN	2.04348e-05
13	205	89	6	V$FOXM1_01	0.00171488	EBF1,EBF2,MEF2C,OLFML1,RUNX1T1,FSTL1	0.028504
13	229	89	7	V$HOXA4_Q2	0.000545766	ERG,MEF2C,RCAN2,NRP1,RBMS3,TSHZ3,FLI1	0.0167823
13	193	89	6	V$CIZ_01	0.00126087	ERG,TCF4,FILIP1,ZEB2,ADAMTSL1,FLI1	0.0276942
13	168	89	5	V$HFH4_01	0.0038961	EBF2,MEF2C,SLIT3,RUNX1T1,FSTL1	0.0469824
13	204	89	6	V$IRF_Q6	0.00167289	PDGFRB,NRP1,ECM2,RUNX1T1,ZEB2,FLI1	0.028504
13	179	89	7	V$FOX_Q2	0.000121635	EBF2,MEF2C,SLIT3,EGFLAM,RUNX1T1,FSTL1,TSHZ3	0.00498703
13	225	89	6	V$NFAT_Q4_01	0.00273532	EBF1,FHL5,HSPG2,TSHZ3,GAS7,FLI1	0.0365701
13	210	89	6	V$PR_Q2	0.00193697	CDH6,RBMS3,FILIP1,RUNX1T1,ZEB2,ADAMTSL1	0.0290545
13	69	89	4	KMCATNNWGGA_UNKNOWN	0.000878435	RUNX1T1,ADAMTSL1,RECK,GAS7	0.0207784
13	255	89	7	TGATTTRY_V$GFI1_01	0.00102765	EBF1,LHFP,CDH6,MEF2C,CCDC80,RUNX1T1,RASGRF2	0.0234075
16	213	116	8	V$NFKAPPAB65_01	0.000332469	CSF2RB,TNFRSF1B,TNFRSF9,SLAMF8,CD69,JAK3,FUT7,BIRC3	0.0146049
16	233	116	9	V$CREL_01	0.000113451	CSF2RB,TNFRSF1B,TNFRSF9,SLAMF8,CD69,JAK3,FUT7,BIRC3,IL2RA	0.00581436
16	219	116	9	V$NFKAPPAB_01	7.06361e-05	TNFRSF1B,TNFRSF9,EBI3,SLAMF8,JAK3,LTA,FUT7,BIRC3,IL2RA	0.0048268
16	235	116	8	V$ETS2_B	0.000638334	FLI1,ARHGAP30,LRMP,IL7R,MAP4K1,LCP1,ITGB7,LAT	0.0261717
16	228	116	9	V$PEA3_Q6	9.61808e-05	FLI1,ARHGAP30,BIN2,LPXN,LRMP,GFI1,CD69,IL2RA,SELL	0.00537738
16	188	116	8	V$PU1_Q6	0.000142112	GIMAP4,PTPN22,ARHGAP30,CD37,PLCB2,VAV1,LTA,BIRC3	0.006723
16	232	116	11	V$COREBINDINGFACTOR_Q6	2.75191e-06	FLI1,ARHGAP15,TAGAP,RGS18,PTPN22,CD28,GRAP2,SLA2,IL7R,CD69,ITGB7	0.000423106
16	207	116	9	V$ELF1_Q6	4.56579e-05	SLC9A9,FGD2,CD37,PLCB2,VAV1,PIK3CD,TRAF3IP3,IL7R,ITGB7	0.00415337
16	227	116	9	V$AML_Q6	9.30065e-05	FLI1,PTPN22,CD28,GRAP2,IL7R,GFI1,CD69,IL18RAP,ITGB7	0.00537738
16	214	116	13	V$ETS_Q4	1.78276e-08	HCLS1,SLC9A9,ARHGAP15,ARHGAP30,PLCB2,VAV1,LPXN,CORO1A,GMFG,MAP4K1,GFI1,LCP1,ITGB7	5.48197e-06
16	206	116	10	V$NFKB_Q6_01	6.48726e-06	TNFRSF1B,TNFRSF9,EBI3,SLAMF8,CD69,JAK3,LTA,FUT7,BIRC3,IL2RA	0.000797932
16	218	116	9	RACCACAR_V$AML_Q6	6.81897e-05	FLI1,TAGAP,PTPN22,CD28,ARHGAP30,SLA2,IL7R,CD69,ITGB7	0.0048268
16	118	116	7	GGGNNTTTCC_V$NFKB_Q6_01	4.72741e-05	CSF2RB,TNFRSF1B,TNFRSF9,SLAMF8,JAK3,FUT7,BIRC3	0.00415337
17	228	106	12	V$PEA3_Q6	1.14293e-07	CD84,CTSS,CD5,KCNAB2,TBC1D10C,CD3E,PRF1,CD247,LCK,VCAM1,CTSW,RUNX3	5.42292e-05
18	174	85	6	AAANWWTGC_UNKNOWN	0.00057723	THBS2,PDGFRB,BNC2,LOX,SGCD,FN1	0.0208821
18	201	85	6	V$GATA3_01	0.00122284	PRRX1,BNC2,TBX5,SALL1,SGIP1,CSDC2	0.0335412
18	199	85	6	V$MZF1_01	0.00116159	PRRX1,DCN,SALL1,SGIP1,CTGF,ADAMTS12	0.0335412
18	205	85	7	V$PBX1_01	0.000210675	BNC2,FEZ1,ZFPM2,PCDH7,ADAMTS6,SALL1,CALD1	0.0107971
18	208	85	7	V$S8_01	0.000230276	PRRX1,ITGA11,ZFPM2,ZFHX4,LAMB1,SLC24A2,CALD1	0.0108938
18	221	85	6	V$CEBPB_02	0.00198089	VCAN,BNC2,TSHZ3,ITGA11,PCDH7,PHLDB1	0.0392983
18	211	85	6	V$GATA1_03	0.00156715	BNC2,TBX5,ZFPM2,PCDH7,ADAMTS6,CSDC2	0.0365643
18	216	85	6	V$TST1_01	0.00176481	THBS2,BNC2,TBX5,LAMA4,ZFHX4,SLC1A7	0.0374262
18	205	85	6	V$HSF2_01	0.00135277	ADAMTS2,BNC2,TBX5,PCDH7,FLNC,COL16A1	0.0346647
18	195	85	6	V$SRY_01	0.00104616	PRRX1,CTSK,SPON1,NOX4,TBX5,SGIP1	0.0330301
18	215	85	6	V$CEBP_01	0.00172384	ANGPTL2,BNC2,TSHZ3,EDNRA,SGIP1,PALLD	0.0374262
18	233	85	6	V$AML1_01	0.00258112	DACT1,CTSK,TBX5,SGIP1,CNIH3,MMP14	0.0466878
18	217	85	7	V$FREAC3_01	0.000298076	FAP,FSTL1,BNC2,TSHZ3,DCN,HMCN1,CALD1	0.0115811
18	154	85	6	V$FREAC7_01	0.000301296	BNC2,TSHZ3,HMCN1,FEZ1,RUNX2,CTGF	0.0115811
18	202	85	6	V$PAX4_02	0.00125439	FAP,ITGA11,SGCD,TBX5,ZFHX4,LAMB1	0.0335412
18	209	85	6	V$CDC5_01	0.001493	PRRX1,ZFPM2,ADAMTS6,SALL1,COL16A1,CALD1	0.0365643
18	226	85	8	V$PAX2_02	5.67038e-05	FSTL1,GLT8D2,LOX,TBX5,ZFPM2,COL10A1,PCDH7,FLNC	0.00435911
18	222	85	8	V$AFP1_Q6	4.99895e-05	PRRX1,DPYSL3,ITGA11,ZFPM2,COL8A1,FOXF2,ZFHX4,CALD1	0.00435911
18	213	85	7	V$CDX2_Q5	0.000266199	NID2,BNC2,LOX,TBX5,ECM2,ZFPM2,PCDH7	0.0115811
18	193	85	8	V$CIZ_01	1.83771e-05	PRRX1,MMP2,BNC2,ZFPM2,PCDH7,FOXF2,COL16A1,SGIP1	0.0037673
18	233	85	6	V$AML1_Q6	0.00258112	DACT1,CTSK,TBX5,SGIP1,CNIH3,MMP14	0.0466878
18	227	85	6	V$AML_Q6	0.00226602	CTSK,BNC2,TBX5,FOXF2,RUNX2,SGIP1	0.04355
18	196	85	6	V$CEBP_Q3	0.00107415	ADAMTS2,PDGFRB,TBX5,EDNRA,PALLD,CALD1	0.0330301
18	221	85	6	V$CEBP_Q2_01	0.00198089	ADAMTS2,BNC2,TSHZ3,DCN,PCDH7,CALD1	0.0392983
18	212	85	6	V$PXR_Q2	0.00160526	FSTL1,PRRX1,BNC2,CTGF,MYH13,CNIH3	0.0365643
20	233	83	9	V$AML1_01	7.77166e-06	LY9,LCK,CD6,ARHGAP30,PTPN22,IFNG,ITGB7,XCL1,GZMB	0.000597446
20	235	83	7	V$ETS2_B	0.000416537	TBC1D10C,MAP4K1,ARHGAP30,LAT,CTSW,ITGB7,LRMP	0.0232882
20	228	83	12	V$PEA3_Q6	6.93585e-09	CD5,CD3E,CD247,LCK,TBC1D10C,PRF1,BIN2,ARHGAP30,LPXN,CTSW,XCL1,LRMP	2.13277e-06
20	188	83	6	V$PU1_Q6	0.000763312	TBC1D10C,PTPRCAP,CD37,ARHGAP30,PTPN22,PLCB2	0.0391198
20	232	83	10	V$COREBINDINGFACTOR_Q6	8.69841e-07	LY9,CD6,GPR171,TAGAP,PTPN22,CD28,CCL4,ITGB7,XCL1,GZMB	0.00010699
20	207	83	7	V$ELF1_Q6	0.000192693	CD37,TRAF3IP3,FGD2,PIK3CD,PLCB2,ITGB7,CD79B	0.0131674
20	233	83	9	V$AML1_Q6	7.77166e-06	LY9,LCK,CD6,ARHGAP30,PTPN22,IFNG,ITGB7,XCL1,GZMB	0.000597446
20	227	83	7	V$AML_Q6	0.00033809	LCK,CD6,PTPN22,IL18RAP,CD28,ITGB7,XCL1	0.0207925
20	214	83	9	V$ETS_Q4	3.89422e-06	CD247,TBC1D10C,MAP4K1,ARHGAP30,CORO1A,HCST,LPXN,PLCB2,ITGB7	0.000399157
20	218	83	10	RACCACAR_V$AML_Q6	4.91913e-07	LCK,CD6,GPR171,ARHGAP30,TAGAP,PTPN22,CD28,CCL4,IFNG,ITGB7	0.000100842
21	213	76	7	V$NFKAPPAB65_01	0.000131941	CSF2RB,FUT7,TNFRSF9,CD40,SLAMF8,LTB,BIRC3	0.0135239
21	233	76	8	V$CREL_01	3.12003e-05	CSF2RB,FUT7,TNFRSF9,IL2RA,SLAMF8,CD74,LTB,BIRC3	0.00383764
21	219	76	10	V$NFKAPPAB_01	2.20959e-07	FUT7,LTA,EBI3,TNFRSF9,IL2RA,CD40,SLAMF8,LTB,VCAM1,BIRC3	6.79449e-05
21	225	76	8	V$NFKB_C	2.42974e-05	FUT7,IL2RA,CD40,SLAMF8,CD74,LTB,VCAM1,IL18R1	0.00373573
21	206	76	10	V$NFKB_Q6_01	1.24891e-07	FUT7,LTA,EBI3,TNFRSF9,IL2RA,CD40,SLAMF8,LTB,VCAM1,BIRC3	6.79449e-05
21	118	76	7	GGGNNTTTCC_V$NFKB_Q6_01	2.90487e-06	CSF2RB,FUT7,TNFRSF9,SLAMF8,CD74,LTB,BIRC3	0.000595498
22	207	68	8	V$ELF1_Q6	5.75747e-06	SAMSN1,GNGT2,C1QA,AIF1,SLC9A9,VAV1,ABI3,CLEC12A	0.00354085
24	208	142	9	V$NERF_Q2	0.000224717	LST1,HCLS1,FCER1G,FGR,PLCB2,CORO1A,SLCO2B1,PIK3CG,FCGR2B	0.0276402
24	188	142	12	V$PU1_Q6	3.54762e-07	ABI3,GNGT2,LAIR1,C1orf162,CD37,PLCB2,IRF8,GIMAP4,VAV1,NCF2,TLR4,PIK3CG	7.27261e-05
24	207	142	14	V$ELF1_Q6	1.71944e-08	ABI3,AIF1,TYROBP,GNGT2,C1QA,FCER1G,CD37,PLCB2,SAMSN1,IRF8,VAV1,TLR4,PIK3CD,SLC9A9	9.20263e-06
24	214	142	9	V$ETS_Q4	0.000277509	HCLS1,PLCB2,CORO1A,ARHGAP15,LPXN,GMFG,VAV1,SLC9A9,VCAM1	0.0284447
25	229	126	8	V$ELK1_01	0.000929373	ARHGAP30,TBC1D10C,LCK,MAP4K1,STAT4,ITGB7,LCP1,IL7R	0.0450082
25	233	126	8	V$CREL_01	0.00103912	SLAMF8,HCST,TNFRSF9,IL2RA,JAK3,CCL5,FUT7,CD69	0.0450082
25	219	126	9	V$NFKAPPAB_01	0.000133796	SLAMF8,HCST,TNFRSF9,IL2RA,JAK3,CCL5,LTA,FUT7,EBI3	0.0091427
25	233	126	8	V$AML1_01	0.00103912	ARHGAP30,PTPN22,CD6,LY9,LCK,ITGB7,CD69,IFNG	0.0450082
25	235	126	8	V$ETS2_B	0.00109776	ARHGAP30,TBC1D10C,MAP4K1,LYN,ITGB7,LAT,LCP1,IL7R	0.0450082
25	228	126	15	V$PEA3_Q6	1.413e-09	CTSS,BIN2,ARHGAP30,CD5,TBC1D10C,AMICA1,KCNAB2,CD3E,PRF1,LCK,CD247,IL2RA,RUNX3,GFI1,CD69	4.34497e-07
25	232	126	12	V$COREBINDINGFACTOR_Q6	9.19601e-07	PTPN22,CD6,CCL4,CCR1,CD28,LY9,SLA2,GRAP2,GPR171,ITGB7,CD69,IL7R	0.000113111
25	233	126	8	V$AML1_Q6	0.00103912	ARHGAP30,PTPN22,CD6,LY9,LCK,ITGB7,CD69,IFNG	0.0450082
25	227	126	12	V$AML_Q6	7.29934e-07	DOK2,PTPN22,CD6,CCR1,CD28,LCK,GRAP2,GFI1,ITGB7,CD69,IL18RAP,IL7R	0.000112227
25	214	126	10	V$ETS_Q4	1.88299e-05	ARHGAP30,HCST,TBC1D10C,KCNAB2,CD247,MAP4K1,LYN,GFI1,ITGB7,LCP1	0.00165434
25	206	126	9	V$NFKB_Q6_01	8.39519e-05	SLAMF8,TNFRSF9,IL2RA,JAK3,CCL5,LTA,FUT7,EBI3,CD69	0.0064538
25	218	126	14	RACCACAR_V$AML_Q6	7.05025e-09	DOK2,ARHGAP30,PTPN22,CD6,CCL4,CCR1,CD28,LCK,SLA2,GPR171,ITGB7,CD69,IFNG,IL7R	1.4453e-06
25	163	126	7	STTTCRNTTT_V$IRF_Q6	0.000583766	TNFSF13B,EPSTI1,IL12RB1,CD200R1,GRAP2,ITGB7,B2M	0.0359016
26	163	86	7	STTTCRNTTT_V$IRF_Q6	5.42396e-05	NCF1,CIITA,TNFSF13B,EPSTI1,CASP1,B2M,SLC15A3	0.0333573
27	228	76	9	V$PEA3_Q6	3.11221e-06	CD5,TBC1D10C,CD3E,PRF1,LCK,CD247,GFI1,CD69,SELL	0.000957006
27	232	76	7	V$COREBINDINGFACTOR_Q6	0.00022336	CD6,LY9,SLA2,GRAP2,GPR171,IL7R,CD69	0.0343416
27	214	76	7	V$ETS_Q4	0.00013583	HCST,VAV1,SLC9A9,TBC1D10C,CD247,LCP1,GFI1	0.0278451
28	219	74	7	V$NFKAPPAB_01	0.000132351	SLAMF8,TNFRSF9,IL2RA,JAK3,LTA,FUT7,CXCL9	0.0218446
28	228	74	7	V$PEA3_Q6	0.000169772	ARHGAP30,BIN2,LPXN,AMICA1,IL2RA,CTSW,XCL1	0.0218446
28	188	74	6	V$PU1_Q6	0.000412819	ARHGAP30,PTPN22,PLCB2,CD37,LTA,STAP1	0.0362691
28	232	74	7	V$COREBINDINGFACTOR_Q6	0.000188949	PTPN22,TAGAP,CCL4,CD28,ITGB7,GZMB,XCL1	0.0218446
28	207	74	6	V$ELF1_Q6	0.000686266	FGD2,PLCB2,CD37,PIK3CD,TRAF3IP3,ITGB7	0.0468948
28	206	74	6	V$NFKB_Q6_01	0.000669075	SLAMF8,TNFRSF9,IL2RA,JAK3,LTA,FUT7	0.0468948
28	218	74	8	RACCACAR_V$AML_Q6	1.5879e-05	ARHGAP30,PTPN22,TAGAP,DOK2,CCL4,CD28,ITGB7,IFNG	0.00488281
29	211	116	8	V$GATA1_03	0.000312041	CCDC80,TBX5,PCOLCE,ZEB1,ADAMTS6,CSDC2,HIC1,GREM2	0.027415
29	107	116	7	ARGGGTTAA_UNKNOWN	2.51513e-05	CCDC80,AXL,TGFB1I1,FLNC,GAS7,RUNX1T1,CORO2B	0.00515602
29	216	116	8	V$STAT6_01	0.000365148	TCF4,FLNC,GAS7,HSPG2,RBMS3,VGLL3,ADAM23,MAB21L1	0.0280707
29	174	116	11	V$RP58_01	1.58395e-07	OLFML1,PODN,PCOLCE,GAS7,COL16A1,PHLDB1,KERA,MRGPRF,TLL1,MYL3,CILP	4.87064e-05
29	225	116	9	V$CACCCBINDINGFACTOR_Q6	8.69216e-05	LRP1,MAGEL2,EFEMP2,FOXF2,FLNC,CSDC2,PHLDB1,TAGLN,RBMS3	0.0133642
29	189	116	7	V$SRF_Q4	0.000856276	PODN,TGFB1I1,CTGF,TAGLN,CALD1,MRGPRF,AKAP12	0.0471923
29	194	116	7	V$SRF_Q5_01	0.00099756	PODN,TGFB1I1,FLNC,TAGLN,CALD1,MRGPRF,CD248	0.0471923
29	81	116	5	CCAWWNAAGG_V$SRF_Q4	0.000496913	PODN,TCF4,TAGLN,CALD1,MRGPRF	0.0339557
29	248	116	8	TGANNYRGCA_V$TCF11MAFG_01	0.00090635	LRP1,CPZ,FLNC,FBLN2,CPXM1,TLL1,MYL3,ADAM23	0.0471923
30	221	104	8	V$CEBPB_02	0.000201874	BNC2,VCAN,TSHZ3,SERPINF1,PCDH7,MRC2,SLIT3,PDGFRA	0.00857606
30	211	104	8	V$GATA1_03	0.000147003	BNC2,CCDC80,ZFPM2,PCOLCE,PCDH7,TBX5,ZEB1,HIC1	0.00857606
30	205	104	7	V$GATA1_04	0.000722035	BNC2,CCDC80,PCDH7,TBX5,PDGFRA,HIC1,CALD1	0.0211453
30	217	104	8	V$FREAC3_01	0.000178196	DCN,FAP,BNC2,FSTL1,HMCN1,TSHZ3,MRVI1,CALD1	0.00857606
30	226	104	8	V$PAX2_02	0.000235051	GLT8D2,FSTL1,LOX,ZFPM2,PCDH7,TBX5,TCF4,RBMS3	0.00857606
30	205	104	7	V$NKX62_Q2	0.000722035	BNC2,MSRB3,ZFPM2,TBX5,SLIT3,PDGFRA,CALD1	0.0211453
30	222	104	8	V$AFP1_Q6	0.000208181	PRRX1,DPYSL3,ZFPM2,FOXF2,FBLN2,ZFHX4,PDGFRA,CALD1	0.00857606
30	219	104	8	V$HNF4ALPHA_Q6	0.000189731	DCN,DACT1,PODN,CCDC80,PCDH7,SLIT3,PDGFRA,RBMS3	0.00857606
30	213	104	8	V$CDX2_Q5	0.000156855	BNC2,NID2,LOX,ECM2,ZFPM2,PCDH7,TBX5,SLIT3	0.00857606
30	193	104	7	V$CIZ_01	0.000504677	BNC2,MMP2,PRRX1,ZFPM2,PCDH7,TCF4,FOXF2	0.0172431
30	225	104	7	V$NFAT_Q4_01	0.00124322	BNC2,CTSK,TSHZ3,SGCD,PTRF,GAS7,HSPG2	0.0347536
30	200	104	7	RRAGTTGT_UNKNOWN	0.000623917	TSHZ3,DPYSL3,PCDH7,TCF4,ZEB1,GAS7,JAM3	0.0201952
30	81	104	6	CCAWWNAAGG_V$SRF_Q4	2.61736e-05	PODN,PCDH7,TCF4,MRVI1,CALD1,TAGLN	0.00402419
32	235	120	8	V$ETS2_B	0.000798477	ARHGAP30,FGR,MAP4K1,LST1,LAT,FLI1,IL7R,LCP1	0.0446421
32	219	120	9	V$STAT6_02	9.19262e-05	TFEC,PLCB2,GNGT2,CD200R1,ABI3,LAT,FLI1,IL7R,HSD11B1	0.00807638
32	208	120	9	V$NERF_Q2	6.1859e-05	HCLS1,ARHGAP30,PLCB2,FGR,CORO1A,MAP4K1,LST1,PIK3CG,LAT	0.00634054
32	188	120	11	V$PU1_Q6	4.88181e-07	CD37,PTPN22,IRF8,ARHGAP30,PLCB2,C1orf162,GNGT2,GIMAP4,ABI3,PIK3CG,BIRC3	6.00463e-05
32	232	120	9	V$COREBINDINGFACTOR_Q6	0.000142441	PTPN22,EVI2A,TAGAP,ARHGAP15,CD28,GRAP2,RGS18,FLI1,IL7R	0.0109501
32	207	120	12	V$ELF1_Q6	1.58701e-07	AIF1,SAMSN1,FGD2,CD37,IRF8,PLCB2,GNGT2,TRAF3IP3,SLC9A9,PIK3CD,ABI3,IL7R	3.25337e-05
32	227	120	8	V$AML_Q6	0.000636864	SLA,PTPN22,EVI2A,CD28,GRAP2,GFI1,FLI1,IL7R	0.0409589
32	214	120	12	V$ETS_Q4	2.27675e-07	HCLS1,ARHGAP15,ARHGAP30,PLCB2,CORO1A,GMFG,LPXN,SLC9A9,MAP4K1,GFI1,VCAM1,LCP1	3.50051e-05
33	233	107	9	V$CREL_01	6.05273e-05	CD86,HCST,CD74,SLAMF8,CCL5,TNFRSF9,FUT7,IL2RA,LTB	0.00744486
33	219	107	10	V$NFKAPPAB_01	5.39013e-06	HCST,SLAMF8,CD40,CCL5,TNFRSF9,CXCL9,FUT7,IL2RA,LTA,LTB	0.00165747
33	225	107	8	V$NFKB_C	0.00027728	CD74,SLAMF8,CD247,CD40,CCL5,FUT7,IL2RA,LTB	0.024361
33	228	107	11	V$PEA3_Q6	1.0386e-06	CTSS,CD5,CD3E,TBC1D10C,LCK,CD247,PRF1,SPI1,KCNAB2,IL2RA,RUNX3	0.000638742
33	206	107	8	V$NFKB_Q6_01	0.000151987	SLAMF8,CD40,CCL5,TNFRSF9,FUT7,IL2RA,LTA,LTB	0.0155786
33	118	107	7	GGGNNTTTCC_V$NFKB_Q6_01	2.80947e-05	CD86,CD74,SLAMF8,CCL5,TNFRSF9,FUT7,LTB	0.00575941
34	228	50	7	V$PEA3_Q6	1.30114e-05	AMICA1,CD69,LRMP,CTSW,SELL,XCL1,POU2AF1	0.00400102
35	188	82	8	V$PU1_Q6	1.16371e-05	C1orf162,GNGT2,ABI3,VAV1,IRF8,TLR4,PIK3CG,GIMAP4	0.00357841
35	207	82	8	V$ELF1_Q6	2.33622e-05	AIF1,SAMSN1,GNGT2,ABI3,VAV1,IRF8,TLR4,SLC9A9	0.00478925
36	219	61	7	V$NFKAPPAB_01	3.7938e-05	SLAMF8,TNFRSF1B,HCST,TNFRSF9,CD40,VCAM1,IL2RA	0.00583297
36	208	61	6	V$NERF_Q2	0.000246509	HCLS1,PLCB2,ARHGAP30,CORO1A,LYN,MAP4K1	0.0189504
36	228	61	6	V$PEA3_Q6	0.000403044	ARHGAP30,BIN2,VCAM1,IL2RA,TBC1D10C,RUNX3	0.0247872
36	188	61	6	V$PU1_Q6	0.000142404	PLCB2,ARHGAP30,CD37,PTPN22,LYN,TBC1D10C	0.0175156
36	207	61	6	V$ELF1_Q6	0.000240185	FGD2,PLCB2,CD37,PIK3CD,TRAF3IP3,CD274	0.0189504
36	214	61	9	V$ETS_Q4	2.72782e-07	HCLS1,PLCB2,ARHGAP30,CORO1A,HCST,VCAM1,LYN,TBC1D10C,MAP4K1	0.000167761
36	206	61	6	V$NFKB_Q6_01	0.00023399	SLAMF8,TNFRSF1B,TNFRSF9,CD40,VCAM1,IL2RA	0.0189504
36	218	61	6	RACCACAR_V$AML_Q6	0.000317249	ARHGAP30,PTPN22,TAGAP,CCL4,CD28,SLA2	0.0216787
37	211	137	10	V$GATA1_03	3.448e-05	BNC2,PCOLCE,ZFPM2,TBX5,PCDH7,CCDC80,ADAMTS6,HIC1,CSDC2,GREM2	0.00671095
37	195	137	9	V$SRY_01	0.000105235	PRRX1,CTSK,SPON1,NOX4,TBX5,SLC38A4,MXRA8,GREM2,EMX2	0.0121162
37	154	137	7	V$FREAC7_01	0.000686044	BNC2,TSHZ3,HMCN1,FEZ1,MXRA8,CTGF,RUNX2	0.0383561
37	198	137	9	V$POU6F1_01	0.000118207	COL1A2,FSTL1,BNC2,CTSK,LRRC15,ZFPM2,PCDH7,VGLL3,EMX2	0.0121162
37	174	137	9	V$RP58_01	4.36485e-05	COL3A1,OLFML1,GLT8D2,ADAMTS2,PODN,PCOLCE,COL16A1,MRGPRF,MYL3	0.00671095
38	91	52	4	V$GATA2_01	0.000324493	LRP1,SALL1,RBMS3,PDGFRA	0.0249454
38	238	52	5	V$IK1_01	0.00165649	LRP1,ZEB1,SALL1,CILP,PHLDB1	0.044293
38	178	52	5	V$OCT1_03	0.000449814	TCF4,LTBP2,SALL1,RUNX1T1,PDGFRA	0.0261804
38	184	52	5	V$CEBP_Q2	0.000523285	TCF4,SLIT3,OMD,FGF14,PDGFRA	0.0261804
38	102	52	4	CCANNAGRKGGC_UNKNOWN	0.000501039	LRP1,SLIT3,GAS7,CXCL12	0.0261804
38	215	52	5	V$STAT5A_03	0.00105601	LRP1,TCF4,HSPG2,RBMS3,ADAM23	0.0371081
38	216	52	6	V$STAT6_01	0.000123882	TCF4,GAS7,HSPG2,RBMS3,ADAM23,MAB21L1	0.0164382
38	174	52	6	V$RP58_01	3.73557e-05	GAS7,KERA,TLL1,CILP,PHLDB1,NUAK1	0.0114869
38	199	52	5	V$MTF1_Q4	0.000746439	SALL1,FGF14,MYH13,EHD2,NUAK1	0.03279
38	219	52	5	V$OSF2_Q6	0.00114643	TCF4,LMOD1,PCSK5,CNIH3,DAB2	0.0371081
38	210	52	5	V$NRF2_Q4	0.000950584	LRP1,FGF1,HSPG2,TLL1,NUAK1	0.0365381
38	212	52	6	V$ER_Q6_01	0.000111816	MRVI1,GAS7,HSPG2,RUNX1T1,PHLDB1,MYH13	0.0164382
38	69	52	3	KMCATNNWGGA_UNKNOWN	0.0019859	RECK,GAS7,RUNX1T1	0.048853
38	134	52	4	TAAWWATAG_V$RSRFC4_Q2	0.00139034	TCF4,SALL1,PDGFRA,ADAM23	0.0427531
38	248	52	5	TGANNYRGCA_V$TCF11MAFG_01	0.00198384	LRP1,FGF1,TLL1,MYH13,ADAM23	0.048853
39	188	90	10	V$PU1_Q6	2.70297e-07	LAIR1,C1orf162,NCF2,GNGT2,ABI3,IRF8,TLR4,VAV1,PIK3CG,FCGR1A	8.31165e-05
39	207	90	12	V$ELF1_Q6	6.01886e-09	FCER1G,AIF1,C1QA,TYROBP,SAMSN1,GNGT2,ABI3,IRF8,TLR4,VAV1,SLC9A9,CLEC12A	3.7016e-06
40	228	62	9	V$PEA3_Q6	5.37347e-07	CTSS,ARHGAP30,BIN2,KCNAB2,VCAM1,CD5,CD3E,RUNX3,LCK	0.000165234
40	232	62	6	V$COREBINDINGFACTOR_Q6	0.000482895	CCR1,PTPN22,TAGAP,CD28,CD6,LY9	0.0494967
40	214	62	6	V$ETS_Q4	0.000314134	PLCB2,ARHGAP30,KCNAB2,VCAM1,LYN,MAP4K1	0.0386385
40	218	62	7	RACCACAR_V$AML_Q6	4.10065e-05	CCR1,ARHGAP30,PTPN22,TAGAP,CD28,CD6,LCK	0.00840634
41	214	58	7	V$ETS_Q4	2.34316e-05	HCLS1,CORO1A,HCST,GMFG,ARHGAP15,TBC1D10C,PPP1R16B	0.0144105
43	188	157	13	V$PU1_Q6	1.44564e-07	GIMAP4,ABI3,GNGT2,CD37,C1orf162,IRF8,ARHGAP30,LAIR1,PLCB2,PTPN22,PIK3CG,VAV1,BIRC3	2.22267e-05
43	232	157	10	V$COREBINDINGFACTOR_Q6	0.000236454	ARHGAP15,EVI2A,FLI1,TAGAP,RGS18,CD28,GRAP2,PTPN22,IL7R,FCER1G	0.0242365
43	207	157	16	V$ELF1_Q6	9.70231e-10	ABI3,AIF1,GNGT2,CD37,FGD2,IRF8,SLC9A9,C1QA,SAMSN1,PIK3CD,PLCB2,TRAF3IP3,VAV1,IL7R,CLEC12A,FCER1G	5.96692e-07
43	214	157	12	V$ETS_Q4	4.05457e-06	HCLS1,GMFG,ARHGAP15,CORO1A,ARHGAP30,SLC9A9,PLCB2,LPXN,KCNAB2,VAV1,VCAM1,LCP1	0.000498712
44	233	149	10	V$CREL_01	0.000159795	HCST,JAK3,CCL5,CD69,FUT7,SLAMF8,LTB,TNFRSF9,IL2RA,WNT10A	0.00893398
44	219	149	12	V$NFKAPPAB_01	2.98303e-06	HCST,EBI3,JAK3,CCL5,CXCL9,FUT7,LTA,SLAMF8,LTB,TNFRSF9,IL2RA,WNT10A	0.00061152
44	233	149	10	V$AML1_01	0.000159795	LY9,CD6,LCK,CD69,XCL1,ITGB7,TSPAN32,IFNG,GZMB,XCL2	0.00893398
44	228	149	19	V$PEA3_Q6	2.43028e-12	TBC1D10C,CD3E,AMICA1,CD5,CD247,LCK,PRF1,GFI1,CD69,LRMP,SELL,CTSW,XCL1,IL2RA,POU2AF1,FCRL5,FCRL1,RUNX3,XCL2	1.49462e-09
44	232	149	11	V$COREBINDINGFACTOR_Q6	3.02838e-05	LY9,CD6,SLA2,GPR171,CD69,CCL4,XCL1,ITGB7,GZMB,SPIB,XCL2	0.00310409
44	233	149	10	V$AML1_Q6	0.000159795	LY9,CD6,LCK,CD69,XCL1,ITGB7,TSPAN32,IFNG,GZMB,XCL2	0.00893398
44	227	149	9	V$AML_Q6	0.000607173	DOK2,CD6,LCK,GFI1,CD69,IL18RAP,XCL1,ITGB7,XCL2	0.028724
44	214	149	10	V$ETS_Q4	7.92746e-05	TBC1D10C,HCST,CD247,MAP4K1,GFI1,ITGB7,NCR3,CD79A,SPIB,PPP1R16B	0.00696484
44	206	149	11	V$NFKB_Q6_01	9.99613e-06	EBI3,JAK3,CCL5,CD69,FUT7,LTA,SLAMF8,LTB,TNFRSF9,IL2RA,WNT10A	0.00122952
44	218	149	10	RACCACAR_V$AML_Q6	9.2467e-05	DOK2,CD6,SLA2,LCK,GPR171,CD69,CCL4,ITGB7,IFNG,SPIB	0.0071084
44	118	149	7	GGGNNTTTCC_V$NFKB_Q6_01	0.000227542	JAK3,CCL5,FUT7,SLAMF8,LTB,TNFRSF9,WNT10A	0.0116615
