# Supplementary material for: FGMD: A novel approach for functional gene module detection in cancer
Source: PLoS One. 2017 Dec 15;12(12):e0188900. doi: 10.1371/journal.pone.0188900 (PMC5731741; doi:10.1371/journal.pone.0188900)
Supplement: S23 Table — (XLSX) [file pone.0188900.s023.xlsx]

## Sheet: M1. Hclust with ED
Module Num	# of breast cancer genes	#of genes in a module	# of breast cancer genes in a module	Ratio of breast cancer genes	p-value	Breast cancer genes in a module
1	2544	192	30	0.15625	0.804429	ALK,APOD,CALB2,CALCR,CLDN10,CRYAB,CYP39A1,CYP7A1,DSC3,DSG3,EGFR,FAM107A,ICAM5,ID4,KIT,KLK7,LAMC2,MIA,NPR3,NPTX1,NRG1,NTRK3,OGN,PIP5K1B,PTX3,SNCG,SOX8,STAC,TTYH1,WNT11
2	2544	133	24	0.180451	0.497177	ALDH4A1,ALDH6A1,APOM,ATP11B,CITED2,CROT,CTSF,ELOVL5,F2RL1,FAH,FHIT,GSTA4,GSTM4,HEY1,HFE,KIF13B,KLF7,LRIG1,NEDD4L,ROBO1,SLC4A7,SSBP2,SYNGR1,TESK2
3	2544	128	6	0.046875	0.999998	CDH18,CRYM,DIO1,DUSP13,MSLN,NMU
4	2544	120	23	0.191667	0.375224	ASPN,CDH11,COL1A1,COL1A2,COL3A1,COL5A1,COL5A2,COL6A3,FAP,FCHO1,MMP14,MS4A7,NQO1,PLAU,POSTN,PRSS23,QPCT,SULF2,TACSTD2,TGFB1,THBS2,THY1,WNT2
5	2544	119	10	0.0840336	0.998809	BCL2,BSN,CXADR,GJA1,MPP2,RASGRP1,RERG,RHOH,SNPH,TMEM158
6	2544	118	66	0.559322	0	ANLN,ASPM,AURKA,AURKB,BIRC5,BUB1,CCNA2,CCNB1,CCNB2,CCNE2,CDC20,CDC25C,CDC6,CDCA3,CDCA8,CDKN3,CDT1,CENPA,CENPE,CENPF,CEP55,CIT,CKS2,DIAPH3,DTL,E2F1,ESPL1,EXO1,EZH2,FOXM1,HMMR,KIAA0101,KIF11,KIF20A,KIF23,KIF2C,KIFC1,MAD2L1,MELK,MKI67,MYBL2,NCAPH,NEK2,NUSAP1,PBK,PKMYT1,PLK1,PRC1,PTTG1,RACGAP1,RAD51,RAD54L,RRM2,SPAG5,TACC3,TDO2,TK1,TOP2A,TPX2,TRIP13,TROAP,TTK,UBE2C,UBE2S,UHRF1,ZWINT
7	2544	118	10	0.0847458	0.998654	APOA1,GLDC,GRP,GSTT1,HIST1H1A,KCNK9,KCNQ2,SOX11,TFCP2L1,WFDC2
8	2544	115	17	0.147826	0.829101	ADAMDEC1,CDKN2A,CXCL10,CXCL11,CXCL9,EDN2,GJB2,GPRC5A,GRB14,HIST1H1B,HIST1H2AD,HRASLS,IGF2BP1,MATN3,MMP12,NAT2,NELL2
9	2544	110	10	0.0909091	0.996507	DCTN1,GGCX,GNA12,GOLGA1,GOSR1,HSPA1L,MAPK8,MNAT1,PLCG1,PNRC2
10	2544	109	6	0.0550459	0.999962	AQP9,FGFR3,IL1R2,MMP9,MYOD1,SPP1
11	2544	107	27	0.252336	0.0317893	CDC42EP1,CEBPB,CHN1,CNN3,COL4A1,COL4A2,DSG2,DYSF,GRB10,IRF6,LGALS1,LMNA,LRP5,MAP3K6,MARCKS,MYO1B,NFATC1,NOS3,NOTCH3,PGF,PHYH,S100A10,TACC2,TBX2,TES,TP53I3,TPM1
12	2544	104	10	0.0961538	0.993062	BCL11A,FOXD1,GAD1,KCNK1,LIN7A,MMP3,MMP7,SPIB,TRPM5,UBD
13	2544	103	12	0.116505	0.965708	ARL4D,CDKN1A,CDKN2B,CDKN2C,ETFB,FABP3,MXI1,OXCT1,PKP2,PLK2,SLC9A5,STXBP1
14	2544	102	21	0.205882	0.259094	ACN9,BACE2,BTG3,CBR1,CBR3,CDH1,CPA4,CYB5R2,EPHB3,ERBB2,FADS1,GRB7,HSD11B2,KHDRBS3,LMO4,NFATC4,ODC1,PCDHB9,SLC16A1,SLC16A5,STARD3
15	2544	99	13	0.131313	0.913111	CA9,CALML5,CRABP1,GSTA3,HRK,KCNJ3,ORM1,PRAME,PVALB,S100A7,TFAP2B,TFF1,TNNT1
16	2544	99	7	0.0707071	0.999386	IL10,KLRD1,MEFV,MLANA,PBOV1,PRKCG,SLC4A1
17	2544	93	17	0.182796	0.486733	ABAT,AFF3,BMP4,CACNA2D2,DNALI1,DUSP4,FADS2,FGFR4,IGF1R,KCNK5,LAD1,MAPT,MSX2,SCNN1A,SEMA3B,SLC40A1,TBC1D9
18	2544	90	17	0.188889	0.428523	BECN1,CEBPG,CUL2,DENND4B,GDI2,HEXIM1,ING2,KIAA0020,KIF5B,NDUFC1,PAK1IP1,PITRM1,PRPF18,SLC11A2,STAM,YME1L1,ZNF146
19	2544	89	29	0.325843	0.000492964	CD44,CELSR2,CTSC,GCH1,HLA-A,HLA-B,HLA-C,HLA-F,IFITM2,IMPA2,IRF1,ISG20,LGALS3BP,LGALS9,MX2,NMI,NPDC1,PARP14,PLSCR1,PSMB10,PSMB8,PSMB9,PSME2,SELENBP1,STAT1,TAP1,UBE2L6,USP18,WARS
20	2544	88	8	0.0909091	0.99261	CLN3,COX6A1,DAK,HAGH,MPG,NDUFA7,PHKG2,TFAP4
21	2544	88	9	0.102273	0.982311	ACTR1A,ATPAF2,CARS,DHPS,MPDU1,NDUFB1,PSMB6,RAB11A,SCAMP2
22	2544	86	12	0.139535	0.856793	CTR9,DEAF1,IQGAP1,MADD,MAP2K1,MPI,NGRN,NPTN,OAZ2,STRN3,TSG101,UBE2Q2
23	2544	86	18	0.209302	0.255725	ARPC1B,ATP6V1C1,BAK1,CTSB,GCAT,GNAS,GRN,HCFC1R1,HSP90AA1,HSPH1,LIMK1,MAP7,NFKBIE,PTPN6,STK3,TRAPPC6A,TULP4,UQCRQ
24	2544	85	12	0.141176	0.84578	AIM1,BMP7,CACNA1D,IFI44,IFIT1,LY6E,MX1,RARRES3,RHOBTB3,SSTR2,TNF,WNT5A
25	2544	85	26	0.305882	0.00260489	ABCA2,ADCY9,APBB2,CCNG2,CST3,DOK1,EPOR,FLNB,GALNT10,GLUL,HSD17B4,IGFBP4,ITGB5,KIAA0040,LRBA,MAP3K12,MAP3K1,MYO5C,NEBL,NRIP1,PLEKHA6,SDC4,SH3BP4,SHROOM3,SRGAP1,TGFB3
26	2544	83	15	0.180723	0.512073	ARRDC2,BTD,BTG1,ECE1,LIMA1,LIPA,MAP3K14,MYLIP,PTBP2,PTEN,RASA1,RB1,SNN,TRAK2,ZNF133
27	2544	83	16	0.192771	0.398981	BZW1,COG1,CSNK1D,CTAGE5,GFPT1,H3F3B,HMGCR,KIAA0195,MAPK6,MTMR4,NARF,NT5C,PRDX3,RAD51C,RNF103,SUPT4H1
28	2544	82	6	0.0731707	0.998073	DKK1,FUT3,MYL1,RIMS2,S100A8,S100A9
29	2544	82	10	0.121951	0.933761	ANXA11,ARG2,CCND3,CHIC2,CTDSP1,EIF2B3,HADHA,MTHFD1,NAP1L1,TNFRSF1A
30	2544	81	10	0.123457	0.927448	ACPP,CAP2,GADD45G,HHEX,PDCD4,PTPRU,QDPR,SGK3,SLC45A1,TNFAIP2
31	2544	79	13	0.164557	0.661994	AIG1,ARFGAP3,B4GALT5,DGKD,EPHA1,EPHB4,LIMK2,MTHFR,PDXK,PREP,SLC35E2,SPOP,TOB1
32	2544	75	28	0.373333	4.31133e-05	ATP5C1,CCT6A,CENPN,CHAF1B,CHEK1,CKS1B,FAM49B,FBXO5,GAPDH,GPSM2,GTPBP4,HDAC2,MCM6,MRPL13,MRPL15,PDSS1,PFDN2,PSPH,RAD21,RIPK2,RPP38,SEC61G,SEPHS1,TCEB1,TEAD4,TPI1,UCK2,XRCC2
33	2544	74	10	0.135135	0.867306	ANXA3,CA2,DIRAS3,FIGN,GRAMD2,IGF2,MGP,MPO,MYL3,WISP2
34	2544	74	15	0.202703	0.326916	ASS1,ECM1,EFS,GALNT3,GPR126,GSTP1,HIST1H2AK,ITGB8,KRT20,MGST1,OLFM1,PCDH8,PHGDH,S100A14,TM4SF1
35	2544	73	16	0.219178	0.212014	ADH1B,AFP,AQP7,CYP1A1,EPB42,FABP4,FGG,GPD1,IGFBP1,KLK3,LEP,RBP4,SCGB3A1,SLC26A3,SST,UGT2B10
36	2544	72	7	0.0972222	0.980361	ELF1,MUT,ODF2L,TDRD3,TIA1,TUBGCP3,ZMYM5
37	2544	71	11	0.15493	0.735522	CD164,DHRS4,EXT1,GSTZ1,ITPK1,PML,PRKAB2,RPS27L,SLC35C1,USP13,YBX1
38	2544	70	31	0.442857	2.23952e-07	ACOT7,ATAD2,BLM,BRCA1,BRIP1,CCNF,CDC25B,CDKN2D,CKAP2,DNMT3B,E2F5,ECT2,FANCA,FEN1,H2AFZ,HMGA1,IDH2,LMNB2,LRP8,LSR,MCM2,MCM4,MTHFD2,PCNA,POLE2,RNASEH2A,SMC4,STIL,STMN1,STX1A,TYMS
39	2544	70	12	0.171429	0.599936	CAPN2,CDKN1B,CLTC,CPT1A,ENO3,HK2,INSIG1,MAP1LC3A,S100A13,TFAP2A,TOM1L1,TP53
40	2544	70	15	0.214286	0.249751	AP1S1,ATOX1,ATP6V0B,BAX,BRMS1,C20orf24,DRAP1,FDPS,NUDT1,P4HB,PSMC4,RCC1,SNRPA1,SNRPB,UAP1
41	2544	69	14	0.202899	0.333962	ADM,ALDH1A3,CYP3A4,EDN1,EFEMP1,F3,FABP5,FOSL1,KBTBD11,LILRB5,PPP2R2B,PRKAR2B,RIMS3,TNNI2
42	2544	68	17	0.25	0.0825205	ALCAM,ATP7B,BAIAP3,BCL2A1,CAMK1G,CHN2,HK3,IGFBP2,INPP4B,KIAA1324,PLA2G7,QPRT,RAB27B,RNF43,SHC2,SPO11,TPD52L1
43	2544	68	10	0.147059	0.788471	CYB5A,FRK,HOXC4,HOXC5,HOXC6,MTSS1,PGAM2,SULT1A1,SULT1A2,TRIP6
44	2544	68	3	0.0441176	0.999795	PRL,TFPI2,THRSP
45	2544	67	6	0.0895522	0.986014	LRRC17,MMP16,PLEKHB1,SERPINI1,SULT2B1,VTN
46	2544	67	10	0.149254	0.772519	CEACAM19,CEACAM1,GGH,NDRG1,PYCARD,RAB31,SDC1,SOX9,ST6GAL1,UNC5B
47	2544	67	25	0.373134	0.000110042	ACAA2,ARL4C,CCND2,CHST2,DPYSL2,ETS1,FLI1,ICAM2,KLHL2,MAP3K5,MEF2C,MFNG,PGM1,PLCG2,PLEKHG1,PLTP,PRKCA,RBMS1,S100A4,SERPING1,SH3BP5,SIRPA,SLC2A3,TCN2,VIM
48	2544	66	25	0.378788	8.27758e-05	AIF1,C1QA,C1QB,C5AR1,CCR1,CD37,CD68,CD86,CSF1R,CTSS,EVI2A,FCER1G,FCGR2A,HCK,ITGAX,ITGB2,LAPTM5,LILRB2,LILRB4,NCF2,PLCB2,RNASE6,SLC15A3,SLC7A7,TYROBP
49	2544	65	11	0.169231	0.618132	ART3,CRAT,CYP2B6,FASN,FGF18,GRHL1,MN1,TFAP2C,TLE1,TNFSF10,WNT9A
50	2544	65	12	0.184615	0.488807	ATP2A2,ATP6V0A2,CS,GOLGA3,PCBP2,POM121,PTPN12,PWP1,SART3,SMARCC2,TBK1,TRRAP
51	2544	65	16	0.246154	0.10083	ACYP1,ARSA,CLDN4,COMT,CTSZ,DDX11,DYRK4,ELF3,EMP2,HTATIP2,PDGFB,POLB,PPIF,SKP2,SLC1A5,TXNRD2
52	2544	64	13	0.203125	0.341382	CDH6,DAB2,FLT1,GAS6,HIC1,HSPG2,JAG1,PMP22,PROCR,TCF4,TIMP2,TIMP3,VEGFC
53	2544	63	14	0.222222	0.215963	BAG1,BLMH,CLNS1A,CTTN,DBNDD2,ELL2,FADD,KIF3C,NNT,PPFIA1,SOAT1,STK39,TCL1B,USP35
54	2544	62	0	0	1	NA
55	2544	62	16	0.258065	0.0710842	CDH19,DHRS2,FABP7,GABRP,GSTA2,KLK5,KLK6,KLK8,KRT14,KRT17,KRT5,KRT6A,KRT6B,PNMT,ROPN1,SOX10
56	2544	61	8	0.131148	0.869727	CASP4,CD163,CD83,LSP1,MAFB,PLAC8,SAMHD1,TRAF1
57	2544	61	13	0.213115	0.277278	ADCY3,AGTPBP1,AMPD3,GCLM,GMNN,KIAA0922,MLLT6,MYO5B,PAQR3,PITPNM1,PSIP1,PTPRJ,RPL19
58	2544	60	2	0.0333333	0.999888	C14orf132,IL6ST
59	2544	60	9	0.15	0.759724	CHKA,CRELD1,DHRS7,IKBKB,INSR,MAP2K4,NUMBL,PCMTD2,USP22
60	2544	60	12	0.2	0.372333	GLUD1,LZTFL1,MXD4,NCOA3,PEX12,RASSF1,RXRA,SH2B1,SUCLG2,TRAK1,TSPAN31,WDR6
61	2544	60	2	0.0333333	0.999888	EGF,GPX2
62	2544	59	9	0.152542	0.741431	CCNE1,CD1C,CHI3L2,CP,KRT23,S100A1,SELE,SLC16A3,SLC7A5
63	2544	59	13	0.220339	0.236916	CDK6,FGFR1,FRZB,IL1R1,IRS2,LDHB,LIF,MGLL,MYC,PDLIM3,ROR1,RRAS2,SEMA6A
64	2544	59	13	0.220339	0.236916	ANXA9,ARNT2,BAI2,BCAS1,CCND1,CRIP1,ENO2,FGD3,GATA3,MRPS30,PMAIP1,SLC16A6,ZMYND10
65	2544	59	11	0.186441	0.479599	BCAS2,BCL10,CCT4,CEBPZ,DUSP11,GTF2B,MTF2,MTIF2,SERBP1,SF3A3,TRIT1
66	2544	58	12	0.206897	0.326385	CD55,COL18A1,COL6A1,F2R,IGFBP7,ITGBL1,LOX,LUM,NBL1,PRRX2,SPARC,THBS1
67	2544	58	9	0.155172	0.722209	ADORA2B,CSPG4,ITGA2,MLLT3,MT2A,PTPRK,RGS5,TMEM98,TUBB2A
68	2544	58	6	0.103448	0.958431	CAMK1,CLK1,ECHDC2,PER2,STAT5B,TK2
69	2544	58	6	0.103448	0.958431	CDC34,ILF3,MAP2K2,MYO9B,OAZ1,STK11
70	2544	58	4	0.0689655	0.995208	CX3CL1,EGR3,HOXA5,SOD3
71	2544	58	13	0.224138	0.217655	ADRB2,AKAP12,CAV1,COL14A1,CPB1,DST,ENPP2,IGF1,LEPR,MFAP4,NGFR,SERPINA6,TNS1
72	2544	57	11	0.192982	0.430845	CTSE,HIST1H4B,IFNB1,KRT16,KRT81,LCN2,S100A2,SERPINB2,SLC9A2,TRPV6,ZIC1
73	2544	57	14	0.245614	0.121017	EBNA1BP2,EIF5A,GART,GRK6,MAGOH,MRPL37,NASP,PDCD5,PFKL,PSMB2,PTMA,PUS1,SNRPD2,UQCRH
74	2544	56	4	0.0714286	0.993571	BCAS3,DDX42,PRKAR1A,ZNF350
75	2544	55	3	0.0545455	0.998238	LSM7,PIN1,PRR12
76	2544	53	8	0.150943	0.745712	AGR2,BMPR1B,ESR1,FOXJ1,GFRA1,IL20,SYT13,TFF3
77	2544	53	14	0.264151	0.0743769	CBFA2T3,CCL2,CCL3,CCL4,CSF1,GSTM3,IGFBP5,IL1B,IL7R,LIPG,MATK,PCSK6,STC1,TSPAN5
78	2544	53	11	0.207547	0.333482	ARHGDIB,FSCN1,FXYD5,GLRX,GNA15,MMP15,RAP1GAP,S100A3,SLC5A6,SMOX,SNAI1
79	2544	51	13	0.254902	0.105113	CA11,CLU,CNGA1,EPHX2,FOXC1,INHBB,KLF5,MET,NFIB,SCARA3,STEAP1,TGFA,TRIM2
80	2544	51	9	0.176471	0.563348	CRYZ,FBL,IDI1,NRAS,OAT,RPLP0,RPLP1,RPS16,RPS19
81	2544	51	7	0.137255	0.823554	CCNI,IREB2,MLLT10,MTR,RYK,TCF12,TRPM7
82	2544	51	9	0.176471	0.563348	C21orf59,CYCS,PSMA3,PSMA4,PSMB5,SNRPD1,SNRPG,SOD1,TM9SF1
83	2544	51	6	0.117647	0.909378	DTX2,NDUFB2,NSUN5,PRKCSH,RAD23A,SHFM1
84	2544	51	8	0.156863	0.704522	BCL2L1,COASY,CSNK2A1,DPM1,GSS,KIF3B,NCOA6,YWHAB
85	2544	50	7	0.14	0.807216	AP1M2,CIB1,MAPK13,NCDN,NUAK2,POLD4,STRBP
86	2544	50	3	0.06	0.996066	CLIC1,CSTF3,ELAVL1
87	2544	49	9	0.183673	0.5115	CCPG1,CHD6,FARP2,PIK3C2B,PTPRF,PXN,SMAD7,TSPYL4,VEZF1
88	2544	48	3	0.0625	0.9946	ADD1,KLHDC2,SOS2
89	2544	47	9	0.191489	0.457883	ABCC6,CSTA,FGFR2,KYNU,MAPK10,ME1,PDE8B,PLG,SULT1E1
90	2544	47	8	0.170213	0.610068	ARHGEF16,DOPEY2,ENAH,GALE,LASP1,PARP1,PRSS8,TRAF4
91	2544	47	6	0.12766	0.863038	APPBP2,KIAA0100,LITAF,PGM3,PPM1D,RPS6KB1
92	2544	47	1	0.0212766	0.999898	CAPNS1
93	2544	46	15	0.326087	0.0106066	ACADSB,ACADS,ANG,BTG2,CYP3A5,IRS1,ITPR1,MAST4,NBEA,PALM,RNASE4,SEMA3C,SEPP1,SLC43A1,VIPR1
94	2544	46	15	0.326087	0.0106066	APOC1,APOE,BIN2,C2,CCR5,CORO1A,DAPP1,EBI3,HLA-DQB1,ICAM1,ITGAL,LCP1,PTGS1,RAC2,SYK
95	2544	46	8	0.173913	0.584164	EEF2,IMPDH2,RPL13A,RPL23A,RPL27,RPL31,RPS14,RPS18
96	2544	46	7	0.152174	0.730234	CD63,GPX4,MYL6,NUDT2,PTPN18,TESK1,U2AF1
97	2544	46	8	0.173913	0.584164	ATG7,LSM3,NOLC1,OGG1,RAF1,SDHA,SMNDC1,TRNT1
98	2544	46	5	0.108696	0.929169	APH1A,ARPC5,HAX1,PSMB4,UCHL5
99	2544	46	3	0.0652174	0.992609	CYP2C19,GAST,LTF
100	2544	45	13	0.288889	0.0444548	BARD1,BRCA2,DHCR7,EPHA10,FXYD3,H2AFX,HN1,HPSE,MIF,NME1,SLC2A6,SLC7A11,TFRC
101	2544	45	2	0.0444444	0.998374	ANK3,PACSIN3
102	2544	45	0	0	1	NA
103	2544	45	14	0.311111	0.0203525	AKT1,CMAS,DNM1L,HSPD1,KRAS,LTBR,MTA1,NDUFA9,NPM1,SERF1A,SLC3A2,SMN1,STRAP,XRCC3
104	2544	45	12	0.266667	0.0886141	CHGA,CHGB,CR2,HPR,HP,KLK10,KLK12,KLK13,LRP2,NPY1R,PTTG2,RHCG
105	2544	45	9	0.2	0.403357	AGTR1,AREG,CA1,CRP,EPHA6,FGF8,IL4,NOVA1,PDZK1
106	2544	44	4	0.0909091	0.965278	CTDSPL,LGALS4,MAN2C1,SNX1
107	2544	44	7	0.159091	0.684589	AKAP9,GNA11,ID2,MYO5A,NFIC,SFXN3,UNC13B
108	2544	44	6	0.136364	0.816601	CTBS,M6PR,MBD1,PIK3C3,SMAD2,WNK1
109	2544	44	4	0.0909091	0.965278	ABL2,MDM4,RAB4A,RPS6KC1
110	2544	43	9	0.209302	0.348915	DDR2,F13A1,FBLN1,GAP43,OMD,PDGFRL,SFRP4,SPON1,UNC5C
111	2544	43	12	0.27907	0.0661075	CCR2,CCR7,CD247,FASLG,GZMB,GZMK,HLA-DOB,IL2RB,LILRA4,LTB,SELL,ZNF683
112	2544	43	2	0.0465116	0.997692	NCOA2,PTPLB
113	2544	43	2	0.0465116	0.997692	GABPA,HBP1
114	2544	43	6	0.139535	0.798599	CTCF,DNAJA2,GCSH,HERPUD1,KARS,SPG7
115	2544	43	15	0.348837	0.00530989	AOC3,ATF3,CLEC3B,DUSP1,EGR1,EGR2,FOS,GPX3,IGFBP6,ITGA7,KLF4,NPR1,NR4A1,PPARG,PYGM
116	2544	42	15	0.357143	0.0041212	DUSP6,GPRC5B,GRAMD3,LPHN2,MAP1B,MFGE8,NMT2,PLD1,PRNP,RARB,RGL1,SACS,SAMD4A,TLE4,ZFP36L2
117	2544	42	4	0.0952381	0.954715	CGGBP1,CNBP,FBXO3,TMF1
118	2544	41	8	0.195122	0.444717	AVPR1A,BIN1,BMP6,CPM,HAAO,HYAL1,PTGIS,TXNIP
119	2544	41	6	0.146341	0.758552	CDH13,CDH5,GYPC,MCAM,PTPRM,TENC1
120	2544	41	8	0.195122	0.444717	BIRC3,C3,CD69,DUSP2,IL27RA,POU2AF1,SLC2A5,TCF7
121	2544	41	6	0.146341	0.758552	ARHGAP21,FBXW7,ITGB1BP1,PNRC1,TANK,UGP2
122	2544	41	8	0.195122	0.444717	ACY1,DAG1,NCKIPSD,NEK4,RHOA,RYBP,ST7,TUSC2
123	2544	41	3	0.0731707	0.984034	DGCR8,PNN,RBBP6
124	2544	41	12	0.292683	0.0477038	CCT2,CDK2AP1,DYRK2,E2F3,ERO1L,LDHA,MDM2,MIPEP,OVOL2,SOX4,SRC,TGIF2
125	2544	41	4	0.097561	0.948385	ARHGDIA,GALK1,GRB2,POU2F1
126	2544	41	4	0.097561	0.948385	AK2,CASP9,PARK7,SDHB
127	2544	40	14	0.35	0.00674424	ABCC8,CHAD,CYP4B1,DACH1,ELOVL2,ERBB4,MYO3A,MYRIP,PGR,PPP1R3C,PTPRT,SCUBE2,SERPINA5,STK32B
128	2544	40	8	0.2	0.41563	ABLIM3,CX3CR1,FMO5,FMOD,MT1E,NTN4,PTGER3,SLC17A1
129	2544	40	6	0.15	0.736448	CTNNAL1,GADD45B,JUNB,LDLR,PIM1,PTPLA
130	2544	40	3	0.075	0.981425	ANXA6,CASP8AP2,CTNNB1
131	2544	40	9	0.225	0.26981	CACYBP,GBA,GLRX2,HDGF,ILF2,MTX1,RABIF,RNPEP,SNRPE
132	2544	40	4	0.1	0.941253	TARDBP,TOMM70A,TSN,ZNF207
133	2544	40	3	0.075	0.981425	CRYAA,SERPINI2,SYT4
134	2544	40	5	0.125	0.861044	CDKL2,CXCL1,KCNS1,PKP1,SLPI
135	2544	39	6	0.153846	0.712938	AMY2A,EPHA5,HSPA4L,LAMA3,P2RX1,PTGDS
136	2544	39	12	0.307692	0.0331553	AMD1,BRAF,CD47,DENND3,GLS,MTMR2,PARP4,RSU1,TBC1D1,USP6NL,YES1,ZNF532
137	2544	39	5	0.128205	0.845469	HDAC1,RHEB,SMARCE1,TRIM24,ZNF777
138	2544	38	8	0.210526	0.357384	CD200,DLC1,LDB2,SPARCL1,TAL1,TEK,TGFBR2,VWF
139	2544	38	3	0.0789474	0.974937	CSE1L,PRPF6,RAB22A
140	2544	37	7	0.189189	0.491243	C8orf4,CGB1,CLDN1,GLRB,PLAT,RTN1,SEC14L2
141	2544	37	6	0.162162	0.661726	ADD3,FEZ1,GEM,GULP1,SERPINF1,TACC1
142	2544	36	9	0.25	0.174974	AMY2B,CAPN3,CYP4A11,DPP4,HAS2,ITIH4,SASH1,SATB1,TTN
143	2544	36	5	0.138889	0.789961	CASP7,FUCA1,IDUA,NAV1,TMBIM4
144	2544	36	3	0.0833333	0.96633	CALM1,CDC42BPB,ZFYVE26
145	2544	36	5	0.138889	0.789961	ITSN2,MAPK14,ROCK1,SON,XRN1
146	2544	36	7	0.194444	0.460463	ARCN1,C11orf73,CRLF3,DDX21,EED,NUP160,SRPR
147	2544	36	5	0.138889	0.789961	BRD8,CDKL3,MRPS27,MSH3,SMAD5
148	2544	36	7	0.194444	0.460463	ATR,CTNND1,DLG1,GIT2,NDUFS1,OSBP,ZNF148
149	2544	36	3	0.0833333	0.96633	HSP90B1,MAP3K11,SSRP1
150	2544	35	6	0.171429	0.605144	ADAM23,AKT3,CTGF,FKBP5,MAP2K6,MEST
151	2544	35	5	0.142857	0.768311	AKR1B1,FUT4,NRP2,PALLD,RDX
152	2544	35	12	0.342857	0.0140078	GNB4,LBR,PARVB,PVR,RCN1,RHBDL2,SFT2D2,SLC7A1,SMYD2,TMEM123,TP53BP2,TTLL4
153	2544	35	4	0.114286	0.890344	CNGB1,FBXL2,SREBF2,TXNRD1
154	2544	35	3	0.0857143	0.961043	APEX1,BPHL,UBC
155	2544	35	8	0.228571	0.272324	ARMC1,EBAG9,NBN,NUDCD1,PTDSS1,RB1CC1,RRM2B,TCEA1
156	2544	34	4	0.117647	0.876397	CACNG1,EEF1A2,MT1H,WT1
157	2544	34	0	0	1	NA
158	2544	34	11	0.323529	0.0283283	C1S,CSRP2,ECHDC1,FAM20A,GFOD1,LPIN1,NFIL3,PALM2,SCHIP1,TNFRSF21,UBE2E3
159	2544	34	12	0.352941	0.0109298	ANKRD50,AP2B1,BMI1,CD46,ERBB3,KCTD3,MYO6,PANK3,PBX1,PCDH1,TRAF5,ZNF91
160	2544	34	2	0.0588235	0.989116	PRKACA,ZNF358
161	2544	34	4	0.117647	0.876397	FLII,FXR2,MYBBP1A,PITPNA
162	2544	34	4	0.117647	0.876397	CSNK1A1,ERBB2IP,PGGT1B,SCAMP1
163	2544	34	3	0.0882353	0.954983	CAB39,PKNOX1,TCEB3
164	2544	34	12	0.352941	0.0109298	ALG6,CASP3,CDK2,GLO1,GOT1,HSPA4,MTCH2,MYCBP,POLE,RFC5,UBE2N,UNG
165	2544	33	9	0.272727	0.11612	CXCL12,CYR61,DCN,FGF7,JUN,MAP3K8,MFAP5,RND3,SOCS3
166	2544	33	16	0.484848	4.96737e-05	CELSR1,CISH,CRIP2,CXXC5,EVL,HSPB1,IER3,MTL5,PARD6B,RARA,SIAH2,SLC22A18,SLC9A3R1,SREBF1,STARD10,TSPAN13
167	2544	33	10	0.30303	0.0545071	CALD1,CTSK,DPYSL3,FBN1,HTRA1,IGFBP3,LRRC32,MMP2,NNMT,PDGFRB
168	2544	33	7	0.212121	0.366476	APC,BAZ2B,CTDSP2,DENND4A,SLK,TRIM23,ZDHHC17
169	2544	33	15	0.454545	0.000212628	CASP1,CD14,CD40,FAS,FCGR2B,GMFG,IFI16,IL15RA,LYN,PDCD1LG2,STAT4,TLR2,TNFAIP3,TNFRSF1B,TRIM22
170	2544	33	12	0.363636	0.00840037	CD53,CD74,EVI2B,FMNL1,FYB,HCLS1,HLA-DPB1,HLA-DRA,LCP2,NCKAP1L,PLEK,SLA
171	2544	33	16	0.484848	4.96737e-05	CALU,CHST6,CSTB,DHFR,ENO1,GALNT2,GMDS,HYOU1,IRF5,ITPR3,KIF21A,PDIA5,PLOD1,RRBP1,ST14,UPP1
172	2544	32	9	0.28125	0.0993165	ADAMTS1,ANXA1,CAV2,MRAS,MT1X,NMB,PLA2G4A,PLAGL1,RGS2
173	2544	32	7	0.21875	0.335233	DPYD,FBLN2,FGL2,LY75,NR3C1,PTGER4,RASGRP2
174	2544	32	11	0.34375	0.0179331	CD180,DOCK2,IKZF1,IL10RA,KCNAB2,LPXN,PIK3CG,PTPRC,SEMA4D,SIRPB2,SLAMF7
175	2544	32	8	0.25	0.194201	ADK,CDIPT,LCMT2,LRPAP1,MAPK3,SAR1A,SRP14,VDAC2
176	2544	32	4	0.125	0.843855	BOP1,PTPN1,VDR,ZNF217
177	2544	32	3	0.09375	0.94013	FABP1,IL6,PTGS2
178	2544	32	2	0.0625	0.984741	AKR1C4,DMBT1
179	2544	31	9	0.290323	0.084003	ADD2,ETV7,FHL2,IFI27,IFITM1,OAS2,SDC2,TGFB2,UCHL1
180	2544	31	4	0.129032	0.825035	ACADVL,ALDH9A1,PPP2R5A,RTN4
181	2544	31	7	0.225806	0.304382	CD82,DAPK1,GBP1,GBP2,RUNX3,TGM2,VCAM1
182	2544	31	3	0.0967742	0.931104	GOLGA4,MAN1A2,REST
183	2544	31	2	0.0645161	0.981953	ACVR2B,DDIT3
184	2544	31	3	0.0967742	0.931104	GLMN,RCN2,TCP1
185	2544	31	0	0	1	NA
186	2544	31	6	0.193548	0.478461	CALM2,COX7A2L,FAM98A,PCBP1,PEX13,TPRKB
187	2544	31	8	0.258065	0.17048	ALDH1A2,CDO1,CHL1,CNN1,HLF,MME,NTRK2,PTN
188	2544	30	2	0.0666667	0.978673	SESN1,TSC22D1
189	2544	30	7	0.233333	0.274146	ADARB1,BMPR2,CCDC93,EXTL2,ITGB1,KIF1B,SRF
190	2544	30	10	0.333333	0.0291933	BAG4,BRF2,LSM1,MPP3,OSBP2,PPAPDC1B,RAB11FIP1,RGS16,SERPINE1,WHSC1L1
191	2544	30	3	0.1	0.920839	DCTD,KBTBD2,UBE2D3
192	2544	30	9	0.3	0.0701976	CDS1,CNNM4,DDR1,GOT2,HK1,KIAA1522,NEU1,NSF,SLC9A1
193	2544	30	0	0	1	NA
194	2544	29	10	0.344828	0.0230208	APOBEC3B,COX6C,HIST1H1E,HIST1H2AC,HIST1H2BD,HIST2H2BE,IFI6,ISG15,RAB26,RAMP1
195	2544	29	12	0.413793	0.00245405	AKR7A3,CA12,CFB,CHRD,CLGN,FOXA1,GDF15,HPN,MUC1,NAT1,PLA2G10,SPDEF
196	2544	29	4	0.137931	0.781765	ARVCF,IRX5,MEF2B,TNNT2
197	2544	29	7	0.241379	0.24475	CRADD,MKNK2,PIGH,PNMA1,SERPINB6,STK36,SYNJ2BP
198	2544	29	4	0.137931	0.781765	ATP6V1E1,LZTR1,MAPK1,NF2
199	2544	29	2	0.0689655	0.974817	DLG5,USP1
200	2544	29	6	0.206897	0.410644	ATP6V0D1,CBFB,NUTF2,PEA15,PSMD7,USP10
201	2544	29	2	0.0689655	0.974817	MAD1L1,NDUFA4
202	2544	28	7	0.25	0.216417	CHPT1,CYP2E1,GLI3,MAN1A1,PTPN13,SLC12A2,TBX3
203	2544	28	5	0.178571	0.569956	ACSL1,CDKN1C,COL23A1,NDRG2,WASF3
204	2544	28	4	0.142857	0.757128	EPHA2,ETS2,INPP1,ZFP36L1
205	2544	28	8	0.285714	0.108207	APBB3,DDB2,DIP2C,DUSP3,KIAA1217,NR2C1,PINK1,TBC1D14
206	2544	28	10	0.357143	0.0178488	ABCA3,ABCC5,ABCG1,ABHD2,CYP27A1,MGAT4A,PDE6B,TNFRSF12A,TP53INP1,TRPS1
207	2544	28	5	0.178571	0.569956	ABCD3,ACOX3,FOSL2,RUNX1,SOX13
208	2544	28	7	0.25	0.216417	CORO1C,FDX1,IFNAR2,IVNS1ABP,MCL1,MPZL1,RAB32
209	2544	28	5	0.178571	0.569956	CHORDC1,NUMA1,PDPK1,RGL2,ULK1
210	2544	28	9	0.321429	0.0470729	ACTB,AIP,BCAR1,FTH1,MRPL11,NDUFV1,P2RX5,RPS6KA4,SMPD1
211	2544	28	2	0.0714286	0.970291	PSEN1,YY1
212	2544	28	5	0.178571	0.569956	ADSL,DRG1,PES1,UBE2L3,UFD1L
213	2544	28	2	0.0714286	0.970291	RIT1,SHC1
214	2544	28	2	0.0714286	0.970291	PKN1,USP14
215	2544	27	5	0.185185	0.535379	ALPK3,KLF6,METTL7A,MPDZ,PPP1R15A
216	2544	27	12	0.444444	0.00116405	CREB3L4,DNAJA4,JUP,KRT18,KRT19,KRT8,MAL2,SORD,SOX12,TJP3,TPD52,TSTA3
217	2544	27	3	0.111111	0.88113	HSD17B7,MAPKAPK2,SEPHS2
218	2544	27	4	0.148148	0.730389	MAP2K3,PPP2CB,RHOBTB2,SLC39A14
219	2544	26	6	0.230769	0.308124	FGFBP1,HMGCS2,KRT13,LY6D,PIP,TCN1
220	2544	26	6	0.230769	0.308124	AADAT,CYP1B1,DSC2,KCNJ15,NFIX,WASF1
221	2544	26	10	0.384615	0.0101316	ADAM15,CAPG,CTSD,EFNA1,EVPL,RAC3,RGS10,S100A11,SLC2A1,TMSB10
222	2544	26	6	0.230769	0.308124	AHR,ALOX12,ASAH1,CDC42EP4,PCM1,SLC26A2
223	2544	26	9	0.346154	0.029648	CBLB,CEP170,EML4,GNPTAB,NCK1,NPC1,PPP1CB,RIOK3,TFDP2
224	2544	26	6	0.230769	0.308124	ADA,CCDC109B,FARP1,ING1,RELB,RPS6KA1
225	2544	26	8	0.307692	0.0750182	ATP1B3,CYP51A1,FLOT2,NUFIP2,PPA1,SDF2,SUPT6H,UNC119
226	2544	25	6	0.24	0.274818	ADORA2A,ESM1,FN1,INHBA,MFAP2,MYBL1
227	2544	25	4	0.16	0.670434	ANGPTL4,GPR162,PDE4B,TNFRSF11B
228	2544	25	10	0.4	0.0073883	ADAM8,CD80,EPSTI1,FCGR1A,FCGR3A,IFI30,P2RY6,PLAUR,SLC11A1,TNFSF13B
229	2544	25	2	0.08	0.951513	CIRBP,LAMB2
230	2544	25	4	0.16	0.670434	BIRC2,CEP57,MRE11A,NFRKB
231	2544	25	4	0.16	0.670434	CCNC,CUL4A,SEC63,SYNCRIP
232	2544	25	3	0.12	0.845587	NFATC3,NOB1,ZNF319
233	2544	25	9	0.36	0.0228923	CASP8,FNBP1,GM2A,HEXB,IFNGR2,OSTF1,RALB,STK10,ZNF267
234	2544	25	11	0.44	0.00205597	CHAF1A,CHEK2,DCK,DNMT1,MCM5,MCM7,NCAPD2,POLA2,RFC3,SH3BP1,TFDP1
235	2544	25	14	0.56	1.82466e-05	BYSL,CCT5,DNMT3A,GARS,GMPS,MCM3,RFC4,SHMT2,SRPK1,TARS,VARS,XPOT,YARS,ZBED4
236	2544	25	6	0.24	0.274818	ARPC4,CBX3,CDK4,PFDN6,POLD2,RPA3
237	2544	25	9	0.36	0.0228923	CAD,MSH2,MSH6,NCAPD3,NUP205,PSME4,RNASEH1,TOPBP1,YWHAQ
238	2544	24	6	0.25	0.242436	CCL19,CD19,IGLL1,MAL,MS4A1,PAX5
239	2544	24	8	0.333333	0.0488451	CDH3,CHI3L1,FZD9,GPRIN2,KCNN4,PADI2,PSAT1,RARRES1
240	2544	24	10	0.416667	0.00525537	CCL5,CD2,CD3D,CD3G,CD48,CD52,CXCR6,LCK,PTPRCAP,SPOCK2
241	2544	24	4	0.166667	0.637206	KIF22,NTHL1,PPP4C,TCEB2
242	2544	24	2	0.0833333	0.943039	LEPROT,MYO9A
243	2544	24	1	0.0416667	0.990784	ACADM
244	2544	24	5	0.208333	0.425172	ASNS,DUSP5,MLLT11,NFE2L3,RPL39L
245	2544	24	4	0.166667	0.637206	CLIC4,CREB3L2,HIVEP1,IGF2R
246	2544	24	1	0.0416667	0.990784	SP2
247	2544	24	2	0.0833333	0.943039	CREB1,PRPF4B
248	2544	24	1	0.0416667	0.990784	GTF2I
249	2544	24	4	0.166667	0.637206	CBX1,PPT1,PSMD12,SLC35B1
250	2544	24	8	0.333333	0.0488451	COPB2,DNAJB11,RFC2,RPN1,SRPRB,TBC1D7,TFG,TXN
251	2544	24	3	0.125	0.824569	ATP5G3,PDCD10,PSMD2
252	2544	24	4	0.166667	0.637206	AMPD1,S100B,SFRP1,TF
253	2544	24	0	0	1	NA
254	2544	23	2	0.0869565	0.933166	EYA2,SCD
255	2544	23	4	0.173913	0.601867	CPE,PRKG1,PTPRG,RAG1
256	2544	23	8	0.347826	0.0383336	BIK,FBP1,GALNT7,GPR160,LFNG,MYB,VAV3,XBP1
257	2544	23	7	0.304348	0.0977021	CXCR4,CYBA,IL32,KDELR3,PTK7,SH2D2A,UCP2
258	2544	23	5	0.217391	0.387102	FAM102A,NME3,PIGT,SYNGR2,TLE3
259	2544	23	1	0.0434783	0.988795	ZHX3
260	2544	23	2	0.0869565	0.933166	JMJD1C,SMARCA2
261	2544	23	6	0.26087	0.211282	APLP2,HES1,LAMA5,PISD,SLC29A1,SMAD3
262	2544	23	2	0.0869565	0.933166	HIPK1,RLF
263	2544	23	2	0.0869565	0.933166	HMGB1,UCHL3
264	2544	23	3	0.130435	0.801148	BAD,ESRRA,SURF1
265	2544	23	4	0.173913	0.601867	FANCL,HSPA8,NUP155,PGM2
266	2544	23	1	0.0434783	0.988795	SSR1
267	2544	23	6	0.26087	0.211282	ACTG2,BNC1,COL17A1,GFAP,SERPINB5,TRIM29
268	2544	23	7	0.304348	0.0977021	CA3,HBA2,LPL,OXTR,PCOLCE2,SGK2,TIMP4
269	2544	22	7	0.318182	0.0796335	ITGA6,ITGB4,RAB6B,RNASE1,RRAGD,SPEG,VLDLR
270	2544	22	4	0.181818	0.564517	DKK3,LRP1,PTRF,TPM2
271	2544	22	8	0.363636	0.0294489	C21orf91,IFRD1,MAPRE2,MCCC1,OPTN,PARD3,SOD2,UGT8
272	2544	22	0	0	1	NA
273	2544	22	3	0.136364	0.775155	BNIP2,PCSK7,SNRK
274	2544	22	7	0.318182	0.0796335	EEF1A1,RPL13,RPL21,RPL5,RPS17,RPS3A,RPS7
275	2544	22	4	0.181818	0.564517	AKT2,ERCC1,ERCC2,ERF
276	2544	21	4	0.190476	0.52531	BCKDHB,BLCAP,MEF2A,TPCN1
277	2544	21	6	0.285714	0.153829	CCNDBP1,CREBL2,FBXL5,NEK9,PEX19,SERINC1
278	2544	21	6	0.285714	0.153829	C5orf30,FUT8,ICA1,MCCC2,MVP,TPBG
279	2544	21	1	0.047619	0.983436	SMAD4
280	2544	21	2	0.0952381	0.908365	AQR,TP53BP1
281	2544	21	3	0.142857	0.746432	ATP2C1,PRKCI,TBCCD1
282	2544	21	1	0.047619	0.983436	TIAL1
283	2544	21	3	0.142857	0.746432	BCL7B,EXOSC9,METTL5
284	2544	21	3	0.142857	0.746432	EEF1D,LYPLA1,PTK2
285	2544	21	2	0.0952381	0.908365	ARPC3,DYNLL1
286	2544	21	0	0	1	NA
287	2544	20	3	0.15	0.714843	DENND2A,ESR2,KLF9
288	2544	20	3	0.15	0.714843	CCDC74B,HOXB2,MYCN
289	2544	20	5	0.25	0.273482	BNIP3,GADD45A,RBBP8,STARD13,TRIB2
290	2544	20	4	0.2	0.484465	GPHN,MLLT4,OSBPL7,SMAD6
291	2544	20	6	0.3	0.128068	KLF10,MMP19,PARVA,PLK3,PTPRE,SLC12A4
292	2544	20	2	0.1	0.892943	GNS,RAP1B
293	2544	20	0	0	1	NA
294	2544	20	1	0.05	0.979861	GEMIN4
295	2544	20	4	0.2	0.484465	DCUN1D4,LANCL1,PTPN11,TJP2
296	2544	20	5	0.25	0.273482	HECA,KATNA1,MTRF1L,TBPL1,WTAP
297	2544	20	5	0.25	0.273482	CTNNA1,HARS,HDAC3,IK,TAF9
298	2544	20	5	0.25	0.273482	ENSA,EPRS,FH,PMVK,RFX5
299	2544	20	5	0.25	0.273482	BBOX1,DEFB1,FOLR1,PROM1,SLC34A2
300	2544	20	7	0.35	0.0498066	CD36,CES1,FOSB,FXYD1,GSTM5,LIPE,PDK4
301	2544	20	4	0.2	0.484465	CCL13,CCL18,GSTM1,MARCO
				0.184512

## Sheet: M2. Hclust with PCC
Module Num	# of breast cancer genes	#of genes in a module	# of breast cancer genes in a module	Ratio of breast cancer genes	p-value	Breast cancer genes in a module
1	2544	122	41	0.336066	1.67256e-05	AMACR,ARFGAP3,ART3,BACE2,CAPN2,CCND1,CD82,CDH19,CEACAM1,CHI3L2,CLDN10,CLDN1,CTNNA1,CXADR,CYB5R2,DUSP5,EPHB3,FOLR1,GNB4,GPRC5A,GPRIN2,ITGB8,LIMK2,MPZL1,MSLN,NDRG2,NEBL,PCDH1,PHGDH,RHOH,RIMS3,RMND5B,RRAGD,RRAS2,SOX9,ST6GAL1,TM4SF1,UGDH,VLDLR,WASF3,ZIC1
2	2544	116	14	0.12069	0.963031	BSN,CA11,CDKL2,EEF1A2,ENO2,EPHA10,IDH2,IER3,NPTX1,RAMP1,SFXN3,SRGAP1,SYT13,SYT4
3	2544	115	37	0.321739	0.000119705	AGTR1,ATP1B3,B4GALT5,BCAS4,BCL2L1,BLVRA,COX6C,CST3,DHCR24,EML2,EXT1,GALNT3,GDF15,GPHN,GPR126,HIF1A,HPN,HSPB1,ITPK1,KRT18,KRT8,LAD1,MRPS30,MYO10,NDRG1,PARD6B,PDE4B,PNMA1,PTPN1,SLC27A2,SLC45A1,SLC5A6,SLC9A1,SORD,STARD10,SULT2B1,TGFA
4	2544	114	22	0.192982	0.366357	ARNT2,CCT2,CELSR2,CNNM4,CPB1,DCTD,ELOVL2,GLRB,GNS,HHEX,IGF1R,IRS1,MDM2,MPHOSPH6,MTA3,NELL2,PCSK6,PMAIP1,RAP1B,STK39,TBK1,TRAF5
5	2544	111	14	0.126126	0.943567	CA3,CST6,ETFB,HYAL1,KLK10,KLK12,KLK13,KLK3,LGALS3,NFIX,S100A14,TNFRSF1A,UAP1,WNT11
6	2544	111	30	0.27027	0.00950832	AMPD1,CASP1,CASP4,CD180,CD19,CR2,EVI2A,FLI1,HLA-DOB,HLA-DQB1,IGLL1,LAMP3,LCP1,LILRA4,LSP1,LYN,MAL,MFNG,MS4A1,P2RX1,PAX5,PLCG2,POU2AF1,PTGDS,PTGER4,RASGRP2,RUNX3,SIRPA,SLAMF7,TGFBR2
7	2544	103	12	0.116505	0.965708	BAG1,CDKN2A,CDKN2B,COPB2,GFPT1,GGCX,MPDZ,NBL1,NUDT2,SIAH2,SMARCA2,TESK1
8	2544	102	21	0.205882	0.259094	C21orf59,CCT5,CMAS,DNM1L,DYRK4,GAPDH,KRAS,LTBR,M6PR,NDUFA9,OXCT1,PDXK,PFKL,PNRC2,SDHA,SOD1,SRD5A1,STRAP,TARS,TPI1,U2AF1
9	2544	98	23	0.234694	0.0898656	AP2B1,BECN1,BRCA1,CBX1,COASY,DUSP3,FLOT2,GOSR1,HEBP1,HEXIM1,HSD17B1,JUP,KIAA1467,KRT19,NSF,PEX12,RPL23A,SDF2,SMARCE1,SP2,TRAF4,UNC119,ZNF207
10	2544	96	13	0.135417	0.890255	ALDH1A3,ANXA3,CALB2,EPHA2,ING2,LIPG,MALL,MET,MYCBP,PCDH8,PDCD4,PIK3R3,PPT1
11	2544	92	36	0.391304	1.01027e-06	AQP9,BCL2A1,C2,C5AR1,CCL13,CCL18,CCL2,CCL3,CCL4,CD14,CD80,CTSC,EPSTI1,FCGR1A,FCGR2A,FCGR3A,FNBP1,GPA33,HK3,HPSE,IFI30,IL10,IL15RA,LGALS9,LILRB5,MAP3K14,MARCO,MX2,PLA2G7,PPP2R2B,SEMA4D,SLC15A3,SLC2A5,SYK,TCF7,WARS
12	2544	88	6	0.0681818	0.999167	AREG,BLMH,GLDC,HIST1H1A,ITGA3,MYOD1
13	2544	87	13	0.149425	0.791879	ALOX12,ATPAF2,EBAG9,FLII,FXR2,GEMIN4,MAP2K3,MAP2K4,MYBBP1A,PITPNA,TP53,TPD52,USP22
14	2544	82	8	0.097561	0.985075	AKAP9,DENND4A,LEPROT,MAN1A2,MYO9A,PTPN11,SLK,TCF12
15	2544	81	5	0.0617284	0.999386	BMP7,CRP,CTNNAL1,EYA2,MAPK10
16	2544	80	16	0.2	0.339582	ARHGDIB,CASP8,CRIM1,ELL2,FOSL2,GLRX,HEXB,HFE,LY75,MCL1,PARP4,PTPRJ,RAG1,RALB,STAT5B,TNFSF10
17	2544	78	18	0.230769	0.138209	ABCA2,ARHGEF16,CTSF,ECE1,GNA11,HDAC1,INPPL1,KIAA1522,KIF1B,LAMA5,MTHFR,NCDN,NFIC,NUMA1,PINK1,RAP1GAP,TPCN1,ZHX3
18	2544	77	22	0.285714	0.0126272	CCL5,CCR2,CCR5,CCR7,CD247,CD2,CD3D,CD3G,CXCL9,CXCR6,FASLG,GZMB,GZMK,IL2RB,LCK,LTB,PTPRCAP,SELL,SPIB,SPOCK2,STAT4,ZNF683
19	2544	77	8	0.103896	0.973856	AKT2,BBC3,EGLN2,ERCC1,ERCC2,ERF,MEF2B,TFAP4
20	2544	76	3	0.0394737	0.999947	CCDC106,PRR12,TRAPPC6A
21	2544	76	1	0.0131579	1	SLC17A1
22	2544	74	3	0.0405405	0.999926	GSTT1,KRT20,MYL1
23	2544	73	5	0.0684932	0.998014	KCNQ2,RAB6B,RIMS2,TNNT1,TRPM5
24	2544	71	8	0.112676	0.95049	AIP,BRMS1,MIF,MRPL11,NDUFV1,POLD4,SSH3,ZNF358
25	2544	71	17	0.239437	0.113663	ARCN1,C11orf73,CEP57,CHORDC1,DCPS,DPAGT1,EED,FDX1,HMBS,MRE11A,PCSK7,PPP2R1B,PTS,REXO2,SLC37A4,SRPR,ST14
26	2544	71	14	0.197183	0.376288	BTD,CTDSPL,DAG1,FBXL2,FLNB,LZTFL1,NCKIPSD,PYCARD,RASSF1,RHOA,RYBP,SUCLG2,TRAK1,WDR6
27	2544	71	21	0.295775	0.00971567	ALK,ANG,AZGP1,BIK,CEACAM6,CRAT,CREB3L4,CRIP1,CRIP2,FMO5,ICA1,LFNG,MKNK2,MUC1,MYBL1,NAT2,RNASE4,SELENBP1,TFCP2L1,UGT2B10,UNC5A
28	2544	70	12	0.171429	0.599936	AVPR1A,DST,KLF7,MAN1A1,MMP16,MYO5A,NR3C1,PARVA,PRKG1,PTPRG,SACS,UNC5C
29	2544	70	9	0.128571	0.893987	CDO1,IGF1,LEPR,NGFR,PROS1,PTPRM,SNRK,TFPI,THBD
30	2544	70	15	0.214286	0.249751	ADSL,ARSA,ATF4,CDC42EP1,DRG1,GCAT,MCM5,MYH9,OSBP2,PARVB,PES1,POLR2F,SH3BP1,UBE2L3,UFD1L
31	2544	69	26	0.376812	6.66398e-05	BIN2,BIRC3,C3,CD37,CD48,CD53,CORO1A,DOCK2,EVI2B,FCGR2B,FGL2,FMNL1,FYB,GMFG,HCLS1,IKZF1,IL10RA,LCP2,NCKAP1L,PIK3CG,PLCB2,PLEK,PTPRC,SLA,TNFAIP3,TNFRSF1B
32	2544	68	9	0.132353	0.873691	ADD1,ANK3,CLGN,FBXL5,GPR98,HK1,MAPK8,SAR1A,WFS1
33	2544	65	3	0.0461538	0.999661	APBB3,HSD17B7,MAN2C1
34	2544	65	9	0.138462	0.837436	BNIP2,CAB39,DYRK2,HIVEP1,IRX5,JAK1,OVOL2,TFAP2A,ZNF267
35	2544	65	18	0.276923	0.0307133	ARL4C,CCND2,CD200,CXCL12,ENPP2,ETS1,FAM20A,FAS,FGF7,GYPC,ICAM2,IFI16,KCNJ15,MEF2C,MMP19,RGL1,TLE4,VEGFC
36	2544	65	18	0.276923	0.0307133	ARPC5,CDC42EP4,CSNK1D,CYP27A1,EVPL,FDXR,GALNT2,GRB2,IVNS1ABP,KCTD3,KIAA0195,MDM4,NT5C,PPP2R5A,RAB4A,SLC9A3R1,SMYD2,SYNGR2
37	2544	64	19	0.296875	0.0129572	ADA,ADRB2,CD83,CHST2,CSF1,CX3CR1,DAPK1,DPYD,GBP2,IL1R2,ITM2C,NFE2L3,NMI,OPTN,PIM1,PML,PTGS1,SH2D2A,TGM2
38	2544	64	7	0.109375	0.951546	BRAF,CTR9,FBXO3,GTF2I,HBP1,MADD,TSG101
39	2544	63	7	0.111111	0.946036	AMY2A,AMY2B,CAPN3,ESR2,ITIH4,KLRD1,MEFV
40	2544	63	23	0.365079	0.000297149	C1QA,C1QB,CCL19,CCR1,CD163,CD68,CD69,CD86,CSF1R,EBI3,FCER1G,HCK,ITGAX,ITGB2,KCNAB2,LAPTM5,LILRB2,LILRB4,LPXN,NCF2,SIRPB2,SLC7A7,TYROBP
41	2544	63	9	0.142857	0.809053	CDC34,GPX4,LSM7,MAP2K2,OAZ1,PRKACA,PRKCSH,RAD23A,STK11
42	2544	63	8	0.126984	0.891483	BCKDHB,CASP8AP2,CD164,DCUN1D4,SESN1,TCP1,UBE2D3,WTAP
43	2544	62	3	0.0483871	0.999441	FOXJ1,SEMA6A,SERPINI2
44	2544	62	11	0.177419	0.55085	APC,CDKL3,CSNK1A1,ERBB2IP,MRPS27,MSH3,PGGT1B,RASA1,SCAMP1,SMAD5,TRIM23
45	2544	61	1	0.0163934	0.999993	CA2
46	2544	61	11	0.180328	0.527454	ABCC6,ARL4D,CRYM,EGF,HOXB2,INHBB,SCGB1D2,SCGB2A1,SCGB2A2,TFAP2B,THRSP
47	2544	61	15	0.245902	0.110389	ADD3,AKT3,ANXA1,ATP11B,DPYSL2,FIGN,GSN,MEIS2,PRKCA,RND3,ROBO1,TANK,VIM,ZFP36L2,ZNF532
48	2544	60	7	0.116667	0.92602	HIST1H1E,HIST1H2AC,HIST1H2AD,HIST1H2AK,HIST1H2BD,HIST2H2BE,INHBC
49	2544	60	5	0.0833333	0.987866	APLP2,BMPR1B,STC1,WT1,WWOX
50	2544	60	17	0.283333	0.0284352	AK2,ATP6V0B,EBNA1BP2,EIF2B3,MAGOH,MAST2,MRPL37,NASP,PSMB2,PTPRF,RCC1,SERBP1,SF3A3,TRIT1,UQCRH,YARS,YBX1
51	2544	60	18	0.3	0.0137221	CAMK1,CHRD,DOK1,GJA1,GSTM1,GSTM3,GSTM4,GSTM5,PDE6B,PLAT,PMP22,PTGER3,RAB31,RTN1,RUNX1,SERPINA6,SMPD1,SULF2
52	2544	59	1	0.0169492	0.99999	F2
53	2544	59	7	0.118644	0.918035	AQP3,CTSD,FTH1,GALE,GCHFR,NQO1,SLC22A18
54	2544	58	16	0.275862	0.0414441	ACPP,AP1M2,APOD,CALM1,CSTA,FASN,GPX2,PXN,SCD,SLC7A11,SLC9A2,SLC9A5,SNPH,SREBF1,SULT1E1,TRPS1
55	2544	58	33	0.568966	2.23328e-11	BBOX1,CDH3,CHI3L1,DEFB1,DSC3,DSG3,FGFBP1,GRAMD3,KCNS1,KHDRBS3,KLK5,KLK6,KLK7,KLK8,KRT14,KRT16,KRT17,KRT5,KRT6A,KRT6B,LY6D,MMP7,NFIL3,PROM1,RARRES1,RSU1,S100A2,SERPINB5,SLC34A2,TMEM123,TNFRSF21,TRIM29,UBE2E3
56	2544	57	3	0.0526316	0.998728	MLANA,PBOV1,SLC4A1
57	2544	57	5	0.0877193	0.981957	CARS,DEAF1,NUP205,RHEB,TRIM24
58	2544	57	9	0.157895	0.702067	ADARB1,KCNK9,LY6E,MAL2,MTSS1,NPR3,PTK2,SGK3,TSTA3
59	2544	56	10	0.178571	0.544566	CBFA2T3,DHRS7,ECM1,LRP2,NUAK2,PLK2,PRAME,PRKAA2,SERPINI1,SSBP2
60	2544	55	7	0.127273	0.878243	CD1C,CDKN1C,HEY1,MYO3A,SELE,SGCB,SMAD6
61	2544	55	18	0.327273	0.00517255	ADAMTS1,AKR1B1,CDK6,CLIC4,EGFR,FUT4,GPRC5B,LPHN2,NOTCH1,OSBPL3,PLAGL1,PLD1,PLEKHG1,PLTP,PRNP,RBMS1,TBC1D1,TCN2
62	2544	55	13	0.236364	0.164285	C1S,CALD1,COL18A1,DAB2,DKK3,F13A1,FEZ1,HIC1,ITGBL1,NNMT,SERPING1,SFRP4,WISP2
63	2544	54	16	0.296296	0.0219015	ADH1B,AQP7,CD36,EPB42,FABP4,GPD1,GPX3,HPR,HP,LEP,LIPE,LPL,PCOLCE2,PPARG,RBP4,TIMP4
64	2544	54	5	0.0925926	0.973419	CASP3,DCK,EXOSC9,FBXW7,KIAA0922
65	2544	53	5	0.0943396	0.969823	DIP2C,ELF1,RB1,UBE2Q2,ZMYM5
66	2544	53	25	0.471698	7.69417e-07	ADAM15,ASS1,CBR3,DKK1,DTX2,DUSP13,EFS,EPHB4,FUT3,GRAMD2,GRHL1,GSTP1,HEBP2,KRT7,LCN2,ORM1,PTPRK,S100A7,S100A8,S100A9,SLC35C1,SLPI,SMAD3,TLE1,TRPV6
67	2544	52	3	0.0576923	0.997142	OSBPL7,TCL1B,TNNT2
68	2544	52	11	0.211538	0.309736	AKAP12,COL14A1,DLC1,F2R,HSPG2,LRP1,LRRC32,MFAP4,TCF4,TIMP3,TNS1
69	2544	51	10	0.196078	0.417969	FBLN2,FN1,GJB2,INHBA,MFAP5,NRP2,PDGFRL,PLAU,SERPINF1,WNT2
70	2544	51	7	0.137255	0.823554	BAX,CAPNS1,GPI,LSR,PDCD5,PSMC4,SNRPD2
71	2544	51	3	0.0588235	0.996646	BPHL,SLC29A1,VARS
72	2544	50	3	0.06	0.996066	CYP2C19,GAST,RHCG
73	2544	50	7	0.14	0.807216	BMP6,CHL1,CYP19A1,EDN1,PTGIS,SNCA,SOD3
74	2544	50	7	0.14	0.807216	ACYP1,CALM2,CTBP2,FGFR2,OAT,PCBP1,TACC2
75	2544	50	5	0.1	0.956157	DNAJA4,LCMT2,MPI,NGRN,SCAMP2
76	2544	50	10	0.2	0.392177	C14orf132,KIAA1217,MBD1,MYO5B,NEDD4L,PDE8B,PLEKHA6,PRKAR2B,SLC12A2,SOX13
77	2544	50	11	0.22	0.263657	ALG6,BCAS2,BCL10,GLMN,GNAI3,GTF2B,MTF2,NOLC1,PTBP2,SMNDC1,TIAL1
78	2544	49	22	0.44898	9.61949e-06	ASPN,CDH11,COL1A1,COL1A2,COL3A1,COL5A1,COL5A2,COL6A1,COL6A3,CTSK,DCN,FAP,FBN1,HTRA1,LUM,MMP14,MMP2,POSTN,SPARC,SPON1,THBS2,THY1
79	2544	49	6	0.122449	0.888234	APEX1,CTAGE5,LRP10,PSMB5,STRN3,TM9SF1
80	2544	49	26	0.530612	2.17312e-08	ABCC8,AFF3,AGR2,APBB2,CA12,CACNA2D2,CDK2AP1,CELSR1,DACH1,DNALI1,ERBB4,ESR1,FBP1,FOXA1,FUT8,GATA3,INPP4B,LDHB,PSAT1,SLC16A6,SPDEF,TBC1D9,TFF1,TFF3,TLE3,XBP1
81	2544	48	1	0.0208333	0.999916	ACADS
82	2544	48	10	0.208333	0.340972	CAMK1G,CHN1,ESM1,FABP3,INPP1,ITGA6,QPCT,SATB1,SLC26A2,TDO2
83	2544	48	14	0.291667	0.0350758	AMPD3,IFI27,IFI44,IFI6,IFIT1,IFNB1,IRF5,ISG15,ISG20,MX1,OAS2,PLSCR1,STAT1,USP18
84	2544	48	1	0.0208333	0.999916	OXTR
85	2544	48	8	0.166667	0.635109	CDH13,COL4A1,COL4A2,DYSF,MCAM,PGF,TBX2,THBS4
86	2544	48	8	0.166667	0.635109	FDPS,GBA,GLRX2,HAX1,MTX1,PFDN2,PSMB4,SNRPE
87	2544	48	15	0.3125	0.0159891	CYP51A1,EEF1A1,EEF2,FAH,HK2,HMGCR,IDI1,INSIG1,LDLR,MAP2K1,NAP1L1,NPM1,NPTN,OAZ2,RPL21
88	2544	47	9	0.191489	0.457883	APOA1,CA1,CDH18,DCD,GRB14,HBA2,PHYH,SPO11,VTN
89	2544	47	7	0.148936	0.751263	ACN9,ADD2,KLHL2,MEF2A,MPO,PNRC1,RARB
90	2544	47	4	0.0851064	0.976902	GMDS,MAP1LC3A,PARK7,PLOD1
91	2544	47	12	0.255319	0.115316	APPBP2,CLTC,COG1,DDX42,MTMR4,PPM1D,PRKAR1A,PSMD12,RAD51C,RPS6KB1,SUPT4H1,TOM1L1
92	2544	47	12	0.255319	0.115316	AIM1,AMD1,CCNC,HDAC2,HECA,KATNA1,MTRF1L,PGM3,PREP,SEC63,SYNCRIP,TBPL1
93	2544	47	19	0.404255	0.000215293	ADM,ANGPTL4,CA9,CHN2,DUSP4,ENO1,FABP5,FOSL1,NMB,S100A10,S100A3,S100A6,SH3BP4,SMOX,SNAI1,TEAD4,TGM1,UCHL1,UPP1
94	2544	46	8	0.173913	0.584164	CLU,MLLT3,PIK3R1,RBPMS,RHOBTB2,SASH1,SCARA3,WFDC2
95	2544	45	9	0.2	0.403357	DIRAS3,DMBT1,GAD1,GADD45A,LTF,MAPKAPK2,SCGB3A1,STEAP1,UQCRFS1
96	2544	45	4	0.0888889	0.969654	DIO1,HSD11B2,HSD17B12,RCN1
97	2544	45	15	0.333333	0.00851292	ADAMDEC1,AIM2,CD40,CXCL10,CXCL11,GBP1,IL7R,ITGAL,LYZ,PDCD1LG2,PLAC8,RAC2,TNFSF13B,TRAF1,VCAM1
98	2544	45	5	0.111111	0.920429	ABAT,CCDC74B,MYB,STK36,ZMYND10
99	2544	44	8	0.181818	0.530072	BAG4,BRF2,ECHDC1,FGFR1,LSM1,PPAPDC1B,RAB11FIP1,WHSC1L1
100	2544	44	0	0	1	NA
101	2544	44	7	0.159091	0.684589	FMOD,ITGA2,JAG1,MAP1B,NOTCH3,PCDHB9,TCN1
102	2544	44	1	0.0227273	0.999816	ZNF91
103	2544	44	25	0.568182	6.27267e-09	BLM,CCNB1,CCNE1,CDC25C,CDKN3,CDT1,CENPN,CIT,DTL,ESPL1,FANCA,HMMR,KIF20A,NEK2,PTTG1,RACGAP1,RAD51,RRM2,SPAG5,STIL,TACC3,TRIP13,TYMS,UHRF1,ZWINT
104	2544	43	12	0.27907	0.0661075	ALPK3,CD55,CES1,GALNT10,ITGB5,LAMB2,MATN3,SDC1,SEMA5A,TGFB3,THBS1,TK2
105	2544	43	5	0.116279	0.900051	AAMP,CTDSP1,DNAJB2,SSRP1,STK16
106	2544	43	8	0.186047	0.50207	CDK4,CSE1L,DDIT3,DPM1,GSS,RAB22A,SRC,TGIF2
107	2544	43	5	0.116279	0.900051	DGCR8,LZTR1,PATZ1,PISD,SYNGR1
108	2544	43	6	0.139535	0.798599	ENAH,EPRS,FH,MTR,PARP1,RPS6KC1
109	2544	43	5	0.116279	0.900051	ATP2A2,ATP6V0A2,GOLGA3,SART3,ULK1
110	2544	43	4	0.0930233	0.960321	CITED2,GABPA,GART,RTN4
111	2544	43	4	0.0930233	0.960321	NCOA2,PTPLB,REST,SON
112	2544	43	16	0.372093	0.00190232	ADCY3,APOBEC3B,ARHGAP21,CEBPG,CHIC2,CUL2,KIAA0020,KIF5B,MLLT10,MT1H,MYC,NMU,PARD3,STAM,YME1L1,ZNF146
113	2544	43	1	0.0232558	0.999776	FGF8
114	2544	42	5	0.119048	0.888254	NUMBL,PPP1R15A,SRF,TFAP2C,UCP2
115	2544	42	7	0.166667	0.634296	AQP1,CDH5,CDH6,ITGA7,LDB2,TAL1,TEK
116	2544	42	5	0.119048	0.888254	ATR,MGAT4A,TOMM70A,XRN1,ZNF148
117	2544	42	5	0.119048	0.888254	CGGBP1,CTNNB1,GOLGA4,NEK4,TMF1
118	2544	42	5	0.119048	0.888254	BRD8,MYO5C,PANK3,RAB11A,SNX1
119	2544	42	9	0.214286	0.322064	DLG1,ERO1L,HSPA8,MAPK6,PDCD10,PRKAB2,PRKCI,TFRC,USP13
120	2544	42	13	0.309524	0.0259513	CACNA1D,CDC25B,CROT,EPOR,LRP8,MAP3K12,MAP3K1,MPP2,MS4A7,NTN4,SEMA3C,SLC7A5,STARD13
121	2544	42	9	0.214286	0.322064	AADAT,CSRP2,CXCL1,KLF5,PKP1,SCHIP1,SLC16A1,TF,TRIM2
122	2544	41	3	0.0731707	0.984034	FOXD1,INSR,TPD52L1
123	2544	41	11	0.268293	0.096863	BNIP3,CALR,HSP90B1,HSPA5,HYOU1,KDELR3,LDHA,PDIA4,RRBP1,SLC2A1,SLC3A2
124	2544	41	2	0.0487805	0.99673	SNRPB,SOX12
125	2544	41	8	0.195122	0.444717	ARVCF,ATP6V1E1,COMT,MAPK1,NF2,ST13,TXNRD2,ZBED4
126	2544	41	0	0	1	NA
127	2544	40	9	0.225	0.26981	CTNND2,GLO1,HSPB8,IKBKB,KLF10,OLFM1,PDGFB,POLB,WNT9A
128	2544	40	10	0.25	0.158165	CYP2B6,CYP3A5,DHCR7,FADS1,FADS2,ID2,ME1,PDIA5,RPN1,SRPRB
129	2544	40	9	0.225	0.26981	EFEMP1,F2RL1,GADD45B,KIT,KLF4,KLF9,MARCKS,MYO1B,TMEM98
130	2544	40	10	0.25	0.158165	CNN1,FBLN1,FGF18,GAS6,MN1,MYL3,NRG1,PTRF,TPM2,UNC5B
131	2544	40	5	0.125	0.861044	GRK6,HARS,IK,LSM3,RPA3
132	2544	40	6	0.15	0.736448	BAK1,BYSL,CCND3,CLIC1,RHBDL2,RPL39L
133	2544	40	15	0.375	0.00238867	ACADSB,ATP7B,CISH,CYP4B1,ENPP1,FUCA1,GLUD1,KIAA1324,MSX2,NRIP1,TMBIM4,TP53INP1,TPBG,VAV3,VIPR1
134	2544	39	0	0	1	NA
135	2544	39	9	0.230769	0.24469	CBX3,CCT6A,CYCS,GARS,MAD1L1,NDUFA4,NUDT1,PSPH,SEC61G
136	2544	39	7	0.179487	0.551001	ARPC3,DYNLL1,PUS1,PWP1,UBC,UBE2N,UNG
137	2544	38	4	0.105263	0.92423	FGG,HIST1H1B,HIST1H4B,SRD5A2
138	2544	38	3	0.0789474	0.974937	CHGA,CHGB,IRS2
139	2544	38	6	0.157895	0.688025	CBFB,KARS,NFATC3,NOB1,PSMD7,USP10
140	2544	38	4	0.105263	0.92423	DHRS4,GGH,GSTZ1,PCK2
141	2544	38	2	0.0526316	0.994507	GOLGA1,STRBP
142	2544	37	1	0.027027	0.999275	IGFBP1
143	2544	37	10	0.27027	0.105994	AHR,ENC1,ITGB4,LAMC2,LIF,MAP3K6,PDLIM3,RPS6KA1,TNFRSF11B,ZFP36L1
144	2544	37	5	0.135135	0.809997	CORO1C,DPP4,GLS,HAS2,MAPRE2
145	2544	37	6	0.162162	0.661726	ABHD2,ACTB,ANKRD50,LRBA,S100A11,TMSB10
146	2544	37	3	0.0810811	0.970934	NCL,SSR1,TSN
147	2544	37	3	0.0810811	0.970934	BMI1,PDPK1,RBBP6
148	2544	36	9	0.25	0.174974	ACSL1,CYP2E1,MT1E,MT1G,MT1X,MT2A,PTPRU,SGK2,SLC1A5
149	2544	36	8	0.222222	0.300139	ACP5,CTSB,IFNAR2,IFNGR2,KYNU,MAFB,MAP3K5,MYD88
150	2544	36	12	0.333333	0.0177027	CFLAR,DAPP1,DUSP2,ICAM1,IL27RA,IL32,NFKBIE,RELB,SOD2,TLR2,UBD,VPREB3
151	2544	36	6	0.166667	0.63408	COL17A1,GFAP,HLF,NTRK2,NTRK3,PTN
152	2544	36	10	0.277778	0.0911506	CTGF,CYP1B1,CYR61,DLL1,GEM,ID1,KLF6,PROCR,SERPINE1,TACC1
153	2544	36	4	0.111111	0.902891	ACADVL,EIF5A,MPDU1,PSMB6
154	2544	36	4	0.111111	0.902891	ABL2,ALDH9A1,ENSA,RIT1
155	2544	36	7	0.194444	0.460463	ALDH6A1,GALC,KLHDC2,NEK9,PIGH,PSEN1,SYNJ2BP
156	2544	36	16	0.444444	0.000181975	CEP170,DNMT3A,DNMT3B,DSC2,E2F3,HMGA1,IFRD1,LBR,PAK1IP1,SFT2D2,SOX4,SRPK1,TP53BP2,TTLL4,UGT8,WASF1
157	2544	36	18	0.5	9.78587e-06	CHAF1B,CHEK2,CKAP2,DIAPH3,EZH2,GMNN,GMPS,H2AFZ,KIAA0101,MCM3,PCNA,RFC2,RFC3,RFC4,RNASEH2A,STMN1,TK1,XRCC2
158	2544	36	3	0.0833333	0.96633	IGFBP2,NPDC1,ZNF219
159	2544	36	11	0.305556	0.0424552	ARL3,CIRBP,EVL,FAAH,IDUA,LRIG1,MEIS3,PALM,SHC2,SLC4A7,TJP3
160	2544	35	3	0.0857143	0.961043	CRYAA,NFATC1,SMAD7
161	2544	35	1	0.0285714	0.998928	CNGB1
162	2544	35	7	0.2	0.429289	CXCR4,CYP7A1,GATA6,MAP2K6,MYCN,PIP5K1B,TRIB2
163	2544	35	6	0.171429	0.605144	AMFR,BBS2,CASP9,DNAJA2,HERPUD1,RBL2
164	2544	35	13	0.371429	0.00503039	BRCA2,BRIP1,CDK2,DHFR,ECT2,MSH2,MSH6,POLE2,POLE,RFC5,SMC4,TOPBP1,USP1
165	2544	35	13	0.371429	0.00503039	ACOX2,ANXA11,ANXA6,BLNK,CASP7,CFB,CIB1,IFITM2,MVP,P2RX4,PRKCD,RARRES3,SERPINB6
166	2544	35	3	0.0857143	0.961043	CBR1,GSTA2,PVALB
167	2544	35	8	0.228571	0.272324	FGD3,PDZK1,PPP1R3C,SEMA3B,SERPINA3,SERPINA5,STC2,STK32B
168	2544	34	1	0.0294118	0.998696	PGAM2
169	2544	34	11	0.323529	0.0283283	ADAM8,CAPG,GNA15,IL1B,MMP12,MMP1,MMP9,SLC11A1,SLC16A3,SLC2A6,SPP1
170	2544	34	5	0.147059	0.745001	BAD,DAK,DRAP1,MAP3K11,OTUB1
171	2544	34	6	0.176471	0.574997	ATP6V1C1,LYPLA1,NBN,RB1CC1,RRM2B,TCEA1
172	2544	34	9	0.264706	0.134374	ATM,BIRC2,CTNND1,NCAPD3,NFRKB,OSBP,RABIF,RDX,RNPEP
173	2544	34	9	0.264706	0.134374	BZW1,CCNG2,CCNI,DGKD,FARP2,PER2,PKNOX1,SHROOM3,TRAK2
174	2544	34	5	0.147059	0.745001	POM121,PPP1CB,TRRAP,UGP2,WNK1
175	2544	33	5	0.151515	0.720001	AFP,KBTBD11,METTL7A,MGST1,PIK3C2B
176	2544	33	0	0	1	NA
177	2544	33	3	0.0909091	0.948049	CDKN1A,GPR162,SLC43A1
178	2544	33	10	0.30303	0.0545071	APOC1,APOE,ARRDC2,CPM,CTSZ,GM2A,GRN,LIPA,RNASE1,STK10
179	2544	33	2	0.0606061	0.987109	IARS,TJP2
180	2544	33	7	0.212121	0.366476	FRK,IGF2R,MLLT4,MYO6,SERINC1,TSPYL4,TULP4
181	2544	33	5	0.151515	0.720001	CCNF,GPSM2,PKMYT1,PSIP1,TARDBP
182	2544	32	3	0.09375	0.94013	ACVR2B,CCDC93,DENND4B
183	2544	32	3	0.09375	0.94013	CSNK2A1,NCOA6,PLCG1
184	2544	32	2	0.0625	0.984741	KBTBD2,SLC11A2
185	2544	32	3	0.09375	0.94013	MNAT1,SOS2,ZFYVE26
186	2544	32	4	0.125	0.843855	CLN3,HAGH,KIF22,SEPHS2
187	2544	32	18	0.5625	1.04807e-06	BCL11A,BPI,CRYAB,FAM107A,FOXC1,GABRP,ID4,MFGE8,MIA,MRAS,PTX3,ROPN1,S100B,SFRP1,SOX10,SOX8,STAC,TTYH1
188	2544	31	2	0.0645161	0.981953	ALDH3A2,SNCG
189	2544	31	2	0.0645161	0.981953	ENO3,SH2B1
190	2544	31	6	0.193548	0.478461	ASAH1,EPHX2,GTF2E2,KIF13B,PCM1,PKP2
191	2544	31	3	0.0967742	0.931104	MMP13,PTPRE,TGFB1
192	2544	31	6	0.193548	0.478461	GAP43,GRP,MME,MMP3,PALLD,WNT5A
193	2544	31	4	0.129032	0.825035	HMGB1,MIPEP,TDRD3,UCHL3
194	2544	31	6	0.193548	0.478461	COX7A2L,CTBS,DCTN1,HADHA,ITGB1BP1,TUBB2A
195	2544	31	8	0.258065	0.17048	CBLB,CD63,DENND3,GFOD1,MYL6,MYO9B,RHOC,SRP14
196	2544	31	3	0.0967742	0.931104	HIPK1,MAPK14,MUT
197	2544	31	8	0.258065	0.17048	CCT4,EML4,FAM98A,PSME4,RNASEH1,SNRPG,TPRKB,YWHAQ
198	2544	30	0	0	1	NA
199	2544	30	4	0.133333	0.804371	ALDH1A2,IGFBP6,NOS3,PYGM
200	2544	30	4	0.133333	0.804371	APOM,E2F5,FAM49B,MRPL13
201	2544	30	2	0.0666667	0.978673	CDC42BPB,YY1
202	2544	30	5	0.166667	0.634822	BAZ2B,BMPR2,CREB1,ITSN2,LANCL1
203	2544	30	20	0.666667	4.24038e-09	ANLN,ASPM,AURKA,BIRC5,BUB1,CCNA2,CENPE,CENPF,CEP55,EXO1,KIF11,KIF23,MAD2L1,MKI67,MYBL2,NCAPH,NUSAP1,PRC1,TROAP,UBE2C
204	2544	30	6	0.2	0.444768	BMP4,CYP4A11,HMGCS2,PIP,SLC1A1,SLC40A1
205	2544	29	5	0.172414	0.603147	KCTD9,PPP2CB,SLC39A14,TNFRSF10A,TNFRSF10B
206	2544	29	4	0.137931	0.781765	HSPA1A,HSPA1L,MAPK13,NEU1
207	2544	29	2	0.0689655	0.974817	BOP1,EEF1D
208	2544	29	10	0.344828	0.0230208	ARMC1,ATAD2,CCNE2,MCM4,MRPL15,NUDCD1,PTDSS1,RAD21,STK3,TCEB1
209	2544	29	0	0	1	NA
210	2544	29	6	0.206897	0.410644	AQR,CCNDBP1,CCPG1,PCMTD2,TP53BP1,ZDHHC17
211	2544	29	2	0.0689655	0.974817	CNBP,TFG
212	2544	28	3	0.107143	0.89601	AKR1C4,BNC1,KRT13
213	2544	28	5	0.178571	0.569956	CD44,CHPT1,GCH1,MXI1,SLC16A5
214	2544	28	3	0.107143	0.89601	CYP3A4,NR2C1,PNN
215	2544	28	11	0.392857	0.0059101	ETV7,HLA-A,HLA-B,HLA-C,HLA-F,IRF1,PARP14,PSMB8,PSMB9,TAP1,UBE2L6
216	2544	28	7	0.25	0.216417	AIF1,CD52,CD74,CTSS,HLA-DPB1,HLA-DRA,RNASE6
217	2544	28	2	0.0714286	0.970291	GULP1,JMJD1C
218	2544	28	8	0.285714	0.108207	CCNA1,COL23A1,IGFBP3,LMNA,P2RX5,S100A4,TNFRSF12A,TP53I3
219	2544	28	4	0.142857	0.757128	CSTF3,HTATIP2,MTCH2,PACSIN3
220	2544	28	3	0.107143	0.89601	DHPS,ELAVL1,NDUFA7
221	2544	28	5	0.178571	0.569956	BCAR1,CDH1,CTCF,GAS8,ZNF319
222	2544	28	5	0.178571	0.569956	AKT1,DDR1,MTA1,RGL2,XRCC3
223	2544	28	4	0.142857	0.757128	GALK1,H3F3B,HN1,NARF
224	2544	28	4	0.142857	0.757128	NME1,SLC35B1,SPOP,TOB1
225	2544	28	5	0.178571	0.569956	RPLP0,RPS14,RPS17,RPS3A,RPS7
226	2544	28	4	0.142857	0.757128	PIK3C3,ROCK1,SMAD2,SMAD4
227	2544	28	12	0.428571	0.00171161	AGTPBP1,CHAF1A,DNMT1,GOT1,ILF3,LMNB2,LPIN1,MTHFD1,ODC1,PAQR3,SLC7A1,TERT
228	2544	28	3	0.107143	0.89601	EXTL2,GNPTAB,RLF
229	2544	28	6	0.214286	0.376321	ALCAM,COL9A3,CRABP1,FZD9,HRK,IMPA2
230	2544	28	0	0	1	NA
231	2544	27	4	0.148148	0.730389	MEST,POU2F1,RHOBTB3,TFPI2
232	2544	27	0	0	1	NA
233	2544	27	3	0.111111	0.88113	MMP15,PLOD2,SHC1
234	2544	27	5	0.185185	0.535379	ARPC1B,CYBA,LIMK1,P2RY6,PSMB10
235	2544	27	3	0.111111	0.88113	DENND2A,DUSP6,PEA15
236	2544	27	4	0.148148	0.730389	DDR2,ITGB1,ROR1,SAMD4A
237	2544	27	5	0.185185	0.535379	CUL4A,FARP1,ING1,TFDP1,TUBGCP3
238	2544	27	7	0.259259	0.189365	DOPEY2,KIF3B,NCOA3,PTPN13,TSPAN5,YWHAB,ZNF217
239	2544	27	1	0.037037	0.994873	ZNF350
240	2544	27	9	0.333333	0.0376794	AIG1,B3GNT7,CALML5,CALU,CPA4,CREB3L2,MAP7,PGM1,SOAT1
241	2544	27	8	0.296296	0.0907398	CACNG1,CTDSP2,DHRS2,GLI3,NOVA1,PCBP2,SMARCC2,TBX3
242	2544	27	18	0.666667	2.58151e-08	ABLIM3,BCAS1,CEBPB,CSTB,ELOVL5,ERGIC1,GALNT7,GLUL,GPR160,KCNN4,KIAA0040,MYRIP,NBEA,PADI2,PRLR,RERG,RNF103,TSPAN13
243	2544	27	0	0	1	NA
244	2544	27	1	0.037037	0.994873	FABP1
245	2544	26	0	0	1	NA
246	2544	26	1	0.0384615	0.993766	PTTG2
247	2544	26	1	0.0384615	0.993766	SH3BP5
248	2544	26	5	0.192308	0.499578	CRLF3,FANCL,ODF2L,TIA1,ZNF133
249	2544	26	8	0.307692	0.0750182	CCDC109B,CD47,CDKN2C,CP,FKBP5,GSTA4,LITAF,SNN
250	2544	26	16	0.615385	7.95121e-07	ATF3,DUSP1,EGR1,EGR2,EGR3,ETS2,FOSB,FOS,IL6,JUNB,JUN,NR4A1,PLK3,RGS16,SLC2A3,SOCS3
251	2544	26	5	0.192308	0.499578	BCL7B,CLDN4,EPHA1,NDUFB2,NSUN5
252	2544	26	1	0.0384615	0.993766	WDR5
253	2544	26	7	0.269231	0.163795	ATP6V0D1,COX4I1,GCSH,GOT2,MBTPS1,NUTF2,SNTB2
254	2544	26	3	0.115385	0.864381	ARG2,NDUFB1,PSMA3
255	2544	26	6	0.230769	0.308124	CACYBP,CKS1B,HDGF,ILF2,UCHL5,UCK2
256	2544	26	0	0	1	NA
257	2544	26	4	0.153846	0.701499	CDIPT,HCFC1R1,MAPK3,PPP4C
258	2544	25	1	0.04	0.992421	CYP1A1
259	2544	25	7	0.28	0.139894	FSCN1,LGALS1,MFAP2,PLAUR,PRRX2,PTK7,TMEM158
260	2544	25	1	0.04	0.992421	TXN
261	2544	25	1	0.04	0.992421	PRPF6
262	2544	25	6	0.24	0.274818	CHD6,IL6ST,ITPR1,MAST4,RAB27B,UGCG
263	2544	25	5	0.2	0.46276	ABCA3,ADCY9,BAIAP3,HDAC11,RAB26
264	2544	25	8	0.32	0.0610581	ADORA2B,CHST6,ICAM5,KRT81,KRT86,PALM2,SOX11,SPEG
265	2544	24	4	0.166667	0.637206	CLNS1A,PITPNM1,RAB6A,USP35
266	2544	24	7	0.291667	0.11782	ERBB2,GRB7,LASP1,MLLT6,PNMT,RPL19,STARD3
267	2544	24	1	0.0416667	0.990784	CLK1
268	2544	24	2	0.0833333	0.943039	LGALS4,PRKCG
269	2544	24	4	0.166667	0.637206	CREBL2,IL1R1,LAMA3,TXNIP
270	2544	24	3	0.125	0.824569	CANX,HDAC3,HSPA4
271	2544	24	1	0.0416667	0.990784	NNT
272	2544	24	6	0.25	0.242436	C20orf24,GNAS,HMGN3,PSMA4,SNRPA1,TESK2
273	2544	24	5	0.208333	0.425172	BARD1,DDX21,NUP155,NUP160,PRPF4B
274	2544	24	8	0.333333	0.0488451	BTG3,C21orf91,CYP39A1,HRASLS,MTMR2,NMT2,PTPLA,TES
275	2544	24	0	0	1	NA
276	2544	23	6	0.26087	0.211282	EFNA1,ELF3,FXYD3,HES1,S100P,TACSTD2
277	2544	23	3	0.130435	0.801148	ABCC5,MPP3,STX1A
278	2544	23	0	0	1	NA
279	2544	23	7	0.304348	0.0977021	IFITM1,LAP3,LGALS3BP,PSME2,SAMHD1,TMEM140,TRIM22
280	2544	23	1	0.0434783	0.988795	PTPN6
281	2544	23	6	0.26087	0.211282	AOC3,FLT1,IGFBP7,NPR1,SPARCL1,VWF
282	2544	23	3	0.130435	0.801148	DLG5,PRDX3,PTEN
283	2544	23	7	0.304348	0.0977021	CKS2,H2AFX,PFDN6,PTMA,SNRPD1,TBC1D7,UBE2S
284	2544	23	9	0.391304	0.01279	ATP5C1,GDI2,GTPBP4,PDSS1,PITRM1,PRPF18,RPP38,SEPHS1,USP6NL
285	2544	23	4	0.173913	0.601867	ACY1,APEH,IMPDH2,TUSC2
286	2544	23	0	0	1	NA
287	2544	22	3	0.136364	0.775155	HOXC4,HOXC5,HOXC6
288	2544	22	6	0.272727	0.181652	EDN2,KRT23,MGP,S100A13,S100A1,TRIP6
289	2544	22	4	0.181818	0.564517	CSPG4,FXYD5,KCNK1,TNNI2
290	2544	22	4	0.181818	0.564517	RAB32,SDC2,SLC12A4,TGFB2
291	2544	22	4	0.181818	0.564517	ADK,PPA1,PPIF,VDAC2
292	2544	22	2	0.0909091	0.921687	AP1S1,SHFM1
293	2544	22	2	0.0909091	0.921687	CD46,PEX19
294	2544	22	2	0.0909091	0.921687	ATP5G3,METTL5
295	2544	22	7	0.318182	0.0796335	CAD,CEBPZ,GCLM,MTIF2,NDUFS1,NRAS,PGM2
296	2544	22	8	0.363636	0.0294489	ASNS,BTG2,CEACAM19,PVR,RIPK2,SEC14L2,SLC26A3,TENC1
297	2544	22	8	0.363636	0.0294489	ABCG1,BCAS3,LIN7A,MYLIP,PBX1,RNF43,STXBP1,VEZF1
298	2544	21	0	0	1	NA
299	2544	21	5	0.238095	0.310874	OSTF1,RFX5,RGS10,TNFAIP2,TNF
300	2544	21	8	0.380952	0.0220886	ABCG2,CAV1,CAV2,CLEC3B,EDNRB,FXYD1,PDK4,RGS5
301	2544	21	1	0.047619	0.983436	ACTR1A
302	2544	21	3	0.142857	0.746432	FAM102A,RXRA,SURF1
303	2544	21	2	0.0952381	0.908365	APH1A,IRF6
304	2544	21	3	0.142857	0.746432	ATG7,RAF1,TRNT1
305	2544	21	9	0.428571	0.00643856	ATOX1,BTF3,CAMLG,CCNH,CDK7,SERF1A,SMN1,TAF9,UBE2B
306	2544	21	7	0.333333	0.0636657	DSG2,HSPA4L,NPC1,RIOK3,RNF138,USP14,YES1
307	2544	21	5	0.238095	0.310874	ACOX3,FGFR3,LRPAP1,MXD4,TBC1D14
308	2544	21	7	0.333333	0.0636657	ATP2C1,MCCC1,NCK1,PTPN12,RYK,TBCCD1,TFDP2
309	2544	21	3	0.142857	0.746432	EMP2,SULT1A1,SULT1A2
310	2544	21	4	0.190476	0.52531	MPG,NME3,NTHL1,TCEB2
311	2544	21	1	0.047619	0.983436	PHKG2
312	2544	20	0	0	1	NA
313	2544	20	2	0.1	0.892943	ADORA2A,CTSE
314	2544	20	1	0.05	0.979861	PKN1
315	2544	20	2	0.1	0.892943	IL1RL1,SEPP1
316	2544	20	1	0.05	0.979861	PIN1
317	2544	20	9	0.45	0.00435574	BLCAP,CS,DBNDD2,KIF21A,PIGT,SDC4,SHMT2,TXNRD1,XPOT
318	2544	20	2	0.1	0.892943	BAG3,NAGA
319	2544	20	3	0.15	0.714843	ARHGDIA,P4HB,RAC3
320	2544	20	3	0.15	0.714843	IQGAP1,IREB2,RCN2
321	2544	20	6	0.3	0.128068	FBL,RPL13A,RPL27,RPLP1,RPS16,RPS19
322	2544	20	14	0.7	3.87442e-07	AURKB,CCNB2,CDC20,CDCA3,CDCA8,CENPA,FOXM1,KIF2C,KIFC1,MELK,PLK1,RAD54L,TPX2,TTK
323	2544	20	8	0.4	0.0161267	BCAM,BCL2,CXXC5,IGFBP4,KCNJ3,RARA,SCNN1A,SLC39A6
				0.180236

## Sheet: M3. K-means
Module Num	# of breast cancer genes	#of genes in a module	# of breast cancer genes in a module	Ratio of breast cancer genes	q-value	Breast cancer genes in a module
1	2544	20	3	0.15	0.714843	HIST1H1E,HIST1H2AD,HIST1H2BD
2	2544	46	27	0.586957	5.65856e-10	ASPM,BIRC5,CCNB2,CCNE2,CDC25C,CDC6,CDCA8,CDKN3,CENPA,CHEK1,CKS2,DTL,EXO1,FOXM1,HIST1H1B,KIF20A,KIF23,KIF2C,NUSAP1,PRC1,RAD51,SPAG5,TK1,TRIP13,TTK,TYMS,UBE2C
3	2544	11	3	0.272727	0.307448	CXCL12,DCN,WISP2
4	2544	32	10	0.3125	0.0448684	ASPN,CDH11,COL1A2,COL5A1,FAP,PLAU,RAB31,THBS2,THY1,WNT2
5	2544	24	5	0.208333	0.425172	BOP1,E2F5,MRPL13,MYBL1,RAD21
6	2544	15	3	0.2	0.512244	HIST1H2AC,HIST1H2AK,HIST2H2BE
7	2544	13	5	0.384615	0.0642408	AQP7,CD36,GPD1,LIPE,PPARG
8	2544	21	4	0.190476	0.52531	CR2,HLA-DOB,IGLL1,KRT81
9	2544	20	10	0.5	0.000981875	ABLIM3,ANG,BTG2,CIRBP,IRS1,ITPR1,LRIG1,PTGER3,SEMA3C,SLC26A3
10	2544	92	2	0.0217391	1	MYOD1,NOTCH3
11	2544	86	34	0.395349	1.51778e-06	ACADSB,ALDH6A1,ASAH1,AZGP1,BAG1,BTD,CCNG2,CHAD,CROT,CST3,ELOVL5,FAH,HEXIM1,HHEX,HSD17B4,IGFBP4,IL6ST,KIF13B,MAPT,MAST4,MSX2,MYO5C,NBEA,NRIP1,QDPR,RUNX1,SEC14L2,SELENBP1,SEMA3B,SHC2,SLC16A5,STK32B,VIPR1,ZNF91
12	2544	184	34	0.184783	0.424034	ADA,AMPD3,APOE,ARHGDIB,C5AR1,CD163,CD83,CD86,CSK,EBI3,ETS1,FCER1G,FXYD5,GLRX,GPA33,KCNAB2,LAP3,LILRB2,LILRB4,LYN,MATK,OSTF1,P2RX5,PLCB2,PML,PSMB10,SLC2A5,SPIB,ST6GAL1,STK10,TNFRSF10A,TRAF1,VPREB3,WARS
13	2544	24	11	0.458333	0.00136857	CSRP2,FABP5,GSTP1,LDHB,MFGE8,MRAS,NMT2,PTPLA,RRAS2,SCHIP1,UBE2E3
14	2544	33	16	0.484848	4.96737e-05	ADORA2B,CBR3,CEBPB,CYB5R2,EFS,GPRIN2,GRHL1,ITGB8,NFIX,ODC1,PHGDH,PTPRK,RAB6B,RHCG,TGM1,TLE1
15	2544	73	10	0.136986	0.856086	COL3A1,DYRK2,ENC1,FARP1,MMP14,RGS16,SERPINE1,SSTR2,TGFB1,VDR
16	2544	73	18	0.246575	0.0844122	ACN9,CDK6,CHST2,FIGN,GFOD1,GPRC5B,IFRD1,ITGA6,ITGB4,MCCC1,PLCG2,RIMS3,RRAGD,S100A1,SLC34A2,SOX8,TNFRSF21,TNNI2
17	2544	13	5	0.384615	0.0642408	ALDH1A3,BMP6,FAM107A,PROS1,PTGIS
18	2544	83	15	0.180723	0.512073	ADAM23,CDKN2B,COL18A1,COL4A1,DPYSL3,F2RL1,IGFBP7,ITGB5,KCNJ15,KLF7,LOX,LRRC32,MN1,MYO1B,PRRX2
19	2544	74	21	0.283784	0.0157726	C1S,C3,CASP1,CASP4,CCL2,CCND2,CD40,DPYD,FAS,FGL2,FLI1,GBP2,GMFG,IFI16,IL15RA,MFNG,PTGDS,RASGRP2,TCF7,TMEM140,TRIM22
20	2544	209	38	0.181818	0.459527	BCL10,CAPN2,CD55,CD63,CDH5,CDKN1A,CHN1,COL4A2,CTNNB1,CYP19A1,DIP2C,FABP3,FLII,FLT1,GAP43,GIT2,GPR162,HSPG2,IL1RL1,IQGAP1,JAK1,LGALS1,LRP1,MCL1,MMP16,MYH9,MYL6,NFATC1,NOS3,PCSK7,PRKG1,PTPRE,SFXN3,SLC43A1,SMAD6,TBX2,TNFRSF1A,UNC5C
21	2544	179	29	0.162011	0.733488	ACADVL,ALDH3A2,BAZ2B,BBS2,BCKDHB,CAMK1,CCNDBP1,CCNH,CREBL2,CTDSPL,ECHDC2,ELL2,FBXL5,HBP1,IMPDH2,KLHDC2,LAMB2,LIMA1,NEDD4L,PCM1,PINK1,PTEN,PTPRG,RPS27L,RTN1,RTN4,SERINC1,SSBP2,TRIM23
22	2544	111	20	0.18018	0.506854	ACADM,CHPT1,CITED2,CTNNAL1,EEF1A1,GADD45A,GSTA4,ITGB1BP1,KCTD9,MPDZ,MYC,PGM1,PPP2CB,PPP2R1B,RDX,RPL21,RPL5,RPS3A,TANK,UGP2
23	2544	25	8	0.32	0.0610581	COL6A1,COL6A3,F2R,FGF18,ITGBL1,SPARC,SULF2,TGFB3
24	2544	24	11	0.458333	0.00136857	HLA-A,HLA-B,HLA-C,HLA-F,IFI27,IFI44,ISG20,MX1,MX2,PSMB8,PSMB9
25	2544	14	4	0.285714	0.226304	CAV1,CAV2,CNN1,MME
26	2544	120	29	0.241667	0.0452734	AIF1,C1QB,CCL3,CCL4,CD14,CSF1,CTSC,DENND3,FNBP1,FUT4,HLA-DPB1,HLA-DRA,IL10,IL1B,KYNU,LILRB5,LSP1,MAFB,MAP3K14,NMI,PDCD1LG2,PLSCR1,PTGS1,RNASE6,SAMHD1,TCN2,TLR2,TNFAIP3,TNFRSF1B
27	2544	76	16	0.210526	0.264084	AHR,BNIP2,CALD1,CNN3,DAB2,EPHA2,ID1,IGFBP3,JUNB,PLK3,ROR1,S100A6,SCARA3,SERPING1,SIRPA,SOCS3
28	2544	17	2	0.117647	0.831076	CA9,FOXD1
29	2544	12	3	0.25	0.36038	C5orf30,SULT2B1,TP53INP1
30	2544	14	6	0.428571	0.0253632	CTGF,LRRC17,OMD,PDGFRL,SERPINF1,SPON1
31	2544	16	11	0.6875	9.65528e-06	ANLN,BUB1,CENPF,CEP55,MELK,MKI67,NEK2,PBK,RRM2,TOP2A,TPX2
32	2544	39	4	0.102564	0.933232	BSN,MPP3,OLFM1,SYT4
33	2544	21	8	0.380952	0.0220886	ADRB2,CHL1,CLEC3B,EGR2,ENPP2,FXYD1,LEPR,MFAP4
34	2544	30	5	0.166667	0.634822	AKAP12,FGF7,GEM,LDB2,RNASE4
35	2544	13	1	0.0769231	0.920946	FXYD3
36	2544	61	12	0.196721	0.395611	CDKN2C,ECHDC1,GRAMD3,HLF,HYAL1,INPP1,KLF6,NGFR,NR4A1,NTRK3,PLAGL1,RARB
37	2544	108	41	0.37963	4.7938e-07	ARPC5,BACE2,CBFB,CCDC109B,CEP170,CREB3L2,CSTB,CXCR4,DAPK1,DCPS,ENO1,EPHB3,EXT1,FCHO1,FSCN1,GNB4,GNPTAB,HIF1A,ICAM1,IL32,LY6E,NRAS,NRP2,OSBPL3,PLOD1,PVR,QPCT,RELB,S100A3,SFT2D2,SLC5A6,SMOX,SNAI1,SOAT1,SRD5A1,TIMP2,TMEM158,TMSB10,TNF,TP53BP2,UPP1
38	2544	24	1	0.0416667	0.990784	RIMS2
39	2544	15	7	0.466667	0.00929934	COL1A1,COL5A2,FN1,MFAP2,POSTN,SDC1,UNC5B
40	2544	12	2	0.166667	0.655204	CD1C,COL14A1
41	2544	63	6	0.0952381	0.977057	FBXL2,GLUL,LZTFL1,MIPEP,MTHFR,SLC4A7
42	2544	39	6	0.153846	0.712938	AOC3,EDNRB,GSN,IGFBP6,ITGA7,NPR1
43	2544	103	19	0.184466	0.464046	AADAT,ADD2,AMD1,ARG2,BPI,C21orf91,FADS1,KIF1B,LBR,MTMR2,NDRG1,PAK1IP1,PALM2,PLEKHB1,PLOD2,PSIP1,SLC16A1,UCHL1,YBX1
44	2544	11	3	0.272727	0.307448	KCNS1,LPIN1,MET
45	2544	98	27	0.27551	0.0103278	ACP5,C2,CAPG,CTSB,CTSD,CTSZ,CYBA,FCGR2A,FCGR3A,GCH1,GM2A,GRN,IRF5,ITGAX,LGALS9,MYO5A,NAGA,PTPN6,PTPRJ,RASGRP1,RGS10,SLC11A1,SLC15A3,SLC2A6,SYK,TGM2,UCP2
46	2544	84	17	0.202381	0.313793	ARMC1,ATP6V1C1,EBAG9,FAM49B,LYPLA1,MRPL15,MTSS1,NBN,NCOA2,NUDCD1,PTDSS1,PTK2,RB1CC1,RRM2B,STK3,TCEA1,TCEB1
47	2544	26	16	0.615385	7.95121e-07	ABAT,ALCAM,ATP7B,CXXC5,ENPP1,FBP1,FUT8,GALNT7,GPR160,INPP4B,KIAA1324,RAB27B,SCNN1A,SPDEF,TSPAN13,XBP1
48	2544	229	60	0.262009	0.000812777	ALG6,BYSL,C20orf24,CCT5,CCT6A,CDK2,CHAF1A,CHEK2,CKS1B,CSE1L,CSTF3,DNAJB11,E2F3,ESPL1,FBXO5,GOT1,GTPBP4,H2AFZ,HMGA1,HSPH1,ILF2,ITPR3,KIF3C,MCM3,MCM5,MSH6,MTCH2,NCAPD3,NOLC1,NUDT1,NUP155,NUP205,PEX13,PFDN6,POLA2,PSMB4,RFC2,RFC4,RFX5,RIPK2,RPL39L,SEC61G,SEPHS1,SLC7A11,SLC7A5,SNRPA1,SNRPD1,SNRPG,SRPK1,SSR1,SYNCRIP,TARS,TBC1D7,TFDP1,TOPBP1,TPI1,TXNRD1,TXN,XPOT,XRCC2
49	2544	12	3	0.25	0.36038	NDRG2,SOX10,WASF3
50	2544	36	18	0.5	9.78587e-06	ATAD2,AURKA,BRCA2,CCNB1,CENPE,CIT,ECT2,H2AFX,HMMR,HN1,KIAA0101,KIFC1,PTTG1,PTTG2,RACGAP1,TACC3,UHRF1,ZWINT
51	2544	36	16	0.444444	0.000181975	APOC1,BCL2A1,CD80,CXCL10,EPSTI1,ETV7,HK3,HPSE,IRF1,ITGAL,NFKBIE,P2RY6,SH2D2A,STAT1,TAP1,TNFSF13B
52	2544	80	13	0.1625	0.680397	ABCG2,ACADS,AQP1,CALCR,CLU,CRIM1,NR3C1,PER2,SEMA6A,SESN1,TENC1,TSC22D1,ZNF219
53	2544	14	2	0.142857	0.738614	MEIS2,PDLIM3
54	2544	14	6	0.428571	0.0253632	IL1R1,LGALS3,MGP,PIK3R1,SASH1,ZFP36L2
55	2544	171	25	0.146199	0.881009	ABCC5,AP1S1,ARHGEF16,ATP6V0B,ELF3,ENSA,FCGR1A,GALE,GBA,KIF21A,KIF22,LIMK1,MAP7,P4HB,PARP1,PHKG2,PIK3R3,PPP4C,PSMC4,RABIF,RNPEP,SNRPB,STRBP,TFAP2A,TRAF4
56	2544	57	15	0.263158	0.0682272	CTSK,F13A1,FBLN1,FBLN2,FBN1,HIC1,HTRA1,LUM,MFAP5,MMP2,NBL1,NNMT,PALLD,PDGFRB,TCF4
57	2544	18	9	0.5	0.00176966	BCAS4,BIK,CREB3L4,ERBB3,KRT18,MTL5,PRLR,SLC9A3R1,SORD
58	2544	11	4	0.363636	0.11446	ERBB2,GRB7,LASP1,STARD3
59	2544	182	41	0.225275	0.0569156	ADCY9,APEH,ATPAF2,BMI1,CELSR2,CHRD,CRIP2,CYB5R1,DLG5,EGLN2,EML2,EMP2,GADD45G,HCFC1R1,HSPA1L,ICA1,IDUA,IKBKB,KCTD3,MPG,MVP,NPDC1,PCDH1,PDE6B,PLEKHA6,POLD4,RARRES3,RGL2,RHOC,RMND5B,SHROOM3,SLC22A18,SSH3,STK36,STK39,TM9SF1,TP53BP1,TRAF5,TRPS1,UGDH,USP35
60	2544	67	20	0.298507	0.0102904	ADORA2A,AP1M2,CCNF,CDS1,DOPEY2,ESM1,HDGF,LSR,MAL2,MAPK13,MIF,NUAK2,OVOL2,PBX1,PRSS8,SEPHS2,SOX12,TJP3,TPD52,TSTA3
61	2544	78	21	0.269231	0.0280531	DKK3,FEZ1,FMOD,FRZB,GAS6,IGF2,KIAA1217,KLF10,PMP22,PROCR,PTPRM,RBPMS,RGS5,SEMA5A,SPARCL1,TACC1,TEK,THBD,TIMP3,TMEM98,VEGFC
62	2544	94	26	0.276596	0.0110958	ARPC1B,BAK1,CALU,CST6,EPRS,ERO1L,FRK,GALNT2,GAPDH,GARS,GMDS,IDH2,IRF6,KDELR3,MYO5B,PDIA4,PSME4,PTK7,RHBDL2,RPS6KA1,S100A11,SHMT2,SOX4,ST14,TEAD4,TNFRSF12A
63	2544	14	5	0.357143	0.0858394	ADAM8,IFI30,MMP9,PLAUR,SLC16A3
64	2544	166	17	0.10241	0.99751	ABCC6,ALDH1A2,BTG1,CDKL2,CHGA,ETFB,FBXW7,FGFR1,MAP2K6,MXI1,P2RX1,PPP1R15A,RPL13,SH3BP5,TAL1,TK2,TNS1
65	2544	117	21	0.179487	0.512858	CBX1,CHD6,FAM98A,IGF2R,KRAS,MAN1A2,MAP3K1,MDM2,MDM4,MTF2,NCOA3,NFIC,PRKAB2,PRKCI,RAD23A,REST,RYBP,SMAD5,SRGAP1,TULP4,YY1
66	2544	15	2	0.133333	0.77344	ACAA2,OXCT1
67	2544	212	43	0.20283	0.185167	ADCY3,AGTPBP1,ALK,ARHGAP21,CCNC,CD47,CEP57,CHIC2,COX4I1,DUSP2,EXTL2,FABP1,FBL,FDX1,GCSH,GMNN,GRB10,HEBP2,HECA,HMGN3,ICAM5,KARS,KLK13,MEF2A,MPO,NCK1,NOB1,NR2C1,OAT,PPA1,PPP1CB,PTBP2,RPS7,RYK,SGCB,SMAD4,SPEG,SRF,TFAP2C,TTN,WASF1,WTAP,ZNF319
68	2544	286	29	0.101399	0.999892	ARHGDIA,BBC3,BRCA1,BRMS1,CLDN4,COPB2,DRAP1,EFNA1,EPHA1,EVPL,FGFR4,GALK1,GCAT,GRB2,HSD11B2,HSPA4,JUP,MAPKAPK2,MAST2,MTX1,NCDN,NME1,NSF,NTHL1,PACSIN3,QPRT,RPS6KC1,SNRPE,TCEB2
69	2544	40	12	0.3	0.0399687	ASNS,CDK2AP1,DSC2,HIST1H1A,HRK,IMPA2,MYO10,PDSS1,PKP1,SKP2,TTLL4,USP6NL
70	2544	20	8	0.4	0.0161267	IFIT1,IFITM1,IFITM2,LGALS3BP,PARP14,PSME2,UBE2L6,USP18
71	2544	93	35	0.376344	4.06804e-06	BIN2,CCR1,CCR5,CD180,CD37,CD53,CD68,CD74,CORO1A,CTSS,DAPP1,DOCK2,EVI2A,EVI2B,FCGR2B,FMNL1,FYB,HCK,HCLS1,HLA-DQB1,IL10RA,ITGB2,LAPTM5,LCP1,LCP2,LILRA4,LPXN,NCF2,NCKAP1L,PIK3CG,PLEK,RAC2,SEMA4D,SLA,SLC7A7
72	2544	70	22	0.314286	0.00372457	CCL5,CD19,CD2,CD3D,CD3G,CD48,CD52,CXCR6,FASLG,GBP1,GZMB,GZMK,IKZF1,IL2RB,LCK,MS4A1,PTPRCAP,PTPRC,SELL,SLAMF7,SPOCK2,ZNF683
73	2544	112	40	0.357143	3.9724e-06	AKR1B1,AKT3,ARFGAP3,ARL4C,ATP11B,CBR1,CCL18,CFLAR,CHI3L1,CLIC4,CORO1C,CSPG4,FAM20A,FKBP5,GLS,HAS2,IL27RA,ITM2C,KIAA0020,LIF,LIPG,MAPRE2,NOTCH1,OPTN,PIM1,PLEKHG1,PRKCA,RAB32,RCN1,REXO2,ROBO1,RSU1,S100A10,SAMD4A,SLC2A3,SOD2,TES,TP53I3,TRIB2,ZNF532
74	2544	35	20	0.571429	1.84027e-07	AURKB,BLM,BRIP1,CCNA2,CCNE1,CDC20,CDCA3,DIAPH3,FANCA,GPSM2,KIF11,LRP8,MAD2L1,MCM4,MYBL2,NCAPH,PKMYT1,RAD54L,STIL,UBE2S
75	2544	159	27	0.169811	0.630054	ALPK3,ANXA11,AVPR1A,CDH6,CTDSP1,DLL1,ESR2,GADD45B,HAAO,HERPUD1,HPR,ITGB1,JAG1,LEPROT,LIPA,MARCKS,MMP19,PARVA,RNASE1,SLC12A4,SNRK,SNTB2,TNFSF10,TPM1,TUBB2A,VWF,ZFP36L1
76	2544	63	9	0.142857	0.809053	CD200,DDR2,DLC1,DPP4,GULP1,NRG1,PTRF,TPM2,VIM
77	2544	46	21	0.456522	1.11158e-05	BIN1,COL23A1,CPM,DPYSL2,ETS2,ICAM2,KLHL2,LPHN2,MAP3K5,MEF2C,PLD1,PLTP,PNRC1,PRNP,RBMS1,RGL1,S100A4,SACS,SATB1,TLE4,WNT11
78	2544	70	31	0.442857	2.23952e-07	ACOT7,BARD1,CDC25B,CDKN2D,CDT1,CENPN,CHAF1B,CKAP2,DNMT1,DNMT3B,E2F1,EZH2,FEN1,GMPS,HIST1H4B,LMNB2,MCM2,MCM6,MTHFD2,NCAPD2,NFE2L3,PCNA,PLK1,POLE2,RNASEH2A,SMC4,STMN1,TFRC,TROAP,UCK2,WDR5
79	2544	43	12	0.27907	0.0661075	BIRC3,CCL19,CCR2,CD247,IL1R2,IL7R,KLRD1,MAL,PLAC8,RUNX3,STAT4,VCAM1
80	2544	16	2	0.125	0.804138	CRIP1,FOXJ1
81	2544	30	3	0.1	0.920839	CLK1,IGFBP1,MAP3K8
82	2544	19	6	0.315789	0.10459	ACSL1,ADD3,GYPC,PPP2R2B,PTGER4,TGFBR2
83	2544	67	15	0.223881	0.197121	CPE,DENND2A,DST,DUSP6,EPB42,GSTM5,IRS2,JUN,KLF9,METTL7A,MGLL,PYGM,SNCA,TFPI,TXNIP
84	2544	13	7	0.538462	0.00344546	BAI2,CACNA1D,CELSR1,EVL,FGD3,SIAH2,ZMYND10
85	2544	11	2	0.181818	0.606067	KRT86,PTPRU
86	2544	160	49	0.30625	4.4433e-05	ABCA3,ABCG1,ABHD2,AKR7A3,AMACR,ANKRD50,AP2B1,BLNK,CCDC106,CIB1,CISH,CLTC,CNNM4,CPT1A,DAK,DHCR24,DNAJA4,DUSP13,ERGIC1,FAAH,FAM102A,FDXR,GALNT10,HDAC11,HSD17B7,HSPB1,IRX5,KIAA0040,KIAA1522,KIF3B,LRBA,MCCC2,MGAT4A,MRPS30,MYO6,NFATC4,NME3,P2RX4,PANK3,PATZ1,PIGT,PRKCD,PTP4A2,SREBF1,SYNGR2,THBS1,TLE3,TPBG,UQCRQ

## Sheet: M4. CLICK
Module Num	# of breast cancer genes	#of genes in a module	# of breast cancer genes in a module	Ratio of breast cancer genes	q-value	Breast cancer genes in a module
1	2544	262	42	0.160305	0.788408	AAMP,AKT1,ATP6V1E1,BCL7B,CARS,CLIC1,CS,CYP27A1,DDX42,FXR2,GNA12,GNA15,GRN,HADHA,HDAC3,HYOU1,INPPL1,LDHA,MAPK13,MYD88,NFRKB,OSBPL7,OTUB1,PCBP2,PCSK7,PDIA5,PES1,PKN1,POLD2,PSEN1,PSMD2,PTPRU,RNPEP,SDHA,SLC1A5,SLC3A2,SMAD6,SYNGR2,TJP2,TXNRD2,USP22,YARS
2	2544	259	43	0.166023	0.708139	ACADM,ATP2A2,BCAS2,CCNC,CCPG1,COX7A2L,CRADD,CREB1,DCTD,DRG1,DUSP11,EEF1A1,FBXO3,GNS,HBP1,HEXB,HSPA8,IARS,IDI1,KBTBD2,LIPA,MYCBP,NNT,PDCD10,PGM2,PRDX3,PRPF4B,PTPN12,RAP1B,RHOA,SDHB,SLC11A2,SMAD4,ST13,STAM,STRAP,SUCLG2,UBE2D3,UBE2Q2,UQCRFS1,USP14,ZNF207,ZNF267
3	2544	230	28	0.121739	0.991897	ACVR2B,ADD1,ANKRD50,CBX1,CHD6,ITSN2,JMJD1C,JUN,MAN1A2,MAP3K1,MSH3,NAV1,NCOA3,NFIC,PRKAB2,PRKAR2B,PRKCI,RAD23A,REST,RYBP,SMAD5,SRGAP1,SYNJ2BP,TAF1L,TCF12,TFAP2A,TULP4,YY1
4	2544	213	54	0.253521	0.00312321	ACADS,ACOX2,ACY1,AP1M2,APEH,BTD,CAMK1,CISH,CTDSPL,DAG1,DAK,DDB2,DHCR24,DHRS4,EGLN2,FLNB,GSTZ1,HDAC11,HMGCL,IMPDH2,ITPK1,LAMB2,LRP10,LRPAP1,MADD,MAN2C1,MEIS3,MIPEP,MPDU1,MUC1,NCKIPSD,NEK9,NUMA1,P2RX4,PISD,PRKCD,RASSF1,RHOC,SCAMP2,SELENBP1,SERPINB6,SLC22A18,SLC45A1,SMPD1,SNX1,ST7,SURF1,TJP3,TP53BP1,TPCN1,TRAPPC6A,TUSC2,VIPR1,WDR6
5	2544	211	51	0.241706	0.0106199	ACTG2,ADAMTS1,AKT3,ALDH1A3,ANXA3,BBOX1,BNC1,CCNA1,CDKN1C,COL17A1,DEFB1,DPYSL2,DSG3,DST,EDN1,ETS2,FAM107A,GRAMD3,HOXA5,ID4,INPP1,KIT,KLK10,KLK5,KLK7,KRT13,KRT14,KRT17,KRT5,KRT6B,LAMC2,LPHN2,MEF2A,MEIS2,MFGE8,MMP7,NDRG2,NFATC1,NGFR,NRG1,NTRK2,NTRK3,OXTR,PTGS2,PTN,RGS2,RND3,RPL13,TRIM29,WNT11,ZFP36L2
6	2544	200	37	0.185	0.415198	ABCA3,ADCY9,APBB3,ATPAF2,BAIAP3,BCL2L1,CDIPT,CIB1,CLN3,COASY,CRIP2,EMP2,GALE,HAGH,HCFC1R1,HSPB1,KIF22,KRT8,LAMA5,MAPK3,MPG,MVP,NME3,NTHL1,PDPK1,PHKG2,PPP4C,PRSS8,RAB26,RGL2,SEPHS2,SH2B1,SLC35E2,SREBF1,SULT1A1,SULT1A2,TCEB2
7	2544	198	19	0.0959596	0.999572	CDC34,CLDN4,DTX2,EPHB4,GNA11,ILF3,LTBR,MAP2K2,MAST2,NSUN5,NUMBL,PFKL,PLCG1,POLE,PRKACA,SLC4A1,STK11,TFAP4,VARS
8	2544	152	4	0.0263158	1	ALDH1A2,EPHA5,IL4,MLN
9	2544	148	23	0.155405	0.788145	ARMC1,ATP6V1C1,E2F5,EBAG9,EEF1D,FAM49B,LYPLA1,MAL2,MRPL13,MTSS1,MYBL1,NBN,NCOA2,NDRG1,PTK2,RB1CC1,RRM2B,SGK3,STK3,TCEA1,TCEB1,TPD52,TSTA3
10	2544	144	14	0.0972222	0.997595	AKAP9,APC,BAZ2B,CASP9,CCNI,CRELD1,ELF1,GSTM4,GTF2I,RASA1,SON,SP2,TSPYL4,ZNF91
11	2544	142	24	0.169014	0.636208	ANGPTL4,CA3,CES1,CYP19A1,DUSP1,EPB42,FOSB,FOS,HPR,HYAL1,IL6,LEPR,LIPE,NR3C1,NR4A1,PCOLCE2,PPARG,PRL,PYGM,SGK2,SOD3,TAL1,THRSP,TIMP4
12	2544	132	13	0.0984848	0.996118	ABCA2,CAPNS1,CCDC106,DCTN1,EIF5A,HOXC6,LRP5,MAP1LC3A,MAPKAPK2,PIN1,PRKCSH,SOX12,TP53
13	2544	112	4	0.0357143	0.999999	INHBC,KCNK9,MEF2B,SNRPD2
14	2544	110	24	0.218182	0.157721	ALDH4A1,BIK,BMP4,CD63,CEACAM6,CRYM,DGKD,DOPEY2,DUSP4,ECM1,MKNK2,MYL6,NQO1,PBX1,SCGB1D2,SCGB2A1,SCGB2A2,SH3BP4,SLC9A1,SNPH,SULT2B1,UCP2,UGT2B10,UNC5A
15	2544	109	5	0.0458716	0.999992	CLK1,CYP2E1,ITIH4,TRAK1,ZFYVE26
16	2544	105	17	0.161905	0.699108	ARSA,ARVCF,ATF4,COMT,GCAT,LIMK2,LZTR1,MIF,NAGA,NF2,OSBP2,PARVB,SREBF2,SYNGR1,UBE2L3,UFD1L,ZBED4
17	2544	103	12	0.116505	0.965708	RPL13A,RPL27,RPL31,RPL5,RPLP0,RPLP1,RPS14,RPS16,RPS18,RPS19,RPS3A,TYROBP
18	2544	103	18	0.174757	0.567197	ATP6V0D1,BCAR1,CDH1,COX4I1,DNAJA2,GAS8,GCSH,GSTA3,KARS,MBTPS1,MMP15,MPHOSPH6,NFATC3,NUTF2,PSMD7,SPG7,USP10,ZNF319
19	2544	100	30	0.3	0.00179385	CBR3,CEACAM1,CNN3,CST6,DKK1,DMBT1,DUSP6,EDN2,EFS,FXYD5,GRAMD2,HIVEP1,IFNGR2,ITGB4,LIF,LTF,MAP3K6,MGP,NFIX,PDE4B,PIK3R1,SCGB3A1,SOX9,TFAP2B,TLE1,TNFRSF11B,TNFRSF1A,TRIP6,VDR,ZFP36L1
20	2544	99	12	0.121212	0.950693	AFP,APOA1,F2,FABP1,FGG,FOSL1,IGF2BP1,IGFBP1,MLANA,SLC9A5,TF,VTN
21	2544	98	15	0.153061	0.773384	ABL2,ALDH9A1,ARPC5,DENND4B,EFNA1,EPRS,GLRX2,HDGF,ILF2,IRF6,MCL1,PSMB4,S100A11,SNRPE,UCHL5
22	2544	98	29	0.295918	0.00265765	ACTB,CAPN2,CD55,CDKN2B,CLDN1,FHL2,FOSL2,GALNT2,IGFBP3,KDELR3,KLF6,KLF7,KRT7,KRT86,LMNA,MYH9,PGF,PPP1R15A,S100A10,S100A6,SDC1,SDC2,SPP1,ST14,TGFB2,TIMP2,TNFRSF12A,TP53I3,WNT9A
23	2544	93	12	0.129032	0.917485	ABCD3,BMI1,BZW1,CDS1,CNNM4,HSD17B7,ING2,PPT1,RBL2,RTN4,SEPP1,TESK2
24	2544	90	10	0.111111	0.969252	BAK1,BYSL,CCND3,GLO1,ITPR3,MAPK14,MUT,PACSIN3,PFDN6,SLC29A1
25	2544	90	17	0.188889	0.428523	ALDH3A2,ARNT2,CGGBP1,FBXL2,HHEX,LAMA3,NEK4,NELL2,NPY1R,PCMTD2,PMAIP1,PNMA1,PRSS23,RAMP1,TRAF5,ZDHHC17,ZNF148
26	2544	87	10	0.114943	0.958676	BSN,CHGA,CHGB,ENO2,KCNQ2,OLFM1,RIMS2,STX1A,STXBP1,SYT4
27	2544	87	9	0.103448	0.980286	ENAH,FH,MDM4,MTR,PARP1,PPP2R5A,RAB4A,RPS6KC1,SOX13
28	2544	86	6	0.0697674	0.998896	ALOX12,CA1,CRYAA,CYP1A1,PLG,TERT
29	2544	86	15	0.174419	0.571943	ARHGDIA,CDC42EP4,CNGB1,COG1,CSNK1D,FASN,FDXR,GALK1,GRB2,H3F3B,KIAA0195,NT5C,P4HB,PSMD12,RAC3
30	2544	85	11	0.129412	0.907806	CUL4A,FARP1,HMGB1,HSPH1,IRS2,PARP4,RPL21,TDRD3,TFDP1,TUBGCP3,UCHL3
31	2544	85	11	0.129412	0.907806	FAM98A,LIMK1,LSM7,MTF2,NDUFA4,PIK3R3,PSPH,SHFM1,SSR1,TMSB10,TPRKB
32	2544	85	16	0.188235	0.439103	AIM1,BCKDHB,CD164,FRK,GDI2,HEBP2,HMGN3,MAP7,MAPK1,MTRF1L,PGM3,PREP,PRPF18,SEC63,TCP1,WTAP
33	2544	84	21	0.25	0.0584035	APPBP2,BCAS3,CDKL2,CLTC,CTNND2,DHRS2,ITGA3,MTMR4,NME1,PPM1D,PRKAR1A,RAD51C,RNF43,RPS6KB1,SLC35B1,SLC9A3R1,SOD1,SPOP,SUPT4H1,TOB1,TOM1L1
34	2544	81	8	0.0987654	0.983272	ABCC6,CFB,CRAT,FOXJ1,HMGCS2,NTN4,PYCARD,SLC1A1
35	2544	80	1	0.0125	1	ZNF350
36	2544	77	18	0.233766	0.126158	CASP7,CTSD,IFI27,IFI6,IFIT1,IFITM1,IFITM2,IFNB1,ISG15,ISG20,LGALS3BP,LY6E,MX1,PSME2,RARRES3,UBC,UBE2L6,USP18
37	2544	76	2	0.0263158	0.999994	RXRA,STRBP
38	2544	76	16	0.210526	0.264084	ADAM15,APH1A,CACYBP,ENSA,FDPS,GBA,HAX1,MPZL1,MTX1,PEX19,PMVK,RABIF,RFX5,RIT1,SHC1,UAP1
39	2544	72	12	0.166667	0.641174	ATOX1,CANX,CTNNA1,HARS,HMGCR,HSPA4,NPM1,PANK3,PGGT1B,RPA3,SERF1A,SMN1
40	2544	72	6	0.0833333	0.992627	ACADVL,FLII,GEMIN4,MAP2K4,MYBBP1A,PSMB6
41	2544	72	13	0.180556	0.519119	DENND4A,DNAJA4,IQGAP1,IREB2,MAP2K1,MPI,NGRN,NPTN,OAZ2,PSMA4,RCN2,RPS17,TRPM7
42	2544	72	13	0.180556	0.519119	CCDC93,DDX21,GABPA,GRHL1,KIF3C,KIF5B,MAPK6,PITPNA,PITRM1,PPA1,TANK,TDO2,YME1L1
43	2544	71	4	0.056338	0.999337	APOM,AQR,NDUFB1,SOS2
44	2544	71	7	0.0985915	0.97793	AP1S1,BRAF,EPHA1,NDUFB2,TRIM24,TRRAP,ZNF777
45	2544	70	8	0.114286	0.945147	CALML5,HIF1A,MAP2K3,ORM1,S100A7,SEC61G,SLC16A3,TNNT2
46	2544	69	2	0.0289855	0.999978	PNRC2,ZNF146
47	2544	65	9	0.138462	0.837436	COX6A1,FXYD3,HIST1H1E,HIST1H2AC,HIST1H2AD,HIST1H2AK,HIST1H2BD,HIST2H2BE,SCD
48	2544	64	13	0.203125	0.341382	ACAA2,CEBPZ,CUL2,DSG2,FANCL,GLMN,MBD1,MLLT10,NPC1,PIK3C3,RIOK3,SMAD2,TFCP2L1
49	2544	63	4	0.0634921	0.997732	ARHGEF16,HDAC1,PARK7,RPS6KA1
50	2544	63	9	0.142857	0.809053	C14orf132,CTBP2,HBA2,HIPK1,MXD4,PDCD4,STARD13,TXNIP,ZNF219
51	2544	62	14	0.225806	0.198253	ABCC5,ATP6V0B,DUSP13,FGFR3,GOT2,GSS,HSPB8,INSIG1,IRX5,KIF21A,KIF3B,MDM2,PTPN1,SDC4
52	2544	61	16	0.262295	0.0626331	ACP5,ANXA11,ARHGDIB,BLNK,ELL2,FCGR3A,GCHFR,GLRX,HFE,MS4A7,PTGS1,RB1,RTN1,SLC11A1,TK2,TNFSF10
53	2544	60	9	0.15	0.759724	ARPC3,GOLGA3,NR2C1,PTPN11,PWP1,PXN,SART3,UBE2N,ULK1
54	2544	60	13	0.216667	0.256812	ASAH1,CLU,EPHX2,GTF2E2,KCTD9,PCM1,PPP2CB,RBPMS,RHOBTB2,SCARA3,SLC39A14,TNFRSF10A,TNFRSF10B
55	2544	59	11	0.186441	0.479599	ATP2C1,ATR,CNBP,COPB2,PTPLB,RPN1,RYK,SRPRB,TFDP2,TFG,TOMM70A
56	2544	59	8	0.135593	0.84453	ACYP1,CAPN3,CYP2B6,DGCR8,LGALS4,PNN,RBBP6,ZNF133
57	2544	57	10	0.175439	0.568762	AP2B1,BRCA1,DUSP3,GOSR1,JUP,KRT19,MPP2,NEU1,NSF,STAT5B
58	2544	55	4	0.0727273	0.992562	CHPT1,CRIM1,CRYZ,SESN1
59	2544	54	7	0.12963	0.866086	BIRC2,C11orf73,EED,FDX1,MRE11A,PPP2R1B,PTS
60	2544	53	10	0.188679	0.469381	CCT2,DPM1,GNAS,PRPF6,QPRT,RAB22A,SNRPB,TFAP2C,YWHAB,ZNF217
61	2544	51	10	0.196078	0.417969	ABHD2,CELSR2,CTDSP2,DDR1,ECE1,ECHDC2,EEF2,KIAA1522,NCDN,PINK1
62	2544	50	9	0.18	0.537693	APEX1,CALM1,CTAGE5,HSP90AA1,MNAT1,PCK2,PSMA3,PSMB5,STRN3
63	2544	50	4	0.08	0.984787	ACTR1A,GOT1,SLK,TIAL1
64	2544	47	15	0.319149	0.0130842	ARCN1,CALR,DPAGT1,ESRRA,FADS2,FUT3,GMDS,GPI,HMBS,IDH2,PDIA4,PEX13,SLC35C1,SLC37A4,SRPR
65	2544	45	4	0.0888889	0.969654	ACPP,CAB39,ERO1L,MGAT4A
66	2544	45	10	0.222222	0.266867	AVPR1A,CHN1,CSPG4,DENND2A,ESM1,FLT1,HEY1,NOS3,PDGFB,TBX2
67	2544	44	6	0.136364	0.816601	AMY2A,AMY2B,BCL10,GTF2B,ODF2L,PTBP2
68	2544	44	6	0.136364	0.816601	BAD,DHPS,GPX4,NDUFA7,NDUFC1,PRR12
69	2544	44	4	0.0909091	0.965278	ATP5G3,LANCL1,METTL5,NDUFS1
70	2544	44	7	0.159091	0.684589	AGTPBP1,DCK,DCUN1D4,EXOSC9,MYC,SMNDC1,TARDBP
71	2544	43	11	0.255814	0.126726	BMPR2,CTCF,DYRK2,GNPTAB,IGF2R,JAK1,MYO5A,PTPRE,SLC26A2,SNTB2,XRN1
72	2544	42	4	0.0952381	0.954715	HSD17B12,HTATIP2,MTCH2,NUP160
73	2544	42	9	0.214286	0.322064	AK2,ALG6,CBX3,EBNA1BP2,EIF2B3,GCLM,GFPT1,GNAI3,PTPRF
74	2544	39	9	0.230769	0.24469	AIP,BRMS1,CHKA,CPT1A,CTTN,FADD,NDUFV1,PITPNM1,PPFIA1
75	2544	39	3	0.0769231	0.978412	ENO3,MYL1,TTN
76	2544	35	3	0.0857143	0.961043	AKT2,FBL,PSMC4
77	2544	35	8	0.228571	0.272324	ERBB2,GRB7,LASP1,MLLT6,PNMT,RPL19,SMARCE1,STARD3
78	2544	34	4	0.117647	0.876397	DYRK4,KRAS,M6PR,WNK1
79	2544	34	2	0.0588235	0.989116	GOLGA4,TMF1
80	2544	33	3	0.0909091	0.948049	ELAVL1,ERF,MAGOH
81	2544	33	6	0.181818	0.543744	ARPC4,ATG7,LSM3,OGG1,RAF1,TRNT1
82	2544	33	0	0	1	NA
83	2544	31	4	0.129032	0.825035	DLG1,RPL39L,TBCCD1,USP13
84	2544	30	9	0.3	0.0701976	BAG4,BRF2,FGFR1,IKBKB,LSM1,POLB,PPAPDC1B,RAB11FIP1,WHSC1L1
85	2544	30	3	0.1	0.920839	DRAP1,FTH1,OSBP
86	2544	28	4	0.142857	0.757128	MLLT3,MPDZ,NUDT2,SMARCA2
87	2544	25	1	0.04	0.992421	CCT5
88	2544	25	3	0.12	0.845587	CLNS1A,RAB6A,USP35
89	2544	22	9	0.409091	0.00920797	BLMH,FLOT2,KIAA0100,NUFIP2,RPL23A,SDF2,SUPT6H,TRAF4,UNC119
90	2544	18	1	0.0555556	0.970232	DNAJB2

## Sheet: M5. SAMBA
Module Num	# of breast cancer genes	#of genes in a module	# of breast cancer genes in a module	Ratio of breast cancer genes	q-value	Breast cancer genes in a module
1	2544	196	99	0.505102	0	ABCG1,ADAM8,ADAMDEC1,AGR2,ANLN,ANXA9,AP1M2,ASPM,ASPN,BCAS4,BIK,BIRC5,BUB1,C2,CA12,CCNB2,CCNE2,CDC25C,CDC6,CDCA8,CDKN3,CEACAM6,CENPA,CENPE,CENPF,CEP55,CFB,CHEK1,CKS2,COL1A1,COL5A2,COX6C,CRIP1,DIO1,DTL,ECM1,ECT2,ERBB3,ESR1,EVL,EXO1,FGD3,FN1,FOXA1,FOXM1,GATA3,GJB2,GPRC5A,HIST1H1B,HIST1H2AD,HIST1H2BD,HN1,HPN,INHBA,ISG15,KIAA0101,KIF20A,KIF23,KIF2C,KIFC1,KRT18,KRT8,MATN3,MELK,MFAP2,MKI67,MMP13,MMP1,MM…
2	2544	77	31	0.402597	2.7629e-06	ANLN,ASPM,ASPN,BUB1,CA12,CCNE2,CENPF,CEP55,CKS2,COL1A1,COL1A2,COL5A2,EDN2,FN1,FXYD3,GATA3,GJB2,HN1,INHBA,KRT19,MATN3,MFAP2,MKI67,MMP13,NEK2,S100A14,SDC1,TDO2,TK1,TPX2,UNC5B
3	2544	118	36	0.305085	0.000468647	ADAM8,ADAMDEC1,AIM2,AP1M2,BUB1,CD19,CD2,CD37,CD3G,CEACAM6,CENPF,CFB,CTSS,CXCL11,CXCL9,ECT2,FASLG,FN1,GJB2,INHBA,ITGAL,LAMP3,LCK,LILRA4,MELK,MFAP2,MMP13,MS4A1,NCKAP1L,PBK,POU2AF1,S100P,SLAMF7,TAP1,TDO2,WNT2
4	2544	271	96	0.354244	1.6378e-12	ADORA2A,AKR7A3,ANLN,ANXA9,AP1M2,ARNT2,ASPM,ATAD2,BCAS1,BIK,BIRC5,BLNK,BUB1,CA12,CACNG1,CCDC106,CCNE2,CCNF,CDC25C,CDCA8,CDH11,CDKN3,CDS1,CEACAM6,CENPF,CEP55,CKS2,COL1A1,CST4,CXCL11,CXCL9,EDN2,FGD3,FGFR3,FN1,FOXA1,GATA3,GFRA1,GJB2,GPRC5A,HDGF,HIST1H1B,HPN,INHBA,KIAA0101,KIF23,KIF2C,KRT18,KRT19,LSR,MAL2,MATN3,MELK,MKI67,MMP13,MTL5,NEBL,NEK2,NUAK2,OVOL2,PARD6B,PBK,PGR,PIK3R3,POSTN,PRLR,PTTG1,RAMP1,RH…
5	2544	263	133	0.505703	0	ADAM8,ADAMDEC1,AIM2,ANLN,APOBEC3B,AQP9,ART3,ASPM,ATAD2,AURKA,AURKB,BCL11A,BCL2A1,BIRC5,BLM,BOP1,BPI,BRCA2,BRIP1,BUB1,CCNA2,CCNB1,CCNB2,CCNE1,CCNE2,CDC20,CDC25B,CDC25C,CDC6,CDCA3,CDCA8,CDH3,CDKN3,CENPA,CENPE,CENPF,CENPN,CEP55,CHEK1,CHST6,CKS2,CXCL10,CXCL11,CXCL9,DAPP1,DHCR7,DIAPH3,DSC2,DTL,ECT2,EDN2,ETV7,EXO1,EZH2,FADS2,FANCA,FN1,FOXC1,FOXD1,FOXM1,FUT3,GJB2,H2AFX,HIST1H1A,HIST1H1B,HMMR,HPSE,IFI30,…
6	2544	268	131	0.488806	0	ACOX2,ADAM8,AGR2,AGTR1,ANLN,ANXA9,AP1M2,ARNT2,ASPM,BAI2,BCAS4,BIK,BIRC5,BMPR1B,BRIP1,BUB1,CA12,CACNG1,CCNB1,CCNE2,CDC25C,CDC6,CDCA8,CDKN3,CEACAM6,CELSR1,CENPA,CENPE,CENPF,CEP55,CFB,CKS2,CLGN,COX6C,CRIP1,CXCL11,CXXC5,DIAPH3,DTL,ECT2,EEF1A2,ESM1,ESR1,EVL,FAAH,FGD3,FLNB,FOXA1,FOXM1,GATA3,GFRA1,GJB2,GPRC5A,HIST1H1B,HIST1H2AD,HMMR,HPN,HSD17B7,IGFBP2,IL20,INHBA,ISG15,KCNJ3,KIAA0101,KIAA1324,KIAA1467,KI…
7	2544	228	115	0.504386	0	ACOT7,ADAM8,ADAMDEC1,ANLN,AP1M2,APOBEC3B,AQP9,ART3,ASPM,ATAD2,AURKA,AURKB,BCL11A,BIRC5,BOP1,BRCA2,BRIP1,BUB1,C20orf24,CCNA2,CCNB1,CCNB2,CCNE2,CDC20,CDC25C,CDC6,CDCA3,CDCA8,CDKN3,CENPA,CENPE,CENPF,CEP55,CHEK1,CKS2,CXCL10,CXCL11,CYB5R2,DNAJB11,DTL,EXO1,FN1,FOXC1,FOXM1,GJB2,GMPS,GNB4,GPRC5A,HIST1H1B,HMGA1,HN1,HRASLS,IFI44,IFI6,INHBA,ISG15,KIAA0101,KIF11,KIF20A,KIF23,KIF2C,KIFC1,KRT16,KRT19,LAD1,LAMP…
8	2544	163	63	0.386503	1.89479e-10	ACPP,ADAM8,ADAMDEC1,ANLN,AQP9,ASPM,BUB1,CCNE2,CDC20,CEACAM6,CENPA,CENPF,CEP55,CFB,CHEK1,CLGN,COL1A1,CXCL10,CXCL11,CXCL9,DOPEY2,DTL,ECT2,FAP,FN1,FOXA1,FUT3,GALNT7,GJB2,GPR160,GPRC5A,HMMR,INHBA,KIF20A,KIF23,KRT18,MELK,MKI67,MMP13,MMP1,MMP3,MMP9,MTHFD2,MUC1,NEK2,NUSAP1,PBK,POSTN,PRLR,RAB26,RAD51,RRM2,S100A14,S100P,SDC1,SOX11,SPDEF,STARD3,TDO2,TOP2A,TPX2,TTK,UBE2C
9	2544	210	71	0.338095	1.24131e-08	ADAM8,AGR2,ANXA9,AP1M2,ARNT2,ASPM,BCAS4,BUB1,CA12,CACNG1,CCDC106,CCNE2,CDC25C,CDH1,CEACAM6,CENPA,CENPF,CEP55,CKS2,COL1A1,CTNND2,CXCL9,EEF1A2,ERBB3,FGD3,FOXA1,FXYD3,GFRA1,GJB2,GPRC5A,HDGF,HIST1H1B,HIST1H1E,HIST1H2AD,HIST1H2BD,HIST2H2BE,HPN,INHBA,ISG15,KIAA0101,KIF20A,KIF23,KIF2C,MATN3,MELK,MKI67,MTL5,NEK2,NUAK2,NUSAP1,PBK,PLA2G10,PRC1,PRLR,PRSS8,RAB26,RHOH,S100P,SERPINA3,SLC1A1,SORD,STARD10,SYT13,…
10	2544	280	126	0.45	0	ACOT7,ADAM8,ADAMDEC1,ANLN,APOBEC3B,AQP9,ASPM,ATAD2,ATP6V0B,AURKA,AURKB,BCAS1,BCAS4,BIRC5,BLM,BUB1,CBX1,CCNA2,CCNB1,CCNB2,CCNE2,CCNF,CDC20,CDC25C,CDC6,CDCA3,CDCA8,CDH11,CDKN3,CENPA,CENPE,CENPF,CEP55,CHEK1,CKS2,COL1A1,COL5A1,COL5A2,COX6C,CXCL10,CXCL11,CXCL9,DIAPH3,DTL,E2F1,ECT2,EDN2,EXO1,FN1,FOXA1,FOXM1,GALE,GALK1,GJB2,H2AFX,HIST1H1B,HIST1H1E,HIST1H2BD,HIST1H4B,HMMR,HN1,HSPB1,IDH2,IFI6,INHBA,ISG15,…
11	2544	277	82	0.296029	6.97095e-07	ADORA2A,AGR2,ANLN,ANXA9,AP1M2,ARNT2,ASPM,BAI2,BBC3,BCAS1,BCAS4,BIK,BIRC5,BUB1,CCND1,CCNE2,CDC25C,CDKN3,CEACAM6,CENPA,CENPF,CEP55,CFB,CKS2,COL1A1,COL1A2,CRIP1,DTL,EDN2,EVL,FCGR1A,FN1,FOXA1,GATA3,GJB2,GPRC5A,HIST1H1B,HIST1H2AD,HIST1H2BD,HMMR,HN1,HPN,INHBA,KIAA0101,KIF20A,KIF2C,KRT18,KRT19,LIMK1,MAL2,MATN3,MELK,MIF,MKI67,MMP13,MTL5,MYOD1,NEK2,NUSAP1,OVOL2,PARD6B,PBK,PIK3R3,PRLR,PRSS8,PTTG1,RRM2,S100…
12	2544	85	32	0.376471	1.0301e-05	ADAM8,AP1M2,BCAS1,BUB1,CEACAM6,CFB,CLGN,COL1A1,CREB3L4,DIO1,DOPEY2,FOXA1,GJB2,GPRC5A,HIST1H2AC,KRT18,KRT19,MAL2,MMP13,MMP1,MTHFD2,MUC1,PBK,PRLR,PRSS8,PTTG1,S100P,STARD3,TDO2,TJP3,TK1,UNC5B
13	2544	257	118	0.459144	0	ADAM8,ADAMDEC1,AGR2,ANLN,ANXA9,AP1M2,AQP9,ARNT2,ASPM,ASPN,BCAS4,BIRC5,BRCA2,BUB1,CA12,CACNG1,CCNB1,CCNB2,CCND1,CCNE2,CDC20,CDC25C,CDC6,CDCA8,CDKN3,CEACAM6,CENPA,CENPF,CEP55,CFB,CIT,CKS2,CLNS1A,COL1A1,COX6C,CREB3L4,CTSD,CTTN,CXCL10,CXCL11,CXCL9,DTL,ECT2,EDN2,EEF1A2,ERBB3,ETV7,EXO1,EZH2,FADD,FN1,FOXA1,FXYD3,GATA3,GJB2,GPRC5A,GPSM2,HDGF,HMMR,HN1,HPN,IFI30,INHBA,KCNK1,KIF20A,KIF23,KIF2C,KIFC1,KRT18,K…
14	2544	263	121	0.460076	0	ADAM8,ADAMDEC1,AGR2,ANLN,ANXA9,APOBEC3B,ASPM,ASPN,ATAD2,AURKA,AURKB,BCAS4,BIK,BIRC5,BRCA2,BUB1,C20orf24,CA12,CACNG1,CCNA2,CCNB1,CCNB2,CCNE2,CCNF,CDC20,CDC25C,CDC6,CDCA3,CDCA8,CDH1,CDKN3,CDT1,CENPA,CENPF,CEP55,CHEK1,CIT,CKS2,COL1A1,COX6C,CPT1A,CRIP1,CXCL11,DHRS2,DIAPH3,DTL,E2F1,EEF1A2,EXO1,FANCA,FAP,FN1,FOXA1,FOXM1,GATA3,GJB2,GPRC5A,H2AFX,HIST1H1B,HIST1H2BD,HMMR,HN1,HSPB1,IL20,INHBA,KIAA0101,KIF20…
15	2544	290	89	0.306897	3.85154e-08	ADORA2A,AGR2,ANLN,ANXA9,AP1M2,ASPM,ASPN,BAI2,BBC3,BCAS1,BCAS4,BIK,BUB1,CA12,CALU,CCND1,CDC25C,CDH11,CDKN3,CELSR1,CENPF,CEP55,CIT,CKS2,COL1A1,COL5A2,COX6C,CREB3L4,CXCL9,ECM1,EDN2,EEF1A2,EVL,FBP1,FCGR1A,FGD3,FN1,FOXA1,GATA3,GPRC5A,HDGF,HIST1H1B,HIST1H1E,HIST1H2AD,HIST1H2BD,HN1,IDUA,INHBA,KCNJ3,KIAA0101,KRT18,KRT8,LFNG,LIMK1,LSR,LTB,MAP3K1,MATN3,MELK,MIF,MKI67,MMP9,MTL5,MYOD1,NAT1,NEK2,NUAK2,OVOL2,P…
16	2544	266	102	0.383459	8.88178e-16	AKR7A3,ANLN,ANXA9,AP1M2,ARHGEF16,ARNT2,ASPM,AURKA,BAIAP3,BCAS1,BCAS4,BIK,BIRC5,BUB1,CA12,CCNB1,CCNB2,CCNE2,CCNF,CDC25C,CDC6,CDCA8,CDH1,CDKN3,CDS1,CDT1,CELSR1,CENPA,CENPF,CEP55,CHGA,CKS2,COX6C,CPT1A,CSE1L,DTL,EEF1A2,ERBB3,EZH2,FANCA,FGFR3,FOXA1,FOXM1,GATA3,GNAS,GPRC5A,HMMR,HSPB1,IRX5,KIAA0101,KIF20A,KIF22,KIF23,KRT18,KRT19,KRT8,MAD2L1,MAPK13,MCM4,MELK,MKI67,MTL5,MYBL1,NCOA3,NEK2,NUAK2,NUSAP1,PARD6…
17	2544	279	130	0.46595	0	ADAM8,ADAMDEC1,ADORA2B,AIM2,APOBEC3B,AQP9,ART3,ASPM,ATAD2,AURKA,AURKB,BIRC5,BLM,BOP1,BRIP1,BUB1,CA9,CALML5,CCNA2,CCNB1,CCNB2,CCNE2,CCT6A,CDC20,CDC25C,CDC6,CDCA3,CDCA8,CDKN3,CENPA,CENPE,CENPF,CENPN,CEP170,CEP55,CHEK1,CIT,CKS2,CPA4,CSTB,CXCL11,DIAPH3,DNMT3B,DSC2,DTL,ECT2,EGFR,EXO1,EZH2,FABP7,FANCA,FBXO5,FEN1,FN1,FOXM1,GAPDH,GGH,GJB2,HIST1H1A,HIST1H1B,HIST1H4B,HN1,HRASLS,INHBA,KCNK1,KIAA0101,KIF11,K…
18	2544	198	70	0.353535	1.86545e-09	ABCC8,ADAM8,AGR2,ANXA9,AP1M2,ARNT2,ASPM,BAI2,BMPR1B,BUB1,CAP2,CCDC74B,CCNE2,CDKN3,CEACAM6,CENPF,CEP55,CFB,CKS2,CLGN,COX6C,CST4,DTL,ECM1,EEF1A2,ESR1,FBP1,FMO5,FOXA1,GALNT7,GJB2,HIST1H1B,HPN,HSD17B7,ISG15,KIAA0040,MATN3,MKI67,MMP13,MTL5,MYB,NEK2,NUAK2,OAS2,OVOL2,PARD6B,PBK,PDZK1,PGR,PLA2G10,PMAIP1,PRLR,RAB27B,RRM2,SCUBE2,SEC14L2,SERPINA3,SLC1A1,SLC22A18,SLC27A2,SLC39A6,SORD,SPP1,SYT13,TDO2,TFF1,TOP…
19	2544	233	106	0.454936	0	ADAMDEC1,ANLN,ANXA9,AP1M2,APOBEC3B,ASPM,AURKA,BCAS1,BCAS4,BIRC5,BLM,BRIP1,BUB1,CCNA2,CCNB1,CCNB2,CCNE2,CCNF,CDC25C,CDC6,CDCA8,CDH1,CDKN3,CDS1,CEACAM6,CENPA,CENPE,CENPF,CEP55,CHEK1,CKS2,CLTC,COL1A1,COX6C,DDX42,DIAPH3,DTL,ECT2,EXO1,FEN1,FN1,FOXA1,FOXM1,FXYD3,GATA3,GJB2,GPRC5A,GPSM2,HIST1H1B,HMMR,HN1,INHBA,ISG15,KIAA0101,KIF20A,KIF23,KIF2C,KIFC1,KRT19,LSR,MAD2L1,MATN3,MELK,MFAP2,MKI67,MMP13,MMP1,MTM…
20	2544	296	120	0.405405	0	ABHD2,ADORA2A,AGR2,ANLN,ANXA9,AP1M2,ASPM,ASPN,BAI2,BCAS1,BCAS4,BIK,BUB1,C5orf30,CA12,CACNG1,CCND1,CCNE2,CDC25C,CDCA8,CDH11,CDS1,CEACAM6,CENPF,CEP55,CFB,CISH,CKS2,CLGN,COL1A1,COL5A1,COL5A2,CST4,CTNND2,CXCL11,EDN2,EEF1A2,ELF3,ERBB3,EVL,FAP,FGD3,FN1,FOXA1,FXYD3,GATA3,GFRA1,GJB2,GPRC5A,HDGF,HIST1H1B,HMMR,HN1,HPN,IL20,IL6ST,INHBA,IRX5,KIAA0101,KIF20A,KIF23,KIF2C,KRT18,KRT19,KRT8,LSR,MAPK13,MATN3,MELK,…
21	2544	262	100	0.381679	2.33147e-15	ADAM8,AGR2,ANLN,ANXA9,AP1M2,ARNT2,ASPM,ASPN,ATP7B,BAI2,BCAS1,BCAS4,BIK,BIRC5,BUB1,CA12,CACNA1D,CEACAM6,CELSR1,CENPF,CEP55,CFB,CISH,CLGN,COL1A1,CRAT,CREB3L4,CRIP1,CXCL9,DACH1,DOPEY2,DTL,ECM1,EEF1A2,ELF3,ERBB3,ESR1,EVL,FAAH,FGD3,FN1,FOXA1,FXYD3,GALE,GALNT7,GATA3,GJB2,GPR160,GPRC5A,HIST1H2AD,HOXB2,HPN,INHBA,KDELR3,KRT18,MATN3,MKI67,MMP3,MTL5,MUC1,MYB,NAT1,NAT2,NEK2,NUAK2,OVOL2,PBK,PBX1,PLA2G10,POSTN…
22	2544	260	111	0.426923	0	ABAT,ADAM8,AGR2,ANLN,ANXA9,AP1M2,ARNT2,ASPM,ATP7B,BAI2,BCAS1,BCAS4,BIK,BIRC5,BUB1,CA12,CACNG1,CCND1,CCNE2,CDC25C,CDKN3,CEACAM6,CENPF,CEP55,CFB,CHRD,CISH,CLGN,COL1A1,CREB3L4,CRIP1,CST4,CXXC5,DDR1,DTL,EEF1A2,EFNA1,ERBB3,ESR1,ETV7,FGD3,FN1,FOXA1,FUT8,FXYD3,GALNT7,GATA3,GJB2,GLUL,GPRC5A,HIST1H2AD,HIST1H2BD,HMMR,HPN,IL20,INHBA,KCNK1,KIAA0040,KIF20A,KIF23,KRT18,KRT19,KRT8,LSR,MAPKAPK2,MATN3,MELK,MKI67,…
23	2544	263	95	0.361217	5.74207e-13	ABCG1,ADAM8,ADAMDEC1,ANLN,AP1M2,ASPM,ATP6V1C1,AURKA,B4GALT5,BCAS4,BIK,BIRC5,BUB1,CCNB1,CCNE2,CCNF,CDC25C,CDC6,CDH1,CDKN3,CDS1,CENPA,CENPF,CEP55,CHGA,CRIP1,CSE1L,CXXC5,DOPEY2,DTL,FAM49B,FGFR3,FGFR4,FN1,FOXA1,FOXM1,GATA3,GJB2,GNAS,H2AFX,HDAC11,HN1,HSPB1,INHBA,KIAA0101,KIF20A,KIF23,KIFC1,KRT18,KRT19,KRT8,LRP8,MAPK13,MCM4,MELK,MKI67,MMP13,MMP15,MMP1,MMP9,NEK2,NUAK2,NUSAP1,PBK,PRC1,PRLR,PRSS8,PTPN1,RA…
24	2544	182	98	0.538462	0	ADAM8,ADAMDEC1,ANLN,APOBEC3B,AQP9,ASPM,ATAD2,AURKA,AURKB,BIRC5,BLM,BRCA2,BUB1,CCNA2,CCNB1,CCNB2,CCNE2,CCNF,CDC20,CDC25C,CDC6,CDCA3,CDCA8,CDKN3,CDT1,CENPA,CENPE,CENPF,CEP55,CHEK1,CIT,CKAP2,CKS2,COL1A1,CXCL11,DIAPH3,DTL,ECT2,EXO1,FANCA,FEN1,FN1,FOXM1,GJB2,GPSM2,H2AFX,HIST1H1B,HMMR,HN1,IFI30,INHBA,KIAA0101,KIF11,KIF20A,KIF23,KIF2C,KIFC1,LRP8,MAD2L1,MCM4,MELK,MKI67,MMP13,MMP1,MMP3,MYBL1,MYBL2,NCAPH,N…
25	2544	199	90	0.452261	0	ABCG1,ABHD2,AGR2,AKR7A3,ANKRD50,ANXA9,AP1M2,AREG,ASPM,ASPN,BCAS4,BIK,BUB1,CA12,CCDC74B,CDH11,CDS1,CELSR1,CEP55,CISH,CKS2,COL1A1,COL5A1,COL5A2,COX6C,CXXC5,DNAJA4,DOPEY2,EEF1A2,ERBB3,EVL,F2R,FAAH,FAP,FGD3,FN1,FOXA1,FXYD3,GATA3,GJB2,GPRC5A,HIST1H2BD,HPN,HSPB1,IGF1R,INHBA,KIAA0101,KIF23,KIF3B,KRT18,KRT19,KRT8,MAPK13,MATN3,MELK,MFAP2,MKI67,MMP13,MTL5,NAT1,NEBL,NEK2,NUAK2,PBX1,PCSK6,PLA2G10,POSTN,PRLR,…
26	2544	252	116	0.460317	0	ADAM8,ADAMDEC1,AIM1,ANLN,AP1M2,AQP9,ASPM,ATAD2,AURKA,BIRC5,BLM,BRIP1,BUB1,CCNA2,CCNB2,CCNE1,CCNE2,CDC20,CDC25C,CDC6,CDCA3,CDCA8,CDKN3,CEACAM6,CENPA,CENPE,CENPF,CEP55,CHEK1,CIT,CKS2,CXCL10,CXCL11,CXCL9,DIAPH3,DIO1,DOPEY2,DTL,ECT2,EPSTI1,EXO1,FANCA,FN1,FOXA1,FOXM1,GATA3,GJB2,GPRC5A,H2AFX,HIST1H1B,HIST1H1E,HIST1H2AD,HIST1H2BD,HIST2H2BE,HMMR,HN1,IFI30,IFI6,INHBA,ISG15,KIAA0101,KIF11,KIF20A,KIF23,KIF2…
27	2544	270	84	0.311111	4.71333e-08	ABCC8,ANLN,APOBEC3B,ARNT2,ASPM,AURKA,BIRC5,BMPR1B,BSN,BUB1,CCNB1,CCNB2,CCNE2,CDC25C,CDC6,CDCA8,CDKN3,CENPA,CENPE,CENPF,CEP55,CHGA,CHGB,CIT,CKS2,CLGN,COX6C,DACH1,DNAJA4,DTL,ECT2,EEF1A2,ENO2,FOXA1,FOXM1,GJB2,HEBP1,HIST1H2BD,HIST2H2BE,HMMR,HOXB2,IGF1R,IL20,KCNJ3,KCNQ2,KIF20A,KIF23,MAD2L1,MELK,MKI67,MLLT11,MPP3,NEK2,NUAK2,NUSAP1,PBK,PMAIP1,PRC1,PVALB,RAB26,RAD51,RAMP1,RIMS2,RRM2,SLC27A2,SLC39A6,SORD,…
28	2544	246	91	0.369919	3.65263e-13	ABCG1,ANXA9,AP1M2,ARMC1,ASPM,ATAD2,ATP6V0B,ATP6V1C1,AURKA,BCAS4,BIK,BIRC5,BOP1,BRF2,BUB1,CACNG1,CCNB1,CCNB2,CCNE2,CCNF,CDC25C,CDC6,CENPE,CEP55,COX6C,DIO1,DOPEY2,E2F5,EEF1D,FADD,FAM49B,FAP,FN1,FOXA1,GATA3,GJB2,GPRC5A,INHBA,ISG15,KIAA0101,KIF20A,KIF23,KIF2C,KRT18,KRT19,KRT8,LYPLA1,MAD2L1,MAL2,MCM4,MELK,MFAP2,MMP13,MMP1,MRPL13,MTL5,MYBL1,NCOA2,NUAK2,NUDCD1,OVOL2,PKMYT1,POSTN,PRSS8,PTDSS1,PTK2,RAB26,…
29	2544	245	98	0.4	1.11022e-16	ABAT,AGR2,ANLN,ANXA9,AP1M2,ARNT2,ASPN,ATP7B,BAI2,BCAS4,BIK,BUB1,CA12,CDH11,CDKN3,CDS1,CEACAM6,CENPA,CENPF,CEP55,CFB,CISH,CKS2,COL1A1,COL1A2,COL5A1,COL5A2,CRAT,CREB3L4,CRIP1,CST4,CXCL11,DIO1,DOPEY2,DTL,EDN2,ERBB3,FAP,FGD3,FN1,FOXA1,GALNT10,GATA3,GFRA1,GJB2,GPRC5A,HIST1H1B,HIST1H2BD,HPN,INHBA,KIAA0040,KIF20A,KRT18,KRT19,MATN3,MELK,MFAP2,MKI67,MMP13,MMP1,MMP3,MTL5,MUC1,NAT1,NEK2,OVOL2,PBK,PBX1,PGR,P…
30	2544	278	103	0.370504	8.88178e-15	ABAT,ABCA3,ABCC8,ACOX2,AGR2,AGTR1,ANXA9,AP1M2,AP2B1,ARNT2,ASPM,BAI2,BCAS4,BMPR1B,BUB1,CA12,CACNA1D,CACNG1,CCDC106,CCDC74B,CCNE2,CDC25C,CDC6,CELSR1,CELSR2,CENPF,CEP55,CFB,CIT,CKS2,COL1A1,COX6C,CXXC5,DOPEY2,ECM1,EEF1A2,ESR1,FDXR,FGD3,FOXA1,GATA3,GFRA1,GJB2,GPRC5A,HIST1H1B,HIST1H2AD,HIST1H2BD,HMMR,HPN,INHBA,KIAA0101,KIF20A,KIF22,KIF2C,KRT18,KRT19,KRT8,LSR,MATN3,MIF,MKI67,MMP13,MRPS30,MTL5,MYB,NEK2,N…
31	2544	161	68	0.42236	2.70561e-13	ADAM8,ANLN,AP1M2,ASPM,BIRC5,BUB1,CCNB2,CDC20,CDC25C,CDCA8,CDKN3,CEACAM6,CENPA,CENPE,CENPF,CEP55,CHEK1,COL1A1,CRIP1,EDN2,EEF1A2,ESM1,EXO1,FAP,FGG,FN1,FOXA1,FOXM1,GJB2,GPRC5A,HIF1A,HIST1H1B,INHBA,KIF20A,KIF23,KIF2C,LIMK1,MATN3,MIF,MKI67,MMP12,MMP13,MMP1,MMP9,MTL5,MUC1,NEK2,PLA2G10,PLAU,POSTN,RRM2,S100A14,S100P,SCNN1A,SDC1,SLC16A3,SPAG5,SPP1,SULF2,SYT13,THBS2,TJP3,TNNT1,TPX2,TRIP13,UBE2C,UHRF1,WT1
32	2544	276	118	0.427536	0	ACOT7,ADAMDEC1,ANLN,ASPM,ASPN,AURKA,BCAS1,BCAS4,BIK,BIRC5,BRCA2,BRIP1,BUB1,CCNB1,CCNB2,CCNE2,CCNF,CDC20,CDC25C,CDC6,CDCA8,CDH11,CDH1,CDKN3,CDS1,CEACAM6,CENPA,CENPE,CENPF,CEP55,CHEK1,CKS2,COL1A1,COL5A1,COL5A2,CTNND2,DIAPH3,DTL,E2F1,ECT2,ERBB2,EXO1,FAP,FN1,FOXA1,FOXM1,GATA3,GJB2,GPRC5A,GPSM2,H2AFX,HIST1H1B,HIST1H4B,HMMR,HN1,INHBA,KCNK1,KIAA0101,KIF20A,KIF21A,KIF23,KIF2C,KRT19,LSR,MAD2L1,MATN3,MCM4,…
33	2544	214	87	0.406542	1.9984e-15	ADAMDEC1,AGR2,ANLN,AP1M2,ASPM,BCAS1,BIK,BIRC5,BUB1,CCNB2,CCNE2,CDC20,CDC25C,CDCA8,CDKN3,CEACAM6,CENPE,CEP55,CHEK1,CKS2,CLGN,COL5A2,CST4,CXCL11,CXCL9,DTL,EEF1A2,ERBB2,ESM1,EXO1,FN1,FOXA1,FOXM1,GALNT7,GPRC5A,GRB7,HIST1H2BD,HMMR,INHBA,KIAA0101,KIF20A,KIF2C,KRT18,KRT19,KRT8,LASP1,MAD2L1,MCM4,MELK,MKI67,MMP13,MMP1,MTL5,NUAK2,NUSAP1,PBK,PBX1,PLA2G10,PNMT,PRC1,PRLR,PRSS8,QPRT,RACGAP1,RAD51,RPL19,RRM2,S1…
34	2544	240	109	0.454167	0	ANLN,AP1M2,AQP9,ASPM,ASPN,ATAD2,AURKA,BIRC5,BLM,BRCA2,BRIP1,BUB1,CCNA2,CCNB1,CCNB2,CCNE2,CDC20,CDC25C,CDC6,CDCA8,CDH11,CDKN3,CENPA,CENPE,CENPF,CEP55,CHEK1,CHST6,CKAP2,CKS2,COL1A1,COL1A2,COL5A1,COL5A2,CXCL11,DIAPH3,DTL,ECT2,EDN2,ERBB2,EXO1,FAP,FN1,FOXA1,FOXM1,FUT3,GALNT10,GJB2,GPRC5A,GPSM2,GRB7,HIST1H1B,HMMR,HN1,INHBA,KIAA0100,KIAA0101,KIF11,KIF20A,KIF23,KIF2C,KIFC1,MAD2L1,MATN3,MCM4,MELK,MFAP2,MK…
35	2544	133	48	0.360902	3.13307e-07	ADAM8,ADAMDEC1,BIN2,BUB1,CCR2,CD180,CD19,CD37,CD3G,CD74,CR2,CXCL11,CXCL9,CYBA,DAPP1,DIAPH3,EPSTI1,EVI2B,FASLG,GJB2,HCLS1,IGLL1,IKZF1,INHBA,ITGAL,KRT81,LCK,MFAP2,MMP13,MMP3,MMP9,MS4A1,NCKAP1L,NEK2,NUAK2,PIK3CG,POU2AF1,PRC1,PTPN6,PTPRCAP,RAC2,S100P,SLAMF7,SPOCK2,TDO2,TNFSF13B,TRAF1,WNT2
36	2544	296	119	0.402027	0	ADAMDEC1,ADORA2A,ANXA9,AP1M2,ARNT2,BAI2,BCAS1,BCAS4,BIK,BUB1,CA12,CACNG1,CCDC106,CD37,CDH11,CDS1,CEACAM6,CENPF,CEP55,CFB,CISH,CKS2,COL1A1,COL1A2,COL5A1,COL5A2,COX6C,CRIP1,CRIP2,CST4,CXCL11,DOPEY2,ECM1,EDN2,EEF1A2,EIF5A,ERBB3,EVL,F2R,FAAH,FAP,FGD3,FN1,FOXA1,FXYD3,GATA3,GFRA1,GJA1,GJB2,GPRC5A,GRP,HDGF,HIST1H2AD,HIST1H2BD,HPN,IER3,IL20,INHBA,KCNJ3,KIF23,KRT18,KRT19,MAPK13,MATN3,MCM4,MFAP2,MKI67,MMP1…
37	2544	276	124	0.449275	0	ACOT7,ADAM8,ADAMDEC1,AGR2,AIM2,ANLN,APOBEC3B,APOC1,AQP9,ASPM,ATAD2,AURKA,BIRC5,BRCA2,BUB1,CALML5,CCNA2,CCNB1,CCNB2,CCNE2,CDC20,CDC25C,CDC6,CDCA8,CDKN3,CEACAM6,CENPA,CENPE,CENPF,CEP55,CHEK1,CKS2,COL1A1,COL5A2,CP,CXCL10,CXCL11,DIAPH3,DKK1,DTL,ECT2,EDN2,EPSTI1,EXO1,FADS2,FAP,FGG,FN1,FOXA1,FOXM1,FUT3,GALE,GJB2,GPRC5A,HIST1H1B,HMMR,HN1,IFI30,INHBA,ISG15,KCNK1,KIAA0101,KIF20A,KIF23,KIF2C,KIFC1,KRT18,KR…
38	2544	272	125	0.459559	0	ACOT7,ADAMDEC1,AGR2,ANLN,ANXA9,AP1M2,ARNT2,ASPM,AURKA,BCAS4,BIRC5,BLM,BUB1,CA12,CCNA2,CCNB1,CCNB2,CCND1,CCNE2,CDC20,CDC25C,CDC6,CDCA3,CDCA8,CDH1,CDKN3,CEACAM6,CENPA,CENPE,CENPF,CEP55,CHEK1,CIT,CKS2,CLGN,COX6C,CXXC5,DIAPH3,DTL,ECT2,EEF1A2,ELOVL2,EVL,EXO1,FN1,FOXA1,FOXM1,FXYD3,GATA3,GDF15,GFRA1,GJB2,GPRC5A,HIST1H1B,HIST1H2BD,HMMR,HN1,HSPB1,IL20,IRX5,KCNJ3,KIAA0101,KIF11,KIF20A,KIF22,KIF23,KIF2C,KIF…
39	2544	296	142	0.47973	0	ABCC5,ACOT7,ADAM8,ADORA2A,ANLN,ANXA9,ASPM,ATAD2,AURKA,BCAS4,BIK,BIRC5,BRCA2,BRIP1,BUB1,CA12,CCNA2,CCNB1,CCNB2,CCNE2,CDC20,CDC25C,CDC6,CDCA3,CDCA8,CDH1,CDKN3,CEACAM6,CENPA,CENPE,CENPF,CEP55,CHAF1B,CHEK1,CKS2,COL1A1,COL5A1,COL5A2,COX6C,CRIP1,CTNND2,CXCL11,DIAPH3,DOPEY2,DTL,ESM1,EXO1,EZH2,FANCA,FAP,FGD3,FN1,FOXA1,FOXM1,FRK,GATA3,GFRA1,GJB2,GPRC5A,HIST1H1B,HIST1H2BD,HMMR,HN1,HSPB1,IL20,INHBA,IRX5,ISG…
40	2544	279	133	0.476703	0	ADAMDEC1,AGR2,ANLN,ANXA9,AP1M2,ARNT2,ASPM,ATAD2,BCAS4,BIK,BIRC5,BRIP1,BUB1,CA12,CACNG1,CAP2,CCNB1,CCNB2,CCNE2,CDC20,CDC25C,CDC6,CDCA8,CDH11,CDKN3,CENPA,CENPE,CENPF,CEP55,CFB,CHEK1,CISH,CKS2,COL1A1,COL5A1,COL5A2,CRAT,CREB3L4,CYP4B1,DIAPH3,DOPEY2,DTL,ECT2,EDN2,ERBB3,ESR1,EXO1,FAP,FGD3,FN1,FOXA1,GALNT10,GATA3,GFRA1,GJB2,GPRC5A,HIST1H1B,HMMR,HN1,HPN,INHBA,KIAA0040,KIAA0101,KIF20A,KIF23,KIF2C,KIFC1,KL…
41	2544	112	43	0.383929	1.75454e-07	ANLN,ART3,BUB1,CCNE2,CDC20,CKAP2,CKS2,CXCL11,DSC2,FN1,FXYD3,FXYD5,GJB2,GPI,GPSM2,HIST1H1B,HMMR,HPN,HRASLS,INHBA,KIAA0101,KIF20A,KIF23,KIF2C,KRT16,LSR,MAPK13,MELK,MFAP2,MKI67,MMP13,NEK2,PRC1,PTTG1,SDC1,SPAG5,TACC3,TDO2,TPX2,TSTA3,UBE2C,UHRF1,ZNF146
42	2544	262	94	0.358779	1.20037e-12	ADAM8,ADAMDEC1,ANLN,AP1M2,ASPM,BBC3,BCAS4,BIK,BIRC5,BUB1,CACNG1,CCNB1,CCNB2,CCNE2,CDC25C,CDC6,CDCA8,CDKN3,CEACAM6,CENPA,CENPF,CEP55,CHEK1,CIT,CKS2,COL1A1,COL5A1,CRIP1,CXCL11,CXCL9,DOPEY2,DTL,EEF1A2,ETV7,FN1,FOXA1,FOXM1,GALE,GATA3,GJB2,GPRC5A,HIST1H1B,HIST1H2AD,HIST1H2BD,HMMR,HN1,IFI30,INHBA,KIAA0101,KIF20A,KIF23,KIF2C,KRT19,LSR,MELK,MIF,MKI67,MMP13,MMP1,MMP9,MTL5,MUC1,MYOD1,NEK2,NUAK2,NUSAP1,PBK,…
43	2544	242	114	0.471074	0	ADAM8,ADAMDEC1,ANLN,APOBEC3B,AQP9,ASPM,ATAD2,AURKA,AURKB,BIRC5,BLM,BRCA2,BRIP1,BUB1,CCNA2,CCNB1,CCNB2,CCNE2,CDC20,CDC25C,CDC6,CDCA3,CDCA8,CDKN3,CDT1,CEACAM6,CENPA,CENPE,CENPF,CEP55,CHEK1,CIT,CKS2,COL1A1,CXCL10,CXCL11,CXCL9,DIAPH3,DIO1,DNMT3B,DTL,E2F1,ECT2,ERBB2,EXO1,FANCA,FN1,FOXA1,FOXM1,GJB2,GPRC5A,GPSM2,GRB7,H2AFX,HIST1H1B,HIST1H2BD,HMMR,HN1,INHBA,ISG15,KIAA0101,KIF11,KIF20A,KIF23,KIF2C,KIFC1,L…
44	2544	284	91	0.320423	2.58352e-09	ADAM8,AKT1,ANLN,ANXA9,AP1M2,APH1A,BCAS1,BCAS4,BIRC5,BUB1,CA12,CACNG1,CCR7,CDIPT,CDKN3,CEACAM6,CENPF,CEP55,COL5A2,CORO1A,CST4,CTSB,CTSD,DAK,FN1,FOXA1,GALK1,GPRC5A,GRN,HIST1H2BD,HN1,HPN,IGFBP4,INHBA,INPPL1,ISG15,ITGAL,KIF20A,KIF23,KRT18,KRT19,KRT8,LSR,MAP2K2,MAPK13,MATN3,MFAP2,MKI67,MMP1,MMP2,MMP3,MTX1,MUC1,MYD88,NEK2,NUAK2,NUMA1,NUSAP1,PFKL,PGF,PKMYT1,PKN1,PLAUR,POSTN,PRKCSH,PTPN6,RGL2,RNPEP,RRM2,…
45	2544	284	132	0.464789	0	ACOT7,ADAMDEC1,ANLN,AP1M2,APOBEC3B,AQP9,ASPM,ATAD2,AURKA,BCAS1,BCAS4,BIRC5,BLM,BRCA2,BRIP1,BUB1,CCNA2,CCNB1,CCNB2,CCNE1,CCNE2,CCNF,CDC20,CDC25C,CDC6,CDCA3,CDCA8,CDH11,CDH1,CDKN3,CEACAM6,CENPA,CENPE,CENPF,CEP55,CHEK1,CIT,CKS2,COL1A1,COL5A1,COL5A2,CYP3A4,CYP3A5,DIAPH3,DNAJA4,DTL,ECM1,ECT2,EEF1A2,ESM1,EXO1,FAP,FN1,FOXA1,FOXM1,FRK,FXYD3,GJB2,GPRC5A,GPSM2,GRB7,HIST1H1B,HMMR,HN1,INHBA,KCNK1,KIAA0101,KI…
46	2544	174	88	0.505747	0	ADAM8,ADAMDEC1,ANLN,ANXA9,AQP9,ASPM,ASPN,AURKA,BCAS1,BCAS4,BIRC5,BUB1,CACNG1,CCNB1,CCNB2,CCNE2,CDC25C,CDC6,CDCA8,CDKN3,CEACAM6,CENPA,CENPE,CENPF,CEP55,CHEK1,CKS2,COL1A1,COL5A2,CXCL11,DTL,FAP,FN1,FOXA1,FOXM1,FXYD3,GJB2,GPRC5A,HMMR,HN1,IFI30,INHBA,KIF20A,KIF23,KIF2C,KRT19,KRT8,LSR,MATN3,MCM4,MELK,MFAP2,MGAT4A,MKI67,MMP13,MMP1,MMP3,MMP9,NEK2,NUSAP1,PBK,PLAUR,PLAU,POSTN,PRC1,PRLR,PTPRJ,PTTG1,RAB31,RA…
47	2544	13	1	0.0769231	0.920946	STC2
48	2544	14	3	0.214286	0.463462	ANXA9,CA12,CGB1
49	2544	25	10	0.4	0.0073883	ACOX2,COL14A1,CYP4B1,DACH1,FOXA1,PLAT,PTPRT,SEMA3C,TCN1,THBS4
50	2544	24	9	0.375	0.0173108	CA3,ENPP2,FABP4,GSTM5,KRT13,PDZK1,PLAT,TCN1,TFPI2
51	2544	145	57	0.393103	6.46768e-10	ACTG2,ADAMTS1,ADM,ADRB2,ALDH1A3,ANXA1,AQP7,BBOX1,BCL11A,BMP6,BNC1,CAV1,CAV2,CDO1,CES1,CHL1,CNGA1,CNN1,CX3CL1,CXCL1,CYP39A1,EGFR,FABP7,FGFBP1,GSTA2,ID4,KIT,KLK6,KLK7,KLK8,KRT13,KRT14,KRT17,KRT5,LDHB,LPL,LY6D,MIA,MME,OXTR,PCOLCE2,PDK4,PLA2G4A,PPP2R2B,PROM1,PROS1,PSAT1,PTX3,RBP4,RGS2,ROPN1,S100B,SFRP1,SGK2,SOX10,TFPI2,TTYH1
52	2544	206	70	0.339806	1.24087e-08	ACTG2,ALDH1A3,ANXA1,ANXA3,AQP7,BBOX1,BNC1,CA3,CAV1,CAV2,CDO1,CES1,CHL1,CLEC3B,CNN1,CRYAB,CXCL1,EGFR,EGR1,FGFBP1,FOXC1,FXYD1,GABRP,GRAMD3,HBA2,HOXA5,ID4,IGFBP6,IL6,KIT,KLK6,KLK7,KLK8,KRT14,KRT17,KRT5,LEPR,LIPE,LPL,MEIS2,MIA,MME,NDRG2,NFIB,NTRK2,OGN,OXTR,PCOLCE2,PDK4,PDLIM3,PLA2G4A,PLAGL1,PPARG,PROS1,PTGS2,PTN,PTX3,RBP4,RGS2,RND3,ROPN1,S100B,SERPINB5,SFRP1,SOX10,TFPI2,TF,TIMP4,TTYH1,WASF3
53	2544	24	9	0.375	0.0173108	AGR2,AGTR1,DACH1,FOXA1,KCNJ3,PDZK1,PRKAA2,XBP1,ZNF91
54	2544	22	7	0.318182	0.0796335	AGTR1,CALML5,GJA1,MUC1,PDE6B,PTPRT,UGT2B10
55	2544	16	7	0.4375	0.0140388	CRYM,DCD,SCGB1D2,SCGB2A1,SCGB2A2,TFAP2B,UGT2B10
56	2544	15	6	0.4	0.0360725	CFB,GRB14,KLK12,KLK13,LCN2,TCN1
57	2544	220	68	0.309091	1.13677e-06	ANXA3,AQP7,ATF3,BBOX1,CA3,CALML5,CDH19,CDO1,CES1,CHL1,CLEC3B,CNGA1,CRABP1,CYP39A1,DCD,DEFB1,DSG3,DUSP1,EGFR,EGR1,EGR2,F3,FABP7,FGFBP1,FOLR1,FOXC1,FXYD1,GSN,GSTA2,HBA2,HOXA5,ID4,KIT,KLK5,KLK6,KLK7,KRT14,KRT17,KRT5,LCN2,LY6D,MIA,MME,NDRG2,NFIB,NTRK2,OXTR,PDK4,PDLIM3,PIP5K1B,PROM1,PTGS2,RBP4,ROPN1,S100B,SERPINB5,SFRP1,SGK2,SLPI,SOD3,SOX10,TF,TIMP4,TRIM29,TRIM2,TTYH1,UGT2B10,VLDLR
58	2544	68	38	0.558824	1.46649e-12	ART3,BCL11A,BIRC3,CCL13,CCL18,CCL2,CCR7,CD247,CD2,CD48,CDH19,CP,CRABP1,CXCL1,FZD9,GSTA2,GZMB,IL1R2,KLK6,KRT16,KRT6A,KYNU,LAMP3,LCK,LTB,PLCG2,PROM1,PTPRC,PTX3,ROPN1,S100A8,S100A9,SELE,SLAMF7,STAC,TTYH1,UBD,UGT8
59	2544	56	29	0.517857	7.00219e-09	ARL4C,CALML5,CCNA1,CDH19,CDH3,DPYSL3,DSC3,DSG3,FABP7,FBN1,FZD9,KHDRBS3,KLK6,KLK7,KLK8,KRT16,LCN2,LOX,LY6D,MIA,MMP2,NPR3,PROM1,ROPN1,S100A2,SERPINB5,SOX10,TTYH1,WNT2
60	2544	15	8	0.533333	0.00189557	DSG3,FOXC1,KLK10,KRT6A,KRT7,LAMP3,PSAT1,S100A2
61	2544	131	36	0.274809	0.00359904	ACSL1,ADM,AMPD1,ANXA1,AQP7,CA3,CAV2,CDO1,CHL1,CLEC3B,CXCL1,CYP39A1,CYP3A5,DCD,DCN,DEFB1,EFEMP1,EGFR,EGR1,FABP7,GPX3,GSN,GSTP1,HBA2,ID4,LEPR,LPL,MEST,MME,OGN,PCOLCE2,PDK4,PTGER3,PTX3,RGS2,UGT2B10
62	2544	17	10	0.588235	0.000173418	CD52,KCNK1,LUM,MMP2,S100A8,SELE,TFAP2B,TNFRSF11B,VCAM1,WNT2
63	2544	22	10	0.454545	0.0024383	AGTR1,CCDC74B,CYP4B1,DACH1,GLI3,PDZK1,PGR,SERPINA3,STC2,TFAP2B
64	2544	23	14	0.608696	4.77818e-06	BCL11A,CHI3L2,CRABP1,CYB5R2,FABP7,FOXC1,GPRIN2,GRHL1,KLK6,KLK8,KRT23,LCN2,ROPN1,SOX10
65	2544	34	13	0.382353	0.003763	AGR2,AGTR1,DUSP4,FMO5,GFRA1,MYB,NTN4,PGR,PTPRT,SCUBE2,STEAP1,TCN1,TFAP2B
66	2544	24	11	0.458333	0.00136857	AIF1,AMPD1,BIRC3,C3,CD1C,CD69,PDZK1,PLCG2,POU2AF1,PTGER4,RASGRP2
67	2544	50	21	0.42	5.21418e-05	ART3,BBOX1,CDH3,CNGA1,CP,CRABP1,DCD,DEFB1,FOLR1,FOXC1,KCNN4,KRT6A,KRT6B,LCN2,MIA,PADI2,PROM1,PTX3,RARRES1,S100A8,S100A9
68	2544	12	0	0	1	NA
69	2544	11	2	0.181818	0.606067	AGTR1,SERPINI1
70	2544	33	15	0.454545	0.000212628	AQP9,CD52,CD74,HLA-A,HLA-B,HLA-C,HLA-F,IFIT1,ISG20,LTB,MX1,PSMB10,PSMB8,SLAMF7,TAP1
71	2544	12	0	0	1	NA
72	2544	72	32	0.444444	1.29465e-07	ABAT,ABCC8,AGR2,ANXA9,BAIAP3,BCAS1,CA12,CCDC74B,CEACAM6,CLGN,DACH1,ERBB4,ESR1,FBP1,FOXA1,GATA3,GFRA1,GLI3,GPR160,HPN,KCNJ3,KIAA1467,NAT1,RAB27B,SCNN1A,SLC39A6,SPDEF,STC2,TBC1D9,TSPAN13,VAV3,XBP1
73	2544	51	17	0.333333	0.00527046	ART3,CALML5,CHI3L2,CLDN10,CRABP1,DSG3,FOXC1,FZD9,IMPA2,LY6D,MAD2L1,PCDH8,PKP1,PSAT1,PTPLA,ROPN1,UBD
74	2544	71	31	0.43662	3.3044e-07	ART3,BCL11A,CALML5,CCNA1,CDH3,COL9A3,CXADR,DSC3,DSG3,FOXC1,FUT3,HMMR,HSPA4L,IL27RA,KCNN4,KLK6,KRT16,KRT6A,KRT81,LY6D,MIA,PCDH8,PROM1,ROPN1,S100A14,S100A2,SERPINB5,SLC16A1,SOX11,STAC,UGT8
75	2544	135	38	0.281481	0.00178438	ADAMTS1,ADD3,AKAP12,AOC3,AQP7,BBOX1,CA3,CAV1,CDO1,CHL1,CNN1,EGR1,EPB42,FGFBP1,FXYD1,GSN,HBA2,HOXA5,KLK6,LIPE,LPL,MIA,MME,NTRK2,OGN,OXTR,PCOLCE2,PDK4,PPARG,PROS1,PTN,RBP4,S100B,SGK2,TCN1,TFPI2,TIMP4,TTYH1
76	2544	13	4	0.307692	0.186171	CEACAM6,LRP2,MUC1,S100A14
77	2544	92	25	0.271739	0.0157681	ANXA1,AOC3,AQP7,CA3,CAV1,CDO1,CES1,CYP3A5,FGFBP1,GPD1,GPX3,HBA2,IGFBP6,IL6,ITGA7,LIPE,LPL,NPR1,PCOLCE2,PLA2G4A,PPARG,RBP4,S100B,SGK2,TIMP4
78	2544	22	9	0.409091	0.00920797	CA12,CACNG1,CCND1,MMP3,PGR,SCUBE2,SIAH2,SPDEF,SPP1
79	2544	81	35	0.432099	8.03912e-08	AREG,BBOX1,BCL11A,CLDN10,COL17A1,CX3CL1,CXCL1,CYP39A1,DCD,DENND2A,DSG3,EDN1,EGR2,EGR3,F3,FABP7,FOXC1,KLK5,KLK6,KLK7,KLK8,KRT14,KRT17,KRT23,KRT5,KRT6A,MIA,NFIB,OXTR,PDK4,PLA2G4A,RBP4,RGS2,TFPI2,TRIM29
80	2544	19	9	0.473684	0.0028375	AGR2,ANXA9,CA12,FBP1,FOXA1,GPR160,RAB27B,SCNN1A,SPDEF
81	2544	29	13	0.448276	0.000659808	ABCC8,ANXA9,BCAS1,CA12,CLGN,CRIP1,DIO1,DUSP4,FBP1,FOXA1,GFRA1,SCNN1A,SPDEF
82	2544	26	8	0.307692	0.0750182	ABAT,CYP4B1,FMO5,GRP,IL6ST,LRP2,SLC40A1,UGT2B10
83	2544	248	70	0.282258	2.60748e-05	ACADM,ACOX2,AGR2,ALDH3A2,APOD,AQP7,ATF3,BTD,CA12,CAV2,CCNDBP1,CHL1,CHPT1,CLK1,CROT,CXCL12,CYP3A5,DACH1,DCN,EEF1A1,EGR1,ELOVL5,ERBB4,FBP1,FBXO3,FOS,FOXA1,GLRB,GPR160,GSN,GSTM3,GSTM5,HBA2,HBP1,HSPB8,IDI1,IGFBP6,IL6,ITPR1,KLF4,KLHDC2,LAMA3,LIPA,MME,MYB,MYRIP,OGN,OMD,PCBP2,PCOLCE2,PIGH,PIP5K1B,PRDX3,RNASE4,RTN4,SDHB,SEPP1,SERPINI1,SESN1,SGK2,SLC39A6,SPDEF,SUCLG2,TBC1D9,TCN1,TFF3,TFPI2,UBE2B,UBE2Q2,XB…
84	2544	79	32	0.405063	1.63591e-06	ADAMTS1,ANXA1,ANXA3,ATF3,CD69,CX3CL1,CXCL1,CYR61,DUSP1,EGR1,EGR2,EGR3,FABP7,FGFBP1,FOSB,FOS,GPD1,GSTA2,HBA2,ID4,IL6,KIT,NDRG2,NR4A1,PROM1,PSAT1,PTGS2,RGS2,RND3,SFRP1,SNCA,TFPI2
85	2544	44	21	0.477273	4.63558e-06	AGR2,ANXA9,BCAS1,CA12,CEACAM6,DACH1,ESR1,FBP1,FOXA1,GATA3,GFRA1,GPR160,HPN,NAT1,NQO1,RAB27B,SPDEF,TBC1D9,TBX3,TFF3,XBP1
86	2544	236	74	0.313559	2.07157e-07	ABCG2,ACTG2,ADAMTS1,AGTR1,AKAP12,ANXA1,AOC3,AQP7,BMP6,BNC1,CA3,CAV1,CAV2,CD200,CDH19,CDO1,CHL1,CLEC3B,CNN1,COL17A1,CRYAB,CXCL12,CYP39A1,CYP3A5,DCN,EDNRB,EFEMP1,EGR1,EGR3,ENPP2,FAM107A,FGFBP1,FXYD1,GABRP,ID4,IGFBP6,KIT,KLK10,KLK5,KLK6,KLK8,KRT13,KRT14,KRT5,LAMA3,LDB2,LEPR,LIPE,LPL,MFAP4,MIA,MME,NDRG2,NPR1,NTRK2,OGN,OXTR,PCOLCE2,PDK4,PDLIM3,PLA2G4A,PPARG,PROS1,PTGS2,PTX3,RBP4,RGS2,RND3,ROPN1,S100B,…
87	2544	35	11	0.314286	0.0348919	ABCC8,AQP3,CHAD,ESR1,FMO5,GLUL,HPN,PGR,UGT2B10,WFDC2,ZMYND10
88	2544	243	61	0.251029	0.00226493	ACAA2,ACADM,ACSL1,ADRB2,AGTR1,ANXA1,AQP7,ATF3,BNC1,BTD,CA3,CAV2,CCNC,CCNDBP1,CCNG2,CHL1,CPB1,EEF1A1,EGR1,ENPP2,F3,FBXO3,FGFBP1,FXYD1,GLRB,GSN,GULP1,HBP1,IDI1,IGFBP6,IL6,ITPR1,KIT,KLF4,LAMA3,LIPA,MME,OGN,PCOLCE2,PDZK1,PIP5K1B,PPP2CB,PRDX3,PTGER4,PTX3,RASA1,RHOA,RNASE4,RND3,RTN4,SDHB,SEPP1,SERPINI1,SESN1,SGK2,ST13,TCN1,TFPI2,TIMP4,TSC22D1,UBE2Q2
89	2544	11	3	0.272727	0.307448	AREG,MMP3,TCN1
90	2544	11	7	0.636364	0.000922831	BCL11A,CLDN10,GRB14,KLK10,KRT6A,LIPG,ROPN1
91	2544	188	59	0.31383	3.32998e-06	ACTG2,ADM,ADRB2,AMY2B,ANXA1,AQP7,BMP6,BNC1,CA3,CAV1,CAV2,CDKN2C,CDO1,CES1,CNGA1,CX3CL1,CXCL1,CYP39A1,DUSP6,EGFR,ENPP2,FABP7,FGFBP1,FZD9,GMNN,GSTA2,GSTA3,HBA2,HOXA5,ID4,IFRD1,KCNS1,KIT,LDHB,LGALS4,LPIN1,LPL,MEST,MIA,MME,NDRG2,NMT2,OXTR,PCOLCE2,PDK4,PLA2G4A,PPARG,PSAT1,PTX3,RBP4,ROPN1,S100B,SFRP1,SLPI,TFPI2,TF,TTYH1,UGT8,WASF3
92	2544	13	6	0.461538	0.0169979	ANXA9,CFB,CP,CRIP1,SERPINA3,STC2
93	2544	243	88	0.36214	3.50153e-12	ADAMTS1,ADH1B,AKAP12,ALDH1A3,ANGPTL4,ANXA1,AOC3,AQP7,ATF3,BMP6,C3,CALD1,CAV1,CAV2,CCL13,CD200,CD36,CD40,CD69,CDO1,CLEC3B,COL4A2,CXCL1,DCN,DDR2,DUSP1,EDN1,EDNRB,EGR1,EGR2,ENPP2,FABP4,FABP5,FABP7,FAM107A,FGF7,FGFBP1,FOXC1,FXYD1,GMFG,GPD1,GPX3,GSTA2,GSTP1,GULP1,GYPC,HBA2,ID4,IGFBP6,IL6,KIT,LDB2,LEPR,LEP,LIPE,LPL,LY6D,MFAP4,MME,MRAS,NFIB,NMT2,NPR1,OGN,PCOLCE2,PLA2G4A,PLAGL1,PPARG,PROM1,PTGER4,PTGIS,P…
94	2544	28	13	0.464286	0.000433964	ABCC8,AGR2,ARNT2,ESR1,FBP1,FOXA1,GFRA1,GJA1,PGR,PTPRT,SCUBE2,SERPINA5,STK32B
95	2544	195	58	0.297436	2.43559e-05	ACTG2,AMY2A,AMY2B,ANXA1,AQP7,CA3,CAV1,CAV2,CDKN2C,CDO1,CLEC3B,CNGA1,CRABP1,CXCL1,CYP39A1,CYP3A4,CYP3A5,EGFR,EGR3,EPB42,FABP7,FGFBP1,FOLR1,FXYD1,GSTA2,HOXA5,ID4,IGFBP1,IGFBP6,KIT,KLK8,LDHB,LPIN1,LPL,ME1,METTL7A,MIA,MME,NDRG2,NFIB,NMB,NMT2,NTRK2,PCOLCE2,PDK4,PLA2G4A,PSAT1,RBP4,ROPN1,S100B,SFRP1,SLPI,SNCG,SOX10,TF,TRIM2,TTYH1,WASF3
96	2544	23	12	0.521739	0.00018219	ADM,BCL11A,FABP7,FGFBP1,GSTA2,KLK10,KRT16,PTX3,ROPN1,SFRP1,SLPI,UGT8
97	2544	26	5	0.192308	0.499578	AQP7,CA3,CYP3A5,MPP3,TFPI2
98	2544	117	39	0.333333	3.28057e-05	ADAMTS1,ADM,ADRB2,ANXA1,AQP7,ART3,CA3,CDH19,CDKN2C,CDO1,CES1,CNN1,CXCL1,EGFR,EGR1,FABP7,FGFBP1,FOLR1,GSTA2,GSTA3,HBA2,IGFBP6,IL6,LDHB,LPL,MET,MME,NFIB,PCOLCE2,PDK4,PLA2G4A,PSAT1,PTGS2,PTX3,RBP4,RGS2,ROPN1,S100B,SFRP1
99	2544	119	37	0.310924	0.000260047	ADRB2,ANXA3,APOD,AQP7,BMP6,CAV1,CAV2,CDH19,CDO1,CES1,CHL1,CLDN10,CRYAB,CYP3A5,EPB42,F3,FXYD1,GPD1,GPX3,GSTA2,HOXA5,IGFBP6,KLF4,KRT17,KRT5,LEPR,LIPE,MME,OXTR,PCOLCE2,PDK4,PPARG,PTX3,RBP4,SLPI,TFPI2,TIMP4
100	2544	113	35	0.309735	0.000407907	ADM,ADRB2,AOC3,AQP7,CA3,CAV1,CDO1,CES1,CXCL1,CYP3A5,FABP5,FABP7,FGFBP1,GPD1,GPX3,GSTA2,HBA2,ITGA7,LIPE,LPL,NDRG2,NPR1,PCOLCE2,PLA2G4A,PPARG,PTGS2,PTX3,RBP4,ROPN1,S100B,SGK2,SOD3,TIMP4,TTYH1,WASF3
101	2544	84	27	0.321429	0.000959695	ACSL1,AOC3,AQP7,BMP6,CA3,CAV1,CDO1,CES1,EGR1,EPB42,GPD1,GPX3,HBA2,ITGA7,LIPE,LPL,MME,NPR1,NRG1,PCOLCE2,PDK4,PLA2G4A,PPARG,RBP4,S100B,SGK2,TIMP4
102	2544	107	28	0.261682	0.0184289	ADRB2,AOC3,AQP7,CA3,CAV1,CDO1,CES1,CYP3A5,EPB42,FABP7,GPD1,GPX3,GSTA2,HBA2,ITGA7,KLF4,LIPE,LPL,NPR1,PCOLCE2,PDK4,PLA2G4A,RBP4,ROPN1,S100B,SGK2,SOD3,TIMP4
103	2544	15	7	0.466667	0.00929934	AGTR1,CHPT1,GSTM3,HEBP1,NELL2,NPY1R,PDZK1
104	2544	271	93	0.343173	2.7944e-11	ACADSB,AGR2,AGTR1,APOD,AQP7,AREG,BCL2,BMP4,BTG2,CA12,CA3,CES1,CHL1,CIRBP,CLEC3B,CNN1,CPE,CYP4B1,DCD,DNALI1,DUSP1,EGF,EGR1,EGR3,ERBB4,F3,FMO5,FOSB,FOS,FOXA1,FXYD1,GATA3,GFRA1,GLRB,GPD1,GPR160,GRP,GSN,GSTM1,GSTM3,GSTM5,HBA2,HOXA5,IGF1R,IGFBP2,IRS1,KCNJ3,KIAA1324,KLF4,LAMA3,LDB2,LRIG1,LRP2,MAPT,MME,MSX2,MYB,NBEA,NPY1R,NTN4,OGN,OXTR,PDE8B,PDLIM3,PDZK1,PLAT,PLEKHA6,PTN,PTPRT,RBP4,RERG,RNASE4,S100B,SCG…
105	2544	87	34	0.390805	2.07078e-06	ADAMTS1,ADH1B,ANXA1,ANXA3,ATF3,BCL11A,CAV1,CD69,CX3CL1,CYR61,DUSP1,EGR1,EGR2,EGR3,FABP7,FGFBP1,FOLR1,FOSB,FOS,FOXC1,GSTA2,GSTA3,ID4,IL6,KIT,LEPR,MME,PSAT1,PTGS2,RGS2,RND3,SFRP1,SNCG,TTYH1
106	2544	29	14	0.482759	0.000156002	BNC1,CRABP1,CXCL1,FABP7,FZD9,GSTA2,KCNN4,LY6D,PSAT1,PTX3,ROPN1,S100A2,SOX10,TTYH1
107	2544	27	13	0.481481	0.000277213	BCL11A,BIRC3,CD69,FABP7,GABRP,IL7R,MIA,PLAC8,POU2AF1,PSAT1,RARRES1,ROPN1,RUNX3
108	2544	86	33	0.383721	4.65955e-06	ART3,BCL11A,CDH19,CHI3L2,CP,CRABP1,CYB5R2,FOXC1,FZD9,HSPA4L,KLK6,KLK8,KRT16,KRT6A,KRT86,LMO4,LY6D,MIA,MLLT11,MMP12,PLEKHB1,PROM1,PSAT1,PTPLA,RAD54L,ROPN1,S100A2,S100A7,S100A8,S100A9,SOD2,STAC,XRCC2
109	2544	13	4	0.307692	0.186171	AGTR1,DACH1,KCNJ3,PDZK1
110	2544	118	37	0.313559	0.000215431	ACSL1,ACTG2,ADM,ANXA1,AQP7,BNC1,CA3,CAV1,CAV2,CDH1,CDKN2C,CDO1,CRABP1,EGFR,FABP7,FGFBP1,HBA2,ID4,KCNS1,KIT,LDHB,LPIN1,LPL,MME,MYC,OXTR,PDK4,PLA2G4A,PPARG,PTX3,RGS2,ROPN1,S100B,SFRP1,TTYH1,VLDLR,WASF3
111	2544	11	1	0.0909091	0.883173	KCNK1
112	2544	47	22	0.468085	4.1338e-06	ABCC8,AGR2,ANXA9,CA12,CLGN,CPB1,DNALI1,ERBB4,ESR1,FBP1,FOXA1,GATA3,GFRA1,GPR160,INPP4B,LIN7A,NAT1,SCUBE2,SPDEF,STC2,TBC1D9,XBP1
113	2544	28	6	0.214286	0.376321	AMY2A,ART3,CHGA,CHGB,GSTA3,PSAT1
114	2544	43	19	0.44186	5.08221e-05	BCL11A,CASP1,CCL13,CD163,CD3G,CD48,CSTA,CTSS,CXCL1,FABP7,FGL2,FOXC1,IL1B,KLK8,KLRD1,LY6D,RARRES1,S100A8,S100A9
115	2544	11	1	0.0909091	0.883173	SERPINA6
116	2544	111	26	0.234234	0.076542	ADM,AQP7,CAV2,CDKN2C,CES1,CLEC3B,CRYAB,CSTA,CYP3A5,DENND2A,FGFBP1,FXYD1,FZD9,GMNN,ID4,IGFBP6,LDHB,LDLR,LEPR,ME1,MEST,NMB,PCOLCE2,RBP4,S100B,TFPI2
117	2544	178	36	0.202247	0.215356	ADM,ALDH1A3,ANXA1,AQP7,BNC1,CAV1,CAV2,CDKN2C,CDO1,CNN1,CSTA,CYP39A1,EGFR,FABP5,FABP7,FADS1,FGFBP1,FZD9,GMNN,ID4,IGFBP6,LDHB,LPIN1,MCCC1,ME1,MME,NMT2,PCOLCE2,PLA2G4A,PSAT1,PTPLA,S100B,SERPINA6,SFRP1,TFPI2,VLDLR
118	2544	33	10	0.30303	0.0545071	ART3,BCL11A,CLDN10,CRABP1,FABP7,FZD9,PSAT1,ROPN1,STAC,UGT8
119	2544	15	4	0.266667	0.268333	C8orf4,GLRB,HOXB2,SERPINA6
120	2544	33	17	0.515152	1.03534e-05	AGR2,ANXA9,BCAS1,CA12,CLGN,DNALI1,FASN,FOXA1,GATA3,GFRA1,NAT1,SCNN1A,SPDEF,TFF1,TFF3,VAV3,ZMYND10
121	2544	40	13	0.325	0.0172575	ABCC8,AGR2,CA12,FBP1,FOXA1,GFRA1,GLI3,HMGCS2,MAPT,PGR,PIP,SCGB2A1,TFAP2B
122	2544	20	9	0.45	0.00435574	ABCC8,AGR2,AREG,GLI3,KIAA1324,PGR,PPP2R2B,RUNX1,SCUBE2
123	2544	184	60	0.326087	6.67856e-07	ADAMTS1,ALDH1A3,AMY2A,AMY2B,AQP7,ATF3,BBOX1,CA3,CDH19,CES1,CHL1,CNGA1,CNN1,CXCL1,CYP39A1,EGFR,EGR1,EPB42,F3,FABP7,FGFBP1,FOLR1,FXYD1,GSN,GSTA2,HBA2,HOXA5,ID4,KIT,KLK5,KLK6,KLK7,KLK8,KRT14,KRT17,KRT5,LEPR,LY6D,MET,MIA,MME,NDRG2,NFIB,NTRK2,OXTR,PDK4,PROM1,PTGS2,RBP4,ROPN1,S100B,SERPINB5,SFRP1,SGK2,SOD3,SOX10,TF,TRIM29,TRIM2,TTYH1
124	2544	34	14	0.411765	0.00115765	ART3,CRABP1,FZD9,GABRP,GPR126,GSTA2,LDHB,MFGE8,MIA,PSAT1,ROPN1,S100A8,SOX10,TTYH1
125	2544	46	24	0.521739	1.158e-07	CDH3,CNGA1,DSC3,DSG3,FABP7,GABRP,KLK6,KLK7,KLK8,KRT16,KRT23,KRT6A,KRT6B,LY6D,MIA,PROM1,PTN,ROPN1,S100A2,S100B,SERPINB5,SOX10,TTYH1,WFDC2
126	2544	19	8	0.421053	0.0114183	ADH1B,CA3,FABP4,GEM,GSTM5,IGF1,LEP,TCN1
127	2544	151	42	0.278146	0.00136709	ACTG2,ANXA1,AOC3,AQP7,BMP6,CA3,CAV1,CAV2,CDO1,CES1,CLEC3B,CNN1,CRYAB,CYP3A5,EGFR,F3,FAM107A,FXYD1,GPD1,GPX3,GSTA2,HBA2,HOXA5,KLF4,KRT17,LIPE,LPL,MME,NPR1,OXTR,PCOLCE2,PDK4,PLA2G4A,PPARG,RBP4,S100B,SFRP1,SGK2,SOD3,SOX10,TF,TIMP4
128	2544	148	41	0.277027	0.00168264	ACTG2,ANXA3,AOC3,APOD,AQP7,BMP6,CAV1,CAV2,CDKN1C,CDO1,CES1,CNN1,CRYAB,EGFR,EGR1,EGR3,EPB42,F3,FXYD1,GPD1,ITGA7,KLF4,KRT17,LEPR,LIPE,LPL,MIA,MME,NPR1,OXTR,PCOLCE2,PDK4,PPARG,PROS1,RBP4,S100B,SFRP1,SOD3,TFPI2,TF,TIMP4
129	2544	145	41	0.282759	0.00109558	ANXA1,AOC3,AQP7,CA3,CAV1,CAV2,CDO1,CES1,CHL1,CLEC3B,CNGA1,CXCL1,DENND2A,EFEMP1,EPB42,FXYD1,GPD1,GPX3,GSN,ITGA7,KLK6,KLK7,KLK8,LEPR,LIPE,LPL,MME,NDRG2,NPR1,OXTR,PCOLCE2,PDK4,PPARG,PTN,RBP4,S100B,SFRP1,SGK2,SOX10,TFPI2,TIMP4
130	2544	36	17	0.472222	4.44744e-05	ART3,BNC1,DPYSL3,FZD9,KHDRBS3,KLK10,KLK6,KLK8,KRT16,LY6D,MFGE8,MIA,PSAT1,ROPN1,S100A2,SOX10,TTYH1
131	2544	35	8	0.228571	0.272324	AGTR1,CA3,CAV1,CDO1,CNN1,CRABP1,KRT13,SGK2
132	2544	247	67	0.271255	0.000143193	ACADM,ACSL1,ADH1B,ADRB2,AKAP12,AMPD1,ANXA1,AQP7,ATF3,BNC1,CA3,CAV1,CAV2,CCNC,CD36,CDO1,CES1,CHL1,CXCL1,CYP39A1,ECHDC1,EEF1A1,EGR1,EGR2,EGR3,ENPP2,EPB42,F3,FGFBP1,FOS,FXYD1,GPD1,GPX3,GSN,HBA2,HBP1,HOXA5,IDI1,IGFBP6,IL6,IRS2,KIT,KLF4,LEPR,LIPA,LIPE,MFAP4,MME,NTRK2,OGN,PCOLCE2,PDK4,PGM1,PIP5K1B,PPARG,PPP2CB,PTGER4,RBP4,RNASE4,RPL21,RPL5,RTN4,S100B,SEPP1,TFPI2,TIMP4,TSC22D1
133	2544	16	2	0.125	0.804138	AREG,C8orf4
134	2544	221	76	0.343891	1.61713e-09	ACTG2,ADRB2,ANXA1,AQP7,BCL11A,BMP6,BNC1,CA3,CAV1,CAV2,CDKN1C,CDO1,CES1,CHL1,CLEC3B,CNGA1,CNN1,COL17A1,CRABP1,CX3CL1,CXCL1,CYP39A1,EGFR,EGR1,ENPP2,F3,FABP7,FAM107A,FGFBP1,FOS,FOXC1,FXYD1,GABRP,HBA2,HLF,HOXA5,IGFBP6,IRS2,KIT,KLK6,KLK7,KLK8,KRT14,KRT17,KRT5,LDHB,LEPR,LPL,LY6D,MFAP4,MIA,MME,NDRG2,NFIB,NTRK2,OGN,OXTR,PCOLCE2,PDK4,PPARG,PPP2R2B,PTX3,RBP4,RND3,ROPN1,S100B,SERPINB5,SFRP1,SOD3,SOX10,TF,TR…
135	2544	31	12	0.387097	0.00471868	AQP3,CALML5,CP,CRYM,DCD,FABP7,KYNU,LCN2,S100A8,S100A9,SLPI,TRPV6
136	2544	168	53	0.315476	8.69721e-06	ACTG2,AGTR1,ANXA1,AQP7,ATF3,CA3,CAV1,CAV2,CDO1,CES1,CHL1,CLEC3B,CNN1,COL17A1,CRYAB,EFEMP1,EGR1,EGR3,FGFBP1,FXYD1,IGFBP6,KLK6,KLK8,KRT14,KRT17,KRT5,LAMA3,LEPR,MEIS2,MIA,MME,MT1E,NFIB,NTRK2,OXTR,PCOLCE2,PDK4,PDLIM3,PLA2G4A,PPARG,PPP1R3C,PROS1,PTGS2,PTN,PTRF,PTX3,RBP4,RGS2,RND3,SFRP1,SOX10,TFPI2,TIMP4
137	2544	13	5	0.384615	0.0642408	ABCC8,AGTR1,GLRB,NPY1R,SERPINA6
138	2544	22	8	0.363636	0.0294489	ART3,CRABP1,FUT3,KRT16,LAD1,MIA,PROM1,UGT8
139	2544	16	2	0.125	0.804138	FOXA1,PIP
140	2544	20	10	0.5	0.000981875	ABAT,AGTR1,AREG,CA12,EGR3,ERBB4,GLI3,IRS1,SEMA3C,STC2
141	2544	28	12	0.428571	0.00171161	ACOX2,BCAS1,BCL2,ESR1,FOXA1,GFRA1,HSPB8,MYB,NPY1R,SERPINA5,SERPINA6,SLC27A2
142	2544	25	15	0.6	2.79597e-06	ACOX2,AREG,ASPN,COL14A1,MYB,PGR,PLAT,PPP1R3C,PRSS23,RGS5,SCGB2A2,SFRP4,TFAP2B,THBD,THBS4
143	2544	50	16	0.32	0.0102869	ACTG2,BCL11A,CRABP1,CXCL1,DKK1,EGFR,ENPP2,FOXC1,GSTA2,GSTA3,LDHB,MIA,PSAT1,PTGS2,SERPINB5,WASF3
144	2544	195	67	0.34359	1.5387e-08	ADAMTS1,ADRB2,AGR2,AGTR1,AOC3,AQP7,CA12,CAV1,CAV2,CD36,CDO1,CES1,CHL1,CNN1,COL17A1,CXCL12,CYR61,DUSP1,EFEMP1,EGR1,EGR3,ENPP2,F3,FAM107A,FMO5,FOSB,FOS,FOXA1,FXYD1,GEM,GLI3,GPD1,GPX3,HBA2,IGF1,IGFBP6,IL6,KLF4,LDB2,LEPR,LIPE,LPL,MFAP4,MME,NPR1,NTN4,OGN,OXTR,PCOLCE2,PDE8B,PDK4,PDZK1,PGR,PLA2G4A,PMP22,PPARG,PROS1,PTGER3,RBP4,RGS2,SCUBE2,SERPINA6,SGK2,TCN1,TFPI2,TIMP4,WISP2
145	2544	97	29	0.298969	0.00224405	ADAMTS1,APOD,AQP7,AREG,ATF3,CA3,CAV2,CHL1,EGR1,EGR2,EGR3,FGF7,FGFBP1,FOSB,FOS,FXYD1,GPX3,GSN,HBA2,IGFBP6,IL6,KLF4,MME,OGN,OXTR,PCOLCE2,PDZK1,SGK2,TFPI2
146	2544	21	4	0.190476	0.52531	GJA1,KCNJ3,SERPINA6,UGT2B10
147	2544	156	41	0.262821	0.00474702	ADH1B,ADRB2,AIF1,AKAP12,APOD,AQP7,C3,CA3,CASP1,CAV2,CCL4,CD2,CD36,CD48,CD69,CDO1,CES1,CHL1,DCD,DCN,DPYD,EFEMP1,EGR1,EGR3,FABP4,FGFBP1,FGL2,GPD1,GPX3,HBA2,IL6,KLF4,LEPR,LEP,LIPE,MFAP4,PDK4,RBP4,SNCG,TFPI2,THRSP
148	2544	241	86	0.356846	1.52318e-11	ACSL1,ADH1B,ADM,ADRB2,ALDH1A3,ANGPTL4,ANXA1,AQP7,ATF3,BNC1,CA3,CAV1,CAV2,CD36,CDKN1C,CDO1,CES1,CHL1,CLEC3B,CRYAB,CSTA,CX3CL1,CXCL1,CYP39A1,EDNRB,EGFR,EGR1,EGR2,EGR3,EPB42,FABP5,FABP7,FGFBP1,FOSB,FOS,GPD1,GPX3,GSTA2,HBA2,ID4,IGFBP6,IRS2,ITGA7,KIT,KLF4,KRT16,LAMC2,LDHB,LEPR,LEP,LIPE,LPL,LY6D,ME1,MEST,MIA,MME,MRAS,NDRG2,NFIB,NMB,NPR1,OXTR,PCOLCE2,PDK4,PLA2G4A,PPARG,PPP2R1B,PTGS2,PTX3,RBP4,RGS2,ROPN1…
149	2544	30	19	0.633333	3.6651e-08	CD48,CP,CXCR6,GABRP,GBP1,GZMB,GZMK,KLK6,KLK7,KRT16,LAMP3,MIA,PLAC8,PROM1,RARRES1,RUNX3,S100A8,S100A9,UBD
150	2544	225	82	0.364444	1.31128e-11	ACSL1,ACTG2,ADM,ANXA1,BBOX1,BCL11A,BNC1,CAV1,CAV2,CDO1,CHL1,CNGA1,CP,CRABP1,CRYAB,CSRP2,CSTA,CX3CL1,CXCL1,CYP39A1,DEFB1,DSC3,DSG3,DST,EGFR,EGR1,FABP5,FABP7,FGFBP1,FOXC1,FXYD1,GABRP,GRAMD3,GSTA2,GSTA3,ID4,IFRD1,KIT,KLK5,KLK6,KLK7,KLK8,KRT13,KRT17,KRT5,KRT6A,LDHB,LEPR,LPIN1,LPL,LY6D,MET,MFGE8,MIA,MME,MRAS,NDRG2,NFIB,OXTR,PCOLCE2,PLA2G4A,PPP2R2B,PROM1,PROS1,PTGER4,PTGS2,PTN,PTX3,RARRES1,RGS2,ROPN1,S…
151	2544	73	23	0.315068	0.00295268	ART3,BRIP1,CALML5,CCNB2,EPHB3,FANCA,FZD9,KLF5,KLK10,KLK8,KRT16,MFGE8,MIA,PLEKHB1,ROPN1,SOX10,SOX8,TFCP2L1,TFDP1,TGM1,TP53BP2,TTYH1,UGT8
152	2544	183	45	0.245902	0.0115421	ACADM,AREG,BTD,CAV2,CCNC,CHL1,CLK1,CYP39A1,EEF1A1,ENPP2,FBXO3,FGFBP1,GLRB,HBP1,IDI1,IGFBP6,IL6,KIT,KLF4,KLK7,KLK8,LAMA3,LEPR,LIPA,MME,OGN,PDK4,PLA2G4A,PRDX3,PTGER4,PTGS2,PTN,PTX3,RGS2,RHOA,RNASE4,RND3,RPL21,S100B,SDHB,SGK2,SNCA,TCN1,TSC22D1,UBE2Q2
153	2544	256	78	0.304688	3.64707e-07	ACTG2,ADAMTS1,ADH1B,ADRB2,AGTR1,AKAP12,ANXA1,AOC3,AQP7,BMP6,BNC1,CAV1,CAV2,CDO1,CHL1,CLEC3B,CNN1,COL17A1,CRYAB,DUSP1,EDNRB,EFEMP1,EGR1,EGR2,ENPP2,FABP4,FAM107A,FGFBP1,FOS,FOXC1,FXYD1,GABRP,GPX3,GSN,HBA2,HOXA5,ID4,IGF1,IGFBP6,IL6,IRS2,KIT,KRT13,KRT14,KRT17,KRT5,LDB2,LEPR,LIPE,LPL,MEIS2,MFAP4,MIA,MME,NDRG2,NPR1,NPY1R,NTN4,NTRK2,OGN,OXTR,PCOLCE2,PDK4,PPARG,PROS1,PTGS2,PTN,PTX3,RBP4,RGS2,RND3,S100B,S…
154	2544	11	2	0.181818	0.606067	BCL11A,UGT8
155	2544	232	80	0.344828	5.21375e-10	ACTG2,ADAMTS1,AKAP12,ALDH1A3,ANXA1,AQP7,BMP6,BNC1,CA3,CAV1,CAV2,CD36,CDO1,CES1,CHL1,CLEC3B,CNN1,CRYAB,CXCL1,CYP39A1,CYR61,EGFR,EGR1,F3,FABP7,FAM107A,FGFBP1,FOXC1,FXYD1,GABRP,HBA2,HOXA5,ID4,IGFBP6,IL6,KIT,KLK10,KLK6,KLK7,KLK8,KRT14,KRT17,KRT5,LDHB,LEPR,LPL,MFAP4,MIA,MME,MRAS,NDRG2,NFIB,NMT2,NPR1,NTRK2,OGN,OXTR,PCOLCE2,PDE8B,PDK4,PLA2G4A,PPARG,PROS1,PTGS2,PTN,PTX3,RBP4,RGS2,RND3,ROPN1,S100B,SERPINB…
156	2544	33	18	0.545455	1.92385e-06	ABAT,AGR2,ANXA9,BCAS1,CA12,CCND1,ERBB4,ESR1,FABP1,FAH,FOXA1,GATA3,GFRA1,IL6ST,INPP4B,NAT1,TBC1D9,VAV3
157	2544	39	11	0.282051	0.071655	BIRC3,CTSS,CXCR6,GBP1,GZMB,GZMK,IL1R2,IL7R,KLRD1,PSMB9,VCAM1
158	2544	118	40	0.338983	1.67597e-05	ACTG2,ADM,ADRB2,ANXA1,AQP7,CAV1,CAV2,CDO1,CHL1,CLEC3B,CNN1,COL17A1,CXCL1,DCD,DSG3,EFEMP1,FABP7,GSTA2,HOXA5,ID4,IGFBP6,KIT,KLK5,KLK7,KLK8,KRT6A,LEPR,LY75,MIA,MME,NDRG2,NTRK2,PCOLCE2,PDK4,PTX3,RGS2,S100B,SERPINB5,SFRP1,SOD3
159	2544	76	28	0.368421	5.68349e-05	AGR2,ANXA9,ASPN,C5orf30,CA12,ERBB4,ESR1,FOXA1,GATA3,GFRA1,GPRC5A,KIAA1467,KIF13B,MUC1,MYB,NAT1,NAT2,PARD6B,PGR,PTPRT,RAB27B,SCNN1A,SLC40A1,SPDEF,TFAP2B,VAV3,XBP1,ZMYND10
160	2544	65	1	0.0153846	0.999997	MYOD1
161	2544	42	18	0.428571	0.00012939	AGR2,CTNND2,DIRAS3,FMO5,FOXA1,GLRB,GRP,MYB,NAT1,NAT2,PTPRT,SCNN1A,SELENBP1,STC2,TBC1D9,TCN1,TFAP2B,WFDC2
162	2544	206	97	0.470874	0	ACTG2,ADRB2,ANXA1,ANXA3,ATF3,BBOX1,BCL11A,BNC1,CAV1,CAV2,CD55,CDH3,CHI3L2,CNGA1,CNN1,COL17A1,CP,CRYAB,CX3CL1,CXCL12,CXCL1,CYR61,DCD,DEFB1,DSC3,DSG3,DUSP1,DUSP6,EDN1,EGR1,EGR2,EGR3,FABP7,FGFBP1,FHL2,FOSB,FOS,FOXC1,FXYD1,GRAMD2,GRAMD3,GSN,GSTA2,GSTP1,ID4,IL6,KIT,KLF4,KLK10,KLK5,KLK6,KLK7,KLK8,KRT13,KRT14,KRT16,KRT17,KRT23,KRT5,KRT6A,KRT7,LAMC2,LCN2,LEPR,LGALS3,LTF,LY6D,MIA,NDRG2,NFIB,NTN4,NTRK2,OGN…
163	2544	13	3	0.230769	0.412642	AREG,MYRIP,TFPI
164	2544	20	8	0.4	0.0161267	HMGA1,MIA,MIF,ROPN1,S100A14,S100A2,SOX10,SOX8
165	2544	21	2	0.0952381	0.908365	ASPM,CALML5
166	2544	16	13	0.8125	5.44608e-08	ART3,BCL11A,DCD,FABP7,FGFBP1,FOXC1,FZD9,KRT16,MIA,PTX3,ROPN1,TTYH1,UGT8
167	2544	35	15	0.428571	0.000466823	AGR2,ASPN,CA12,COL14A1,DNALI1,GLI3,GRP,MMP3,S100A14,SCNN1A,SCUBE2,SFRP4,SLC40A1,TFAP2B,THBS4
168	2544	12	7	0.583333	0.00187615	KLK8,MIA,MT1E,MT1G,MT1H,MT1X,MT2A
169	2544	31	16	0.516129	1.83101e-05	CA12,CYP3A5,FOXA1,GFRA1,GSTM3,HMGCS2,MYRIP,NOVA1,OXTR,PDZK1,PLAT,SCGB1D2,SCGB2A1,SCGB2A2,SERPINA5,SERPINA6
170	2544	26	18	0.692308	1.03208e-08	AGR2,BCAS1,CA12,CCND1,DACH1,FBP1,FOXA1,GATA3,GFRA1,IL20,KRT19,NAT1,RAP1B,SLC16A6,SPDEF,STC2,TBC1D9,XBP1
171	2544	38	13	0.342105	0.0109671	AGTR1,BNC1,CCDC74B,EGR3,FMO5,FXYD3,NOVA1,NPY1R,PLAT,SCUBE2,SEMA3B,SERPINA3,SERPINA6
172	2544	125	42	0.336	1.33374e-05	AQP7,CA3,CES1,CHL1,CNGA1,CXCL1,CYP39A1,EGFR,EGR1,FABP7,FGFBP1,FOLR1,FXYD1,GLRB,GSN,GSTA2,HBA2,HOXA5,ID4,IRS2,KLK6,KLK7,KRT17,KRT5,LAMA3,LY6D,MIA,MME,NDRG2,NFIB,PLA2G4A,PTGS2,ROPN1,S100B,SERPINB5,SFRP1,SGK2,SLPI,SOD3,SOX10,TF,TTYH1
173	2544	159	58	0.36478	1.22488e-08	ADM,AMPD1,ANGPTL4,ANXA1,ATF3,BCL11A,BNC1,CA3,CAV1,CAV2,CES1,CHL1,CLDN10,CX3CL1,CXCL1,CYP39A1,DEFB1,DENND2A,ECHDC1,EDNRB,EGFR,EGR1,EGR3,ENPP2,FABP7,FGFBP1,GABRP,GSTA2,ID4,IGFBP6,KIT,KLF4,KLK6,KLK8,KRT17,LDHB,LEPR,LPIN1,LY6D,METTL7A,MET,MIA,MME,NDRG2,OXTR,PCOLCE2,PDK4,PLA2G4A,PSAT1,PTGS2,ROPN1,S100B,SERPINB5,SFRP1,SOX10,TFPI,TTYH1,WASF3
174	2544	14	3	0.214286	0.463462	C8orf4,MMP2,SPP1
175	2544	37	21	0.567568	1.06293e-07	ART3,CCL5,CCR7,CD2,CD48,CP,FABP7,GZMB,IL1R2,IL7R,KRT6A,LAMP3,LCK,LTB,MIA,RARRES1,SLAMF7,TF,TGM1,UBD,UGT8
176	2544	13	3	0.230769	0.412642	KLK10,KLK12,SLC9A2
177	2544	155	57	0.367742	1.1659e-08	ACSL1,ACTG2,ADAMTS1,ALDH1A3,ANXA1,AQP7,BNC1,CA3,CAV1,CAV2,CNN1,CXCL1,CYP39A1,EFEMP1,EGFR,EYA2,FABP7,FGFBP1,GABRP,GSTA2,HBA2,HOXA5,ID4,KIT,KLK10,KLK5,KLK6,KLK7,KLK8,KRT13,KRT14,KRT17,KRT5,LDHB,LPL,LY6D,MET,MIA,MME,MYC,NDRG2,NFIB,OXTR,PDK4,PLA2G4A,PPARG,PROM1,PTX3,RGS2,ROPN1,S100B,SERPINB5,SFRP1,SOX10,TF,TTYH1,WASF3
178	2544	240	86	0.358333	1.18174e-11	ACTG2,ADAMTS1,ADM,ALDH1A3,ANGPTL4,ANXA1,AOC3,AQP7,BMP6,BNC1,CA3,CAV1,CAV2,CDH19,CDKN2C,CDO1,CES1,CHL1,CLEC3B,CNGA1,CRABP1,CRYAB,CX3CL1,CXCL1,CYP39A1,DEFB1,EDNRB,EGFR,EGR1,EPB42,FABP5,FABP7,FAM107A,FGFBP1,FOLR1,FOXC1,FXYD1,GABRP,GPD1,GPX3,GSTA2,GSTA3,HBA2,HOXA5,ID4,IL6,ITGA7,KCNS1,KIT,KLK6,KLK7,KLK8,KRT13,LIPE,LPL,LY6D,MEST,MIA,MME,MRAS,NDRG2,NMB,NMT2,NPR1,NTRK2,OXTR,PCOLCE2,PDK4,PLA2G4A,PPARG,PTG…
179	2544	48	25	0.520833	6.60215e-08	ABAT,ABCC8,AGR2,BCAS1,CA12,DACH1,ENPP1,ESR1,FBP1,FOXA1,GATA3,GFRA1,GLI3,GPR160,HOXB2,KCNJ3,NAT1,NPY1R,PTPRT,SLC16A6,SLC39A6,SPDEF,TBC1D9,TFF3,XBP1
180	2544	36	13	0.361111	0.00661807	AFF3,AGTR1,DACH1,ELOVL2,ESR1,IGF1R,LRP2,PDZK1,PGR,PLAT,PPP1R3C,SCUBE2,STC2
181	2544	27	11	0.407407	0.00426069	CCL5,CCR7,CD2,CD3G,CXCL9,IL7R,LAMP3,LTB,MMP3,UBD,ZNF683
182	2544	81	39	0.481481	3.09187e-10	ART3,BCL11A,CDH19,CDH3,CP,CRABP1,CYP39A1,DEFB1,DSC3,DSG3,FABP7,FGFBP1,FOXC1,GABRP,GSTA2,GSTA3,KLK10,KLK5,KLK6,KLK7,KLK8,KRT14,KRT16,KRT23,KRT6A,KRT6B,LCN2,LDHB,LY6D,MIA,PCDH8,PROM1,PTX3,ROPN1,SERPINB5,SLPI,SOX10,STAC,TTYH1
183	2544	14	4	0.285714	0.226304	ART3,CALML5,CRABP1,FABP7
184	2544	75	38	0.506667	7.66807e-11	ACOX2,AGR2,ANXA9,BCAS1,CA12,CEACAM6,CFB,CLGN,CRIP1,CTNND2,ENPP1,ESR1,FBP1,FOXA1,GATA3,GFRA1,GLI3,GPR160,GRP,GSTM3,IGFBP2,INPP4B,LRP2,LRRC17,MYB,NAT1,RAB27B,RHOH,SCNN1A,SCUBE2,SLC27A2,SLC39A6,SLC40A1,TBC1D9,TFAP2B,THBS4,VAV3,XBP1
185	2544	57	28	0.491228	5.64446e-08	ACOX2,AGR2,ANXA9,CA12,CEACAM6,CRIP1,DNALI1,FOXA1,GATA3,GFRA1,GLI3,HOXB2,HPN,IL6,INPP4B,LRRC17,NAT1,SCNN1A,SELE,SFRP4,SLC40A1,SSTR2,TBC1D9,TFAP2B,TFF3,TGFB3,VAV3,XBP1
186	2544	44	22	0.5	1.01376e-06	ASS1,BCL11A,CALML5,CP,CSTA,CXCL1,FABP7,FOLR1,FUT3,KLK10,KLK6,KLK7,KLK8,KRT16,KRT6A,LCN2,LY6D,RARRES1,S100A9,SLC34A2,SLPI,TTYH1
187	2544	296	98	0.331081	8.34393e-11	ACADSB,AGR2,AGTR1,APOD,AQP7,AREG,AZGP1,BCL2,BTG2,CA12,CA3,CES1,CHL1,CIRBP,CLEC3B,CNN1,COL17A1,CYB5A,CYP4B1,DCD,DIRAS3,DUSP1,DUSP4,EGF,EGR1,EGR2,EGR3,ELOVL5,F3,FABP4,FASN,FBP1,FMO5,FOSB,FOS,FOXA1,FXYD1,GATA3,GFRA1,GLRB,GPD1,GSN,GSTM1,GSTM3,GSTM5,HBA2,HMGCS2,HOXA5,IGF1R,IRS1,ITPR1,KCNJ3,KIAA1324,KLF4,KLF9,LAMA3,LIMA1,LRIG1,MME,MSX2,MYB,NEDD4L,NPY1R,NTN4,NTRK2,OXTR,PDE8B,PDLIM3,PDZK1,PER2,PGR,PIP,PL…
188	2544	236	80	0.338983	1.30697e-09	ABAT,ABCC8,ACADSB,ACOX2,AGR2,AGTR1,AMPD1,AOC3,APOD,AQP7,AREG,BTG2,CA12,CES1,CHL1,CIRBP,CLEC3B,CNN1,CRIP1,CYP4B1,DACH1,DCD,DNALI1,DUSP1,EGR1,EGR2,EGR3,ELOVL5,EPB42,ESR1,FAH,FBP1,FMO5,FOSB,FOS,FOXA1,FXYD1,GATA3,GFRA1,GPD1,GPR160,GSTM1,GSTM3,GSTM4,GSTM5,INPP4B,ITPR1,KLF4,MSX2,MYB,MYRIP,NAT1,NPDC1,NTN4,OMD,OXTR,PDE8B,PDZK1,PLAT,PNMT,PPP1R3C,PTGER3,PTPRT,PYGM,RBP4,RNASE4,RTN4,SCUBE2,SERPINA5,SGK2,SLC2…
189	2544	14	6	0.428571	0.0253632	HSPB8,IGF1R,KCNJ3,SERPINA3,SLC27A2,TFPI
190	2544	41	18	0.439024	8.85002e-05	ASPN,CRIP1,GFRA1,GRP,ITGBL1,KIAA1324,LUM,POSTN,PPP1R3C,PRSS23,SCUBE2,SFRP4,SLC40A1,TCN1,TFAP2B,THBS4,VAV3,WNT5A
191	2544	32	6	0.1875	0.511514	CRABP1,CYP39A1,DCD,GPR126,GSTA2,SLPI
192	2544	44	23	0.522727	2.03205e-07	ABAT,AGR2,ANXA9,CA12,CFB,DUSP4,FBP1,FOXA1,GATA3,GFRA1,GPR160,HPN,IL6,INPP4B,KIAA0040,NAT1,NRIP1,SERPINA6,SLC40A1,SPDEF,TFAP2B,VAV3,XBP1
193	2544	35	7	0.2	0.429289	AKAP12,CHGA,CHGB,CLDN10,DSG3,HOXA5,PSAT1
194	2544	180	54	0.3	3.52423e-05	ACSL1,ACTG2,ADRB2,ANXA1,AOC3,AQP7,ATF3,CA3,CAV1,CAV2,CD36,CDO1,CES1,CLEC3B,CNN1,CX3CL1,CXCL1,CYP3A5,DUSP6,EDNRB,EGFR,EGR1,ENPP2,EPB42,FABP7,FGFBP1,FXYD1,GPX3,GSN,HBA2,ID4,IL6,KLF4,LIPE,LPL,MME,NDRG2,NMT2,PCOLCE2,PDE8B,PDK4,PHGDH,PLA2G4A,PPARG,PTGS2,S100B,SFRP1,SGK2,SOD3,SOX10,TFPI2,TIMP4,TTYH1,UGT2B10
195	2544	193	51	0.264249	0.00157489	ADRB2,AQP7,ATF3,BBOX1,CA3,CD36,CDKN1C,CES1,CHL1,CLDN10,CLEC3B,CNN1,COL17A1,CXCL1,CYP39A1,DCD,DENND2A,EGR1,ENPP2,FGFBP1,FOS,FXYD1,GPD1,GRAMD2,GSN,HOXA5,IGFBP6,KLF4,KRT13,LCN2,LEPR,LPL,LTF,MEIS2,MFAP4,MME,OGN,OXTR,PCOLCE2,PPARG,PROM1,PTN,RBP4,RND3,SCGB3A1,SGK2,SLPI,SOD3,TCN1,TIMP4,TRIM29
196	2544	111	27	0.243243	0.0483645	ADAMTS1,AKAP12,AMY2A,AQP7,CAV1,CDO1,CHL1,CNN1,EGFR,EPB42,FGFBP1,GSTA2,HBA2,HLF,HOXA5,LPL,MME,OXTR,PCOLCE2,PDK4,PPARG,RBP4,S100B,SGK2,SNCG,TF,TIMP4
197	2544	222	82	0.369369	5.86364e-12	ACSL1,ACTG2,ADAMTS1,ADM,ANGPTL4,ANXA1,ANXA3,AOC3,AQP7,ATF3,BBOX1,BNC1,CA3,CAV1,CAV2,CD36,CDH19,CDO1,CES1,CLEC3B,CNN1,CRYAB,CXCL1,CYP39A1,DEFB1,EDNRB,EGFR,EGR1,ENPP2,FABP7,FAM107A,FGFBP1,FOLR1,FOXC1,FXYD1,GABRP,GPD1,GPX3,GSTA2,GSTA3,HBA2,ID4,ITGA7,KCNS1,KIT,KLK6,KLK8,KRT13,KRT16,KRT17,KRT5,LEPR,LIPE,LPL,LY6D,MIA,MME,MRAS,NDRG2,NPR1,NTRK2,OXTR,PCOLCE2,PDK4,PLA2G4A,PPARG,PTGS2,PTX3,RBP4,ROPN1,S100B,…
198	2544	19	6	0.315789	0.10459	CCR7,CD1C,CD2,CD3G,LAMP3,LTB
199	2544	14	6	0.428571	0.0253632	CAP2,CCDC74B,NPY1R,STC2,SYT13,TFAP2B
200	2544	51	19	0.372549	0.000729349	AGR2,ANXA9,BCAS1,CA12,CEACAM6,FBP1,FOXA1,GATA3,GPR160,HOXB2,INPP4B,KIAA1324,LIN7A,SCNN1A,SPDEF,TFF1,TFF3,UGT2B10,XBP1
201	2544	119	39	0.327731	5.0355e-05	ADAMTS1,ANXA1,AQP7,CA3,CAV1,CAV2,CDKN2C,CDO1,CLEC3B,CRABP1,CXCL1,EFEMP1,FABP7,FGFBP1,FOXC1,FZD9,GSTA2,GSTA3,ID4,KIT,LDHB,LPIN1,LPL,LY6D,MME,MRAS,MYC,NMT2,PCOLCE2,PDK4,PLA2G4A,PROM1,RGS2,S100B,SFRP1,SGK2,SNCG,TRIM2,TTYH1
202	2544	22	2	0.0909091	0.921687	FOXA1,SLC39A6
203	2544	25	14	0.56	1.82466e-05	AGR2,ANXA9,CCDC74B,DNALI1,FBP1,FOXA1,GATA3,GFRA1,GLI3,KCNJ3,LFNG,NAT1,NAT2,SCUBE2
204	2544	99	32	0.323232	0.000304918	ACSL1,ANXA1,AQP7,CA3,CAV1,CDO1,CRABP1,CXCL1,CYP39A1,CYP3A5,FABP5,FABP7,FGFBP1,FOXC1,GSTA2,ITGA7,LDHB,LPL,MRAS,NFIB,NMB,NMT2,PCOLCE2,PLA2G4A,RARRES1,RBP4,RRAS2,S100B,SGK2,THRSP,TTYH1,WASF3
205	2544	98	33	0.336735	0.000102956	ABAT,ACOX2,AGR2,BMP4,CA12,DACH1,DNALI1,ELOVL2,ENPP1,ERBB4,ESR1,FBP1,FOXA1,GATA3,GFRA1,GPR160,GSTM1,IGF1R,INPP4B,KIAA1324,MYB,NAT1,NAT2,PLAT,PTPRT,RAB27B,SCUBE2,SERPINA5,SLC39A6,SPDEF,TBC1D9,XBP1,ZNF91
206	2544	16	4	0.25	0.311562	AGR2,CLGN,FOXA1,KCNJ3

## Sheet: M6. NMF (Best rank)
Module Num	# of breast cancer genes	#of genes in a module	# of breast cancer genes in a module	Ratio of breast cancer genes	q-value	Breast cancer genes in a module
1	2544	77	20	0.25974	0.0447667	SPARC,DPYSL3,PLAU,THBS2,COL6A3,COL6A1,THY1,COL1A2,ITGBL1,TMEM158,COL18A1,COL5A1,MMP14,COL5A2,CDH11,RAB31,ASPN,FAP,COL3A1,GRP
2	2544	149	45	0.302013	0.000128255	PTPRC,CD53,CD3D,CD48,CD247,IL10RA,CD52,HCLS1,AIF1,CD2,CCR2,PIK3CG,IL7R,RNASE6,CCL5,STAT4,TNFRSF1B,PLAC8,CD74,CTSS,SAMHD1,FASLG,FGL2,HLA-DPB1,HLA-DRA,GMFG,ZNF683,C1QB,HLA-DOB,LCP1,BIRC3,CD69,TLR2,CXCR6,GZMK,TRIM22,CD14,GZMB,PLCB2,RUNX3,VCAM1,NMI,CD1C,LSP1,PDCD1LG2
3	2544	162	7	0.0432099	1	MYOD1,BCAM,ZNF358,SPIB,GAST,NOTCH3,PGF
4	2544	41	4	0.097561	0.948385	F2,MLANA,APOA1,FGG
5	2544	98	34	0.346939	4.09476e-05	NCKAP1L,PLEK,LAPTM5,ITGB2,DOCK2,SLA,SLC7A7,LILRB4,CD68,LPXN,CCR1,NCF2,HCK,EVI2A,FMNL1,SLC15A3,CD180,CCR5,HK3,NRP2,APOC1,FCER1G,ITGAX,C5AR1,BCL2A1,FCGR2B,CD86,APOE,CTSB,CD83,KCNAB2,PLA2G7,C2,FCGR2A
6	2544	149	4	0.0268456	1	MYL1,EPHA5,MLN,ALOX12
7	2544	73	34	0.465753	1.23117e-08	IFI44,IFIT1,PSMB9,MX1,STAT1,HLA-A,HLA-B,UBE2L6,IFI27,HLA-C,HLA-F,MX2,PSMB8,PARP14,TAP1,TNFSF13B,USP18,IFI6,IFITM1,GBP1,PSMB10,LAP3,EPSTI1,LGALS9,UBD,IRF1,LAMP3,OAS2,IFITM2,PSME2,PML,LGALS3BP,ISG15,IFNB1
8	2544	103	27	0.262136	0.0199309	PTPRCAP,LCK,LCP2,IKZF1,SLAMF7,FYB,EVI2B,CD3G,BIN2,MS4A1,CD19,IL2RB,AIM2,SPOCK2,CORO1A,EBI3,CD37,POU2AF1,SELL,TRAF1,RAC2,LTB,CCR7,LYZ,P2RX5,VPREB3,IL32
9	2544	91	14	0.153846	0.761159	SMAD5,XRN1,SYNJ2BP,REST,TAF1L,TCF12,NCOA3,MSH3,PRKAB2,PTPRE,CBX1,NFIC,ITSN2,PRKG1
10	2544	61	17	0.278689	0.0331147	LUM,FBN1,CTSK,HTRA1,SPON1,MMP2,LOX,MFAP5,PDGFRB,IGFBP7,SFRP4,LRRC32,LRRC17,OMD,NNMT,C1S,SERPINF1

## Sheet: M7. NMF (Integrated)
Module Num	# of breast cancer genes	#of genes in a module	# of breast cancer genes in a module	Ratio of breast cancer genes	q-value	Breast cancer genes in a module
1	2544	11	2	0.181818	0.606067	FXR2,AKT1
2	2544	141	46	0.326241	1.2724e-05	PTPRCAP,CD2,CD3D,LCK,PTPRC,CD3G,CD48,CD52,CD19,SLAMF7,CD247,IKZF1,MS4A1,SPOCK2,CCR2,PLEK,LCP2,IL2RB,IL10RA,FASLG,CD53,CCL5,BIN2,IL7R,FYB,NCKAP1L,HCLS1,TNFRSF1B,EBI3,TRAF1,DOCK2,AIM2,PLAC8,LTB,EVI2B,STAT4,CCR7,POU2AF1,RAC2,SLA,SELL,CCR5,PSMB9,CD74,PIK3CG,HLA-DOB
3	2544	34	2	0.0588235	0.989116	EPHA5,MYL1
4	2544	32	10	0.3125	0.0448684	SPARC,THBS2,COL6A3,COL1A2,COL5A1,DPYSL3,ITGBL1,CDH11,LUM,FAP
5	2544	87	1	0.0114943	1	MYOD1
6	2544	17	10	0.588235	0.000173418	SAMHD1,PSMB9,STAT1,IFI44,PSMB8,HLA-F,HLA-A,HLA-C,HLA-B,EPSTI1
7	2544	19	0	0	1	NA
8	2544	18	12	0.666667	6.03214e-06	KRT6B,KLK5,KRT6A,DSG3,BBOX1,GABRP,TRIM29,COL17A1,MIA,KLK8,KRT17,KRT5
9	2544	13	0	0	1	NA
10	2544	41	4	0.097561	0.948385	F2,MLANA,APOA1,FGG
11	2544	12	0	0	1	NA
12	2544	33	4	0.121212	0.860939	SMAD5,REST,NCOA3,CBX1
13	2544	22	1	0.0454545	0.986376	F2
14	2544	22	1	0.0454545	0.986376	PNN
15	2544	18	2	0.111111	0.854623	SMAD5,NCOA3
16	2544	27	1	0.037037	0.994873	MYL1
17	2544	18	6	0.333333	0.0835672	PDGFRB,SPON1,C1S,MFAP5,PALLD,TCF4
18	2544	11	1	0.0909091	0.883173	EPHA5
19	2544	47	12	0.255319	0.115316	AIF1,CD74,FGL2,RNASE6,CTSS,HLA-DPB1,CCL4,FCGR2B,HLA-DRA,CD83,FCER1G,TLR2
20	2544	16	0	0	1	NA
21	2544	123	39	0.317073	0.00011315	PTPRCAP,PTPRC,CD53,MS4A1,SLAMF7,CD48,NCKAP1L,CD19,LCP2,IL10RA,PIK3CG,IKZF1,HCLS1,EVI2B,FYB,SLA,DOCK2,EVI2A,BIN2,CORO1A,LPXN,SELL,CD37,TRAF1,VPREB3,EBI3,FMNL1,LTB,CCR7,RAC2,IGLL1,CD180,P2RX5,CSK,ITGAL,LCP1,LSP1,LYZ,LILRA4
22	2544	31	1	0.0322581	0.997655	MYL1
23	2544	84	18	0.214286	0.223161	PTPRCAP,IKZF1,CD19,MS4A1,AIM2,IL2RB,LTB,EBI3,SELL,TRAF1,CCR7,VPREB3,RAC2,P2RX5,ITGAL,IL32,IGLL1,CSK
24	2544	11	1	0.0909091	0.883173	EPHA5
25	2544	178	5	0.0280899	1	MYL1,EPHA5,MLANA,ALOX12,MLN
26	2544	191	13	0.0680628	0.999997	MYOD1,NOTCH3,SPIB,BCAM,ZNF358,GAST,PGF,SMARCC2,HRK,CDC42EP1,CYP51A1,RCC1,DEAF1
27	2544	75	10	0.133333	0.877812	SMAD5,REST,XRN1,CBX1,NCOA3,FAM98A,RYBP,YY1,PTPN1,PRKAB2
28	2544	178	59	0.331461	4.44987e-07	NCKAP1L,PLEK,LAPTM5,ITGB2,DOCK2,SLA,SLC7A7,LILRB4,CD68,LPXN,CCR1,NCF2,HCK,EVI2A,FMNL1,SLC15A3,CD180,CCR5,HK3,NRP2,APOC1,FCER1G,ITGAX,C5AR1,BCL2A1,FCGR2B,CD86,APOE,CTSB,CD83,KCNAB2,PLA2G7,C2,FCGR2A,CD53,PIK3CG,TNFSF13B,CTSS,C1QB,LCP2,FYB,EVI2B,BIN2,CD74,CORO1A,CD37,LYZ,CD163,LILRB2,LCP1,PLCB2,TLR2,LILRA4,GM2A,SLC2A5,HPSE,HLA-DQB1,CSF1,FCGR3A
29	2544	110	16	0.145455	0.842126	SMAD5,PRKAB2,XRN1,NCOA3,TAF1L,CBX1,REST,SYNJ2BP,PRKG1,ITSN2,TCF12,ADD1,MSH3,PTPRE,NFIC,RYBP
30	2544	261	78	0.298851	8.57636e-07	CD3D,PTPRCAP,LCK,CD3G,CD2,FYB,PLEK,IKZF1,LCP2,CD19,SLAMF7,EVI2B,MS4A1,SLA,DOCK2,SPOCK2,CCL5,FASLG,LPXN,BIN2,AIM2,EBI3,CORO1A,TRAF1,IL2RB,CD37,CCR5,FMNL1,SELL,LAMP3,LTB,RAC2,CXCR6,VPREB3,CCR7,LYZ,P2RX5,LCP1,POU2AF1,IL32,PTPRC,CD53,CD48,CD52,IL10RA,NCKAP1L,CD247,CCR2,ZNF683,TNFSF13B,GBP1,GZMB,GZMK,UBD,ITGAL,HLA-DOB,BCL2A1,C2,SH2D2A,IGLL1,KLRD1,HCLS1,EVI2A,RNASE6,PIK3CG,ITGB2,CD74,SLC7A7,LAPTM5,CTSS…
31	2544	63	17	0.269841	0.0441297	SPARC,LUM,THBS2,COL6A3,CTSK,DPYSL3,LOX,COL1A2,THY1,COL6A1,ITGBL1,PLAU,COL18A1,CDH11,COL5A1,ASPN,FAP
32	2544	67	1	0.0149254	0.999998	SON
33	2544	76	22	0.289474	0.0107794	FBN1,CTSK,HTRA1,MMP2,LOX,PDGFRB,IGFBP7,SPON1,MFAP5,SFRP4,LRRC17,LRRC32,C1S,PALLD,NNMT,SERPINF1,PRRX2,PDGFRL,FBLN2,TCF4,OMD,LUM
34	2544	134	31	0.231343	0.0660341	SPARC,LUM,DPYSL3,COL6A1,THBS2,COL6A3,PLAU,COL1A2,ITGBL1,THY1,TMEM158,COL18A1,COL5A1,MMP14,CDH11,COL5A2,ASPN,IGFBP7,LOX,NRP2,RAB31,FBN1,CTSK,MMP2,FAP,GRP,F2R,COL3A1,LRRC32,PRRX2,PALLD
35	2544	63	19	0.301587	0.0108736	ITGB2,LAPTM5,LILRB4,CCR1,SLC7A7,NCF2,HCK,CD68,SLC15A3,FCER1G,APOC1,APOE,CD180,C5AR1,HK3,CD86,NCKAP1L,BCL2A1,ITGAX
36	2544	117	36	0.307692	0.000391395	CD247,CD3D,CD2,LCK,CD3G,CCR2,CD52,IL7R,STAT4,PLAC8,POU2AF1,SPOCK2,UBD,HLA-DOB,TNFRSF1B,CCL19,BIRC3,GMFG,CD69,TRIM22,MAL,TNFAIP3,GZMK,PDCD1LG2,VCAM1,CD1C,RUNX3,RASGRP2,NMI,CCL13,IL15RA,MFNG,CD40,SPIB,GZMB,KLRD1
37	2544	136	53	0.389706	3.6675e-09	IFIT1,IFI44,MX1,PSMB9,IFI27,STAT1,HLA-B,HLA-A,HLA-C,UBE2L6,MX2,IFI6,PSMB8,TAP1,HLA-F,USP18,PARP14,IFITM1,SAMHD1,IRF1,LGALS9,EPSTI1,LAP3,OAS2,PSMB10,IFITM2,PML,ISG15,LGALS3BP,IFNB1,GBP1,TNFSF13B,SLC15A3,PSME2,NMI,LAMP3,UBD,PLEK,FASLG,CCL5,IL2RB,CCR5,AIM2,GZMB,ZNF683,CXCR6,CCR1,WARS,C1QB,C2,IL32,LILRB2,BCL2A1
38	2544	77	5	0.0649351	0.99889	MYL1,EPHA5,MLANA,ALOX12,MLN
39	2544	103	26	0.252427	0.0344885	IL7R,AIF1,TNFRSF1B,STAT4,POU2AF1,PLAC8,GMFG,CD69,CCL19,FGL2,HLA-DPB1,CCL13,BIRC3,CD1C,FLI1,TRIM22,CD247,CCR2,RNASE6,CD74,ZNF683,SAMHD1,HLA-DRA,PDCD1LG2,MFNG,LSP1
40	2544	203	65	0.320197	4.87358e-07	AIF1,HCLS1,PIK3CG,RNASE6,CD74,EVI2A,IL7R,TNFRSF1B,HLA-DPB1,CTSS,FGL2,STAT4,CD14,GMFG,TLR2,PLAC8,C1QB,HLA-DRA,CD69,FCGR2B,CCL4,CSF1,CD83,BIRC3,PDCD1LG2,CCL13,TRIM22,VCAM1,NMI,RUNX3,LILRB5,LSP1,IL1B,PTPRC,CD53,CD48,CCR2,IL10RA,CD52,ZNF683,CCL19,GZMK,CD1C,CD3D,CD247,CD2,CD3G,SLAMF7,LCK,CCL5,SPOCK2,FASLG,SAMHD1,POU2AF1,HLA-DOB,UBD,GZMB,CXCR6,C1QA,LYN,KLRD1,TNFAIP3,MFNG,LCP1,PLCB2

## Sheet: M8. FGMD algorithm
Module Num	# of breast cancer genes	#of genes in a module	# of breast cancer genes in a module	Ratio of breast cancer genes	q-value	Breast cancer genes in a module
1	2544	170	55	0.323529	2.5235e-06	IKZF1,CD48,GMFG,EVI2B,CD37,HCLS1,PIK3CG,CD53,AIM2,FYB,LCP2,RAC2,FASLG,MFNG,CCR5,KLRD1,TNFSF13B,PLEK,CTSC,EBI3,GBP1,IL15RA,ADAMDEC1,CD68,AIF1,SLC7A7,ITGAX,CTSS,LILRB4,RNASE6,CD74,EVI2A,HCK,SLC15A3,IFI30,NCF2,FGL2,TMEM140,LILRA4,LSP1,PTGER4,CCR1,HLA-DPB1,PDCD1LG2,HLA-DRA,APOE,STK10,FCGR2B,FLI1,LYZ,LCP1,TLR2,WARS,ZNF683,C2
2	2544	126	1	0.00793651	1	BBC3
3	2544	119	49	0.411765	1.60947e-09	POU2AF1,IGLL1,CD19,AMPD1,CCR2,MS4A1,STAT4,CD52,CCL5,IL7R,LTB,MAL,PLCG2,VPREB3,RASGRP2,PLAC8,GZMB,CD40,CCR7,VCAM1,ETS1,IFI16,SAMHD1,CASP1,EPSTI1,TRIM22,FAM20A,CCL2,CD69,CXCR6,PSMB9,HLA-B,HLA-A,HLA-C,HLA-F,TAP1,PSMB8,STAT1,ETV7,PARP14,PSMB10,LGALS9,IRF1,CXCL11,NMI,MX2,IFI44,LAP3,CXCL10
4	2544	60	14	0.233333	0.164983	IL10RA,BIN2,SELL,CORO1A,TNFRSF1B,LPXN,NCKAP1L,SLA,DOCK2,TNFAIP3,BIRC3,ITGB2,LAPTM5,FMNL1
5	2544	54	15	0.277778	0.0447949	SLAMF7,PTPRCAP,CD3D,HLA-DOB,LCK,CD247,CD2,CD3G,SPOCK2,RUNX3,IL2RB,LAMP3,TRAF1,SH2D2A,SEMA4D
6	2544	130	39	0.3	0.000406037	CD53,LCP2,PLEK,NCKAP1L,IL10RA,CD48,CD37,DOCK2,CORO1A,CTSS,BIN2,LPXN,CCR5,CCR2,SLAMF7,TNFSF13B,FASLG,SAMHD1,STAT4,EBI3,TRIM22,IL2RB,AIM2,CASP1,TMEM140,FMNL1,CCL5,RAC2,ITGAL,PDCD1LG2,CXCR6,IL15RA,KLRD1,EPSTI1,GZMB,PSMB9,CTSC,GBP1,IRF1
7	2544	90	26	0.288889	0.00608672	AIF1,HCLS1,GMFG,RNASE6,FYB,PIK3CG,EVI2B,SLA,TNFRSF1B,EVI2A,IKZF1,ITGB2,LAPTM5,CD74,SLC7A7,FGL2,LILRA4,PTGER4,HLA-DPB1,LYZ,LILRB4,ITGAX,STK10,IFI30,IL10,CCR1
8	2544	71	20	0.28169	0.0196993	CD2,CD40,CD3D,CD3G,CD247,MFNG,PTPRCAP,CD69,LCK,FLI1,SPOCK2,LSP1,TRAF1,IFI16,VCAM1,CCL2,BIRC3,TNFAIP3,SEMA4D,FAM20A
9	2544	52	16	0.307692	0.0152546	CD52,IL7R,LTB,LCP1,SELL,CCR7,PLAC8,CD19,RUNX3,POU2AF1,RASGRP2,HLA-DOB,MS4A1,LAMP3,IGLL1,MAL
10	2544	137	36	0.262774	0.00780829	COL5A1,COL5A2,COL1A2,SPARC,FBN1,THBS2,COL1A1,SPON1,HTRA1,THY1,SERPINF1,COL3A1,ASPN,PDGFRB,ITGBL1,PDGFRL,LRRC32,HIC1,PTRF,COL6A1,FEZ1,FBLN2,NNMT,DPYSL3,PALLD,FBLN1,CTGF,CNN1,SFRP4,DDR2,MFAP5,F13A1,FN1,COL18A1,INHBA,LOX
11	2544	123	67	0.544715	0	NUSAP1,CCNB2,PRC1,KIF23,CENPE,RAD51,CEP55,UBE2C,BLM,CCNA2,KIF11,AURKB,ASPM,PLK1,KIFC1,CENPF,AURKA,MYBL2,RACGAP1,NEK2,CENPN,CDKN3,TROAP,E2F1,SPAG5,MKI67,CDT1,ESPL1,MCM7,STMN1,MCM2,ZWINT,ATAD2,MCM6,DIAPH3,FBXO5,PBK,RRM2,TOP2A,MAD2L1,FEN1,GPSM2,UHRF1,CCNE2,DTL,TYMS,SMC4,BRIP1,H2AFZ,CDC6,PKMYT1,MCM4,CHAF1B,RNASEH2A,FANCA,XRCC2,CCNE1,CKS1B,CHAF1A,RFC4,TK1,CIT,CHEK2,GMNN,KIAA0101,ECT2,TACC3
12	2544	114	37	0.324561	9.76352e-05	HCLS1,CORO1A,DOCK2,IL10RA,CD53,TNFRSF1B,ITGB2,FYB,LCP2,IKZF1,NCKAP1L,PLEK,GMFG,SLA,CD48,BIN2,CD37,EVI2B,AIF1,LAPTM5,LPXN,PIK3CG,CTSS,CD74,RNASE6,TNFSF13B,AIM2,RAC2,FMNL1,EBI3,PTGER4,LYZ,EVI2A,LCP1,PDCD1LG2,LILRA4,HLA-DPB1
13	2544	73	22	0.30137	0.00649935	CD52,CD40,CASP1,MFNG,IL7R,CD69,LTB,PLAC8,IL15RA,CCR7,FLI1,POU2AF1,SAMHD1,TRIM22,TMEM140,VCAM1,PSMB9,IFI16,GBP1,EPSTI1,LILRB4,CTSC
14	2544	63	14	0.222222	0.215963	CCR5,SLAMF7,CCR2,FASLG,STAT4,IL2RB,CCL5,CXCR6,RUNX3,KLRD1,SELL,TNFAIP3,GZMB,BIRC3
15	2544	160	46	0.2875	0.000378878	COL1A2,COL5A1,COL5A2,FAP,POSTN,THBS2,SPARC,FBN1,COL6A3,CDH11,LUM,COL1A1,CTSK,DCN,SPON1,MMP2,HTRA1,SERPINF1,COL3A1,THY1,ASPN,ITGBL1,PDGFRB,PDGFRL,LRRC32,PALLD,DKK3,DPYSL3,PTRF,INHBA,HIC1,COL6A1,FN1,NNMT,FEZ1,TCF4,COL18A1,MFAP2,MFAP5,LOX,FBLN2,FBLN1,PLAU,CTGF,TPM2,CNN1
16	2544	78	22	0.282051	0.0147191	ADH1B,FABP4,GPD1,LEP,LIPE,CD36,AOC3,PDK4,GPX3,AQP7,IGF1,FXYD1,PPARG,LPL,CDO1,RBP4,NPR1,TEK,CAV1,MFAP4,TIMP4,ITGA7
17	2544	63	31	0.492063	1.04918e-08	IFIT1,MX1,IFI44,OAS2,ISG15,IFI6,IFI27,STAT1,USP18,MX2,PARP14,EPSTI1,PLSCR1,PSMB9,TAP1,HLA-A,HLA-C,HLA-F,HLA-B,ETV7,PSMB8,UBE2L6,LGALS9,SAMHD1,PSME2,CXCL11,TRIM22,TMEM140,PSMB10,IFITM1,SLC15A3
18	2544	58	21	0.362069	0.000609536	CCR2,CD3D,CD247,CD52,CD2,LCK,CD3G,STAT4,PTPRCAP,IL7R,CD69,SPOCK2,PLAC8,LTB,CCR7,TRAF1,RUNX3,HLA-DOB,LCP1,LAMP3,SEMA4D
19	2544	56	17	0.303571	0.0144925	IL10RA,BIN2,CORO1A,DOCK2,CCR5,NCKAP1L,FASLG,CCL5,EBI3,LPXN,SELL,RAC2,FMNL1,GZMB,ZNF683,CXCL9,ITGAL
20	2544	54	18	0.333333	0.00415524	SLAMF7,IL2RB,CASP1,IL15RA,GBP1,TRIM22,SAMHD1,KLRD1,PSMB9,CTSC,EPSTI1,TMEM140,CXCR6,IRF1,CXCL11,ADAMDEC1,LILRB4,SLC7A7
21	2544	51	11	0.215686	0.286428	CD48,CD53,LCP2,PLEK,CD37,ITGB2,PTGER4,CTSS,LAPTM5,LYZ,PDCD1LG2
22	2544	122	30	0.245902	0.0342279	CD48,CD53,LCP2,MFNG,AIF1,RNASE6,CD37,PLEK,CD52,ITGB2,EBI3,CD74,LAPTM5,EVI2A,CTSS,CD69,IL7R,FLI1,LTB,PTGER4,LILRA4,PLAC8,CCR7,LYZ,LCP1,PDCD1LG2,IFI16,HLA-DPB1,LILRB4,LSP1
23	2544	111	37	0.333333	5.16667e-05	CCR2,CD2,CD3D,CD3G,CD247,LCK,SLAMF7,CCR5,STAT4,CD40,FASLG,SPOCK2,PTPRCAP,CASP1,TRIM22,TNFSF13B,CCL5,IL2RB,SAMHD1,RUNX3,AIM2,TMEM140,POU2AF1,VCAM1,CXCR6,TRAF1,IL15RA,KLRD1,PSMB9,EPSTI1,GZMB,CTSC,BIRC3,GBP1,HLA-DOB,TNFAIP3,CCL2
24	2544	66	20	0.30303	0.008622	GMFG,HCLS1,IKZF1,PIK3CG,EVI2B,DOCK2,FYB,IL10RA,TNFRSF1B,CORO1A,SLA,NCKAP1L,BIN2,LPXN,FMNL1,RAC2,SELL,RASGRP2,CD19,MS4A1
25	2544	113	33	0.292035	0.00179575	CTSS,CCR5,ITGAX,CCR2,SLC7A7,FASLG,CD40,SAMHD1,TNFSF13B,TMEM140,STAT4,LILRB4,IL2RB,CASP1,TRIM22,AIM2,CCL5,LYZ,IL15RA,HCK,CXCR6,PDCD1LG2,KLRD1,EPSTI1,GZMB,PSMB9,IFI30,VCAM1,BIRC3,IL10,CTSC,CCR1,SELL
26	2544	87	24	0.275862	0.0147738	CD48,AIF1,CD53,LCP2,PLEK,CD37,RNASE6,EVI2A,CD74,SLAMF7,EBI3,FGL2,MFNG,LILRA4,HLA-DPB1,PTGER4,LSP1,FLI1,CD69,LCP1,IFI16,CCL2,RUNX3,C3
27	2544	97	36	0.371134	4.33623e-06	HCLS1,GMFG,FYB,SLA,EVI2B,IKZF1,TNFRSF1B,PIK3CG,CD52,CD3D,CD74,CD2,SLAMF7,LCK,CD40,CD247,CD3G,PTPRCAP,IL2RB,SPOCK2,EBI3,IL7R,LTB,PTGER4,PLAC8,CCR7,EVI2A,LYZ,HLA-DPB1,TRAF1,LCP1,VCAM1,LILRA4,CCL2,BIRC3,TNFAIP3
28	2544	73	16	0.219178	0.212014	IL10RA,NCKAP1L,DOCK2,CORO1A,BIN2,FMNL1,RAC2,SELL,RUNX3,POU2AF1,IFI16,RASGRP2,CD19,MS4A1,HLA-DOB,LAMP3
29	2544	55	16	0.290909	0.0259509	LAPTM5,ITGB2,LPXN,CTSS,TNFSF13B,AIM2,SAMHD1,CASP1,IL15RA,TMEM140,TRIM22,PSMB9,PDCD1LG2,EPSTI1,CTSC,IRF1
30	2544	52	13	0.25	0.118523	CCR5,CCR2,FASLG,STAT4,CCL5,CD69,KLRD1,GZMB,CXCR6,GBP1,CXCL11,ADAMDEC1,SEMA4D
31	2544	75	17	0.226667	0.164787	THY1,SERPINF1,PDGFRB,LRRC32,PTRF,FEZ1,DPYSL3,HIC1,NNMT,DKK3,TCF4,COL18A1,LOX,CNN1,TPM2,IGFBP7,DDR2
32	2544	66	18	0.272727	0.0354577	COL5A1,COL5A2,COL1A2,COL1A1,SPARC,THBS2,FBN1,SPON1,HTRA1,ITGBL1,PDGFRL,ASPN,COL6A1,PALLD,FN1,MFAP2,MFAP5,INHBA
