# Supplementary material for: FGMD: A novel approach for functional gene module detection in cancer
Source: PLoS One. 2017 Dec 15;12(12):e0188900. doi: 10.1371/journal.pone.0188900 (PMC5731741; doi:10.1371/journal.pone.0188900)
Supplement: S24 Table — (XLSX) [file pone.0188900.s024.xlsx]

## Sheet: M1. Hclust with ED
Module Num	# of breast cancer genes	#of genes in a module	# of breast cancer genes in a module	Ratio of breast cancer genes	p-value	Breast cancer genes in a module
1	2544	817	140	0.171359	0.689708	ACY1,AREG,ARPC1B,ARPC4,ATG7,ATP6V1E1,AVPR1A,B3GNT7,BARD1,BCL2L1,BCL2,BMI1,BMP4,BOP1,BPI,C14orf132,CAD,CDH6,CEACAM6,CLDN4,CLTC,COL4A2,CPB1,CXCL1,DAB2,DCTD,DDX11,DNMT3B,E2F5,EBNA1BP2,EIF5A,EPHA1,FABP1,FABP7,FBXO5,FGFBP1,FHIT,GART,GJB2,GMDS,GNAI3,GNAS,GPX4,HEXB,HHEX,HMGCS2,HSD17B12,HSD17B4,HSPA8,IDH2,IMPA2,IMPDH2,ING2,ITGA3,ITGB8,ITPR3,KBTBD2,KCNQ2,KLK8,KRT13,LIMA1,LIPA,LRP8,LRRC17,MAP2K6,MCM7,MEST,…
2	2544	153	12	0.0784314	0.999866	ALOX12,APLP2,BZW1,CASP7,ENAH,HK2,MAP1LC3A,PSPH,SERPINI2,TSPAN5,UNC13B,ZNF350
3	2544	132	46	0.348485	1.70374e-06	ABCA3,ADCY9,AKR7A3,ANKRD50,ATP7B,BAI2,BLNK,CACNA1D,CELSR1,CISH,CPT1A,CXXC5,DNAJA4,DUSP13,EMP2,ENO2,ENPP1,EVL,FDXR,GALNT7,GPR160,GPSM2,HSD11B2,HSPB1,IER3,IRX5,KIAA0040,LYPLA1,MAP3K1,MCCC2,MRPS30,MYO6,NEBL,PTPN1,RAB27B,SCNN1A,SHROOM3,SREBF1,SRGAP1,SULT2B1,THBS1,TP53INP1,TPBG,TRPS1,TSPAN13,UGCG
4	2544	132	4	0.030303	1	PBOV1,PRKCG,ROCK1,SLC17A1
5	2544	120	11	0.0916667	0.997296	CA1,CALM1,CTDSP1,CYP2B6,CYP4A11,DCUN1D4,GFAP,HSPG2,KLK3,MYL3,PXN
6	2544	115	22	0.191304	0.383117	ADAM15,ALG6,BRAF,CALR,CCT5,CS,DNAJB11,ENO1,FDPS,GPI,HSP90AA1,LDHA,NDUFC1,NUP155,PCK2,RPA3,RRBP1,SOX13,STX1A,TARS,TRIM24,USP14
7	2544	115	11	0.0956522	0.995241	CLIC1,DRAP1,DTX2,FXR2,NCOA6,NSUN5,POLD2,SH3BP1,SLC9A1,TCEB3,YARS
8	2544	107	20	0.186916	0.435663	CTSF,CYB5A,DMBT1,ELOVL5,FCHO1,FKBP5,FRK,GPR98,IGFBP4,KCNJ15,KYNU,LIPG,LRIG1,NBEA,NEDD4L,NFIX,PLOD2,SHC2,SLC16A5,TNFSF10
9	2544	106	34	0.320755	0.000236685	APOD,ASS1,BCL11A,C8orf4,CHI3L1,CSTA,EYA2,FABP5,FOXC1,FZD9,GPRIN2,GRAMD2,GSTA2,GSTA3,GSTP1,ITGA6,KCNN4,KCNS1,KLF5,LTF,LY6D,NPR3,PDE8B,PHGDH,PSAT1,PTPLA,RARRES1,RHCG,SLC34A2,STAC,TGFA,TGM1,TRIM2,WASF1
10	2544	104	11	0.105769	0.984529	AMFR,BBC3,CDKN2B,FAH,GPR162,HRK,MLLT4,MYOD1,RTN1,SULT1A1,SULT1A2
11	2544	103	22	0.213592	0.198186	CDH13,CRIM1,DDR2,DKK3,DLC1,FEZ1,GRAMD3,IGF2,IGFBP1,MCAM,MEF2C,METTL7A,NGFR,NR4A1,NRG1,PIK3R1,PTPRM,PTRF,SEMA5A,SESN1,TPM2,ZNF219
12	2544	103	18	0.174757	0.567197	ACVR2B,ADD1,BPHL,ENO3,HSPA1L,LCMT2,LRP10,MTR,MUT,MXD4,RAB4A,RNF103,SIRPB2,SLC35E2,SMPD1,TAF1L,TCF12,TRPM7
13	2544	103	10	0.0970874	0.992241	CDK7,CRYAA,ERBB2IP,HARS,HMGCR,IREB2,MAP3K12,NGRN,SCAMP2,SFXN3
14	2544	102	10	0.0980392	0.991331	ATPAF2,DNM1L,EPHA10,HAGH,M6PR,MPDU1,MPG,PDPK1,TCEB2,TFG
15	2544	102	4	0.0392157	0.999996	CNGB1,CRP,INHBC,MLN
16	2544	98	37	0.377551	1.99382e-06	APH1A,B4GALT5,BAG3,CDK2AP1,CREB3L2,CSTB,CTTN,E2F3,EPHB3,FADD,FARP1,FSCN1,GADD45G,GTPBP4,HDAC2,MYCN,MYO10,NRAS,PDSS1,PLOD1,PPFIA1,PSME4,PVR,RFC3,S100A3,SEPHS1,SFT2D2,SKP2,SLC35C1,SLC7A1,SMOX,SRPK1,TGIF2,TMSB10,TP53BP2,TTLL4,UPP1
17	2544	97	25	0.257732	0.0297477	AIF1,AKT3,BIRC3,CCL18,CCL2,CCR2,CD40,CTSC,FGL2,GBP2,IFI16,IL15RA,IL1B,IL1R2,KLRD1,KRT81,MAL,MAN1A1,PDCD1LG2,PLSCR1,RNASE6,RUNX3,STAT4,TNFRSF1B,TRIM22
18	2544	97	10	0.103093	0.985082	AAMP,ARPC3,CSNK2A1,DNAJB2,GOLGA3,SART3,TP53BP1,TRRAP,ULK1,ZNF777
19	2544	96	15	0.15625	0.745003	CBFA2T3,CDH18,CDH1,EPHX2,FMO5,FOXJ1,GJA1,GLRB,HSPB8,KRT7,PCSK6,PLAT,RHOH,SLC9A2,TFCP2L1
20	2544	94	35	0.37234	5.38715e-06	ADAM8,ADAMDEC1,AIM2,APOBEC3B,AQP9,BMPR1B,CALML5,CDKN2A,CHST6,COL1A1,CXCL11,CXCL9,EDN2,FN1,IFI6,INHBA,ISG15,KLK10,KLK12,LAMP3,LYZ,MMP12,MMP3,MMP9,MYBL1,NELL2,NMU,S100A14,SERPINA6,SPP1,TNNT1,UBD,UGT2B10,UNC5B,WT1
21	2544	94	28	0.297872	0.00280744	ACSL1,ADAMTS1,ADRB2,AOC3,ATF3,BMP6,CES1,CLEC3B,CRYAB,CYR61,DUSP1,EDNRB,EFEMP1,EGR2,ENPP2,FAM107A,FOSB,FXYD1,GPX3,HBA2,HOXA5,IGFBP6,LEPR,NPR1,NTRK2,RND3,SGK2,SOD3
22	2544	90	17	0.188889	0.428523	APBB2,ARL3,CD46,CYB5R1,DOK1,FUCA1,HMGCL,ID2,IDUA,KCTD3,KIAA0922,MMP16,NUMA1,PPP2R5A,SNX1,STK36,WFS1
23	2544	89	17	0.191011	0.409086	COG1,DDX42,EEF1D,FLOT2,KIAA0100,KIAA0195,MLLT6,MTMR4,NARF,NUFIP2,PSMD12,RPL23A,SDF2,SPOP,SUPT6H,UNC119,USP22
24	2544	87	14	0.16092	0.698139	BRMS1,COPB2,EVPL,GOT2,HMGA1,INPPL1,KIF3B,MAST2,NAGA,NSF,NUDT1,RPN1,SRPRB,TXN
25	2544	85	14	0.164706	0.663198	ACPP,BAG1,BLMH,BLVRA,CRIP2,CST3,DBNDD2,FGG,IDI1,INSIG1,LDLR,MAST4,SPO11,TOB1
26	2544	85	30	0.352941	7.92967e-05	ADH1B,ANXA1,AQP7,CA3,CAV1,CAV2,CD36,CDO1,CHL1,COL17A1,EGR1,EGR3,FABP4,FOS,GPD1,ID4,IL6,KIT,LIPE,LPL,MME,OGN,PCOLCE2,PDK4,PPARG,PTX3,RBP4,S100B,TFPI2,TIMP4
27	2544	84	13	0.154762	0.747923	AFP,ALDH3A2,CLU,FOLR1,LGALS3,MYC,OXCT1,RHOBTB3,SASH1,SCARA3,SDC2,SLC43A1,TFAP2C
28	2544	84	16	0.190476	0.419025	ANXA11,CD55,DDB2,FBLN1,IGFBP3,KIAA1217,LAMB2,LEPROT,MAFB,PALLD,PIK3C2B,PTEN,SLC12A4,SNTB2,STARD13,TCF4
29	2544	80	29	0.3625	5.95077e-05	CCL5,CD247,CD2,CD3D,CD3G,CD48,CD52,CD53,CD74,CTSS,EVI2A,EVI2B,FASLG,FYB,GBP1,GZMB,GZMK,HLA-DOB,IKZF1,IL2RB,LCK,PSMB9,PTPRCAP,PTPRC,RAC2,SLAMF7,SPOCK2,TRAF1,ZNF683
30	2544	79	14	0.177215	0.546705	ALDH4A1,ARL4D,CDC42EP4,DYRK4,GAP43,HES1,HSD17B1,MAP2K4,NNT,PARD3,SLC1A5,SYNGR1,TMEM123,USP6NL
31	2544	79	10	0.126582	0.91326	CCND3,DGCR8,MAN2C1,MAPK8,NUMBL,PAX5,PCSK7,PNN,RBBP6,SH2B1
32	2544	78	16	0.205128	0.301129	BAIAP3,BMP7,CXADR,DUSP4,GAD1,GPR126,GSTM1,GSTM3,GSTM4,HSPA4L,KRT86,ORM1,PKP1,STC1,TRPV6,WNT5A
33	2544	76	10	0.131579	0.887632	ATP5G3,CGGBP1,COX7A2L,DUSP11,LANCL1,NDUFS1,PCBP1,SON,SP2,TOMM70A
34	2544	75	21	0.28	0.0183461	ARPC5,ATP6V0A2,CEP170,CKS1B,DHFR,DNMT3A,FAM98A,HSPD1,MSH6,PDCD5,PEX13,PFDN2,RFC5,SHFM1,SNRPA1,SNRPD1,SYNCRIP,TOPBP1,TPI1,UNG,XPOT
35	2544	72	4	0.0555556	0.999433	ADA,C5AR1,CD86,FCER1G
36	2544	71	11	0.15493	0.735522	CA11,CD47,CIRBP,ELL2,GRB10,JAG1,PER2,PROCR,PTPRG,RTN4,TENC1
37	2544	71	6	0.084507	0.991605	GLUD1,MBD1,PIK3C3,RHOBTB2,SMAD2,SMAD4
38	2544	71	16	0.225352	0.180135	ACTB,COL18A1,COL4A1,CRELD1,DYSF,FLT1,FOSL2,NRP2,PARP4,PDGFB,PGF,PTPLB,SRC,TGFB1,TIMP2,ZMYM5
39	2544	70	7	0.1	0.975225	ANK3,CDKN1A,FASN,PGAM2,PKP2,PTPRE,S100A13
40	2544	69	10	0.144928	0.803595	BAG4,BRF2,CD44,CDKN1B,CYP19A1,CYP27A1,GNA15,LSM1,PPAPDC1B,WHSC1L1
41	2544	68	20	0.294118	0.0122076	ACOT7,CALU,CDC25B,CDS1,DDR1,ELF3,ERBB3,GAPDH,GCAT,MIF,MYO5B,PBX1,PIK3R3,RNPEP,SLC2A1,SLC7A5,SOX12,TEAD4,TFAP2A,TRAF4
42	2544	68	8	0.117647	0.932912	ABL2,CACYBP,DENND4B,GLRX2,HAX1,PMVK,PSMB4,SHC1
43	2544	68	3	0.0441176	0.999795	ACTR1A,PKNOX1,RCC1
44	2544	67	29	0.432836	9.814e-07	ACOX2,ANXA3,BBOX1,CDH19,CRYM,CTNND2,DEFB1,DHRS2,EGF,GABRP,GRB14,GRP,HRASLS,KLK5,KLK6,KLK7,KRT14,KRT17,KRT5,LAMC2,NTN4,PRAME,PVALB,SERPINA5,SLC1A1,SOX11,STC2,THRSP,TRIM29
45	2544	67	10	0.149254	0.772519	ABCC5,DHCR24,DHCR7,EML2,ENSA,ESM1,HDGF,LIMK1,MAL2,NUAK2
46	2544	67	5	0.0746269	0.995344	CDC42EP1,DHPS,FOSL1,GNA11,PIN1
47	2544	67	0	0	1	NA
48	2544	66	22	0.333333	0.00162185	ABCC6,ACADS,AMY2A,AMY2B,C1S,CALCR,CPM,CSRP2,DPP4,ECHDC1,IL1R1,IRS2,LPHN2,MAP3K8,MET,NFIL3,NMB,RRAS2,SATB1,SCHIP1,UBE2E3,WNT11
49	2544	66	5	0.0757576	0.994648	ATP2C1,ATR,ERCC2,TBCCD1,XRN1
50	2544	65	14	0.215385	0.253291	ABCG2,AQP1,CD200,FGF7,GYPC,HLF,INPP1,KLF9,NR3C1,PYGM,SNCA,TEK,TGFBR2,TSC22D1
51	2544	65	7	0.107692	0.956546	AKAP9,CALM2,DNAJA2,HERPUD1,MYL1,RAP1B,RBL2
52	2544	65	12	0.184615	0.488807	APC,BRD8,CAMLG,CCPG1,CSNK1A1,CTR9,FBXO3,IK,KIAA0141,MRPS27,PEX19,TAF9
53	2544	65	3	0.0461538	0.999661	CYP7A1,HADHA,PRL
54	2544	63	8	0.126984	0.891483	ARCN1,CYCS,HIVEP1,IFNGR2,NFRKB,SOD1,SRPR,TRPM5
55	2544	62	20	0.322581	0.00398093	ABHD2,APEH,CIB1,EFNA1,ERGIC1,FAAH,FAM102A,HDAC11,HSD17B7,ICA1,LRBA,NFATC4,P2RX4,PATZ1,PIGT,PRKCD,PTP4A2,SLC22A18,TLE3,UQCRQ
56	2544	61	12	0.196721	0.395611	AQP3,CA2,CCL13,CD69,COL9A3,ELOVL2,LY75,PIP,POU2AF1,PTPRT,SELE,WFDC2
57	2544	61	4	0.0655738	0.996934	ATP2A2,ESRRA,PLG,POM121
58	2544	60	17	0.283333	0.0284352	ACTG2,ADM,ALDH1A3,AMPD1,ANGPTL4,CGB1,CNN1,CYP3A5,F3,GATA6,IGF1,LEP,MFAP4,MGST1,OXTR,PTGIS,PTN
59	2544	60	4	0.0666667	0.99644	MEF2B,POU2F1,SNRPD2,UNC5A
60	2544	59	6	0.101695	0.963004	CREBL2,PINK1,SERINC1,SNRK,TK2,ZDHHC17
61	2544	58	16	0.275862	0.0414441	AIM1,CDKL2,CEACAM1,CHPT1,EFS,FGFR2,IGFBP5,IL27RA,NQO1,PDE4B,PRKAA2,PTPRK,RIMS2,SNPH,SOX9,TPD52L1
62	2544	58	6	0.103448	0.958431	ALCAM,PDE6B,PLK2,RASGRP1,SLC12A2,SSTR2
63	2544	58	14	0.241379	0.134841	BRCA1,CCT2,CLNS1A,IKBKB,ING1,KIF3C,MAP7,MDM2,PACSIN3,PGM3,POLB,RAB6A,SOX4,USP35
64	2544	58	8	0.137931	0.830551	AMACR,ARSA,CNNM4,PANK3,PFDN6,PITPNM1,STK16,TULP4
65	2544	58	5	0.0862069	0.984176	NAP1L1,PCMTD2,PNRC2,TDRD3,UCHL3
66	2544	57	6	0.105263	0.95335	ADK,CTNND1,CYP2C19,PHYH,SAR1A,VDAC2
67	2544	56	5	0.0892857	0.979447	CHN2,DUSP5,FABP3,NPTX1,UGDH
68	2544	55	4	0.0727273	0.992562	BECN1,COASY,FH,WNK1
69	2544	55	10	0.181818	0.519884	APOM,FBL,NCK1,RPL13A,RPL27,RPL31,RPS16,RPS18,RPS19,ZNF133
70	2544	55	3	0.0545455	0.998238	CDC42BPB,SLK,TIAL1
71	2544	54	8	0.148148	0.764738	ALDH1A2,CAPN3,CYP1A1,ESR2,HBP1,P2RX1,TAL1,TNS1
72	2544	53	11	0.207547	0.333482	ARMC1,ATP6V1C1,EBAG9,MRPL15,NCOA2,NUDCD1,RB1CC1,RRM2B,STK3,TCEA1,TCEB1
73	2544	52	25	0.480769	4.88379e-07	ART3,CDH3,CHI3L2,CRABP1,DKK1,DSC3,DSG3,IL20,KCNK1,KRT16,KRT6A,KRT6B,LCN2,MMP7,PGR,PPP1R3C,S100A2,S100A7,S100A8,S100A9,SCGB1D2,SCGB2A1,SCGB2A2,SCUBE2,SERPINB5
74	2544	52	14	0.269231	0.064883	CCL19,CHGB,FUT3,GALNT3,GSTT1,IL7R,LRP2,MSLN,NAT2,PCDH8,PLAC8,PNMT,SRD5A2,WNT2
75	2544	52	7	0.134615	0.838785	GRB2,KIAA1522,KIF22,NCDN,NME3,NTHL1,PHKG2
76	2544	52	2	0.0384615	0.999529	CHN1,LRP5
77	2544	52	6	0.115385	0.918586	CBX3,GABPA,GAST,GTF2I,PEA15,SDHA
78	2544	51	18	0.352941	0.0020392	BCAS4,BIK,CREB3L4,FADS2,FGD3,FXYD3,KRT18,KRT19,KRT8,MTL5,PRLR,SIAH2,SLC9A3R1,SORD,STARD10,TCL1B,TPD52,ZMYND10
79	2544	51	9	0.176471	0.563348	FGF18,HOXB2,IGFBP2,ITGBL1,KCNK5,KIAA1324,LMO4,SCD,UGT8
80	2544	51	5	0.0980392	0.961242	DGKD,GPHN,MLLT3,SH3BP4,USP13
81	2544	51	13	0.254902	0.105113	APPBP2,DHRS7,ELF1,GALC,NPTN,PIGH,PNMA1,PPM1D,PRKAR1A,RASA1,RB1,SERPINB6,TRAK2
82	2544	50	9	0.18	0.537693	CBX1,KRAS,MAN1A2,MDM4,PRKCI,RAD51C,RPS6KB1,SSR1,TXNRD1
83	2544	50	10	0.2	0.392177	CCT6A,EGLN2,GM2A,GRN,MPZL1,OSBP2,RIT1,SEC61G,UAP1,UCHL5
84	2544	50	9	0.18	0.537693	CMAS,CTBS,DCK,GLMN,MSH2,NDUFA9,PGM2,STRAP,USP1
85	2544	50	5	0.1	0.956157	BCAS3,CANX,LRPAP1,SCAMP1,TMBIM4
86	2544	50	6	0.12	0.899281	CBLB,HMGB1,ITSN2,JAK1,PTPN11,SMAD7
87	2544	49	10	0.204082	0.366473	CALB2,CLDN10,DIRAS3,GPX2,KBTBD11,PIP5K1B,SCGB3A1,SEMA3C,STEAP1,TM4SF1
88	2544	49	15	0.306122	0.019365	AKAP12,CPE,CXCL12,DCN,DUSP6,KLF4,LDHB,MGLL,MGP,NMT2,NTRK3,PDLIM3,SEMA6A,SEPP1,ZFP36L2
89	2544	49	6	0.122449	0.888234	BAZ2B,CRADD,CTDSPL,PRDX3,SDHB,ST13
90	2544	49	7	0.142857	0.789739	CHD6,IGF2R,NFIC,RAD23A,REST,RYBP,YY1
91	2544	49	4	0.0816327	0.982497	DDIT3,GCSH,PARVB,RPL19
92	2544	49	4	0.0816327	0.982497	AQR,GOLGA1,OAZ1,UBC
93	2544	49	1	0.0204082	0.999931	AKT2
94	2544	48	10	0.208333	0.340972	CAP2,CLDN1,FHL2,GGH,GLDC,HIST1H1A,LAD1,LIN7A,TGFB2,ZIC1
95	2544	48	7	0.145833	0.771094	C5orf30,CXCR6,MAPT,MYO5C,NRIP1,RBBP8,SELL
96	2544	48	6	0.125	0.876173	CSK,GLO1,HDAC1,NEU1,RPS6KA4,TFAP4
97	2544	48	3	0.0625	0.9946	HOXC4,HOXC5,HOXC6
98	2544	48	8	0.166667	0.635109	AIP,ARVCF,CHKA,COMT,NDUFV1,PTPRF,SLC9A5,SST
99	2544	48	3	0.0625	0.9946	CCDC93,PDXK,SF3A3
100	2544	47	8	0.170213	0.610068	AHR,CITED2,CRYZ,CYP3A4,ETFB,KLHL2,OAT,SH3BP5
101	2544	47	6	0.12766	0.863038	ACOX3,GCHFR,IFITM1,IFITM2,SDC4,ZNF217
102	2544	46	26	0.565217	3.63148e-09	ATAD2,AURKA,BLM,CCNA2,CCNB1,CDC20,CDCA3,CENPE,CIT,DIAPH3,ECT2,HMMR,KIF11,KIFC1,MAD2L1,MCM4,MYBL2,NCAPH,PTTG1,PTTG2,RACGAP1,RAD54L,STIL,TACC3,TRIP13,ZWINT
103	2544	46	9	0.195652	0.430674	ARG2,BACE2,BSN,CPA4,FADS1,KRT20,LFNG,MPP3,TNNT2
104	2544	46	8	0.173913	0.584164	ARHGDIB,GLRX,MAGOH,PTK7,RGS16,SERPINE1,STK39,TMEM158
105	2544	46	1	0.0217391	0.999875	KLF7
106	2544	46	5	0.108696	0.929169	DPM1,KARS,PRPF4B,UBE2Q2,ZNF267
107	2544	45	7	0.155556	0.708006	APOC1,HIST1H1E,HIST1H2AC,HIST1H2AD,HIST1H2AK,HIST1H2BD,HIST2H2BE
108	2544	45	8	0.177778	0.55747	ASNS,CA9,ENC1,ERO1L,HIST1H4B,KIF21A,RHBDL2,TNFRSF12A
109	2544	45	15	0.333333	0.00851292	CELSR2,EPHB4,FBXL2,FLNB,GLUL,LAMA5,MEIS3,MMP15,MS4A7,MTHFR,RARRES3,SLC45A1,SLC5A6,TNFRSF10A,TP53
110	2544	45	6	0.133333	0.833308	CDC34,LSM7,LTBR,MAP2K2,MYO9B,STK11
111	2544	45	6	0.133333	0.833308	ERCC1,HK1,ILF3,KCNK9,PRR12,XRCC3
112	2544	45	7	0.155556	0.708006	CSF1R,DLL1,LIF,MAP3K6,PPA1,SMARCC2,TYROBP
113	2544	45	3	0.0666667	0.991364	EPHA6,PSMA3,PSMD7
114	2544	44	9	0.204545	0.376059	ACADM,CLK1,CNN3,JUNB,KLF10,KLF6,PPP1R15A,SOCS3,ZFP36L1
115	2544	44	8	0.181818	0.530072	BIN1,CASP4,CCND2,FLI1,GMFG,MFNG,SIRPA,TMEM140
116	2544	44	4	0.0909091	0.965278	IRF6,RABIF,RPS6KC1,SNRPE
117	2544	43	8	0.186047	0.50207	ANXA6,ERBB2,GRB7,HEBP1,LASP1,SERPINB2,STARD3,TESK2
118	2544	43	10	0.232558	0.220629	AMPD3,CAPG,CD180,FCGR2A,FCGR3A,HLA-DQB1,HPSE,LCP1,LGALS9,SLC2A5
119	2544	43	3	0.0697674	0.988236	IL1RL1,SEC63,TCP1
120	2544	42	4	0.0952381	0.954715	CSPG4,CTNNAL1,GFOD1,S100A1
121	2544	42	7	0.166667	0.634296	ATP6V0D1,BCAR1,CBFB,GAS8,MTA1,NUTF2,WNT9A
122	2544	42	16	0.380952	0.00142599	CD83,ETS1,HLA-A,HLA-B,HLA-C,HLA-F,IFNAR2,LAP3,NMI,PSMB10,PSMB8,SAMHD1,TBC1D1,TLR2,TNFAIP3,WARS
123	2544	42	4	0.0952381	0.954715	ACYP1,FANCL,ICAM5,PREP
124	2544	42	8	0.190476	0.473576	DENND4A,IQGAP1,MAP2K1,OAZ2,RAB11A,SRP14,TBC1D14,ZNF148
125	2544	42	12	0.285714	0.0564048	AKR1B1,ARRDC2,CCL3,CCL4,CD14,CFLAR,CSF1,DENND3,FNBP1,LILRB5,MAP3K14,TCN2
126	2544	41	9	0.219512	0.295649	ACADSB,GLI3,MAPK10,MSX2,PTPN13,QDPR,STK32B,TBX3,ZNF91
127	2544	41	13	0.317073	0.0212754	AZGP1,CHGA,CROT,CST6,FGFR4,KLK13,OLFM1,PRSS23,QPCT,QPRT,SEC14L2,SGK3,SYT4
128	2544	41	7	0.170732	0.607509	BNIP2,FBXW7,ITGB1BP1,ITGB1,PRKCA,RNASE1,TANK
129	2544	41	6	0.146341	0.758552	MAPKAPK2,MYD88,PFKL,PSMD2,PTPN6,VARS
130	2544	41	3	0.0731707	0.984034	DAG1,NEK4,TMF1
131	2544	41	4	0.097561	0.948385	BAD,MAP3K11,OSBP,OTUB1
132	2544	41	3	0.0731707	0.984034	HCFC1R1,RALB,RARA
133	2544	41	7	0.170732	0.607509	APOA1,CASP8,F2,HIPK1,MLANA,PTPN18,VTN
134	2544	40	19	0.475	1.43348e-05	CCDC109B,CD163,CD80,CYBA,FCGR1A,HK3,ICAM1,IL32,IRF5,NFKBIE,OSBPL3,P2RX5,PTPRJ,RELB,RGS10,SLC11A1,SLC2A6,SOAT1,SYK
135	2544	40	4	0.1	0.941253	BCAS2,GTF2B,JMJD1C,SOS2
136	2544	40	9	0.225	0.26981	C1QA,C1QB,LILRB2,LSP1,LYN,OSTF1,PLCB2,PML,SPIB
137	2544	40	1	0.025	0.999597	ZNF358
138	2544	39	10	0.25641	0.139543	CDKN1C,CDKN2C,CX3CL1,DENND2A,GULP1,JUN,RARB,TFPI,TF,WASF3
139	2544	39	10	0.25641	0.139543	AP1M2,DOPEY2,LSR,MAPK13,OVOL2,PRSS8,SEPHS2,SYNGR2,TJP3,TSTA3
140	2544	39	5	0.128205	0.845469	FMOD,FRZB,GAS6,PMP22,SPON1
141	2544	39	5	0.128205	0.845469	BLCAP,CTDSP2,EXTL2,PCBP2,STXBP1
142	2544	39	3	0.0769231	0.978412	GEMIN4,PITPNA,PSMB6
143	2544	38	10	0.263158	0.122135	ADORA2A,CXCL10,ETV7,IFI30,P2RY6,PLAUR,RPL39L,SLC16A3,SLC7A11,TFRC
144	2544	38	4	0.105263	0.92423	ABCG1,MGAT4A,RAB31,SULF2
145	2544	38	4	0.105263	0.92423	CARS,SLC3A2,TRAPPC6A,TXNRD2
146	2544	38	3	0.0789474	0.974937	GSS,PSMB5,PTMA
147	2544	38	3	0.0789474	0.974937	ITPK1,NDUFA4,NDUFB2
148	2544	37	6	0.162162	0.661726	AADAT,ADCY3,BNIP3,CEACAM19,KIAA0020,PSIP1
149	2544	37	11	0.297297	0.0510745	ALDH6A1,ASAH1,BTD,CCNG2,GSTZ1,KIF13B,LOX,PRRX2,SELENBP1,VIPR1,WWOX
150	2544	37	6	0.162162	0.661726	CSE1L,CTCF,PRPF6,RAB22A,USP10,YWHAB
151	2544	37	6	0.162162	0.661726	C21orf59,COX6A1,CTAGE5,NDUFA7,ST7,TM9SF1
152	2544	37	6	0.162162	0.661726	CD82,CR2,CTNNB1,IGLL1,ST6GAL1,VPREB3
153	2544	37	5	0.135135	0.809997	AKR1C4,COX4I1,HP,NOB1,ZNF319
154	2544	37	1	0.027027	0.999275	RCN2
155	2544	37	2	0.0540541	0.993477	AKR7A2,UQCRFS1
156	2544	37	3	0.0810811	0.970934	FGF8,GNPTAB,TACC2
157	2544	37	0	0	1	NA
158	2544	36	5	0.138889	0.789961	GTF2E2,RPLP1,SERF1A,SLC39A14,TNFRSF10B
159	2544	36	3	0.0833333	0.96633	MBTPS1,NFATC3,SPG7
160	2544	36	1	0.0277778	0.999118	TPRKB
161	2544	35	21	0.6	2.76055e-08	CCNB2,CDC25C,CDCA8,CDKN3,CENPA,CHEK1,CKS2,DTL,EXO1,FOXM1,KIAA0101,KIF20A,KIF23,KIF2C,NUSAP1,PRC1,RAD51,SPAG5,TTK,UBE2C,UHRF1
162	2544	35	12	0.342857	0.0140078	CCNA1,CCND1,CST4,CYP1B1,ECM1,FGFR3,GDF15,MUC1,PARD6B,PMAIP1,PYCARD,RAB11FIP1
163	2544	35	6	0.171429	0.605144	EEF1A1,MYO9A,RPL13,RPS17,RPS7,UGP2
164	2544	35	5	0.142857	0.768311	CDKL3,HEXIM1,PEX12,PISD,TSPAN31
165	2544	35	0	0	1	NA
166	2544	35	3	0.0857143	0.961043	CCNI,DHRS4,OSBPL7
167	2544	35	7	0.2	0.429289	CAB39,CTNNA1,GIT2,HDAC3,NPM1,PWP1,SMNDC1
168	2544	35	0	0	1	NA
169	2544	35	12	0.342857	0.0140078	CA12,CRIP1,FBP1,GATA3,HPN,KIAA1467,SERPINA3,SLC27A2,SLC39A6,SPDEF,VAV3,XBP1
170	2544	34	19	0.558824	6.01495e-07	ANLN,ASPM,BIRC5,BUB1,CCNE2,CDC6,CENPF,CEP55,HIST1H1B,MELK,MKI67,NEK2,PBK,RRM2,TDO2,TK1,TOP2A,TPX2,TYMS
171	2544	34	13	0.382353	0.003763	C3,CASP1,CD1C,CHST2,DPYD,FAM20A,FAS,PLCG2,PLEKHG1,PTGDS,RASGRP2,TCF7,VCAM1
172	2544	34	1	0.0294118	0.998696	MEFV
173	2544	33	3	0.0909091	0.948049	MXI1,SGCB,UNC5C
174	2544	33	3	0.0909091	0.948049	BTG1,EPHA2,MPDZ
175	2544	33	9	0.272727	0.11612	ETS2,HYAL1,KCTD9,PCM1,PNRC1,PPP2CB,PRNP,RBPMS,RGL1
176	2544	33	13	0.393939	0.00276684	BIN2,C2,CCR1,CCR5,DOCK2,FMNL1,LCP2,LPXN,NCF2,NCKAP1L,PLEK,SEMA4D,SLA
177	2544	33	4	0.121212	0.860939	GALNT2,HSPH1,S100A11,TFDP1
178	2544	33	8	0.242424	0.219187	CHEK2,MAPK1,MCM5,PPIF,SREBF2,UBE2L3,UFD1L,ZBED4
179	2544	33	0	0	1	NA
180	2544	32	17	0.53125	6.01092e-06	AGR2,AGTR1,CLGN,CYP4B1,DCD,DIO1,ESR1,FOXA1,GFRA1,KCNJ3,KRT23,NAT1,NPY1R,PDZK1,PROM1,TFAP2B,TFF1
181	2544	32	4	0.125	0.843855	EPB42,ITGA7,MEIS2,TXNIP
182	2544	32	15	0.46875	0.000138558	ADORA2B,ALK,BTG3,CDK6,FIGN,GSTA4,HEY1,HPR,ITGB4,MALL,MAP1B,RRAGD,S100A6,TNFRSF21,TNNI2
183	2544	32	7	0.21875	0.335233	ACAA2,GPRC5B,MAP3K5,PGM1,RDX,ROR1,SACS
184	2544	32	8	0.25	0.194201	CACNA2D2,CHRD,FUT8,ITGB5,NPDC1,PLEKHA6,TGFB3,TRAF5
185	2544	32	8	0.25	0.194201	GADD45B,LGALS1,MARCKS,RCN1,ROBO1,S100A10,TP53I3,ZNF532
186	2544	32	4	0.125	0.843855	DPAGT1,HMBS,HYOU1,SLC37A4
187	2544	32	8	0.25	0.194201	ALDH9A1,KIF1B,MTMR2,PAQR3,PTPN12,RNF138,YBX1,YES1
188	2544	32	4	0.125	0.843855	ADAM23,DIP2C,IGF2BP1,PRKG1
189	2544	32	7	0.21875	0.335233	BAX,BCAM,CYP51A1,ERF,FTH1,NDUFB1,NOTCH3
190	2544	32	16	0.5	3.06094e-05	ATP5C1,CDK4,CUL2,IARS,KIF5B,MRPL11,NASP,PITRM1,RNASEH1,RPP38,STAM,TIA1,U2AF1,UBE2N,UQCRH,YME1L1
191	2544	32	3	0.09375	0.94013	CTBP2,H3F3B,NT5C
192	2544	31	4	0.129032	0.825035	COL23A1,IFRD1,LPIN1,RIMS3
193	2544	31	7	0.225806	0.304382	CAPN2,FXYD5,GNB4,HIF1A,HTATIP2,SNAI1,TACSTD2
194	2544	31	0	0	1	NA
195	2544	31	9	0.290323	0.084003	BCL10,CEBPG,CNBP,GDI2,MLLT10,PRPF18,RHEB,RYK,SERBP1
196	2544	31	5	0.16129	0.664892	CHIC2,MEF2A,PPP1CB,RAG1,SRF
197	2544	31	5	0.16129	0.664892	CD63,ECE1,EEF2,MYL6,TPCN1
198	2544	31	5	0.16129	0.664892	CAMK1G,GPA33,GRK6,KCNAB2,STK10
199	2544	31	5	0.16129	0.664892	CCT4,DLG1,EIF2B3,MAPK14,YWHAQ
200	2544	31	1	0.0322581	0.997655	LZTR1
201	2544	30	7	0.233333	0.274146	HAAO,HIC1,LRP1,LRRC32,MMP19,PDGFRB,SERPING1
202	2544	30	7	0.233333	0.274146	C20orf24,CENPN,GARS,PCNA,SHMT2,SNRPB,WDR5
203	2544	30	1	0.0333333	0.997148	CASP3
204	2544	30	6	0.2	0.444768	APOE,EBI3,HCLS1,IL10RA,LILRB4,PIK3CG
205	2544	29	11	0.37931	0.00802213	BBS2,BTF3,CAMK1,CCNDBP1,CCNH,ECHDC2,FBXL5,KLHDC2,RPS27L,TRIM23,UBE2B
206	2544	29	9	0.310345	0.0578963	CTSD,DAPP1,FCGR2B,LGALS3BP,LY6E,MATK,PTGS1,SH2D2A,TGM2
207	2544	29	8	0.275862	0.127372	CTSK,FBN1,HAS2,HTRA1,IGFBP7,MMP2,MN1,NBL1
208	2544	29	4	0.137931	0.781765	ABCA2,ODF2L,SMAD6,TJP2
209	2544	29	0	0	1	NA
210	2544	29	4	0.137931	0.781765	NCKIPSD,RASSF1,TUSC2,WDR6
211	2544	29	1	0.0344828	0.996533	AK2
212	2544	29	2	0.0689655	0.974817	MRE11A,TARDBP
213	2544	29	0	0	1	NA
214	2544	28	13	0.464286	0.000433964	ANXA9,ARNT2,BCAS1,CACNG1,CFB,COX6C,EEF1A2,GPRC5A,MATN3,PLA2G10,RAB26,RAMP1,SLC16A6
215	2544	28	8	0.285714	0.108207	CBR1,CRAT,CYB5R2,DSC2,FOXD1,NDRG1,PADI2,UCP2
216	2544	28	7	0.25	0.216417	AMD1,C21orf91,LBR,NFATC1,PALM2,RAB6B,SOD2
217	2544	28	7	0.25	0.216417	ADD2,AGTPBP1,ATP11B,GMNN,MAPRE2,MCCC1,SPEG
218	2544	28	15	0.535714	1.87179e-05	ARHGAP21,ARL4C,CEBPB,CLIC4,DUSP2,GLS,ITM2C,MPO,NOTCH1,OPTN,PIM1,RAB32,RSU1,SAMD4A,SLC2A3
219	2544	28	5	0.178571	0.569956	PPP2R1B,RPL21,RPL5,RPS14,RPS3A
220	2544	28	5	0.178571	0.569956	DSG2,MYO1B,NCOA3,TNFAIP2,TNF
221	2544	28	7	0.25	0.216417	AP2B1,ARHGEF16,ATP6V0B,CCNF,GALE,PPP4C,STRBP
222	2544	28	7	0.25	0.216417	ADARB1,ATM,GCLM,IVNS1ABP,MCL1,RLF,TRIT1
223	2544	28	4	0.142857	0.757128	ADSL,DRG1,NF2,PES1
224	2544	27	13	0.481481	0.000277213	ACN9,EDN1,INHBB,LAMA3,MARCO,ME1,MT1E,MT1G,MT1H,MT1X,MT2A,PRKAR2B,SNCG
225	2544	27	0	0	1	NA
226	2544	27	3	0.111111	0.88113	ALPK3,CDH5,VWF
227	2544	27	5	0.185185	0.535379	KHDRBS3,MTSS1,PLEKHB1,TES,TRIB2
228	2544	27	4	0.148148	0.730389	CDKN2D,GALNT10,GCH1,PDIA4
229	2544	27	4	0.148148	0.730389	CHORDC1,CRLF3,DCPS,PTS
230	2544	27	2	0.0740741	0.964985	EPHA5,IL4
231	2544	27	4	0.148148	0.730389	LSM3,OGG1,TRNT1,ZHX3
232	2544	27	4	0.148148	0.730389	BMPR2,CREB1,CTSE,EXOSC9
233	2544	27	4	0.148148	0.730389	CEBPZ,ELAVL1,MTIF2,NCL
234	2544	26	8	0.307692	0.0750182	CTGF,F13A1,FBLN2,MFAP5,NNMT,PDGFRL,SERPINF1,TIMP3
235	2544	26	11	0.423077	0.0029991	CALD1,DPYSL2,MFGE8,MRAS,PLAGL1,PLD1,PLTP,RBMS1,S100A4,TLE4,VIM
236	2544	26	1	0.0384615	0.993766	NR2C1
237	2544	26	3	0.115385	0.864381	CD164,SLC29A1,TSPYL4
238	2544	26	5	0.192308	0.499578	ATF4,CASP8AP2,KATNA1,MTRF1L,TBPL1
239	2544	26	6	0.230769	0.308124	BIRC2,C11orf73,CEP57,EED,FDX1,REXO2
240	2544	26	4	0.153846	0.701499	APBB3,EPOR,TRAK1,ZFYVE26
241	2544	26	3	0.115385	0.864381	CUL4A,GGCX,TUBGCP3
242	2544	26	2	0.0769231	0.958774	RXRA,TESK1
243	2544	26	2	0.0769231	0.958774	DYNLL1,TSN
244	2544	25	3	0.12	0.845587	ICAM2,ID1,SPARCL1
245	2544	25	4	0.16	0.670434	COL3A1,MMP14,THY1,VDR
246	2544	25	9	0.36	0.0228923	AP1S1,CDK2,EPRS,GMPS,ILF2,LMNB2,PARP1,RFX5,UCK2
247	2544	25	5	0.2	0.46276	ARHGDIA,CSNK1D,GALK1,P4HB,RAC3
248	2544	25	5	0.2	0.46276	CAPNS1,DCTN1,MAPK3,PSEN1,RGL2
249	2544	25	6	0.24	0.274818	CSTF3,GOT1,MTCH2,NOLC1,POLE,PUS1
250	2544	25	2	0.08	0.951513	CYP2E1,NAV1
251	2544	25	4	0.16	0.670434	GOLGA4,LZTFL1,NUDT2,SMN1
252	2544	25	10	0.4	0.0073883	CORO1C,FUT4,LIMK2,LITAF,LMNA,MAP2K3,MYH9,SMYD2,SNN,TNFRSF1A
253	2544	25	0	0	1	NA
254	2544	24	11	0.458333	0.00136857	ABAT,AFF3,CCDC74B,F2R,IGF1R,IL6ST,INPP4B,KDELR3,MYB,SEMA3B,TNFRSF11B
255	2544	24	4	0.166667	0.637206	AIG1,GADD45A,PDCD4,TTN
256	2544	24	6	0.25	0.242436	BCKDHB,CCNC,HECA,HMGN3,PTBP2,WTAP
257	2544	24	8	0.333333	0.0488451	CBR3,CHAD,F2RL1,HSPA1A,ITGA2,RUNX1,SLC4A7,TLE1
258	2544	24	5	0.208333	0.425172	ACP5,CTSZ,DAPK1,ITGAL,LILRA4
259	2544	24	2	0.0833333	0.943039	GBA,MTX1
260	2544	24	5	0.208333	0.425172	ESPL1,NCAPD2,NCAPD3,POLA2,TROAP
261	2544	24	4	0.166667	0.637206	DDX21,GNA12,MAD1L1,MYBBP1A
262	2544	24	5	0.208333	0.425172	ABCD3,DLG5,MIPEP,MYCBP,STRN3
263	2544	24	1	0.0416667	0.990784	ACADVL
264	2544	24	5	0.208333	0.425172	ATP1B3,CDIPT,EML4,NEK9,PAK1IP1
265	2544	24	3	0.125	0.824569	EXT1,POLR2F,PRKAB2
266	2544	24	3	0.125	0.824569	HLA-DPB1,HLA-DRA,IL10
267	2544	24	0	0	1	NA
268	2544	23	11	0.478261	0.000881468	ABLIM3,ANG,BTG2,CX3CR1,IRS1,ITPR1,PALM,PTGER3,RNASE4,SLC26A3,THBD
269	2544	23	11	0.478261	0.000881468	ASPN,CDH11,COL1A2,COL5A1,COL5A2,FAP,MFAP2,PLAU,POSTN,SDC1,THBS2
270	2544	23	6	0.26087	0.211282	ARFGAP3,GRHL1,HEBP2,MPHOSPH6,ODC1,SOX8
271	2544	23	10	0.434783	0.00363587	CD37,CD68,CORO1A,CTSB,HCK,ITGAX,ITGB2,LAPTM5,SLC15A3,SLC7A7
272	2544	23	10	0.434783	0.00363587	BAK1,BYSL,CHAF1A,DNMT1,H2AFZ,MCM3,MCM6,PSMC4,RFC2,TBC1D7
273	2544	23	4	0.173913	0.601867	AKT1,DAK,PKN1,PRKCSH
274	2544	23	3	0.130435	0.801148	ATOX1,CCDC106,HSPA4
275	2544	23	4	0.173913	0.601867	MSH3,SMAD5,SYNJ2BP,VEZF1
276	2544	23	1	0.0434783	0.988795	SMARCA2
277	2544	23	4	0.173913	0.601867	DUSP3,GOSR1,SMARCE1,STAT5B
278	2544	23	0	0	1	NA
279	2544	22	11	0.5	0.00054703	BNC1,CNGA1,CYP39A1,EGFR,NDRG2,NFIB,PLA2G4A,PTGS2,RGS2,SOX10,TTYH1
280	2544	22	3	0.136364	0.775155	GSN,LDB2,PROS1
281	2544	22	12	0.545455	0.000103853	AURKB,CDT1,EZH2,FEN1,H2AFX,MCM2,PKMYT1,PLK1,RNASEH2A,SMC4,STMN1,UBE2S
282	2544	22	2	0.0909091	0.921687	ITIH4,LGALS4
283	2544	22	7	0.318182	0.0796335	IFI27,IFI44,IFIT1,ISG20,MX1,MX2,SRD5A1
284	2544	22	1	0.0454545	0.986376	MPP2
285	2544	22	3	0.136364	0.775155	DYRK2,JUP,MYO5A
286	2544	22	0	0	1	NA
287	2544	22	2	0.0909091	0.921687	HFE,SLC11A2
288	2544	22	1	0.0454545	0.986376	RPLP0
289	2544	22	1	0.0454545	0.986376	BCL7B
290	2544	22	0	0	1	NA
291	2544	21	6	0.285714	0.153829	ADD3,COL14A1,GEM,GSTM5,PPP2R2B,PTGER4
292	2544	21	10	0.47619	0.00157863	BRCA2,BRIP1,CCNE1,CHAF1B,CKAP2,E2F1,FANCA,HN1,MTHFD2,POLE2
293	2544	21	4	0.190476	0.52531	PTPRU,RNF43,SULT1E1,TOM1L1
294	2544	21	3	0.142857	0.746432	PCDH1,RHOC,RMND5B
295	2544	21	0	0	1	NA
296	2544	21	4	0.190476	0.52531	FLII,GNS,IFNB1,INSR
297	2544	21	4	0.190476	0.52531	NPC1,NUP160,RIOK3,ZNF146
298	2544	21	3	0.142857	0.746432	APEX1,MNAT1,MTHFD1
299	2544	21	2	0.0952381	0.908365	DEAF1,MADD
300	2544	20	8	0.4	0.0161267	ABCC8,CP,DACH1,DNALI1,DST,ERBB4,TBC1D9,TFF3
301	2544	20	8	0.4	0.0161267	BCL2A1,CCR7,CD19,CXCR4,LTB,MS4A1,NFE2L3,PLA2G7
302	2544	20	3	0.15	0.714843	FGFR1,PCDHB9,TACC1
303	2544	20	10	0.5	0.000981875	EPSTI1,IRF1,OAS2,PARP14,PSME2,STAT1,TAP1,TNFSF13B,UBE2L6,USP18
304	2544	20	5	0.25	0.273482	COL6A1,COL6A3,DPYSL3,LUM,SPARC
305	2544	20	5	0.25	0.273482	FAM49B,MRPL13,NBN,PTDSS1,RIPK2
306	2544	20	1	0.05	0.979861	PTK2
307	2544	20	5	0.25	0.273482	GFPT1,HSP90B1,HSPA5,MAPK6,PDIA5
308	2544	20	0	0	1	NA
309	2544	20	3	0.15	0.714843	CLN3,FARP2,SURF1
310	2544	20	0	0	1	NA
311	2544	20	1	0.05	0.979861	TBK1
312	2544	20	3	0.15	0.714843	CASP9,PARK7,TSG101

## Sheet: M2. Hclust with PCC
Module Num	# of breast cancer genes	#of genes in a module	# of breast cancer genes in a module	Ratio of breast cancer genes	p-value	Breast cancer genes in a module
1	2544	122	41	0.336066	1.67256e-05	AMACR,ARFGAP3,ART3,BACE2,CAPN2,CCND1,CD82,CDH19,CEACAM1,CHI3L2,CLDN10,CLDN1,CTNNA1,CXADR,CYB5R2,DUSP5,EPHB3,FOLR1,GNB4,GPRC5A,GPRIN2,ITGB8,LIMK2,MPZL1,MSLN,NDRG2,NEBL,PCDH1,PHGDH,RHOH,RIMS3,RMND5B,RRAGD,RRAS2,SOX9,ST6GAL1,TM4SF1,UGDH,VLDLR,WASF3,ZIC1
2	2544	116	14	0.12069	0.963031	BSN,CA11,CDKL2,EEF1A2,ENO2,EPHA10,IDH2,IER3,NPTX1,RAMP1,SFXN3,SRGAP1,SYT13,SYT4
3	2544	115	37	0.321739	0.000119705	AGTR1,ATP1B3,B4GALT5,BCAS4,BCL2L1,BLVRA,COX6C,CST3,DHCR24,EML2,EXT1,GALNT3,GDF15,GPHN,GPR126,HIF1A,HPN,HSPB1,ITPK1,KRT18,KRT8,LAD1,MRPS30,MYO10,NDRG1,PARD6B,PDE4B,PNMA1,PTPN1,SLC27A2,SLC45A1,SLC5A6,SLC9A1,SORD,STARD10,SULT2B1,TGFA
4	2544	114	22	0.192982	0.366357	ARNT2,CCT2,CELSR2,CNNM4,CPB1,DCTD,ELOVL2,GLRB,GNS,HHEX,IGF1R,IRS1,MDM2,MPHOSPH6,MTA3,NELL2,PCSK6,PMAIP1,RAP1B,STK39,TBK1,TRAF5
5	2544	111	14	0.126126	0.943567	CA3,CST6,ETFB,HYAL1,KLK10,KLK12,KLK13,KLK3,LGALS3,NFIX,S100A14,TNFRSF1A,UAP1,WNT11
6	2544	111	30	0.27027	0.00950832	AMPD1,CASP1,CASP4,CD180,CD19,CR2,EVI2A,FLI1,HLA-DOB,HLA-DQB1,IGLL1,LAMP3,LCP1,LILRA4,LSP1,LYN,MAL,MFNG,MS4A1,P2RX1,PAX5,PLCG2,POU2AF1,PTGDS,PTGER4,RASGRP2,RUNX3,SIRPA,SLAMF7,TGFBR2
7	2544	103	12	0.116505	0.965708	BAG1,CDKN2A,CDKN2B,COPB2,GFPT1,GGCX,MPDZ,NBL1,NUDT2,SIAH2,SMARCA2,TESK1
8	2544	102	21	0.205882	0.259094	C21orf59,CCT5,CMAS,DNM1L,DYRK4,GAPDH,KRAS,LTBR,M6PR,NDUFA9,OXCT1,PDXK,PFKL,PNRC2,SDHA,SOD1,SRD5A1,STRAP,TARS,TPI1,U2AF1
9	2544	98	23	0.234694	0.0898656	AP2B1,BECN1,BRCA1,CBX1,COASY,DUSP3,FLOT2,GOSR1,HEBP1,HEXIM1,HSD17B1,JUP,KIAA1467,KRT19,NSF,PEX12,RPL23A,SDF2,SMARCE1,SP2,TRAF4,UNC119,ZNF207
10	2544	96	13	0.135417	0.890255	ALDH1A3,ANXA3,CALB2,EPHA2,ING2,LIPG,MALL,MET,MYCBP,PCDH8,PDCD4,PIK3R3,PPT1
11	2544	92	36	0.391304	1.01027e-06	AQP9,BCL2A1,C2,C5AR1,CCL13,CCL18,CCL2,CCL3,CCL4,CD14,CD80,CTSC,EPSTI1,FCGR1A,FCGR2A,FCGR3A,FNBP1,GPA33,HK3,HPSE,IFI30,IL10,IL15RA,LGALS9,LILRB5,MAP3K14,MARCO,MX2,PLA2G7,PPP2R2B,SEMA4D,SLC15A3,SLC2A5,SYK,TCF7,WARS
12	2544	88	6	0.0681818	0.999167	AREG,BLMH,GLDC,HIST1H1A,ITGA3,MYOD1
13	2544	87	13	0.149425	0.791879	ALOX12,ATPAF2,EBAG9,FLII,FXR2,GEMIN4,MAP2K3,MAP2K4,MYBBP1A,PITPNA,TP53,TPD52,USP22
14	2544	82	8	0.097561	0.985075	AKAP9,DENND4A,LEPROT,MAN1A2,MYO9A,PTPN11,SLK,TCF12
15	2544	81	5	0.0617284	0.999386	BMP7,CRP,CTNNAL1,EYA2,MAPK10
16	2544	80	16	0.2	0.339582	ARHGDIB,CASP8,CRIM1,ELL2,FOSL2,GLRX,HEXB,HFE,LY75,MCL1,PARP4,PTPRJ,RAG1,RALB,STAT5B,TNFSF10
17	2544	78	18	0.230769	0.138209	ABCA2,ARHGEF16,CTSF,ECE1,GNA11,HDAC1,INPPL1,KIAA1522,KIF1B,LAMA5,MTHFR,NCDN,NFIC,NUMA1,PINK1,RAP1GAP,TPCN1,ZHX3
18	2544	77	22	0.285714	0.0126272	CCL5,CCR2,CCR5,CCR7,CD247,CD2,CD3D,CD3G,CXCL9,CXCR6,FASLG,GZMB,GZMK,IL2RB,LCK,LTB,PTPRCAP,SELL,SPIB,SPOCK2,STAT4,ZNF683
19	2544	77	8	0.103896	0.973856	AKT2,BBC3,EGLN2,ERCC1,ERCC2,ERF,MEF2B,TFAP4
20	2544	76	3	0.0394737	0.999947	CCDC106,PRR12,TRAPPC6A
21	2544	76	1	0.0131579	1	SLC17A1
22	2544	74	3	0.0405405	0.999926	GSTT1,KRT20,MYL1
23	2544	73	5	0.0684932	0.998014	KCNQ2,RAB6B,RIMS2,TNNT1,TRPM5
24	2544	71	8	0.112676	0.95049	AIP,BRMS1,MIF,MRPL11,NDUFV1,POLD4,SSH3,ZNF358
25	2544	71	17	0.239437	0.113663	ARCN1,C11orf73,CEP57,CHORDC1,DCPS,DPAGT1,EED,FDX1,HMBS,MRE11A,PCSK7,PPP2R1B,PTS,REXO2,SLC37A4,SRPR,ST14
26	2544	71	14	0.197183	0.376288	BTD,CTDSPL,DAG1,FBXL2,FLNB,LZTFL1,NCKIPSD,PYCARD,RASSF1,RHOA,RYBP,SUCLG2,TRAK1,WDR6
27	2544	71	21	0.295775	0.00971567	ALK,ANG,AZGP1,BIK,CEACAM6,CRAT,CREB3L4,CRIP1,CRIP2,FMO5,ICA1,LFNG,MKNK2,MUC1,MYBL1,NAT2,RNASE4,SELENBP1,TFCP2L1,UGT2B10,UNC5A
28	2544	70	12	0.171429	0.599936	AVPR1A,DST,KLF7,MAN1A1,MMP16,MYO5A,NR3C1,PARVA,PRKG1,PTPRG,SACS,UNC5C
29	2544	70	9	0.128571	0.893987	CDO1,IGF1,LEPR,NGFR,PROS1,PTPRM,SNRK,TFPI,THBD
30	2544	70	15	0.214286	0.249751	ADSL,ARSA,ATF4,CDC42EP1,DRG1,GCAT,MCM5,MYH9,OSBP2,PARVB,PES1,POLR2F,SH3BP1,UBE2L3,UFD1L
31	2544	69	26	0.376812	6.66398e-05	BIN2,BIRC3,C3,CD37,CD48,CD53,CORO1A,DOCK2,EVI2B,FCGR2B,FGL2,FMNL1,FYB,GMFG,HCLS1,IKZF1,IL10RA,LCP2,NCKAP1L,PIK3CG,PLCB2,PLEK,PTPRC,SLA,TNFAIP3,TNFRSF1B
32	2544	68	9	0.132353	0.873691	ADD1,ANK3,CLGN,FBXL5,GPR98,HK1,MAPK8,SAR1A,WFS1
33	2544	65	3	0.0461538	0.999661	APBB3,HSD17B7,MAN2C1
34	2544	65	9	0.138462	0.837436	BNIP2,CAB39,DYRK2,HIVEP1,IRX5,JAK1,OVOL2,TFAP2A,ZNF267
35	2544	65	18	0.276923	0.0307133	ARL4C,CCND2,CD200,CXCL12,ENPP2,ETS1,FAM20A,FAS,FGF7,GYPC,ICAM2,IFI16,KCNJ15,MEF2C,MMP19,RGL1,TLE4,VEGFC
36	2544	65	18	0.276923	0.0307133	ARPC5,CDC42EP4,CSNK1D,CYP27A1,EVPL,FDXR,GALNT2,GRB2,IVNS1ABP,KCTD3,KIAA0195,MDM4,NT5C,PPP2R5A,RAB4A,SLC9A3R1,SMYD2,SYNGR2
37	2544	64	19	0.296875	0.0129572	ADA,ADRB2,CD83,CHST2,CSF1,CX3CR1,DAPK1,DPYD,GBP2,IL1R2,ITM2C,NFE2L3,NMI,OPTN,PIM1,PML,PTGS1,SH2D2A,TGM2
38	2544	64	7	0.109375	0.951546	BRAF,CTR9,FBXO3,GTF2I,HBP1,MADD,TSG101
39	2544	63	7	0.111111	0.946036	AMY2A,AMY2B,CAPN3,ESR2,ITIH4,KLRD1,MEFV
40	2544	63	23	0.365079	0.000297149	C1QA,C1QB,CCL19,CCR1,CD163,CD68,CD69,CD86,CSF1R,EBI3,FCER1G,HCK,ITGAX,ITGB2,KCNAB2,LAPTM5,LILRB2,LILRB4,LPXN,NCF2,SIRPB2,SLC7A7,TYROBP
41	2544	63	9	0.142857	0.809053	CDC34,GPX4,LSM7,MAP2K2,OAZ1,PRKACA,PRKCSH,RAD23A,STK11
42	2544	63	8	0.126984	0.891483	BCKDHB,CASP8AP2,CD164,DCUN1D4,SESN1,TCP1,UBE2D3,WTAP
43	2544	62	3	0.0483871	0.999441	FOXJ1,SEMA6A,SERPINI2
44	2544	62	11	0.177419	0.55085	APC,CDKL3,CSNK1A1,ERBB2IP,MRPS27,MSH3,PGGT1B,RASA1,SCAMP1,SMAD5,TRIM23
45	2544	61	1	0.0163934	0.999993	CA2
46	2544	61	11	0.180328	0.527454	ABCC6,ARL4D,CRYM,EGF,HOXB2,INHBB,SCGB1D2,SCGB2A1,SCGB2A2,TFAP2B,THRSP
47	2544	61	15	0.245902	0.110389	ADD3,AKT3,ANXA1,ATP11B,DPYSL2,FIGN,GSN,MEIS2,PRKCA,RND3,ROBO1,TANK,VIM,ZFP36L2,ZNF532
48	2544	60	7	0.116667	0.92602	HIST1H1E,HIST1H2AC,HIST1H2AD,HIST1H2AK,HIST1H2BD,HIST2H2BE,INHBC
49	2544	60	5	0.0833333	0.987866	APLP2,BMPR1B,STC1,WT1,WWOX
50	2544	60	17	0.283333	0.0284352	AK2,ATP6V0B,EBNA1BP2,EIF2B3,MAGOH,MAST2,MRPL37,NASP,PSMB2,PTPRF,RCC1,SERBP1,SF3A3,TRIT1,UQCRH,YARS,YBX1
51	2544	60	18	0.3	0.0137221	CAMK1,CHRD,DOK1,GJA1,GSTM1,GSTM3,GSTM4,GSTM5,PDE6B,PLAT,PMP22,PTGER3,RAB31,RTN1,RUNX1,SERPINA6,SMPD1,SULF2
52	2544	59	1	0.0169492	0.99999	F2
53	2544	59	7	0.118644	0.918035	AQP3,CTSD,FTH1,GALE,GCHFR,NQO1,SLC22A18
54	2544	58	16	0.275862	0.0414441	ACPP,AP1M2,APOD,CALM1,CSTA,FASN,GPX2,PXN,SCD,SLC7A11,SLC9A2,SLC9A5,SNPH,SREBF1,SULT1E1,TRPS1
55	2544	58	33	0.568966	2.23328e-11	BBOX1,CDH3,CHI3L1,DEFB1,DSC3,DSG3,FGFBP1,GRAMD3,KCNS1,KHDRBS3,KLK5,KLK6,KLK7,KLK8,KRT14,KRT16,KRT17,KRT5,KRT6A,KRT6B,LY6D,MMP7,NFIL3,PROM1,RARRES1,RSU1,S100A2,SERPINB5,SLC34A2,TMEM123,TNFRSF21,TRIM29,UBE2E3
56	2544	57	3	0.0526316	0.998728	MLANA,PBOV1,SLC4A1
57	2544	57	5	0.0877193	0.981957	CARS,DEAF1,NUP205,RHEB,TRIM24
58	2544	57	9	0.157895	0.702067	ADARB1,KCNK9,LY6E,MAL2,MTSS1,NPR3,PTK2,SGK3,TSTA3
59	2544	56	10	0.178571	0.544566	CBFA2T3,DHRS7,ECM1,LRP2,NUAK2,PLK2,PRAME,PRKAA2,SERPINI1,SSBP2
60	2544	55	7	0.127273	0.878243	CD1C,CDKN1C,HEY1,MYO3A,SELE,SGCB,SMAD6
61	2544	55	18	0.327273	0.00517255	ADAMTS1,AKR1B1,CDK6,CLIC4,EGFR,FUT4,GPRC5B,LPHN2,NOTCH1,OSBPL3,PLAGL1,PLD1,PLEKHG1,PLTP,PRNP,RBMS1,TBC1D1,TCN2
62	2544	55	13	0.236364	0.164285	C1S,CALD1,COL18A1,DAB2,DKK3,F13A1,FEZ1,HIC1,ITGBL1,NNMT,SERPING1,SFRP4,WISP2
63	2544	54	16	0.296296	0.0219015	ADH1B,AQP7,CD36,EPB42,FABP4,GPD1,GPX3,HPR,HP,LEP,LIPE,LPL,PCOLCE2,PPARG,RBP4,TIMP4
64	2544	54	5	0.0925926	0.973419	CASP3,DCK,EXOSC9,FBXW7,KIAA0922
65	2544	53	5	0.0943396	0.969823	DIP2C,ELF1,RB1,UBE2Q2,ZMYM5
66	2544	53	25	0.471698	7.69417e-07	ADAM15,ASS1,CBR3,DKK1,DTX2,DUSP13,EFS,EPHB4,FUT3,GRAMD2,GRHL1,GSTP1,HEBP2,KRT7,LCN2,ORM1,PTPRK,S100A7,S100A8,S100A9,SLC35C1,SLPI,SMAD3,TLE1,TRPV6
67	2544	52	3	0.0576923	0.997142	OSBPL7,TCL1B,TNNT2
68	2544	52	11	0.211538	0.309736	AKAP12,COL14A1,DLC1,F2R,HSPG2,LRP1,LRRC32,MFAP4,TCF4,TIMP3,TNS1
69	2544	51	10	0.196078	0.417969	FBLN2,FN1,GJB2,INHBA,MFAP5,NRP2,PDGFRL,PLAU,SERPINF1,WNT2
70	2544	51	7	0.137255	0.823554	BAX,CAPNS1,GPI,LSR,PDCD5,PSMC4,SNRPD2
71	2544	51	3	0.0588235	0.996646	BPHL,SLC29A1,VARS
72	2544	50	3	0.06	0.996066	CYP2C19,GAST,RHCG
73	2544	50	7	0.14	0.807216	BMP6,CHL1,CYP19A1,EDN1,PTGIS,SNCA,SOD3
74	2544	50	7	0.14	0.807216	ACYP1,CALM2,CTBP2,FGFR2,OAT,PCBP1,TACC2
75	2544	50	5	0.1	0.956157	DNAJA4,LCMT2,MPI,NGRN,SCAMP2
76	2544	50	10	0.2	0.392177	C14orf132,KIAA1217,MBD1,MYO5B,NEDD4L,PDE8B,PLEKHA6,PRKAR2B,SLC12A2,SOX13
77	2544	50	11	0.22	0.263657	ALG6,BCAS2,BCL10,GLMN,GNAI3,GTF2B,MTF2,NOLC1,PTBP2,SMNDC1,TIAL1
78	2544	49	22	0.44898	9.61949e-06	ASPN,CDH11,COL1A1,COL1A2,COL3A1,COL5A1,COL5A2,COL6A1,COL6A3,CTSK,DCN,FAP,FBN1,HTRA1,LUM,MMP14,MMP2,POSTN,SPARC,SPON1,THBS2,THY1
79	2544	49	6	0.122449	0.888234	APEX1,CTAGE5,LRP10,PSMB5,STRN3,TM9SF1
80	2544	49	26	0.530612	2.17312e-08	ABCC8,AFF3,AGR2,APBB2,CA12,CACNA2D2,CDK2AP1,CELSR1,DACH1,DNALI1,ERBB4,ESR1,FBP1,FOXA1,FUT8,GATA3,INPP4B,LDHB,PSAT1,SLC16A6,SPDEF,TBC1D9,TFF1,TFF3,TLE3,XBP1
81	2544	48	1	0.0208333	0.999916	ACADS
82	2544	48	10	0.208333	0.340972	CAMK1G,CHN1,ESM1,FABP3,INPP1,ITGA6,QPCT,SATB1,SLC26A2,TDO2
83	2544	48	14	0.291667	0.0350758	AMPD3,IFI27,IFI44,IFI6,IFIT1,IFNB1,IRF5,ISG15,ISG20,MX1,OAS2,PLSCR1,STAT1,USP18
84	2544	48	1	0.0208333	0.999916	OXTR
85	2544	48	8	0.166667	0.635109	CDH13,COL4A1,COL4A2,DYSF,MCAM,PGF,TBX2,THBS4
86	2544	48	8	0.166667	0.635109	FDPS,GBA,GLRX2,HAX1,MTX1,PFDN2,PSMB4,SNRPE
87	2544	48	15	0.3125	0.0159891	CYP51A1,EEF1A1,EEF2,FAH,HK2,HMGCR,IDI1,INSIG1,LDLR,MAP2K1,NAP1L1,NPM1,NPTN,OAZ2,RPL21
88	2544	47	9	0.191489	0.457883	APOA1,CA1,CDH18,DCD,GRB14,HBA2,PHYH,SPO11,VTN
89	2544	47	7	0.148936	0.751263	ACN9,ADD2,KLHL2,MEF2A,MPO,PNRC1,RARB
90	2544	47	4	0.0851064	0.976902	GMDS,MAP1LC3A,PARK7,PLOD1
91	2544	47	12	0.255319	0.115316	APPBP2,CLTC,COG1,DDX42,MTMR4,PPM1D,PRKAR1A,PSMD12,RAD51C,RPS6KB1,SUPT4H1,TOM1L1
92	2544	47	12	0.255319	0.115316	AIM1,AMD1,CCNC,HDAC2,HECA,KATNA1,MTRF1L,PGM3,PREP,SEC63,SYNCRIP,TBPL1
93	2544	47	19	0.404255	0.000215293	ADM,ANGPTL4,CA9,CHN2,DUSP4,ENO1,FABP5,FOSL1,NMB,S100A10,S100A3,S100A6,SH3BP4,SMOX,SNAI1,TEAD4,TGM1,UCHL1,UPP1
94	2544	46	8	0.173913	0.584164	CLU,MLLT3,PIK3R1,RBPMS,RHOBTB2,SASH1,SCARA3,WFDC2
95	2544	45	9	0.2	0.403357	DIRAS3,DMBT1,GAD1,GADD45A,LTF,MAPKAPK2,SCGB3A1,STEAP1,UQCRFS1
96	2544	45	4	0.0888889	0.969654	DIO1,HSD11B2,HSD17B12,RCN1
97	2544	45	15	0.333333	0.00851292	ADAMDEC1,AIM2,CD40,CXCL10,CXCL11,GBP1,IL7R,ITGAL,LYZ,PDCD1LG2,PLAC8,RAC2,TNFSF13B,TRAF1,VCAM1
98	2544	45	5	0.111111	0.920429	ABAT,CCDC74B,MYB,STK36,ZMYND10
99	2544	44	8	0.181818	0.530072	BAG4,BRF2,ECHDC1,FGFR1,LSM1,PPAPDC1B,RAB11FIP1,WHSC1L1
100	2544	44	0	0	1	NA
101	2544	44	7	0.159091	0.684589	FMOD,ITGA2,JAG1,MAP1B,NOTCH3,PCDHB9,TCN1
102	2544	44	1	0.0227273	0.999816	ZNF91
103	2544	44	25	0.568182	6.27267e-09	BLM,CCNB1,CCNE1,CDC25C,CDKN3,CDT1,CENPN,CIT,DTL,ESPL1,FANCA,HMMR,KIF20A,NEK2,PTTG1,RACGAP1,RAD51,RRM2,SPAG5,STIL,TACC3,TRIP13,TYMS,UHRF1,ZWINT
104	2544	43	12	0.27907	0.0661075	ALPK3,CD55,CES1,GALNT10,ITGB5,LAMB2,MATN3,SDC1,SEMA5A,TGFB3,THBS1,TK2
105	2544	43	5	0.116279	0.900051	AAMP,CTDSP1,DNAJB2,SSRP1,STK16
106	2544	43	8	0.186047	0.50207	CDK4,CSE1L,DDIT3,DPM1,GSS,RAB22A,SRC,TGIF2
107	2544	43	5	0.116279	0.900051	DGCR8,LZTR1,PATZ1,PISD,SYNGR1
108	2544	43	6	0.139535	0.798599	ENAH,EPRS,FH,MTR,PARP1,RPS6KC1
109	2544	43	5	0.116279	0.900051	ATP2A2,ATP6V0A2,GOLGA3,SART3,ULK1
110	2544	43	4	0.0930233	0.960321	CITED2,GABPA,GART,RTN4
111	2544	43	4	0.0930233	0.960321	NCOA2,PTPLB,REST,SON
112	2544	43	16	0.372093	0.00190232	ADCY3,APOBEC3B,ARHGAP21,CEBPG,CHIC2,CUL2,KIAA0020,KIF5B,MLLT10,MT1H,MYC,NMU,PARD3,STAM,YME1L1,ZNF146
113	2544	43	1	0.0232558	0.999776	FGF8
114	2544	42	5	0.119048	0.888254	NUMBL,PPP1R15A,SRF,TFAP2C,UCP2
115	2544	42	7	0.166667	0.634296	AQP1,CDH5,CDH6,ITGA7,LDB2,TAL1,TEK
116	2544	42	5	0.119048	0.888254	ATR,MGAT4A,TOMM70A,XRN1,ZNF148
117	2544	42	5	0.119048	0.888254	CGGBP1,CTNNB1,GOLGA4,NEK4,TMF1
118	2544	42	5	0.119048	0.888254	BRD8,MYO5C,PANK3,RAB11A,SNX1
119	2544	42	9	0.214286	0.322064	DLG1,ERO1L,HSPA8,MAPK6,PDCD10,PRKAB2,PRKCI,TFRC,USP13
120	2544	42	13	0.309524	0.0259513	CACNA1D,CDC25B,CROT,EPOR,LRP8,MAP3K12,MAP3K1,MPP2,MS4A7,NTN4,SEMA3C,SLC7A5,STARD13
121	2544	42	9	0.214286	0.322064	AADAT,CSRP2,CXCL1,KLF5,PKP1,SCHIP1,SLC16A1,TF,TRIM2
122	2544	41	3	0.0731707	0.984034	FOXD1,INSR,TPD52L1
123	2544	41	11	0.268293	0.096863	BNIP3,CALR,HSP90B1,HSPA5,HYOU1,KDELR3,LDHA,PDIA4,RRBP1,SLC2A1,SLC3A2
124	2544	41	2	0.0487805	0.99673	SNRPB,SOX12
125	2544	41	8	0.195122	0.444717	ARVCF,ATP6V1E1,COMT,MAPK1,NF2,ST13,TXNRD2,ZBED4
126	2544	41	0	0	1	NA
127	2544	40	9	0.225	0.26981	CTNND2,GLO1,HSPB8,IKBKB,KLF10,OLFM1,PDGFB,POLB,WNT9A
128	2544	40	10	0.25	0.158165	CYP2B6,CYP3A5,DHCR7,FADS1,FADS2,ID2,ME1,PDIA5,RPN1,SRPRB
129	2544	40	9	0.225	0.26981	EFEMP1,F2RL1,GADD45B,KIT,KLF4,KLF9,MARCKS,MYO1B,TMEM98
130	2544	40	10	0.25	0.158165	CNN1,FBLN1,FGF18,GAS6,MN1,MYL3,NRG1,PTRF,TPM2,UNC5B
131	2544	40	5	0.125	0.861044	GRK6,HARS,IK,LSM3,RPA3
132	2544	40	6	0.15	0.736448	BAK1,BYSL,CCND3,CLIC1,RHBDL2,RPL39L
133	2544	40	15	0.375	0.00238867	ACADSB,ATP7B,CISH,CYP4B1,ENPP1,FUCA1,GLUD1,KIAA1324,MSX2,NRIP1,TMBIM4,TP53INP1,TPBG,VAV3,VIPR1
134	2544	39	0	0	1	NA
135	2544	39	9	0.230769	0.24469	CBX3,CCT6A,CYCS,GARS,MAD1L1,NDUFA4,NUDT1,PSPH,SEC61G
136	2544	39	7	0.179487	0.551001	ARPC3,DYNLL1,PUS1,PWP1,UBC,UBE2N,UNG
137	2544	38	4	0.105263	0.92423	FGG,HIST1H1B,HIST1H4B,SRD5A2
138	2544	38	3	0.0789474	0.974937	CHGA,CHGB,IRS2
139	2544	38	6	0.157895	0.688025	CBFB,KARS,NFATC3,NOB1,PSMD7,USP10
140	2544	38	4	0.105263	0.92423	DHRS4,GGH,GSTZ1,PCK2
141	2544	38	2	0.0526316	0.994507	GOLGA1,STRBP
142	2544	37	1	0.027027	0.999275	IGFBP1
143	2544	37	10	0.27027	0.105994	AHR,ENC1,ITGB4,LAMC2,LIF,MAP3K6,PDLIM3,RPS6KA1,TNFRSF11B,ZFP36L1
144	2544	37	5	0.135135	0.809997	CORO1C,DPP4,GLS,HAS2,MAPRE2
145	2544	37	6	0.162162	0.661726	ABHD2,ACTB,ANKRD50,LRBA,S100A11,TMSB10
146	2544	37	3	0.0810811	0.970934	NCL,SSR1,TSN
147	2544	37	3	0.0810811	0.970934	BMI1,PDPK1,RBBP6
148	2544	36	9	0.25	0.174974	ACSL1,CYP2E1,MT1E,MT1G,MT1X,MT2A,PTPRU,SGK2,SLC1A5
149	2544	36	8	0.222222	0.300139	ACP5,CTSB,IFNAR2,IFNGR2,KYNU,MAFB,MAP3K5,MYD88
150	2544	36	12	0.333333	0.0177027	CFLAR,DAPP1,DUSP2,ICAM1,IL27RA,IL32,NFKBIE,RELB,SOD2,TLR2,UBD,VPREB3
151	2544	36	6	0.166667	0.63408	COL17A1,GFAP,HLF,NTRK2,NTRK3,PTN
152	2544	36	10	0.277778	0.0911506	CTGF,CYP1B1,CYR61,DLL1,GEM,ID1,KLF6,PROCR,SERPINE1,TACC1
153	2544	36	4	0.111111	0.902891	ACADVL,EIF5A,MPDU1,PSMB6
154	2544	36	4	0.111111	0.902891	ABL2,ALDH9A1,ENSA,RIT1
155	2544	36	7	0.194444	0.460463	ALDH6A1,GALC,KLHDC2,NEK9,PIGH,PSEN1,SYNJ2BP
156	2544	36	16	0.444444	0.000181975	CEP170,DNMT3A,DNMT3B,DSC2,E2F3,HMGA1,IFRD1,LBR,PAK1IP1,SFT2D2,SOX4,SRPK1,TP53BP2,TTLL4,UGT8,WASF1
157	2544	36	18	0.5	9.78587e-06	CHAF1B,CHEK2,CKAP2,DIAPH3,EZH2,GMNN,GMPS,H2AFZ,KIAA0101,MCM3,PCNA,RFC2,RFC3,RFC4,RNASEH2A,STMN1,TK1,XRCC2
158	2544	36	3	0.0833333	0.96633	IGFBP2,NPDC1,ZNF219
159	2544	36	11	0.305556	0.0424552	ARL3,CIRBP,EVL,FAAH,IDUA,LRIG1,MEIS3,PALM,SHC2,SLC4A7,TJP3
160	2544	35	3	0.0857143	0.961043	CRYAA,NFATC1,SMAD7
161	2544	35	1	0.0285714	0.998928	CNGB1
162	2544	35	7	0.2	0.429289	CXCR4,CYP7A1,GATA6,MAP2K6,MYCN,PIP5K1B,TRIB2
163	2544	35	6	0.171429	0.605144	AMFR,BBS2,CASP9,DNAJA2,HERPUD1,RBL2
164	2544	35	13	0.371429	0.00503039	BRCA2,BRIP1,CDK2,DHFR,ECT2,MSH2,MSH6,POLE2,POLE,RFC5,SMC4,TOPBP1,USP1
165	2544	35	13	0.371429	0.00503039	ACOX2,ANXA11,ANXA6,BLNK,CASP7,CFB,CIB1,IFITM2,MVP,P2RX4,PRKCD,RARRES3,SERPINB6
166	2544	35	3	0.0857143	0.961043	CBR1,GSTA2,PVALB
167	2544	35	8	0.228571	0.272324	FGD3,PDZK1,PPP1R3C,SEMA3B,SERPINA3,SERPINA5,STC2,STK32B
168	2544	34	1	0.0294118	0.998696	PGAM2
169	2544	34	11	0.323529	0.0283283	ADAM8,CAPG,GNA15,IL1B,MMP12,MMP1,MMP9,SLC11A1,SLC16A3,SLC2A6,SPP1
170	2544	34	5	0.147059	0.745001	BAD,DAK,DRAP1,MAP3K11,OTUB1
171	2544	34	6	0.176471	0.574997	ATP6V1C1,LYPLA1,NBN,RB1CC1,RRM2B,TCEA1
172	2544	34	9	0.264706	0.134374	ATM,BIRC2,CTNND1,NCAPD3,NFRKB,OSBP,RABIF,RDX,RNPEP
173	2544	34	9	0.264706	0.134374	BZW1,CCNG2,CCNI,DGKD,FARP2,PER2,PKNOX1,SHROOM3,TRAK2
174	2544	34	5	0.147059	0.745001	POM121,PPP1CB,TRRAP,UGP2,WNK1
175	2544	33	5	0.151515	0.720001	AFP,KBTBD11,METTL7A,MGST1,PIK3C2B
176	2544	33	0	0	1	NA
177	2544	33	3	0.0909091	0.948049	CDKN1A,GPR162,SLC43A1
178	2544	33	10	0.30303	0.0545071	APOC1,APOE,ARRDC2,CPM,CTSZ,GM2A,GRN,LIPA,RNASE1,STK10
179	2544	33	2	0.0606061	0.987109	IARS,TJP2
180	2544	33	7	0.212121	0.366476	FRK,IGF2R,MLLT4,MYO6,SERINC1,TSPYL4,TULP4
181	2544	33	5	0.151515	0.720001	CCNF,GPSM2,PKMYT1,PSIP1,TARDBP
182	2544	32	3	0.09375	0.94013	ACVR2B,CCDC93,DENND4B
183	2544	32	3	0.09375	0.94013	CSNK2A1,NCOA6,PLCG1
184	2544	32	2	0.0625	0.984741	KBTBD2,SLC11A2
185	2544	32	3	0.09375	0.94013	MNAT1,SOS2,ZFYVE26
186	2544	32	4	0.125	0.843855	CLN3,HAGH,KIF22,SEPHS2
187	2544	32	18	0.5625	1.04807e-06	BCL11A,BPI,CRYAB,FAM107A,FOXC1,GABRP,ID4,MFGE8,MIA,MRAS,PTX3,ROPN1,S100B,SFRP1,SOX10,SOX8,STAC,TTYH1
188	2544	31	2	0.0645161	0.981953	ALDH3A2,SNCG
189	2544	31	2	0.0645161	0.981953	ENO3,SH2B1
190	2544	31	6	0.193548	0.478461	ASAH1,EPHX2,GTF2E2,KIF13B,PCM1,PKP2
191	2544	31	3	0.0967742	0.931104	MMP13,PTPRE,TGFB1
192	2544	31	6	0.193548	0.478461	GAP43,GRP,MME,MMP3,PALLD,WNT5A
193	2544	31	4	0.129032	0.825035	HMGB1,MIPEP,TDRD3,UCHL3
194	2544	31	6	0.193548	0.478461	COX7A2L,CTBS,DCTN1,HADHA,ITGB1BP1,TUBB2A
195	2544	31	8	0.258065	0.17048	CBLB,CD63,DENND3,GFOD1,MYL6,MYO9B,RHOC,SRP14
196	2544	31	3	0.0967742	0.931104	HIPK1,MAPK14,MUT
197	2544	31	8	0.258065	0.17048	CCT4,EML4,FAM98A,PSME4,RNASEH1,SNRPG,TPRKB,YWHAQ
198	2544	30	0	0	1	NA
199	2544	30	4	0.133333	0.804371	ALDH1A2,IGFBP6,NOS3,PYGM
200	2544	30	4	0.133333	0.804371	APOM,E2F5,FAM49B,MRPL13
201	2544	30	2	0.0666667	0.978673	CDC42BPB,YY1
202	2544	30	5	0.166667	0.634822	BAZ2B,BMPR2,CREB1,ITSN2,LANCL1
203	2544	30	20	0.666667	4.24038e-09	ANLN,ASPM,AURKA,BIRC5,BUB1,CCNA2,CENPE,CENPF,CEP55,EXO1,KIF11,KIF23,MAD2L1,MKI67,MYBL2,NCAPH,NUSAP1,PRC1,TROAP,UBE2C
204	2544	30	6	0.2	0.444768	BMP4,CYP4A11,HMGCS2,PIP,SLC1A1,SLC40A1
205	2544	29	5	0.172414	0.603147	KCTD9,PPP2CB,SLC39A14,TNFRSF10A,TNFRSF10B
206	2544	29	4	0.137931	0.781765	HSPA1A,HSPA1L,MAPK13,NEU1
207	2544	29	2	0.0689655	0.974817	BOP1,EEF1D
208	2544	29	10	0.344828	0.0230208	ARMC1,ATAD2,CCNE2,MCM4,MRPL15,NUDCD1,PTDSS1,RAD21,STK3,TCEB1
209	2544	29	0	0	1	NA
210	2544	29	6	0.206897	0.410644	AQR,CCNDBP1,CCPG1,PCMTD2,TP53BP1,ZDHHC17
211	2544	29	2	0.0689655	0.974817	CNBP,TFG
212	2544	28	3	0.107143	0.89601	AKR1C4,BNC1,KRT13
213	2544	28	5	0.178571	0.569956	CD44,CHPT1,GCH1,MXI1,SLC16A5
214	2544	28	3	0.107143	0.89601	CYP3A4,NR2C1,PNN
215	2544	28	11	0.392857	0.0059101	ETV7,HLA-A,HLA-B,HLA-C,HLA-F,IRF1,PARP14,PSMB8,PSMB9,TAP1,UBE2L6
216	2544	28	7	0.25	0.216417	AIF1,CD52,CD74,CTSS,HLA-DPB1,HLA-DRA,RNASE6
217	2544	28	2	0.0714286	0.970291	GULP1,JMJD1C
218	2544	28	8	0.285714	0.108207	CCNA1,COL23A1,IGFBP3,LMNA,P2RX5,S100A4,TNFRSF12A,TP53I3
219	2544	28	4	0.142857	0.757128	CSTF3,HTATIP2,MTCH2,PACSIN3
220	2544	28	3	0.107143	0.89601	DHPS,ELAVL1,NDUFA7
221	2544	28	5	0.178571	0.569956	BCAR1,CDH1,CTCF,GAS8,ZNF319
222	2544	28	5	0.178571	0.569956	AKT1,DDR1,MTA1,RGL2,XRCC3
223	2544	28	4	0.142857	0.757128	GALK1,H3F3B,HN1,NARF
224	2544	28	4	0.142857	0.757128	NME1,SLC35B1,SPOP,TOB1
225	2544	28	5	0.178571	0.569956	RPLP0,RPS14,RPS17,RPS3A,RPS7
226	2544	28	4	0.142857	0.757128	PIK3C3,ROCK1,SMAD2,SMAD4
227	2544	28	12	0.428571	0.00171161	AGTPBP1,CHAF1A,DNMT1,GOT1,ILF3,LMNB2,LPIN1,MTHFD1,ODC1,PAQR3,SLC7A1,TERT
228	2544	28	3	0.107143	0.89601	EXTL2,GNPTAB,RLF
229	2544	28	6	0.214286	0.376321	ALCAM,COL9A3,CRABP1,FZD9,HRK,IMPA2
230	2544	28	0	0	1	NA
231	2544	27	4	0.148148	0.730389	MEST,POU2F1,RHOBTB3,TFPI2
232	2544	27	0	0	1	NA
233	2544	27	3	0.111111	0.88113	MMP15,PLOD2,SHC1
234	2544	27	5	0.185185	0.535379	ARPC1B,CYBA,LIMK1,P2RY6,PSMB10
235	2544	27	3	0.111111	0.88113	DENND2A,DUSP6,PEA15
236	2544	27	4	0.148148	0.730389	DDR2,ITGB1,ROR1,SAMD4A
237	2544	27	5	0.185185	0.535379	CUL4A,FARP1,ING1,TFDP1,TUBGCP3
238	2544	27	7	0.259259	0.189365	DOPEY2,KIF3B,NCOA3,PTPN13,TSPAN5,YWHAB,ZNF217
239	2544	27	1	0.037037	0.994873	ZNF350
240	2544	27	9	0.333333	0.0376794	AIG1,B3GNT7,CALML5,CALU,CPA4,CREB3L2,MAP7,PGM1,SOAT1
241	2544	27	8	0.296296	0.0907398	CACNG1,CTDSP2,DHRS2,GLI3,NOVA1,PCBP2,SMARCC2,TBX3
242	2544	27	18	0.666667	2.58151e-08	ABLIM3,BCAS1,CEBPB,CSTB,ELOVL5,ERGIC1,GALNT7,GLUL,GPR160,KCNN4,KIAA0040,MYRIP,NBEA,PADI2,PRLR,RERG,RNF103,TSPAN13
243	2544	27	0	0	1	NA
244	2544	27	1	0.037037	0.994873	FABP1
245	2544	26	0	0	1	NA
246	2544	26	1	0.0384615	0.993766	PTTG2
247	2544	26	1	0.0384615	0.993766	SH3BP5
248	2544	26	5	0.192308	0.499578	CRLF3,FANCL,ODF2L,TIA1,ZNF133
249	2544	26	8	0.307692	0.0750182	CCDC109B,CD47,CDKN2C,CP,FKBP5,GSTA4,LITAF,SNN
250	2544	26	16	0.615385	7.95121e-07	ATF3,DUSP1,EGR1,EGR2,EGR3,ETS2,FOSB,FOS,IL6,JUNB,JUN,NR4A1,PLK3,RGS16,SLC2A3,SOCS3
251	2544	26	5	0.192308	0.499578	BCL7B,CLDN4,EPHA1,NDUFB2,NSUN5
252	2544	26	1	0.0384615	0.993766	WDR5
253	2544	26	7	0.269231	0.163795	ATP6V0D1,COX4I1,GCSH,GOT2,MBTPS1,NUTF2,SNTB2
254	2544	26	3	0.115385	0.864381	ARG2,NDUFB1,PSMA3
255	2544	26	6	0.230769	0.308124	CACYBP,CKS1B,HDGF,ILF2,UCHL5,UCK2
256	2544	26	0	0	1	NA
257	2544	26	4	0.153846	0.701499	CDIPT,HCFC1R1,MAPK3,PPP4C
258	2544	25	1	0.04	0.992421	CYP1A1
259	2544	25	7	0.28	0.139894	FSCN1,LGALS1,MFAP2,PLAUR,PRRX2,PTK7,TMEM158
260	2544	25	1	0.04	0.992421	TXN
261	2544	25	1	0.04	0.992421	PRPF6
262	2544	25	6	0.24	0.274818	CHD6,IL6ST,ITPR1,MAST4,RAB27B,UGCG
263	2544	25	5	0.2	0.46276	ABCA3,ADCY9,BAIAP3,HDAC11,RAB26
264	2544	25	8	0.32	0.0610581	ADORA2B,CHST6,ICAM5,KRT81,KRT86,PALM2,SOX11,SPEG
265	2544	24	4	0.166667	0.637206	CLNS1A,PITPNM1,RAB6A,USP35
266	2544	24	7	0.291667	0.11782	ERBB2,GRB7,LASP1,MLLT6,PNMT,RPL19,STARD3
267	2544	24	1	0.0416667	0.990784	CLK1
268	2544	24	2	0.0833333	0.943039	LGALS4,PRKCG
269	2544	24	4	0.166667	0.637206	CREBL2,IL1R1,LAMA3,TXNIP
270	2544	24	3	0.125	0.824569	CANX,HDAC3,HSPA4
271	2544	24	1	0.0416667	0.990784	NNT
272	2544	24	6	0.25	0.242436	C20orf24,GNAS,HMGN3,PSMA4,SNRPA1,TESK2
273	2544	24	5	0.208333	0.425172	BARD1,DDX21,NUP155,NUP160,PRPF4B
274	2544	24	8	0.333333	0.0488451	BTG3,C21orf91,CYP39A1,HRASLS,MTMR2,NMT2,PTPLA,TES
275	2544	24	0	0	1	NA
276	2544	23	6	0.26087	0.211282	EFNA1,ELF3,FXYD3,HES1,S100P,TACSTD2
277	2544	23	3	0.130435	0.801148	ABCC5,MPP3,STX1A
278	2544	23	0	0	1	NA
279	2544	23	7	0.304348	0.0977021	IFITM1,LAP3,LGALS3BP,PSME2,SAMHD1,TMEM140,TRIM22
280	2544	23	1	0.0434783	0.988795	PTPN6
281	2544	23	6	0.26087	0.211282	AOC3,FLT1,IGFBP7,NPR1,SPARCL1,VWF
282	2544	23	3	0.130435	0.801148	DLG5,PRDX3,PTEN
283	2544	23	7	0.304348	0.0977021	CKS2,H2AFX,PFDN6,PTMA,SNRPD1,TBC1D7,UBE2S
284	2544	23	9	0.391304	0.01279	ATP5C1,GDI2,GTPBP4,PDSS1,PITRM1,PRPF18,RPP38,SEPHS1,USP6NL
285	2544	23	4	0.173913	0.601867	ACY1,APEH,IMPDH2,TUSC2
286	2544	23	0	0	1	NA
287	2544	22	3	0.136364	0.775155	HOXC4,HOXC5,HOXC6
288	2544	22	6	0.272727	0.181652	EDN2,KRT23,MGP,S100A13,S100A1,TRIP6
289	2544	22	4	0.181818	0.564517	CSPG4,FXYD5,KCNK1,TNNI2
290	2544	22	4	0.181818	0.564517	RAB32,SDC2,SLC12A4,TGFB2
291	2544	22	4	0.181818	0.564517	ADK,PPA1,PPIF,VDAC2
292	2544	22	2	0.0909091	0.921687	AP1S1,SHFM1
293	2544	22	2	0.0909091	0.921687	CD46,PEX19
294	2544	22	2	0.0909091	0.921687	ATP5G3,METTL5
295	2544	22	7	0.318182	0.0796335	CAD,CEBPZ,GCLM,MTIF2,NDUFS1,NRAS,PGM2
296	2544	22	8	0.363636	0.0294489	ASNS,BTG2,CEACAM19,PVR,RIPK2,SEC14L2,SLC26A3,TENC1
297	2544	22	8	0.363636	0.0294489	ABCG1,BCAS3,LIN7A,MYLIP,PBX1,RNF43,STXBP1,VEZF1
298	2544	21	0	0	1	NA
299	2544	21	5	0.238095	0.310874	OSTF1,RFX5,RGS10,TNFAIP2,TNF
300	2544	21	8	0.380952	0.0220886	ABCG2,CAV1,CAV2,CLEC3B,EDNRB,FXYD1,PDK4,RGS5
301	2544	21	1	0.047619	0.983436	ACTR1A
302	2544	21	3	0.142857	0.746432	FAM102A,RXRA,SURF1
303	2544	21	2	0.0952381	0.908365	APH1A,IRF6
304	2544	21	3	0.142857	0.746432	ATG7,RAF1,TRNT1
305	2544	21	9	0.428571	0.00643856	ATOX1,BTF3,CAMLG,CCNH,CDK7,SERF1A,SMN1,TAF9,UBE2B
306	2544	21	7	0.333333	0.0636657	DSG2,HSPA4L,NPC1,RIOK3,RNF138,USP14,YES1
307	2544	21	5	0.238095	0.310874	ACOX3,FGFR3,LRPAP1,MXD4,TBC1D14
308	2544	21	7	0.333333	0.0636657	ATP2C1,MCCC1,NCK1,PTPN12,RYK,TBCCD1,TFDP2
309	2544	21	3	0.142857	0.746432	EMP2,SULT1A1,SULT1A2
310	2544	21	4	0.190476	0.52531	MPG,NME3,NTHL1,TCEB2
311	2544	21	1	0.047619	0.983436	PHKG2
312	2544	20	0	0	1	NA
313	2544	20	2	0.1	0.892943	ADORA2A,CTSE
314	2544	20	1	0.05	0.979861	PKN1
315	2544	20	2	0.1	0.892943	IL1RL1,SEPP1
316	2544	20	1	0.05	0.979861	PIN1
317	2544	20	9	0.45	0.00435574	BLCAP,CS,DBNDD2,KIF21A,PIGT,SDC4,SHMT2,TXNRD1,XPOT
318	2544	20	2	0.1	0.892943	BAG3,NAGA
319	2544	20	3	0.15	0.714843	ARHGDIA,P4HB,RAC3
320	2544	20	3	0.15	0.714843	IQGAP1,IREB2,RCN2
321	2544	20	6	0.3	0.128068	FBL,RPL13A,RPL27,RPLP1,RPS16,RPS19
322	2544	20	14	0.7	3.87442e-07	AURKB,CCNB2,CDC20,CDCA3,CDCA8,CENPA,FOXM1,KIF2C,KIFC1,MELK,PLK1,RAD54L,TPX2,TTK
323	2544	20	8	0.4	0.0161267	BCAM,BCL2,CXXC5,IGFBP4,KCNJ3,RARA,SCNN1A,SLC39A6

## Sheet: M3. K-means
Module Num	# of breast cancer genes	#of genes in a module	# of breast cancer genes in a module	Ratio of breast cancer genes	p-value	Breast cancer genes in a module
1	2544	66	27	0.409091	8.39159e-06	ADAM8,ADAMDEC1,CD80,CXCL10,CXCL11,CXCL9,EPSTI1,ETV7,FCGR1A,FCGR3A,IFI27,IFI30,IFI6,IGF2BP1,IL32,MMP9,MX1,OAS2,P2RY6,PLAUR,SH2D2A,SLC2A6,SPP1,STAT1,TAP1,UBE2L6,USP18
2	2544	35	9	0.257143	0.154018	COL1A1,COL5A1,ESM1,FN1,GJB2,INHBA,MATN3,MFAP2,UNC5B
3	2544	108	62	0.574074	0	ANLN,ASPM,AURKA,AURKB,BIRC5,BUB1,CCNA2,CCNB1,CCNB2,CCNE2,CDC20,CDC25C,CDC6,CDCA3,CDCA8,CDKN3,CDT1,CENPA,CENPE,CENPF,CEP55,CKS2,DIAPH3,DTL,E2F1,ESPL1,EXO1,FOXM1,HMMR,KIAA0101,KIF11,KIF20A,KIF23,KIF2C,KIFC1,MAD2L1,MELK,MKI67,MYBL2,NCAPH,NEK2,NUSAP1,PBK,PKMYT1,PLK1,PRC1,PTTG1,RAD51,RAD54L,RRM2,SPAG5,TACC3,TK1,TOP2A,TPX2,TRIP13,TROAP,TTK,UBE2C,UBE2S,UHRF1,ZWINT
4	2544	23	7	0.304348	0.0977021	CD19,CR2,IGLL1,IL7R,MAL,MS4A1,PAX5
5	2544	177	35	0.19774	0.263793	ADAM23,CD55,COL4A2,CTSK,DPYSL3,F2RL1,FBN1,FGF18,HSPG2,HTRA1,IGFBP5,IGFBP7,ITGBL1,KCNJ15,LGALS1,LOX,LRRC32,MAFB,MMP16,MMP2,MN1,NBL1,NNMT,NRP2,PALLD,PDGFRB,PGF,PMP22,PRRX2,SDC2,SPARC,TBX2,TGFB2,TIMP2,WNT5A
6	2544	173	40	0.231214	0.0417321	ALDH6A1,ANG,AQP3,AZGP1,BMP4,BTG2,C8orf4,CLU,DUSP4,EPHX2,FAH,FMO5,GLI3,GLRB,GPR162,IRS1,ITGA3,KIF13B,LAMB2,LIMA1,LRIG1,MAST4,NAT2,NBEA,PLAT,PPP1R3C,PRKAA2,RNASE4,RTN1,SEC14L2,SEMA3C,SESN1,SHC2,SLC12A2,SLC40A1,SLC43A1,SLC4A7,STARD13,VIPR1,WFDC2
7	2544	22	3	0.136364	0.775155	ALDH1A2,APOD,OGN
8	2544	17	3	0.176471	0.602101	HIST1H1B,HIST1H2AD,HIST1H2AK
9	2544	52	8	0.153846	0.725638	CALCR,DST,DUSP1,EDNRB,ENPP2,IGF1,LEPR,TNS1
10	2544	266	82	0.308271	1.05759e-07	AADAT,ACN9,ADD2,ADORA2B,AMD1,ARHGAP21,ATP11B,BMP7,BTG3,C21orf91,CBR1,CD82,CDC42EP1,CEACAM19,CEACAM1,CEBPB,CLIC4,COL9A3,CORO1C,CREB3L2,CXADR,CYB5R2,DSC2,DUSP2,EFS,EPHB3,FADS1,FUT4,GALNT3,GATA6,GLS,GRHL1,GSTP1,HEBP2,HIST1H1A,IFRD1,IL27RA,ITGB4,ITM2C,KCNK5,KHDRBS3,KIAA0922,KRT86,LMO4,MALL,MAP3K6,MAPRE2,MCCC1,MT1G,MT2A,NDRG1,NOTCH1,ODC1,OPTN,OXCT1,PALM2,PAQR3,PCDH8,PCDHB9,PHGDH,PIM1,PLEKHB1,PTPLA,PTP…
11	2544	115	27	0.234783	0.0704906	ASPN,CDH11,COL18A1,COL1A2,COL3A1,COL5A2,COL6A1,COL6A3,CST6,EDN2,F2R,FAP,KCNK1,LUM,MMP14,MMP3,PLAU,POSTN,RAB31,SDC1,SERPINE1,SULF2,TGFB1,TGFB3,THBS2,THY1,WNT2
12	2544	28	3	0.107143	0.89601	AKAP12,MFAP4,NRG1
13	2544	67	19	0.283582	0.0211373	DCN,DKK3,DPP4,F13A1,FBLN2,FMOD,GAP43,GRP,IGF2,LRP1,LRRC17,MFAP5,MYL3,OMD,PDGFRL,SERPINF1,SFRP4,SPON1,WISP2
14	2544	20	9	0.45	0.00435574	BCL11A,BPI,CHI3L1,FOXC1,FZD9,MMP7,RARRES1,SOX8,STAC
15	2544	53	20	0.377358	0.000439319	ABCC8,ACADSB,ACOX2,AFF3,BCL2,DACH1,DNALI1,ELOVL2,ERBB4,GFRA1,IL6ST,INPP4B,MAPT,PTPRT,RERG,SCUBE2,SEMA3B,SLC27A2,STC2,STK32B
16	2544	89	31	0.348315	8.07913e-05	AIM2,CCL5,CCR2,CCR5,CCR7,CD247,CD2,CD3D,CD3G,CD48,CD52,CXCR6,FASLG,GBP1,GZMB,GZMK,HLA-DOB,IKZF1,IL2RB,LAMP3,LCK,LTB,PTPRCAP,PTPRC,SELL,SLAMF7,SPIB,SPOCK2,UBD,VPREB3,ZNF683
17	2544	220	74	0.336364	7.89385e-09	ACOT7,ADORA2A,APOBEC3B,ATAD2,ATP6V0B,BLM,BOP1,BRCA2,BRIP1,CCNE1,CCNF,CDC25B,CDKN2A,CDKN2D,CENPN,CHAF1A,CHAF1B,CHEK1,CIT,CKAP2,CKS1B,DNMT1,DNMT3B,E2F5,ECT2,EVPL,EZH2,FANCA,FEN1,GAPDH,GGH,GPSM2,H2AFX,H2AFZ,HDGF,HMGA1,HN1,IDH2,KCNK9,KIF22,LMNB2,LRP8,LSR,MAL2,MCM2,MCM4,MCM6,MIF,MLLT11,MRPL13,MTHFD2,MYBL1,NFE2L3,NME1,PARP1,PCNA,POLE2,PPP4C,RABIF,RACGAP1,RAD21,RCC1,RFC4,RNASEH2A,SLC7A5,SMC4,SNRPA1,STIL…
18	2544	87	27	0.310345	0.00172386	ABAT,AKR7A3,ANXA9,ATP7B,BCAS1,CA12,CACNA2D2,CHRD,CLGN,CXXC5,FBP1,FOXA1,GATA3,GDF15,GPR160,HPN,KIAA1467,NAT1,PLA2G10,SLC16A6,SLC39A6,SPDEF,TBC1D9,UNC5A,VAV3,XBP1,ZMYND10
19	2544	227	67	0.295154	7.87497e-06	ABCA3,ABCG1,AP1M2,ARNT2,BAI2,BBC3,BCAS4,BIK,CCDC106,CCND1,CELSR1,CFB,CIB1,CISH,CRAT,CREB3L4,CRIP1,CRIP2,DNAJA4,DOPEY2,ECM1,ENO2,ERBB2,ERGIC1,EVL,FAM102A,FDXR,FGD3,FGFR3,FUT8,FXYD3,GALE,HAGH,HDAC11,HIST1H2AC,HSPB1,IER3,JUP,KRT18,KRT19,KRT8,MRPS30,MTL5,MUC1,NELL2,NME3,NUAK2,PARD6B,PIGT,PMAIP1,POLD4,PRSS8,PYCARD,RARA,RARRES3,S100A14,SEPHS2,SIAH2,SLC22A18,SLC9A3R1,SORD,SREBF1,STARD10,TJP3,TLE3,TP53IN…
20	2544	32	8	0.25	0.194201	CAV1,EGR3,IGFBP6,ITGA7,NPR1,PPARG,PYGM,SGK2
21	2544	53	11	0.207547	0.333482	ALDH4A1,C14orf132,CTNND2,GPR98,GSTM3,HSPB8,LIN7A,MSX2,OLFM1,PALM,TSPAN5
22	2544	78	24	0.307692	0.00342732	ALDH1A3,ALK,ANXA3,CLDN10,CNGA1,COL23A1,CYP39A1,EDN1,GRAMD2,ICAM5,KLF5,MET,MRAS,MT1X,NDRG2,NFIB,NMB,PLA2G4A,PLAGL1,RIMS3,RND3,TFCP2L1,TRIM2,WASF3
23	2544	22	9	0.409091	0.00920797	CHI3L2,CLDN1,CP,GPRIN2,ITGB8,KRT23,KRT7,MGP,S100A1
24	2544	13	2	0.153846	0.699306	AMPD1,FAM107A
25	2544	12	1	0.0833333	0.903897	PSAT1
26	2544	180	4	0.0222222	1	INHBC,MLN,MYOD1,SPO11
27	2544	90	14	0.155556	0.74629	ABCC6,ABLIM3,CYP3A4,EGF,ITPR1,MYRIP,NOVA1,NTN4,PDE8B,PRKAR2B,PTGER3,SEPP1,TENC1,TXNIP
28	2544	14	4	0.285714	0.226304	CNN1,KIT,NTRK2,PTN
29	2544	53	9	0.169811	0.612724	COX6C,GPRC5A,HIST1H2BD,HIST2H2BE,ISG15,RAB26,RAMP1,SLC16A3,SOX12
30	2544	22	4	0.181818	0.564517	HLF,HOXA5,NGFR,NTRK3
31	2544	215	59	0.274419	0.000249032	ARL4C,ASS1,BIN1,CCNA1,CDH3,CDK6,CHST2,CSRP2,DPYSL2,ECHDC1,EPHA2,ETS2,EYA2,FABP5,FOSL1,GPRC5B,INPP1,ITGA6,KCNN4,LDHB,LIF,LPHN2,LPIN1,LY75,MAP2K6,MFGE8,MGST1,MT1E,MYC,NFIL3,NMT2,PDE4B,PLD1,PLEKHG1,PLTP,PRKCA,PRNP,RAB6B,RARB,RGL1,RNASE1,ROR1,RRAGD,RRAS2,S100A4,SACS,SATB1,SCHIP1,SIRPA,SPEG,TGFA,TGM1,TLE4,TM4SF1,TNNI2,TPM2,VIM,VLDLR,ZFP36L2
32	2544	12	0	0	1	NA
33	2544	60	10	0.166667	0.637772	BMP6,C3,CCL2,GYPC,HAAO,MPO,P2RX1,PPP2R2B,PTGDS,PTGER4
34	2544	18	10	0.555556	0.000328247	CX3CL1,DSC3,DSG3,EGFR,ID4,KLK7,MIA,PKP1,PTX3,TTYH1
35	2544	33	5	0.151515	0.720001	AOC3,CLEC3B,GPX3,GSTM5,PDK4
36	2544	173	33	0.190751	0.34995	ART3,BACE2,CPA4,DAPK1,ENO1,FADS2,FOXD1,FSCN1,GLDC,HIF1A,HRASLS,IMPA2,LAD1,LBR,MYCN,MYO10,OSBPL3,PLOD2,PTK7,PVR,S100A3,SFT2D2,SKP2,SLC5A6,SMOX,SNAI1,SOX11,SRD5A1,TMEM123,TMEM158,TTLL4,UPP1,YBX1
37	2544	240	42	0.175	0.563656	AKT3,CALD1,CCND2,CD200,CDH13,CDH5,CDH6,CPE,CTGF,CYP19A1,DAB2,DLL1,DPYD,FBLN1,FEZ1,FGFR1,FLI1,FRZB,GAS6,HAS2,HIC1,ICAM2,ID1,IL1R1,JUNB,KBTBD11,MAN1A1,MAP1B,MEF2C,PRKG1,PTPRG,RAG1,RBPMS,RGS5,SASH1,SERPING1,SLC2A3,STEAP1,TCF4,THBD,TIMP3,VEGFC
38	2544	13	1	0.0769231	0.920946	IL1RL1
39	2544	48	1	0.0208333	0.999916	LAMA3
40	2544	21	8	0.380952	0.0220886	CA3,CES1,FOSB,FXYD1,IL6,LIPE,LPL,PCOLCE2
41	2544	25	0	0	1	NA
42	2544	232	41	0.176724	0.535913	AIF1,AKR1B1,C1QA,C5AR1,CASP4,CD14,CD163,CD180,CD40,CD83,CSF1R,CTSC,CYP1B1,DENND3,DOCK2,FAS,FCGR2B,GMFG,IFI16,IFNAR2,IL10RA,IL15RA,LILRA4,LSP1,LYN,MATK,PIK3CG,PLAC8,PLCB2,PLSCR1,PTGS1,RNASE6,ROBO1,SAMHD1,SLC2A5,ST6GAL1,TLR2,TNFAIP3,TNF,TRAF1,VCAM1
43	2544	242	84	0.347107	1.32469e-10	ACP5,ADA,APOC1,APOE,BCL2A1,BIN2,C1QB,C2,CAMK1G,CCR1,CD37,CD53,CD68,CD74,CD86,CORO1A,CTSB,CTSS,CXCR4,CYBA,DAPP1,EBI3,EVI2A,EVI2B,FCER1G,FCGR2A,FCHO1,FMNL1,FYB,GLRX,GPA33,HCK,HCLS1,HK3,HLA-A,HLA-B,HLA-C,HLA-DPB1,HLA-DQB1,HLA-DRA,HLA-F,HPSE,ICAM1,IFI44,IFIT1,IRF1,IRF5,ISG20,ITGAL,ITGAX,ITGB2,KCNAB2,LAP3,LAPTM5,LCP1,LCP2,LGALS9,LILRB2,LILRB4,LPXN,LYZ,MX2,NCF2,NCKAP1L,NMI,PARP14,PLA2G7,PLEK,PSMB10,PSM…
44	2544	11	3	0.272727	0.307448	CDO1,CHL1,MME
45	2544	107	26	0.242991	0.0525321	BIRC3,C1S,CASP1,CCL3,CCL4,CD69,CSTA,ETS1,FAM20A,FGL2,GBP2,IL1B,IL1R2,KYNU,LIPG,MFNG,PDCD1LG2,PLCG2,POU2AF1,RASGRP2,RUNX3,STAT4,TCF7,TCN2,TNFRSF1B,TRIM22
46	2544	231	43	0.186147	0.387248	ABCG2,ADD3,ALPK3,AQP1,AVPR1A,CRIM1,CXCL12,DLC1,DUSP6,EPHA5,FGF7,GEM,GRAMD3,GULP1,HYAL1,IRS2,JUN,KLF6,KLF9,LDB2,MCAM,MEIS2,MEST,MGLL,NR3C1,PDLIM3,PIK3R1,PROS1,PTGIS,PTPRM,PTRF,SAMD4A,SEMA5A,SEMA6A,SNCA,SPARCL1,TACC1,TAL1,TEK,TFPI,TGFBR2,UNC5C,VWF
47	2544	90	23	0.255556	0.0393756	ACSL1,ADAMTS1,ANGPTL4,ANXA1,ATF3,CAV2,CDKN1C,CYR61,DDR2,DIRAS3,EFEMP1,EGR2,F3,GSN,KLF4,LILRB5,MAPK10,NPR3,NR4A1,RGS2,SELE,SOCS3,SOD3
48	2544	95	2	0.0210526	1	AMY2A,ME1

## Sheet: M4. CLICK
Module Num	# of breast cancer genes	#of genes in a module	# of breast cancer genes in a module	Ratio of breast cancer genes	p-value	Breast cancer genes in a module
1	2544	282	12	0.0425532	1	ARNT2,CAP2,FBXL2,FHIT,INSR,PCMTD2,PNRC2,SLC35E2,TESK2,ZDHHC17,ZMYM5,ZNF91
2	2544	274	45	0.164234	0.738962	ADH1B,ADRB2,ALDH1A2,APOD,AQP7,CA3,CD36,CDO1,CYP19A1,CYP7A1,DUSP1,EDNRB,EGR1,EGR2,EGR3,EPB42,FABP4,FOSB,FOS,GPD1,GPX3,HBA2,HPR,HP,HYAL1,ITGA7,KLK3,LEPR,LEP,LIPE,LPL,NGFR,NR3C1,NR4A1,NTRK2,PCOLCE2,PDK4,PPARG,PRL,PTGIS,PYGM,RBP4,SGK2,TIMP4,TXNIP
3	2544	206	36	0.174757	0.566624	AP1S1,ARPC4,ATP5C1,ATP5G3,BCL7B,CSTB,DYNLL1,EIF5A,GNAS,H2AFX,HEBP2,HMBS,METTL5,NDUFA4,NDUFB2,NSUN5,NUDT1,PCBP1,PFDN6,POLR2F,PSMA3,PSMB5,PSMB6,PSMC4,PTMA,PUS1,RPN1,RPP38,SEC61G,SHFM1,SNRPB,SNRPG,SOD1,TMSB10,TPRKB,U2AF1
4	2544	202	31	0.153465	0.83755	ADAM15,ALDH9A1,APH1A,ARPC5,CACYBP,DENND4B,EFNA1,ENAH,ENSA,FDPS,FH,GBA,GLRX2,HAX1,HDGF,IRF6,MCL1,MPZL1,PARP1,PFDN2,PMVK,PSMB4,RAB4A,RABIF,RFX5,RIT1,RPS6KC1,SHC1,SNRPE,UAP1,UCHL5
5	2544	195	19	0.0974359	0.999414	CDC34,DHPS,DNAJB2,GPX4,LSM7,MAD1L1,MAP2K2,MEF2B,MIF,MTA1,NDUFA7,OAZ1,PIN1,PKN1,PRKACA,PRKCSH,RAD23A,STK11,ZNF358
6	2544	193	27	0.139896	0.931832	ATPAF2,BAIAP3,CDIPT,CLN3,COASY,CRIP2,DUSP13,HAGH,HCFC1R1,HSPA1A,HSPB1,JUP,KIF22,KRT19,KRT8,MAPK3,MPG,MTX1,NTHL1,PHKG2,PPP4C,PRSS8,RAB26,SEPHS2,SH2B1,SOX12,TCEB2
7	2544	149	14	0.0939597	0.998602	AKT2,BAX,BBC3,CAPNS1,CCDC106,ERCC1,ERCC2,ERF,ETFB,LRPAP1,PRR12,SNRPD2,TRAPPC6A,ZNF219
8	2544	141	24	0.170213	0.621595	ABCC5,ATP2A2,BCAS3,BRCA1,CLTC,CPT1A,CS,DCK,DDX42,GLO1,GOSR1,HSPA4L,KIF21A,LYPLA1,MDM2,MTMR4,NCOA3,NSF,PPM1D,PTPN1,RAD51C,RPS6KB1,TOMM70A,ZNF207
9	2544	133	21	0.157895	0.754587	ARMC1,ATP6V1C1,BOP1,E2F5,EBAG9,EEF1D,FAM49B,MAL2,MRPL13,MTSS1,MYBL1,NBN,PTK2,RAD21,RB1CC1,RRM2B,SGK3,STK3,TCEA1,TCEB1,TPD52
10	2544	126	34	0.269841	0.00621087	ARHGDIB,BMP4,CEACAM6,CFB,CRAT,CST4,CYP4A11,DUSP4,ELL2,HEXB,HFE,HMGCS2,HOXB2,LTF,MIPEP,MS4A7,MUC1,NAT2,NTN4,PIK3R1,PIP,PLK2,PPP2R5A,PYCARD,RB1,RTN1,SCGB1D2,SCGB2A2,SH3BP4,SLC1A1,SMPD1,TFAP2B,TNFSF10,UNC5A
11	2544	124	13	0.104839	0.991072	ACVR2B,CELSR2,GTF2I,MBD1,MYO5B,NEDD4L,PIK3C3,PMAIP1,RBBP8,SMAD2,SMAD4,SMAD7,USP14
12	2544	124	48	0.387097	2.53997e-08	ADM,ANGPTL4,ARPC1B,CALML5,CALR,CAPN2,CBR3,CNN3,CST6,DTX2,EDN2,EFS,EPHB4,FUT3,FXYD5,GALNT2,GMDS,GPI,IDH2,IFNGR2,KDELR3,KRT7,LCN2,LGALS1,LGALS3,LIMK1,LMNA,LSR,MAP2K3,MAP3K6,MMP1,P2RX5,PDIA5,RRBP1,S100A10,S100A11,S100A6,S100A7,SDC1,SLC11A1,SLC16A3,SLC35C1,SPP1,ST14,TNFRSF12A,TNFRSF1A,TP53I3,UCHL3
13	2544	123	13	0.105691	0.990124	BSN,CRELD1,DCTN1,DEAF1,EPHA10,FXR2,KIAA1522,LAMA5,MAN2C1,MXD4,PINK1,STAT5B,ULK1
14	2544	116	26	0.224138	0.115834	APOM,DYRK4,EEF1A1,EEF2,FBL,IMPDH2,NAP1L1,NPM1,RGS10,RPL13A,RPL13,RPL21,RPL23A,RPL27,RPL31,RPL5,RPLP0,RPLP1,RPS14,RPS16,RPS17,RPS18,RPS19,RPS3A,RPS7,TRIP6
15	2544	114	15	0.131579	0.924535	APEX1,CTAGE5,DHRS4,DHRS7,GPHN,GSTZ1,ING2,KLHDC2,LRP10,MNAT1,PCK2,PNMA1,PSEN1,STRN3,TM9SF1
16	2544	113	23	0.20354	0.265299	ATP6V0D1,BCAR1,CBFB,CDH1,COX4I1,CTCF,DNAJA2,FOXD1,GAS8,GCSH,GOT2,GSTA2,HERPUD1,KARS,MBTPS1,MMP15,MPHOSPH6,NFATC3,NOB1,NUTF2,SPG7,USP10,ZNF319
17	2544	113	20	0.176991	0.541808	ARSA,ARVCF,ATF4,ATP6V1E1,COMT,GCAT,LZTR1,MAST2,MYH9,NAGA,NF2,OSBP2,PES1,PISD,SREBF2,ST13,SYNGR1,TXNRD2,UBE2L3,UFD1L
18	2544	107	11	0.102804	0.988678	CBX3,DUSP11,PWP1,STRAP,TFDP2,TIAL1,TRNT1,TSN,UBE2D3,USP13,YY1
19	2544	101	27	0.267327	0.0154815	CASP7,CASP8,CD47,GCH1,GLRX,HLA-C,IFI27,IFI44,IFI6,IFIT1,IFITM1,IFNB1,ISG15,ISG20,LGALS3BP,LY6E,MX1,MYD88,OAS2,PARP14,PLSCR1,PML,PSMB8,PSME2,RARRES3,UBE2L6,USP18
20	2544	99	14	0.141414	0.858784	CLEC3B,COL4A2,CSPG4,DENND2A,DUSP6,DYSF,FLT1,HEY1,MCAM,NOS3,PDGFB,PGF,RGS5,TBX2
21	2544	99	17	0.171717	0.598854	ARHGDIA,CDC42EP4,COG1,CSNK1D,EVPL,FASN,FDXR,GALK1,GRB2,H3F3B,HN1,KIAA0195,NARF,NT5C,P4HB,RAC3,SYNGR2
22	2544	97	11	0.113402	0.968895	AAMP,BAD,BRMS1,DRAP1,ESRRA,FTH1,MAP3K11,NDUFV1,OTUB1,RPS6KA4,SLC3A2
23	2544	90	10	0.111111	0.969252	ACTR1A,ATOX1,C21orf59,COX6A1,GALE,NDUFB1,SURF1,TSTA3,TXN,UQCRQ
24	2544	90	10	0.111111	0.969252	ABCA2,ALDH4A1,BIK,DGKD,FAM102A,NCDN,NPDC1,RXRA,STRBP,STXBP1
25	2544	88	6	0.0681818	0.999167	DGCR8,GNA12,GOLGA3,MTHFR,PTPRF,USP22
26	2544	86	9	0.104651	0.978051	CHGA,CHGB,ENO2,KCNQ2,OLFM1,RIMS2,STX1A,SYT4,VTN
27	2544	84	11	0.130952	0.899779	BLCAP,CCT2,CSNK2A1,GSS,HSP90AA1,PRPF6,RAB22A,SDC4,SRC,TFAP2C,YWHAB
28	2544	81	10	0.123457	0.927448	CTSE,CYP2C19,GAST,GPX2,KRT13,LY6D,RHCG,S100A8,S100A9,SERPINB2
29	2544	81	7	0.0864198	0.993413	ARHGEF16,ATP6V0B,ENO1,MAP1LC3A,PARK7,RPS6KA1,SDHB
30	2544	74	12	0.162162	0.680062	AK2,ALG6,BCAS2,BCL10,CNBP,GLMN,GTF2B,HDAC1,MTF2,MYCBP,ODF2L,TCEB3
31	2544	71	13	0.183099	0.4972	ASAH1,EPHX2,GTF2E2,KCTD9,KIF13B,PCM1,PPP2CB,RBPMS,RHOBTB2,SCARA3,SLC39A14,TNFRSF10A,TNFRSF10B
32	2544	71	1	0.0140845	0.999999	ZNF350
33	2544	70	9	0.128571	0.893987	ACADVL,ENO3,FLII,GEMIN4,MAP2K4,MPDU1,MYBBP1A,PITPNA,TP53
34	2544	68	10	0.147059	0.788471	DLL1,DST,JAG1,KLHL2,LPHN2,MAP1B,NOTCH3,PDLIM3,SATB1,TCN1
35	2544	68	10	0.147059	0.788471	ARPC3,CDK7,HARS,HDAC3,HSPA4,PCBP2,RPA3,SERF1A,SMN1,UBE2N
36	2544	64	7	0.109375	0.951546	DNAJA4,MAP2K1,MEF2A,NGRN,OAZ2,RAB11A,SCAMP2
37	2544	62	12	0.193548	0.41898	CCNC,CD164,HMGN3,MAP7,MLLT4,MTRF1L,PGM3,PREP,SEC63,SESN1,TULP4,WTAP
38	2544	60	6	0.1	0.967113	CUL4A,FARP1,HMGB1,HSPH1,PARP4,TDRD3
39	2544	54	13	0.240741	0.148134	ARCN1,C11orf73,DCPS,DPAGT1,EED,FDX1,HYOU1,NFRKB,PCSK7,PPP2R1B,PTS,SLC37A4,SRPR
40	2544	54	9	0.166667	0.63631	AKT1,CD63,CIB1,MYL6,NDUFC1,RHOC,RNPEP,SRP14,UBC
41	2544	54	8	0.148148	0.764738	BPHL,CCND3,CLIC1,DDR1,MAPK13,NEU1,PACSIN3,PFKL
42	2544	53	10	0.188679	0.469381	CBX1,ITGA3,NME1,RNF43,SLC35B1,SLC9A3R1,SPOP,SUPT4H1,TOB1,TOM1L1
43	2544	47	5	0.106383	0.937041	CARS,CLDN4,LTBR,POLD2,TFAP4
44	2544	45	8	0.177778	0.55747	HIST1H1B,HIST1H1E,HIST1H2AC,HIST1H2AD,HIST1H2AK,HIST1H2BD,HIST1H4B,HIST2H2BE
45	2544	45	2	0.0444444	0.998374	FOXJ1,SERPINI2
46	2544	41	9	0.219512	0.295649	COPB2,ERO1L,GFPT1,GGCX,HSP90B1,HSPA5,SRPRB,SSR1,TFG
47	2544	40	4	0.1	0.941253	EPHA1,PDIA4,TRIM24,ZNF777
48	2544	38	4	0.105263	0.92423	DAG1,NCKIPSD,RASSF1,RHOA
49	2544	36	8	0.222222	0.300139	ACP5,CAMK1,CAPG,CTSD,GCHFR,GRN,LIPA,MMP9
50	2544	33	3	0.0909091	0.948049	BAG1,NUDT2,TESK1
51	2544	27	8	0.296296	0.0907398	ERBB2,GRB7,LASP1,MLLT6,PNMT,RPL19,SMARCE1,STARD3
52	2544	24	6	0.25	0.242436	BLMH,FLOT2,SDF2,SUPT6H,TRAF4,UNC119
53	2544	24	5	0.208333	0.425172	ADK,HK1,PPA1,SAR1A,VDAC2
54	2544	23	6	0.26087	0.211282	BRF2,FGFR1,LSM1,POLB,PPAPDC1B,RAB11FIP1
55	2544	21	7	0.333333	0.0636657	AIP,CHKA,CTTN,FADD,LRP5,PITPNM1,PPFIA1
56	2544	21	5	0.238095	0.310874	CLNS1A,INPPL1,RAB6A,UCP2,USP35

## Sheet: M5. SAMBA
Module Num	# of breast cancer genes	#of genes in a module	# of breast cancer genes in a module	Ratio of breast cancer genes	p-value	Breast cancer genes in a module
1	2544	271	88	0.324723	2.27142e-09	ABAT,ABCA3,ANLN,AP1M2,ASPM,ASPN,BAG1,BMPR1B,BUB1,CA12,CDC25C,CDCA8,CEACAM6,CELSR1,CENPF,CFB,CISH,CKS2,CLGN,COL1A1,COX6C,CREB3L4,CRIP1,CST4,CYP2B6,DIO1,DTL,EEF1A2,EFNA1,EGLN2,ESM1,ESR1,EVL,EXO1,FGD3,FOXA1,GAD1,GALE,GALNT7,GATA3,GJB2,GPR160,GPRC5A,HIST1H2AC,HIST1H2BD,HMMR,HPN,INHBA,MAPT,MATN3,MMP13,MRPS30,MTL5,MUC1,MYB,NAT1,NEK2,NUSAP1,PARD6B,PBK,PCSK6,PDE6B,PKMYT1,PLA2G10,POSTN,PRSS8,PYCARD,RAB26,…
2	2544	246	101	0.410569	0	AIM1,ANLN,APOBEC3B,ASPM,ATAD2,AURKA,AURKB,BIRC5,BLM,BUB1,CA9,CCNA2,CCNB1,CCNB2,CCNE1,CCNE2,CCNF,CDC20,CDC25C,CDC6,CDCA3,CDCA8,CDKN3,CDT1,CENPA,CENPE,CENPF,CEP55,CIT,CKS2,CST4,DIAPH3,DIO1,DNMT3B,DTL,E2F1,ECT2,ESM1,ESPL1,EXO1,EZH2,FOXM1,GGH,GJB2,GPRC5A,H2AFX,H2AFZ,HIST1H2AD,HIST1H2BD,HMMR,HN1,KIAA0101,KIF11,KIF20A,KIF23,KIF2C,KIFC1,MAD2L1,MCM2,MELK,MKI67,MMP13,MMP1,MTHFD2,MYBL1,MYBL2,NCAPH,NEK2,NUS…
3	2544	277	114	0.411552	0	ADAMDEC1,AIM2,ANLN,APOBEC3B,ASPM,AURKA,AURKB,BIRC5,BLM,BUB1,CCNA2,CCNB1,CCNB2,CCNE2,CCNF,CD80,CDC20,CDC25C,CDC6,CDCA3,CDCA8,CDKN3,CDT1,CENPA,CENPE,CENPF,CEP55,CIT,CKS2,CST4,CXCL10,CXCL11,CXCL9,DIAPH3,DTL,E2F1,EPSTI1,ESM1,ESPL1,ETV7,EXO1,EZH2,FEN1,FN1,FOXM1,GJB2,H2AFX,HIST1H1B,HMMR,HN1,IFI27,IFI30,IFI44,IFI6,IFIT1,IFITM1,IFNB1,INHBA,ISG15,KIAA0101,KIF11,KIF20A,KIF23,KIF2C,KIFC1,LAMP3,MAD2L1,MELK,M…
4	2544	232	67	0.288793	1.73096e-05	AKR7A3,ANLN,ASPM,AURKA,BUB1,CCNE2,CDC25C,CDC6,CDCA3,CDKN3,CDT1,CENPA,CENPE,CENPF,CHGA,CSE1L,CST4,DTL,E2F1,EEF1A2,ESPL1,FOXA1,FOXM1,GATA3,GLDC,GNAS,HDAC11,HMMR,HN1,HSPB1,INHBA,KIAA0101,KIF20A,KIF23,KIFC1,KRT18,KRT8,MELK,MKI67,MMP13,MMP1,NEK2,NUAK2,NUSAP1,PBK,PKMYT1,PLK1,PRPF6,RAB22A,RAB26,RAD51,RAD54L,RAMP1,RRM2,SLC7A5,SPAG5,STARD10,SYT13,TDO2,TOP2A,TPX2,TROAP,TRPM5,UBE2C,UHRF1,ZNF217,ZWINT
5	2544	264	98	0.371212	3.4972e-14	ADAM8,ADAMDEC1,ANLN,ASPM,AURKA,AURKB,BIRC5,BUB1,CCNA2,CCNB1,CCNB2,CCNE2,CCNF,CD80,CDC20,CDC25C,CDC6,CDCA3,CDCA8,CDKN3,CENPA,CENPE,CENPF,CEP55,COL1A1,COL1A2,COL5A1,COL5A2,CST4,CXCL11,DIAPH3,DNMT3B,DTL,E2F1,ECT2,ESPL1,EXO1,EZH2,FAP,FCGR3A,FGFR4,FN1,FOXM1,GJB2,GPRC5A,HIST1H2AD,HIST1H4B,HMMR,HN1,IFI30,IGF2BP1,INHBA,KIAA0101,KIF11,KIF20A,KIF23,KIF2C,KIFC1,KRT8,MAD2L1,MELK,MKI67,MMP13,MMP1,MMP3,MYBL2,N…
6	2544	288	100	0.347222	2.25109e-12	ACP5,ADAM8,ADAMDEC1,AIM2,AQP9,BIN2,BIRC5,C1QB,C2,CACNG1,CAPG,CCNB2,CCR1,CCR2,CCR5,CD163,CD52,CD53,CD68,CD80,CD86,CDH11,CENPE,CEP55,COL1A1,COL3A1,COL5A1,COL5A2,CST4,CTSB,CTSS,CXCL10,CXCL11,CXCL9,CXCR6,DOCK2,EPSTI1,EVI2A,EVI2B,FAP,FCGR1A,FCGR2A,FCGR3A,FN1,FYB,GJB2,GZMK,HCK,HK3,HLA-DPB1,HLA-DRA,HPSE,IFI30,IGF2BP1,IL10RA,INHBA,ISG15,ITGAL,ITGAX,ITGB2,KCNAB2,KIFC1,LAPTM5,LGALS9,LILRB2,LILRB4,LPXN,LYZ,…
7	2544	189	82	0.433862	1.11022e-16	ANLN,ANXA9,ASPM,AURKA,BIRC5,BMPR1B,BUB1,CCNA2,CCNB1,CCNB2,CD80,CDC25C,CDCA3,CDH11,CDKN3,CENPA,CENPF,CEP55,CFB,COL1A1,COL1A2,COL5A1,COL5A2,CST4,CXCL10,CXCL11,CXCL9,DTL,EEF1A2,ESM1,ESPL1,EXO1,FAP,FN1,FOXA1,FOXM1,GJB2,GPRC5A,HMMR,HPN,IFNB1,IGF2BP1,INHBA,KCNK1,KIAA0101,KIF20A,KIF23,KIFC1,MATN3,MFAP2,MKI67,MMP13,MMP1,MUC1,MYBL2,NAT1,NCAPH,NEK2,NUSAP1,PBK,PKMYT1,PLK1,POSTN,PRC1,PTTG1,RAB26,RRM2,S100A14…
8	2544	266	107	0.402256	0	AGR2,ANLN,APOBEC3B,ASPM,ATAD2,AURKA,AURKB,BIRC5,BLM,BRIP1,BUB1,CACNG1,CCNA2,CCNB1,CCNB2,CCND1,CCNE1,CCNE2,CDC20,CDC25C,CDC6,CDCA3,CDCA8,CDKN3,CDT1,CENPA,CENPE,CENPF,CEP55,CIT,CKS2,CLNS1A,COX6C,CRIP1,CST4,CTTN,DHRS2,DIAPH3,DTL,E2F1,ECT2,EEF1A2,ENO2,ESPL1,EXO1,EZH2,FADD,FANCA,FN1,FOXM1,GATA3,H2AFZ,HMMR,HN1,INHBA,KIAA0101,KIF11,KIF20A,KIF23,KIF2C,KIFC1,LRP8,MAD2L1,MATN3,MCM2,MCM4,MELK,MKI67,MMP13,MM…
9	2544	282	108	0.382979	1.11022e-16	ABCC8,AFF3,AGR2,AGTR1,AKR7A3,ANLN,ANXA9,ARNT2,ASPM,AURKA,BAI2,BCAS1,BIRC5,BMPR1B,CA12,CACNA2D2,CACNG1,CCNA2,CCNB1,CCND1,CCNE2,CDC25C,CDC6,CDCA3,CDKN3,CENPF,CHN2,CHRD,CLGN,CST4,CTNND2,CXXC5,DHCR24,DTL,E2F1,EEF1A2,ESM1,ESR1,EVL,EXO1,F2,FBP1,FGFR3,FOXA1,FOXM1,GATA3,GPRC5A,GRB2,GSTM3,HEBP1,HIST1H2AC,HIST1H2BD,HIST2H2BE,HPN,INHBA,JUP,KIAA0101,KIAA1467,KIF2C,KIFC1,KRT19,MATN3,MKI67,MPP2,MTL5,MYBL2,NCDN…
10	2544	269	104	0.386617	2.22045e-16	ABCC5,AGR2,AKR7A3,ARMC1,ASPM,ATAD2,ATP6V0B,ATP6V1C1,AURKA,BIRC5,BUB1,CACNG1,CCNB1,CCNE2,CCNF,CDC20,CDC25C,CDC6,CDCA3,CDCA8,CDKN3,CEACAM6,CENPE,CENPF,CEP55,CIT,COX6C,CST4,DIO1,DTL,E2F1,E2F5,EEF1A2,ESM1,ESPL1,EXO1,EZH2,FAM49B,FEN1,FGFR3,FN1,FOXA1,FOXM1,GATA3,GPRC5A,HDAC11,HEBP1,HIST1H2AD,HIST1H2BD,HSPB1,JUP,KCNJ3,KIAA0101,KIAA1467,KIF2C,KIFC1,KRT19,LYPLA1,MAL2,MATN3,MCM4,MELK,MRPL13,MRPL15,MYBL1,NB…
11	2544	215	92	0.427907	0	ANLN,ASPM,AURKA,AURKB,BIRC5,BRCA2,BUB1,CCNA2,CCNB1,CCNB2,CCNE2,CCNF,CDC20,CDC25C,CDC6,CDCA3,CDCA8,CDKN3,CENPA,CENPE,CENPF,CEP55,CIT,CKS2,CST4,DIAPH3,DTL,E2F1,ECT2,EEF1A2,ERBB2,ESM1,ESPL1,EXO1,EZH2,FN1,FOXM1,GJB2,GPRC5A,GRB7,HIST1H1B,HMMR,INHBA,KCNK1,KIAA0101,KIF11,KIF20A,KIF23,KIF2C,KIFC1,LASP1,MCM4,MELK,MKI67,MLLT6,MMP13,MMP1,MUC1,MYBL2,NCAPH,NEK2,NMU,NUSAP1,PBK,PKMYT1,PLK1,PRC1,PTTG1,RAB26,RACG…
12	2544	231	92	0.398268	1.44329e-15	ADAM8,ANLN,ARMC1,ASPM,ATAD2,ATP6V1C1,AURKA,AURKB,BIRC5,BRF2,BUB1,CCNA2,CCNB1,CCNB2,CCNE2,CDC20,CDC25C,CDC6,CDCA3,CDCA8,CDKN3,CDT1,CENPA,CENPE,CENPF,CEP55,CKS2,CST4,CXCL10,CXCL11,DIAPH3,DTL,E2F1,ESPL1,EXO1,FAM49B,FOXM1,HMMR,HN1,IL20,KIAA0101,KIF11,KIF20A,KIF23,KIF2C,KIFC1,KRT18,LYPLA1,MAD2L1,MAL2,MELK,MKI67,MMP13,MMP1,MRPL13,MYBL1,MYBL2,NBN,NCAPH,NEK2,NUDCD1,NUSAP1,PBK,PKMYT1,PLK1,PRC1,PTK2,PTTG1,…
13	2544	262	103	0.39313	1.11022e-16	ADORA2A,AKR7A3,ANLN,ASPM,AURKA,AURKB,BIRC5,BUB1,CACNG1,CCNA2,CCNB1,CCNB2,CCNE2,CDC20,CDC25C,CDC6,CDCA3,CDCA8,CDKN3,CEACAM6,CENPA,CENPE,CENPF,CEP55,CFB,CIT,CKS2,COX6C,CST4,CXCL11,DIO1,DTL,DUSP13,E2F1,ENO2,ESPL1,ESR1,EXO1,FGFR3,FN1,FOXM1,GJB2,H2AFX,HMMR,HPN,HSPB1,IFNB1,ISG15,KIAA0101,KIF11,KIF20A,KIF23,KIF2C,KIFC1,MAD2L1,MAPT,MATN3,MELK,MKI67,MMP13,MPP2,MTL5,MYBL1,MYBL2,NCAPH,NEK2,NELL2,NUSAP1,PARD…
14	2544	196	62	0.316327	1.4088e-06	ANLN,ARNT2,ASPM,ASPN,BUB1,CACNA1D,CDC25C,CDH11,CDKN3,CEACAM6,CENPF,CEP55,CKS2,COL1A1,COL1A2,COL5A1,COL5A2,CREB3L4,CST4,DIO1,DTL,ESM1,ESR1,EXO1,FAP,FGD3,FN1,FOXJ1,FUT8,GJB2,GPRC5A,HIST1H2AC,HMMR,HPN,INHBA,KIAA0101,KIF20A,MATN3,MKI67,MMP13,MS4A7,MUC1,NAT1,NEK2,NUSAP1,PBK,PKMYT1,PLK1,POSTN,RRM2,SLC16A3,SLC1A1,SLC40A1,SPP1,TDO2,TK1,TOP2A,TPX2,UBE2C,UHRF1,UNC5B,ZMYND10
15	2544	264	104	0.393939	0	ADAM8,ANLN,ASPM,AURKA,AURKB,BIRC5,BUB1,CCNA2,CCNB1,CCNB2,CCNE2,CCNF,CDC20,CDC25C,CDC6,CDCA3,CDCA8,CDKN3,CEACAM6,CENPA,CENPE,CENPF,CEP55,CKS2,COL1A1,COL1A2,COL5A1,COL5A2,CRYM,CST4,CSTA,CXCL11,DTL,E2F1,ERBB2,ESM1,ESPL1,EXO1,FADS2,FGFR4,FN1,FOXM1,GJB2,GPRC5A,GRB7,H2AFX,HIST1H1B,HIST1H2AD,HIST1H2BD,HIST2H2BE,HMMR,IFNB1,IGF2BP1,INHBA,KIAA0101,KIF11,KIF20A,KIF23,KIF2C,KIFC1,MAD2L1,MCM4,MELK,MFAP2,MKI67…
16	2544	267	101	0.378277	3.33067e-15	ADAM8,ANLN,APOBEC3B,ASPM,AURKA,AURKB,BCAS1,BIRC5,BLM,BUB1,CCNA2,CCNB1,CCNB2,CCNE2,CD80,CDC20,CDC25C,CDC6,CDCA3,CDCA8,CDKN3,CDT1,CEACAM6,CENPA,CENPF,CEP55,CIT,CKS2,COL1A1,COL5A1,CST4,CXCL10,CXCL11,CXCL9,DIAPH3,DTL,E2F1,ESPL1,EXO1,FCGR1A,FN1,FOXM1,GJB2,GPRC5A,HIST1H1B,HIST1H2AD,HIST1H2BD,HMMR,HN1,IFI30,IFI6,IGF2BP1,INHBA,ISG15,KIAA0101,KIF11,KIF20A,KIF23,KIF2C,KIFC1,MAD2L1,MATN3,MELK,MKI67,MMP13,MM…
17	2544	190	60	0.315789	2.20258e-06	AKR7A3,ANLN,AURKA,BRF2,BUB1,CA12,CBFA2T3,CCNB1,CCNB2,CCNE2,CDC25C,CDH1,CDKN3,CELSR1,CEP55,CKS2,COX6C,CSE1L,CST4,DNAJA4,DUSP13,EEF1A2,EZH2,FN1,HMMR,HSPB1,IFI6,IL20,INHBA,KIAA0101,KIF20A,KIF23,KIF2C,KIFC1,KRT18,MELK,MKI67,NCAPH,PBK,PDGFB,PKMYT1,PLK1,PRC1,PRPF6,RAB22A,RAB26,RAMP1,S100P,SLC7A5,SPAG5,STARD10,TJP3,TNNT1,TPX2,TROAP,TRPM5,UBE2C,UBE2S,UHRF1,ZNF217
18	2544	276	126	0.456522	0	ANLN,APOBEC3B,ART3,ASPM,AURKA,AURKB,BIRC5,BLM,BOP1,BUB1,C20orf24,CA9,CCNA2,CCNB1,CCNB2,CCNE1,CCNE2,CCNF,CCT6A,CDC20,CDC25B,CDC25C,CDC6,CDCA3,CDCA8,CDKN3,CDT1,CENPA,CENPE,CENPF,CENPN,CEP55,CIT,CKS2,CLDN4,CPA4,CSTB,CXADR,CXCL10,CXCL11,CXCL9,DIAPH3,DNMT3B,DTL,E2F1,ECT2,EGFR,ESM1,ESPL1,EXO1,EZH2,FANCA,FEN1,FN1,FOXM1,FUT3,GAPDH,GJB2,HIST1H1B,HMGA1,HMMR,HN1,HRASLS,IGF2BP1,ILF2,INHBA,KCNK9,KIAA0101,KIF1…
19	2544	277	93	0.33574	1.08543e-10	ANLN,ASPM,AURKA,AURKB,BUB1,CCNB1,CCNE1,CCNE2,CDC20,CDC25C,CDC6,CDCA3,CDCA8,CDKN3,CDT1,CEACAM6,CENPF,CEP55,CKS2,COL1A1,CST4,DTL,E2F1,ERBB2,ESM1,EXO1,FAP,FN1,FOXM1,GALE,GJB2,GRB7,HIST1H1B,HIST1H2AD,HIST1H4B,HMMR,HRASLS,IGF2BP1,INHBA,ISG15,KCNK1,KIAA0101,KIF20A,KIF2C,KIFC1,MELK,MFAP2,MKI67,MMP13,MMP15,MMP1,MYBL2,NCAPH,NEK2,NUFIP2,NUSAP1,PBK,PKMYT1,PLK1,PNMT,PTTG1,RAB26,RAD51,RAD54L,RPL19,RRM2,S100A1…
20	2544	168	71	0.422619	7.78266e-14	AGR2,ANLN,ASPM,BIRC5,CCNB1,CCNB2,CCNE2,CDC25C,CDCA3,CDKN3,CEACAM6,CENPF,CEP55,CFB,CHRD,CKS2,CREB3L4,CRIP1,CST4,DTL,ECM1,EEF1A2,ESM1,EXO1,FN1,FOXA1,GALE,GJB2,GPRC5A,H2AFX,HMMR,INHBA,KIAA0101,KIF20A,KIFC1,MATN3,MKI67,MMP13,MUC1,MYBL2,NAT1,NEK2,NUSAP1,PBK,PKMYT1,PLK1,PPP4C,PTTG1,RAB26,RAD51,RRM2,S100A14,S100P,SPAG5,STARD10,TFF3,TK1,TNNT1,TOP2A,TPX2,TROAP,TSPAN13,TSTA3,UBE2C,UBE2S,UCP2,UGT2B10,UHRF1,…
21	2544	259	97	0.374517	2.4869e-14	ANLN,APOBEC3B,ASPM,AURKA,AURKB,BIRC5,BLM,BUB1,CCNA2,CCNB1,CCNB2,CCNE2,CCNF,CDC20,CDC25C,CDC6,CDCA3,CDCA8,CDKN3,CDT1,CEACAM6,CENPA,CENPE,CENPF,CEP55,CIT,CKS2,CLGN,CST4,DIAPH3,DTL,E2F1,ECT2,ENO2,ESPL1,EXO1,FEN1,FN1,FOXA1,FOXJ1,FOXM1,GJB2,GPRC5A,H2AFX,HIST1H2BD,HMMR,HN1,ISG15,KCNK9,KIAA0101,KIF11,KIF20A,KIF23,KIF2C,KIFC1,MAD2L1,MCM2,MELK,MKI67,MMP13,MMP1,MYBL2,NCAPH,NEK2,NUSAP1,PBK,PCNA,PKMYT1,PLK1,…
22	2544	196	75	0.382653	6.39244e-12	ANLN,ASPM,AURKA,AURKB,BIRC5,BUB1,CCNA2,CCNB1,CCNB2,CDC20,CDC25C,CDC6,CDCA3,CDCA8,CDKN3,CDT1,CEACAM6,CENPA,CENPE,CENPF,CEP55,CIT,CKS2,COL1A1,COL5A1,COL5A2,CST4,DIAPH3,DTL,E2F1,ESPL1,EXO1,FN1,FOXM1,GJB2,GPRC5A,HMMR,INHBA,ISG15,KIAA0101,KIF11,KIF20A,KIF2C,KIFC1,MELK,MFAP2,MKI67,MMP13,MMP9,MYBL2,NCAPH,NEK2,NUSAP1,PBK,PKMYT1,PLK1,PRC1,PTTG1,RAD51,RAD54L,RRM2,S100P,SPAG5,TACC3,TDO2,TK1,TOP2A,TPX2,TROAP…
23	2544	198	78	0.393939	4.14668e-13	ABCD3,AFF3,ANXA9,APOA1,ARNT2,ASAH1,BAI2,BMPR1B,BUB1,C5orf30,CA12,CACNA1D,CCDC74B,CCNB2,CDC25C,CDKN3,CELSR1,CEP55,CKS2,COX6C,CPB1,CRIP1,DACH1,DTL,EML2,EPHA10,ESM1,ESR1,EVL,FGFR3,FLNB,FOXA1,FOXM1,GATA3,GFRA1,HEBP1,HIST1H2BD,HMMR,HPN,KCNJ3,KIAA0101,KIAA1467,KIF20A,KIFC1,LIN7A,MATN3,MRPS30,MTL5,NCAPH,NEK2,NELL2,NME3,NOVA1,NPY1R,NUSAP1,PARD6B,PBK,PKMYT1,PRC1,PTPRT,RAB26,RNASEH2A,SERPINI1,SIAH2,SLC39A6…
24	2544	257	91	0.354086	6.42164e-12	ANLN,ASPM,AURKA,AURKB,BIRC5,BRIP1,BUB1,CCNA2,CCNB1,CCNB2,CCNE1,CCNE2,CCNF,CDC20,CDC25C,CDC6,CDCA3,CDCA8,CDKN3,CDT1,CENPA,CENPF,CEP55,CKS2,CLGN,CLTC,CRIP1,CST4,DIAPH3,DNAJA4,DTL,E2F1,EEF1A2,ESM1,EXO1,FN1,FOXA1,FOXM1,GATA3,GJB2,GPRC5A,HIST1H1B,HIST1H2AD,HIST1H2BD,HMMR,KCNQ2,KIAA0101,KIF11,KIF20A,KIF23,KIF2C,KIFC1,MAD2L1,MELK,MKI67,MMP13,MMP1,MPP2,MYBL2,NCAPH,NEK2,NME1,NUSAP1,PBK,PKMYT1,PLK1,PRC1,PS…
25	2544	281	109	0.3879	0	AGR2,ANLN,APOBEC3B,ASPM,AURKA,AURKB,BIK,BIRC5,BUB1,C20orf24,CCNA2,CCNB1,CCNB2,CCNE2,CCNF,CDC20,CDC25C,CDC6,CDCA3,CDCA8,CDKN3,CDT1,CENPA,CENPE,CENPF,CEP55,CKS2,CRIP1,CST4,CTTN,DIAPH3,DTL,E2F1,ESPL1,EXO1,EZH2,FANCA,FEN1,FN1,FOXJ1,FOXM1,GJB2,GPRC5A,GSS,H2AFX,H2AFZ,HIST1H2BD,HMMR,HN1,HSPB1,INHBA,ISG15,KCNJ3,KCNK1,KIAA0101,KIF11,KIF20A,KIF23,KIF2C,KIFC1,KRT18,KRT8,LMNB2,LSR,MAD2L1,MCM2,MELK,MFAP2,MKI6…
26	2544	174	51	0.293103	0.000110841	ADAM8,AGR2,AKT1,ASPM,CCNA2,CCNE2,CDC6,CDKN3,CEACAM6,CENPF,CKS2,CLGN,COL1A1,COL5A1,CRAT,CREB3L4,CRYM,CST4,DOPEY2,DTL,ECT2,EDN2,ESM1,ESPL1,EXO1,GALNT7,GJB2,GPR160,GPRC5A,INHBA,KIFC1,MATN3,MMP1,MUC1,NEK2,PKMYT1,PLK1,POSTN,RAB26,S100A7,S100P,SDC1,TSPAN13,TSTA3,UBE2C,UCP2,UGT2B10,UHRF1,UNC5A,UNC5B,UQCRQ
27	2544	246	93	0.378049	4.42979e-14	ANLN,APOBEC3B,ASPM,AURKA,AURKB,BIRC5,BUB1,CA9,CCNA2,CCNB1,CCNB2,CCNE2,CDC20,CDC25C,CDC6,CDCA3,CDCA8,CDKN3,CDT1,CENPA,CENPE,CENPF,CEP55,CKS2,CST4,CTSE,CXCL10,CXCL11,CXCL9,DTL,E2F1,ESM1,ESPL1,EXO1,FOXM1,GJB2,GPX2,H2AFX,HIST1H1B,HMMR,HN1,IGF2BP1,ISG15,KIAA0101,KIF11,KIF20A,KIF23,KIF2C,KIFC1,KRT13,KRT6A,LY6D,MAD2L1,MELK,MIF,MKI67,MMP12,MMP13,MMP1,MYBL2,NCAPH,NEK2,NMU,NUSAP1,PBK,PKMYT1,PLK1,PRC1,PTTG1…
28	2544	209	72	0.344498	3.96935e-09	ADAM8,AGR2,ANLN,ASPM,ASPN,ATP7B,CCNB2,CDKN3,CEACAM6,CENPF,CEP55,CFB,CLGN,COL1A1,COL1A2,COL5A1,COL5A2,CRAT,CREB3L4,CRIP1,CST4,CTSD,CXCL11,DTL,ESM1,EXO1,FAP,FN1,FOXA1,FOXJ1,GALNT7,GATA3,GDF15,GJB2,GPRC5A,HMMR,IFI30,INHBA,KCNJ3,KDELR3,KIAA0101,KIF20A,MFAP2,MMP13,MMP1,MMP3,MUC1,MYL1,NAT1,NEK2,NUSAP1,PBK,PKMYT1,POSTN,PTTG1,PYCARD,RRM2,S100A14,S100P,SLC16A3,STARD10,TACC3,TDO2,TFF1,TFF3,TNNT1,TOP2A,TPX2…
29	2544	155	65	0.419355	1.34182e-12	ANLN,ASPM,AURKA,BIRC5,BUB1,CCNB1,CCNB2,CCND1,CCNE2,CDC25C,CDCA8,CDKN3,CENPA,CENPF,CEP55,CKS2,CLNS1A,COX6C,CST4,CTTN,DTL,ECT2,ESM1,EXO1,EZH2,FADD,FN1,FOXA1,FOXM1,GATA3,GJB2,GPRC5A,HMMR,INHBA,KIF20A,KIF23,KIF2C,KIFC1,MAD2L1,MCM2,MKI67,MMP13,MMP1,NAT1,NCAPH,NEK2,NUSAP1,PBK,PKMYT1,PLK1,PTTG1,RAB26,RRM2,S100A14,SPAG5,STARD10,TACC3,TNNT1,TOP2A,TPX2,TSTA3,TTK,UBE2C,UHRF1,USP35
30	2544	244	65	0.266393	0.000309847	AFF3,AKR7A3,ANLN,AURKA,BAG4,BRF2,BSN,BUB1,CACNA2D2,CCND1,CDC25C,CDKN3,CENPF,CEP55,CHGA,COX6C,CST4,E2F1,EEF1A2,ENO2,ESPL1,FGFR1,FOXA1,FOXJ1,FOXM1,GATA3,GLDC,HEBP1,HIST1H2AC,HIST1H2BD,HIST2H2BE,IGF1R,KIAA0101,KIF20A,KIF23,LSM1,MELK,MKI67,MPP2,MYBL2,NELL2,NUAK2,NUSAP1,PARD6B,PBK,PKMYT1,PMAIP1,PPAPDC1B,PTTG1,PVALB,RAB11FIP1,RAB26,RAMP1,RRM2,SLC39A6,SYT13,TDO2,TNNT1,TOP2A,TPX2,TROAP,UBE2C,UHRF1,VTN,WH…
31	2544	298	89	0.298658	1.52902e-07	ABAT,AGR2,AKR7A3,ANXA9,ASPN,BAI2,BBC3,CA12,CACNG1,CDH11,CISH,CKS2,COL1A1,COL1A2,COL3A1,COL5A1,COL5A2,COL6A3,COX6C,CST4,CST6,CTNND2,CTSK,EDN2,EEF1A2,ELOVL2,ESM1,EVL,FAP,FGD3,FGFR3,FN1,FOXA1,GATA3,GFRA1,GJB2,GPRC5A,GSTM3,HSD17B1,INHBA,ITGBL1,JUP,KRT18,KRT19,KRT8,LRRC17,LUM,MAPT,MATN3,MEIS3,MFAP2,MMP13,MMP14,MMP1,MMP3,MS4A7,MTL5,NBL1,NME3,PHKG2,PKMYT1,PLA2G10,PLAUR,PLAU,POSTN,PRLR,PTTG1,RAB26,RAB31,…
32	2544	159	64	0.402516	1.74183e-11	AGR2,ANLN,ANXA9,ASPM,AURKA,BIRC5,BUB1,CCNB2,CCNE2,CDC25C,CDCA3,CDKN3,CEACAM6,CENPA,CENPF,CEP55,CKS2,COX6C,CRIP1,CST4,DTL,DUSP13,ESM1,EXO1,FOXA1,FOXM1,GATA3,GPRC5A,HIST1H2BD,HIST2H2BE,HMMR,INHBA,ISG15,KIAA0101,KIF20A,KRT19,KRT20,NEK2,NME1,NUSAP1,PBK,PKMYT1,PLK1,PTTG1,RAMP1,RRM2,S100P,SLC16A3,SLC9A3R1,SPAG5,SYT13,TACC3,TDO2,TK1,TNNT1,TOP2A,TPD52,TPX2,TROAP,TSPAN13,TSTA3,UBE2C,UBE2S,UHRF1
33	2544	181	56	0.309392	9.40998e-06	ADORA2A,ARNT2,ASPN,BAI2,CACNA1D,CDH11,CELSR1,CFB,CHRD,COL1A2,COL3A1,COL5A1,COL5A2,CRIP1,CST4,DTL,EDN2,ERBB3,ESM1,EVL,FAP,FGD3,FN1,FOXA1,GALNT10,GATA3,GJB2,GPR160,GPRC5A,HPN,INHBA,MATN3,MKI67,MMP13,NEK2,PKMYT1,POSTN,PRLR,RAB26,RAB27B,SLC40A1,SOX12,TDO2,TFAP2B,TGFB3,THBS2,TJP3,TNNT1,TOP2A,TP53INP1,TPX2,TRPS1,UBE2C,UHRF1,UNC5B,ZMYND10
34	2544	166	43	0.259036	0.00516693	ADAM8,AKR7A3,ASPN,CDH11,CFB,COL1A1,COL1A2,COL3A1,COL5A1,COL5A2,COX6C,CST4,EEF1A2,ESM1,FAP,FN1,FOXA1,GATA3,GJB2,GPRC5A,HIST1H2AD,HIST1H2BD,HIST2H2BE,INHBA,MATN3,MFAP2,MMP13,MMP1,NEK2,NUSAP1,PKMYT1,POSTN,RRM2,SLC16A3,SPP1,SYT13,TDO2,TNNT1,TPX2,UBE2C,UHRF1,UNC5B,ZMYND10
35	2544	293	91	0.31058	1.43666e-08	ABAT,AGR2,ANLN,ANXA9,ARNT2,ASPM,ASPN,ATP7B,BAI2,BUB1,CA12,CACNA1D,CDC25C,CDH11,CDKN3,CEACAM6,CELSR1,CENPF,CFB,CHN2,CISH,CKS2,COL1A1,COL1A2,COL3A1,COL5A1,COL5A2,COL6A3,CREB3L4,CST4,CXCL10,CXCL11,DTL,EDN2,ENAH,ESM1,EVL,F2R,FAP,FGD3,FN1,FOXA1,FOXJ1,GATA3,GJB2,GPR162,GPRC5A,HIST2H2BE,HPN,HSD17B7,INHBA,KCNJ3,KIAA0101,KIF20A,MATN3,MFAP2,MKI67,MMP13,MMP14,MMP1,MMP9,MUC1,NAT1,NEK2,NUAK2,NUSAP1,OAS2,ORM1,…
36	2544	92	36	0.391304	1.01027e-06	AGR2,AKR7A3,ANXA9,CA12,CACNA1D,CACNG1,CELSR1,COL1A1,CRIP1,CST4,ELOVL2,ESR1,EVL,FGD3,FOXA1,GATA3,GFRA1,GPRC5A,HPN,JUP,KRT18,KRT19,KRT8,MAPT,MUC1,PKMYT1,PLA2G10,RAB26,S100A14,SERPINA3,SOX12,TJP3,TK1,TP53INP1,TPX2,ZMYND10
37	2544	260	89	0.342308	8.6779e-11	ABAT,ADAM8,AGTR1,ANXA9,AP1M2,ARNT2,ASPM,ATP7B,AURKB,BAI2,BUB1,CA12,CACNA1D,CCNB2,CDKN3,CEACAM6,CELSR1,CENPF,CEP55,CFB,CHAD,CISH,CLGN,CRAT,CRIP1,CST4,DTL,ECM1,EEF1A2,ESM1,ESR1,EVL,FAAH,FGD3,FN1,FOXM1,GAD1,GALE,GALNT7,GATA3,GJA1,GJB2,GLUL,GPRC5A,HIST1H2AD,HIST1H2BD,HMMR,HPN,ICA1,INHBA,KCNJ3,KCTD3,KIAA0101,KIF20A,MAPKAPK2,MATN3,MKI67,MMP13,MRPS30,MUC1,NAT1,NEK2,NUSAP1,PARD6B,PBK,PKMYT1,PLA2G10,PLK1,…
38	2544	271	86	0.317343	1.17329e-08	AGR2,AKR7A3,ANXA9,ARNT2,ASPN,BAI2,BBC3,C5orf30,CA12,CACNA1D,CACNG1,CDH11,CELSR1,CFB,CHRD,CKS2,COL1A1,COL1A2,COL3A1,COL5A1,COL5A2,CRIP1,CST4,CST6,DIO1,DTL,EDN2,EEF1A2,ELOVL2,ESM1,ESR1,EVL,EVPL,FAP,FGD3,FN1,FOXA1,FOXJ1,GATA3,GFRA1,GJB2,GPRC5A,HPN,INHBA,KIF20A,MAPT,MATN3,MEIS3,MFAP2,MMP13,MMP1,MMP3,MTL5,MUC1,MYB,NAT1,NEK2,NPY1R,NUSAP1,PARD6B,PBK,PGR,PKMYT1,PMAIP1,POSTN,PPP1R3C,PRLR,PTPRT,PVALB,PYCAR…
39	2544	224	98	0.4375	0	ABAT,ABCA3,ANLN,ANXA9,ARNT2,ASPM,BAI2,BIRC5,BMPR1B,BUB1,CA12,CACNA1D,CCNB1,CCNB2,CCNE2,CDC25C,CDCA3,CDCA8,CDH11,CDKN3,CELSR1,CENPE,CENPF,CEP55,CFB,CHRD,CKS2,CLGN,COL5A2,CRIP1,CST4,CXCL10,DIO1,DTL,ECM1,ECT2,EEF1A2,ESM1,ESPL1,EXO1,FADS2,FAP,FGD3,FN1,FOXA1,FOXM1,FRK,GATA3,GJB2,HMMR,HPN,INHBA,KCNJ3,KIAA0101,KIF20A,KIF23,KIF2C,KIFC1,MAPT,MATN3,MELK,MKI67,MMP13,MMP1,MRPS30,MUC1,NAT1,NEK2,NUSAP1,PARP1,P…
40	2544	238	76	0.319328	6.14396e-08	ABHD2,AGR2,AGTR1,AKR7A3,ARL3,ARNT2,ASPM,BAI2,BCAS1,BUB1,CA12,CACNA2D2,CCDC106,CCNB2,CDC25C,CEACAM6,CENPF,CISH,CKS2,COX6C,CST4,EEF1A2,EML2,EVL,EZH2,FGD3,FGFR3,FLNB,FOXA1,GATA3,GFRA1,GJA1,GPRC5A,GSTM3,HIST1H2AC,HIST1H2AD,HIST1H2BD,HMMR,HPN,HSD17B7,HSPB1,IL20,KCNJ3,KIAA0101,KIF20A,KRT18,MATN3,MMP13,MTL5,MUC1,MYB,NAT1,NEK2,NELL2,PARD6B,PKMYT1,PLA2G10,PLK1,PRR12,RAB26,RAMP1,RHOH,S100P,SIAH2,SLC16A6,SO…
41	2544	168	75	0.446429	4.44089e-16	ADAM8,AURKB,BLM,BOP1,BPI,CA9,CALR,CCNB2,CCNE1,CD80,CDC25C,CDCA3,CDH19,CEP55,CHI3L1,CKS2,COL9A3,CP,DIAPH3,DSC2,EPHB3,ESM1,ETV7,FN1,FOXC1,FSCN1,FZD9,GJB2,GZMB,HMMR,HRK,INHBA,ISG15,KCNN4,KHDRBS3,KIF20A,KRT16,KRT81,KRT86,LIMK1,LMO4,LRP8,LY6E,MFAP2,MIA,MKI67,MMP13,MMP1,MSLN,MT1H,MYO10,NCAPH,NFKBIE,NUSAP1,P2RY6,PADI2,PCDH8,PKMYT1,PLAUR,PLEKHB1,PLOD1,PRC1,S100A1,SFT2D2,SH2D2A,SLC16A1,SLC16A3,SLC7A5,SPP1…
42	2544	147	35	0.238095	0.0369594	ABCC5,ACPP,AKR7A3,ANLN,BUB1,CDC20,CEACAM6,CFB,CLGN,CRIP1,CRIP2,CST4,EEF1A2,EVL,FOXA1,FOXJ1,GJB2,GPRC5A,HIST1H1B,HIST1H2AD,HIST1H2BD,INHBA,KRT8,MATN3,MELK,MMP13,MYBL2,NAT1,NEK2,PKMYT1,RAB26,SLC1A1,TDO2,TNNT1,TPX2
43	2544	228	83	0.364035	1.05281e-11	AFF3,AGR2,AKR7A3,ANLN,ANXA9,ASPM,AURKA,BAG4,BIRC5,BRF2,BUB1,CACNG1,CCNA2,CCNB2,CCND1,CCNE2,CDC25C,CDC6,CDCA3,CDKN3,CENPA,CENPE,CENPF,CEP55,CKS2,COX6C,CST4,CXXC5,E2F1,EEF1A2,ESPL1,ESR1,EZH2,FGFR3,FOXA1,FOXM1,GATA3,GPRC5A,HIST1H2AD,HIST1H2BD,HMMR,HSPB1,JUP,KIAA0101,KIF20A,KIF23,KIFC1,KRT18,KRT19,KRT8,LSM1,MATN3,MELK,MKI67,MMP13,NUSAP1,PARD6B,PBK,PDGFB,PKMYT1,PLK1,PPAPDC1B,PRC1,PTTG1,PVALB,RAB11FIP1…
44	2544	274	115	0.419708	0	AFF3,AGTR1,ANLN,ANXA9,ASPM,ATAD2,AURKA,AURKB,BCAS1,BIRC5,BMPR1B,BUB1,CA12,CACNA1D,CACNA2D2,CACNG1,CCNB1,CCNB2,CCNE2,CDC25C,CDC6,CDCA3,CDCA8,CDKN3,CENPA,CENPE,CENPF,CEP55,CKS2,COX6C,CRIP1,CST4,DIO1,DNALI1,DTL,E2F1,EEF1A2,ENO2,EPHA10,ESPL1,ESR1,EXO1,FBP1,FGFR3,FLNB,FOXA1,FOXM1,GATA3,GPRC5A,HDAC11,HEBP1,HIST1H2BD,HIST2H2BE,HMMR,HPN,KCNJ3,KIAA0101,KIAA1467,KIF11,KIF20A,KIF2C,KIFC1,KRT19,MAD2L1,MCM2,M…
45	2544	289	107	0.370242	2.77556e-15	ADAM8,ADAMDEC1,ANLN,APOBEC3B,AQP9,ASPM,ATAD2,AURKA,AURKB,BIRC5,BUB1,CA9,CCNA2,CCNB1,CCNB2,CCNE2,CD80,CDC20,CDC25C,CDC6,CDCA3,CDCA8,CDKN3,CDT1,CENPA,CENPE,CENPF,CEP55,CKS2,CST4,CXCL10,CXCL11,CXCL9,DIAPH3,DIO1,DTL,E2F1,ECT2,ESM1,ESPL1,EXO1,FADS2,FAM49B,FEN1,FN1,FOXJ1,FOXM1,GDF15,GZMB,H2AFX,HMMR,HN1,IFI30,INHBA,ISG15,KCNK1,KIAA0101,KIF11,KIF20A,KIF23,KIF2C,KIFC1,LYZ,MAD2L1,MELK,MKI67,MMP13,MMP1,MRPL…
46	2544	188	76	0.404255	1.71418e-13	ANLN,ASPM,AURKA,AURKB,BIRC5,BUB1,CCNA2,CCNB1,CCNB2,CDC20,CDC25C,CDC6,CDCA3,CDCA8,CDKN3,CDT1,CENPA,CENPE,CENPF,CEP55,CIT,CKS2,CRIP1,CST4,CXCL11,DTL,E2F1,ESPL1,EXO1,FGFR3,FN1,FOXM1,GPRC5A,HMMR,INHBA,ISG15,KIAA0101,KIF11,KIF20A,KIF23,KIF2C,KIFC1,MCM2,MELK,MKI67,MMP13,MYBL2,NCAPH,NEK2,NUSAP1,PBK,PKMYT1,PLK1,PRC1,PTTG1,RAB26,RACGAP1,RAD51,RAD54L,RAMP1,RNASEH2A,RRM2,SOX12,SPAG5,STARD10,TACC3,TJP3,TK1,T…
47	2544	223	93	0.41704	0	AGR2,AKR7A3,ANLN,ANXA9,ASPM,AURKA,AURKB,BIRC5,BUB1,CCNA2,CCNB1,CCNB2,CCNE2,CCNF,CDC20,CDC25C,CDC6,CDCA3,CDCA8,CDKN3,CDT1,CENPE,CENPF,CEP55,CFB,CISH,CLGN,COL1A1,COL5A1,COL5A2,CREB3L4,CST4,DTL,ESPL1,EVL,EXO1,FAP,FN1,FOXA1,FOXJ1,FOXM1,GATA3,GJB2,GPRC5A,HIST1H2AD,HMMR,HN1,HPN,IGF2BP1,INHBA,KIAA0101,KIF20A,KIF23,KIF2C,KIFC1,KLK10,KLK12,KLK13,MATN3,MELK,MFAP2,MKI67,MMP13,MMP1,MMP3,MMP9,MYBL2,NCAPH,NEK2…
48	2544	283	92	0.325088	9.21939e-10	AKR7A3,ANLN,ANXA9,APOA1,ASPM,AURKA,BAI2,BIRC5,BUB1,CCDC106,CCNB1,CCNB2,CDC20,CDC25C,CDCA3,CDCA8,CDKN3,CENPA,CENPF,CEP55,CFB,CIB1,CKS2,COL1A1,COX6C,CST4,CST6,CXCL11,DUSP13,EEF1A2,ESM1,FGD3,FN1,FOXA1,FOXM1,GJB2,HMMR,HN1,HPN,HSPB1,INHBA,ISG15,KIAA0101,KIF20A,KIF23,KIF2C,KIFC1,KRT18,KRT8,MAPT,MATN3,MELK,MFAP2,MKI67,MMP13,MMP1,MTL5,MYBL2,NAT1,NCAPH,NEK2,NME3,NUSAP1,PBK,PKMYT1,PLA2G10,PLK1,PRC1,PRR12,P…
49	2544	238	88	0.369748	9.22262e-13	ANLN,ANXA9,AURKA,AURKB,BIRC5,BUB1,CCNB1,CCNB2,CCNE2,CCNF,CDC20,CDC25C,CDC6,CDCA3,CDCA8,CDKN3,CENPA,CENPF,CEP55,CFB,CKS2,CRIP1,CST4,CST6,DTL,E2F1,ESM1,EXO1,FN1,FOXA1,FOXM1,GATA3,GJB2,GSTM3,H2AFX,HIST1H1B,HIST1H2AD,HIST1H2BD,HN1,HSPB1,INHBA,ISG15,KIAA0101,KIF20A,KIF22,KIF2C,KIFC1,KRT18,KRT8,MELK,MFAP2,MMP13,MMP1,MMP3,MUC1,MYBL2,NCAPH,NEK2,NME3,NUSAP1,PBK,PKMYT1,PLK1,PPP4C,PTTG1,RAB26,RAD51,RAD54L,R…
50	2544	261	86	0.329502	1.55383e-09	ABAT,AGR2,ANXA9,AP1M2,ARNT2,ASAH1,ASPN,BAI2,BMI1,CA12,CACNA1D,CDH11,CELSR1,CEP55,CFB,CHRD,CISH,CKS2,CLGN,COL1A1,COL1A2,COL5A1,COL5A2,CRAT,CREB3L4,CRIP1,CST4,DOPEY2,EEF1A2,ESM1,ESR1,EVL,FAP,FGD3,FN1,FOXA1,FUT8,GALNT7,GATA3,GJB2,GPR160,GPRC5A,HOXB2,HPN,ICA1,INHBA,KCNJ3,KIAA0101,KIF13B,MAPT,MATN3,MFAP2,MMP13,MTL5,MUC1,NAT1,NEK2,PBK,PKMYT1,PMAIP1,POSTN,PPP1R3C,PRKAA2,PRSS8,PTPRT,PYCARD,RAB26,RARRES3,…
51	2544	263	97	0.368821	7.51621e-14	ABCC8,AGTR1,AKR7A3,ALCAM,ANLN,ANXA9,AP1M2,ASPM,AURKA,AURKB,BCAS1,BIRC5,BMPR1B,BUB1,CCNA2,CCNB1,CCNB2,CDC25C,CDC6,CDCA3,CDKN3,CEACAM6,CENPE,CENPF,CEP55,CFB,CHN2,CKS2,COX6C,CPB1,CRIP1,CST4,DACH1,DTL,DUSP13,E2F1,EEF1A2,ENO2,ESM1,ESPL1,ESR1,EXO1,FBP1,FOXA1,FOXM1,GATA3,GPRC5A,HEBP1,HIST1H2AD,HIST1H2BD,HIST2H2BE,HMMR,IFI6,IFIT1,IGFBP5,ISG15,KCNJ3,KIAA1467,KIF20A,KIFC1,MAD2L1,MATN3,MELK,MKI67,NEK2,NELL2…
52	2544	171	63	0.368421	1.84696e-09	ASPM,AURKA,AURKB,BUB1,CCNA2,CCNB2,CCNF,CD80,CDC25C,CDC6,CDCA8,CEACAM6,CENPA,CENPE,CENPF,CEP55,CFB,CKS2,CST4,CXCL10,CXCL11,DIO1,DTL,E2F1,ESPL1,EXO1,EZH2,FN1,FOXJ1,GJB2,GPRC5A,HMMR,IFI6,INHBA,ISG15,KIAA0101,KIF20A,KIF23,KIFC1,MELK,MKI67,MMP13,MYBL2,NEK2,NUSAP1,OAS2,PBK,PKMYT1,PLK1,PRC1,PTTG1,RAD51,RRM2,S100P,SLC9A3R1,SPAG5,TK1,TNNT1,TOP2A,TPX2,TROAP,UBE2C,UHRF1
53	2544	179	67	0.374302	2.59296e-10	ANLN,ARPC1B,ART3,ASPM,AURKB,B3GNT7,BPI,CA9,CALR,CCNB2,CDH19,CEACAM1,CEP55,CHI3L1,COL9A3,CP,EPHB3,ESM1,ETV7,FOXC1,FOXM1,FSCN1,FZD9,GJB2,GMDS,GSTA2,H2AFX,HMMR,HRK,INHBA,KHDRBS3,KRT16,KRT81,KRT86,LAMP3,LRP8,MALL,MFAP2,MIA,MIF,MKI67,MMP13,MMP1,MMP7,NUSAP1,P2RY6,P4HB,PCDH8,PKMYT1,PLAUR,PLEKHB1,PLOD1,PSAT1,RAD54L,S100A1,SFT2D2,SH3BP1,SOX11,ST14,TACC3,TDO2,TMEM158,TOP2A,TTYH1,UHRF1,ZIC1,ZWINT
54	2544	131	29	0.221374	0.114294	AGR2,ANLN,CEACAM6,CISH,CKS2,CLGN,COL1A1,CST4,CXCL11,CXCL9,EEF1A2,EVL,FN1,FOXA1,GATA3,GPR160,GPRC5A,HIST1H2AC,HIST1H2BD,HIST2H2BE,INHBA,MATN3,MELK,MFAP2,MMP13,NUAK2,PKMYT1,RAB26,TNNT1
55	2544	220	79	0.359091	7.19242e-11	AGR2,ANLN,ASPM,AURKA,BAI2,BIK,BIRC5,BUB1,CCNB1,CCNB2,CDC20,CDC25C,CDCA3,CDCA8,CDKN3,CEACAM6,CENPA,CENPF,CEP55,CFB,CKS2,COL1A1,CST4,CST6,CXCL11,E2F1,EDN2,EEF1A2,ESM1,ESPL1,EXO1,FN1,FOXM1,GJB2,HIST1H2BD,HMMR,HPN,INHBA,KIAA0101,KIF20A,KIF23,KIF2C,KIFC1,MATN3,MELK,MFAP2,MKI67,MMP13,MMP1,MYBL2,NAT1,NCAPH,NEK2,NME3,NUSAP1,PBK,PKMYT1,PLK1,PPP4C,PRC1,PTTG1,RAB26,RAD54L,RRM2,S100P,SPAG5,STARD10,TACC3,TFF3…
56	2544	153	64	0.418301	2.28495e-12	ADAM8,ANLN,ANXA9,ASPM,AURKA,BIRC5,BUB1,CCNB2,CDC25C,CDC6,CDKN3,CENPF,CEP55,CFB,CHRD,CKS2,CST4,CXCL10,DTL,DUSP13,ECT2,ESM1,ESPL1,ETV7,EXO1,EZH2,FN1,FOXM1,GJB2,HMMR,IFITM1,INHBA,ISG15,KIF20A,MATN3,MELK,MKI67,MMP13,MMP1,MMP3,MUC1,MYBL2,NEK2,NMU,NUSAP1,PBK,PKMYT1,PLK1,PRC1,PTTG1,RRM2,S100A14,SMC4,TACC3,TDO2,TNNT1,TOP2A,TPX2,TROAP,UBE2C,UBE2S,UHRF1,UNC5B,ZWINT
57	2544	138	48	0.347826	1.0884e-06	ANLN,ANXA9,ASPM,AURKA,BIRC5,BMPR1B,BUB1,CDC25C,CDKN3,CENPF,CEP55,COL1A2,COL3A1,COL6A1,COL6A3,CTSK,DTL,EXO1,FGD3,FOXM1,GATA3,GPRC5A,HMMR,IL1RL1,ITGBL1,KIAA0101,KIF20A,KIF2C,KIFC1,LRRC17,LUM,MATN3,MKI67,MMP2,NCAPH,NEK2,NUSAP1,PBK,PKMYT1,PTTG1,RAB26,RRM2,TGFB3,TK1,TOP2A,TPX2,UBE2C,UHRF1
58	2544	210	87	0.414286	5.55112e-16	AGR2,ANLN,AP1M2,ASPM,AURKA,BCAS1,BIRC5,CBFA2T3,CCNB2,CDC25C,CDCA8,CDKN3,CEACAM6,CENPF,CEP55,CFB,CHAD,CKS2,COX6C,CPB1,CREB3L4,CRIP1,CST4,DTL,E2F1,ECM1,EEF1A2,ESM1,EXO1,FN1,FOXA1,FOXM1,GATA3,GJB2,GPRC5A,HIST1H2AD,HIST1H2BD,HIST2H2BE,HMMR,HN1,IL20,INHBA,ISG15,KCNJ3,KIAA0101,KIF20A,KIFC1,MELK,MKI67,MMP13,MMP1,MMP9,MRPS30,MYBL2,NEK2,NUAK2,NUSAP1,PBK,PCSK6,PKMYT1,PLA2G10,PLAT,PLK1,PRC1,PTTG1,RRM2,S100P…
59	2544	259	92	0.355212	4.00302e-12	ADAM15,ANLN,ASPN,AURKA,BIRC5,CA9,CCNB2,CCNE2,CDC25C,CDC6,CDH11,CDKN3,CEACAM6,CENPA,CENPF,CEP55,COL1A1,COL1A2,COL3A1,COL5A1,COL5A2,CST4,CTSD,DKK1,DTL,EDN2,EEF1A2,ESM1,EXO1,FADS2,FAP,FGG,FN1,FOXM1,FUT3,GALE,GJB2,GPRC5A,GRB7,HIST1H2AD,HN1,IDH2,IFNB1,IGF2BP1,INHBA,ISG15,KCNK1,KCNQ2,KIF20A,MFAP2,MMP13,MMP1,MMP3,MMP9,MYBL2,NCAPH,NEK2,NUSAP1,ORM1,PKMYT1,PLAUR,PLAU,PLK1,PNMT,POSTN,PTTG1,RAB26,RGS16,RRM2,…
60	2544	138	37	0.268116	0.0049845	ADAM8,ADORA2A,ANLN,ASPM,BUB1,CEACAM6,CEP55,CFB,COL1A2,CST4,CXCL10,CXCL11,CXCL9,DTL,ESM1,FN1,GJB2,GZMK,HPN,IL20,IL32,INHBA,MMP13,MMP1,MMP3,NEK2,NUAK2,PARP1,PBK,PKMYT1,S100A14,SDC1,TDO2,THY1,TPX2,UBD,WT1
61	2544	214	69	0.32243	1.62776e-07	ADAM8,ADORA2A,ANLN,ASPN,BAI2,BMPR1B,CD80,CDH11,CFB,CISH,CKS2,COL1A1,COL1A2,COL3A1,COL5A1,COL5A2,COL6A3,CRIP1,CST4,EDN2,EEF1A2,ESM1,EXO1,F2R,FAP,FCGR1A,FGD3,FN1,FOXJ1,GJB2,GPRC5A,HIST1H2AD,HIST1H2BD,HN1,IL20,INHBA,ITGBL1,KIF20A,LUM,MATN3,MFAP2,MMP13,MMP14,MMP1,MMP3,MUC1,NAT1,NEK2,PBK,PLAUR,PLAU,POSTN,RAB31,RGS16,S100P,SERPINE1,SLC11A1,SLC16A3,SLC1A1,TGFB3,THBS1,THBS2,THY1,UHRF1,UNC5B,WNT2,WT1,ZMYN…
62	2544	202	71	0.351485	1.90912e-09	ADAM8,AIM2,ANLN,AQP9,ASPN,BCL2A1,C5AR1,CCR1,CD163,CD180,CD52,CD68,CD80,CD86,COL1A1,COL1A2,COL3A1,COL5A1,COL5A2,CTSS,DOCK2,EVI2A,EVI2B,FAP,FCGR1A,FCGR2A,FN1,GJB2,GZMB,HCK,HPSE,IFI30,IL10RA,INHBA,ITGAX,ITGB2,KCNJ15,KCNK9,LAPTM5,LCP1,LCP2,LILRB2,LPXN,LYZ,MATN3,MFAP2,MMP12,MMP13,MMP1,MMP3,NCF2,NCKAP1L,PIK3CG,PLAUR,PLAU,PLEK,POSTN,PTPRC,RAB31,RNASE6,SELL,SH2D2A,SIRPB2,SLA,SLC11A1,SLC16A3,SLC2A5,SPP1,T…
63	2544	246	99	0.402439	0	ABCC5,ANLN,ANXA9,APOBEC3B,ASPM,AURKA,AURKB,BCAS1,BIRC5,BLM,BMPR1B,BUB1,C20orf24,CA12,CACNG1,CCNA2,CCNB1,CCNB2,CCNE2,CCNF,CDC20,CDC25C,CDC6,CDCA3,CDCA8,CDKN3,CDT1,CENPA,CENPE,CENPF,CEP55,CIT,CKS2,CNNM4,CST4,DIAPH3,DTL,E2F1,EEF1A2,ESPL1,EXO1,FANCA,FEN1,FN1,FOXA1,FOXM1,GPRC5A,GSS,H2AFZ,HMMR,INHBA,KIAA0101,KIF11,KIF20A,KIF23,KIF2C,KIFC1,MAD2L1,MATN3,MELK,MKI67,MMP13,MMP1,MYBL1,MYBL2,NCAPH,NEK2,NME1,N…
64	2544	256	106	0.414062	0	ADAM8,AGR2,ANLN,ANXA9,ASPM,AURKA,AURKB,BIRC5,BLM,BUB1,CACNG1,CCNA2,CCNB1,CCNB2,CCND1,CCNE2,CCNF,CDC20,CDC25C,CDC6,CDCA3,CDCA8,CDKN3,CDT1,CENPA,CENPE,CENPF,CEP55,CIT,CKS2,COX6C,CPT1A,CRIP1,CST4,CTTN,CXCL10,CXCL11,CXCL9,DIAPH3,DTL,E2F1,ECT2,EEF1A2,ESM1,ESPL1,EXO1,EZH2,FADD,FN1,FOXM1,GJB2,GPRC5A,HIST1H2BD,HMMR,INHBA,ISG15,KIAA0101,KIF11,KIF20A,KIF23,KIF2C,KIFC1,MAD2L1,MATN3,MCM2,MELK,MKI67,MMP13,MMP…
65	2544	153	47	0.30719	5.78805e-05	ANXA9,AP1M2,ATP7B,CA12,CDKN3,CEACAM6,CFB,CISH,CKS2,CLGN,CREB3L4,CST4,DOPEY2,DTL,ENAH,ESM1,ESR1,EVL,EXO1,FN1,FOXA1,FUT8,GATA3,GJB2,GPR160,GPRC5A,HMMR,HPN,MMP13,MTL5,MUC1,NAT1,NEK2,PARP1,PBK,PBX1,PKMYT1,PRLR,PYCARD,RAB26,RABIF,SOX12,TJP3,UBE2C,UHRF1,UNC5B,ZMYND10
66	2544	270	114	0.422222	0	ADAM8,ADAMDEC1,AIM1,ANLN,APOBEC3B,ASPM,ATAD2,AURKA,AURKB,BIRC5,BLM,BRCA2,BRIP1,BUB1,CACNG1,CCNA2,CCNB1,CCNB2,CCNE1,CCNE2,CCNF,CDC20,CDC25B,CDC25C,CDC6,CDCA3,CDCA8,CDKN3,CDT1,CENPA,CENPE,CENPF,CEP55,CIT,CKS2,CST4,CXCL10,CXCL11,CXCL9,DIAPH3,DNMT3B,DTL,E2F1,ECT2,ESPL1,EXO1,EZH2,FAM49B,FANCA,FEN1,FOXM1,GGH,GJB2,H2AFX,HMMR,HN1,IFI27,IFI6,IGF2BP1,INHBA,ISG15,KIAA0101,KIF11,KIF20A,KIF23,KIF2C,KIFC1,MAD2…
67	2544	255	93	0.364706	5.28577e-13	AGR2,ANLN,ASPM,AURKA,AURKB,BIRC5,BUB1,CCNA2,CCNB1,CCNB2,CCNE2,CCNF,CCT2,CDC20,CDC25C,CDC6,CDCA3,CDCA8,CDKN3,CDT1,CENPA,CENPE,CENPF,CEP55,CKS2,COX6C,CST4,CXCL10,CXCL11,DTL,E2F1,EEF1A2,ESPL1,EXO1,EZH2,FOXJ1,FOXM1,GDF15,GJB2,H2AFX,HIST1H2AD,HIST1H4B,HMMR,HN1,HSPB1,ISG15,KIAA0101,KIF11,KIF20A,KIF23,KIF2C,KIFC1,MAD2L1,MDM2,MELK,MKI67,MMP13,MMP1,MYBL1,MYBL2,NCAPH,NEK2,NME1,NMU,NUSAP1,PBK,PKMYT1,PLK1,PR…
68	2544	233	89	0.381974	7.76046e-14	AKR7A3,ANXA9,ASPN,AURKB,BAI2,BIRC5,CCNB1,CCNB2,CDC20,CDC25C,CDCA3,CDCA8,CDH11,CDKN3,CENPA,CENPF,CEP55,CFB,CKS2,COL1A1,COL1A2,COL3A1,COL5A1,COL5A2,COL6A3,CRIP1,CST4,CST6,DTL,ESM1,ESPL1,FAP,FN1,FOXA1,GATA3,GJB2,GPRC5A,HIST1H2AD,HIST1H2BD,HMMR,INHBA,KIAA0101,KIF20A,KIF23,KIF2C,KIFC1,KRT8,LUM,MATN3,MFAP2,MKI67,MMP13,MMP14,MMP1,MUC1,MYBL2,NAT1,NCAPH,NEK2,NUSAP1,PBK,PKMYT1,PLAUR,PLAU,PLK1,POSTN,PTTG1,P…
69	2544	256	88	0.34375	8.62417e-11	ABHD2,AFF3,AGR2,ANLN,ASPM,ATP7B,AURKA,BCAS1,BIK,BIRC5,BUB1,CCNA2,CCNB2,CDC25C,CDCA8,CEACAM6,CENPA,CENPE,CENPF,CEP55,CFB,CLGN,CST4,CTNND2,DTL,E2F1,EEF1A2,ERBB3,ERBB4,ESPL1,FAP,FGFR3,FN1,FOXA1,FOXM1,GALNT7,GATA3,GJB2,GPRC5A,HIST1H2AC,HIST1H2AD,HIST1H2BD,HMMR,INHBA,KIAA0101,KIF11,KIF20A,KIF2C,LRBA,MATN3,MELK,MGAT4A,MKI67,MMP13,MTL5,NAT1,NCDN,NEK2,NUSAP1,PANK3,PBK,PKMYT1,PRC1,PRLR,PVALB,RAB27B,RAD54L…
70	2544	275	115	0.418182	0	ADAM8,AGR2,ANLN,ANXA9,ASPM,AURKA,AURKB,BIRC5,BRIP1,BUB1,CACNG1,CCNA2,CCNB1,CCNB2,CCND1,CCNE2,CCNF,CDC20,CDC25C,CDC6,CDCA3,CDCA8,CDKN3,CDT1,CELSR1,CENPA,CENPE,CENPF,CEP55,CIT,CKS2,CLNS1A,COL1A1,COL5A1,COX6C,CRIP1,CST4,CTTN,DIAPH3,DTL,E2F1,ECT2,EEF1A2,ESM1,ESPL1,EXO1,EZH2,FADD,FN1,FOXA1,FOXM1,GATA3,GJB2,GPRC5A,HIST1H2BD,HMMR,HN1,INHBA,KCNK1,KIAA0101,KIF11,KIF20A,KIF23,KIF2C,KIFC1,KRT18,KRT8,MAD2L1,…
71	2544	246	100	0.406504	0	ADAM8,ADAMDEC1,ANLN,ASPM,AURKA,AURKB,BIRC5,BUB1,CCNA2,CCNB1,CCNB2,CCNE1,CCNE2,CD80,CDC20,CDC25C,CDC6,CDCA3,CDCA8,CDKN3,CENPA,CENPE,CENPF,CEP55,CFB,CKS2,CST4,CXCL10,CXCL11,CXCL9,DIAPH3,DTL,E2F1,EPSTI1,ESM1,ESPL1,ETV7,EXO1,FN1,FOXM1,GJB2,HIST1H2AD,HIST1H2BD,HLA-B,HLA-C,HMMR,IFI27,IFI30,IFI44,IFI6,IFIT1,IFITM1,IFNB1,INHBA,ISG15,KIAA0101,KIF20A,KIF23,KIF2C,KIFC1,LGALS9,MAD2L1,MELK,MKI67,MMP13,MMP1,MX…
72	2544	255	93	0.364706	5.28577e-13	ABAT,ANLN,ASPM,ASPN,BUB1,CCL19,CCNB2,CCR7,CD1C,CDC25C,CDH11,CDKN3,CENPF,CEP55,CFB,COL1A1,COL1A2,COL3A1,COL5A1,COL5A2,COL6A3,CST4,CTGF,CXCL10,CXCL11,CXCL9,CXCR4,DTL,ESM1,EVI2A,F2R,FAP,FCGR3A,FGD3,FN1,FOXA1,FOXM1,GPRC5A,GRP,GZMK,HMMR,IFNB1,IL7R,INHBA,ITGBL1,KCNK9,KIAA0101,KIF11,KIF20A,KIF2C,LAPTM5,LOX,LRRC17,LUM,MATN3,MFAP2,MKI67,MMP13,MMP16,MMP2,MMP3,MS4A7,MUC1,NAT1,NEK2,NUSAP1,PBK,PKMYT1,POSTN,PT…
73	2544	282	102	0.361702	7.22755e-14	ABCA3,ACP5,AGTR1,AKR7A3,ANLN,AQP3,ARNT2,ATP6V0B,BAG1,BAI2,BIRC5,CA12,CACNA2D2,CALR,CDC25C,CDKN3,CEACAM6,CELSR1,CEP55,CFB,CHAD,CHRD,CKS2,COX6C,CREB3L4,CRIP1,CST4,CTSD,DBNDD2,DIO1,DTL,EGLN2,EML2,ESM1,EVL,FOXA1,FOXM1,GALE,GALNT7,GDF15,GJB2,HIST1H2AC,HIST1H2AD,HIST1H2BD,HMMR,HOXB2,HPN,IER3,KCNJ3,KIAA0101,KIF20A,KIF2C,KRT18,LFNG,MAPKAPK2,MATN3,MMP13,MPDU1,MRPS30,MUC1,NAT1,NDUFA7,NEK2,NEU1,NUSAP1,ORM1,…
74	2544	11	1	0.0909091	0.883173	CALML5
75	2544	16	7	0.4375	0.0140388	EEF1A2,ELOVL2,MAPT,NPY1R,PGR,SDC2,SPDEF
76	2544	20	3	0.15	0.714843	ART3,COL9A3,ROPN1
77	2544	16	8	0.5	0.0032057	ABCG2,FOXA1,FRZB,IGF2,LRRC17,PALM,SLC40A1,SPDEF
78	2544	17	2	0.117647	0.831076	CA3,PYGM
79	2544	29	10	0.344828	0.0230208	AGTR1,BMPR1B,CHAD,DACH1,ESR1,GLRB,NOVA1,PTPRT,SCGB1D2,SERPINA6
80	2544	34	10	0.294118	0.0654149	BNC1,CRABP1,CXCL1,DSC3,FOLR1,MMP7,PROM1,SLC34A2,TRIM29,ZIC1
81	2544	35	14	0.4	0.0016182	AFF3,AGR2,CA12,ESR1,FOXA1,KCNJ3,MSX2,PGR,RAB27B,SCNN1A,SCUBE2,SPDEF,TFF1,TFF3
82	2544	68	17	0.25	0.0825205	CCNA1,CDO1,CHI3L1,CNN1,COL17A1,DCN,FBLN2,GABRP,HAS2,KCNK1,KCNS1,KRT5,MIA,MMP7,ROPN1,TRIM29,ZIC1
83	2544	36	14	0.388889	0.00222141	ABCC8,AFF3,DNALI1,ELOVL2,ESR1,GFRA1,HPN,IGFBP1,NPY1R,PGR,RERG,SERPINA5,STC2,TBC1D9
84	2544	26	9	0.346154	0.029648	ABCC8,AGR2,FOXA1,MSX2,OGN,PALM,SCGB1D2,SCGB2A2,SERPINA6
85	2544	16	7	0.4375	0.0140388	CA9,FUT3,KRT16,KRT81,LCN2,NMU,S100A7
86	2544	23	6	0.26087	0.211282	AGR2,CA12,CPB1,GATA3,PDZK1,PIP
87	2544	54	13	0.240741	0.148134	AFP,AQP7,CPB1,EPB42,GPD1,GSTM5,HBA2,IL6,LEP,OXTR,RBP4,SLC26A3,UGT2B10
88	2544	61	17	0.278689	0.0331147	BBOX1,CYP2C19,FABP7,FGFBP1,GAST,GPX2,KLK8,KRT13,KRT14,KRT17,MIA,NRG1,PKP1,RHCG,ROPN1,SFRP1,SOX10
89	2544	24	4	0.166667	0.637206	KRT81,KRT86,MSLN,PRAME
90	2544	20	10	0.5	0.000981875	AGR2,CEACAM6,ESR1,FOXA1,GATA3,NAT1,RERG,SST,TBC1D9,TFF3
91	2544	27	7	0.259259	0.189365	AGR2,GSTM3,MPP2,PALM,SLC40A1,SPDEF,TFF3
92	2544	87	36	0.413793	1.98277e-07	ACTG2,CA9,CDH19,CHI3L2,COL17A1,DSC3,FOLR1,GABRP,ITGB4,ITGB8,KLK5,KLK6,KLK7,KLK8,KRT16,KRT23,KRT6A,KRT6B,LAMC2,LTF,LY6D,MGP,MIA,PTN,ROPN1,S100A1,S100A2,S100B,SERPINB5,SFRP1,SLC34A2,SLPI,SOX10,SOX9,TACSTD2,TCN1
93	2544	24	7	0.291667	0.11782	ACTG2,CHI3L1,KLK5,KLK8,KRT5,LY6D,PTN
94	2544	31	10	0.322581	0.0364511	CCL4,CD19,CD52,CD69,CR2,HLA-DOB,IL7R,MS4A1,SPIB,TCF7
95	2544	49	7	0.142857	0.789739	COL17A1,KLK3,LEP,LPL,PTN,SST,TF
96	2544	211	53	0.251185	0.00416059	ADH1B,AMPD1,AOC3,AQP7,BBOX1,CA3,CAV1,CCL13,CDH19,CDO1,CHL1,COL17A1,CRYAB,CX3CL1,CYP1A1,EGFR,ENPP2,FABP1,FABP4,FABP7,FAM107A,FOSB,FXYD1,GABRP,GPD1,GPX3,HBA2,ID4,IL6,ITGA7,KLK3,KRT13,KRT14,KRT5,LEP,LIPE,LPL,LY6D,MIA,NPR1,PCOLCE2,PTGS2,PTX3,RBP4,ROPN1,S100B,SFRP1,SOX10,SOX8,SST,STAC,TF,TRIM29
97	2544	26	5	0.192308	0.499578	AFP,FGG,HMGCS2,KLK3,UGT2B10
98	2544	30	16	0.533333	1.06014e-05	ACTG2,BCL11A,CDH19,CRABP1,FABP7,GSTA2,KLK10,KLK5,KLK6,KLK7,KLK8,MIA,PTX3,ROPN1,SOX8,TTYH1
99	2544	17	5	0.294118	0.169283	DCD,KRT13,SCGB1D2,SCGB2A1,SCGB2A2
100	2544	93	30	0.322581	0.000481815	ACTG2,BCL11A,BNC1,CDH19,DEFB1,DSC3,DSG3,GABRP,KCNS1,KLK10,KLK13,KLK5,KLK6,KLK8,KRT16,KRT17,KRT5,KRT6A,KRT81,LCN2,LY6D,MIA,ROPN1,S100A2,SERPINB5,SFRP1,SOX10,SOX8,TRIM29,TTYH1
101	2544	22	4	0.181818	0.564517	FGG,LEP,SCGB3A1,UGT2B10
102	2544	204	50	0.245098	0.00864365	ADH1B,AOC3,AQP7,BBOX1,CA3,CALB2,CAV1,CDH19,CDO1,COL17A1,CRYAB,CYP1A1,EGR1,FABP4,FABP7,FAM107A,FOSB,FXYD1,GABRP,GFAP,GPD1,HBA2,IL6,ITGA7,KLK3,KRT13,KRT14,KRT5,LEP,LIPE,LPL,LY6D,NPR1,NTRK2,PCOLCE2,PDK4,PTGS2,PTX3,RBP4,ROPN1,S100B,SCGB3A1,SFRP1,SLC26A3,SOX10,SOX8,SST,TF,TIMP4,UGT2B10
103	2544	62	20	0.322581	0.00398093	ACTG2,COL17A1,CX3CL1,FABP7,FGFBP1,KCNS1,KLK3,KLK7,KLK8,KRT14,KRT17,KRT5,KRT81,MIA,PTN,SFRP1,SLC34A2,SLPI,SOX10,TRIM29
104	2544	47	22	0.468085	4.1338e-06	AGR2,CA12,DACH1,EEF1A2,ELOVL2,ERBB4,ESR1,FOXA1,GATA3,GFRA1,HPN,INPP4B,KCNJ3,MAPT,MSX2,SEMA3B,SLC40A1,SPDEF,STC2,STK32B,TBC1D9,TFF1
105	2544	21	1	0.047619	0.983436	HIST1H2AD
106	2544	22	0	0	1	NA
107	2544	31	3	0.0967742	0.931104	BPI,FABP7,GSTA2
108	2544	27	6	0.222222	0.342056	BMPR1B,CA12,SEMA3B,SERPINA5,STC2,TFF1
109	2544	21	4	0.190476	0.52531	BIRC3,HIST1H1B,MAL,SPIB
110	2544	14	1	0.0714286	0.934972	FGG
111	2544	87	31	0.356322	4.92447e-05	ABAT,AGR2,AKR7A3,CA12,CHAD,CLGN,DNALI1,DUSP4,EEF1A2,ELOVL2,ESR1,FOXA1,GATA3,GFRA1,HPN,INPP4B,LIN7A,MSX2,NAT1,PGR,PTPRT,RAB27B,SCGB2A1,SCGB2A2,SCNN1A,SERPINA5,SERPINA6,SPDEF,STC2,TBC1D9,TFAP2B
112	2544	18	3	0.166667	0.642704	CRYM,CXCR6,ZNF683
113	2544	21	4	0.190476	0.52531	FBN1,OMD,SFRP4,WT1
114	2544	24	2	0.0833333	0.943039	PGR,TNFRSF11B
115	2544	14	3	0.214286	0.463462	HIST1H2AD,S100A7,SCGB2A1
116	2544	31	7	0.225806	0.304382	ALK,CRYAB,HIST1H4B,KLK5,KLK7,KLK8,ZIC1
117	2544	25	7	0.28	0.139894	DNALI1,GFRA1,MAPT,MSX2,PDZK1,TFAP2B,THBS4
118	2544	26	6	0.230769	0.308124	CACNG1,CEACAM6,CP,INPP4B,KCNJ3,SEMA3B
119	2544	52	14	0.269231	0.064883	AGR2,AZGP1,CACNG1,CES1,DIO1,FOXA1,IGFBP5,LRRC17,MSX2,PALM,SEC14L2,SEMA3B,TBX3,TFF3
120	2544	39	11	0.282051	0.071655	AGR2,AKR7A3,CA12,DNALI1,GATA3,MSX2,PVALB,SCGB2A2,SLC40A1,SPDEF,TFF3
121	2544	19	4	0.210526	0.442268	BPI,CRABP1,KRT16,ZIC1
122	2544	37	11	0.297297	0.0510745	CA9,CDH19,COL9A3,FZD9,HIST1H1B,KCNS1,MIA,PLEKHB1,PRAME,PSAT1,TTYH1
123	2544	60	22	0.366667	0.000372	ABAT,ABCC8,AGR2,BMPR1B,CA12,CACNA1D,CACNA2D2,EEF1A2,ESR1,FOXA1,KCNJ3,MAPT,PALM,PDZK1,PGR,PTPRT,SEMA3B,SERPINA6,SLC27A2,SPDEF,TFF1,TFF3
124	2544	84	29	0.345238	0.000161791	BCL11A,BNC1,CDH19,CRABP1,CXCL1,DSG3,FGFBP1,GABRP,KCNS1,KLK10,KLK5,KLK6,KLK7,KLK8,KRT14,KRT16,KRT6A,KRT6B,KRT81,LY6D,PKP1,PTN,PTX3,ROPN1,SERPINB5,SFRP1,SLPI,SOX10,TRIM29
125	2544	206	39	0.18932	0.351501	ADH1B,AFP,AKAP12,AOC3,AQP7,AVPR1A,CA3,CD36,CES1,CHL1,DDR2,ENPP2,EPB42,FABP4,FGG,GPD1,GPX3,HBA2,HMGCS2,IGFBP1,ITGA7,KIT,KLK3,KRT13,LEP,LPL,MME,NRG1,OGN,PCOLCE2,PDK4,PRKG1,PTGS2,PTN,RBP4,ROR1,SST,TIMP4,TNS1
126	2544	25	6	0.24	0.274818	BCL2A1,BIRC3,CCR2,GZMB,IL7R,PLEK
127	2544	18	3	0.166667	0.642704	CLGN,KCNJ3,LTF
128	2544	39	10	0.25641	0.139543	AKR7A3,CHRD,DNALI1,EEF1A2,HPN,LRRC17,MAPT,PGR,SCUBE2,TFAP2B
129	2544	19	3	0.157895	0.680286	HIST1H4B,PNMT,TRPV6
130	2544	18	3	0.166667	0.642704	AQP9,HIST1H1B,PRAME
131	2544	41	11	0.268293	0.096863	ADAMDEC1,CD19,CR2,CXCL9,IGLL1,LTB,MS4A1,PAX5,PTPRC,SPIB,UBD
132	2544	16	3	0.1875	0.558555	HIST1H1B,KCNJ3,PRAME
133	2544	25	7	0.28	0.139894	BCL11A,CDH19,COL9A3,HIST1H4B,RHCG,ROPN1,SERPINB5
134	2544	15	3	0.2	0.512244	CP,FGG,KCNK1
135	2544	13	1	0.0769231	0.920946	CSTA
136	2544	18	4	0.222222	0.399081	CA3,HIST1H4B,SCGB1D2,SCGB2A2
137	2544	45	16	0.355556	0.0032569	ART3,CDH3,CP,CRABP1,FUT3,GABRP,HIST1H4B,KCNS1,KLK5,KLK8,KRT16,KRT81,KRT86,MIA,PRAME,SLC34A2
138	2544	37	11	0.297297	0.0510745	AGR2,CHN2,DACH1,ESR1,FBP1,FOXA1,GATA3,INPP4B,KCNJ3,NAT1,TBC1D9
139	2544	16	2	0.125	0.804138	ELOVL2,THBS4
140	2544	18	1	0.0555556	0.970232	HIST1H1B
141	2544	45	7	0.155556	0.708006	CA1,HBA2,KIT,LPL,PLG,PTGS2,ROPN1
142	2544	19	5	0.263158	0.237129	AGR2,CEACAM6,FRZB,SCGB2A2,SERPINA6
143	2544	42	13	0.309524	0.0259513	AGR2,CA12,CHGB,FBP1,GATA3,GFRA1,IRS1,MSX2,PTPRT,RERG,SCGB2A2,SLC27A2,TFF3
144	2544	11	1	0.0909091	0.883173	PNMT
145	2544	35	6	0.171429	0.605144	CRABP1,FABP7,KCNS1,ROPN1,S100B,SOX10
146	2544	26	5	0.192308	0.499578	DCD,FGG,SCGB2A1,SCGB2A2,UGT2B10
147	2544	11	1	0.0909091	0.883173	CA9
148	2544	24	6	0.25	0.242436	CD247,CHI3L1,FZD9,MT1H,NRG1,ZNF683
149	2544	19	2	0.105263	0.875133	GAST,ROPN1
150	2544	15	2	0.133333	0.77344	HIST1H1B,INHBC
151	2544	66	5	0.0757576	0.994648	AQP9,DKK1,HIST1H1B,IFNB1,KYNU
152	2544	30	5	0.166667	0.634822	AFP,EPB42,LEP,LPL,SST
153	2544	254	53	0.208661	0.109085	ADH1B,AFP,AMPD1,AOC3,APOD,AQP7,CA3,CAV1,CDH19,CRYAB,CX3CL1,CYP1A1,EDNRB,EGFR,ENPP2,FABP1,FABP4,FABP7,FAM107A,FOSB,FXYD1,GABRP,GPD1,GPX3,GSTM5,ID4,IL6,ITGA7,KCNS1,KLK3,KRT13,KRT14,KRT5,LEP,LIPE,LPL,LY6D,NPR1,NTRK2,PCOLCE2,PDK4,PPARG,PTGS2,PTX3,RBP4,ROPN1,S100B,SFRP1,SLC26A3,SOX10,SST,TF,UGT2B10
154	2544	28	2	0.0714286	0.970291	AQP9,MMP12
155	2544	16	4	0.25	0.311562	AGR2,ERBB4,FOXA1,GPR98
156	2544	41	14	0.341463	0.00860345	AGR2,AKR7A3,EEF1A2,FOXA1,IL20,KCNJ3,LIN7A,LRRC17,NAT1,SERPINA5,SPDEF,SULT2B1,TBC1D9,TFPI2
157	2544	41	10	0.243902	0.17794	CALML5,CTSE,FABP7,FGG,KRT13,KRT6A,PTGS2,RHCG,S100A2,SERPINB5
158	2544	27	9	0.333333	0.0376794	AKR7A3,CA12,CST4,EEF1A2,ESR1,FOXA1,MSX2,SPDEF,TFAP2B
159	2544	38	11	0.289474	0.0607961	BCL11A,BPI,CR2,CYP39A1,FABP7,FGFBP1,GABRP,KLK8,PLA2G4A,PTN,S100A7
160	2544	45	11	0.244444	0.161066	BBOX1,DCD,FABP7,FGFBP1,FOLR1,FZD9,KLK8,MARCO,ROPN1,SFRP1,SST
161	2544	18	5	0.277778	0.20225	FABP7,HRK,KLK6,PRAME,TF
162	2544	14	0	0	1	NA
163	2544	35	12	0.342857	0.0140078	AFF3,AGR2,AKR7A3,BMPR1B,CA12,CEACAM6,CYP4B1,DIO1,LRP2,PTPRT,RERG,SERPINA5
164	2544	27	6	0.222222	0.342056	AKR7A3,IL20,IRS1,PDZK1,PGR,SERPINA6
165	2544	20	4	0.2	0.484465	KCNK1,PROM1,S100A8,S100A9
166	2544	56	15	0.267857	0.0596641	BPI,CDH19,COL9A3,CRABP1,EPHB3,GABRP,KCNN4,LMO4,PADI2,PRAME,ROPN1,SOX10,SOX8,TTYH1,ZIC1
167	2544	147	27	0.183673	0.452684	ADH1B,AQP7,CD36,CYP1A1,EPB42,FABP4,FAM107A,FXYD1,GAST,GFAP,GPD1,IGFBP1,ITGA7,KLK3,LEP,LIPE,LPL,NTRK2,OXTR,PCOLCE2,RBP4,S100B,SGK2,SLC26A3,SST,THRSP,TIMP4
168	2544	251	54	0.215139	0.0690574	ADH1B,AQP7,BBOX1,CA3,CALB2,CDH19,CDO1,COL17A1,CRYAB,CX3CL1,DCD,EGFR,EPB42,FABP4,FABP7,FAM107A,FOLR1,FOSB,FXYD1,GABRP,GFAP,GPD1,GPRIN2,ID4,KCNS1,KIT,KLK3,KLK5,KLK6,KRT17,KRT7,LEP,LIPE,LPL,LTF,LY6D,MFAP4,MME,NRG1,PCOLCE2,PROM1,PTX3,RBP4,ROPN1,S100B,SCGB3A1,SFRP1,SLC34A2,SOX10,TFAP2B,TF,TIMP4,TRIM29,WNT11
169	2544	42	10	0.238095	0.198791	CTSK,FBN1,GRP,LOX,MMP16,MMP2,MMP3,MN1,SPON1,TIMP3
170	2544	15	2	0.133333	0.77344	FOLR1,MS4A1
171	2544	71	25	0.352113	0.000316332	AGR2,AGTR1,CA12,CACNA2D2,CHAD,CPB1,DACH1,EEF1A2,ELOVL2,FBP1,FOXA1,GFRA1,INPP4B,KCNJ3,LRP2,MSX2,SCUBE2,SEMA3B,SERPINA5,SLC40A1,SPDEF,STC2,TBC1D9,TFF1,TFF3
172	2544	17	1	0.0588235	0.963809	HIST1H4B
173	2544	49	21	0.428571	3.62558e-05	ACTG2,CDH19,FABP7,FOLR1,GABRP,ID4,KCNS1,KLK5,KLK6,KLK7,MGST1,MIA,ROPN1,S100B,SERPINB5,SFRP1,SLC34A2,SOX10,SOX8,TACSTD2,TTYH1
174	2544	15	5	0.333333	0.110723	CEACAM6,DCD,ORM1,SCGB1D2,SCGB2A2
175	2544	18	3	0.166667	0.642704	DCD,PNMT,TFAP2B
176	2544	17	2	0.117647	0.831076	S100A7,TFAP2B
177	2544	22	1	0.0454545	0.986376	AKR7A3
178	2544	24	5	0.208333	0.425172	APOD,FABP7,ITGA7,SLPI,TRPV6
179	2544	117	46	0.393162	2.81782e-08	ACTG2,ALDH1A3,BBOX1,BCL11A,CA9,CHI3L1,CNGA1,CRYAB,CX3CL1,CYP39A1,DEFB1,DMBT1,DSC3,FAM107A,FOLR1,GABRP,KLK10,KLK3,KLK5,KLK6,KLK7,KLK8,KRT16,KRT17,KRT6A,KRT6B,KRT7,KRT86,LTF,LY6D,MGP,MIA,PROM1,PTN,PTX3,RARRES1,S100A7,SCGB2A2,SERPINB5,SFRP1,SLC34A2,SLPI,SOX10,TCN1,TRIM29,TRPV6
180	2544	37	15	0.405405	0.00094441	BACE2,CCNA1,CPA4,CSTB,FZD9,HRK,KLK5,KLK6,KRT16,LMO4,LY6D,PSAT1,RARRES1,RHCG,SLPI
181	2544	12	4	0.333333	0.148654	IL1R2,MSLN,ORM1,SRD5A2
182	2544	23	3	0.130435	0.801148	FOXA1,IGFBP5,TNNT1
183	2544	17	2	0.117647	0.831076	KCNK1,S100A7
184	2544	13	2	0.153846	0.699306	AKR7A3,CPB1
185	2544	25	4	0.16	0.670434	AGTR1,DNALI1,KCNJ3,NOVA1
186	2544	20	3	0.15	0.714843	AFP,CYP1A1,HBA2
187	2544	20	2	0.1	0.892943	SCGB1D2,SCGB2A2
188	2544	30	7	0.233333	0.274146	ACADSB,AGTR1,DNALI1,NBEA,NPY1R,SERPINA6,SLC26A3
189	2544	11	2	0.181818	0.606067	FABP7,S100A7
190	2544	52	8	0.153846	0.725638	CEACAM6,CFB,CYP19A1,CYP1B1,IL1RL1,NAT1,PTPRC,RARRES3
191	2544	41	4	0.097561	0.948385	CGB1,HIST1H1A,RHCG,ROPN1
192	2544	14	8	0.571429	0.00104667	CA9,DCD,ORM1,S100A7,SCGB1D2,SCGB2A1,SCGB2A2,TFAP2B
193	2544	20	1	0.05	0.979861	SRD5A1
194	2544	15	5	0.333333	0.110723	COL9A3,CRABP1,HIST1H1A,KLK5,PTGS2
195	2544	23	7	0.304348	0.0977021	CA9,CDH19,CRABP1,FABP7,KLK6,KLK8,MT1H
196	2544	24	4	0.166667	0.637206	AKR7A3,CEACAM6,SCNN1A,SPDEF
197	2544	28	4	0.142857	0.757128	KLK13,KRT13,RHCG,S100A7
198	2544	22	10	0.454545	0.0024383	AGR2,AKR7A3,FOXA1,GSTA3,MSX2,SCGB2A2,SLC40A1,SPDEF,TFF1,TFF3
199	2544	16	3	0.1875	0.558555	CDH19,CRABP1,KRT81
200	2544	44	17	0.386364	0.000848358	CCNA1,CDH19,CDKN2A,FZD9,KLK6,KLK8,KRT6B,KRT81,KRT86,MIA,MMP7,PCDH8,PRAME,SERPINB2,SST,ST14,UPP1
201	2544	24	6	0.25	0.242436	DNALI1,LIN7A,LRP2,NPY1R,PTPRT,TFF1
202	2544	30	3	0.1	0.920839	CHGA,RIMS2,SYT4
203	2544	24	1	0.0416667	0.990784	SERPINI2
204	2544	75	26	0.346667	0.000321245	BBOX1,CDH19,CRP,CRYAB,FABP7,FAM107A,FGFBP1,GABRP,KLK3,KLK5,KLK7,KLK8,KRT14,KRT16,KRT17,KRT5,KRT6A,KRT6B,KRT81,LY6D,MIA,PTN,ROPN1,SLPI,SOX10,TRIM29
205	2544	16	3	0.1875	0.558555	GATA3,SFRP4,SPDEF
206	2544	21	3	0.142857	0.746432	HIST1H1B,HIST1H2AD,HIST1H4B
207	2544	56	23	0.410714	3.57182e-05	ABCC8,ABLIM3,ACADSB,AFF3,AGR2,DACH1,EEF1A2,ESR1,FBP1,FOXA1,GATA3,INPP4B,KCNJ3,MAN1A1,MAST4,MSX2,NOVA1,RAB27B,SCUBE2,SERPINA5,SLC40A1,TBC1D9,TFF3
208	2544	13	4	0.307692	0.186171	AQP7,KLK3,PTTG2,SLC26A3
209	2544	27	2	0.0740741	0.964985	GFAP,PTN
210	2544	23	5	0.217391	0.387102	CD19,CR2,IGLL1,POU2AF1,UBD
211	2544	19	0	0	1	NA
212	2544	31	5	0.16129	0.664892	CA12,EEF1A2,ESR1,FOXA1,SPDEF
213	2544	50	25	0.5	1.86658e-07	ACOX2,AGR2,CA12,CHAD,DNALI1,ELOVL2,FOXA1,GFRA1,GSTM3,HPN,INPP4B,LIN7A,MAPT,MSX2,PDE8B,PGR,SCGB2A1,SCGB2A2,SCNN1A,SEMA3B,SERPINA5,SPDEF,STK32B,TBC1D9,TFAP2B
214	2544	23	4	0.173913	0.601867	AKR7A3,EEF1A2,HIST1H4B,MYL1
215	2544	33	5	0.151515	0.720001	CHAD,FGG,FOXA1,SCGB1D2,TFF1
216	2544	27	6	0.222222	0.342056	ABCC8,AZGP1,FOXA1,RAB27B,SCUBE2,TFF3
217	2544	231	52	0.225108	0.0362724	ADH1B,AFP,AMPD1,AOC3,APOD,AQP7,BBOX1,BCL11A,CA3,CDH19,CDO1,CHL1,CRYAB,CX3CL1,CYP1A1,EGFR,ENPP2,FABP4,FABP7,FAM107A,FOSB,FXYD1,GABRP,GFAP,GPD1,GPX3,GSTM5,HBA2,ID4,IL6,ITGA7,KCNS1,KRT13,LEP,LIPE,LPL,MIA,NPR1,NTRK2,PCOLCE2,PDK4,PTGS2,PTN,PTX3,RBP4,ROPN1,S100B,SFRP1,SOX10,SST,TF,TIMP4
218	2544	17	1	0.0588235	0.963809	CPB1
219	2544	31	11	0.354839	0.013952	AGR2,DHRS2,DNALI1,DUSP13,ESR1,FOXA1,GFRA1,MPP2,SEMA3B,SPDEF,TFF1
220	2544	25	9	0.36	0.0228923	BNC1,CRABP1,DEFB1,DSC3,GABRP,KLK6,PDGFRL,PKP1,SLC34A2
221	2544	31	10	0.322581	0.0364511	CLGN,CYP4B1,EEF1A2,GPX2,IL20,KCNJ3,MSX2,SPDEF,TFF1,TFF3
222	2544	14	2	0.142857	0.738614	HIST1H1B,TFAP2B
223	2544	63	16	0.253968	0.0802602	AIM2,CCR7,CD19,CD247,CD52,CR2,HLA-DOB,IGLL1,IKZF1,IL7R,MAL,MS4A1,PTPRC,TRAF1,UBD,ZNF683
224	2544	17	6	0.352941	0.0651177	AMY2A,CHGA,CHGB,CPB1,KCNJ3,SYT4
225	2544	24	2	0.0833333	0.943039	FABP7,ITIH4
226	2544	23	2	0.0869565	0.933166	HIST1H1B,S100A7
227	2544	16	0	0	1	NA
228	2544	18	5	0.277778	0.20225	CPB1,DACH1,KCNJ3,KIAA1324,PGR
229	2544	186	38	0.204301	0.189296	ACTG2,ADH1B,AFP,AQP7,CA3,CD36,CNN1,CYP1A1,EPB42,FABP4,FAM107A,FGFBP1,FOSB,FXYD1,GABRP,GFAP,GPD1,HBA2,IGFBP1,KIT,KLK3,KRT14,LEP,LIPE,LPL,MIA,OXTR,PCOLCE2,PDK4,RBP4,ROPN1,S100B,SFRP1,SLC26A3,SOX10,SST,TF,TIMP4
230	2544	50	10	0.2	0.392177	BMPR1B,EEF1A2,FOXA1,KCNJ3,S100P,SPDEF,TBC1D9,TERT,TFF1,TFF3
231	2544	51	20	0.392157	0.000241351	ABCC8,AKR7A3,CA12,CACNG1,CHAD,CYP4B1,DHRS2,DNALI1,ERBB4,ESR1,GFRA1,KCNJ3,PDZK1,SCGB1D2,SCGB2A2,SCUBE2,SERPINA6,SPDEF,TBC1D9,TFF1
232	2544	34	9	0.264706	0.134374	BPI,COL9A3,CRABP1,HIST1H4B,HRK,KRT81,MIA,ROPN1,ZIC1
233	2544	19	1	0.0526316	0.975515	KLK5
234	2544	17	1	0.0588235	0.963809	WT1
235	2544	57	18	0.315789	0.00781797	CCNA1,CDH19,CHI3L1,CP,CXADR,FSCN1,KLK6,KLK8,KRT16,KRT6B,KRT81,KRT86,MIA,MMP7,MT1H,S100A7,SLPI,SST
236	2544	199	39	0.19598	0.269175	ADH1B,AFP,AQP7,CD36,CES1,CYP1A1,EPB42,FABP4,FGFBP1,FGG,FOSB,FXYD1,GABRP,GPD1,GPX3,GSTM5,HBA2,IGFBP1,ITGA7,KLK3,KRT13,KRT14,KRT5,LEP,LIPE,LPL,NTRK2,OXTR,PCOLCE2,PDK4,PYGM,RBP4,ROPN1,SGK2,SLC26A3,SOX10,SST,TIMP4,UGT2B10
237	2544	143	30	0.20979	0.179281	ADH1B,AQP7,CALB2,CHGB,CNN1,CRYAB,CYP1A1,CYP7A1,EPB42,FABP4,FABP7,GABRP,GFAP,GPD1,HBA2,IGFBP1,KLK3,KLK5,KRT13,LEP,LPL,NTRK3,PCOLCE2,PDK4,S100B,SCGB3A1,SFRP1,SOX10,SST,TIMP4
238	2544	34	3	0.0882353	0.954983	KCNJ3,PVALB,SYT4
239	2544	56	12	0.214286	0.281827	ART3,BPI,COL9A3,FOXD1,FZD9,HIST1H1B,HRK,KLK8,MIA,PRAME,ROPN1,ZIC1
240	2544	51	3	0.0588235	0.996646	FZD9,GAST,ROPN1
241	2544	18	2	0.111111	0.854623	AFP,CYP1A1
242	2544	22	5	0.227273	0.34888	AGR2,AKR7A3,ESR1,GFRA1,NPY1R
243	2544	24	7	0.291667	0.11782	CA12,ESR1,FOXJ1,PGR,SERPINA3,SERPINA6,SLC27A2
244	2544	29	8	0.275862	0.127372	CRYAA,CTSE,IL1R2,KRT16,LCN2,LY6D,PSAT1,RHCG
245	2544	33	3	0.0909091	0.948049	AQP9,CCL18,KYNU
246	2544	174	40	0.229885	0.0452177	ADH1B,AFP,AGTR1,AOC3,AQP7,CA3,CD36,CDO1,CES1,CLEC3B,CYP1A1,EPB42,FABP4,FAM107A,FOSB,FXYD1,GFAP,GPD1,GSTM5,HBA2,IGFBP6,IL6,ITGA7,KLK3,LEP,LIPE,LPL,NPR1,OGN,OXTR,PCOLCE2,PDK4,PDZK1,PYGM,RBP4,SCUBE2,SLC26A3,SST,TF,TIMP4
247	2544	42	4	0.0952381	0.954715	CPB1,EEF1A2,S100P,TNNT1
248	2544	203	33	0.162562	0.736705	ADH1B,AFP,AQP7,CA3,CD36,CDH19,CLEC3B,COL17A1,CYP1A1,EPB42,FABP4,FAM107A,FGF8,FGFBP1,FOSB,FXYD1,GABRP,GAST,GFAP,GPD1,HBA2,KLK3,KRT13,LEP,LIPE,LPL,OXTR,PCOLCE2,PDK4,RBP4,SOX10,SST,TIMP4
249	2544	24	12	0.5	0.000305804	BBOX1,DCD,FABP7,FOLR1,KLK6,KRT6B,KRT81,LY6D,S100A7,SLPI,SST,TRIM29
250	2544	23	6	0.26087	0.211282	AFP,DCD,KLK12,KLK3,TFAP2B,ZIC1
251	2544	25	3	0.12	0.845587	CR2,IL1R2,MAL
252	2544	26	2	0.0769231	0.958774	S100A7,S100A8
253	2544	23	5	0.217391	0.387102	CHGB,DCD,EPB42,LPL,PIP
254	2544	25	3	0.12	0.845587	AIM1,HIST1H1B,HIST1H2AD
255	2544	29	4	0.137931	0.781765	FABP7,GABRP,GSTM5,KRT13
256	2544	37	14	0.378378	0.00299872	AGR2,CA12,CEACAM6,CHAD,CPB1,DUSP13,EEF1A2,ESR1,GFRA1,GSTA3,HPN,KCNJ3,PTPRT,SERPINA6
257	2544	26	0	0	1	NA
258	2544	14	2	0.142857	0.738614	KCNK1,SLC34A2
259	2544	16	4	0.25	0.311562	CALML5,FUT3,MIA,PCDH8
260	2544	17	2	0.117647	0.831076	CHGA,SYT4
261	2544	14	3	0.214286	0.463462	FOXA1,MSX2,SPDEF
262	2544	45	13	0.288889	0.0444548	ABCC8,AGR2,AGTR1,AKR7A3,CA12,CACNG1,CHAD,CST4,FBP1,FMO5,PIP,SLC40A1,TFF1
263	2544	14	3	0.214286	0.463462	HMGCS2,PDE8B,TFAP2B
264	2544	58	18	0.310345	0.00949932	AGR2,AKR7A3,CHAD,DIO1,EEF1A2,FOXA1,GATA3,GFRA1,GPR98,MSX2,MYL1,PALM,SCGB1D2,SCGB2A2,SCUBE2,SPDEF,TFF3,UNC5A
265	2544	30	7	0.233333	0.274146	CALML5,COL9A3,GAST,HRK,KRT16,KRT81,KRT86
266	2544	138	27	0.195652	0.317364	ADH1B,AFP,AQP7,CD36,CDO1,COL17A1,CYP1A1,EPB42,FABP4,GFAP,GPD1,GSTA3,GSTM5,HBA2,IGFBP1,IL6,ITGA7,KLK3,LEP,LIPE,NTRK2,PCOLCE2,PDK4,RBP4,SST,TIMP4,UGT2B10
267	2544	285	65	0.22807	0.0163103	ADH1B,AFP,ALDH1A2,AMPD1,APOD,AQP7,BBOX1,CA1,CA3,CALB2,CDH19,CDO1,CES1,CNN1,COL17A1,CRYAB,DEFB1,EGFR,EPB42,FABP4,FABP7,FAM107A,FGFBP1,FOLR1,FXYD1,GABRP,GFAP,GPD1,GPX3,ID4,KCNS1,KIT,KLK13,KLK3,KLK5,KLK6,KLK8,KRT13,KRT14,KRT5,LEP,LPL,LY6D,MFAP4,MME,NGFR,NRG1,OGN,PCOLCE2,PKP1,PROM1,PTGS2,PTN,PTX3,RARRES1,RBP4,ROPN1,S100B,SCGB3A1,SFRP1,SGK2,SOX10,SST,TFAP2B,TF
268	2544	13	2	0.153846	0.699306	CA1,SCGB1D2
269	2544	26	8	0.307692	0.0750182	ADAM23,EEF1A2,FOXA1,KRT13,LRRC17,MSX2,SPDEF,STK32B
270	2544	28	9	0.321429	0.0470729	AGR2,ESR1,KCNJ3,RHOH,SCUBE2,SLC40A1,TFF1,TNFSF10,ZNF683
271	2544	25	7	0.28	0.139894	AGR2,CPB1,FOXA1,INHBC,LIN7A,PALM,TFF1
272	2544	17	8	0.470588	0.00512281	CCNA1,CHI3L1,GJB2,KRT16,MMP13,NMU,SERPINB2,SST
273	2544	28	9	0.321429	0.0470729	AGTR1,CA12,CYP4B1,SCGB1D2,SCGB2A1,SCGB2A2,SERPINA6,TFF1,TFF3
274	2544	15	1	0.0666667	0.94651	EEF1A2
275	2544	13	2	0.153846	0.699306	LRRC17,TFAP2B
276	2544	186	35	0.188172	0.376739	ADH1B,AFP,AOC3,AQP7,CA3,CD36,CES1,CLEC3B,CNN1,COL17A1,CYP1A1,EPB42,FABP4,FOSB,FXYD1,GAST,GPD1,GPX3,GSTM5,HBA2,IGFBP1,KLK3,LEP,LIPE,LPL,OXTR,PCOLCE2,PDK4,RBP4,SCGB3A1,SGK2,SLC26A3,SST,TIMP4,UGT2B10
277	2544	18	2	0.111111	0.854623	CDH1,INHBC
278	2544	17	1	0.0588235	0.963809	SCGB3A1
279	2544	74	14	0.189189	0.440776	CALML5,CDH19,CRYAA,FGFBP1,GABRP,GLDC,KLK8,KRT16,KRT81,MSLN,PRAME,RHCG,ROPN1,SOX8
280	2544	31	6	0.193548	0.478461	CR2,DCD,PCOLCE2,SCGB1D2,SCGB2A2,SST
281	2544	61	22	0.360656	0.000485623	ACTG2,CDH19,COL17A1,FABP7,FGFBP1,GABRP,KLK3,KLK5,KLK6,KLK7,KLK8,KRT13,KRT14,KRT6A,KRT6B,LY6D,PTN,ROPN1,SOX10,SST,TCN1,TRIM29
282	2544	28	3	0.107143	0.89601	AGTR1,MYL1,PYGM
283	2544	16	2	0.125	0.804138	AFP,AGR2
284	2544	25	3	0.12	0.845587	DHRS2,IGFBP6,MYL1
285	2544	20	3	0.15	0.714843	CHGA,CPB1,RIMS2
286	2544	13	1	0.0769231	0.920946	TFF1
287	2544	19	4	0.210526	0.442268	CRABP1,LY6D,S100A8,UCHL1
288	2544	51	12	0.235294	0.180854	ABCC8,APOD,BMP4,DACH1,EEF1A2,FOXA1,GATA3,MSX2,PIP,SULT2B1,TFF1,TFF3
289	2544	22	4	0.181818	0.564517	AFP,GSTM1,KLK3,THRSP
290	2544	189	36	0.190476	0.344529	ACTG2,ADH1B,AQP7,BNC1,CA3,CES1,COL17A1,CYP1A1,EPB42,FABP4,FABP7,FGFBP1,FXYD1,GABRP,GPD1,GSTM5,HBA2,IGFBP1,IL6,KLK3,KRT13,KRT14,LEP,LIPE,LPL,OXTR,PCOLCE2,RBP4,SFRP1,SGK2,SLC26A3,SOX10,SST,TF,THRSP,TIMP4
291	2544	199	41	0.20603	0.163979	ADH1B,AFP,AQP7,CA3,CLEC3B,COL17A1,CYP1A1,CYP2C19,DCD,EPB42,FABP4,FABP7,FGFBP1,FGG,FOSB,FXYD1,GABRP,GAST,GPD1,GSTM5,HBA2,IGFBP1,KLK3,KRT13,KRT14,LEP,LIPE,LPL,NTRK2,OXTR,PCOLCE2,PIP,RBP4,SCGB3A1,SGK2,SLC26A3,SOX10,SST,TF,TIMP4,UGT2B10

## Sheet: M6. NMF (Best rank = 90)
		Module Num	# of breast cancer genes	#of genes in a module	# of breast cancer genes in a module	Ratio of breast cancer genes	p-value	Breast cancer genes in a module
		1	2544	26	0	BC Genes	0	1	NA
		2	2544	29	13	BC Genes	0.448276	0.000659808	PSMB9,IFI44,STAT1,MX1,HLA-B,TAP1,EPSTI1,HLA-F,OAS2,IFI27,IRF1,PARP14,IFIT1
		3	2544	37	14	BC Genes	0.378378	0.00299872	THBS2,COL3A1,COL1A2,COL6A3,THY1,COL5A2,CDH11,MMP14,PLAU,ASPN,COL5A1,COL1A1,POSTN,FAP
		4	2544	25	6	BC Genes	0.24	0.274818	PTPRCAP,GZMK,CCR7,LTB,SELL,CXCL9
		5	2544	13	4	BC Genes	0.307692	0.186171	LUM,COL6A1,SPARC,WNT2
		6	2544	66	22	BC Genes	0.333333	0.00162185	CD3D,CD2,CD247,LCK,CXCR6,CD3G,CD48,CCL5,PTPRC,IL2RB,SPOCK2,IKZF1,CD52,FASLG,BIN2,AIM2,IL10RA,SLAMF7,ZNF683,CCR2,SPIB,EBI3
		7	2544	113	48	BC Genes	0.424779	6.70855e-10	CD68,FCER1G,SLC7A7,CD86,ITGB2,LAPTM5,CD53,TYROBP,ITGAX,LILRB4,LILRB2,LCP2,FCGR2A,NCKAP1L,CD37,NCF2,SLC15A3,HCK,PLEK,CCR5,EVI2B,CORO1A,SLA,C1QB,FYB,CCR1,HLA-DRA,SIRPB2,EVI2A,HCLS1,DOCK2,FCGR3A,LPXN,KCNAB2,FMNL1,HLA-DPB1,CD74,TNFSF13B,HK3,CTSS,APOE,APOC1,C5AR1,LYZ,RNASE6,C1QA,CTSB,PLCB2

## Sheet: M7. NMF (Integrated)
Module Num	# of breast cancer genes	#of genes in a module	# of breast cancer genes in a module	Ratio of breast cancer genes	p-value	Breast cancer genes in a module
1	2544	50	5	0.1	0.956157	REST,ZNF148,SON,NCOA2,MAN1A2
2	2544	24	4	0.166667	0.637206	CCR2,MS4A1,SPIB,GMFG
3	2544	19	7	0.368421	0.0380186	LOX,MMP2,CTSK,DPYSL3,HTRA1,FBN1,PDGFRB
4	2544	42	13	0.309524	0.0259513	KIF11,ESPL1,CDC6,PCNA,TYMS,RAD51,CENPE,MCM3,STIL,RACGAP1,MCM2,BLM,MCM6
5	2544	21	10	0.47619	0.00157863	MX1,IFIT1,STAT1,IFI44,OAS2,PSMB9,IFI27,IFI6,PARP14,TAP1
6	2544	16	4	0.25	0.311562	CORO1A,AIM2,SELL,CXCL9
7	2544	39	15	0.384615	0.00178078	LAPTM5,CD86,ITGAX,ITGB2,SLC15A3,SLC7A7,LILRB4,FCER1G,LILRB2,CD68,TYROBP,FCGR2A,TNFSF13B,SIRPB2,HCK
8	2544	13	4	0.307692	0.186171	LUM,COL6A1,SPARC,WNT2
9	2544	19	9	0.473684	0.0028375	ITGB2,LAPTM5,FCER1G,ITGAX,LILRB4,CD86,SLC7A7,SLC15A3,TYROBP
10	2544	14	8	0.571429	0.00104667	THBS2,COL6A3,COL3A1,SPARC,LUM,COL1A2,ASPN,PLAU
11	2544	52	24	0.461538	2.08316e-06	CD53,NCKAP1L,CD68,PLEK,EVI2B,LILRB2,PTPRC,NCF2,DOCK2,LCP2,HCK,FCGR2A,BIN2,FYB,HCLS1,EVI2A,C1QB,SLA,HLA-DRA,IL10RA,CCR1,CTSS,HLA-DPB1,AIF1
12	2544	19	6	0.315789	0.10459	PTPRCAP,CD37,CD48,CCR5,AIM2,CORO1A
13	2544	36	0	0	1	NA
14	2544	148	59	0.398649	1.68732e-10	SLC7A7,CD68,ITGB2,FCER1G,CD53,LAPTM5,CD86,LILRB4,TYROBP,LILRB2,LCP2,CCR5,NCKAP1L,ITGAX,NCF2,FCGR2A,CD37,PLEK,EVI2B,HCK,HLA-DRA,SLC15A3,FYB,SIRPB2,HCLS1,SLA,DOCK2,FMNL1,HLA-DPB1,CCR1,EVI2A,CTSS,C1QB,LPXN,CD74,LYZ,TNFSF13B,C5AR1,RNASE6,KCNAB2,CORO1A,FCGR3A,HK3,APOE,APOC1,C1QA,CTSB,PLCB2,CD48,PTPRC,BIN2,IL10RA,PIK3CG,IKZF1,AIF1,EBI3,CSF1R,FASLG,CD163
15	2544	45	4	0.0888889	0.969654	MLANA,MEFV,SLC4A1,PRKCG
16	2544	106	31	0.292453	0.0023712	LCK,CD3D,CD2,CD247,SPOCK2,CCL5,CD3G,GZMK,CD52,IKZF1,CXCR6,CCR7,SLAMF7,IL2RB,FASLG,LAMP3,CCR2,SPIB,CD48,PTPRC,BIN2,AIM2,IL10RA,ZNF683,EBI3,PTPRCAP,CCL19,GZMB,MS4A1,LTB,CD19
17	2544	30	4	0.133333	0.804371	CD247,CXCR6,SPIB,CCR2
18	2544	228	81	0.355263	7.65594e-11	CD53,LCP2,CD37,CCR5,EVI2B,CD48,NCKAP1L,PLEK,CORO1A,FYB,BIN2,CD2,LAPTM5,HLA-DRA,PTPRC,ITGB2,CCL5,LILRB2,HCLS1,IKZF1,CD3D,PTPRCAP,SLA,LCK,DOCK2,CD86,LPXN,EVI2A,IL2RB,HLA-DPB1,ITGAX,CXCR6,FMNL1,AIM2,CD74,FASLG,SLC7A7,SLAMF7,CTSS,SPOCK2,CD3G,C1QB,CD52,LILRB4,GZMK,CCR7,IL10RA,SELL,EBI3,TNFSF13B,LTB,FCER1G,SLC15A3,ITGAL,TRAF1,GZMB,TYROBP,LYZ,CD247,PSMB9,C1QA,IRF1,RNASE6,ZNF683,AIF1,HCK,PSMB10,RAC2,SIRP…
19	2544	53	26	0.490566	1.73616e-07	MX1,OAS2,STAT1,PSMB9,PARP14,IFIT1,IFI44,IFI27,TAP1,IFI6,HLA-B,EPSTI1,IRF1,UBE2L6,PSMB8,USP18,HLA-C,HLA-F,LAP3,LGALS9,IFITM1,HLA-A,SLC15A3,ETV7,MX2,LAMP3
20	2544	66	19	0.287879	0.0180613	THBS2,LUM,SPARC,COL3A1,COL6A3,COL1A2,ASPN,COL6A1,CDH11,THY1,COL5A2,COL5A1,COL1A1,FAP,MMP14,POSTN,ITGBL1,PLAU,COL18A1
21	2544	49	18	0.367347	0.00120633	PTPRCAP,GZMK,CCR7,LTB,SELL,CXCL9,CD37,CCL5,CORO1A,IL2RB,CD2,CD3D,LCK,CD3G,CD52,SPOCK2,SLAMF7,AIM2

## Sheet: M8. FGMD algorithm
Module Num	# of breast cancer genes	#of genes in a module	# of breast cancer genes in a module	Ratio of breast cancer genes	p-value	Breast cancer genes in a module
1	2544	149	51	0.342282	8.8787e-07	CD2,CD3D,CD247,CXCR6,LCK,PTPRCAP,SPOCK2,CCL5,FASLG,FYB,CD52,IL2RB,CXCL9,SLA,PDCD1LG2,AIM2,CTSS,CCL4,LILRB2,EBI3,TNFSF13B,C1QA,CD40,LYZ,CD86,ITGB2,ZNF683,LAPTM5,GZMB,C1QB,ITGAL,LTB,IL7R,RAC2,BIRC3,RNASE6,TRIM22,EVI2A,ADAMDEC1,LILRB4,SLC7A7,TNFAIP3,EPSTI1,IL15RA,HLA-DOB,IRF1,RUNX3,HLA-DQB1,GBP1,ITGAX,LCP1
2	2544	73	17	0.232877	0.137881	CD37,BIN2,CORO1A,DOCK2,FMNL1,HLA-DRA,TRAF1,HLA-DPB1,LPXN,FGL2,PLCB2,CD74,PTGER4,KCNAB2,PIK3CG,VCAM1,CD180
3	2544	108	60	0.555556	0	BUB1,ANLN,KIF23,TPX2,CEP55,ASPM,PLK1,FOXM1,KIF20A,KIF11,MKI67,CENPF,CENPE,KIFC1,STIL,NUSAP1,PRC1,BLM,ESPL1,RAD51,AURKB,TROAP,MYBL2,HMMR,AURKA,CCNB1,RRM2,RACGAP1,BIRC5,NEK2,TRIP13,UBE2C,CDCA3,SPAG5,CDC25C,CDKN3,PBK,TACC3,PTTG1,CIT,FEN1,UHRF1,DTL,DIAPH3,ZWINT,H2AFZ,CHAF1B,MCM3,GMNN,GPSM2,MCM7,RFC4,STMN1,SMC4,POLA2,ECT2,CKS1B,GMPS,RFC3,CCNE1
4	2544	75	17	0.226667	0.164787	TEK,TGFBR2,CDH5,LDB2,VWF,AOC3,SPARCL1,CAV1,PROS1,FGF7,CXCL12,DAB2,MFAP4,MEF2C,FLI1,HIC1,CCND2
5	2544	64	26	0.40625	1.42441e-05	DCN,IGF1,HTRA1,ALDH1A2,COL6A3,LRP1,FEZ1,PTRF,SPON1,MMP2,CDH11,FAP,COL3A1,LUM,CTSK,POSTN,SPARC,COL5A2,SERPINF1,COL1A2,ASPN,TIMP2,COL5A1,COL1A1,PDGFRL,COL6A1
6	2544	57	13	0.22807	0.199093	HSPG2,TCF4,AKAP12,F2R,TNS1,LRRC32,PDGFRB,PTPRM,COL14A1,DLC1,IGFBP7,ADAM23,DKK3
7	2544	120	30	0.25	0.0277943	CD37,CORO1A,DOCK2,FMNL1,BIN2,PLCB2,FGL2,LPXN,SLAMF7,CD40,CCR2,LYZ,CD3G,PTGER4,GZMK,PIK3CG,SPOCK2,STAT4,KCNAB2,CD69,IL7R,SELL,TRAF1,CCR7,TNFAIP3,VCAM1,BIRC3,RASGRP2,HLA-DOB,POU2AF1
8	2544	81	28	0.345679	0.000203285	CTSS,CD2,CXCR6,CD52,CD3D,LCK,PDCD1LG2,CD247,FASLG,TNFSF13B,CCL5,IL2RB,CCL4,EBI3,PTPRCAP,AIM2,EPSTI1,CXCL9,TRIM22,ZNF683,ITGAL,LTB,RAC2,CASP1,GZMB,IRF1,CD180,IL15RA
9	2544	76	24	0.315789	0.00234218	AIF1,HCLS1,GMFG,TNFRSF1B,HLA-DPB1,C1QA,HLA-DRA,RNASE6,LAPTM5,FYB,CD86,SLA,EVI2A,CD74,C1QB,LILRB2,SLC7A7,ITGB2,LILRB4,FLI1,HLA-DQB1,ITGAX,MFNG,FCER1G
10	2544	127	26	0.204724	0.238822	GPD1,LEP,AQP7,FABP4,LIPE,ADH1B,AOC3,RBP4,CD36,GPX3,LPL,ITGA7,NPR1,IGF1,TIMP4,FXYD1,CAV1,PDK4,CDH5,LDB2,TEK,VWF,TAL1,AQP1,CLEC3B,NOS3
11	2544	92	40	0.434783	7.81563e-09	PSMB9,HLA-B,HLA-F,TAP1,HLA-A,PSMB8,HLA-C,ETV7,STAT1,IRF1,GBP1,TRIM22,CXCL10,CXCL11,LGALS9,EPSTI1,CASP1,IFI44,AIM2,CCL5,SLC15A3,NMI,PARP14,UBE2L6,WARS,LAP3,ZNF683,OAS2,MX2,IFI30,IL15RA,FASLG,MX1,IFIT1,IFI6,USP18,IFI27,PLSCR1,ISG15,IFITM1
12	2544	90	9	0.1	0.985796	NCOA2,MYO9A,PTPLB,APC,IREB2,ROCK1,SLK,DENND4A,TP53BP1
13	2544	89	19	0.213483	0.220294	CDH6,SPARCL1,LRRC32,MEF2C,IGFBP7,HSPG2,F2R,TGFBR2,COL14A1,PDGFRB,PROS1,CD200,TCF4,AKAP12,DLC1,TNS1,PTPRM,AVPR1A,FLI1
14	2544	71	4	0.056338	0.999337	MLANA,SLC4A1,MEFV,MDM4
15	2544	52	6	0.115385	0.918586	REST,SON,MAN1A2,GOLGA4,HIPK1,ZNF148
16	2544	116	30	0.258621	0.0177559	HCLS1,TNFRSF1B,FLI1,PTGER4,CCR2,CD37,FMNL1,PLCB2,BIN2,CD3G,SLAMF7,LPXN,MFNG,CORO1A,LYZ,GMFG,EBI3,GZMK,IL7R,STAT4,CD69,TNFAIP3,LCP1,ITGAL,SPOCK2,BIRC3,HLA-DQB1,TRAF1,RAC2,SELL
17	2544	106	34	0.320755	0.000236685	DOCK2,FYB,EVI2A,FGL2,PIK3CG,SLA,PDCD1LG2,CTSS,CXCR6,KCNAB2,TNFSF13B,CD180,CD2,CSF1R,CD52,CD3D,SIRPB2,CCL4,CD247,LCK,FASLG,CD40,TRIM22,VCAM1,AIM2,CCR1,PTPRCAP,SAMHD1,CCL5,CASP1,EPSTI1,LYN,IFI16,RUNX3
18	2544	85	23	0.270588	0.0210054	FBN1,COL6A3,THBS2,FAP,POSTN,CDH11,LUM,MMP2,PDGFRB,CTSK,TIMP2,SPON1,DCN,HTRA1,DPYSL3,LOX,ASPN,FEZ1,FN1,PALLD,CTGF,MMP14,CALD1
19	2544	51	16	0.313725	0.0125802	COL5A2,COL3A1,COL5A1,COL1A2,COL1A1,SPARC,COL6A1,SERPINF1,THY1,MFAP5,PTRF,PDGFRL,DKK3,F13A1,FBLN2,MYL3
20	2544	83	23	0.277108	0.0158863	CD2,CD3D,CD52,CD247,LCK,CXCR6,PTPRCAP,CD37,CCL5,BIN2,FASLG,CORO1A,IL2RB,CXCL9,AIM2,FMNL1,TRAF1,CCL4,LPXN,PLCB2,ZNF683,RASGRP2,GZMB
21	2544	76	22	0.289474	0.0107794	SPOCK2,DOCK2,HLA-DRA,HLA-DPB1,EBI3,FGL2,CD40,LYZ,CD74,PTGER4,ITGAL,TRIM22,IL7R,LTB,EPSTI1,RAC2,CASP1,KCNAB2,TNFAIP3,PIK3CG,VCAM1,BIRC3
22	2544	68	22	0.323529	0.00249122	TNFRSF1B,HCLS1,FYB,SLA,PDCD1LG2,GMFG,CTSS,LILRB2,TNFSF13B,C1QA,CD86,AIF1,EVI2A,LAPTM5,RNASE6,C1QB,ITGB2,LILRB4,SLC7A7,HLA-DQB1,ITGAX,CD180
23	2544	76	20	0.263158	0.0394931	COL3A1,COL5A2,COL1A2,SPARC,COL5A1,COL1A1,COL6A1,DPYSL3,SERPINF1,LOX,MFAP5,THY1,LRRC32,PDGFRL,FEZ1,DKK3,PTRF,FBLN2,HIC1,CTGF
24	2544	142	49	0.34507	1.10246e-06	AIF1,HCLS1,LAPTM5,TYROBP,TNFRSF1B,C1QA,CD74,HLA-DPB1,C1QB,CD86,HLA-DRA,ITGB2,RNASE6,FCER1G,SLC7A7,CD37,LILRB2,LILRB4,FMNL1,CSF1R,PLCB2,ITGAX,CORO1A,SLA,EVI2A,DOCK2,FYB,LPXN,CD68,GMFG,FGL2,SLC15A3,NCF2,HCK,PIK3CG,SIRPB2,CD40,PTGER4,FCGR2B,VCAM1,FLI1,CD163,IFI16,RAC2,CASP1,MFNG,LSP1,TNFAIP3,C3
25	2544	126	37	0.293651	0.000879438	CTSS,BIN2,PDCD1LG2,TNFSF13B,CCL4,LYZ,CXCR6,SLAMF7,CD180,CCR1,CD2,CD52,KCNAB2,EPSTI1,IL2RB,CCR2,CD3D,LCK,FASLG,CD247,GZMK,AIM2,CD3G,LYN,CCL5,SPOCK2,TRIM22,STAT4,PTPRCAP,RUNX3,EBI3,CD69,TRAF1,SAMHD1,ADAMDEC1,LCP1,IL7R
26	2544	86	34	0.395349	1.51778e-06	EVI2A,FYB,DOCK2,CD86,HLA-DRA,SLA,CSF1R,CTSS,HLA-DPB1,LILRB2,FGL2,C1QA,C1QB,CD74,PDCD1LG2,PIK3CG,TNFSF13B,CD180,CCR1,KCNAB2,SIRPB2,EPSTI1,CD40,VCAM1,TRIM22,SAMHD1,CASP1,RUNX3,IFI16,TNFAIP3,HLA-DQB1,BIRC3,SLC15A3,C3
27	2544	76	22	0.289474	0.0107794	CXCR6,CD2,CCR2,CD52,PTGER4,CD3G,CD3D,LCK,CD247,LCP1,GZMK,IL7R,CCL5,SPOCK2,STAT4,PTPRCAP,EBI3,CD69,ITGAL,RAC2,SELL,CCR7
28	2544	74	16	0.216216	0.228844	FMNL1,PLCB2,CD37,BIN2,LPXN,CORO1A,LYZ,CCL4,SLAMF7,IL2RB,FASLG,AIM2,TRAF1,CXCL9,ZNF683,GZMB
29	2544	116	25	0.215517	0.167489	PDGFRB,LRP1,THY1,ITGBL1,LRRC32,FEZ1,TCF4,PTRF,OMD,HSPG2,FBLN2,CTGF,HIC1,CALD1,CXCL12,IGFBP7,SFRP4,AKAP12,DAB2,MYL3,ADAM23,OGN,FBLN1,COL14A1,SPARCL1
30	2544	104	29	0.278846	0.00674827	DCN,FBN1,FAP,CDH11,COL6A3,LUM,MMP2,CTSK,THBS2,SPON1,POSTN,PDGFRB,LRP1,DPYSL3,SERPINF1,LOX,THY1,LRRC32,FEZ1,TCF4,DKK3,PTRF,FBLN2,HSPG2,CTGF,PALLD,AKAP12,HIC1,CALD1
31	2544	71	18	0.253521	0.0674085	COL3A1,COL1A2,COL5A2,SPARC,COL1A1,COL5A1,TIMP2,HTRA1,ASPN,COL6A1,MFAP5,ITGBL1,PDGFRL,FN1,F13A1,MMP14,INHBA,OMD
32	2544	120	30	0.25	0.0277943	AIF1,HCLS1,TNFRSF1B,FGL2,FYB,DOCK2,SLA,CD37,RNASE6,EVI2A,BIN2,FMNL1,PLCB2,CORO1A,GMFG,LPXN,PTGER4,PIK3CG,SPOCK2,FLI1,IL7R,ITGAL,TRAF1,RAC2,TNFAIP3,VCAM1,BIRC3,MFNG,CD180,LCP1
33	2544	107	41	0.383178	3.58144e-07	CD86,HLA-DRA,HLA-DPB1,LAPTM5,SLC7A7,CTSS,LILRB2,ITGB2,CD2,CXCR6,C1QA,C1QB,PDCD1LG2,CD52,CD3D,LILRB4,LCK,CD74,FASLG,CD247,LYZ,CD40,TNFSF13B,CCL5,IL2RB,CCL4,PTPRCAP,EPSTI1,CXCL9,KCNAB2,TRIM22,AIM2,HLA-DQB1,LTB,ZNF683,CASP1,ITGAX,GZMB,HLA-DOB,HCK,RUNX3
34	2544	50	12	0.24	0.163033	CCR2,SLAMF7,CD3G,STAT4,GZMK,EBI3,CD69,SELL,CCR7,RASGRP2,POU2AF1,P2RX1
35	2544	82	21	0.256098	0.0464739	AIF1,CCR1,CTSS,CSF1R,SLA,DOCK2,FYB,EVI2A,RNASE6,SIRPB2,PDCD1LG2,LPXN,FGL2,TNFSF13B,GMFG,PIK3CG,KCNAB2,EPSTI1,PTGER4,CD80,SAMHD1
36	2544	61	19	0.311475	0.00750755	HCLS1,PLCB2,FMNL1,TNFRSF1B,BIN2,CD37,CORO1A,CD180,LYZ,CCL4,CD40,VCAM1,AIM2,LYN,IFI16,TRIM22,CASP1,CD3G,RUNX3
37	2544	137	37	0.270073	0.00437955	COL5A2,COL5A1,COL1A2,COL3A1,SPARC,COL6A3,FBN1,COL1A1,FAP,POSTN,LUM,THBS2,CDH11,PDGFRB,MMP2,HTRA1,CTSK,TIMP2,SPON1,DCN,COL6A1,DPYSL3,LOX,SERPINF1,THY1,ASPN,FEZ1,MFAP5,PDGFRL,PTRF,HIC1,FBLN2,CTGF,PALLD,MYL3,FBLN1,FN1
38	2544	52	14	0.269231	0.064883	LRP1,LRRC32,ITGBL1,DKK3,TCF4,F13A1,OMD,HSPG2,CXCL12,AKAP12,ADAM23,SFRP4,DAB2,OGN
39	2544	90	27	0.3	0.00296058	C1QB,CD86,LILRB2,FCER1G,AIF1,C1QA,TYROBP,CSF1R,SLA,NCF2,RNASE6,EVI2A,DOCK2,FYB,HCK,SLC15A3,LPXN,CCL4,LYZ,FCGR2B,PIK3CG,SIRPB2,FCGR1A,PTGER4,AIM2,CD163,ADAMDEC1
40	2544	62	24	0.387097	7.63037e-05	CTSS,CCR1,PLCB2,FMNL1,BIN2,TNFSF13B,KCNAB2,CD180,CD40,CXCR6,SLAMF7,EPSTI1,CCR2,VCAM1,CD2,LYN,TRIM22,CASP1,SAMHD1,CD3D,RUNX3,LCK,GZMK,TMEM140
41	2544	58	15	0.258621	0.0775701	HCLS1,TNFRSF1B,CD37,CORO1A,GMFG,CD52,FASLG,CCL5,FLI1,EBI3,MFNG,IL7R,CD69,RASGRP2,TNFAIP3
42	2544	55	12	0.218182	0.260283	PDCD1LG2,FGL2,IL2RB,IFI16,CD3G,TGFBR2,ETS1,DPYD,C3,STAT4,CCND2,C1S
43	2544	157	48	0.305732	5.54509e-05	HCLS1,AIF1,GMFG,TNFRSF1B,MFNG,CD37,HLA-DPB1,CORO1A,FGL2,EVI2A,DOCK2,RNASE6,FMNL1,FYB,HLA-DRA,C1QA,FLI1,LAPTM5,SLA,PLCB2,CTSS,BIN2,PTGER4,CD40,CD74,CD86,PDCD1LG2,C1QB,LPXN,LILRB2,PIK3CG,KCNAB2,ITGB2,IL7R,TNFSF13B,TRIM22,VCAM1,SLC7A7,LILRB4,TNFAIP3,LCP1,CASP1,BIRC3,ITGAX,HLA-DQB1,EPSTI1,CD180,FCER1G
44	2544	149	42	0.281879	0.00102692	CD2,CD3D,CD52,GZMK,CCR2,CXCR6,CD247,EBI3,LCK,SLAMF7,STAT4,CD3G,PTPRCAP,CCL5,IL2RB,FASLG,LYZ,CD69,SPOCK2,CCR7,CXCL9,SELL,ITGAL,AIM2,TRAF1,CCL4,LTB,ZNF683,RAC2,RASGRP2,GZMB,HLA-DOB,POU2AF1,CD19,MS4A1,SPIB,PLAC8,RUNX3,P2RX1,CCL19,MAL,PTGDS
