# Supplementary material for: FGMD: A novel approach for functional gene module detection in cancer
Source: PLoS One. 2017 Dec 15;12(12):e0188900. doi: 10.1371/journal.pone.0188900 (PMC5731741; doi:10.1371/journal.pone.0188900)
Supplement: S25 Table — (XLSX) [file pone.0188900.s025.xlsx]

## Sheet: M2. Hclust with PCC
Module 1	AASDHPPT	ACAD8	ACAT1	ACE2	ADAMTS6	ALG9	ALKBH8	ANKLE1	ANKRD42	ANKRD49	APLP2	ARCN1	ARHGAP32	ARHGEF12	ARHGEF18	ATP5L	BACE1	BCL9L	BCO2	BIRC2	BUD13	C11orf1	C11orf54	C11orf57	C11orf61	C11orf73	C11orf82	C15orf62	C7orf29	CBL	CCDC15	CCDC82	CCDC84	CCDC89	CCDC90B	CD320	CEP164	CEP57	CHEK1	CHORDC1	CREBZF	CTSC	CTXN1	CUL5	CWC15	CWF19L2	DCPS	DCUN1D5	DDX10
Module 2	ABCD4	ACTN1	ACTR10	ACYP1	ADCK1	AHSA1	ALDH6A1	ALKBH1	ANGEL1	ANKRD9	ARID4A	ATG2B	ATP6V1D	ATXN3	BAG5	BTBD7	C14orf101	C14orf102	C14orf109	C14orf118	C14orf129	C14orf135	C14orf142	C14orf143	C14orf145	C14orf153	C14orf169	C14orf179	C14orf1	C14orf2	C14orf43	C14orf4	CALM1	CCDC85C	CCNK	CDC42BPB	CHURC1	CINP	CLMN	COQ6	CPSF2	DCAF4	DCAF5	DDX24	DICER1	DLST	DYNC1H1	EIF2B2	EIF2S1
Module 3	ABCG4	ABHD11	ACD	ANKRD46	ASAP1	ATAD2	ATP6V1C1	AZIN1	BBOX1	C16orf48	C2orf76	C8ORFK29	C8orf38	C8orf59	C8orf76	CA4	CHMP4C	CHRAC1	CHTF8	CIRH1A	COG8	COX6C	CPNE3	CRYAB	CXXC5	DCAF13	DDX28	DECR1	DERL1	DPY19L4	DSCC1	DUS2L	E2F4	EBAG9	EFNA5	EFR3A	EIF3E	EIF3H	ENY2	ESRP1	FAM132A	FAM82B	FAM84B	FAM91A1	FCN3	FZD6	FZD8	HAPLN3	HRSP12
Module 4	ADAM23	ADAMTS10	AEBP2	ANGPTL4	ANKRD34A	ANXA5	ARMC9	ATP13A1	BARX1	BATF3	C19orf38	C19orf50	C1QTNF4	C9orf110	CARD11	CCNYL1	CHN2	CHST15	CPVL	CRTC1	DERA	DLX2	DOCK4	DOCK6	DUSP7	ELL	EXOC3L2	FAM109B	FAM126A	FAM20C	FAM49A	FAM55C	FAM89A	FCHO1	FKBP8	FLNC	GATAD2A	GLI3	GLIS1	GOLT1B	HEY1	HOXA1	HOXB13	HOXD10	HOXD11	HPCA	HSPA13	HTR2B	ID1
Module 5	ACADSB	ADD3	AHCY	ANXA7	AP3M1	ATAD1	ATE1	BCCIP	BMPR1A	BUB3	C10orf118	C10orf119	C10orf125	C10orf137	C10orf46	C10orf84	C10orf88	C5orf15	C5orf24	CAMK2G	CBARA1	CCDC109A	CDC42SE2	CTBP2	CUZD1	DCLRE1A	DHX32	DNAJB12	ECD	ECHS1	EIF4EBP2	ELOVL7	EMB	EXOC6	FAM149B1	FAM160B1	FAM175B	FAM190B	FAM24B	FAM35A	FAM35B2	FAM35B	FAM45A	FAM45B	FAM53B	FGFR2	FJX1	FLJ33630	FUT11
Module 6	ABP1	ADCY3	AKAP6	ALCAM	ALK	ANKRD29	ANXA11	ANXA13	ARL2	C10orf11	C10orf41	C10orf58	C20orf195	C2orf34	C3orf57	C8orf85	CACNG4	CAMK2B	CBLB	CCNA1	CHI3L1	CHL1	CHRNA1	CNTFR	CSF3R	CXCR7	CYB5R2	DNAJB13	DOK5	ESPN	F10	FAM178B	FAM181A	FBXO32	FOLR1	FOLR3	FXYD4	GABRA3	GPC5	GPNMB	GSDMC	GSN	GSTT2	H19	HAP1	HES2	HRK	HR	IGFBP2
Module 7	ADAMTS8	ADAMTSL2	ADPRH	ALDH9A1	APCDD1	AQP12B	ASPSCR1	ATP2C2	AXIN2	B3GALTL	B4GALNT3	BAMBI	C11orf92	C14orf132	C15orf59	C1orf115	CD8B	CGNL1	CREG1	DENND2C	DIRAS3	DKK1	DKK4	DNMBP	EDAR	ENDOU	EPHX1	FGF19	FGF9	FOLH1	FREM2	FZD10	GNAL	GPAM	GPC3	GRIN2C	HCG4	IGFBPL1	IHH	IL17D	ITGA6	KCNF1	KCNS1	KIAA2022	KLF8	KREMEN1	LMO1	LOC440925	LOC92659
Module 8	ACPP	ADC	AKAP10	ANPEP	ATP1A3	ATP1B1	BTNL9	C10orf57	C6orf105	C6orf15	CABP7	CDH22	CEND1	CHRNB4	CISH	CLSTN2	COL8A2	CYP51A1	DDIT4	DHCR7	DLG5	DMRTA1	DNAJB5	FDFT1	GADD45G	GJA3	GLDC	GLDN	GLYATL2	GPR12	GPR157	GRAMD2	GRIK3	HMGCS1	HMGN5	HRCT1	IDI1	IL34	INHBB	INSIG1	IRX3	IRX5	ITGB8	KCNMA1	KIAA1161	KRT5	LAMP2	LDLR	LMO4
Module 9	AP1B1	ARVCF	ASCC2	ATP6V1E1	BCL2L13	BID	C22orf25	C22orf27	C22orf28	C22orf29	C22orf30	C22orf39	CCDC117	CECR5	CHCHD10	CHEK2	CLTCL1	COMT	CRKL	DDT	DEPDC5	DGCR14	DGCR2	DGCR6L	DGCR6	DGCR8	DRG1	EIF4ENIF1	FBXO7	GAS2L1	GATSL3	GNB1L	HIRA	HPS4	HSCB	KLHL22	LIMK2	LZTR1	MAPK11	MAPK12	MAPK1	MED15	MICAL3	MIF	MORC2	MRPL40	MTMR3	MTP18	NF2
Module 10	ADAMTS14	ADAMTS4	ADAMTSL1	AFAP1	AK5	ARSB	ARSI	C13orf33	C1QTNF3	C3orf64	C7orf10	CCDC102B	CERCAM	CLEC2B	CMTM3	CNN2	COL10A1	COL12A1	COL5A3	COL6A1	COL6A2	COL6A6	COLEC12	CORIN	CREB3L1	CSGALNACT2	CTSK	CYP26A1	DLC1	DRP2	ECM1	EDIL3	EHD2	ENPEP	ENPP1	EPYC	ETV1	FAM155A	FAM38B	FGF14	FGF1	FIBIN	FMO1	GALNT10	GEM	GPR176	GPR1	GPR68	GREM1
Module 11	AGRN	AGTRAP	AKR7A2	APITD1	ATPIF1	AURKAIP1	B3GALT6	C1orf128	C1orf144	C1orf151	C1orf159	C1orf172	C1orf174	C1orf86	CAMTA1	CAPZB	CDC42	CDK11A	CDK11B	CPSF3L	CTNNBIP1	DDOST	DFFA	DFFB	DNAJC11	DVL1	ENO1	FAM54B	FBXO6	FUCA1	GALE	GLTPD1	GNB1	GPATCH3	GPN2	HMGCL	HSPC157	ICMT	KIAA0562	KIAA2013	KLHL21	LDLRAP1	LOC148413	LRRC47	LYPLA2P1	LYPLA2	LZIC	MECR	MIB2
Module 12	ANP32E	ANUBL1	APH1A	ARHGAP19	ARNT	BMS1	C10orf12	C10orf25	C10orf28	C10orf2	C10orf4	C10orf76	C1orf51	C1orf56	C1orf77	C2CD4D	CDC42SE1	CHUK	CSTF2T	CUTC	DDX21	DDX50	EIF3A	ENSA	ERCC6	ERLIN1	FAM178A	FAM21B	FAM21C	FAM63A	GABPB2	GOLPH3L	HERC4	HNRNPF	HNRNPH3	IDE	IPMK	LASS2	LCOR	LYSMD1	MAPK8	2016-03-08	MCL1	MGEA5	MORN4	MRPL9	NCOA4	NOC3L	NOLC1
Module 13	ABCC6P2	ABCC6	ACAN	ACSS1	ADAMTS16	ADAMTS17	ADRA2A	AGR2	AMBP	BFSP1	BTG1	C20orf56	C2orf72	C3orf52	C5	CEBPA	CEL	CHPT1	CHST13	CHST9	CLPS	CPA1	CPA2	CTNND2	DLK1	DLL1	DNASE1	DPEP1	DUSP9	EGFLAM	FAM46C	FGFR4	FOXA2	GATM	GCOM1	GFRA3	GLT1D1	GRB14	GSTA1	HEYL	HNF1A	HRASLS5	IGFALS	IL22RA1	ITIH2	KIAA0802	KIRREL2	LOC643719	LOC730101
Module 14	ANLN	ARHGAP11A	ASPM	AURKA	BUB1B	BUB1	C15orf23	C1orf112	C9orf100	CASC5	CCNF	CDC20	CDCA3	CENPA	CENPE	CENPF	CENPI	CENPL	CEP55	CKAP2L	DEPDC1	DSN1	DTL	E2F1	E2F8	ECT2	ERCC6L	ESPL1	EXO1	FAM54A	FAM72A	FAM72B	FAM72D	FAM83D	FANCD2	FANCG	FOXM1	GAS2L3	GPR19	GPSM2	GTSE1	HJURP	INCENP	INTS7	IQGAP3	KIAA1524	KIF11	KIF14	KIF15
Module 15	AGAP4	AGAP5	AGAP6	AGAP8	ALS2CR8	ANKZF1	ATP6AP1L	AVIL	BDP1	BMS1P4	BMS1P5	BTAF1	BZRAP1	C2orf63	C3orf47	C7orf54	CCDC14	CCDC76	CELF6	CG030	CHD2	CLCN6	CLK1	DDX12	DNHD1	FLJ10213	FLJ13197	FNBP4	GCFC1	GOLGA6L5	GUSBP3	IFT172	ITIH4	KCNAB3	KIAA0495	KIAA0907	KIAA1683	KLHL31	KLRA1	LOC100130557	LOC100132247	LOC100132287	LOC100133331	LOC100170939	LOC100190986	LOC100271836	LOC283314	LOC399744	LOC440944
Module 16	ALX3	APBA2	ATXN7L3	BEND5	BMF	CBX1	CDH24	CDKN1C	CLCN4	COL2A1	CUX2	CYP26B1	DACT2	DOCK1	DTX1	DUSP15	EFS	ELOVL2	ERC2	ETNK2	EVC2	EYA1	FAM119A	FAM125B	FAM171A2	FBXO10	FGD1	FNDC5	FRMD4A	FZD2	FZD7	GDF1	GJC1	GLT25D2	GPC2	GPR133	HIF3A	HMGA2	HSPC159	IGF2BP1	IGLON5	ITM2C	KCNA6	KCNIP1	KIAA1467	LASS1	LOC100190938	LOC645166	LOC654342
Module 17	ACO1	AK3	AKR1B1	APTX	BAG1	C9orf123	C9orf23	C9orf25	C9orf46	C9orf82	CBWD1	CBWD6	CCDC107	CDC37L1	CDKN2A	CDKN2BAS	CHCHD3	CHMP5	CLTA	CNTLN	CREB3	DCAF10	DCAF12	DCTN3	DENND4C	DNAJA1	ERMP1	EXOSC3	GALT	GBA2	GRHPR	HAUS6	HINT2	IFT74	KDM4C	KIAA0020	KIAA1432	KIAA1539	KIAA1797	KIAA2026	KLHL9	MCART1	MSMP	MTAP	NFIB	NFX1	NOL6	NUDT2	PIGO
Module 18	AMOTL2	ARC	ATF3	AVPI1	BCL11B	BHLHE40	BTG2	CDC42EP2	CDR1	CHAD	CNN1	CSRNP1	CTGF	CYR61	DNAJB4	DUSP1	DUSP2	DUSP5	EDN1	EGR1	EGR3	ETV3	FAM167B	FOSB	FOSL2	FOS	FOXE1	FOXN3	FRY	GADD45B	HBA1	HBA2	HBB	HBEGF	HSPB8	IER2	IER3	INPP5F	ITPRIP	JUNB	JUN	KIAA0427	KIF13B	KIF21B	KLF10	KLF4	KLF6	KLF7	KLF9
Module 19	ACSL1	APOL3	APOL6	ARHGAP18	BATF2	BTN3A1	BTN3A2	BTN3A3	C2	CARD16	CASP1	CASP4	CD274	CD40	CD74	CECR1	CFB	CIITA	CXCL10	CXCL11	CXCL17	CYB5R4	EBI3	ELL2	ETV7	FAM105A	GBP1	GBP2	GBP4	GGTA1	GNB4	HCG26	HCP5	HEXB	HLA-A	HLA-B	HLA-C	HLA-DMA	HLA-DMB	HLA-DOA	HLA-DOB	HLA-DPA1	HLA-DPB1	HLA-DQA1	HLA-DQA2	HLA-DQB1	HLA-DRA	HLA-DRB1	HLA-DRB5
Module 20	ACAP1	AIM2	ANKRD58	C16orf54	CCL5	CD200R1	CD247	CD27	CD28	CD2	CD38	CD3D	CD3E	CD3G	CD72	CD7	CD8A	CD96	CLIC2	CST7	CTLA4	CTSW	CXCL13	CXCL9	CXCR2P1	CXCR3	CXCR6	EOMES	FOXP3	GBP5	GM2A	GPR171	GVIN1	GZMA	GZMH	GZMK	HCLS1	HMOX1	HSPA7	ICOS	IL2RB	IL2RG	INPP5D	ITK	KCNAB2	KLRB1	KLRD1	KLRK1	LAG3
Module 21	ABCA11P	ACOX3	ADD1	ANAPC4	ATP5I	BOD1L	C4orf10	C4orf23	C4orf42	C4orf52	CCDC149	CNO	CPEB2	CRIPAK	CTBP1	D4S234E	DCAF16	DGKQ	DHX15	DPY19L2	FAM193A	FAM200B	FAM53A	FBXL5	FGFRL1	FLJ39653	GAK	GPR125	GRK4	GRPEL1	HAUS3	HTT	KIAA0232	KIAA1530	KLHL5	LCORL	LETM1	LOC348926	LOC93622	LYAR	MAEA	MAN2B2	MED28	MFSD10	MRFAP1L1	MRFAP1	NAT8L	NOP14	PACRGL
Module 22	ABHD14A	ANKRD28	APEH	ARF4	ARL6IP5	ARL8B	ATG7	BRPF1	C3orf19	C3orf31	C3orf38	C3orf71	C3orf75	CAPN7	CCDC12	CCDC51	CCDC71	CMTM7	CMTM8	CRBN	CRELD1	CYB561D2	DALRD3	EAF1	ETHE1	EXOSC7	GMPPB	HIGD1A	HYAL2	HYAL3	IFRD2	IL17RC	KCTD6	MAPKAPK3	MKRN2	MON1A	MRPS25	NDUFAF3	NME6	NPRL2	NR2C2	NT5DC2	P4HTM	PDHB	PSMD6	RAB5A	RAD18	RAF1	RHOA
Module 23	ACVR1	AIFM2	ARSD	ASMTL	CA5BP	CA5B	CASK	CD99	CDKL5	CTDP1	CTPS2	CXorf23	DCAF17	DHRSX	DYNC1I2	EIF1AX	EIF2S3	FAM171B	FANCB	FASTKD1	FUNDC1	GEMIN8	GORASP2	GYG2	HAT1	HCCS	HDHD1A	HIBCH	INPP1	ITGAV	KDM6A	KLHL15	MBTPS2	METTL8	MFSD6	MOSPD2	MSL3	NAB1	NFATC1	NRG4	OFD1	OGDHL	ORMDL1	OSGEPL1	PDK1	PHKA2	PIGA	PLCXD1	PMS1
Module 24	ALG5	ALKBH7	AMZ2	ATP5G1	ATP5H	B4GALT3	BRP44	C17orf106	C17orf58	C17orf95	C19orf70	C1orf156	CACYBP	CCT3	CLPP	COMMD6	CRB3	DEDD	DHRS12	DLEU1	EBPL	EIF1	ESD	EXOSC8	FAM100B	FLAD1	GALK1	GTF3A	HN1	HSD17B7	ICT1	ILF2	MIF4GD	MRP63	MRPL27	MRPL38	MRPS14	MRPS23	MRPS7	MTIF3	N6AMT2	NDUFA11	NDUFA7	NIT1	NME1	NME2P1	NME2	NT5C	PFDN2
Module 25	ABHD12	ANKRD5	ATRN	B4GALT5	BLCAP	BTBD3	C20orf108	C20orf194	C20orf196	C20orf27	C20orf3	C20orf72	C20orf94	CCNB3	COL24A1	CRNKL1	CSNK2A1P	CSNK2A1	CSRP2BP	DDRGK1	DTX4	ENTPD6	EPB41L1	ESF1	FASTKD5	FITM2	FKBP1A	GPR158	GZF1	IDH3B	ITPA	KIF16B	LOC339524	LOC387646	MAGEA11	MAVS	MCM8	MRPS26	MS4A15	NCOA3	NOP56	NR1I2	NRSN2	NSFL1C	PANK2	PLCB1	PLEKHA7	POLR3F	PPP1R3D
Module 26	ACP5	ADAM8	ADCY7	ADRB2	AKNA	ANKRD44	ARHGAP25	ARRB1	BATF	BCL2A1	BLNK	CACNA2D4	CCDC88B	CCL19	CCR7	CD44	CD5	CLEC5A	COTL1	CSF1	CTSA	CTSH	CX3CR1	CYLD	DAPP1	FAIM3	FCGBP	FGR	GAPT	GBGT1	GFI1	GPR82	GRN	HAMP	HNMT	HPGDS	HVCN1	IGSF21	IL1RN	KYNU	LACTB	LAT	LCP1	LILRA2	LMO2	LPAR5	LRRC33	LYN	MIAT
Module 27	ABHD1	AMT	ARAP2	ATP8A1	C11orf71	C17orf67	C1orf186	C21orf122	C6orf147	CA9	CGREF1	CPLX1	CPNE7	DGKE	DLK2	DSEL	FBXO4	FLJ39582	GLS2	GNPDA2	GUF1	HPDL	IDUA	ITPRIPL1	KCNIP4	KHDC1	KLF3	LEKR1	LOC100130522	LOC100130581	LOC100130872	LOC100133991	LOC100272217	LOC100287227	LOC100289341	LOC100302401	LOC100303728	LOC144486	LOC220930	LOC338758	MAGI2	MC4R	MYL5	NBR2	NT5M	PCDHGA9	PDE6B	PDS5A	PGM2
Module 28	AIF1L	AJAP1	ANK1	ARHGAP20	ARHGAP28	ARL13B	BNC2	BRSK2	C1orf70	C3orf58	C9orf3	CACNA1G	CCDC85A	CD34	CHRDL1	CLDN15	CPE	CRB2	CRLS1	CST1	DAAM1	DENND1A	DHFRL1	DPP6	DUSP8	EFEMP2	EMILIN3	EPHA3	FAM26E	FAM70A	FMNL2	FOXF2	FST	GABRB2	GATA6	GLS	GPR126	IRX6	KCNQ5	KMO	LAYN	LOC440173	LOC554202	LRRC4C	LRRN4	MCTP2	MFAP5	MMP23B	NSUN3
Module 29	ACTR2	AFTPH	APLF	ASB3	B3GNT2	C2orf3	C2orf42	C2orf65	C2orf68	C2orf74	C2orf86	CALM2	CCDC142	CCDC75	CEP68	CRIPT	DCTN1	EHBP1	EIF2AK3	EPCAM	ERLEC1	ETAA1	EXOC6B	FAM136A	FAM161A	FANCL	FKBP1B	FOXN2	GFPT1	GMCL1	IMMT	KCMF1	KCTD7	KDM3A	LOC284441	LOC285074	MEIS1	MEMO1	MOGS	MPHOSPH10	MRPL19	MTIF2	PAIP2B	PCYOX1	PEX13	PIGF	PNPT1	PPP3R1	PSME4
Module 30	ACE	ADCY4	AGR3	ALOX12	AMPH	ANKRD35	C4orf34	C9orf152	CCDC160	CD46	CD55	CHAC1	CLDN10	COL22A1	CPNE2	CYP2B7P1	CYP4B1	CYS1	DCHS2	DKFZp686O24166	EIF4E3	ENTPD3	FOXB1	FRMD8	FZD4	GALNT4	GPR27	HECW1	HESRG	HLA-L	HMGCS2	HOMER2	IL20RA	IL7	IPCEF1	ITGA9	KBTBD12	KIAA1324	L3MBTL4	LEMD1	LOC642587	LRIG1	LYPD6B	MATN2	MB	METTL7B	MGLL	NEURL3	OR1N1
Module 31	ADPRHL2	AKIRIN1	BARX2	BCL2L10	BMP8B	C1orf109	C1orf113	C1orf216	C1orf50	C9orf85	CAP1	CCDC23	CDCA8	CITED4	CRABP1	CTPS	DEM1	DUSP11	EBNA1BP2	EIF2C1	EIF2C4	FAM108B1	FAM122A	FXN	FZD9	GABRG3	GNB5	GNL2	HOXA2	HOXA3	HOXA4	HOXA5	KIAA0319L	KIAA0754	LOC389493	LSM10	MACF1	MEAF6	MRPS15	MYCBP	MYCL1	NCDN	NDUFS5	NFYC	PABPC4	PPCS	PPIE	PPIH	PPT1
Module 32	ACP1	ACTR1B	ADAM17	ADI1	ALG10B	ALG10	AMN1	ANKRD23	ANKRD36B	ANKRD36	ATL2	BICD1	C12orf35	C2orf15	C2orf43	C2orf55	C2orf64	CAPRIN2	CCDC91	CHST10	CIAO1	CNNM3	COL9A1	CPSF3	DDX11	DDX1	DNAJB1	DNM1L	E2F6	EIF5B	ERGIC2	FAHD2B	FAM60A	FGD4	HNRPLL	INPP4A	IPO8	KIAA1310	LAPTM4A	LIPT1	LMAN2L	LOC285359	LONRF2	MAP4K3	MBOAT2	MITD1	MRPL30	NOL10	NRBP1
Module 33	ANO9	AP2A2	API5	ARFIP2	BDNFOS	BET1L	BTBD10	C11orf17	C11orf35	C11orf58	CARS	CCDC34	CD151	CD81	COPB1	CTSD	CYP2R1	DEAF1	DENND5A	EPS8L2	FAM160A2	FANCF	FAR1	FXC1	HTATIP2	ILK	LGR4	LIN7C	LRDD	METT5D1	MOB2	NAP1L4	NUCB2	NUP98	PDDC1	PGAP2	PHLDA2	PHRF1	PKP3	PNPLA2	PRMT3	PSMA1	RIC8A	RRAS2	RRM1	RRP8	SBF2	SERGEF	SIRT3
Module 34	ABHD2	ACTB	ACVRL1	ADAMTSL3	ADAMTSL5	AKAP13	APBB2	APLNR	AVPR1A	C1R	C1S	CCL11	CD248	CD93	CHSY1	CNTNAP1	COL15A1	COL4A1	COL4A2	DIP2C	DRAM1	DSE	DYSF	FAM180A	FAM38A	FBLIM1	FERMT2	GGT5	GPR116	GPR4	HLX	HRH2	HSPG2	IGF1	ITGB1	LAMA4	LGALS1	LRP1	MAPRE2	MARCKS	MFRP	MPRIP	NALCN	NBL1	NT5E	PCDH12	PCDH7	PDLIM2	PDZRN3
Module 35	ADNP2	ARHGEF11	ASH1L	BAT2L2	C11orf75	C15orf48	C9orf89	C9orf95	CBR1	CBR3	CD59	CDRT4	CLK2P	CLK2	CSTB	DENND4B	EFNA1	FAM115A	FTH1	GATAD2B	GLCCI1	GON4L	GTF2IP1	GTF2I	HIP1	IFNGR2	INTS3	KDM4B	LMTK2	LOC150381	LOC200030	LOC541471	LOC650623	MED12L	MLL3	MLL5	MYST4	NBPF10	NBPF14	NBPF9	NCRNA00152	NEDD4L	NINJ1	OSTF1	PHF8	PHLPP1	POM121C	POM121	PTPRS
Module 36	ACTR8	ACVR2B	APPL1	ARIH2	ATRIP	BAP1	C3orf23	CCDC66	CLASP2	CNOT10	CTNNB1	DCP1A	DHX30	DYNC1LI1	EPM2AIP1	EXOG	FAM116A	GLT8D1	GNL3	GOLGA4	GPD1L	IP6K1	KIAA1143	KLHL18	LARS2	LIMD1	LOC100128640	MLH1	NCKIPSD	NEK4	NISCH	NR1D2	OXSR1	PBRM1	PDCD6IP	PDE12	PRKAR2A	PTPN23	QRICH1	RAD54L2	RBM15B	RFT1	RNF123	SACM1L	SCAP	SETD2	SLMAP	SMARCC1	SNRK
Module 37	ADORA1	ADRA2C	C20orf185	CADM3	CCT2	CDK18	CNOT2	CTAGE5	DNM3	EIF4EBP1	FBXO44	FRS2	GALNTL4	GOLT1A	GRM2	HRAS	KCNB1	KCNMB4	KIF21A	KISS1R	KLRG2	LIME1	LOC158376	LOC388796	MAP1LC3A	MDM1	NUP107	OXTR	PDZK1	PIP5KL1	PITX1	PLEKHA6	PRSS33	PTDSS2	RAB19	RAB21	RAB26	RAB39B	RAB3IP	RAB6B	RAP1B	RAPGEF3	RASGRP4	RASSF7	RBM24	RNH1	SERPINA5	SIGIRR	SLC13A2
Module 38	ARMC10	ASL	ATG4A	BAZ1B	BCAP29	BET1	C7orf42	C7orf60	CAPZA2	CBLL1	CCT6P1	COG5	COL4A5	CRCP	DLD	DNAJB9	DNAJC2	DUS4L	EIF4H	FAM185A	FAM200A	GUSB	HBP1	IFRD1	ING3	IRS4	LOC401397	LOC493754	NDUFA5	NUP62CL	ORC5L	PCDHGA5	PHTF2	PL-5283	PMPCB	PNPLA8	PPP1R9B	PRPS1	PSMC2	PSMD10	PTPN12	PUS7	RABGEF1	RBM41	RINT1	RSBN1L	SBDSP1	SBDS	ST7
Module 39	ABCA1	ABCG1	ACAP3	AHDC1	ALG2	ARHGEF10L	ARHGEF16	ARID1A	ATP6V1G1	AUH	BSPRY	C19orf26	C1orf170	C9orf156	C9orf21	C9orf30	C9orf40	C9orf80	CDC26	CENPP	CTNNAL1	ECE1	EIF4G3	EPHB2	ERP44	FAM120AOS	FOXD1	GNG10	GOLM1	GPR3	HABP4	HDHD3	HIATL2	HP1BP3	HSDL2	ISCA1P1	ISCA1	KLHL17	LOC100129034	MAP3K6	MEGF6	METTL12	MRPL50	NANS	NEK6	NIPSNAP3A	PHACTR4	PLEKHN1	POLE3
Module 40	AADAC	ACCN1	AHNAK2	AHNAK	ALS2CL	ANGPT1	ATP10A	BAIAP2	C13orf15	C17orf91	C8orf31	CA2	CDH13	CES2	CLIC3	EPHB3	EPPK1	EVPL	FLNA	FSCN2	GPR87	HS6ST3	HYAL1	ITGB4	KCNK1	KDELR3	KIAA1875	KRT6A	KRT6B	LOC400931	LYNX1	LYPD2	MUC16	MXD4	MYH14	MYH9	NCS1	NET1	PCDH9	PKD1L1	PKD1L2	PLCD3	PLEC	PLEKHA4	PLEKHG3	RARA	RASAL1	RRAD	SGCG
Module 41	ABCB10	ACBD3	AHCTF1	ANGEL2	ARID4B	C1orf107	C1orf55	C1orf58	C1orf69	CABC1	CAMSAP1L1	CDC42BPA	CDC73	CHML	CNST	DSTYK	EGLN1	EPRS	EXOC8	FAM50B	FBXO28	FLVCR1	GPATCH2	HEATR1	HNRNPU	IARS2	IPO9	IRF2BP2	KCTD3	KIAA1804	KLHL12	LIN9	LPGAT1	MAPKAPK2	MIA3	MTR	NEK7	NUCKS1	NUP133	NVL	PARP1	PCNXL2	PFKFB2	PGBD2	PPP1R15B	RAB3GAP2	RBBP5	RCOR3	RPS6KC1
Module 42	ADRBK1	ALDH3B1	ANKRD13D	ARAP1	ATG2A	BCL2L2	C14orf119	C14orf21	CABP4	CAPN1	CBLN3	CDC42BPG	CHKA	CHMP4A	CPSF7	CPT1A	DAD1	DCAF11	DHRS1	DKFZp761E198	EHBP1L1	EHD1	EML3	FAM158A	HOMEZ	IGHMBP2	INPPL1	IPO4	KDM2A	KHNYN	KLC2	LRP5	LRRK1	MARK2	MDP1	MRPL52	MTL5	NAA40	NEDD8	NGDN	NRL	NUMA1	NXF1	PACS1	PITPNM1	PLCB3	PSMB5	RABGGTA	RBM14
Module 43	ADAMTS9	AOAH	ATP10D	CACNA2D3	CADM1	CAPN6	CYTL1	DBC1	DISC1	EDN3	ELK3	EPHA4	FAM101B	FAR2	FOXF1	FRMD6	FSTL4	GABRR1	GALNTL1	GALNTL2	GATA3	GFRA1	GIPC3	IFFO2	IL17RD	KIAA1024	KIAA1210	KITLG	KLHL13	KRT86	MAPK10	MOXD1	MYO7B	NAV1	PAPPA2	PAQR8	PCDHGB2	PCOLCE	PCSK5	PLA2G4F	PRRX1	RASGEF1C	RD3	RET	ROBO2	RSPO4	SEMA6A	2016-09-06	SERTAD4
Module 44	ANXA6	B3GNT9	BRAF	C1orf198	C7orf49	CASP2	CHST14	CLIP2	CNOT4	CNPY4	CSPG4	CYTH3	DBN1	DKK3	DLL4	EPHB4	FBLN1	FKBP10	FSCN1	GALNT2	GCC1	GNA12	GRASP	KIAA1147	LEPREL2	LIMK1	LIMS2	LUC7L2	LUZP6	MCAM	METTL2B	MFAP2	MFAP4	MKLN1	MKRN1	MXRA8	NUP205	OPRL1	ORAI2	PDLIM7	PREX1	RASL12	RBM28	RNF24	RTN4	SC65	SDK1	SLC37A3	ST3GAL2
Module 45	AGAP1	AK2	ANO7	ASB1	ATG4B	BSDC1	C1orf212	CAPN10	COPS8	CST2	CST5	DGKD	DNAJC8	DUSP28	EIF3I	EVI5	FAM76A	FARP2	GLMN	HDAC1	HDAC4	HDLBP	IGFBP6	ING5	KIAA1522	KPNA6	LOC728323	LRRFIP1	MED18	MLPH	MTERFD2	NDUFA10	PASK	PEF1	PER2	PHC2	PPP1R7	PPP1R8	PTP4A2	RAB17	RBBP4	RNF19B	RNPEPL1	RPA2	RPAP2	S100PBP	SCLY	2016-09-02	SNRNP40
Module 46	ADRA1B	ALDH3B2	B3GNT3	C10orf116	C10orf54	C15orf52	C1orf116	C2CD2L	CA13	DGKA	EMP1	EPHX3	FGD3	FGFBP1	FUT3	GDPD3	GJB3	GJB5	GPRC5A	KRT19	KRT7	KRT80	LENG9	LMNA	LOC121838	MALL	MST1R	MUC5B	MYEOV	OXGR1	PAEP	PERP	PLXNB3	PPAP2C	PPL	PROM2	PRR15	PRRX2	PRSS27	PTGER2	PTK6	PTPRH	PTPRR	PVRL4	RAB25	RASD2	REEP6	RHOF	RUNX3
Module 47	ADCY6	AMY2B	ASB16	BBS1	C17orf57	C1orf204	C1orf63	CATSPER2	CHIC1	CHKB-CPT1B	CNKSR1	CPT1B	D2HGDH	DCAF8	ECHDC2	FAM156A	FBXO41	FCHSD1	GOLGA6L10	GOLGA6L9	GPR75	LENG8	LOC100130987	LOC100272146	LOC100288778	LOC388152	LOC729799	LOC80154	LPIN3	LRRC37A3	MAPKBP1	MAT2A	NBEAL2	NCRNA00085	NCRNA00182	NEAT1	OGT	PLAC4	POLN	PPIP5K1	RAD9A	RBM12B	RNPC3	RPS10P7	RRP7B	SEC31B	SFRS5	SNRNP70	SPTBN5
Module 48	ACCS	AGER	AHSA2	ATG16L2	C1orf104	C1orf213	C9orf45	CCNL2	CDK3	CROCCL1	CROCCL2	CROCC	DMTF1	DNAH1	EGFL8	FLJ45340	GIGYF1	GOLGA2B	GOLGA8A	GOLGA8B	HERC2P2	L3MBTL	LOC100128842	LOC149134	LOC150776	LOC338799	LOC349114	LOC646471	LY6G5B	MASP2	MDM4	NCRNA00174	NCRNA00201	NKTR	NPHP3	NSUN5P1	NSUN5P2	PILRB	PLXNB1	PMS2L3	PVRIG	QRICH2	RBM5	RBM6	SEPT7P2	SLC25A27	SPDYE5	SPDYE6	SPDYE8P
Module 49	ADAL	ADAM10	AP4E1	ARPP19	BAHD1	BNIP2	C15orf56	CATSPER2P1	CHP	CLPX	COPS2	CSNK1G1	DENND4A	DIS3L	DNAJC17	DPP8	DTWD1	EID1	FAM63B	FAM82A2	GALK2	GANC	GRINL1A	HAUS2	HERC1	IVD	KIAA1370	LCMT2	LEO1	LPCAT4	LRRC57	MAP2K1	MYO1E	MYO9A	NARG2	NDUFAF1	PAK6	PARP16	PDCD7	PDIA3P	PDIA3	PIAS1	RFX7	RNF111	RPAP1	RPUSD2	RSL24D1	SECISBP2L	SLC24A1
Module 50	ALDOC	APOA1	ARHGAP23	C17orf108	C17orf63	C17orf96	CACNB1	CCT6B	CISD3	CWC25	DHRS13	ERAL1	FLOT2	FOXN1	GUCY1B2	IFT20	KIAA0100	LASP1	LIG3	MLLT6	MRPL45	MYO18A	NEK8	NLE1	NLK	PCGF2	PHF12	PIGS	PIP4K2B	POLDIP2	PROCA1	PSMB3	RAB34	RAD51L3	RFFL	RPL19	RPL23A	RPL23	SARM1	SDF2	SGK494	SH3TC2	SLC46A1	SOCS7	SPAG5	SRCIN1	SUPT6H	TBC1D3B	TBC1D3C
Module 51	ABLIM2	ACSL5	ADAM15	APOL1	APOL2	B4GALT1	C10orf81	C1orf93	C21orf63	CASP7	CEACAM1	DHRS3	EFHD2	FAM20A	FCRL6	FUT2	GABPB1	GAS6	GLIPR2	GRAMD3	HRASLS2	IL17RE	IRF5	KANK1	KCNN4	LGALS9	LOC115110	LRG1	MAPK6	MKRN3	MMEL1	MUC1	MUC20	NTN4	PDE4A	PDZK1IP1	PTPN18	RASGEF1A	RGNEF	RIPK3	RNF39	RORC	SAA1	SAA2	SDC3	SDC4	SECTM1	SERINC2	SGMS1
Module 52	ABAT	ADHFE1	ALG1	ANKS3	ANXA9	ATP6V1C2	BAALC	BIN1	C14orf93	C16orf5	C16orf68	C16orf72	C5orf4	C9orf167	CCBL1	CLCNKB	COL7A1	CORO7	DNAJA3	FAM100A	FAM86A	GAL3ST3	GLIS2	GLYR1	GTF2IRD1	HMOX2	KCNJ12	KLF15	LOC284440	LOC388588	LTBP3	LY6G6C	METTL6	MGRN1	MYT1	NAGPA	NFE2	NMRAL1	NTF4	PAX8	PCNXL3	PION	PLA2G16	PMM2	PSD4	RASSF10	ROGDI	SLC9A5	SRCRB4D
Module 53	ALDH1L1	ARPM1	ATG5	B3GNT1	BEND3	C1orf183	C6orf203	CACNB4	CCDC152	CD24	CDC40	CDKL2	CDO1	CENPW	DAND5	DPPA4	DSC1	EPHA7	FBXO21	FIG4	GCK	GRIK2	HACE1	HDDC2	HEY2	HINT3	IL13RA2	IL6R	IQGAP2	KCNQ4	KIAA1462	LGALS7B	LGALS7	LIN28B	LOC100126784	LOXL3	LRCH2	MAGEC1	MRAP2	NCKAP5	NKX6-1	NLGN3	OTOF	PAQR5	PARK2	PDE8B	PLA2G4A	PPP1R14C	PREP
Module 54	ABCC5	ABCF3	AP2M1	ATP13A3	B3GALNT1	C3orf21	C3orf33	C3orf34	CLCN2	COMMD2	DHX36	DLG1	DNAJB11	DVL3	EHHADH	EIF2B5	EIF4G1	FAM131A	FBXO45	FYTTD1	GFM1	GMPS	GYG1	HPS3	KIAA0226	KPNA4	LMLN	LOC220729	LOC646214	LRCH3	LSG1	MAGEF1	MCCC1	MLF1	NCBP2	NMD3	OPA1	PAK2	PFN2	PIGX	PSMD2	RNF13	RNF168	RPN1	RSRC1	SDHAP1	SDHAP2	SELT	SENP5
Module 55	ABCA2	ABL1	ASB6	BAT2L1	BRD3	C9orf163	C9orf78	C9orf7	CAMSAP1	CIZ1	CRAT	DAB2IP	DDX31	EXD3	FAM102A	FAM129B	FAM73B	FUBP3	GARNL3	GLE1	GOLGA2	GPR107	GTF3C4	INPP5E	KIAA0649	LRRC8A	LRSAM1	MED22	NCRNA00094	NELF	NOXA1	NUP188	NUP214	ODF2	POMT1	RALGPS1	RAPGEF1	REXO4	RNF208	SEC16A	SETX	SET	SLC27A4	SNAPC4	SPTAN1	STXBP1	SURF4	SURF6	TBC1D13
Module 56	ADK	ANAPC16	ASCC1	C6orf48	CCNG1	CHCHD1	CISD1	CLEC2D	EEF1G	EIF2A	EIF4B	FBXO48	GHITM	GLTSCR2	GNB2L1	HNRNPA1L2	HNRNPA1	IGBP1	LETMD1	LTA4H	MGC16275	MRPS16	NAP1L1	NCRNA00219	NPM1	PCBD1	PPA1	PPIF	RBMX	RPL10	RPL11	RPL12	RPL13A	RPL18A	RPL18	RPL22	RPL28	RPS11	RPS19	RPS24	RPS27	RPS2	RPS4X	RPS9	SAR1A	SH3YL1	SLC25A16	SNHG6	SNHG7
Module 57	ADAM12	ADAMTS12	ADAMTS2	ALDH1A3	ALPK2	BGN	C1QTNF6	CCDC80	CHSY3	CILP2	COL16A1	COL1A1	COL1A2	COL3A1	COL5A1	COL5A2	COL6A3	COL8A1	COPZ2	CRISPLD2	FAP	FN1	FNDC1	GALNT5	GFPT2	GLIPR1	HEPH	INHBA	ITGA5	KCNE4	KIF26B	LATS2	LOXL1	LOX	LUM	MEIS3	MMP14	MMP2	MSC	MXRA5	NUAK1	PCDHGA12	RAB31	SEMA3D	2016-09-11	SH3PXD2A	SLC12A8	SPARC	SSC5D
Module 58	AGPAT4	ARL10	ARNT2	ATP8B2	BACH2	C10orf82	C11orf95	C17orf76	CBX2	CCDC88A	CCNJ	CEP170	CHD6	DDX25	DENND2A	DNMT3A	EFR3B	FAM84A	FRAS1	FXYD6	GATSL2	GPSM1	IGF1R	KCNIP3	KIAA1549	KIAA1958	KLHL23	KSR1	MPDZ	MSI1	MURC	PLCG1	RCOR2	RHOBTB1	RNF157	SBK1	SGSM1	SLC4A8	SMO	SOX11	SULT1C4	TCF4	TET1	TET3	TMEFF1	TUBB2A	TUBB2B	TUB	WSB1
Module 59	AGFG2	ALKBH4	ANKIB1	AP4M1	ARHGEF35	ARHGEF5	ARPC1A	BAIAP2L1	BPGM	C7orf43	C7orf64	CCDC132	CLDN12	CPSF4	CTAGE4	CTAGE9	DTX2	FAM133B	GATAD1	GNB2	GRHL1	GSTK1	GTPBP10	IMMP2L	JHDM1D	KRIT1	LOC100134229	LOC100134713	LOC441294	LOC728640	LRWD1	MEPCE	MOSPD3	MTERF	OR2A4	OR2A7	OR2A9P	PDAP1	PEX1	PLOD3	PMS2L11	PRKAG2	PRKRIP1	PTCD1	SH2B2	SLC12A9	SMURF1	TAF6	TMEM139
Module 60	ANKLE2	ANKRD13A	ATP2A2	BACE2	C12orf23	C12orf49	C12orf52	C21orf130	C21orf33	C21orf56	C21orf57	C21orf67	C21orf70	CCDC92	CHFR	CKAP4	CLIP1	DDX51	ENTPD1	FAM21A	FICD	FMNL3	GIT2	GLTP	GNPTAB	KIAA1033	KIAA1274	MED13L	MERTK	MVK	NDUFV3	NOC4L	NT5DC3	OGFOD2	PLBD2	PPTC7	PTTG1IP	PUS1	PXN	RAB35	RILPL1	SLC15A4	SLC19A1	SLC24A6	SSH1	SUMO3	TAOK3	TMEM120B	TMPRSS3
Module 61	ABT1	ACOT13	C2orf49	C2orf7	C6orf108	C6orf153	CCDC115	CCDC90A	CNPY3	COMTD1	EEF1A1P9	EEF1A1	EEF2	EIF3L	FAM128A	FAM128B	GMNN	GOT1	HIST1H4J	HIST3H2A	HSD17B8	IFI27L2	IMP4	KIAA0114	KLHDC3	KRT10	KRT222	MAD2L1BP	MEA1	MRPL14	MRPL2	MRPL35	MRPS18A	MRS2	MSRB2	NCRNA00116	NOL7	PAK1IP1	POLR1C	PPP2R5D	RBP1	RPL3	SKAP1	SLC35B2	SNHG5	SNHG9	SUCLG1	TBC1D7	TBCC
Module 62	ACOT4	ACTL8	ALAS1	BIRC3	C10orf10	C20orf160	CCL20	CCL2	CD70	CD83	CEBPB	CEBPD	CHI3L2	CST6	CXCL1	CXCL2	CXCL3	CYP24A1	DFNA5	DGAT2	ELF3	FAM71E1	FLJ36031	IDH2	IKBKE	IL4I1	IL8	LOC151174	MAP3K8	MESP2	MYOD1	NAMPT	NCOA7	NFIL3	NFKB2	NFKBIZ	NKX3-1	NMB	NNMT	PTPDC1	RELB	RPP25	SELM	SLC19A3	SLC39A8	SNX10	SOX15	STARD10	TNFAIP3
Module 63	ADAM32	ASH2L	ATP6V1H	BACH1	BAG4	BRF2	CCT8	CDSN	CFI	CHCHD7	DDHD2	DNAJC28	ERLIN2	FAM110B	FGFR1	FNTA	GGH	GUCY1A2	HGSNAT	HOOK3	IMPAD1	ITLN1	LSM1	LYPLA1	MRPL15	MTSS1	N6AMT1	NDST3	NSMAF	PCMTD1	PLAG1	PLAT	PLEKHA2	PPAPDC1B	PROSC	PTH1R	RAB2A	RB1CC1	RNF160	RWDD2B	SCG5	SDCBP	SERPING1	SPOCK3	TCEA1	TFR2	TGS1	TM2D2	TMEM68
Module 64	ABCA9	ABCG2	ABLIM3	AFF3	ANG	ARHGAP6	ATP8B4	C10orf72	C3orf72	CHST7	COX7A1	DOK6	ELTD1	ENPP2	ENPP6	EPS8	FAM19A2	FLRT2	FOXL2	FOXO1	GATA4	GPC6	GPRASP1	GPRASP2	GYPC	HLF	INHA	ITM2A	LAMA2	LDB3	LOC728264	MAF	MCC	MEF2C	MGC16121	MUM1L1	NLGN4X	NOSTRIN	NRIP2	OLFML1	PDE1B	PDE7B	PHACTR3	PID1	PPAPDC3	RAMP2	RFTN2	RNASE4	SCUBE1
Module 65	ACACB	AGT	APBA1	ATP1A1	ATRNL1	AUTS2	C2orf89	C4orf49	CADPS	CCDC48	CIDEB	CNTNAP3	COBLL1	COL14A1	COLEC11	CYB561D1	CYP11A1	CYP46A1	DAGLA	DAPK1	EFCAB4B	ESR2	EXOC3L	FAM19A5	FLJ35024	GLI1	GPR153	GPRIN2	HHIPL1	IGFBP5	IQSEC1	KIAA1614	KLHDC8A	LRRC2	MAP3K9	ME1	NACC2	PCSK6	PDE5A	PITPNM2	PRRT1	PTCH1	PTCH2	RAB11FIP5	RIMS3	RXRA	SARDH	SNPH	STAR
Module 66	ARRB2	AURKB	C17orf103	C17orf107	C17orf44	C17orf49	C17orf59	C17orf61	C17orf81	C1QBP	CAMKK1	CHRNE	CXCL16	DERL2	EIF4A1	EIF5AL1	EIF5A	FAM64A	FAM83G	FLII	GABARAP	GGT6	ITGAE	KRBA2	LOC100128288	LSMD1	MED11	MED31	MIS12	MPDU1	NUP88	OVCA2	PFN1	PLD2	PSMB6	RAI1	RANGRF	RNASEK	RNF135	RNF167	RPAIN	SAT2	SLC25A11	SPAG7	TAX1BP3	TMEM107	TMEM93	TOM1L2	TP53
Module 67	AKR1A1	ARTN	ATP6V0B	B4GALT2	BNIPL	BTF3L4	C1orf123	C1orf210	C1orf83	CACNB3	CCDC24	CPT2	DMAP1	DPH2	EIF2B3	ELOVL1	ERBB3	ERI3	FAF1	FOXJ3	GATSL1	GATS	HECTD3	HSPB11	HYI	IGSF9	IPO13	KDM4A	KIAA0467	KTI12	LRRC42	MAGOH	MED8	MRPL37	MUTYH	PARS2	PRDX1	PRPF38A	PRRT3	PTPRF	RNF220	SLC45A1	SLC6A9	ST3GAL3	STAT6	TMEM125	TMEM53	TOE1	TTC4
Module 68	ABCB6	ACRC	AFAP1L1	AMMECR1	ANKS1B	ATL1	ATP2A1	C8orf84	CA8	CACNA1D	CNKSR2	CNNM1	CORO2B	CPXM1	CRTAC1	DDC	DLGAP3	DOC2B	DUOX1	DUOXA1	ENO3	EPHA1	EPHA6	FAH	FLT4	FRMD5	GLCE	GPR63	ISM2	KIAA1199	KIAA1211	LHX6	NCAM1	NGB	NRXN2	P2RX5	PCP4	PIP4K2C	PIP5K1B	PLIN2	PON3	PYGL	ROBO1	SBK2	SEMA5B	SILV	SLC7A3	ST8SIA4	TDRD9
Module 69	ABI3BP	ACAA2	ASPH	ATP9B	C12orf26	C14orf28	C18orf10	C18orf22	C18orf25	C18orf32	C18orf55	C8orf48	CELF4	CNDP2	CPNE8	CSRP1	CYP39A1	DYM	HDHD2	HSBP1L1	IER3IP1	KATNAL2	KDSR	KIAA1328	KIAA1468	KIAA1632	KLHDC1	LOC134466	LOC400657	LOC647946	LYPD5	MBP	METTL7A	N4BP2L1	PIAS2	PIGN	PIK3C3	RBM43	SESN1	SGCE	SH3BGRL	SMAD2	SOCS6	TCEAL2	TMEM64	TSHZ1	TXNL4A	VPS4B	ZADH2
Module 70	ACOT8	ACTR5	ADA	ASXL1	C20orf111	C20orf112	C20orf117	C20orf118	C20orf134	CBFA2T2	CDK5RAP1	CEP250	DBNDD2	DLGAP4	DNTTIP1	DPM1	IFT52	KIF3B	LOC221442	LOC647979	MANBAL	MOCS3	NCOA5	NCOA6	NEURL2	PARD6B	PCIF1	PHF20	PIGT	PKIG	PLAGL2	POFUT1	PPP4R1L	RBM39	RGS19	RNF114	RPN2	SFRS6	SLC35C2	SNHG11	SYS1-DBNDD2	SYS1	TM9SF4	TMEM189-UBE2V1	TMEM189	TOMM34	TP53RK	TSPYL3	UBE2V1
Module 71	ANAPC1	ANK3	ARHGAP21	B3GALT4	C5orf32	C6orf1	CAPG	CLIC1	CRIP1	CRYL1	CYB5A	CYBA	DHRS7	DUSP23	EIF4EBP3	GPX1	H2AFJ	HS1BP3	HSPB1	KIAA1217	KRTCAP3	LGALS3	MYL12A	MYL12B	NAGK	NPC2	NUDT18	NUDT8	PLCE1	POLD4	POLR1B	PRINS	PRSS36	RAB20	RHOC	S100A13	S100A16	S100A1	S100A5	S100A6	SEC11C	SQSTM1	SYCE1L	TAGLN2	UPP1	USP54	VAMP8	ZDHHC24	ZNF248
Module 72	AATK	ABCA13	ALPK3	AMIGO3	ARHGEF19	ARID3A	ARID3B	ASPG	C11orf24	C12orf34	CCNI2	CD276	CHP2	CLIC6	CSRP2	EFNB1	EGFL7	EPB41L4B	FAM107B	FAM109A	FAM176B	FIGNL2	GPR143	GRIN2D	GRTP1	HIC2	HSPA12A	HSPA2	HSPA4L	IGDCC4	IGF2AS	IGF2	INS-IGF2	KCNH2	KLHDC7A	LOC349196	LRP11	MEG3	MGST1	MYLK4	NOTCH1	OTUD1	PCYOX1L	PYROXD2	RASL10B	RBPMS2	RGS6	SLC15A1	SRC
Module 73	ACSS2	ADRM1	ARFGAP1	ARFRP1	C20orf11	C20orf177	C20orf20	C20orf24	C20orf43	CABLES2	CHMP4B	COMMD7	CSTF1	DIDO1	DNAJC5	DPH3B	EIF2S2	GMEB2	GNAS	GTPBP5	LAMA5	LSM14B	NCRNA00176	NECAB3	NPEPL1	OGFR	OSBPL2	PCMTD2	PDRG1	PPDPF	PRPF6	PXMP4	RAB22A	RAE1	RALY	RTEL1	SAMD10	SLC2A4RG	SNTA1	SOX18	SS18L1	STX16	TAF4	TCFL5	TH1L	TPD52L2	UCKL1	VAPB	YTHDF1
Module 74	AIDA	ANKRD16	ANKRD26	ARL5B	ATP5C1	C10orf18	C20orf29	C20orf30	C20orf46	C20orf54	CDC123	CDS2	CECR7	CENPB	DCLRE1C	DHTKD1	ECHDC3	FAM110A	FAM171A1	FBXO18	GDI2	GTPBP4	HSPA14	IDI2	KIN	LARP4B	LOC149837	MASTL	MKKS	MTPAP	NMT2	NSUN6	NUDT5	OPTN	PDSS1	PFKP	PITRM1	PRKCQ	RBM17	RPP38	SEC61A2	SMOX	SUV39H2	TAF3	TCF15	THNSL1	UPF2	USP6NL	WAC
Module 75	ADAT3	AES	APBA3	ATP5D	BSG	C19orf10	C19orf20	C19orf21	C19orf22	C19orf24	C19orf25	CCDC94	CDC34	CELF5	CHAF1A	CIRBP	FAM108A1	GNG7	GPX4	HDGFRP2	HMG20B	LOC407835	LRPAP1	LSM7	MAP2K2	MIDN	MPND	MRPL54	MUM1	NDUFS7	OAZ1	PALM	PCSK4	PITPNM3	PLEKHJ1	PLIN5	POLR2E	RNF126	RPS15	SF3A2	SGTA	SH3GL1	SIRT6	SLC39A3	STAP2	THOP1	TIMM13	TNFAIP8L1	TYRP1
Module 76	AMH	ANKRD6	ARHGAP26	C11orf93	C8orf79	CDH12	CDKL1	CHST4	CKMT1A	CKMT1B	CPEB3	CRYBG3	DOCK5	EHF	EMILIN2	FAM153A	FAM3B	FAM81A	FRMD3	GPD2	HOMER3	KCNB2	KCNJ2	LMCD1	LOC647309	LOH3CR2A	MYB	MYO5C	MYOF	MYOZ2	NCALD	NEURL1B	NXNL2	PAQR4	PIK3R3	PRSS16	PRUNE2	SLC7A2	SNX31	SNX32	STYK1	TBC1D8	TIAM1	TLN2	TMEM132A	TMEM45B	TNFAIP8	TNFSF15	TNIK
Module 77	ABCA5	AKAP1	APPBP2	C17orf71	C17orf80	CCDC45	CCDC47	CLTC	COIL	COX11	CUEDC1	CYB561	DCAF7	DDX5	DHX40	DYNLL2	FTSJ3	GDPD1	GNA13	HEATR6	INTS2	LOC651250	MAP3K3	MED13	METTL2A	MKS1	MSI2	MTMR4	NOL11	POLG2	PPM1D	PRPSAP1	PRR11	PSMC5	PSMD12	RAD51C	RNFT1	RPS6KB1	SKA2	SMARCD2	SMURF2	STRADA	STXBP4	TEX2	TLK2	TOM1L1	TRIM37	TUBD1	USP32
Module 78	ATP5G2	C12orf10	C20orf199	EEF1B2	EIF3F	GAS5	IMPDH2	NACA	NCRNA00188	PFDN5	QARS	RPL10A	RPL14	RPL15	RPL24	RPL26	RPL27A	RPL29	RPL31	RPL32	RPL34	RPL35A	RPL35	RPL37A	RPL37	RPL38	RPL39	RPL41	RPL5	RPL7A	RPLP1	RPLP2	RPS10	RPS12	RPS13	RPS14	RPS15A	RPS17	RPS18	RPS20	RPS23	RPS25	RPS27A	RPS29	RPS3A	RPS3	RPS6	RPS7	RPS8
Module 79	ATP5J	CCDC120	CCDC22	CLCN5	CNTD1	DMRT3	DSG2	ERAS	FAHD2A	GABPA	GPCPD1	GPKOW	GRIPAP1	GTF2H1	HPS5	KCND1	KLHL35	LDHA	LDHC	LOC729234	MAGIX	MRPL39	MRPS5	NRIP3	OTUD5	PENK	PIM2	PLP2	PPP1R3F	PQBP1	PRAF2	PRICKLE3	SAAL1	SLC14A2	SLC2A12	SLC35A2	SOX30	STAG3	SYCP2	TCP11	TFE3	TIMM17B	TSG101	UEVLD	WDR45	ZFR2	ZIC2	ZIC5	ZNF2
Module 80	C10orf75	C1orf97	C6orf52	CCDC106	CCDC9	CRABP2	EPN1	EPS8L1	ERCC2	FIZ1	FKRP	FUT1	GLTSCR1	GRLF1	KCNC3	KLK10	KLK11	KLK13	KLK14	KLK6	KLK7	KLK8	LIG1	MARK4	MED25	NAT14	NUP62	POLD1	PPP1R12C	PPP1R13L	PRKD2	PRR12	RDH13	RTN2	SAPS1	SCAF1	SPHK2	STRN4	SUV420H2	TMEM86B	U2AF2	VASP	ZNF444	ZNF579	ZNF580	ZNF628	ZNF71	ZNF784	ZNF787
Module 81	AKT3	APOD	APOLD1	C14orf37	C21orf7	CCL18	CCL21	CD209	CFD	CFH	CFP	CITED2	CLEC10A	CLEC3B	CPA3	CR1	CSGALNACT1	DPT	F13A1	FAM162B	FAM46A	FOLR2	GHR	HTRA3	IL3RA	JAM2	KIT	LILRB5	LYVE1	MAN1C1	MARCO	MTUS1	MYLK	NDN	NRP1	PCOLCE2	PI16	PLA2G2A	PROCR	PSD3	RBPMS	RGS5	RHOBTB3	SNTB2	SOCS2	SRPX	ST3GAL4	THSD1	TMEM159
Module 82	ACVR1B	APAF1	APPL2	ATP2B1	ATXN7L3B	C12orf76	CBX5	CCNT1	CDK17	CRY1	CSRNP2	EEA1	FGD6	GXYLT1	HSP90B1	IFT81	LARP4	LOC144438	MTERFD3	NEDD1	NFYB	NR2C1	OSBPL8	PPP1R12A	RIC8B	RNFT2	RPAP3	SCYL2	SENP1	SMARCD1	SPATS2	TCTN2	TDG	TFCP2	TMTC2	TMTC3	TXNRD1	UHRF1BP1L	UNC119B	USP30	VEZT	ZBTB39	ZDHHC17	ZNF10	ZNF140	ZNF268	ZNF26	ZNF605	ZNF740
Module 83	ARL11	ARL4C	B3GNT7	CALHM2	CALHM3	CD163L1	CSTA	DCDC2	DDB2	EGLN3	EMR1	F8	FDXR	GJA5	GPR141	GPX3	HSD17B1	ITIH5	KAAG1	KCNK13	KCNK9	LOC100286793	LOC339535	LOC388692	LOC728855	LOC728875	MOBKL1B	MTCP1	MTHFD2	NPTN	PCDHA11	PCDHA12	PCDHGB3	PCDHGB4	PCDHGB5	PCDHGB6	PCDHGB7	PCDHGC3	PYY	SFTPB	SGPL1	SLC11A2	SLC28A3	SLC4A5	SOHLH2	ST8SIA5	TMEM171	TNFRSF10C	XAGE2
Module 84	ABCA7	ACCN3	C19orf23	C19orf36	C9orf172	CARD9	CCR10	CYP2E1	DACH2	ELMO3	FAM182B	FAM95B1	FBF1	FBXL8	FLJ35390	FLJ45445	HSF4	IPW	KCNT1	LOC100133161	LOC619207	LOC728613	LOC90784	LOC92973	NCRNA00183	NEIL1	NOL3	P2RY11	PAR-SN	PLCD4	PLEKHG4	PPAN-P2RY11	RABL2A	RASA4P	RASA4	SDHAP3	SLC17A9	SLC26A6	SLC6A16	SNORD116-28	SNORD116-4	SNRPN	SNURF	SYTL1	TBX6	TCAM1P	TMEM143	TRADD	XIST
Module 85	ADSL	ANKRD54	ATF4	CARD10	CBX6	CBX7	CBY1	CCDC157	CSNK1E	DDX17	DNAL4	DUSP18	EIF3D	EWSR1	FOXRED2	GCAT	GGA1	GTPBP1	H1F0	HMGXB4	IFT27	INPP5J	JOSD1	LOC284900	LOC400927	LOC646851	MCM5	MICALL1	MPST	NOL12	NPTXR	OSBP2	PDGFB	PDXP	PES1	PICK1	PLA2G6	POLR2F	RPS19BP1	SFI1	SH3BP1	SLC35E4	SMTN	SUN2	TMEM184B	TOMM22	TRIOBP	TST	TXN2
Module 86	ALDH5A1	BPHL	BRPF3	BTBD9	C6orf106	C6orf64	C6orf89	CD2AP	CDC5L	CUL7	CUL9	DUSP22	EEF1E1	ENPP4	ENPP5	EXOC2	FARS2	FTSJD2	GLO1	GMPR	HSP90AB1	ITPR3	KCNK5	KCTD20	KIAA0240	KIF6	KLC4	LYRM4	MAPK14	MTCH1	MUT	MYLIP	NQO2	PEX6	PSMG4	PTK7	RIPK1	RNF8	RPL7L1	RPP40	SERPINB6	SLC35B3	SRPK1	STK38	TBC1D22B	TMEM217	UBR2	UHRF1BP1	ZFAND3
Module 87	ANKHD1-EIF4EBP3	ANKHD1	C5orf41	C5orf53	CCDC99	CNOT8	CSNK1A1	DCTN4	DIAPH1	DND1	FAF2	FAM114A2	FBXO38	FBXW11	G3BP1	GEMIN5	GRPEL2	HARS2	HARS	HNRNPAB	IK	LARP1	LARS	LSM11	MAT2B	MED7	MFAP3	NUDCD2	PHF15	PURA	PWWP2A	RARS	RBM22	RBM27	RNF145	SAP30L	SFXN1	SLC35A4	SLU7	TCERG1	TIGD6	TTC1	UBLCP1	UBTD2	UIMC1	WDR55	ZFP2	ZNF346	ZNF454
Module 88	AEN	AP3S2	ASB7	BTBD1	C15orf38	C15orf39	C15orf58	CCPG1	CRTC3	CSK	DET1	EDC3	EFTUD1	FAM108C1	FAM174B	FES	FURIN	HDGFRP3	IQGAP1	LINS1	LOC100144604	MAN2A2	MAST4	MEF2A	MESDC1	MESDC2	NGRN	PDE8A	PEX11A	PIGB	PML	POLG	PTPN9	RAB27A	SCAMP2	SCAND2	SEMA4B	SLCO3A1	SNX33	SYNM	TARSL2	TTC23	UACA	UNC45A	VPS33B	WDR73	WHAMM	ZNF592	ZNF774
Module 89	AMDHD2	ATP6V0C	C16orf13	C16orf42	C16orf91	COQ10A	DCI	DCTN2	DCTN5	DECR2	DHRS7B	FAHD1	FAM173A	FAM195A	FLYWCH2	GFER	GNPTG	HAGH	HCFC1R1	MAP2K3	METTL9	MLST8	MPG	MRPL28	MRPS34	MYL6B	NDUFB10	NME3	NME4	NTHL1	NUBP2	NUDT16L1	OBFC2B	PGP	POLR3K	PRSS22	RNF41	RPUSD1	SEPHS2	SEPX1	SNRNP25	STUB1	TCEB2	TIMM16	TMEM11	TNFRSF12A	TRAP1	UBE2I	ZC3H10
Module 90	AIMP2	ATP5S	C14orf156	C14orf166	C4orf48	C7orf11	C7orf30	C7orf36	C7orf50	CGRRF1	CHCHD2	CHCHD5	CHID1	CNIH	COX16	CYCS	DYNLRB1	ERH	IAH1	ITGB1BP1	MRPL17	MRPL23	MRPL32	MRPL33	MRPS17	MRPS24	NDUFA4	NDUFB1	NUDT1	OTUB1	POLR2L	PPIA	PSMA2	PSMA3	PSMA6	PSMC6	PSMD13	PSMG3	RBM4	RCE1	RPA3	RPL36AL	SCAND1	SEC61G	TAF10	TALDO1	TIMM9	TOMM7	ZFAND2A
Module 91	ACTR3C	ALOX15B	ANKRD2	ATP6V1B1	BAG3	C21orf34	CARHSP1	CMTM6	CUX1	ENHO	FAM135B	FGGY	FMO4	GRAMD1C	HOXC10	HOXC8	HOXC9	HPGD	HP	IER5	KRT14	LOC201651	LY6D	LYPLAL1	NRN1	PPP1R14A	QPRT	RHCG	RNF103	S100A7A	S100A7	S100A8	S100A9	SAMD13	SDC1	SH3BGR	SPATA12	ST3GAL6	STX19	TAF9B	TM4SF18	TPSAB1	TPSB2	UGT2B7	VPS24	ZMYND12	ZNF486	ZNF826
Module 92	ABCA6	ABCA8	ADAMTS5	ARX	C4orf31	C7orf58	C7	CALCRL	CCL14	CD302	CLDN11	CLDN5	CLEC14A	CPZ	CSDC2	CXorf36	EBF1	ECM2	ECSCR	EMCN	ERG	GNA14	GNG11	GPIHBP1	GSTM5	HS3ST1	HS3ST2	MAMDC2	MMRN1	MUSTN1	MYCT1	MYH11	MYOCD	OGN	PDK4	PEG3	PLA2G5	PLCXD3	PLN	PPP1R12B	PROK1	PTPRB	RAB8B	SIGLEC11	SYTL4	TCF21	TEK	WISP2
Module 93	ARHGAP17	ARMC5	ATXN2L	C16orf52	CD2BP2	COG7	EARS2	EEF2K	EIF3CL	EIF3C	ERI2	FBRS	FBXL19	GGA2	GTF3C1	JMJD5	KIAA0556	MAZ	PALB2	POLR3E	RABEP2	RBBP6	RNF40	SETD1A	SH2B1	SPNS1	SRCAP	TAOK2	TBC1D10B	THUMPD1	TIGD7	TNRC6A	UBFD1	XPO6	ZNF200	ZNF267	ZNF48	ZNF597	ZNF629	ZNF646	ZNF668	ZNF689	ZNF720	ZNF747	ZNF75A	ZNF764	ZNF768	ZNF785
Module 94	AQR	ATPBD4	AVEN	C15orf29	C9orf72	C9orf93	CASC4	CCNDBP1	CTDSPL2	CYFIP1	DMXL2	EHD4	EIF3J	ELL3	FAM98B	HERC2	INO80	LOC729082	LOC729176	MFAP1	MGA	MLLT3	NDNL2	NIPA1	NIPA2	PGBD4	PLDN	PTPLAD2	RFX3	RTF1	SLC12A6	SNAP23	SORD	SPATA5L1	SPG11	TMEM62	TMEM87A	TP53BP1	TRIM69	TTC39B	TUBGCP4	TUBGCP5	UBE3A	UBR1	VPS39	ZFP106	ZNF770	ZSCAN29
Module 95	ASAP3	ATAD3A	ATAD3B	ATHL1	C1orf135	C1orf89	CASP9	CASZ1	CCDC21	CLSTN1	DDI2	DNAJC16	E2F2	EPB41	EXOSC10	GMEB1	H6PD	IL28RA	KAZ	KDM1A	KIAA0090	KIF1B	LOC401010	LOC643837	LUZP1	MFN2	MTHFR	MTOR	NBPF3	NOC2L	OTUD3	PDIK1L	PNRC2	PRDM2	RCC1	RCC2	RSC1A1	SFRS13A	SFRS4	SYF2	TCEA3	TCEB3	TMCO4	TMEM57	UBE4B	YTHDF2	ZBTB40	ZNF436
Module 96	ACADM	AK3L1	ALG1L	ATF1	BCDIN3D	BLOC1S1	C12orf41	C12orf44	C12orf56	C12orf62	C12orf66	CD63	CMPK1	CNPY2	CRYZ	DAZAP2	FMN1	GLIS3	LLPH	LOC151162	MFSD5	MGAT5	MYL6	OMA1	ORMDL2	PA2G4P4	PA2G4	PGM1	PRKAG1	PROM1	PRR13	PTGES3	RABGGTB	SARNP	SCP2	SPATA13	SPRYD4	TBK1	TMBIM4	TMBIM6	TMEM59	TMEM5	TSPAN31	TYW3	USP15	WIBG	XRCC6BP1	YIPF1
Module 97	ACOT7	AHRR	ALDH1A2	APLN	ATP9A	BCAN	BCHE	BMP3	C2orf54	CBFA2T3	CNIH2	CPXM2	CYP2D6	DPF1	DPYSL5	EFCAB4A	ELFN2	EPHB1	GALNS	GPM6A	HES4	HPCAL1	HS6ST1	KLHL29	LINGO1	MEGF11	MFNG	MYCN	MYLPF	NDRG4	NKAIN2	NOG	NPHS1	NTN1	PLXNA2	PRSS8	RGS9	RHBDL1	RHBDL3	SALL4	SAMD11	SPSB4	TMEM132E	TNFRSF8	TNNI1	TTYH1	WNT4
Module 98	A2M	ADCY9	AGAP2	ARHGEF37	ARNTL	B4GALNT1	C14orf139	C14orf49	C14orf73	C5orf56	CMAH	DPP4	EDEM1	ELMO1	EPAS1	FHL2	FKBP5	FNBP1	GPR155	HECW2	HERC3	ITPRIPL2	JAK1	KIAA0513	LPAR6	MAP3K5	NIN	NR3C1	OGFRL1	OSBPL3	PER3	PLA2G7	PRKCB	PRKCH	RFTN1	RORA	RPS6KA2	RUFY4	SEMA4A	SLC25A28	SYNPO	TACC1	TBC1D2B	TEF	TMOD2	TNFAIP2	ZBTB16
Module 99	ADAM6	AKAP5	ARHGAP4	ARID5A	ASB2	BHLHA15	CCR2	CD79A	CD79B	CPNE5	DEF6	DERL3	EAF2	FCRL5	FKBP11	FLJ40330	GCH1	GMIP	GPBAR1	IGJ	IKZF3	IRF4	KCNJ10	KIAA0125	KLHDC7B	KLHL6	LAX1	LGMN	LOC96610	LTF	MEI1	MGC29506	MRO	P2RX1	P2RY8	PATL2	PLA2G2D	PLEKHO1	POU2AF1	RAB30	RNASE1	SLAMF7	SLC25A45	STARD5	STAT5A	TBC1D10C	TXNDC5
Module 100	AMOTL1	ANGPTL1	APC2	ARHGAP42	ATM	ATP1A2	C1orf190	C1orf226	CDON	CHD7	CPAMD8	CREB5	CUBN	DIXDC1	DYNC2H1	FBN2	FIGN	FOXI3	GRB10	HAPLN4	IRS1	KCNT2	LAMA1	LAMC1	LPHN3	MAP1B	NELL1	NELL2	NLGN1	NOS1AP	PEG10	PLCH1	PRPH	RGS7BP	RNF180	SACS	SH3BP4	SLC26A7	SORCS1	SOX5	SOX9	SRGAP2	TGFB2	TMEM132B	TMEM133	TNFRSF19	XKR4
Module 101	ACIN1	ADAM11	ANKDD1A	AP1G2	B4GALNT4	BEST4	BRSK1	COL13A1	DNM1	DSCAML1	GEFT	HAAO	HCG27	KIAA0831	KIF1A	LOC100133545	LTB4R2	LTB4R	MAMDC4	MTMR9L	MYBPH	MYOM3	NSUN7	OBSL1	OXER1	PABPC1L	PABPN1	PNN	POU6F1	PPARD	PPP1R3E	PRPF39	RGL2	RUNX2	SEC16B	SLC26A10	SLC34A3	SLC4A3	SNX21	STAG3L2	TAS1R3	TEAD3	TPPP	TRAF5	TXLNB	ZDHHC11	ZNF335
Module 102	ADPGK	AGPHD1	ARIH1	BBS4	C15orf17	C15orf37	C15orf40	CIB1	CLK3	COMMD4	COX5A	ETFA	FAM103A1	FBXO22OS	FBXO22	FEM1B	HDDC3	HEXA	HMG20A	IDH3A	IMP3	IREB2	MAN2C1	MORF4L1	MPI	MRPL46	MRPS11	MTHFS	NEO1	PARP6	PKM2	PPCDC	PSMA4	RCN2	SCAPER	SEC11A	SENP8	SIN3A	SNUPN	ST20	STOML1	TMED3	TSPAN3	UBL7	ULK3	WDR61	ZFAND6
Module 103	ACAD9	BTG3	C21orf45	C21orf59	C21orf91	C3orf37	CHAC2	CHODL	COPB2	COPG	CRYZL1	CXADR	CYB5R1	DIRC2	DUSP14	EEFSEC	EPHX4	FAM118B	FAM165B	GART	HMGN1	IFNAR1	IFNAR2	IL10RB	MBD4	MOSPD1	MRPS6	MYH3	NDP	PIGP	PSMG1	PTPLB	PTPN20B	PTS	RAB7A	RBM11	RUVBL1	SEC61A1	SETD4	SLC5A3	SOD1	TMEM106C	TMEM50B	UBE2Q2	USP25	WRB	ZNF702P
Module 104	ACAT2	ADH5	AIG1	AIMP1	BRP44L	C12orf24	C6orf115	C6orf72	CCDC28A	CISD2	COPS4	DNAJB14	DYNLT1	EIF4E	ENOPH1	ERP29	FUCA2	GTF2H5	HEBP2	HELQ	INTS12	LOC375190	MAPKSP1	METAP1	MRPL18	MRPL1	MRPS18C	OSTC	PAQR3	PEBP1	PEX7	PIGY	PPA2	PSMB1	PSPH	RAB32	RAP1GDS1	RG9MTD2	SERAC1	SF3B5	SFT2D1	SNX9	TCP1	TFB1M	TMEM116	UBE2D3	WTAP
Module 105	ACSL4	AIFM1	ARHGEF9	ARMCX2	ARMCX3	ATP11C	CXorf42	CXorf56	CYFIP2	DDX26B	ELF4	FAM120C	FAM122B	FAM122C	FAM123B	FOXO4	GNL3L	GPR173	HDAC8	HTATSF1	HUWE1	IQSEC2	KDM5C	LOC728024	LOC728758	LOC92249	LONRF3	MAGEE1	MAP7D3	NONO	PHKA1	PIN4	PJA1	RPS6KA6	SLC9A6	SMC1A	SPIN2B	SPIN3	ST6GAL1	TSPYL2	UBQLN2	ZFP92	ZNF449	ZNF75D	ZXDA	ZXDB
Module 106	AGPS	ALS2CR4	ARL5A	ARL6IP6	ASNSD1	ATF2	BZW1	C2orf69	CIR1	COQ10B	CWC22	DNAJC10	FAM126B	GCA	HNRNPA3	KIAA1715	2016-03-07	METTL5	MMADHC	MOBKL3	MTX2	NBEAL1	NCKAP1	NFE2L2	NUP35	OLA1	ORC4L	PHOSPHO2	PLEKHA3	PPIG	PRKRA	PSMD14	RBM45	SCRN3	SP3	SSB	SSFA2	STAM2	STRADB	TANC1	TANK	TRAK2	TTC21B	UBR3	WDSUB1	ZC3H15
Module 107	AARS2	ABCC10	ABCF1	AGPAT1	ATF6B	BAT2	BAT3	C6orf136	C6orf47	CCHCR1	DAXX	DDR1	DHX16	EHMT2	FANCE	GNL1	GTF2H4	GTPBP2	LEMD2	MCM3	MDC1	MRPS18B	NFKBIL1	NRM	PBX2	PHF1	POLH	PPP1R11	RING1	RXRB	SKIV2L	SLC39A7	TCF19	TJAP1	TMEM63B	TRIM26	TRIM39	TUBB	VARS	VPS52	WDR46	XPO5	ZBTB12	ZBTB22	ZBTB9	ZNF318
Module 108	AGXT2L2	APBB3	B4GALT7	C5orf25	C5orf30	C5orf45	CANX	CLK4	CLTB	CNOT6	COL4A3BP	DDX41	DNAJC18	ERGIC1	FAM193B	GRK6	HMGCR	HOMER1	ISOC1	KIAA1191	LMAN2	LOC202181	LOC728554	MAML1	MAPK9	MATR3	MGAT1	NSD1	RGMB	RMND5B	RNF130	RNF44	RUFY1	SIL1	SLC27A6	SMAD5	TBC1D9B	THOC3	TMED9	TRIM41	TRIM52	TSPAN17	ZFP62	ZNF354A	ZNF354B	ZNF879
Module 109	BCL7B	C19orf28	C7orf23	CLDN3	CLDN4	CST3	DAPK3	DAPL1	DNAJC30	DOK1	DOT1L	DPP9	FEM1A	GJB1	GNA11	HHLA3	IFITM1	IFITM2	IFITM3	KCNK15	LMNB2	MBLAC1	MDH2	MGC72080	NFIC	NSUN5	PHLDA3	PIP5K1C	PLIN3	PMS2L2	PMS2L4	POMZP3	POR	PTBP1	RHBDD2	SLC9A3R2	STXBP6	STYXL1	TBL2	TICAM1	TMEM120A	UFSP1	WBSCR22	WFDC2	ZBTB7A	ZP3
Module 110	ACP2	ADARB1	ALKBH3	ARFGAP2	BRWD1	C11orf49	C21orf2	CBS	CCDC73	COL18A1	COMMD9	CSTF3	DIP2A	DYRK1A	EIF3M	ETS2	EXT2	HARBI1	HLCS	HSD17B12	ITSN1	KLHDC10	LOC100131193	LOC642852	MCM3APAS	MCM3AP	MORC3	MTCH2	NDUFS3	PCNT	PEX16	PKNOX1	POFUT2	PRDM15	PRMT2	PSMC3	PTPMT1	RRP1B	SFRS15	SON	SYNJ1	TRAPPC10	TTC3	UBE2G2	URB1	ZNF295
Module 111	ACTR6	ALKBH2	ARL1	ARL6IP4	ARPC3	ATXN1	BBS10	C12orf29	C12orf45	C12orf47	C12orf48	C12orf73	CCDC53	CCDC59	CDK2AP1	COQ5	CRADD	DIABLO	GATC	GPN3	HCG11	HIVEP1	ISCU	KIF13A	KRR1	LRRC16A	MAPKAPK5	METAP2	MMAB	MRPL42	NUP37	POP5	PSMD9	RALGAPA2	RAN	RPL6	RPLP0	RREB1	SFRS9	SLC25A3	SNRPF	TMED2	TRIAP1	UBE2N	VPS29	ZNF710
Module 112	ADRBK2	ANKRD43	ARHGAP12	ATPAF1	C1orf84	C4A	CC2D1B	CCDC7	CCNY	CP	CREM	CUL2	CYP4X1	CYP4Z1	EPC1	EPHA10	FAAH	FAM65B	FMO2	GBP3	ICAM1	ICAM4	ICAM5	IL12A	IL27RA	ILDR1	KIAA0494	KIF5B	MAST2	MKNK1	MOBKL2C	PARD3	PIGZ	PRR5L	RASL11A	SLC15A2	SLC22A20	SLC44A4	SLCO1B3	STEAP1	STEAP2	TKTL1	TMX4	ZFP42	ZNF540
Module 113	CARD8	DHX34	KCNJ14	MGC2752	VN1R1	ZFP28	ZIK1	ZNF134	ZNF135	ZNF154	ZNF17	ZNF211	ZNF256	ZNF264	ZNF274	ZNF304	ZNF329	ZNF331	ZNF416	ZNF417	ZNF418	ZNF419	ZNF470	ZNF471	ZNF530	ZNF543	ZNF547	ZNF548	ZNF549	ZNF550	ZNF551	ZNF552	ZNF586	ZNF587	ZNF606	ZNF665	ZNF667	ZNF671	ZNF749	ZNF772	ZNF773	ZNF776	ZNF805	ZNF814	ZSCAN18
Module 114	ATP2B3	BAIAP3	BHMT2	C16orf93	C1orf91	C7orf41	CARD14	CCDC64B	CES8	DMGDH	DOC2A	FAM116B	FAM174A	FAM189A2	GPR20	HERPUD2	IQCC	LCN1	LOC113230	LOC441208	LOC646762	LRRC56	LSM5	OBP2A	ODF3B	PACSIN3	PANX2	PDLIM4	PRR7	RAB24	RALA	RBM20	RGS14	RP9P	RP9	2016-09-07	SLC22A4	STARD3NL	TMEM184A	TMEM63A	TMIE	TRIM11	TRIM17	TSPAN10	UBXN11
Module 115	AKAP14	C10orf107	C11orf88	C14orf174	C21orf121	C2orf50	C5orf49	C6	C7orf57	C9orf116	C9orf135	C9orf24	C9orf98	C9orf9	CAPSL	CCDC108	CCDC114	CCDC19	CCDC78	CCDC96	CERKL	DNAH9	DNAI1	DZIP1L	EFCAB10	EFHB	ENKUR	FAM183A	FOXJ1	KCNE1	KIF19	LDLRAD1	LRRC10B	LRRC43	LRRC46	MS4A8B	PCDP1	ROPN1L	RP1	RSPH9	TEKT1	TMEM190	TPPP3	WDR16	WDR69
Module 116	ADAM9	ALPPL2	ALPP	ANKS1A	ANXA4	B3GNT8	C1orf168	C2CD4A	C2orf29	C6orf155	C6orf186	CHRD	DLX5	DLX6	F3	FNIP2	GATA2	GCNT1	GDA	GDF11	GPR137C	GSTM3	HOXB9	KCNC4	LEFTY1	LGR5	MFAP3L	MFSD2A	NIPAL1	PAQR7	PAX2	PLS1	PRKAA2	RAB11FIP1	RASD1	RDH10	SCNN1B	SCNN1G	SLC25A13	TPST1	TRNP1	TSPAN2	TXNDC16	ZDHHC14
Module 117	ADCY5	AQP9	ARAP3	ASAP2	CDH6	CLDN16	CLDN1	DCUN1D3	DUSP6	ETV4	ETV5	FERMT1	FGF18	IL1RAP	KLHL30	LRRC3B	LYRM1	MMD	MT1A	MT1E	MT1F	MT1G	MT1H	MT1L	MT1M	MT1X	MT2A	MYO10	P2RY2	PCTP	PDE9A	PGM5	PITPNC1	PTPRG	REN	SLC4A7	SPRED2	SPRY1	SPRY2	SPRY4	TFPI2	TMEM100	WNT7A	psiTPTE22
Module 118	ABHD8	ANKRD53	APOL4	ART5	BST2	C19orf45	C19orf62	C3orf32	CAPS	DDA1	F2RL3	FAM125A	FBLN5	FOXS1	GPM6B	HAUS8	HES6	HSD11B1L	LFNG	LRRC8E	MAP2	MCOLN2	MRPL34	MYLK2	NES	NR2F6	NRTN	OCEL1	PCSK2	PEX11G	PGLS	RARB	SLC17A7	SNAPC2	TMEM88	TPM4	TUBB4	USE1	VAX2	ZNF554	ZNF555	ZNF556	ZNF57	ZNF77
Module 119	ACCN2	ADCYAP1R1	ARL6	ATXN7L1	C5orf54	CACNA1E	CASD1	CD200	COBL	CROT	CTF1	DPY19L2P2	EFCAB2	EPB41L2	FBXL13	GDPD2	GTF2IRD2B	GTF2IRD2P1	GTF2IRD2	IQCG	KGFLP2	LOC653501	LOC729678	LPO	NAPEPLD	NRIP1	NWD1	ORAI3	PGAM2	PGR	POP1	RFX2	RILPL2	S100B	SDCCAG8	ST7L	TP73	TTC26	VSNL1	VWA3A	WNT2B	ZNF655	ZNF658	ZNF843
Module 120	ACSM3	ARFGEF1	ARMC1	C18orf56	C2CD3	C8orf44	C8orf45	CHCHD8	CLUL1	COPS5	DIRC3	ENOSF1	GDPD5	KCNE3	LACTB2	LIPT2	LOC653566	LONRF1	MRPL48	MTFR1	NAP1L2	NCOA2	NEU3	ODZ4	PAAF1	POLD3	PPME1	RELT	RNF169	RRS1	SPCS2	STAU2	TERF1	THOC1	TRAM1	TYMS	UCP2	UCP3	USP14	VCPIP1	XKR9	XRRA1	YES1
Module 121	ABI3	AIF1	APOB48R	ARHGAP30	C12orf59	C1QA	C1QB	C1QC	C1orf162	CD14	CD300A	CD300C	CD33	FCER1G	FCGR1A	FCGR1B	FCGR1C	FCGR2B	FCGR2C	FMNL1	GAL3ST4	GNA15	HK3	HMHA1	IRF8	ITGAM	ITGAX	LRRC25	LSP1	MPP1	NCF2	NCF4	OSCAR	P2RY13	PLEKHO2	SIGLEC9	SLC37A2	SPI1	STAB1	TMC8	TNFAIP8L2	TYROBP	VSIG4
Module 122	ADAP2	APBB1IP	BTK	C17orf87	C3AR1	CCR1	CD180	CD4	CD53	CD84	CD86	CSF1R	CXorf21	CYBB	CYTH4	DOCK8	DOK3	FERMT3	FPR3	GPR65	GPRIN3	HAVCR2	IKZF1	LAIR1	LAPTM5	LHFPL2	LILRB1	LILRB2	2016-03-01	MPEG1	NCKAP1L	PIK3CG	PLEK	SAMSN1	SASH3	SIRPB2	SLA	SLCO2B1	TBXAS1	TFEC	TLR2	TLR4	TLR7
Module 123	AK7	ARMC3	C10orf95	C11orf70	C14orf45	C16orf71	C17orf72	C1orf192	C1orf88	C2orf77	C6orf165	C9orf117	CCDC103	CCDC135	CCDC13	CCDC151	CCDC37	CCDC39	CCDC42B	CD164L2	DNAL1	DYDC2	FAM164C	FAM166B	FAM81B	FHAD1	GAS2L2	LRRC23	MORN3	NHLRC4	PIH1D2	RIBC1	SPA17	SPAG8	SPATA17	SPEF1	TEKT2	TMEM232	TSNAXIP1	TTC25	WDR49	ZBBX
Module 124	ACOX1	ARMC7	C17orf86	CASKIN2	CCDC57	CDC42EP4	COG1	CYTH1	DNAH17	ENGASE	EXOC7	FAM104A	FLJ35220	FLJ90757	GGA3	GRB2	H3F3B	HEXDC	JMJD6	KCTD2	KIAA0195	LLGL2	METRNL	MFSD11	NAT9	NUP85	RECQL5	SAP30BP	SEC14L1	2016-09-09	SLC25A19	SLC38A10	SLC9A3R1	SNORD1C	SRP68	TBC1D16	TNRC6C	TRIM47	TRIM65	TSEN54	UBE2O	UNK	WBP2
Module 125	ACTL6A	ALG3	ARMC8	ASTE1	CNBP	DBR1	DNAJC19	ECE2	EIF4A2	EIF5A2	FNDC3B	GTF2E1	HRASLS	HSPBAP1	IQCB1	ISY1	KPNA1	KTELC1	LOC152217	MRPL47	MYNN	NDUFB5	OSBPL11	PARL	PDCD10	PHC3	POLR2H	PRKCI	RABL3	RFC4	RPL39L	RYK	SEC22A	SEC62	SKIL	SNX4	TBCCD1	TFDP2	TRA2B	UBA5	UMPS	WDR53	ZNF148
Module 126	AACS	ACADS	ADAMTS15	ATP2B4	B3GNT4	BRI3BP	C16orf74	CD69	CMBL	CYP1A2	EPHB6	ERBB4	FAM107A	FAM134B	FAM82A1	FEZ2	GALNT14	GALNT3	GAS1	GTDC1	LBH	LRRN2	MT3	NPTX2	NRCAM	NUAK2	ORAI1	P2RX4	PCOTH	PELI2	PGAM5	PHYH	PLD6	ProSAPiP1	SCARB1	SPTLC3	STON2	THUMPD2	TMCC2	TNFRSF4	VOPP1	ZCCHC4
Module 127	ACPL2	ACY3	ALOXE3	ATP1B3	BEGAIN	C19orf51	C1QL4	C8orf47	C9orf66	CEP70	COX4I2	CRHR1	CYP2W1	DLX3	DLX4	DNAJC15	DNAJC22	DSCR6	ESYT3	FAIM	FAM92A1	FGFR3	FREM1	H3F3C	KCNH3	KRT17	LOC100130776	PCDHGA6	PLCH2	RAMP1	RASIP1	SLC18A3	SLC25A35	SMTNL2	SP8	SYT3	SYT5	TG	TNNI3	TNNT1	TNNT3	UPK2
Module 128	A4GALT	ADORA2B	ANXA1	ANXA2P1	ANXA2P2	ANXA2	BCL3	CCL13	CCL22	CLEC12A	DUSP4	FBP1	FCN1	FHOD3	IL4R	ITGA2	ITGA3	KRT23	MRC1	MSN	NPAS2	OSMR	PCDHAC1	PCDHAC2	PLK2	PTGES	RFK	RHBDF2	RPS6KA3	RUNX1	SBNO2	SERPINA1	SERPINB1	SERPINB8	SLC16A3	SPRED1	TGFA	TMEM71	TNFRSF11B	TPBG	TRIB2	VDR
Module 129	AIM1L	ARHGAP27	BCAS1	BOK	C20orf151	C2orf18	CCBP2	CEACAM6	CLINT1	DMBT1	DTNB	EEF1A2	FAM98A	FIBCD1	GABRP	GRHL2	HEXIM1	KIAA1244	KRT4	MAP3K14	MUC21	NOV	PADI2	PC	PLEKHM1	PVRL1	RAB15	RASGRF1	RETSAT	SH3D20	SORBS2	SPRYD3	STS	SULT2B1	SYT12	SYT7	TMC5	TMEM214	TMPRSS13	TSHZ2	VPS13D	ZNF750
Module 130	ABCD3	AGL	AHCYL1	ANKRD13C	BCL10	C1orf103	C1orf163	CAPZA1	CDC14A	CLCC1	CYB5RL	DBT	DDAH1	DNTTIP2	DR1	FAM73A	FNBP1L	GNAI3	HIAT1	HS2ST1	LRRC8B	LRRC8D	MTF2	ODF2L	PKN2	RBMXL1	RTCD1	SERBP1	SH3GLB1	SLC25A24	SLC30A7	SLC35A3	SSX2IP	STXBP3	TMED5	TMEM167B	TMEM48	USP33	WDR47	ZNF644	ZNHIT6	ZZZ3
Module 131	APIP	ATXN7	C11orf46	C3orf63	CAPRIN1	CAT	CELF1	CGGBP1	DAG1	DIAPH2	DNAJC24	ELP4	FAM86D	FBXO3	FLNB	FYCO1	HIPK3	IMMP1L	KBTBD4	LAMB2	LDLRAD3	LOC283267	MADD	MAP4	MPPED2	NAT10	PDHX	PPP4R2	PRRG4	QSER1	RCN1	RYBP	SHQ1	TCP11L1	TRAF6	TRIM44	TTC17	USP4	ZBTB47	ZNF621	ZNF654	ZNF717
Module 132	AFG3L2	ANKRD12	C18orf21	C18orf45	C18orf8	CABYR	CEP192	ELP2	ESCO1	FLJ35776	GALNT1	IMPACT	INO80C	KCTD1	LPIN2	METTL4	MIB1	NDC80	NPC1	OSBPL1A	PPP4R1	RALBP1	RBBP8	RIOK3	RNF125	RNMT	ROCK1	RPRD1A	SLC39A6	SMCHD1	SS18	TAF4B	TGIF1	TTC39C	TWSG1	ZNF24	ZNF271	ZNF396	ZNF397OS	ZNF397	ZNF519
Module 133	APOBEC3B	APOBEC3C	APOBEC3D	APOBEC3F	APOBEC3G	BAZ1A	BCL2L14	C6orf114	C6orf223	C9orf91	CASP10	CASP8	CDCP1	CDKN2B	CFLAR	COL23A1	CYP2J2	CYTSB	DDO	EGFR	ESR1	ETV6	GFOD1	GJD3	IFI16	IRF2	IRF7	LAP3	LRP8	LY75	MICB	MYD88	NUB1	PI4K2B	SHISA5	SP140L	TLR3	TMCC3	TREX1	UBA7	ZC3HAV1
Module 134	ACBD7	ANKRD32	BIRC5	C17orf104	C17orf53	C2orf48	CCDC150	CCNB1	CDC25C	CDCA2	CDCA5	CDK1	CDKN3	CENPH	CENPK	DBF4B	DEPDC1B	DHFR	ELOVL6	EME1	EPR1	ESCO2	H2AFX	HMMR	KIF20A	KPNA2	LMNB1	MXD3	PBK	POLA2	PTTG1	REEP4	RTKN2	SPC25	TIFA	TK1	TUBA1B	TUBA1C	UBE2S	UGT8	ZWINT
Module 135	ACTR1A	ALG13	APEX2	APOO	ARMCX5	ARMCX6	BEX2	BEX4	BEX5	C1GALT1C1	CXorf26	DBI	FAM104B	FBXL15	GLA	HPS6	HSD17B10	LOC550643	MAGT1	MCTS1	MORF4L2	NDUFA1	NGFRAP1	PDZD11	PGAM1	PGAM4	PGK1	PGRMC1	PRDX4	RNF113A	SLC25A5	SNX12	TCEAL8	TIMM8A	TSPAN6	TSR2	UBE2A	UBTD1	WBP5	YIPF6	ZDHHC16
Module 136	ATP5EP2	ATP5E	ATP6V0E1	BCAS4	BNIP1	BOD1	C3orf1	CCDC58	CCDC72	CMC1	COMMD8	COX17	DYNLL1	EIF1B	FAM162A	HIGD2A	LOC388955	LOC440957	LSM3	MANF	MRPS22	MYEOV2	NDUFB4	NHP2	NOP16	PFDN4	PRELID1	PSMA7	RNF7	RPL26L1	RPL27	RPS21	RPS26	SELK	SLMO2	SPCS1	SS18L2	TMSL3	TUSC2	UBE2E1	ZNF90
Module 137	ACN9	AP1S1	ARF5	ATOX1	ATP5G3	ATP5J2	ATP5O	ATP6V1F	BUD31	C7orf47	C7orf55	C7orf59	COPS6	COX5B	COX6A1	COX7A2	COX7B	COX7C	FIS1	HINT1	MRPL22	MRPS33	NDUFA12	NDUFA2	NDUFAB1	NDUFB2	NDUFB6	NDUFS4	POLR2J	POP7	RBX1	ROMO1	SHFM1	SRA1	SRI	SSBP1	TBCA	TP53TG1	UQCRQ	USMG5	ZNHIT1
Module 138	A2ML1	ARG2	C10orf99	CDKN2C	CHST6	CNIH3	CPNE4	CXorf49B	CYP21A2	DMBX1	FAIM2	FAM83B	FOXA1	FOXD2	GPR37	IFT122	IGSF10	IGSF1	IRAK3	JPH1	KBTBD8	LRRC55	MGC12982	NXPH4	PAX6	PAX9	PIGR	PKIB	RBP4	SDR16C5	SLC23A1	SLC27A2	SLITRK4	SLURP1	TERT	TMEM176A	TMEM176B	UBD	UNC5C	VIPR1
Module 139	CMPK2	DDX58	DDX60L	DDX60	DTX3L	EIF2AK2	EPSTI1	HERC5	HERC6	IFI35	IFI44L	IFI44	IFIH1	IFIT1	IFIT2	IFIT3	IFIT5	LAMP3	MX1	MX2	NMI	NT5C3	OAS1	OAS2	OAS3	OASL	PARP12	PARP14	PARP9	PLSCR1	RSAD2	SAMD9L	SAMD9	SP100	SP110	TRIM21	TRIM22	UBE2L6	XAF1	ZBP1
Module 140	AGBL2	ANKMY1	C1orf201	C22orf23	C3orf15	C7orf63	C8orf34	CCDC153	CCDC40	CCDC41	CSPP1	DNAH5	DYX1C1	EFCAB6	EFHC1	FAM66D	FANK1	HYDIN	IQCD	IQCH	KIAA1377	KIAA1407	LCA5L	LRGUK	LRRC48	LRRC6	MAK	MNS1	NEK5	NME5	SPAG17	SPEF2	TEX9	TMEM67	TTLL10	TTLL9	UBXN10	WDR52	WDR66	WDR78
Module 141	ALG12	ARSA	ATXN10	BIK	C11orf85	C22orf32	C22orf40	C22orf9	CENPM	CHADL	CHKB	CRELD2	FAM83F	HDAC10	LMF2	MCAT	NAGA	NCAPH2	NDUFA6	NHP2L1	PARVB	PHF5A	PIM3	PMM1	PPPDE2	PRR5	RABL2B	RIBC2	RPL23AP82	RRP7A	SAMM50	SCO2	SELO	SMC1B	TBC1D22A	TRABD	TRMU	TSPO	TTLL12	XRCC6
Module 142	APEX1	AZGP1	C12orf4	C14orf176	CCDC77	CCNB1IP1	CHD8	CSDAP1	CSDA	DCP1B	DDX47	DLG2	FBXL14	FLJ10357	HCN4	ITFG2	LPCAT3	M6PR	METRN	METT11D1	METTL3	NDRG2	NECAP1	OSGEP	PARP2	PNP	PRH1	PRR4	RAB2B	RPL13P5	SALL2	SUPT16H	TEAD4	TEP1	TMEM55B	TOX4	TTC5	TULP3	WBP11	ZNF219
Module 143	ACAD10	ATP6V0A2	ATXN2	BCL7A	BRAP	C12orf51	C12orf65	CAMKK2	DDX54	DDX55	DHX37	EP400	FBRSL1	FBXW8	GCN1L1	GOLGA3	GTF2H3	HIP1R	KDM2B	MLEC	MLXIP	NAA25	NCOR2	POLR3B	PRDM4	PTPN11	RBM19	RNF10	RSRC2	SART3	SBNO1	SETD1B	SFRS8	SNRNP35	SUDS3	TCHP	UBE3B	ULK1	UTP20	ZCCHC8
Module 144	C13orf1	CAB39L	CCDC122	CDADC1	COG3	COG6	ELF1	FNDC3A	GTF2F2	ITM2B	KBTBD6	KBTBD7	KIAA0564	KIAA1704	KPNA3	LOC100190939	LRCH1	MED4	MRPS31	MTRF1	NAA16	NEK3	NHLRC3	NUDT15	NUFIP1	RCBTB1	RFXAP	SERP2	SETDB2	SLC25A30	SPG20	SUCLA2	TDRD3	THSD1P1	TRIM13	TSC22D1	UBL3	UFM1	WBP4	ZC3H13
Module 145	ABHD13	AKAP11	ALG11	ANKRD10	ARGLU1	ARHGEF7	ATP7B	C13orf27	C13orf29	C13orf34	C13orf37	CARKD	CARS2	CDC16	CLN5	CLYBL	CUL4A	DCUN1D2	DIS3	FBXL3	GPR180	ING1	INTS6	LIG4	NDFIP2	PCCA	PCID2	PIBF1	RB1	RBM26	RCBTB2	RNF219	TFDP1	TGDS	TUBGCP3	UGGT2	UPF3A	UTP14C	VPS36	ZNF828
Module 146	AMMECR1L	CCDC138	CCDC148	CCDC93	CCNT2	CLASP1	DARS	DDX18	EPB41L5	EPC2	ERCC3	FAM168B	INSIG2	IWS1	MAP3K2	MBD5	MFSD9	MKI67IP	MRPS9	NCK2	NEB	PKP4	PLEKHB2	POLR2D	PRPF40A	PTPN4	R3HDM1	RAB3GAP1	RIF1	SAP130	SFT2D3	SMPD4	SPOPL	TMEM182	TSN	UBXN4	UGGT1	WDR33	ZC3H8
Module 147	ADCYAP1	AFAP1L2	ATP6V1B2	BAI1	BEAN	CEACAM5	CX3CL1	DDIT4L	DUOX2	FAM181B	FAM3D	FBLN7	FLVCR2	FRZB	GRP	INPP5A	ITPKA	KCNQ3	LEPREL1	LGALS4	LINGO4	MMP1	NGFR	NPNT	OBP2B	OLFM1	OSR2	P2RY1	PCDHGA2	PHOX2A	PLAC8	PTGER1	SEMA3F	SEZ6L	SPRN	SSTR2	TRPV6	TSPAN8
Module 148	ACBD4	AMZ2P1	C12orf61	C7orf13	C9orf122	CCDC87	DHDPSL	DHRS11	F12	FABP6	FAM119B	FHIT	GHDC	HS6ST2	KIAA1383	LGTN	LIAS	LOC100133985	LOC222699	LOC282997	LTK	MRM1	MSL3L2	MYOZ1	NHLRC1	NUDT13	PEX12	RNF32	RPL9	RPS2P32	SMPD2	TMCO6	TPI1P2	TSPYL5	TTC30A	TTC30B	TYSND1	VSIG2
Module 149	AGTR1	ARHGAP24	C1QTNF7	C5orf62	CCDC68	CDC42EP3	CHIT1	CLIC4	CNN3	CYP1B1	CYP27A1	CYP7B1	DCLK1	EML4	F5	FAM69A	GJB6	HAS2	HGF	KCNJ15	LIMA1	LXN	MAN1A1	MGP	MITF	MMP13	MRAS	PARM1	PI15	PLOD1	PLOD2	PTHLH	RARRES1	SERPINH1	SFRP4	TGFB3	TNFRSF10D	TSC22D2
Module 150	AP1S3	C11orf41	CCRL1	CHN1	DCLK2	DIO2	EDARADD	EDA	EPDR1	ERO1LB	F2RL2	FAM155B	FAM176A	FLJ23867	GPR137B	GUCY1A3	GUCY1B3	HAPLN1	LGALS8	LOC344595	LOC389333	LOXL4	OBFC1	OLFM4	OSBPL10	PDLIM1	PITX2	PPP2R2C	PRDM5	QSOX1	RELL1	RELN	SLC41A2	SLCO4A1	STK17A	TDO2	ZNF860
Module 151	ADM	ALOX12P2	ANTXRL	BCL6	C1QL1	C6orf145	CACNA1B	CD82	DAPK2	DIRAS2	FAM115C	FAM13AOS	FAM43A	FAT2	GABBR2	GABRE	HES1	JAG1	LOC154761	MALAT1	NDRG1	NDUFA4L2	PDE7A	PFKFB3	PGM2L1	PNCK	PPP1R1A	PPP1R3G	PTGS2	PTN	RHOV	ROS1	SLC6A8	SOX2	STC1	TTC9	VEGFA
Module 152	AQP1	ARL15	ATOH8	C3orf54	C4orf32	CELF2	DARC	EDNRA	EFEMP1	FKBP7	FNDC4	GRRP1	ID3	IL33	IL6ST	INMT	LOC255167	NEGR1	NGF	NID1	PCDH18	PEAR1	PECAM1	PPAP2A	RAMP3	S1PR1	SLC22A3	SNX18	SYNPO2	SYT15	TCEAL1	TCEAL3	TCEAL4	TENC1	TTYH2	TWIST2	WFIKKN2
Module 153	BTBD12	C16orf59	CHTF18	CLCN7	CLUAP1	CRAMP1L	CREBBP	E4F1	EME2	FLJ42627	FLYWCH1	HN1L	IFT140	KCTD5	LOC652276	LUC7L	MAPK8IP3	NAT15	PDPK1	PKD1	RNPS1	SPSB3	SRRM2	TBC1D24	TBL3	TELO2	THOC6	TRAF7	TSC2	UNKL	WDR90	ZNF174	ZNF205	ZNF213	ZNF263	ZNF434	ZNF598
Module 154	C12orf32	C12orf57	C12orf60	C1RL	CD9	CDKN1B	COPS7A	CREBL2	DYRK4	EMG1	FKBP4	FOXJ2	GABARAPL1	GAPDH	HEBP1	HTR7P1	ING4	KLRF1	LOC374443	LTBR	MAGOHB	MLF2	MRPL51	NDUFA9	NOP2	PEX5	PHB2	PTMS	PTPN6	SCNN1A	SPSB2	TAPBPL	TNFRSF1A	TPI1	TSPAN9	USP5	ZNF384
Module 155	ABI1	ACBD5	ASB13	C10orf114	C10orf140	C5orf28	C5orf33	C5orf34	C5orf42	C5orf51	CAMK1D	CDH18	CLGN	DNAJC21	FAM188A	LMBRD2	LOC283070	LOC387647	MLLT10	MPP7	MRPS30	NHEDC2	NIPBL	NNT	NUP155	OXCT1	PAIP1	PAWR	PRKAA1	PTER	RAB18	RICTOR	RSU1	SERPINB7	TTC33	ZNF131	ZNF438
Module 156	AMIGO1	ARHGEF33	C1orf59	CAPN2	CAV1	CAV2	CDC42EP1	CRIM1	CRTAP	CTDSPL	DPY19L1	EID3	ELOVL4	FAM169A	GEMIN8P4	GIPC2	GSC	HPCAL4	HRH1	KCTD12	KIAA1841	MAP7D2	MCOLN3	MDFIC	MMP28	NEFH	NETO2	RASSF5	REEP1	RFPL1S	RICH2	SMAGP	STOX1	TMEM43	TMEM56	ULBP3	ZYG11A
Module 157	B3GAT3	BSCL2	C11orf68	C11orf80	C11orf84	CORO1B	DAK	DPF2	DPP3	EIF1AD	ESRRA	FAM86C	FAM89B	GPR137	INTS5	KAT5	LOC645332	LRFN4	MAP3K11	MEN1	MUS81	NADSYN1	NDUFV1	PELI3	RELA	RTN3	SART1	SCYL1	SF3B2	SLC29A2	SLC3A2	SNX15	STIP1	STX5	TAF6L	TUT1	VEGFB
Module 158	ANKRD39	BOLA3	C15orf24	C15orf57	C15orf63	C1D	C2orf79	CCT4	COMMD1	COX7A2L	DGUOK	DPY30	GEMIN6	HNRNPC	MDH1	MGST3	MRPL53	NENF	NFU1	NOP10	OST4	PCGF1	PNO1	POLE4	RNF181	RPL22L1	RPS27L	SERF2	SF3B14	SFRS3	SFRS7	SNRNP27	SNRPD1	SNRPG	TMEM85	TMSB10	TPRKB
Module 159	ABCB1	AOX1	AP3B2	C6orf174	CCDC64	CELSR3	CHGB	CHRNB2	CPLX2	GOLGA7B	GPRIN1	HCN3	IQSEC3	JPH3	KIAA1409	LRMP	MMP24	NXF3	PCBP3	PRKCG	PSD	PTPRN2	PTPRN	RELL2	RUNDC3A	SCN8A	SEC14L5	SEZ6	SMPD3	SNAP25	SRRM3	STX1A	SYN1	SYP	TMEM151A	UNC13A
Module 160	ABCC1	ATF7IP2	BFAR	C16orf63	C16orf75	CLEC16A	CPPED1	DEXI	EMP2	ERCC4	FAM18A	FGF11	GSPT1	KIAA0430	KLHL32	KRT13	LITAF	MKL2	NDE1	NOMO1	NTAN1	NUBP1	PARN	PDXDC1	RRN3	RSL1D1	RUNDC2A	SHISA9	SNN	SNX29	SOCS1	TXNDC11	ZC3H7A	ZNF136	ZNF625	ZNF846
Module 161	AASS	ABTB2	APP	BMP7	CDH2	CDK14	CECR2	CLDN6	DPYSL2	ENAH	EYA4	FAM189A1	FGF13	FGF2	FLJ42709	FLRT3	GPX7	KCNH8	KCNK2	KREMEN2	LOC728819	LYPD6	NR2F1	ODC1	PLXNA4	PNMA2	PRMT6	PRTFDC1	PRTG	SH3KBP1	SLC22A23	SLC36A4	TMSB15A	TMSB15B	UCHL1	ZDHHC8P1
Module 162	ANKMY2	AVL9	BBS9	BLVRA	BZW2	C7orf25	C7orf31	C7orf44	C7orf46	CBX3	CCDC126	CDK13	DKFZP586I1420	FAM188B	GARS	GBAS	GGCT	HIBADH	IGF2BP3	KBTBD2	KIAA0895	KLHL7	MPP6	NFE2L3	NUPL2	PLEKHA8	SCRN1	SNX13	SUMF2	TAX1BP1	TMED4	TRA2A	TWISTNB	UBE2D4	VPS41	ZNRF2
Module 163	A2BP1	ACRBP	ADAT2	ANO2	ARID1B	BCLAF1	C5orf23	CCDC136	CCND2	CLVS1	EZR	FAM66C	FAM90A1	HECA	HIVEP2	HPSE2	IGF2R	LATS1	LOC144571	MAP3K4	MCM9	NPR3	PFKM	PHC1	PLEKHG1	RBM16	RIMKLB	RSPH3	SHPRH	SLCO1A2	SYNJ2	TAB2	TMEM181	TOX	TULP4	UTRN
Module 164	BLM	C15orf42	CCAR1	CCDC18	CCNB2	CDC45	CDCA7	CDT1	FANCA	FANCI	GINS2	GPATCH4	HMGN2	KIAA0101	KIF23	MAD2L2	MCM7	PCNA	PIF1	POC1A	PRC1	PRPF38B	PXMP2	RANBP1	RBM25	RCCD1	RFC2	SASS6	SFRS2	SLTM	SNRPA	STMN1	TIPIN	TRAIP	ZNF326	ZWILCH
Module 165	AARSD1	AATF	ACLY	BECN1	C17orf65	CCDC43	CCDC56	CNP	COASY	DCAKD	DHX8	DNAJC7	DUSP3	EFTUD2	G6PC3	HDAC5	LSM12	MLX	MRPL10	NAGLU	NKIRAS2	NMT1	NT5C3L	PLEKHH3	PNPO	PSMC3IP	PSME3	RAB11FIP4	RAB5C	RUNDC1	SLC25A39	TMUB2	TUBG1	TUBG2	VAT1	VPS25
Module 166	ASXL2	ATAD2B	ATP6V1E2	BIRC6	C2orf16	EPT1	FBXO11	GEN1	HEATR5B	KIDINS220	KIF3C	KLRAQ1	LOC441666	LRPPRC	MCFD2	MSH2	MSH6	MTA3	NBAS	NCOA1	PAPOLG	PPM1B	PREPL	PRKCE	PUM2	RHOQ	RNF144A	ROCK2	SMC6	SOCS5	SOS1	SRBD1	STON1	THADA	USP34	ZNF512
Module 167	ACSF2	BDH1	C14orf64	C1orf38	C3orf55	CCL28	CNGA1	DEGS2	DIO1	GDF5	GPRC5C	HDAC11	IL1R2	KIAA1609	LOC285629	LOC643008	MAGEA9B	MKX	MUC15	N4BP3	NUPR1	SC5DL	SCPEP1	2016-09-03	SERHL2	SERHL	SH2D2A	SLC16A8	SLC25A33	SOD3	SRPK3	TMEM37	TTC39A	VNN3	VTCN1
Module 168	ACER3	ALG8	AQP11	C11orf30	C11orf67	C16orf79	CAPN5	CLNS1A	EDNRB	FER1L4	GAB2	HAL	IBSP	INTS4L1	INTS4	KCTD14	KCTD21	LCN2	LRRC32	MYO7A	NARS2	NDUFC2	NOTCH2NL	PAK1	PRKRIR	RSF1	SELENBP1	SGK3	THRSP	TSKU	USP35	UVRAG	VNN2	ZFP91	ZHX2
Module 169	AP4B1	AQP6	BCAS2	C1orf203	CAPN13	CD101	CPD	CSDE1	DCLRE1B	GDAP2	GSTA4	HIPK1	IGSF3	IP6K3	MAN1A2	NOTCH2	NRAS	NTS	PHGDH	PLB1	PTGFRN	RASSF9	SEC14L4	SEC22B	SFXN5	SIKE1	SLC22A15	SYT2	TBX18	TRIM33	TRIM45	TTF2	VANGL1	WARS2	WDR3
Module 170	ACY1	ASB9	BAIAP2L2	BCL2L15	BCMO1	CDH16	CES3	CKMT2	CPS1	CXorf30	DNAJC12	FA2H	FABP3	GPER	GPR35	GRID2IP	IL12RB2	KIF12	LAD1	LDHD	NHSL1	NPY1R	PBLD	PRODH	SCGB1D2	SCGB2A1	SCGB2A2	SCGB3A1	SCIN	SGK2	SLC3A1	TKT	TRPC6	USH1C	VNN1
Module 171	ATP8B1	C18orf18	C18orf19	C18orf54	CEP76	CHMP1B	CXXC1	ELAC1	FECH	IMPA2	LIPG	LMAN1	LOC339290	MALT1	MBD1	MBD2	ME2	MEX3C	MPPE1	MYO5B	NAPG	NARS	NDUFV2	POLI	PSMG2	PTPN2	RAB12	SEH1L	SKA1	SMAD4	TMX3	TXNL1	VAPA	WDR7	ZFP161
Module 172	ARHGAP33	C19orf55	CATSPERG	HAUS5	HKR1	MLL4	NFKBID	SIPA1L3	WDR62	ZFP14	ZFP30	ZFP82	ZNF146	ZNF260	ZNF345	ZNF382	ZNF383	ZNF420	ZNF461	ZNF527	ZNF529	ZNF565	ZNF566	ZNF567	ZNF568	ZNF569	ZNF570	ZNF571	ZNF573	ZNF585A	ZNF585B	ZNF607	ZNF790	ZNF793	ZNF829
Module 173	ARPC1B	BMP6	C3	CDH20	CLEC18A	CLEC18B	CLEC18C	COL28A1	DCBLD2	DDHD1	DHCR24	DKFZP686I15217	DLGAP1	FAS	FRMPD1	GCLM	GDF10	GNG12	ID4	ITGB6	KLK5	LAMB2L	LEPROT	LOC729375	MAP1D	NOVA2	PXK	RGL1	SAMD5	SLC2A9	SLC34A2	SLC35D1	STEAP4	TINAGL1	TUBA4A
Module 174	ANKRD13B	ATP1B2	ATP6V1G2	BAK1	BSN	BTBD17	C10orf105	C1orf95	CA14	CASQ1	COL4A6	COL9A2	DLG4	DPP10	EFNB3	FLRT1	FMOD	GIT1	LOC728392	LRRC16B	MAGI1	MYLK3	NLGN2	NTN3	PDHA1	SLC13A5	SLC2A4	SLC7A10	SOX3	SPIRE2	TMEM98	TRIM71	TYRO3	WLS	YBX2
Module 175	AFF4	ALDH7A1	AP3S1	ATG12	CAMLG	CCDC112	CDKN2AIPNL	CEP120	COMMD10	CSNK1G3	DTWD2	FEM1C	FNIP1	HSD17B4	LYRM7	PCBD2	PGGT1B	PHAX	PPIC	RAD50	RAPGEF6	REEP5	SAR1B	SHROOM1	SKP1	SLC22A5	SLC25A46	SNX24	SNX2	SRFBP1	SRP19	TMED7	TXNDC15	UBE2B	ZCCHC10
Module 176	AGMAT	AK1	CCDC163P	DOK4	ENTPD2	ENTPD8	GOLIM4	HGD	HKDC1	MACROD2	MMRN2	MSX1	NPDC1	PABPC4L	PIK3R1	PLLP	PPM1L	PREX2	PTPRM	RASSF6	RNASET2	RPS6KL1	SLC19A2	SLITRK5	SNCG	ST6GALNAC4	STX18	SUSD3	TFCP2L1	TPK1	TRAF3IP2	TRIM2	VAV3	WDFY2
Module 177	ANKRD37	BGLAP	C4orf19	DEFB1	EBP	EYA2	FTSJ1	GNPDA1	GSPT2	HDAC6	HSD17B14	INE1	LOC100130932	LOC158572	MAGED1	MAGED4B	PHF16	PORCN	RAB7L1	RBM10	RBM3	RGS10	RRAGD	SLC9A7	SPIRE1	SUV39H1	TBC1D25	UAP1L1	UBA1	USP11	USP27X	WDR13	ZNF182	ZNF81
Module 178	ANO1	AR	ASCL2	C1orf122	CLEC11A	EHD3	EIF2C3	ERMAP	FAM131C	FAM41C	FHL3	GFRA2	HPD	INPP5B	KCNG1	KLK1	LTBP1	MAP7D1	MPL	MTF1	MUC6	OS9	OTUB2	OTX1	PDE2A	PODXL2	RARRES2	RASGRP1	SF3A3	SHANK1	SOX7	SRL	UTP11L	YRDC
Module 179	ARHGAP22	BEST1	BST1	C18orf1	CAMK1	CCDC109B	COQ2	CRLF3	CTSB	DENND3	FAM70B	FCGRT	GNAI2	GNLY	GZMB	HPSE	ICAM2	IL15	INPP4B	LIMD2	LPIN1	MFSD7	NCEH1	OBFC2A	PARP3	PPM1M	RASSF1	SMARCA2	STARD13	TFEB	TNFSF10	TSPAN4	TWF2	XCL1
Module 180	AIM1	ASCC3	BAG2	BCKDHB	C6orf192	CACNG6	DCBLD1	FAM135A	FRK	GCLC	GJA1	GUSBL2	HMGN3	IFNGR1	IRAK1BP1	KCNN1	KIAA1586	LCA5	LGSN	LMBRD1	LRRC1	PRIM2	PTP4A1	PTPRK	RAB23	RNF217	SERINC1	SH3BGRL2	SMAP1	STX7	STXBP5	SUPT3H	UBE2CBP	ZNF451
Module 181	ABHD4	AP4S1	ARHGAP5	C14orf106	C14orf126	C14orf128	C14orf167	C14orf33	FAM179B	FANCM	G2E3	GMPR2	HAUS4	HEATR5A	HECTD1	KLHL28	L2HGDH	LRP10	MAP4K5	MIPOL1	NUBPL	OXA1L	PRMT5	RALGAPA1	RBM23	REM2	SAV1	SCFD1	SDCCAG1	SOS2	STRN3	THTPA	TINF2	TM9SF1
Module 182	ADCY8	AMOT	BCAR3	BNIP3	CCDC146	CXCR4	DGKG	ENPP3	GJA4	GNAO1	GPC4	GPR64	GRIN2A	ITGB5	KY	LOC143666	LPAR1	LRRTM1	LSAMP	PDIA5	PFKFB4	PLCXD2	PODXL	PRAP1	PRELID2	PTPRT	REC8	RXRG	SLC13A3	SPAG4	TP53TG3B	ZCCHC12	ZYX
Module 183	ADAMTS7	CALU	CDR2	CRISPLD1	DCHS1	DDR2	DES	ENOX1	ENTPD7	FKBP14	FSTL1	GPX8	HMCN1	HSPA12B	HSPB7	KDELC1	KIRREL	LAMB1	LEPRE1	MAGEL2	MAP4K4	MEX3B	NID2	NTRK2	OSR1	PCDHA7	PTPRD	RAB37	SCARF2	SLIT2	SLIT3	TSPAN18	ZNF697
Module 184	ARRDC2	BMP8A	CAPN8	CARD6	CD1A	CD1C	CD1E	CD207	DHRS9	FCER1A	FMO5	FRRS1	GPR110	HFE	HLA-DQB2	HSD11B1	KBTBD11	KIAA0040	LAMB3	LAMC2	LIPH	MR1	NCK1	PLEK2	PRNP	PSORS1C1	RNASEL	SLC23A2	SLC5A5	TMED7-TICAM2	TMEM144	WASF3	XDH
Module 185	ARL17A	C17orf69	C9orf68	CDK5RAP3	DRD2	FAM86B1	FAM86B2	FLJ10661	FLJ43663	LOC100129534	LOC253039	LOC286367	LOC613037	LOC644172	LOC678655	LRRC37A2	LRRC37A	LUC7L3	MBTD1	MC1R	MGC57346	MORN1	MSLNL	NCRNA00173	NIPSNAP3B	OSBPL7	PAQR6	RMST	SCNN1D	SCRN2	STX1B	TTC18	VAMP1
Module 186	ANKRA2	ARSK	BTF3	C5orf35	C5orf44	CDK7	DIMT1L	FAM172A	FCHO2	GFM2	GIN1	MARVELD2	MBLAC2	MRPS27	MRPS36	NDUFAF2	NSA2	NUDT12	OCLN	POC5	POLK	POLR3G	PTCD2	RAD17	RIOK2	SCAMP1	SERF1A	SFRS12IP1	SLC30A5	SMN2	TAF9	TNPO1	UTP15
Module 187	ABI2	AKAP9	ALMS1	ALS2	BAZ2B	BMPR2	C2orf67	CEP290	CREB1	FAM117B	GCC2	HCFC1	HIPK2	INO80D	LANCL1	PHF3	PHIP	PIKFYVE	PLEKHM3	POU2F1	PPP1R9A	RC3H1	RERE	SF3B1	SRGAP3	SRPK2	WDR35	ZC3H4	ZC3H6	ZFHX3	ZNF518A	ZNF608	ZNF638
Module 188	AKAP7	ARAF	ATP5A1	BRI3	C15orf27	C7orf68	CCDC28B	CDK16	CTSL2	DDIT3	DMRT1	ELK1	FOXG1	GPR160	HAUS1	KLC3	LOC401588	NDUFB11	PLA1A	PLEKHF1	PPARG	PRR15L	PSTPIP2	RP2	S100P	TIMP1	UQCRFS1	UXT	ZNF41	ZNF630	ZNF673	ZNF674
Module 189	ACOT1	ACOT2	AGPAT6	AP3M2	C8orf40	DHRS4L2	DHRS4	GBAP1	GBA	GINS4	GOLGA7	GSTM1	GSTM2	GSTM4	HSPA1A	HSPA1B	IKBKB	LOC595101	MTX1	MYST3	NACA2	POLB	RNF170	RPL17	RPL19P12	RPL7	RPSAP9	SLC20A2	SULT1A1	THAP1	UBC	VDAC3
Module 190	ADAMTS3	ALDH1L2	ARSJ	B4GALT6	BEND7	BYSL	C22orf36	C6orf130	C6orf132	CAMK2D	CYYR1	FRS3	GGT1	GLRB	GRIA2	GYLTL1B	KLRG1	LRP1B	MAPK8IP1	MBNL3	MCART6	MCM10	MED20	MRPS10	PDGFC	PIWIL1	PRDM11	PRPF18	RYR2	SEPHS1	STAM	TMEM108
Module 191	AP1M2	ATG4D	C19orf39	C19orf52	CARM1	CDC37	CDKN2D	DNM2	DNMT1	ECSIT	EIF3G	ELOF1	FBXL12	FDX1L	ILF3	KEAP1	KRI1	MRPL4	PIN1	PPAN	PRKCSH	QTRT1	RAVER1	S1PR2	SLC44A2	SMARCA4	SPC24	TMED1	TYK2	UBL5	YIPF2	ZNF653
Module 192	APOBEC4	C11orf66	C13orf30	C1orf158	C1orf173	C1orf194	C1orf87	C20orf85	C2orf39	C9orf171	CCDC17	CCDC65	CCDC81	CDC20B	CDHR3	CDHR4	DNAH12	EFCAB1	FAM154B	KCNRG	MORN5	RSPH1	RSPH4A	SNTN	SPATA18	TEKT4	TUBA4B	WDR38	WDR63	YSK4	ZMYND10	ZNF474
Module 193	BRCC3	CACNB2	CD99L2	DKC1	FAM127A	FAM127B	FAM127C	FMR1	GABBR1	GDI1	HSD17B7P2	HSFX2	IDS	LDOC1	MAMLD1	MECP2	MMGT1	MTM1	MTMR1	PLEKHH2	PLXNA3	RRN3P1	RUNDC2C	SPRY3	TMLHE	TPTE2P1	TTC14	VAMP7	VMA21	YPEL4	ZMYND17	ZNF275
Module 194	APC	BRD8	CAST	CDC23	CHD1	CTNNA1	DCP2	DDX46	DMXL1	ERAP1	ETF1	FAM13B	FAM53C	FBXL17	FER	FLJ44606	HMGXB3	HSPA4	HSPA9	KDM3B	LNPEP	MAN2A1	PJA2	PPIP5K2	PRRC1	SEC24A	SLC12A2	STARD4	TCOF1	TTC37	WDR36	YTHDC2
Module 195	ACAD11	ATP6V1A	ATR	BBX	CCDC52	CCNL1	CDV3	CEP97	DNAJC13	GK5	GOLGB1	GSK3B	HLTF	IFT80	KIAA2018	LOC100129550	MSL2	NAA50	PIK3CB	PIK3R4	QTRTD1	RASA2	SENP7	SLC25A36	SR140	STAG1	TOPBP1	XRN1	ZBTB11	ZBTB38	ZDHHC23	ZXDC
Module 196	APOM	BAT4	C17orf42	C17orf75	C17orf79	C6orf125	C6orf129	CENPQ	CNIH4	CSNK2B	CUTA	FKBPL	H3F3A	HIST1H4C	LSM2	NUDT3	PFDN6	PPIL1	RDBP	RNF5	RPP21	SNRPC	SNRPE	TAF11	TMEM14A	TMEM183A	TMEM9	TOMM6	UBE2T	ZNF32	ZNHIT3	ZNRD1
Module 197	ASAH1	BIN3	BMP1	BNIP3L	C8orf58	CHMP7	CNOT7	EFHA2	ENTPD4	EPB49	EPHX2	FAM160B2	INTS10	KCTD9	KIAA1967	MTMR7	NAT1	POLR3D	PPP2R2A	R3HCC1	RHOBTB2	SH2D4A	SLC25A37	SLC39A14	SORBS3	TNFRSF10B	TUSC3	VPS37A	XKR5	XPO7	ZDHHC2
Module 198	ADCK4	AKT2	C19orf47	C19orf54	DYRK1B	EGLN2	EID2B	EID2	EIF3K	FBL	FBXO17	HNRNPL	ITPKC	LRFN1	MAP3K10	MRPS12	NFKBIB	NUMBL	PLD3	PLEKHG2	PRX	PSMC4	RAB4B	RPS16	SARS2	SERTAD3	SHKBP1	SIRT2	ZNF546	ZNF780A	ZNF780B
Module 199	ACTG2	ARHGAP31	ASAM	CLEC1A	DAB2	DACT1	DACT3	EMILIN1	FAT4	GLT8D2	GNG2	HAND2	HIC1	JAM3	KCNMB1	LRRC17	NAV3	OLFML3	PDGFRB	PRDM6	PRDM8	RBMS3	RECK	SHE	SNAI2	STARD8	SULF2	TGFB1I1	VIM	ZCCHC24	ZEB1
Module 200	ALOX5	AMPD3	AP1S2	BMP4	C13orf31	C17orf60	CORO1A	FAM40B	FKBP9L	FKBP9	FLT3LG	GPSM3	KDR	LOC606724	LOC653653	NANOS1	PCDHGA11	PCDHGA3	PTPRE	PYCARD	RHOG	RIN3	SGPP1	SIRPA	SIRPB1	SLC46A3	TCEAL7	TMEM26	WFIKKN1	WTIP	ZNF491
Module 201	ADAMTSL4	ATN1	BTBD19	C1orf175	CAPN3	CDAN1	COL11A2	COL4A3	COL4A4	CSAD	DTNA	EPOR	HGFAC	ITGA2B	JMJD7-PLA2G4B	KCP	LCN12	LRCH4	MBD6	MYH7B	MYO15A	MYO15B	NLRP1	OBSCN	PRICKLE4	RGL3	SCARNA17	SLC26A1	SPEG	SSPO	TNK2
Module 202	BAT1	BAT5	BRD2	BTN2A1	BTN2A2	C6orf26	C6orf62	CDKAL1	CDYL	DDAH2	DEK	DOM3Z	DSP	E2F3	KDM1B	LY6G5C	MBOAT1	MSH5	MUTED	NUP153	PPT2	PRPF4B	RIOK1	RNF5P1	SNRNP48	SSR1	STK19	TRIM38	VARS2	WRNIP1	ZNF76
Module 203	C6orf134	C6orf41	CAP2	DTNBP1	FAM8A1	GPLD1	HCG18	HMGN4	JARID2	LOC100270746	NCRNA00171	PGBD1	PRR3	RANBP9	SCAND3	SIRT5	TRIM27	ZKSCAN3	ZKSCAN4	ZNF184	ZNF187	ZNF192	ZNF193	ZNF204P	ZNF311	ZNF322A	ZNF389	ZNF391	ZSCAN12	ZSCAN16	ZSCAN23
Module 204	AKIRIN2	AMD1	ASF1A	C6orf162	C6orf182	CCNC	CD164	COQ3	FBXL4	GTF3C6	KIAA0776	LACE1	LYRM2	MANEA	NDUFAF4	NT5DC1	NUS1	ORC3L	PDSS2	PGM3	PM20D2	PNRC1	RARS2	RPF2	RWDD1	RWDD2A	SLC35A1	SNX14	SNX3	TSPYL1	UBE2J1
Module 205	ABHD3	APH1B	ARL4D	C11orf45	CLU	CYBRD1	FAM124A	FBXL16	FOXQ1	GK	HAGHL	JAZF1	JSRP1	KCNJ5	KLHL14	LGR6	LTC4S	MGAT4B	MSLN	NFIX	NXT2	PDK3	PLSCR4	RSPO1	SCARA3	SHB	STK39	TMEM61	TTC7A	VWCE	ZFP36L2
Module 206	BOP1	C8orf33	C8orf51	C8orf55	C8orf73	COMMD5	CYC1	EEF1D	EIF2C2	EXT1	GPT	GSDMD	JRK	KIFC2	LOC100133669	LRRC24	LY6E	NAPRT1	NRBP2	OPLAH	PARP10	PTP4A3	RHPN1	RPL8	SLC39A4	SLC45A4	TMED10P1	TOP1MT	TRAPPC9	TSTA3	VPS28
Module 207	ACTG1	ANAPC11	ARL16	C17orf101	C17orf62	C17orf89	C17orf90	CANT1	CHMP6	CSNK1D	EIF4A3	FAM195B	FASN	FOXK2	GPS1	HOXC5	LOC400043	MAFG	MRPL12	NARF	NPLOC4	P4HB	PCYT2	PGS1	PYCR1	RFNG	RPTOR	SLC25A10	STRA13	THOC4	USP36
Module 208	ARL3	AS3MT	BLOC1S2	C10orf78	C16orf53	C16orf58	CCDC101	CDIPT	CLN3	CUEDC2	CWF19L1	DPCD	EXOSC1	GSTO1	GSTO2	HIRIP3	HSD3B7	MAPK3	MRPL43	MVP	MYST1	NDUFB8	NPM3	PCGF6	PHKG2	PRR14	RNLS	RPP30	STX4	YPEL3	ZNF771
Module 209	APOA1BP	B9D1	BOLA1	C1orf43	C1orf66	C20orf7	CREB3L4	DAP3	DPM3	DSTN	DTD1	FDPS	HAX1	JTB	KLHDC9	KRTCAP2	LOC388789	MRPL24	MRPS21	NAA20	NXT1	PMVK	PPOX	RAG1AP1	ROBLD3	SCAMP3	SNAPIN	SNRPB2	SNX5	SSR2	TSTD1
Module 210	ABCC3	AMIGO2	B3GAT1	BOC	C13orf18	C2CD4C	CSMD2	EDA2R	FAM118A	FGF3	GFAP	JAKMIP2	KANK4	KCND3	KCNJ4	KNDC1	LOC162632	ONECUT2	PDE4C	PLCD1	PRELP	ROR1	SHC2	SHOX2	SLC14A1	SLC4A4	SLC6A20	STK32B	SULT4A1	UNC5CL
Module 211	ANXA8L2	ANXA8	ARSE	ASTN2	ATP10B	BNC1	CECR6	CTNNA2	DISP2	DPYSL4	GABRB3	GRHL3	KRT15	MANEAL	NRGN	PCSK1	PGBD5	POLR2J4	PPP1R16B	RYR3	SATB1	SCG3	SCGB1D1	SLC29A3	SPTBN4	SST	TMEM180	UPK3BL	USP44	ZIC3
Module 212	ARHGEF1	BLOC1S3	CBLC	CCDC8	CD3EAP	CEACAM19	CLPTM1	DCAF12L1	DCAF12L2	DMPK	DMWD	EML2	FBXO46	IRF2BP1	NPW	OPA3	PI4KAP1	PLTP	PNMAL1	PNMAL2	PPAPDC1A	PRSS21	PVRL2	PVR	SFRS16	SIX5	SRRM5	SYMPK	TOMM40	ZNF296
Module 213	AKR1C1	AKR1C2	AKR1C3	ANO5	APBB1	C10orf35	CDA	CHRFAM7A	CIB2	CXCL14	DZIP1	EGFL6	ELN	FAM43B	H2AFY2	KCTD17	LRRC20	MAGED4	MATN3	NBEA	NKD2	NKX3-2	NPTX1	PCSK1N	PCYT1B	PKNOX2	RIMS4	SCAMP5	SLC16A2	TMEM119
Module 214	AAK1	ADAM33	AKAP8L	ASPRV1	C3orf18	C6orf27	DNAH2	ECEL1	ELMOD3	FER1L5	FRG1B	GPR156	GPR162	KALRN	LNP1	MAST1	PAPPA	PDE11A	PDE4D	POPDC2	PPP2R1B	PRKCA	REEP2	SEMA4C	SLC6A10P	SLC8A1	TCEA2	TMEM91	USP6	ZNF513
Module 215	CCNE2	CDC25A	CDC6	CDC7	CDK2	CENPO	CHAF1B	CHRNA5	CLSPN	DLGAP5	DNA2	DNAJC9	DONSON	EZH2	FAM111B	FEN1	HELLS	MCM2	MCM6	NASP	NCAPG2	POLE2	PRIM1	RRM2	SCML2	SKP2	UHRF1	USP1	WDHD1	WDR76
Module 216	BICD2	CDK5RAP2	CEP110	FBXW2	GAPVD1	GOLGA1	IARS	IPPK	MAPKAP1	MRRF	NOL8	PDCL	PPP6C	PSMD5	RAB14	RABGAP1	RBM18	RC3H2	ROD1	SCAI	SECISBP2	SLC44A1	SPIN1	STRBP	TRIM32	TTLL11	UGCG	ZBTB26	ZBTB6	ZNF484
Module 217	ABHD5	ACAA1	AMN	ANO10	ARPC4	AZI2	BTD	C3orf10	CHCHD4	CIDECP	DPH3	GLB1	GORASP1	HACL1	JAGN1	LRRFIP2	MTMR14	NGLY1	NKIRAS1	NMNAT3	OGG1	OVOL2	OXNAD1	OXSM	RPUSD3	SEC13	TADA3	TMEM111	ZDHHC3	ZNF35
Module 218	C12orf5	CD22	CHMP2B	DMKN	DUSP16	FXYD1	FXYD3	FXYD5	FXYD7	GDF15	GPR146	GPR37L1	GRAMD1A	HPN	LGI4	LOC284749	LOH12CR1	LOH12CR2	LSR	MAG	MANSC1	PARP11	PNMA3	PNMA6A	SCN1B	TACR2	USF2	ZNF30	ZNF792
Module 219	C8orf41	CCDC25	CLDN23	DCTN6	ELP3	EXTL3	FBXO16	FUT10	FZD3	GSR	GTF2E2	HMBOX1	INTS9	LEPROTL1	LOC339047	LRRC37A4	MAK16	NPIP	NRG1	PMS2L1	PMS2L5	PPP2CB	RNF122	SPDYE3	TMEM66	TRIM35	UBXN8	WRN	ZNF395
Module 220	ASF1B	BRD4	C19orf57	CC2D1A	CCDC130	CCDC159	DCAF15	ICAM3	MRI1	PALM3	PRKACA	RAB3D	RFX1	SAMD1	TMEM205	TRMT1	ZNF20	ZNF333	ZNF433	ZNF439	ZNF440	ZNF441	ZNF627	ZNF700	ZNF763	ZNF823	ZNF833	ZNF844	ZSWIM4
Module 221	AG2	ANTXR2	AOC3	C1QTNF1	CNRIP1	CXCL12	DCN	FAM198B	FEZ1	IGFBP4	KLF2	KLHL4	LDB2	LHFP	LMOD1	LRRN4CL	MRGPRF	NXPH3	OMD	PAPSS2	PDGFD	PDGFRA	PMP22	PODN	PRKG1	RCAN2	SMOC2	SPARCL1	ZEB2
Module 222	ARMCX1	ASXL3	BCORL1	BHLHB9	C5orf13	CCNJL	EXTL2	ISLR2	L3MBTL3	LOC283731	MAGED2	MAGEH1	NAP1L3	NHSL2	NOVA1	PARD6G	PKIA	PTBP2	RGAG4	RRAGB	SMAD9	SMARCA1	SV2A	TRO	USP51	ZC3H12B	ZC4H2	ZNF521	ZNF711
Module 223	ABCD1	ATP6AP1	BCAP31	CXorf40A	CXorf40B	DNASE1L1	EMD	F8A1	FAM3A	FAM50A	FAM58A	FUNDC2	G6PD	HAUS7	HMGB3	IDH3G	IKBKG	IRAK1	LAGE3	MTCP1NB	NAA10	NSDHL	SLC10A3	SSR4	TAZ	TMEM185A	TMEM187	UBL4A	VBP1
Module 224	ABCC9	ABL2	C1orf21	C1orf25	C1orf26	C1orf27	CEP350	COCH	CPA4	DARS2	EDEM3	FAM129A	FAM184A	FAM20B	GLUL	ISG20L2	IVNS1ABP	KCNJ8	METTL13	PDE4B	RASAL2	RNF2	SLC6A15	SMG7	SOAT1	STX6	TOR1AIP1	TOR1AIP2	TPR
Module 225	ADSS	ARF1	ARV1	C1orf124	C1orf131	C1orf31	C1orf35	C1orf57	COG2	FAM36A	FH	GGPS1	GNPAT	GUK1	JMJD4	MRPL55	PYCR2	RAB4A	RBM34	RNF187	SCCPDH	SMYD3	SNAP47	SPHAR	SRP9	TBCE	TFB2M	TOMM20	TSNAX
Module 226	ACSL3	AGFG1	ATG16L1	ATG9A	ATIC	BARD1	CAB39	COPS7B	CUL3	DIS3L2	FARSB	GIGYF2	LASS6	MREG	NCL	NHEJ1	PNKD	PSMD1	RHBDD1	RQCD1	SGPP2	SMARCAL1	STK11IP	TMBIM1	TRIP12	TTLL4	USP37	XRCC5	ZNF142
Module 227	ALG14	ATP5F1	C1orf52	CD58	CEPT1	CTBS	CTH	DENND2D	DRAM2	GNG5	GPBP1L1	GTF2B	HBXIP	IPP	KRCC1	LRRC41	MCEE	MMACHC	NSUN4	POMGNT1	PPP1CB	PSMA5	RAP1A	RPF1	RWDD3	2016-09-15	TESK2	TM2D1	TMEM69
Module 228	C12orf75	CCIN	CHST2	CLDN19	CYP17A1	DSC3	FAM110C	FAM167A	FGFBP3	FZD5	GAL3ST1	GLYCTK	GRM4	HNF1B	HNF4G	INSL3	LYSMD4	MYOM1	NEURL	PDZD7	PLAGL1	SEMA4G	SHF	SLC44A3	SLC6A13	SLC7A5	ZIC1	ZIC4
Module 229	ACTA2	AEBP1	ANGPTL2	ANTXR1	ASPN	BICC1	CALD1	CDH11	COL11A1	FBN1	FGF7	FILIP1L	FSTL3	FZD1	ITGA11	LOXL2	MMP19	MRVI1	MSRB3	NEXN	P4HA3	PALLD	PDLIM3	PTGIR	PTRF	SERPINF1	SRPX2	VGLL3
Module 230	ARHGAP15	ARHGAP9	BIN2	CCR5	CD37	DOCK2	EVI2B	FAM78A	FGL2	FYB	GAB3	GIMAP4	IL10RA	ITGAL	ITGB2	LCP2	LOC100233209	MYO1F	NFAM1	PIK3R5	PTPN22	PTPRC	RASAL3	RCSD1	TAGAP	TRAF3IP3	WAS	WDFY4
Module 231	AARS	AP1G1	ATXN1L	COG4	CTCF	DDX19A	DDX19B	DHX38	DYNC1LI2	EDC4	ESRP2	EXOSC6	FUK	GFOD2	GLG1	KIAA0174	KIAA0182	NFATC3	RANBP10	SF3B3	SLC7A6OS	TERF2	VAC14	WWP2	ZCCHC14	ZDHHC7	ZFP90	ZNF23
Module 232	ABHD10	ANAPC13	ATG3	ATP2C1	B4GALT4	C3orf17	C3orf26	CEP63	CLDND1	CPOX	GTPBP8	LOC100009676	LOC100125556	LRRC58	MINA	MRPL3	NIT2	PCCB	PCNP	PPP2R3A	RG9MTD1	SLC35A5	TBC1D23	TFG	TMCC1	TMEM39A	TOMM70A	WDR5B
Module 233	ACYP2	AUP1	BRE	C1orf53	C2orf28	CCDC121	CCT7	GPN1	HADHA	HADHB	HTRA2	INO80B	IRAK4	MPV17	PCBP1	PPHLN1	PREB	PUS7L	RBKS	SNX17	STAMBP	TMEM117	TMEM150A	TWF1	WBP1	YAF2	YPEL5	ZCRB1
Module 234	ANKRD52	ARF3	ASB8	ATF7	BAZ2A	CALCOCO1	CTDSP2	DDX23	DNAJC14	ESYT1	GALNT6	HDAC7	IKZF4	LMBR1L	MAP3K12	MLL2	NCKAP5L	PAN2	PRPF40B	R3HDM2	RAB5B	RARG	RBMS2	SMARCC2	SP1	SRGAP1	SUOX	ZNF641
Module 235	AIP	C11orf10	C11orf2	C11orf31	C11orf48	C11orf51	C11orf59	C11orf83	CCDC85B	CCS	CDK2AP2	DNAJC4	MACROD1	MED19	MRPL16	MRPL49	POLR2G	RHOD	SDHAF2	TIMM10	TMEM179B	TMEM216	TMEM223	TMX2	TTC9C	UBXN1	WDR74	ZNHIT2
Module 236	ARNTL2	BCAT1	BHLHE41	C12orf11	CASC1	CMAS	ETNK1	FAM131B	FGFR1OP2	IL11	ITPR2	KIAA0528	KLHDC5	KRAS	LDHB	LYRM5	MED21	MRPS35	PPFIBP1	PTX3	PYROXD1	RASSF8	REP15	SSPN	STK38L	TM7SF3	TSIX
Module 237	CALB1	CFTR	CTTNBP2	FAM3C	GCNT2	HOXB2	HOXB3	HOXB4	HOXB5	HOXB6	HOXB7	HOXB8	HOXD1	HOXD3	HOXD4	HOXD8	HOXD9	KCND2	LAMA3	MET	NAA38	OPHN1	PELI1	PON2	TES	TSPAN12	TUBA8
Module 238	B3GNTL1	C14orf181	C20orf135	C21orf119	C6orf226	CYB5D2	DFNB59	FLJ13224	FLJ37453	GDF9	HEXIM2	HSF2BP	INCA1	LOC100128822	LOC100216545	LOC145783	LOC147727	LOC202781	LOC400752	LOC645676	LRRC29	MGC23284	PRDXDD1P	SNHG10	ST7OT1	TCTE3	ZSCAN1
Module 239	BCAM	FAM83E	HDX	LARGE	MGAT3	PHLDB3	SYNGR1	ZFP112	ZNF155	ZNF180	ZNF222	ZNF223	ZNF224	ZNF225	ZNF226	ZNF227	ZNF229	ZNF230	ZNF233	ZNF234	ZNF235	ZNF283	ZNF284	ZNF285	ZNF404	ZNF45	ZNF575
Module 240	ADAM19	AXL	ETS1	FAM26F	FGD2	GPR114	HIVEP3	IFFO1	IL16	IL2RA	IL7R	ITGB7	KIAA1949	MICAL1	MMP12	MMP25	NR1H3	PIK3AP1	PIK3R6	PLXNC1	POU2F2	PRDM1	STK10	TGFB1	TMEM149	TNFRSF11A	TNFRSF9
Module 241	ALPL	ANK2	ATP2B2	C17orf51	C20orf132	CAMK1G	CAPN9	CCDC33	CCDC46	FBXL2	FLJ40852	KIF3A	KLHL3	LOC100128788	LOC100286844	LOC84931	MECOM	NCRNA00095	NPAS3	SLC29A1	SOX17	SOX6	SPAG9	TRDMT1	ZNF167	ZNF334	ZNF487
Module 242	ABHD14B	B9D2	C11orf74	C1orf182	C6orf225	C8orf77	CCDC104	CETN2	DYNC2LI1	EML6	GPR97	HEMK1	IP6K2	KIAA1257	LOC401052	LRRIQ3	MORN2	NAT6	NCRNA00081	NICN1	NME7	PACRG	PHF7	RABL5	SLC25A14	TCTEX1D2	TMEM17
Module 243	ALDH18A1	BTRC	C10orf26	C10orf32	CNNM2	COX15	FAM22A	FAM22D	FBXW4	FRAT1	FRAT2	GBF1	HECTD2	HIF1AN	HPS1	KILLIN	LDB1	LZTS2	MINPP1	MMS19	PANK1	POLL	SFXN2	SUFU	TCTN3	TRIM8	ZFYVE27
Module 244	ACOT11	AMPD2	ATXN7L2	CACHD1	CCBL2	CTTNBP2NL	DDX20	DOCK7	EPS15	FAM40A	HOOK1	INADL	LRIG2	MOV10	NFIA	NRD1	OSBPL9	PHTF1	RAVER2	RNF11	RSBN1	SLC16A1	SLFN12	SSBP3	USP24	ZFYVE9	ZYG11B
Module 245	ANKRD40	BCAS3	BPTF	CALCOCO2	CDC27	DDX42	FAM117A	GOSR2	HELZ	KPNB1	LOC146880	LRRC59	MYST2	NFE2L1	NPEPPS	NSF	PDK2	PLEKHM1P	PRKAR1A	RSAD1	SNX11	SP2	SPATA20	SPOP	UBE2Z	XYLT2	ZNF652
Module 246	BAD	BANF1	BRMS1	CFL1	COX8A	DRAP1	FAU	FIBP	FKBP2	GSTP1	MRPL11	MRPL21	NDUFS8	NUDT22	PPP1CA	PPP1R14B	PRDX5	RAB1B	RNASEH2C	RPS6KB2	SAC3D1	SSSCA1	TMEM134	TRMT112	TRPT1	YIF1A	ZFPL1
Module 247	ADCK2	AQP5	BIVM	CCND3	DNAJC3	DOCK9	ELOVL5	ERCC5	FARP1	FBXO9	FOXC1	GAMT	GMDS	IPO5	KCNS3	LAMP1	MAPK13	MBNL2	MYCBP2	RAP2A	STK24	TM9SF2	TMCO3	TMEM54	TMTC4	TPP2	UBAC2
Module 248	ATAD3C	C19orf12	C19orf2	CCNE1	CSPG5	ENC1	HUNK	LOC148189	LOC151534	MXRA7	NOXO1	NPB	NRP2	PALM2	PCDH19	POP4	RHEBL1	SCUBE2	SGCD	SMAD6	SMAD7	ST6GALNAC2	ST6GALNAC5	SYNGR3	UBASH3B	ZNF462
Module 249	ARHGEF4	ATP8B3	CABLES1	EVL	FAM113B	FAM78B	GAL	GATA5	GPR132	GXYLT2	HLA-G	KCNK6	LPL	LY6H	NFASC	NPFFR1	PPM1J	RGN	SIAH2	SLC10A4	SLC1A2	TMEM163	TMEM200B	TUBA3D	USH1G	XYLB
Module 250	ADCY1	ANKRD56	AOC2	BTC	COX18	CRMP1	FAM47E	FIP1L1	FRYL	G3BP2	KAL1	MTHFD2L	NAAA	NFXL1	NOS1	NUP54	OCIAD1	RCHY1	SCARB2	SDAD1	SHROOM3	SLAIN2	STBD1	THAP6	USO1	USP46
Module 251	ALPK1	AP1AR	ARFIP1	BBS7	C4orf33	C4orf43	CASP6	CTSO	ETFDH	EXOSC9	GAR1	LARP7	METTL14	NAF1	PAPSS1	PET112L	PGRMC2	PHF17	PLA2G12A	PLRG1	PPID	RAB33B	SEC24B	SLC10A7	SPATA5	TMEM192
Module 252	ANKRD27	C19orf40	CCDC123	CEBPG	DPY19L3	GPATCH1	GPI	KIAA0355	LSM14A	NUDT19	PDCD2L	PDCD5	PEPD	RHPN2	ZNF181	ZNF507	ZNF528	ZNF542	ZNF578	ZNF582	ZNF583	ZNF599	ZNF610	ZNF677	ZNF835	ZNF880
Module 253	C21orf125	C3orf70	CACNA1H	CACNA2D1	CHRM3	CNR1	CNTNAP2	CPEB1	CR2	DENND5B	DMD	DOCK3	FAM133A	GPAT2	GRIK4	KLF11	LHX2	LRP2	POU6F2	RADIL	SLC35F1	ST8SIA2	TDRD5	TEX15	WDR87
Module 254	BMP2	CHPF	CHST11	CORO1C	CREB3L2	DOCK11	ELFN1	ERN1	F2R	FAM114A1	FBLN2	GPC1	KCTD10	LGI2	LZTS1	MRC2	PHLDB2	PLS3	PRICKLE2	ROR2	SEC24D	SLC2A14	SLC2A3	TBC1D8B	TMEM104	WIPI1
Module 255	ASTN1	BAHCC1	C17orf82	C20orf103	CBX4	FAM5B	FAT3	GAD1	HAS3	IGF2BP2	ILDR2	KIF26A	KIF5C	MASP1	MDFI	NFATC4	NR5A2	NYNRIN	PRLR	PTCHD2	SENP2	SLC7A8	TBX2	TMEM130	TMEM35	TRIM9
Module 256	ABR	C6orf168	CDKN1A	CENPV	CNTN4	DKK2	EEPD1	KCNJ13	MARCKSL1	MMP17	MPZ	NME1-NME2	NNAT	NPY	NTF3	PHLDA1	PLAC1	PPP1R1C	SAMD14	SFRS13B	SLC16A10	SLC45A3	SOST	WNT5B	ZBTB8A	ZBTB8B
Module 257	ARMC4	C10orf79	C20orf26	C4orf47	C6orf118	CCDC113	CCDC11	DLEC1	DNAH10	DNAH11	DNAH3	DNAH6	DNAH7	FAM179A	KIAA1529	LRP2BP	LRRC50	LRRIQ1	MYCBPAP	NPHP1	RGS22	RSPH10B2	TTC21A	VWA3B	WDR65	WDR93
Module 258	ABCB7	APOOL	ATP6AP2	ATP7A	CHM	CSTF2	CXorf38	DDX3X	DLG3	DYNLT3	FAM199X	HNRNPH2	LAS1L	MED14	MID1IP1	MID1	MOBKL2B	PRKX	SATL1	TBL1X	TMEM164	TRMT2B	UPRT	USP9X	YY2	ZFX
Module 259	AKD1	ARMC2	C6orf167	CASP8AP2	CDK19	DOPEY1	FOXO3B	FOXO3	IBTK	KIAA1009	KIAA1919	MAP3K7	MDN1	MTO1	MYO6	NCRNA00120	REV3L	RNGTT	SEC63	SENP6	SFRS18	SYNCRIP	TMEM30A	USP45	ZBTB24	ZNF292
Module 260	ATAD5	BRCA1	BRIP1	CIT	CKAP5	DHX9	HNRNPA2B1	HNRNPH1	HNRNPM	HNRNPR	KHDRBS1	KIAA0146	KNTC1	MCM4	MPHOSPH9	NUP160	POLE	PRKDC	RBM12	SAFB2	SAFB	SFPQ	SRRT	TARDBP	TIMELESS	TMEM194A
Module 261	AKTIP	ARL2BP	C16orf57	C16orf80	CDH1	CEP152	CIAPIN1	CNOT1	COQ9	E2F7	FAM192A	GINS3	GNE	GOT2	GPR56	HERPUD1	KATNB1	MMP15	MYBL1	POLR2C	RSPRY1	SFRS1	SLC38A7	TMCO7	USP13	ZNF319
Module 262	ADAT1	ANKRD11	ATMIN	BANP	C16orf46	CCDC102A	CFDP1	FBXO31	HSDL1	KARS	KLHL36	MBTPS1	MLYCD	MON1B	MTHFSD	RFWD3	SPG7	TERF2IP	TMEM170A	USP10	WWOX	ZC3H18	ZFP1	ZNF19	ZNF778	ZNRF1
Module 263	ALDH3A1	FAM13C	GALNT9	HSPB2	LOC644538	MAPT	MATK	MME	PDE1A	PDZRN4	PGA3	PGA4	PKP1	PLCB4	PTGER3	PXDNL	SIAH3	TBX1	TGM1	TNNT2	TPRG1	TSHR	USP2	VEPH1	WSCD2
Module 264	CALM3	CCDC61	CHMP2A	LOC100131691	MYPOP	MZF1	PPP5C	QPCTL	RPS5	SLC27A5	SNRPD2	TRIM28	UBE2MP1	UBE2M	ZBTB45	ZNF132	ZNF324B	ZNF324	ZNF446	ZNF497	ZNF544	ZNF584	ZNF837	ZNF8	ZSCAN22
Module 265	AKT1S1	AP2S1	BAX	BCAT2	C19orf48	CNFN	CTU1	DBP	ERCC1	ETFB	FTL	GEMIN7	IRF3	ISOC2	JOSD2	LIN7B	NOSIP	NR1H2	PRRG2	RABAC1	SEPW1	TBC1D17	TMEM160	TRAPPC6A	ZNF524
Module 266	ACVR1C	ACVR2A	AKR1E2	ANKRD57	BLVRB	CLEC2L	CNTD2	DYNC1I1	FGF12	GALNT13	GNAI1	KIAA1324L	LOC647121	PKHD1	PPP3CA	PTH2R	RAG1	RBMS1	2016-09-10	SERTAD1	SLC44A5	SLC5A12	SYT1	VWDE	WDR72
Module 267	ARL4A	C15orf41	C1GALT1	C7orf26	C7orf28A	C7orf28B	C7orf70	EIF2AK1	GULP1	ICA1	ISPD	KDELR2	MEIS2	MID2	MIOS	MORC4	OPN3	RAC1	RNF216L	SOSTDC1	TMEM106B	WIPI2	ZDHHC4	ZNF117	ZNF815
Module 268	ADAP1	AHR	CCM2	CCT6A	CHST12	DBNL	DDX56	FIGNL1	H2AFV	HUS1	KIAA1908	LANCL2	MAFK	MICALL2	NOD1	NUDCD3	OGDH	POLD2	POLM	PURB	SNX8	TBRG4	URGCP	YKT6	ZMIZ2
Module 269	AHI1	C6orf170	ECHDC1	EPM2A	FBXO30	GOPC	HBS1L	HDAC2	HSF2	KATNA1	KPNA5	LTV1	MAP7	MED23	NUP43	PCMT1	PEX3	PPIL4	REPS1	RNF146	TBPL1	TSPYL4	TUBE1	VTA1	ZUFSP
Module 270	AMFR	BBS2	BRD7	C16orf87	CHD9	CSNK2A2	DNAJA2	FTO	HEATR3	ITFG1	LONP2	N4BP1	NUDT21	NUP93	OGFOD1	ORC6L	PAPD5	PHKB	RBL2	RPGRIP1L	SETD6	SHCBP1	SIAH1	TMEM188	VPS35
Module 271	AFG3L1	CDK10	CDYL2	CENPT	CMTM1	CMTM4	EP400NL	FHOD1	GAN	GAS8	KIAA0895L	LCAT	LOC100129637	LOC100130015	LOC283922	NFAT5	PDPR	PDXDC2	PHLPP2	SLC12A4	SLC7A6	TAF1C	TK2	WDR59	ZNF276
Module 272	ACSF3	ATP6V0D1	C16orf55	C16orf70	C16orf7	C16orf86	CBFB	CENPBD1	CHMP1A	CYB5B	DBNDD1	DEF8	DHODH	FTSJD1	KLHDC4	MVD	NAE1	NQO1	OSGIN1	PDP2	PLA2G15	RNF166	SPATA2L	TCF25	TXNL4B
Module 273	ACP6	ARHGEF2	CHD1L	CRTC2	FAM189B	GNRHR2	GPR89A	GPR89B	GPR89C	LOC116437	MSTO1	NUDT17	PEX11B	PIAS3	POLR3C	POLR3GL	PYGO2	RBM8A	RIT1	RNF115	RUSC1	SLC25A44	SMG5	UBQLN4	YY1AP1
Module 274	ADO	AFF2	ARHGAP11B	ARID5B	CYP4A11	ITPKB	JMJD1C	KLF13	LOC100130093	LOC84989	MDGA1	MTMR10	MTMR15	NAGS	NAIF1	NRBF2	PTPN13	REEP3	SCGB1A1	SFTPD	TJP1	TLE2	TLE4	TLE6
Module 275	ABCB9	ADSSL1	AKT1	BRF1	BTBD6	C14orf79	C14orf80	CDCA4	CKB	CRIP2	INF2	JAG2	KIAA0284	MGC23270	MTA1	NUDT14	PACS2	SIVA1	SLC16A11	SLC1A4	TMEM121	XRCC3	ZBTB42	ZFYVE21
Module 276	ZNF100	ZNF101	ZNF14	ZNF208	ZNF253	ZNF254	ZNF257	ZNF430	ZNF431	ZNF492	ZNF506	ZNF626	ZNF675	ZNF676	ZNF681	ZNF682	ZNF708	ZNF714	ZNF737	ZNF738	ZNF85	ZNF91	ZNF93	ZNF98
Module 277	ABCB8	ACTR3B	AGK	ATP6V0E2	CDK5	COPG2	DNAJB6	ESYT2	EXOC4	FASTK	LMBR1	LOC100132707	LOC401431	NOM1	PAXIP1	POT1	RHEB	SND1	TMEM209	TMUB1	TSGA14	UBE3C	WDR60	ZC3HC1
Module 278	C1orf114	C2orf81	C3orf67	CC2D2A	CCDC74A	CCDC74B	DUSP19	FBXO15	FBXO36	FSD1L	GLB1L	GPR135	IQCA1	LRRC34	MAPRE3	RAGE	SPAG16	SPATA6	STK33	SYTL3	TCTN1	TRAF3IP1	WDR54	ZNF214
Module 279	A2LD1	ACO2	ADPRHL1	C22orf46	EP300	FAM10A4	IDH1	L3MBTL2	LOC100271722	LOC729020	MKL1	POLR3H	RANGAP1	RPE	SGSM3	SLC25A17	SMCR7L	ST13	TAB1	TCF20	TNRC6B	TOB2	XPNPEP3	ZC3H7B
Module 280	AFMID	ARHGDIA	AZI1	C17orf56	C17orf70	CCDC137	DCXR	DUS1L	FN3KRP	FN3K	GAA	HGS	LGALS3BP	LRRC45	RAB40B	RAC3	SGSH	SIRT7	SLC26A11	SLC39A11	SYNGR2	TBCD	TMC6	WDR45L
Module 281	ABO	AGTPBP1	ANP32B	C9orf64	C9orf6	CDK20	CEP78	CORO2A	FANCC	GALNT12	GKAP1	HIATL1	HNRNPK	IKBKAP	KIF27	NAA35	NCBP1	RMI1	SMC2	TEX10	UBQLN1	VPS13A	XPA	ZNF367
Module 282	AGPAT5	ARHGEF10	C8orf37	C8orf42	C8orf83	CLN8	ERI1	ERICH1	FAM164A	FBXO25	MCPH1	MFHAS1	MSRA	MTMR9	NEIL2	PCM1	PINX1	PPP1R3B	RPL23AP53	TMEM55A	TNKS	XKR6	ZNF596
Module 283	C19orf53	CACNA1A	CD97	DDX39	GIPC1	HOOK2	ILVBL	MAN2B1	NACC1	NDUFB7	PKN1	STX10	TECR	TNPO2	ZNF442	ZNF443	ZNF44	ZNF490	ZNF563	ZNF564	ZNF709	ZNF791	ZNF799
Module 284	ALDH1B1	BASP1	CCRN4L	DIRAS1	EPHA2	ERRFI1	FAM46B	FBXL7	FOSL1	GADD45A	JPH2	LIF	LOC401093	MAFF	MGC45800	MYL9	NTNG2	ODZ3	PLK3	SRF	TAGLN	TPM1	TPM2
Module 285	APOC1	APOC2	APOE	ARHGDIB	C1orf54	CD48	CD52	DPYD	EMP3	GIMAP2	GLRX	GMFG	GNGT2	HCST	LST1	LY96	LYL1	RAC2	SLC31A2	SMPDL3A	TLR1	TLR6	VAMP5
Module 286	CCRL2	CD68	CLEC7A	CYTIP	FCGR2A	FCGR3A	HCK	IL12RB1	LILRB4	MNDA	MS4A4A	MS4A7	MSR1	NCF1B	NCF1C	NCF1	NLRC4	NPL	PDCD1LG2	SRGN	STX11	TMEM150B	TNFSF13B
Module 287	ANKRD45	C6orf154	CCDC30	CCDC67	CCNO	CHST5	DNALI1	DZIP3	EFHC2	FOXN4	KIF9	LPPR3	LRTOMT	LZTFL1	MAP6	MDH1B	NEK11	OSCP1	PPIL6	RPGR	TMEM231	TPRXL	UMODL1
Module 288	ANKRD36BP1	CELSR2	CGN	CMYA5	DENND1B	ELK4	ESRRG	FABP5	FRMD4B	ICK	IKZF2	ITSN2	OTUD7B	REL	SFT2D2	SORT1	SRM	STRN	TP53INP1	UHMK1	USP31	YPEL2	ZBTB37
Module 289	AAGAB	ANP32A	C15orf44	C15orf61	CLN6	DUT	FAM96A	GTF2A2	LRRC28	MAP2K5	MTFMT	OAZ2	PPIB	PTPLAD1	RAB11A	RPL4	SELS	SNAPC5	SNRPA1	SNX22	SPG21	TM2D3	TRIP4
Module 290	AAMP	ARPC2	BCS1L	C2orf24	CTDSP1	DNAJB2	DNPEP	DTYMK	EIF4E2	FAM134A	GMPPA	ILKAP	MFF	MRPL44	NGEF	PDE6D	PECR	PTMA	RNF25	STK16	TMEM169	UBE2F	ZFAND2B
Module 291	ALKBH5	C17orf39	COX10	ELAC2	EPN2	FAM18B2	FAM18B	FLCN	LLGL1	MAP2K4	MAPK7	MED9	MEIS3P1	NCOR1	SCO1	SMCR7	SMCR8	TOP3A	TTC19	USP22	ZNF18	ZNF287	ZNF624
Module 292	AP3D1	BTBD2	C19orf29	C19orf6	CSNK1G2	DAZAP1	DOHH	FZR1	KLF16	MBD3	MED16	MEX3D	MIER2	MKNK2	MOBKL2A	NCLN	PIAS4	POLRMT	REXO1	SCAMP4	SPPL2B	STK11	TCF3
Module 293	ABLIM1	ADCY2	AGPAT9	ATP11A	BTBD11	BVES	C1orf106	DNER	EFNB2	HHEX	IRS2	KLF5	LMO7	PCDHB3	PCDHB4	POPDC3	PPARGC1A	PVRL3	SLC30A2	SPIN4	TMEM47	ZNF114
Module 294	ASPHD2	CA3	CACNA1C	CNKSR3	DLL3	EMID2	FAM101A	GAS2	GPR124	HOXA10	HOXA11	HOXA9	KIAA1755	MEOX2	MN1	NKPD1	PGF	PRSS35	RASL11B	SIX2	TBX15	TSPAN11
Module 295	C7orf27	COX19	DAGLB	EIF3B	FBXL18	FOXK1	FTSJ2	GET4	HEATR2	INTS1	IQCE	KIAA0415	MAD1L1	PMS2CL	PMS2	PRKAR1B	RBAK	RNF216	SUN1	TNRC18	USP42	ZNF12
Module 296	ADAMTS13	C19orf76	C1orf228	C21orf58	C3orf62	CACNA1F	CEMP1	COLQ	DCST2	KAT2A	LOC100131434	LOC100272228	MAPK15	NCRNA00105	NCRNA00202	PNPLA7	PRR22	TCP10L	TTLL3	UCKL1AS	ZGLP1	ZNF589
Module 297	ADCK5	C8orf30A	CYHR1	DGAT1	EXOSC4	FBXL6	GLI4	GPAA1	GPR172A	GRINA	HSF1	LRRC14	MAF1	MFSD3	MGC70857	NFKBIL2	PPP1R16A	PUF60	PYCRL	RECQL4	SHARPIN	TIGD5
Module 298	ABHD15	ACACA	CALML4	CDK12	EZH1	FAM134C	GPATCH8	JUP	KIAA1267	LARP6	LOC90110	LRRC49	MED1	NBR1	NUFIP2	SLFN5	SSH2	STAT3	STAT5B	SYNRG	THAP10	WIPF2
Module 299	AP2B1	ATP6V0A1	BLMH	CASC3	CCDC55	DDX52	FBXL20	GGNBP2	GOSR1	LRRC37B2	LRRC37B	MSL1	NF1	PSMD11	RHOT1	SMARCE1	SUZ12	TADA2A	TAF15	UBTF	UTP6	ZNF207
Module 300	ASNS	ATF5	BRCA2	C13orf23	CENPJ	CKAP2	DIAPH3	DLEU2	FAM48A	HSPH1	N4BP2L2	PCK2	PDS5B	RANBP2	RGPD1	RGPD3	RGPD4	RGPD5	RGPD6	SESN2	TRIB3	USPL1
Module 301	CDK8	EFHA1	HMGB1	IFT88	LNX2	MIPEP	MPHOSPH8	MTMR6	NUPL1	PAN3	PARP4	PSPC1	RFC3	RNF6	SKA3	SLC25A15	SLC7A1	USP12	XPO4	ZDHHC20	ZMYM2	ZMYM5
Module 302	CCDC3	CDCA7L	CYP2U1	ERP27	FHL1	ITGB3	LIFR	NUDT16P1	NUDT16	PHACTR2	PHYHIPL	PLA2G4C	POU5F1B	POU5F1	PSORS1C3	RAPGEF5	RERG	RHOJ	SLC16A9	SLC1A3	TGFBR3
Module 303	ABCA17P	ABCA3	C12orf68	C4BPA	CT45A4	CT45A5	CTCFL	DPEP3	FOXA3	FOXD3	GTSF1	HCN2	KCNJ11	MAP6D1	NXF2	PPP2R5A	PRAME	PRSS50	RIMBP3	TMC7	TMEM52
Module 304	CASS4	PCDHA1	PCDHA2	PCDHA3	PCDHA5	PCDHA6	PCDHB10	PCDHB11	PCDHB12	PCDHB13	PCDHB14	PCDHB15	PCDHB16	PCDHB2	PCDHB5	PCDHB6	PCDHB7	PCDHB8	PCDHB9	PCDHGA10	PRICKLE1
Module 305	APLP1	C16orf89	C19orf77	C4orf44	CDC42EP5	CES1	CLDN9	COL9A3	COMP	CRLF1	FBXO2	GNB3	HSPB6	KAZALD1	LRTM2	MUC2	NKAIN4	P2RX2	RRAS	SERPINI2	UPK1A
Module 306	AASDH	C4orf14	CEP135	CHIC2	CLOCK	DCUN1D4	EXOC1	GSTT1	LNX1	MDK	NMU	OCIAD2	PAICS	POLR2B	PPAT	REST	SCFD2	SGCB	SRD5A3	SRP72	TMEM165
Module 307	ACSS3	AKAP12	ARHGAP10	CHGA	CITED1	DDTL	FOXH1	HSD17B11	IL23A	KCNN3	NAP1L5	NR3C2	OSBPL6	PLCL1	SDF2L1	SIX3	SLC2A11	SNCA	TFF3	TSPAN7	UST
Module 308	ABCA4	AGAP11	ARHGAP29	C17orf28	CDR2L	CLIC5	CYSLTR1	DUSP10	EPB41L4A	FLJ11235	NCCRP1	NPR1	PALMD	PDE4DIP	PDZD2	RIPK4	RNF150	SEMA3B	SYDE2	WNT7B	WWC1
Module 309	A1BG	AHCYL2	CA11	CNOT3	KPTN	LENG1	LMTK3	MAMSTR	MBOAT7	NCRNA00181	NDUFA3	PPFIA3	PRPF31	PRR24	PRRG1	SAE1	TEAD2	TFPT	TMC4	TRAPPC2P1	TSEN34
Module 310	ADAR	C19orf66	DHX58	HSH2D	IFI27	IFI6	IRF9	ISG15	ISG20	LOC400696	PRIC285	RNF213	SAMHD1	SLC15A3	STAT2	TMEM229B	TRANK1	TRIM14	USP18	ZNFX1
Module 311	C11orf9	C1orf126	C9orf130	CARNS1	CDC14B	COL27A1	DNM1P35	FAM71F2	GAL3ST2	IL1RL2	LOC151009	LOC283050	LOC284837	MAP3K13	MLXIPL	MST1	NEU4	OR2W3	TEC	TRIM58	TXK
Module 312	AMACR	ANKH	BRIX1	C5orf55	CCDC127	CCT5	FAM173B	FASTKD3	GOLPH3	LOC25845	MED10	MRPL36	MTMR12	MTRR	NDUFS6	PDCD6	RAD1	SUB1	TARS	WDR70	ZNF622
Module 313	C4orf21	C4orf46	CASP3	CCNA2	CDC25B	DNMT3B	FBXO43	GINS1	HMGB2	LOC81691	MLF1IP	MND1	NANP	NEIL3	PHF19	PKN3	PLK4	RAD9B	RDM1	SAP30	SCLT1
Module 314	ATF6	BLZF1	C1orf9	COPA	DUSP12	EFNA3	EFNA4	F11R	GORAB	IGSF8	KIFAP3	KLHL20	MPZL1	NCSTN	PEX19	PIGM	POGK	SCYL3	UAP1	USP21	VAMP4
Module 315	ARPC5L	C9orf114	DOLK	DOLPP1	DPM2	EXOSC2	LOC441089	MED27	METTL11A	PPP2R4	PSMB7	PTGES2	RABEPK	SH3GLB2	TOR1A	TOR1B	TOR2A	TRUB2	URM1	WDR34	ZDHHC12
Module 316	ANKFY1	C17orf85	CAMTA2	CRK	CTNS	DHX33	DPH1	GSG2	INPP5K	KIAA0664	KIF1C	MINK1	MYBBP1A	MYO1C	PELP1	PITPNA	RABEP1	SHPK	UBE2G1	WDR81	ZZEF1
Module 317	BEND6	C17orf37	C20orf114	ERBB2	GLOD5	GSDMB	HOXC4	HOXC6	ITGA10	LOC100240735	LOC220594	ORMDL3	PGAP3	PNMT	PSMD3	SEMA3A	SHROOM4	SLC38A5	STARD3	ZNF69
Module 318	ACER2	ADAM28	EBF3	EIF2AK4	GRB7	KLHL2	LIMS1	LIMS3-LOC440895	LIMS3	MED24	NCRNA00087	NR1D1	PPP1R1B	PYGM	SATB2	SCXB	SLC7A11	SRP14	THRA	VEGFC
Module 319	ACHE	ANKAR	BDNF	CA12	CALN1	CCKBR	DDX11L2	FMO3	HSPA1L	IL20RB	KCNMB3	LOC654433	LOC84856	MOCOS	NPAS1	PCDHGA8	PMAIP1	SERPINB9	SMTNL1	ZNF323
Module 320	EPN3	FAM83A	HIST1H1B	HIST1H1E	HIST1H2BC	HIST1H2BJ	HIST1H3G	HIST2H2AA3	HIST2H2BE	HIST2H4A	RMRP	RPPH1	SCARNA10	SCARNA2	SCARNA7	SNORA12	SNORA57	SNORA7B	SNORD15B	SNORD17
Module 321	ADRA2B	ALDH2	C13orf36	C6orf123	C7orf61	CCL25	CDHR1	CHST3	HHIPL2	HS3ST3A1	MAGEA4	NRAP	PSAT1	S1PR3	SCN5A	SLC12A1	SLC35F3	TDRD12	UBA2	ZNF302
Module 322	ADAMTS18	CAND1	CPSF6	DIP2B	DYRK2	GNAZ	GNS	HELB	KIAA1671	LEMD3	LOC91316	LRP5L	MDM2	MON2	RASSF3	SH3RF1	TAF8	TP53I11	USP49	XPOT
Module 323	ABCE1	C4orf29	ELF2	FAM160A1	FBXW7	FHDC1	KIAA0922	LARP1B	MFSD8	MMAA	NAA15	OTUD4	PRMT10	SMAD1	SMARCA5	STOX2	TMEM184C	USP38	WWC2	ZNF330
Module 324	ATP5SL	BCKDHA	C19orf61	CADM4	CCDC97	CIC	DEDD2	ERF	EXOSC5	GSK3A	HNRNPUL1	IRGQ	MEGF8	PAFAH1B3	PRR19	XRCC1	ZNF428	ZNF526	ZNF574	ZNF576
Module 325	ADH1B	ADIPOQ	BDKRB2	CD36	DPYSL3	EXTL1	FABP4	FAT1	G0S2	GDF6	GPD1	KCNIP2	LIPE	PAMR1	PLIN1	PLIN4	SEMA5A	SORBS1	TIMP4	TUSC5
Module 326	ABHD6	ATG9B	BBS5	C10orf93	C11orf63	CASC2	DFNB31	DNAJA4	ICA1L	KIF17	LRRC27	MAP1A	PRR18	PTRH1	SPAG1	SPAG6	TCF7	TCTEX1D4	TTC16	ZDHHC1
Module 327	C14orf149	COL25A1	KIAA0664P3	LOC286467	LOC440354	LOC84740	LYG1	MIR17HG	NFATC2IP	PRSS53	RPL36A	RRN3P2	RRN3P3	SNHG12	SNHG1	SNHG3-RCC1	SNHG3	SNHG4	SULT1A3	USHBP1
Module 328	ARFGEF2	BCL2L1	C20orf4	CPNE1	CSE1L	DDX27	EDEM2	EIF6	ELMO2	ERGIC3	GGT7	GSS	HM13	NFS1	SPATA2	STAU1	STK4	TRPC4AP	TTPAL	UQCC
Module 329	BRD9	C5orf22	CEP72	CLPTM1L	DAP	EXOC3	FAM105B	GUSBP1	KIAA0947	LPCAT1	2016-03-06	NSUN2	PAPD7	RNASEN	SDHA	SLC12A7	SRD5A1	TRIO	TRIP13	ZFR
Module 330	APRT	C16orf61	CENPN	CKLF	COX4I1	COX4NB	CTU2	FAM96B	GABARAPL2	GCSH	HSBP1	MAP1LC3B2	MAP1LC3B	MPHOSPH6	NUDT7	NUTF2	PSMD7	RPL13	TMEM208	TRAPPC2L
Module 331	C5orf43	CPEB4	CWC27	ERAP2	ERBB2IP	ERCC8	F2RL1	GTF2H2B	GTF2H2	IPO11	KIF2A	LOC653113	MCCC2	NLN	P4HA2	PPWD1	SFRS12	SMN1	TRIM23	ZSWIM6
Module 332	ATG10	C5orf36	CCNH	CDKL3	CETN3	DHX29	GPBP1	LYSMD3	MAP3K1	MIER3	PAPD4	SGTB	SKIV2L2	SLC38A9	SSBP2	TMEM161B	TMEM167A	WDR41	XRCC4	ZCCHC9
Module 333	ACBD6	ADIPOR1	ARL8A	ARPC5	C1orf133	DDX59	DYRK3	GLRX2	HHAT	IRF6	RABIF	RFWD2	RNPEP	SHISA4	SMYD2	SOX13	TIMM17A	TOR3A	TSEN15	UCHL5
Module 334	ARF6	BRMS1L	C14orf104	C14orf138	C14orf147	CFL2	EAPP	FAM177A1	FBXO33	FKBP3	KIAA0391	KLHDC2	MBIP	MGAT2	PPIL5	PPP2R3C	SIP1	SNX6	SRP54	TRAPPC6B
Module 335	AGBL5	C2orf44	C2orf56	CAD	CEBPZ	DHX57	DNAJC27	EIF2B4	GTF3C2	LCLAT1	PPM1G	RAB10	SLC30A6	SLC4A1AP	SLC5A6	SPAST	SUPT7L	TRMT61B	TTC27	WDR43
Module 336	C17orf97	ELP2P	FAM57A	GEMIN4	GLOD4	METT10D	MNT	NXN	PAFAH1B1	PRPF8	RNMTL1	RPA1	SGSM2	SMG6	SMYD4	SRR	TIMM22	TSR1	VPS53	YWHAE
[truncated: 133 more columns]

## Sheet: M5. SAMBA
Module 1	A2BP1	ACCN1	ADCY2	ADH1B	AGTR1	AK5	AKR1C2	AMBP	ANXA8L2	ANXA8	ARSE	ATP12A	BCHE	BMP2	BNC1	C15orf59	C21orf121	C2CD4A	C2CD4C	C2orf54	C6orf114	CASR	CCDC85A	CCL21	CCNI2	CD1C	CD1E	CEACAM5	CLEC2L	CLPS	COL28A1	COL6A6	CPA2	CPNE4	CT45A4	CTSE	CXCL6	CYP24A1	CYP2B7P1	CYP2F1	DKK1	DKK4	DLX2	DMBX1	DNER	DPEP3	DPPA4	DUOXA1	EREG
Module 2	AGAP8	ANTXRL	AOC2	APC2	APOBEC4	C10orf107	C1orf87	C20orf185	C20orf26	C21orf121	C2orf48	C6orf147	C6orf174	CA4	CACNB2	CACNB4	CATSPER2	CCDC135	CCDC17	CCDC37	CCNB3	CD70	CG030	CHGA	CLPS	COL28A1	CT45A4	CYP2D6	CYP4A11	DAND5	DCST2	DDC	DFNB59	DKK4	DNAH12	DNAI1	DPPA4	EGFL8	ERAS	FAM184A	FAM95B1	FER1L5	FGF3	FOXG1	FOXN4	GIPC2	GOLGA6L5	GRM2	HCG27
Module 3	ADCY2	AGR3	ALDH3A1	ALOXE3	ALPPL2	AMBP	ANKRD35	APOBEC4	AQP12B	ASPG	ATP12A	B4GALNT3	BCMO1	C16orf73	C20orf114	C20orf185	C21orf125	C2orf54	C6orf155	C6orf15	C8orf34	CALHM3	CAPN8	CASQ1	CASR	CCDC81	CD177	CHP2	CLEC18C	CLPS	COL2A1	CPNE4	CST5	CT45A1	CT45A2	CT45A4	DACH2	DAND5	DDC	DKK4	DNAH12	DPPA4	DUOXA1	EDAR	ELP2P	ERAS	EVPLL	FAM135B	FAM150B
Module 4	ABCC6P2	ACVR1C	ALOXE3	AMBP	ANK1	ANTXRL	AQP12B	ARHGEF33	ATP12A	ATP1A2	ATP2B3	BTBD17	C10orf82	C12orf39	C12orf56	C16orf73	C1orf190	C1orf87	C20orf114	C20orf185	C21orf121	C2orf48	C4BPA	CA4	CAPN8	CCL19	CDH18	CEACAM5	CHGA	CHGB	CHRNB2	CLDN19	CLEC18C	CLEC2L	CLPS	CPA1	CPA2	CPEB1	CRHR1	CT45A1	CT45A2	CT45A4	CT45A5	CUX2	CXorf49B	CYP2F1	CYP2W1	CYP4A11	DAND5
Module 5	CECR2	DKK4	GFRA3	IHH	LCN10	LEFTY2	LOC284276	NOTUM	PRAP1	RXRG	TKTL1	TUBB2B	ZIC2	ZIC5
Module 6	ACCN1	ADAMTS16	ADAMTS18	ADCY2	ADCYAP1	ADIPOQ	AGTR1	ALPK2	AMBP	ANTXRL	AQP12B	ARSE	ATP12A	BARX1	BCHE	BCL2L10	BCMO1	BTBD17	C10orf55	C10orf99	C12orf39	C20orf114	C20orf185	C20orf56	C2CD4A	C2CD4C	C4BPA	C9orf66	CA4	CACNG6	CALML5	CALN1	CCL19	CD1C	CD1E	CD70	CDH16	CEACAM5	CHP2	CHRNA1	CHRNB2	CITED1	CKMT1A	CLEC2L	CLPS	CNNM1	COL6A6	CORIN	CPA2
Module 7	ADCY8	ADCYAP1R1	ALOX12P2	ALOX12	AOC2	APC2	APOBEC4	AQP12B	ARMC4	ARX	ATP2B3	BMS1P4	BTBD17	C11orf88	C13orf30	C14orf176	C1orf173	C1orf87	C20orf114	C20orf185	C20orf26	C21orf121	C21orf130	C2CD4C	C2orf48	C6orf118	C6orf123	C7orf54	C9orf135	CA4	CACNB4	CACNG6	CALN1	CAPN8	CCDC108	CCDC13	CCDC17	CCDC37	CCDC39	CCDC67	CCDC81	CCNB3	CD177	CD274	CDHR3	CDHR4	CG030	CHAD	CHRNB2
Module 8	ABCC6P2	ACTL8	ADAMTS18	ADIPOQ	AKAP14	ALS2CR11	AMBP	ANTXRL	AQP12B	ATP2B3	BTBD17	C12orf39	C16orf73	C19orf46	C1orf182	C1orf95	C20orf114	C20orf185	C20orf56	C2orf48	C4orf47	C6orf114	C8orf34	CA4	CASQ1	CCL19	CCNB3	CD177	CDH18	CDH20	CECR2	CEND1	CHP2	CHRNB2	CLCNKB	CLDN19	CLEC18C	CLEC2L	CLPS	CPA1	CPA2	CPEB1	CT45A1	CT45A2	CUX2	CXorf49B	CYP1A2	CYP26A1	CYP2W1
Module 9	A2BP1	ABCB1	ACE2	ADCYAP1	ADIPOQ	AKAP14	ALPPL2	AMBP	AMY1A	ANKRD2	ANTXRL	APOBEC4	AZGP1	BCL2L14	BCMO1	C11orf88	C13orf30	C14orf50	C15orf56	C16orf89	C1orf168	C20orf114	C20orf185	C21orf121	C21orf130	C2CD4A	C3orf57	C4BPA	C4orf44	C6	C9orf135	CABP4	CALB1	CAPN8	CAPN9	CASQ1	CCDC153	CCDC81	CCIN	CCL19	CCL25	CCL7	CD164L2	CD177	CD1C	CD1E	CD274	CDC20B	CDH16
Module 10	AMBP	AMHR2	ARX	C3orf72	CADPS	CECR2	CLPS	COL2A1	COLEC11	CPA1	CPA2	DLK1	DPYSL5	EDN3	ENPP6	FGF17	FGF19	GATA4	GSTA1	IGDCC3	ITIH2	KIRREL2	LOC284276	MYOCD	NR5A1	PGA4	PROK1	PTCHD2	RBPJL	RXRG	SCUBE1	SLC16A12	STAR	TF	TRY6	TSPAN8	VIL1	WFIKKN2
Module 11	ABCA9	ADH1B	ADRB2	AIM2	AKAP14	APOBEC4	BANK1	BNC1	C11orf88	C12orf59	C1orf173	C1orf87	CACNG6	CALN1	CCL13	CCL19	CCL21	CCL3L1	CCL7	CCR2	CD163L1	CD1A	CD1C	CD1E	CD300C	CD3D	CD3G	CD5	CD70	CD79A	CD8B	CDHR4	CHIT1	CHP2	CLEC12A	CPA3	CRISP3	CRTAM	CST5	CXCR3	CXorf21	CYP2F1	DKK4	DPEP2	DPEP3	DPPA4	EMR1	ENPP3	ERAS
Module 12	ADCY2	ADCYAP1	AKAP14	ALOX12	AMBP	ANTXRL	ATP2B3	BCAS1	BCL2L10	C12orf39	C1orf182	C1orf70	C20orf114	C20orf185	C3orf32	C6	CA4	CALB1	CD177	CEACAM5	CITED1	CLEC2L	CLPS	COL28A1	CPA2	CRHR1	CST2	CT45A2	CT45A4	CT45A5	CYP1A2	CYP2F1	CYP3A5	CYP4A11	DIO1	DKK1	DKK4	DLX2	DPPA4	DSC1	ENPP3	EREG	FABP6	FAM133A	FAM3D	FAM43B	FGF19	FGF3	FOXB1
Module 13	ACCN1	ADAM22	ADAMTS18	ADAMTSL5	ADCY2	ADCYAP1	ADIPOQ	AGTR1	AKAP14	AMBP	ANO5	ANTXRL	APCDD1L	APOBEC4	ARSE	ASXL3	BARX1	BCAS1	BCHE	BEX1	BMP3	BTBD17	C15orf59	C1orf70	C1orf95	C20orf185	C20orf56	C21orf121	C2CD4C	C6	C8orf48	CACNG6	CASR	CDH12	CDH18	CDO1	CEACAM5	CHGB	CITED1	CLEC2L	CLPS	CNKSR2	CNTN4	COL25A1	CPA1	CPA2	CRHR1	CRISPLD1	CT45A1
Module 14	ADCYAP1	ADH1B	ADIPOQ	AKAP14	AMBP	AMHR2	ANKRD2	ANTXRL	ANXA13	APOBEC4	ARX	ATP2B2	BRSK2	BTBD17	C10orf107	C11orf85	C11orf88	C13orf30	C14orf50	C1orf158	C1orf194	C1orf228	C1orf87	C20orf114	C20orf185	C21orf121	C21orf130	C4orf47	C6orf123	C6orf15	C6	C9orf24	CACNG6	CALB1	CAPN8	CASR	CCDC108	CCDC135	CCDC37	CCDC39	CCDC81	CD164L2	CD177	CD70	CDC20B	CDH16	CDH20	CDHR4	CEACAM5
Module 15	ABCA6	ACVR1C	ADCY2	ADCY8	AKAP14	AMBP	AMHR2	APOBEC4	AQP12B	ARMC4	ARX	AR	ASTN1	ASXL3	ATP1A2	ATP2B3	BTBD17	C10orf107	C11orf88	C13orf30	C15orf59	C1orf114	C1orf158	C1orf87	C21orf121	C2orf40	C3orf72	C6orf118	C6	CACNA2D1	CACNB4	CACNG6	CADPS	CASR	CCDC67	CCDC81	CDHR4	CDO1	CHGB	CHRNB2	CLDN19	CLEC18C	CLPS	CNR1	COL2A1	COL4A3	COLEC11	CPEB1	CPS1
Module 16	A2BP1	ADAMTS16	ADCY2	ADCYAP1	ADH1B	AKAP14	AMHR2	ARHGEF33	ATP12A	BRSK2	BTBD17	C10orf93	C16orf73	C1orf87	C20orf185	C20orf56	C21orf121	C4orf44	C6	C9orf135	CA4	CASQ1	CASR	CCDC37	CCDC81	CCL25	CD177	CHGB	CHP2	CHRNB2	CITED1	CLDN19	CLEC18C	CLEC2L	CLPS	COL28A1	COL2A1	CPA1	CPA2	CST2	CT45A1	CYP2B7P1	CYP2W1	DACH2	DDX25	DKK4	DLK1	DLX2	DPPA4
Module 17	ADAM22	ADCYAP1	ADIPOQ	AGTR1	AIM2	AMBP	ANKRD2	ANTXRL	ATP8B3	BATF3	BCHE	C11orf85	C16orf54	C1orf190	C21orf121	C2orf48	C5orf39	CACNB4	CCL13	CCL19	CCL22	CD177	CD1C	CD1E	CD247	CD3D	CD3G	CD70	CD79B	CD8B	CLEC18C	CLEC2L	CLPS	COL24A1	COL4A3	CPA1	CPA2	CPA3	CPEB1	CRTAM	CT45A1	CT45A2	CT45A4	CT45A5	CTLA4	CXorf49B	CYP26A1	CYP2B7P1	CYP2F1
Module 18	ACTL8	ACY3	AKAP14	AMBP	ANKRD2	ANKRD58	ANTXRL	ANXA13	AOC2	APOBEC4	AQP12B	BCL2L10	BCL2L15	BCMO1	C10orf99	C11orf85	C11orf88	C1orf158	C1orf173	C1orf87	C20orf114	C20orf151	C20orf185	C20orf56	C21orf121	C2CD4A	C3orf57	C4BPA	C6	C8orf34	C9orf135	CA4	CABP4	CACNG6	CALHM3	CALML5	CALN1	CCL25	CD177	CD1A	CD70	CDHR4	CEACAM5	CEACAM6	CES3	CHGA	CHRNB2	CLPS	CNGA1
Module 19	A2BP1	ACCN1	ADAMTS18	ADCY8	ADCYAP1	AGTR1	AMBP	ANK1	ANO5	AQP12B	ASXL3	BTBD17	C12orf39	C1orf173	C1orf87	C20orf114	C20orf185	C6	C8orf48	CCKBR	CD177	CDH18	CEACAM5	CECR2	CHGB	CHRNB2	CLPS	CNTNAP3	COL4A3	CPA2	CRHR1	CT45A4	CT45A5	CUX2	CXorf49B	CYP1A2	CYP2F1	DACH2	DAND5	DBC1	DCAF12L2	DDC	DDX25	DGCR5	DKK1	DKK4	DLX2	DLX6	DMRT1
Module 20	ACOT1	ADAMTSL5	ADCYAP1	ADIPOQ	ADRB2	AK5	AMBP	ANXA2P1	ATP8B3	C14orf49	C1orf173	C20orf114	CCL19	CCRL1	CD70	CLK2P	CLPS	COL6A6	CPA2	CPA3	CT45A1	CT45A4	CXorf30	CYP21A2	CYP26A1	CYP2D6	CYP4A11	DAND5	DHRS4L2	DKK1	DKK4	DLX2	DMGDH	DPPA4	EOMES	ERAS	EREG	F2RL2	FABP4	FOXB1	FOXD1	FOXD3	FOXG1	GAS2	GLT1D1	GOLGA6L5	GPR171	HOXA11	HOXA2
Module 21	ABCC6P2	ACCN3	AKAP14	ALS2CR11	AMBP	ANTXRL	AOC2	APOBEC4	AQP12B	ASB16	ASXL3	ATP2B3	BCMO1	C10orf107	C10orf111	C12orf39	C12orf60	C13orf30	C17orf82	C1orf158	C1orf173	C1orf194	C1orf87	C20orf114	C20orf185	C20orf26	C20orf56	C21orf121	C2orf39	C2orf48	C4BPA	C4orf47	C6orf118	C6	C7orf57	C7orf61	C9orf135	C9orf163	C9orf171	CA14	CA4	CACNG6	CASR	CCDC108	CCDC17	CCDC37	CCDC39	CCDC81	CCNB3
Module 22	ABCA6	ADH1B	ADIPOQ	AIM2	AMBP	AMICA1	APOBEC3A	AQP12B	BCMO1	BTBD17	C12orf59	C14orf73	C16orf54	C17orf60	C17orf87	C1orf173	C20orf185	C2CD4C	CA4	CACNG6	CCL13	CCL19	CCL22	CCL3L1	CCL7	CCR2	CCR7	CD1A	CD1C	CD1D	CD1E	CD300LF	CD3D	CD3G	CD79A	CEACAM5	CHI3L2	CLEC10A	CLEC12A	CLEC4A	CLPS	CPA2	CPA3	CT45A1	CT45A2	CT45A4	CT45A5	CTLA4	CXCL13
Module 23	CST5	DKK4	GFRA3	IHH	ILDR2	KCNG1	KCNJ12	MUC21	NELL1	PCP4	SDK2	SFRP5	SLC6A11	TKTL1	ZIC2
Module 24	ACCN1	ADCY2	ADCYAP1	AMBP	AQP12B	ASXL3	BCAN	BRSK2	BTBD17	C10orf82	C14orf176	C15orf59	C16orf73	C1orf182	C1orf95	C20orf114	C20orf185	C20orf56	C2CD4C	C6orf118	C8orf48	C9orf171	CA4	CACNG6	CALB1	CASQ1	CCDC39	CD177	CDH18	CECR2	CHGB	CHP2	CHRFAM7A	CHRNB2	CITED1	CLDN19	CLEC18C	CLEC2L	CLPS	CNNM1	CPA1	CPA2	CPEB1	CRHR1	CRLF1	CST2	CST5	CT45A2	CT45A4
Module 25	ADCYAP1R1	AKAP14	AMBP	AMHR2	APOBEC4	AQP12B	ARMC4	ARX	ASXL3	ATP12A	ATP2B3	BCMO1	BTBD17	C10orf107	C11orf88	C12orf39	C13orf30	C17orf82	C1orf114	C1orf158	C1orf173	C1orf87	C1orf95	C20orf185	C20orf26	C20orf56	C21orf121	C3orf72	C6orf118	C9orf135	C9orf171	CACNG6	CAPSL	CASR	CCDC108	CCDC135	CCDC148	CCDC37	CCDC39	CCDC67	CCDC81	CDC20B	CDH20	CDHR3	CDHR4	CECR7	CHGB	CHRFAM7A	CHRNB2
Module 26	ACCN3	ACRC	ADCYAP1	AGBL2	AKAP14	ALOX12P2	ALOX12	AMBP	AMHR2	AMY2B	ANTXRL	AOC2	APOBEC4	AQP12B	ARX	ATP12A	ATP2B3	BCL2L10	BCMO1	BCO2	C10orf107	C11orf88	C12orf39	C13orf30	C1orf173	C1orf175	C1orf228	C1orf87	C20orf114	C20orf185	C21orf121	C21orf130	C2orf48	C6orf118	C6orf123	C6orf41	C6	C9orf66	CA4	CABP4	CACNA1F	CACNB4	CALN1	CAPN8	CASR	CATSPER2	CCDC17	CCDC37	CCDC81
Module 27	A2BP1	ACCN1	ADAM23	ADCY8	ADCYAP1R1	ADCYAP1	AKAP14	AMBP	APOBEC4	ARMC4	ARX	ATP2B3	BAI1	BTBD17	C10orf107	C11orf66	C11orf88	C13orf30	C14orf176	C14orf64	C15orf59	C1orf158	C1orf173	C1orf87	C20orf114	C20orf185	C20orf26	C20orf85	C21orf121	C2CD4C	C6orf118	C9orf135	C9orf171	CACNA1E	CACNG6	CADPS	CALN1	CAPN8	CAPSL	CASQ1	CCDC33	CCDC37	CD70	CDC20B	CDH16	CDH22	CDHR4	CHP2	CITED1
Module 28	ABLIM2	ACCN1	ADCY2	AKAP14	AMBP	ANKRD2	ANKRD56	APOBEC4	AQP12B	BCAS1	C10orf99	C11orf88	C13orf30	C14orf50	C19orf45	C1orf158	C1orf173	C1orf87	C20orf151	C20orf185	C20orf56	C21orf121	C2orf54	C6orf114	C8orf34	C9orf135	C9orf171	CACNG6	CALML5	CALN1	CAPN8	CCDC37	CCDC81	CD1A	CD1E	CDC20B	CDH16	CDHR4	CEACAM5	CHRNB2	CLPS	CNGA1	CPA2	CRHR1	CT45A4	CUX2	CXCL17	CXorf49B	CYP26A1
Module 29	ACE2	ADCYAP1	ADRB2	ANTXRL	APOBEC3A	ATP12A	BATF	BCAS1	BCMO1	BNC1	C20orf56	C6orf123	C6	CALN1	CCL13	CCL19	CCL7	CD1D	CD200R1	CD274	CD3E	CD3G	CD70	CD7	CDKN2BAS	CEACAM5	CEACAM6	CLEC12A	CLEC2L	CLPS	CNGA1	CNR1	CRISP3	CRTAM	CSF2RA	CST2	CT45A1	CT45A2	CT45A4	CT45A5	CTLA4	CXCL17	CXCR2P1	CYP24A1	CYP2B7P1	CYP2F1	CYP4A11	CYSLTR1	DDC
Module 30	A2BP1	ADCY2	ADCY8	ADCYAP1	AGR3	AJAP1	AKAP14	AKR1E2	AMBP	APOBEC4	AQP12B	ASXL3	ATP12A	BCAS1	BCL2L10	BCMO1	BMP3	BTBD17	C11orf88	C13orf30	C14orf64	C1orf114	C1orf158	C1orf194	C1orf87	C20orf56	C20orf85	C21orf121	C21orf130	C4orf44	C8orf34	C9orf135	C9orf171	CACNG6	CALB1	CAPSL	CASQ1	CCDC108	CCDC135	CCDC37	CCDC67	CCDC81	CCKBR	CCNB3	CD177	CDC20B	CDH16	CDH18	CDH20
Module 31	ACCN1	ACE2	ACY3	ADCYAP1	ADRB2	AMBP	ANTXRL	ANXA13	AQP12B	BCMO1	C20orf114	C20orf56	C2CD4A	C4BPA	C6	C9orf135	CA4	CABP4	CALB1	CALN1	CAPN8	CCNI2	CD70	CEACAM5	CITED1	CLPS	CNTNAP3	CPA2	CRTAM	CST2	CT45A4	CYP24A1	CYP2B7P1	CYP2F1	CYP4A11	CYP4Z1	DDC	DIO1	DKK1	DKK4	DLX2	DPPA4	EMR1	ENDOU	ERAS	FAM133A	FAM3D	FCGR3B	FGF14
Module 32	ABCC6P2	AMBP	ATP12A	BCMO1	BTBD17	C12orf60	C19orf36	C1orf158	C1orf53	C20orf114	C20orf185	C20orf56	C2CD4C	C4BPA	C4orf44	CA4	CASQ1	CCL25	CDH20	CEACAM5	CHRNB2	CITED1	CLPS	COL25A1	CPA2	CXorf49B	CYP2F1	DAND5	DIRC3	DKK1	DKK4	DMRTA1	DNAJC28	DPP10	DPPA4	DPYSL5	ENDOU	ENPP3	ERAS	EYA1	FAM3D	FAM5B	FGF3	FLJ35024	FOXD3	FREM2	GAD1	GAS2	GDF10
Module 33	ACCN1	ADCYAP1	AKAP14	ANTXRL	APOBEC4	AQP12B	ATP12A	BCL2L15	C1orf87	C20orf114	C20orf185	C21orf121	C2CD4A	C4BPA	C7orf61	CA4	CACNG6	CD177	CEACAM5	CITED1	CLPS	COL28A1	CRHR1	CST5	CXorf49B	CYP1A2	CYP4A11	CYP4Z1	DAND5	DIO1	DKK1	DKK4	DLX2	DPPA4	ENDOU	ENPP3	ENPP6	ERAS	FAM3D	FAM5B	FXYD4	GAS2L2	GDF10	GJB5	GLI1	GPR17	HHIPL2	HOXA11	HOXB13
Module 34	ACE2	ADCYAP1	AKAP14	AMBP	ANTXRL	APOBEC4	AQP12B	BCMO1	C10orf105	C11orf85	C11orf88	C12orf39	C12orf60	C13orf30	C14orf50	C15orf33	C1orf158	C1orf173	C1orf194	C1orf87	C20orf185	C20orf26	C20orf56	C21orf121	C21orf125	C21orf130	C2orf48	C4BPA	C4orf44	C6orf41	CA14	CACNB4	CACNG6	CALB1	CAPN8	CASQ1	CASR	CCDC108	CCDC135	CCDC37	CCDC81	CCIN	CCL25	CCNB3	CD1C	CD1E	CDH20	CHRNB2	CLEC18C
Module 35	ACCN1	ADCY2	AGTR1	AKR1C2	AMBP	AMHR2	APOBEC4	ARSE	BTBD17	C10orf82	C11orf88	C15orf59	C16orf73	C1orf95	C20orf56	C21orf121	C6	CA4	CASR	CDO1	CHGB	CHP2	CHRNB2	CLDN19	CLEC2L	CLPS	COL24A1	CPA2	CPA3	CPEB1	CRHR1	CT45A2	CT45A4	CT45A5	CYP26A1	CYP2B7P1	CYP2F1	DACH2	DKK1	DKK4	DLX2	DMRT1	DMRT3	DNER	DPP10	DYNC1I1	ELFN2	ERAS	EREG
Module 36	ACTL8	C1orf114	CCKBR	COL2A1	DKK4	DLK1	FGF19	GFRA3	IGF2BP1	IHH	LOC440925	SLC6A10P	SP5	TKTL1	TP53TG3B	ZIC2
Module 37	ACVR1C	ADAM22	ADAMTS18	ADCYAP1	ADIPOQ	AMBP	ANO5	ANTXRL	ARHGEF33	ASXL3	ATP12A	BEX1	BTBD17	C10orf82	C16orf73	C1QL1	C1orf114	C1orf95	C2CD4C	C8orf48	CCDC136	CCKBR	CCL7	CDH20	CHGB	CHRM3	CLDN19	CLEC2L	CLPS	CNKSR2	CPA1	CPA2	CPEB1	CT45A1	CT45A2	CT45A4	CT45A5	CUX2	CYP2F1	CYP2W1	DAND5	DDX25	DGCR5	DKK1	DKK4	DLX2	DLX6	DMBX1	DMRT3
Module 38	ADAMTS15	ADAMTS18	ADAMTSL5	ADH1B	ADIPOQ	AGTR1	AK5	ALPK2	AMBP	ANKRD29	ANTXRL	ARSE	ASAM	ASXL3	BMP3	C16orf73	C2CD4C	CASR	CCL21	CD177	CDH18	CITED1	CLEC18C	CLEC2L	CLPS	COL10A1	COL6A6	COMP	CORIN	CRHR1	CUX2	CXCL14	CYP1A2	CYP2F1	DIO2	DKK4	DPP10	DPPA4	DPT	DPYSL5	EPYC	ERAS	FAM180A	FCGR3B	FGF19	FOXB1	GALNT5	GDF10	GFAP
Module 39	BARX1	CHRNA1	CPA3	FABP4	HGF	HOXB3	HOXB4	HOXB5	HOXB6	HOXB8	HOXB9	IRX3	MEGF10	MEOX2	NKX2-5	PRKG1	SCNN1B	SCNN1G
Module 40	ADAMTS18	ADCY2	ADCYAP1	AMBP	ANTXRL	APOBEC4	ASXL3	BCMO1	BTBD17	C16orf73	C1orf182	C20orf114	C20orf56	C2CD4C	C4BPA	C6	CA4	CACNG6	CASR	CCDC136	CD177	CD70	CDH20	CHRNB2	CITED1	CLPS	COL28A1	CPA1	CPA2	CRHR1	CST2	CT45A4	CUX2	CXorf49B	CYP26A1	CYP2W1	DACH2	DAND5	DDC	DDX25	DKK1	DKK4	DLX2	DMRT1	DMRT3	DPPA4	ELP2P	ERAS	EREG
Module 41	ACVR1C	ADCYAP1	AKAP14	AMBP	ANTXRL	APOBEC4	AQP12B	ARHGEF33	ASXL3	ATP12A	ATP2B3	BTBD17	C10orf107	C10orf111	C11orf88	C12orf39	C13orf30	C14orf50	C16orf73	C17orf82	C1orf158	C1orf182	C1orf87	C20orf26	C21orf121	C6orf118	C9orf135	CA4	CACNB4	CACNG6	CALB1	CASQ1	CASR	CCDC81	CCIN	CCNB3	CDH12	CDH18	CHRNB2	CHST9	CITED1	CLDN19	CLEC18C	CLEC2L	CLPS	COCH	COL25A1	COL28A1	CPA1
Module 42	ACTL8	ALOX12	ALS2CR11	AMBP	AMHR2	AQP12B	ASXL3	ATP2B3	BRSK2	BTBD17	C10orf105	C10orf82	C12orf39	C20orf114	C20orf185	C20orf56	C21orf130	C2orf48	C4orf19	C9orf66	CCKBR	CD177	CDH20	CHP2	CHRNB2	CLDN19	CLEC2L	CLPS	CPA1	CPA2	CPNE4	CUX2	CYP26A1	CYP2B7P1	CYP2W1	DAND5	DDC	DDX25	DKK4	DLK2	DMBT1	DMRT1	DMRT3	DPPA4	DPYSL5	ERAS	FGF17	FGF19	FGF3
Module 43	ACCN1	ADCYAP1	AKAP14	ALOX12P2	AMBP	APOBEC3D	APOBEC4	BCAN	BCO2	C11orf88	C13orf30	C14orf139	C19orf23	C1orf173	C1orf87	C20orf114	C21orf121	C8orf79	CACNA1E	CAPN8	CCDC37	CD1A	CD1E	CDHR4	CFP	CLEC12A	CPA2	CT45A4	CYP2F1	CYP4A11	CYP4Z1	DKK4	DNAH12	DPPA4	ENDOU	ERAS	FAM13AOS	FAM153A	FAM71F2	FCRL6	GAS2L2	GFAP	GLYATL2	GOLGA7B	GPC5	GPR12	GPR97	GRP	GZMH
Module 44	AGR3	AKAP14	AMBP	ANTXRL	APOBEC4	AQP12B	BTBD17	C12orf39	C13orf30	C1orf158	C1orf173	C1orf194	C1orf87	C20orf114	C20orf26	C20orf56	C20orf85	C21orf121	C2orf39	C6orf118	C7orf57	C7orf61	C9orf135	C9orf171	CACNG6	CAPSL	CASQ1	CCDC108	CCDC135	CCDC19	CCDC37	CCDC67	CCIN	CCNB3	CD177	CDC20B	CDH12	CDH16	CDH18	CDHR4	CLDN19	CLEC18C	CLEC2L	CLPS	COL28A1	CPA2	CST5	CT45A4	CT45A5
Module 45	ABCA6	ABCA9	ADH1B	ARX	C3orf72	C7	CAPN8	CCL14	CYP2W1	DLK1	EDN3	FABP4	FAM133A	FOXL2	GATA4	GSTM5	MUC2	MYOCD	NR5A1	OGN	PEG3	PLCXD3	PROK1	PRSS35	STAR	TCF21	WISP2
Module 46	ADCY2	ADIPOQ	AKAP14	AMBP	ANKRD53	APOBEC4	AQP12B	ARHGEF33	ASXL3	ATP2B3	BTBD17	C10orf107	C11orf88	C13orf30	C1orf158	C1orf173	C1orf87	C1orf95	C20orf114	C20orf26	C20orf56	C20orf85	C21orf121	C6orf118	C6	C9orf135	C9orf171	CA4	CACNG6	CAPSL	CCDC108	CCDC37	CCDC39	CCDC81	CDH20	CDHR4	CITED1	CLEC18C	CLPS	CPA1	CPA2	CRHR1	CST2	CUX2	CYP2F1	DAND5	DCAF12L2	DKK1	DKK4
Module 47	ACVR1C	ADCY2	AKAP14	ALOX12	AMBP	APOBEC4	BRSK2	BTBD17	C10orf82	C16orf73	C17orf104	C1orf182	C1orf87	C1orf95	C21orf121	C6orf147	C6	CASQ1	CCL19	CCL25	CDH18	CECR7	CHP2	CHRNB2	CLDN19	CLEC2L	COL9A1	CPA2	CPEB1	CT45A1	CT45A2	CT45A4	CT45A5	CYP2F1	DACH2	DKK4	DLX2	DLX6	DMRT1	DMRT3	DNAH11	DPEP3	DPF1	DSC1	EYA1	FAM133A	FGF17	FGF3	FLJ40330
Module 48	ADCY2	ADCY8	AGBL2	AKAP14	ALOX12	AMBP	ANO5	APC2	APOBEC4	ARHGEF33	ARMC4	ASXL3	ATP2B3	BTBD17	C10orf107	C11orf88	C13orf30	C1orf114	C1orf158	C1orf173	C1orf87	C20orf114	C20orf26	C20orf56	C21orf121	C2orf48	C4orf44	C6orf118	CACNB4	CALB1	CAPN8	CCDC108	CCDC135	CCDC148	CCDC37	CCDC39	CCDC67	CCDC81	CCNB3	CD177	CDHR3	CDHR4	CG030	CHGB	CHRNB2	CLDN19	CLPS	COL28A1	COL2A1
Module 49	ACCN1	ADAMTS15	ADAMTS18	ADCYAP1	ADH1B	ADIPOQ	AJAP1	AK5	ANTXRL	ASXL3	B3GAT1	BEAN	BTBD17	C20orf56	C4orf31	CACNG6	CCL19	CCL22	CD1E	CD70	CDH16	CDR1	CHRNA1	CITED1	COL24A1	COL6A6	CRHR1	CST2	CXCL14	CYP1A2	CYP24A1	CYP2F1	DACH2	DBC1	DIO2	DKK4	DLX2	DPPA4	DPT	ELFN2	ENDOU	EPYC	ERAS	FABP4	FAM180A	FAM43B	FGF3	FLG	FOXB1
Module 50	ABCA6	ABCA8	ACCN1	ADAM23	ADAMTS16	ADAMTSL5	ADCY2	ADCYAP1	ADIPOQ	ADRB2	AGTR1	AMBP	ANKRD29	APOBEC4	ARSE	ATP12A	AVPR1A	B3GAT1	BAI1	BCAS1	BEAN	BNC1	C10orf55	C20orf114	C20orf56	C21orf121	C4BPA	C6orf15	C6	C8orf48	C8orf79	CACNG6	CALN1	CDH16	CEACAM5	CHP2	CLEC2L	CLPS	CNNM1	CNTNAP2	CPA2	CPA3	CRHR1	CRISP3	CRTAM	CST2	CT45A4	CTNND2	CYP24A1
Module 51	ABCA8	ARX	C3orf72	DLK1	FOXL2	GATA4	GSTM5	MYOCD	NR5A1	PEG3	PLCXD3	PROK1	STAR
Module 52	ABCA6	ABCA8	ADAM23	ADAMTSL5	ADCYAP1	ADH1B	ADIPOQ	AK5	ALPK2	ANXA8L2	ANXA8	APOBEC4	ARX	BARX1	BCAS1	BDNF	BTK	C10orf99	C11orf88	C12orf59	C16orf73	C1orf87	C20orf114	C21orf121	C4BPA	C4orf31	C4orf49	C6orf15	C6	C7orf58	C8ORFK29	CALML5	CALN1	CASR	CCL11	CD1A	CD1C	CD1E	CD70	CD80	CDH16	CDHR4	CEACAM5	CH25H	CHI3L2	CHIT1	CHRD	COL10A1	COL6A6
Module 53	ACCN1	ADAM23	ADAMTSL5	ADCYAP1	AGTR1	AKAP14	AMBP	APOBEC4	AQP12B	ATP12A	ATP8B3	AVPR1A	BCAN	BCAS1	BMP3	BTBD17	C10orf99	C19orf23	C1orf87	C20orf114	C20orf185	C20orf56	C21orf121	C2CD4A	C2CD4C	C4BPA	C6orf15	C6	CACNG6	CALB1	CAPN8	CCL3L1	CD1C	CD1E	CD70	CDHR4	CEACAM5	CHGA	CHRNB2	CITED1	CLPS	CNNM1	CPA2	CPA3	CRHR1	CRTAM	CT45A4	CXCL3	CXorf49B
Module 54	A2BP1	ACCN1	ADAM22	ADAMTS18	ADCY2	ADCYAP1	ADIPOQ	ALS2CR11	AMBP	AMHR2	ASXL3	ATRNL1	BEX1	BMP2	BMP3	BRSK2	BTBD17	C15orf59	C1orf95	C20orf114	C20orf185	C20orf56	C21orf130	C2CD4C	C6	C8orf79	CA4	CACNA2D1	CACNG6	CALN1	CASR	CCIN	CD70	CDR1	CEACAM5	CHP2	CHRDL1	CLDN19	CLPS	CNTNAP2	CNTNAP3	COL25A1	CPA1	CPA2	CPA3	CPEB1	CRHR1	CST2	CUX2
Module 55	ABCA6	ACCN1	ADAM23	ADAMDEC1	ADCYAP1	ADH1B	ADIPOQ	ADRB2	AGTR1	AIM2	AMBP	AMICA1	ANKRD22	ANTXRL	AOAH	ARHGAP15	AVPR1A	BATF	BCAS1	BCL2A1	BTK	C10orf55	C10orf99	C11orf85	C12orf39	C12orf59	C14orf73	C16orf54	C5orf39	CALN1	CCL11	CCL13	CCL18	CCL19	CCL21	CCL22	CCL3L1	CCL7	CCL8	CCR2	CD1C	CD1E	CD247	CD274	CD2	CD300C	CD38	CD3D	CD3E
Module 56	ACCN1	ACE2	ADCYAP1	ADH1B	ADIPOQ	ADRB2	AGTR1	AK5	AMN	ANKRD29	ANXA13	ANXA8L2	ANXA8	APOB48R	AQP12B	ARHGAP15	ATP12A	ATP8B3	BANK1	BARX1	BATF3	BATF	BCAS1	BCMO1	BTK	C10orf55	C11orf85	C14orf139	C14orf49	C14orf64	C17orf60	C1orf173	C20orf114	C20orf185	C21orf121	C2CD4A	C3orf54	C3orf55	C4BPA	C6orf123	C8ORFK29	CA4	CALML5	CAPN8	CCL11	CCL13	CCL19	CCRL1	CD163L1
Module 57	ADCYAP1	ADIPOQ	AMBP	ANKRD2	ANKRD35	ANTXRL	ANXA13	ANXA8	APOBEC3D	APOBEC4	C11orf88	C13orf30	C1orf87	C20orf114	C20orf185	C21orf121	C6	CALB1	CALHM3	CCL19	CD177	CD3E	CD70	CDH16	CDHR4	CLEC18C	COMP	CPEB1	CST2	CST5	CT45A1	CT45A2	CT45A4	CT45A5	CXCL11	CXCL17	CXorf30	CYP1A2	CYP4F11	DACH2	DIO2	DKK4	DLX2	DPPA4	DPT	DSC1	ENDOU	ERAS	ETV7
Module 58	ADIPOQ	AMBP	ANTXRL	BCMO1	C11orf85	C14orf73	C1orf173	C20orf185	C21orf121	C4BPA	C6	CALB1	CCL13	CCL7	CD1A	CD70	CEACAM5	CHP2	CNNM1	CPA2	CPA3	CRHR1	CUX2	CYP4Z1	DDC	DIO1	DKK4	DLX2	DMRT3	DNER	ERAS	FABP4	FOXB1	FOXG1	GAS2	GIPC2	GJB6	GLYATL2	GPR141	GSC	HAP1	HECW1	HIST1H2AG	HIST1H2BC	HIST1H2BJ	HIST1H3D	HIST1H3G	HIST1H3H	HIST3H2BB
Module 59	ACTL8	ADAM23	ADCY2	ADCY8	ADCYAP1	AIM2	ANTXRL	AOC2	APOBEC4	AQP12B	ARX	ATP12A	ATP2B2	ATP2B3	C11orf88	C14orf73	C16orf73	C1orf173	C20orf114	C20orf185	C3orf72	C6orf118	C6	C9orf66	CA4	CABP4	CACNA1E	CACNA1F	CCDC136	CCDC37	CD1C	CD1E	CD274	CDH20	CDHR4	CHI3L2	CHIT1	CHP2	CHRNB2	CKMT1A	CLPS	CNGA1	CPNE7	CRHR1	CXorf49B	CYP17A1	CYP21A2	CYP2B7P1	CYP2F1
Module 60	ADCY2	ADCYAP1	AKAP14	AMBP	ATP12A	BRIP1	BTBD17	C10orf82	C11orf88	C17orf82	C1orf182	C20orf185	C20orf56	C21orf121	C2CD4C	C2orf48	C6orf118	C9orf135	CA4	CACNB4	CACNG6	CALB1	CCIN	CD177	CDH20	CECR2	CHRFAM7A	CITED1	CLPS	COL25A1	CPA1	CPA2	CT45A4	CUX2	CYP2W1	DACH2	DAND5	DBC1	DDC	DKK4	DLX2	DMRT1	DMRT3	DNAH11	DNAH12	DPF1	DPP10	DPPA4	DPYSL5
Module 61	ABCA6	ABCA9	ACAN	ACCN1	ADCY2	ADH1B	ADIPOQ	AGTR1	AK5	ALPK2	ANTXRL	AOC3	APCDD1L	ARSI	ASPN	ATP12A	AVPR1A	BARX1	C11orf85	C20orf185	C20orf56	C21orf121	C6	CALB1	CALN1	CASR	CCL11	CCL14	CCL19	CCL21	CD70	CDH13	CEACAM5	CHGA	CHRNA1	CHSY3	CITED1	CLEC2L	CLPS	COL6A6	CORIN	CPA3	CST2	CT45A1	CT45A2	CT45A4	CT45A5	CUX2	CXCL14
Module 62	ADCY2	ADCYAP1	ADH1B	ADIPOQ	AMBP	ANK1	ATP12A	BARX1	BCMO1	C10orf107	C20orf114	C20orf56	C21orf125	C4BPA	C6	CALB1	CASR	CDH16	CDH18	CITED1	CLCN4	CLPS	CNKSR2	CPLX2	CRHR1	CUX2	CYP1A2	CYP26A1	DBC1	DIRC3	DKK1	DKK4	DLX2	DLX6	DPP6	DPPA4	ELFN2	ENDOU	ERAS	FAM5B	FBN3	FOXB1	FOXD3	FOXG1	GABRG3	GALNT9	GDF10	GFAP	GPC5
Module 63	ADAMTS18	ADCY2	ADCYAP1	ADIPOQ	AGTR1	AJAP1	AKR1E2	AMBP	ANK1	APCDD1L	AQP12B	ARSE	ASXL3	BCAS1	BCHE	BCL2L10	BRSK2	BTBD11	BTBD17	C16orf73	C1orf70	C20orf114	C20orf56	C2orf72	C4BPA	CA4	CACNB4	CACNG6	CASQ1	CDH20	CECR2	CHGB	CHP2	CHRNB2	CITED1	CLDN19	CLEC18C	CLEC2L	CLPS	CNNM1	COL25A1	COL28A1	CPA1	CPA2	CPA3	CPNE4	CRHR1	CST2	CST5
Module 64	A2BP1	ACCN1	ADAM23	ADAMTS18	ADCY2	ADCYAP1	ADIPOQ	AMBP	AMHR2	AQP12B	ASXL3	BRSK2	BTBD17	C10orf82	C15orf59	C20orf56	CACNG6	CALB1	CASR	CD177	CDO1	CECR2	CHGB	CHRNB2	CITED1	CLDN19	CLEC2L	CLPS	CNR1	COL2A1	CPA1	CPA2	CPEB1	CT45A1	CT45A2	CT45A4	CT45A5	CUX2	CXCL5	CYP1A2	CYP26A1	CYP2D6	CYP2W1	DAND5	DDX25	DKK4	DLX2	DMRT3	DPPA4
Module 65	ADCYAP1	AIM2	AKAP14	AMBP	ANTXRL	APOBEC4	C10orf99	C11orf88	C13orf30	C16orf54	C1orf173	C1orf87	C20orf185	C9orf135	CACNG6	CCL13	CCL19	CCL7	CCR2	CCR7	CD38	CD3D	CD3G	CD8B	CDHR4	CHI3L2	CLEC12A	CST2	CST5	CT45A4	CTLA4	CXCL11	CXCR2P1	CYP1A2	CYP2B7P1	CYP2F1	CYP4A11	CYP4Z1	CYSLTR1	DAND5	DIO1	DKK4	DNAH12	DPEP2	DPEP3	DPPA4	EOMES	ERAS	EREG
Module 66	ACTL8	ADAM23	AKAP14	AMHR2	ANKRD2	ANTXRL	APOBEC4	AQP12B	ARX	ATP2B3	AZGP1	BCAS1	C11orf85	C11orf88	C13orf30	C16orf73	C1orf158	C1orf173	C1orf194	C1orf87	C20orf114	C20orf185	C20orf26	C20orf56	C21orf121	C2CD4A	C2orf39	C3orf72	C6	C7orf57	C8orf34	C9orf135	C9orf171	CACNG6	CADPS	CAPN8	CAPSL	CASR	CCDC108	CCDC135	CCDC37	CCDC48	CCL13	CCL25	CCNB3	CD70	CDH20	CDHR3	CDHR4
Module 67	AMBP	CD177	CLPS	CPA1	CPA2	DACH2	ERAS	GAD1	GCSH	GPC5	HIST1H1B	ITIH2	LEFTY1	LGALS4	MC4R	MYOZ2	PCDH15	PGA3	PGA4	PGA5	PNMA5	PON1	PRSS1	PRSS3	RBPJL	SLC3A1	TRY6	UPK1A	USH1C	VIL1
Module 68	ADAMTS8	ADCY2	ADCYAP1	AKAP14	ALS2CR11	AMBP	ANKRD45	APOBEC4	AQP12B	C11orf88	C13orf30	C1orf114	C1orf158	C1orf194	C1orf87	C20orf185	C20orf26	C20orf56	C21orf121	C2orf39	C3orf67	C6orf118	C6	C9orf135	C9orf171	CASQ1	CASR	CCDC108	CCDC135	CCDC37	CCDC67	CCDC81	CDHR4	CHRNB2	CLDN19	CLEC2L	CLPS	CNKSR2	CNNM1	COL28A1	CPEB1	CT45A1	CT45A4	CT45A5	CXorf30	CYP3A5	DKK4	DLK1	DLX2
Module 69	ABCA6	ABCA8	ABCA9	ACTG2	ADAM22	ADAM23	ADAMTS16	ADAMTS18	ADAMTSL1	ADCYAP1	ADH1B	ADIPOQ	AGTR1	AK5	ALPK2	AMBP	ANGPTL1	ANKRD29	ARSE	ARSI	ASAM	ASPN	ASXL3	AVPR1A	BARX1	BCHE	BICC1	C14orf37	C14orf49	C1QTNF7	C20orf185	C21orf121	C4BPA	C4orf31	C4orf49	CACNA1G	CASR	CCIN	CCL14	CCL21	CD1A	CD1C	CDH18	CDKL5	CDO1	CDR1	CEACAM5	CHRNA1	CHSY3
Module 70	ACAN	ACCN1	ADCY2	ADCYAP1	ADIPOQ	ADRB2	AGTR1	AK5	ALPK2	AMBP	APOBEC4	AVPR1A	BARX1	BMP2	BNC1	C1orf173	C20orf114	C4BPA	C6	CA4	CAPN8	CD1A	CD1E	CEACAM5	CEND1	CH25H	CITED1	CLEC2L	CLPS	COL24A1	COL6A6	CORIN	CPA1	CPA2	CRTAM	CXorf49B	DIO2	DKK1	DKK4	DLX2	DLX6	DPPA4	ENDOU	EYA1	FABP4	FAM153A	FAM38B	FAM3D	FOXD1
Module 71	ADCYAP1	ADIPOQ	AKAP14	AMBP	AMH	ANTXRL	APOBEC4	AQP12B	ATP1A2	ATP2B3	BCHE	BRSK2	BTBD17	C10orf82	C16orf73	C16orf89	C17orf82	C1orf190	C20orf114	C20orf185	C20orf26	C20orf56	C21orf121	C4BPA	C6orf186	C8orf34	CA14	CACNB4	CACNG6	CASQ1	CD177	CEACAM5	CHGA	CHRNB2	CITED1	CLDN19	CLEC18C	CLEC2L	CLPS	COL25A1	COL28A1	COX4I2	CPA1	CPA2	CPA3	CRHR1	CRLF1	CST2	CST5
Module 72	ACCN1	ADCY2	ADCYAP1	AK5	AKAP14	AMBP	ANKRD2	APOBEC4	C11orf85	C11orf88	C1orf173	C1orf87	C20orf185	C20orf56	C21orf121	C3orf55	C6	C8orf34	C9orf135	C9orf171	CACNG6	CAPN8	CAPSL	CASR	CCDC37	CCDC67	CCDC81	CCL7	CCNI2	CD177	CD1A	CD70	CDH16	CDH18	CDHR4	CDO1	CHP2	CHST4	CLDN16	CLEC18C	CLEC2L	CLPS	CNGB1	CPA2	CPA3	CRHR1	CT45A1	CT45A4	CTSE
Module 73	ADCY2	AIM1L	AKAP14	AMBP	ANKRD2	ANTXRL	APOBEC4	AQP12B	ATP12A	B3GNT4	BCAS1	BCL2L10	C10orf99	C11orf88	C14orf50	C15orf56	C16orf73	C1orf87	C20orf114	C20orf151	C20orf56	C21orf121	C6orf15	C9orf135	CACNG6	CALHM3	CALML5	CCL25	CD70	CDH16	CEACAM5	CHGA	CHP2	CHRNB2	CITED1	CLEC2L	CLPS	CNGB1	CPA2	CST2	CT45A1	CT45A4	CTLA4	CUX2	CXCL17	CXorf30	CXorf49B	CYP24A1	CYP2W1
Module 74	ACTL8	ACVR1C	ADCY2	ADCYAP1	AKAP14	AMBP	AMHR2	ANTXRL	AQP12B	ARHGEF33	ASXL3	ATP12A	BHMT2	BRSK2	BTBD17	C11orf88	C12orf39	C13orf30	C16orf73	C1orf114	C1orf173	C1orf87	C20orf185	C21orf121	C6	C7orf61	C8orf34	CACNG6	CALN1	CASQ1	CASR	CCDC37	CCDC39	CCDC67	CCDC81	CCKBR	CDH12	CHGB	CLDN19	CLEC2L	CLPS	CNNM1	COL25A1	COL4A3	CPEB1	CR2	CYP2F1	DACH2	DAND5
Module 75	A2BP1	ACCN1	ADCY2	ADCY8	ADCYAP1	ADIPOQ	AMBP	ANTXRL	AQP12B	ASPG	ATP12A	ATP1A2	ATP2B3	BCMO1	BRSK2	C16orf73	C1orf190	C20orf114	C20orf185	C6	CA4	CABP4	CACNG6	CALB1	CASR	CCL25	CD177	CD70	CEACAM5	CHGB	CHRNB2	CLEC2L	CLPS	CNNM1	COL4A3	CPA1	CRHR1	CST5	CYP2B7P1	CYP2F1	CYP4A11	CYP4F11	DAND5	DDC	DKK1	DKK4	DLX2	DNER	DPPA4
Module 76	ADCYAP1	AGBL2	AKAP14	AMBP	AMHR2	AOC2	APOBEC4	AQP12B	ARX	ATP2B3	BCMO1	BCO2	BTBD17	C11orf88	C12orf39	C13orf30	C1orf158	C1orf173	C1orf175	C1orf194	C1orf228	C1orf87	C20orf185	C20orf26	C20orf56	C21orf121	C21orf130	C2orf39	C2orf48	C4orf44	C6orf118	C6orf123	C6orf147	C7orf57	C9orf135	C9orf163	C9orf171	CABP4	CACNA1F	CACNB4	CACNG6	CAPN8	CCDC108	CCDC17	CCDC37	CCDC39	CCDC42B	CCDC67	CCDC81
Module 77	ACE2	ACTL8	ACY3	AKAP14	ALOXE3	ALPPL2	AMBP	AMY1A	ANTXRL	AOC2	APOBEC4	AQP12B	ATP12A	BCAN	BCMO1	BMP3	C10orf99	C11orf85	C11orf88	C1orf173	C20orf114	C20orf185	C20orf56	C21orf121	C21orf130	C2CD4A	C2CD4C	C2orf48	C3orf57	C4BPA	C4orf44	C8ORFK29	C9orf135	C9orf171	CA4	CACNG6	CALML5	CALN1	CCL25	CCL7	CD70	CDHR4	CEACAM5	CHGA	CHP2	CHRNB2	CITED1	CLPS	CNGA1
Module 78	ABCA6	ACAN	ACTG2	ADAMTSL1	ADCYAP1	ADH1B	ADIPOQ	AGTR1	ALPK2	AOC2	AOC3	APCDD1L	ARSI	ASPN	AVPR1A	BTBD17	C16orf73	C6orf174	CA4	CALN1	CCL11	CCL13	CCL14	CCL19	CCL21	CCL22	CCRL1	CD177	CD1C	CD3G	CD80	CDR1	CEACAM5	CHAD	CHSY3	COL24A1	COL6A6	CORIN	CPEB1	CRTAM	CTLA4	CYP26A1	CYP2D6	DKK4	DPEP3	DPPA4	DRP2	ENOX1	EPYC
Module 79	ADCYAP1	ADIPOQ	AKAP14	AMBP	APOBEC4	AQP12B	ATP1A2	BCAS1	BCO2	C11orf88	C13orf30	C1orf158	C1orf173	C1orf87	C20orf114	C20orf26	C21orf121	C4orf44	C6	CA8	CACNB4	CACNG6	CCDC37	CD1C	CDHR4	CHAD	CHRNB2	CLEC18C	CLPS	CPA2	CRHR1	CST2	CST5	CT45A4	CYP1A2	CYP2F1	CYP4F11	DACH2	DKK1	DKK4	DNAH12	DPPA4	ENPP3	ERAS	FABP6	FAM135B	FAM179A	FAM183A	FAM3D
Module 80	A2BP1	ABCC6P2	ADAMTS8	AKAP14	AMBP	AMHR2	APOBEC4	AQP12B	ART5	ARX	ATP12A	ATP2B3	ATRNL1	BCMO1	BTBD17	C10orf107	C11orf88	C13orf30	C14orf176	C16orf73	C1orf87	C1orf95	C20orf185	C20orf56	C21orf121	C3orf72	C4orf44	C6orf118	C6	C8orf34	C9orf171	CACNG6	CADPS	CALB1	CALN1	CASQ1	CASR	CCDC81	CDH16	CHP2	CITED1	CLPS	CNNM1	COL2A1	COLEC11	CPA1	CPA2	CPEB1	CRHR1
Module 81	ATP1A2	CACNA1G	COL2A1	CRISPLD1	FBN3	KIAA1324L	LAMA1	MAGEL2	MGC45800	NAP1L3	NLGN4X	NUDT10	ODZ3	PCSK2	PTPRT	SOX11
Module 82	ACCN1	ADCYAP1	ADIPOQ	ANTXRL	ATP12A	C20orf185	C20orf56	C2CD4C	C6	C9orf135	CA4	CACNA1E	CACNB4	CCIN	CD177	CDH20	CHRNA1	CITED1	CLEC18C	CLPS	COL28A1	CPA2	CPA3	CT45A4	CXorf49B	CYP4A11	DACH2	DAND5	DDX25	DKK4	DLX2	DMGDH	DPPA4	DPYSL5	DSC1	EPHA7	ERAS	FABP4	FAM133A	FGF19	FGF3	FMO3	FOXB1	FOXG1	GABRR1	GRM2	GRP	HHIPL2	HOXA11
Module 83	A2BP1	ABCA6	ADCYAP1	ADH1B	ADIPOQ	ALOX12	ANTXRL	BCAN	C16orf73	C20orf185	C3orf14	C6orf105	C6orf114	CALB1	CCL11	CCL13	CCL19	CCL21	CCL22	CD1A	CD1C	CD1E	CD3G	CD70	CD8B	CDO1	CHIT1	CHRNB2	CLEC18C	CLPS	COMP	CPA2	CPA3	CRTAM	CST2	CST5	CT45A1	CT45A2	CT45A4	CT45A5	CTLA4	CXorf49B	CYP2F1	DAND5	DHRS9	DIO2	DKK4	DNER	DPEP1
Module 84	ACVR1C	ADCYAP1	ADIPOQ	AKR1E2	AMBP	AQP12B	ARHGEF33	BRCA1	C10orf107	C11orf85	C13orf30	C16orf73	C1orf95	C21orf121	CA4	CACNB4	CACNG6	CCIN	CCL19	CCL22	CCL25	CCNB3	CD3G	CD70	CDH20	CHAD	CHRNB2	CLDN19	CLEC18C	CLEC2L	CLPS	COL24A1	COL28A1	COL4A3	CPA2	CPEB1	CT45A1	CT45A2	CT45A4	CT45A5	CTLA4	CYP27B1	CYP2B7P1	CYP2W1	DKK1	DKK4	DLX2	DMRT3	DNAH12
Module 85	ACCN1	ADH1B	ADIPOQ	AIM2	ANKRD2	ANXA13	ATP12A	C10orf55	C12orf59	C17orf60	C1orf87	C20orf114	C20orf185	C3orf55	C4BPA	C8orf79	CAPN8	CCL11	CCR2	CD1A	CEACAM5	CLEC12A	CLPS	CPA1	CXCL17	CYP2F1	CYP4B1	DAND5	DDC	DKK1	DKK4	DNER	DPPA4	DPT	ERAS	F5	FCER1A	FCRL6	FGF14	FOXD3	FOXG1	GABRR1	GFI1	GJB2	GLYATL2	GPR141	GPR82	GPR87	HAMP
Module 86	A2BP1	ACCN1	ADAMTS18	ADCY2	ADCYAP1	AGR3	AGTR1	AJAP1	AKAP14	AMBP	APOBEC4	AQP12B	ARSE	ASXL3	BCHE	BCMO1	BMP2	BMP3	BTBD17	C11orf88	C13orf30	C14orf64	C16orf73	C1orf114	C1orf158	C1orf87	C20orf26	C20orf56	C20orf85	C21orf121	C4orf44	C6orf118	C6	C8orf34	C8orf48	C9orf135	C9orf171	CACNG6	CALB1	CALB2	CAPSL	CASR	CCDC108	CCDC135	CCDC37	CCDC81	CCKBR	CD177	CD1A
Module 87	A2BP1	ADCYAP1	AKAP14	AMBP	ANTXRL	APOBEC4	AQP12B	ATP2B3	C10orf107	C11orf88	C13orf30	C1orf158	C1orf173	C1orf194	C1orf87	C20orf185	C20orf26	C20orf85	C21orf121	C2orf39	C6orf118	C6	C9orf135	C9orf171	C9orf24	CA4	CASQ1	CASR	CCDC108	CCDC135	CCDC37	CCDC39	CCDC42B	CCDC67	CCDC81	CCL13	CCNB3	CD177	CD70	CDH20	CDHR4	CITED1	CLEC18C	CLEC2L	CLPS	COL28A1	COL4A3	CPA1	CPA2
Module 88	ACCN3	ADCY8	ADCYAP1	AGBL2	AMBP	APOBEC4	ASXL3	ATP2B3	BCO2	BRSK2	BTBD17	C10orf105	C11orf88	C13orf30	C1orf173	C1orf87	C20orf114	C20orf26	C21orf121	C21orf130	C2CD4C	C2orf39	C2orf48	C6orf118	C6orf174	C7orf54	CA4	CACNB4	CACNG6	CAPN8	CCDC108	CCDC136	CCDC17	CCDC39	CCDC81	CCNB3	CD177	CDHR4	CEACAM5	CG030	CHAD	CHRNB2	CLDN19	CLPS	COL4A3	CPA2	CUX2	CXorf30	CYP26A1
Module 89	ADCY2	ADCYAP1	ADIPOQ	AGTR1	AKR1C2	AMBP	ANKRD29	ARHGEF33	ASXL3	BARX1	BCHE	BMP2	BTBD17	C10orf82	C12orf39	C16orf73	C1orf70	C1orf95	C20orf114	C20orf56	C21orf7	C2CD4C	C4orf44	C6orf174	C6	CA4	CALB1	CASQ1	CCL19	CCL7	CCR10	CD70	CDH18	CDH20	CEND1	CHRNB2	CLEC2L	CLPS	COL28A1	COL4A3	COX4I2	CPA1	CPA2	CPEB1	CST2	CT45A1	CT45A2	CT45A4	CT45A5
Module 90	ADCY2	ADCYAP1	AGTR1	AMBP	ANKRD29	ANTXRL	APOBEC4	ATRNL1	BCAS1	BRSK2	BTBD17	C10orf105	C16orf73	C20orf114	C20orf56	C6	CABP4	CALN1	CASR	CCL13	CD177	CD70	CDH16	CEACAM5	CHGB	CHP2	CHRNB2	CITED1	CLEC12A	CLEC2L	CLPS	CNR1	COX4I2	CPA2	CPA3	CRHR1	CRTAM	CST2	CT45A4	CTSE	CYP2F1	CYP2W1	DDC	DGCR5	DHRS9	DKK1	DKK4	DLX2	DNER
Module 91	ACAN	ACTG2	ADAMTSL5	ADCYAP1	ADH1B	ADIPOQ	ADRB2	AGTR1	AIM2	AK5	ALPK2	APCDD1L	AQP12B	ARSE	ARSI	ASPN	AVPR1A	BARX1	BCAN	BCHE	BICC1	C10orf55	C14orf73	C20orf114	C2CD4C	C4BPA	C6orf114	C6	C8ORFK29	CACNA2D1	CALB1	CCL11	CCL13	CCL19	CCL21	CCL22	CCL7	CCR2	CCRL1	CD177	CD1A	CD1C	CD3D	CD3G	CD70	CD79A	CD79B	CD8B	CEACAM5
Module 92	A2BP1	ABCA6	ABCA8	ABCA9	ACCN1	ADCY2	ADRB2	AGTR1	ANKRD35	AQP12B	AQP6	ARHGEF33	ARX	ATP1A2	ATRNL1	AVPR2	BCL2L15	BRSK2	C16orf73	C20orf56	C21orf121	C2orf74	C3orf72	C4BPA	C4orf31	C4orf49	C6	CABP4	CADPS	CALB1	CASR	CCL19	CD177	CD1C	CDH16	CDO1	CLDN19	CLPS	CNR1	COLEC11	CPA2	CRISP3	CST2	CT45A1	CT45A2	CT45A4	CT45A5	CYP24A1	CYP2B7P1
Module 93	A2BP1	ACCN1	ADCY2	AMBP	APOBEC4	ARHGEF33	ASXL3	BMP3	BTBD17	C10orf82	C16orf73	C21orf121	C9orf135	CALB1	CASR	CCDC81	CCIN	CCL7	CD177	CDH20	CITED1	CLDN16	CLDN19	CLEC18C	CLEC2L	CLPS	COL25A1	COL28A1	COL2A1	CPA2	CST2	CST5	CT45A1	CT45A2	CT45A4	CT45A5	CYP1A2	CYP24A1	CYP26A1	CYP2W1	DBC1	DDX25	DIO1	DKK1	DKK4	DLX2	DPPA4	DPYSL5	DUOXA1
Module 94	ABCA6	ADAM23	ADCY2	ADCYAP1	ADIPOQ	AGTR1	AK5	ALPK2	AMBP	APCDD1L	ARSI	ATP12A	BEAN	BRSK2	BTBD17	C11orf88	C19orf26	C20orf185	C20orf56	C2CD4C	CACNA1G	CACNG6	CALB1	CCDC37	CDR1	CES1	CHAD	CHGB	CHRNB2	CITED1	CLDN19	CLEC18C	COL25A1	COL28A1	COL6A6	COL7A1	CORIN	CPA1	CPA2	CPA3	CST2	CT45A1	CT45A4	CUX2	CYP26A1	CYP2W1	DKK1	DKK4	DLX2
[truncated: 241 more columns]

## Sheet: M6. NMF (Best rank)
Module1	BTBD17	DPYSL5	SOX3	IGF2BP1	NPHS1	CYP2W1	CLDN19	TNNT3	TUBB2B	SOST	SOX11	UPK2	NPY	DPP10	SLC7A10	TOX3	WDR87	SLIT1	MPZ
Module2	ATP12A	SLC13A2	CALML5	KCNB1	OXTR	CADM3	BNC1	SERPINA5	ACCN1	GRM2	KRT6B	SPOCK2	MUC16
Module3	CPA2	CLPS	RBPJL	AMBP	DLK1	CPA1	ITIH2	CEL	TRY6	VIL1	POMC	PGA4	SOX21	GSTA1	KIRREL2	C20orf56	GFRA3	PGA5	SFRP5
Module4	AMY1A	OR1N1	PKHD1L1	CRISP3	CT45A1	PROK2	KIAA1324	GABBR2	SCGB2A1	SCGB3A1	CT45A2	HNF1B	TFF3	PCP4L1	SLC5A1	ADCYAP1R1	CXCL17
Module5	CXCR2P1	TLR8	KLRK1	MAGEA4	AOAH	CYBB	SLAMF8	CCR5	IL12RB1	SLA2	CD84	ITGAL	SIGLEC8	PDCD1LG2	TFEC	GPR183	CD96	OLR1	PTPRC
Module6	MUC2	P2RX2	LRTM2	SP8	UPK1A	NKAIN4	IL13RA2	CRLF1	VSTM2B	COL9A3	SERPINI2	MATN4	LEFTY2	TTYH1	C16orf89	FOXH1	CES1	MYOM3	GPAT2
Module7	DPPA4	OTOF	FER1L5	PADI3	ECEL1	SLC6A10P	PRSS33	TREML2	LIN28B	SLC5A12	PDE10A	COL9A1
Module8	ADIPOQ	TUSC5	EPYC	COL11A1	ADH1B	FABP4	SFRP2	OMD	NTM	FAP	INHBA	PRG4	IGFL2	LUM	THBS2	SERPINE1	COL10A1	COMP	ITGBL1
Module9	CD1E	ADAMDEC1	SCGB1A1	CD1A	LYZ	CLEC4E	CD1C	SIGLEC10	NCF1B	APOC2	FCGR2B	CTSE	FCGR2C	FCGR3B	AMICA1	SIGLEC14	SIRPB2	GPR84	CD48
Module10	HLA-DOA	HLA-DQA1	HLA-DQA2	HLA-DQB1	SNORD15B	ZNF683	UBD	GZMH	HLA-G	HLA-DRB6	SFTPB	GNLY	HLA-DPA1	HLA-DRB5	GZMA	HLA-DQB2	NKG7	CCL5	HLA-DPB1
Module11	FOSB	NR4A3	NR4A1	FOS	ARC	EGR1	EGR3	ATF3	IL6	DUSP1	CXCL2	HBB	ZFP36	HBA2	HBA1	CYR61	CTGF	AREG	EGR2
Module12	LYPD2	FLG	LYNX1	RRAD	KRT6A	ENDOU	GPR87	KLK5	SGCG	CDH13	KRT14
Module13	ERAS	PENK	SLC14A2	SLC17A7	DMRT3	ZIC5	ZIC2	ADCY2	CLEC2L	C16orf73	ZIC1	DMRT1
Module14	PI16	PROK1	PLA2G2A	CCL14	OGN	ABCA8	ARX	GSTM5	MYOCD	MYH11	PLN	CCL21	WISP2	TCF21	ABCA6	C7	MMRN1	CPA3	STAR
Module15	DKK4	PNMA5	NOTUM	IHH	WIF1	DHRS2	DKK1	CD8B	FGF19	LEFTY1	IGFBPL1	SP5	FOXE1	ARSE	GRIN2C	CRHR1	ACTL8	PTCHD2	MSX2
Module16	ALPPL2	CDH16	SCGB2A2	NPY1R	SLC3A1	CPS1	USH1C	SCGB1D2	ALPP	HGD	VNN1	GRID2IP
Module17	HPSE2	FGF17	GDF10	MYH6	FGF3	A2BP1	CDH20	CLEC18C	CLEC18A	LRP4	CLEC18B	COL28A1	IMPG2	KCNJ13	CCND2	TRIM71
Module18	NGB	ZCCHC12	SEZ6	PTPRT	CPLX2	SYCE1	DDC	CHGB	PCP4	ENPP3	PRKCG	VWC2	PRAP1	GRIN2A	TMEM151A	RXRG	GABRB2	SEMA5B	CNNM1
Module19	PYY	GPX3	TRHDE	CEND1	LOC283392	ATP1A3	FCER1A	VAV3	XDH	KRT5	HRCT1	GPR110	RARRES1	SOHLH2
Module20	SLC14A1	TCHH	C2CD4C	MUC5B	CSMD2	MYBPC2	ONECUT2	MUC6	KNDC1	CADPS	FAT3	DPP4	JPH3	CNTN1	B3GAT1	SIGLEC15	SLC6A20	PLCH2
Module21	PAPPA2	GFRA1	XPNPEP2	SHISA3	TMEM215	EDN3	SLC30A3	CXorf49B	MOXD1	AQP12B	GABRR1	UNC93A	FREM2	RET	CUX2	PAX2	WNK4	GPC3	SFRP1
Module22	CDHR4	APOBEC4	MYOZ2	SNTN	C13orf30	C20orf85	C21orf121	TUBA4B	KIF19	YSK4	C11orf88	C1orf87	AKAP14	CCDC37	DNAH12	CDC20B	CDHR3	C1orf194	EFCAB1
Module23	OLFM3	CHRNA1	CYP4A11	FXYD4	HESRG	REN	GPC5	MLC1	LMX1B	NTRK3	ST8SIA5	CALHM3
Module24	NTS	PIGR	NPFFR2	FAM133A	PAX9	FOXA1	LOC440173	FAIM2	HMGCS2	CYP21A2	TBX18
Module25	C6orf15	SEZ6L	SLURP1	PAEP	GLYATL2	GPR12	CYP2F1	SOX2	C20orf185	GSDMC	TACR1	ANXA13	C8orf85	GRIK3	FGFBP1	CYP4B1	IRX5	CABP7
Module26	MYO15A	COL4A3	SSPO	C1orf175	COL11A2	SLC26A10	TRDN	STRC	COL7A1	TAS1R3	HGFAC	PRICKLE4	NCRNA00105
Module27	IFI6	IFIT1	ZBP1	ISG15	IFI44L	OAS2	MX1	RSAD2	OASL	CXCL11	IFIT3	IFIT2	CMPK2	LOC400696	CXCL10	LAMP3	APOBEC3A	OAS1	CCL8
Module28	VGF	LGALS4	DLX2	GRP	MEOX2	IGDCC3	CEACAM5	HOXA11	BARX1	COL2A1	NGFR	GAS2	BAI1	NKX2-5	AGTR1	HOXA9	SMOC1	PI15	CACNA1G
Module29	CCL20	CYP24A1	S100A9	CT45A5	IGFL1	PI3	CD70	S100A8	TNFRSF6B	MYOD1	CXCL1	DNER	MMP7	WBSCR26	CXCL5	LTB	KRT16	S100A3	SERPINB2
Module30	COL6A6	MMP13	LRRC15	MEGF10	MMP11	POSTN	DIO2	CCRL1	TDO2	DPT	ADAM12	GALNT5	ADAMTS12	CORIN	SCG2	COL5A3	CTSK	PRRX1	ADAMTS2
Module31	LOC96610	ADAM6	FCRL5	MGC29506	IGJ	CD79A	IRF4	LAX1	SLAMF7	POU2AF1	PLA2G2D	CCR2	KIAA0125	CXCL9	P2RX1	LY9	P2RY10	IL21R	FLJ40330
Module32	PGA3	ADCY8	PTPRQ	FST	CYP1A2	ANXA8	ANXA8L2	TNNT2	TFPI2	AQP9	DPP6	VSTM2L	BCAS1	RSPO1	UPK3B	CXCL6	KRT15	ADRA2A	CDH22

## Sheet: M7. NMF (Integrated)
Module1	IHH	NOTUM	PNMA5	KIAA1324	ZCCHC12	ACTL8	OLFM4	PROK2	C10orf99	SP5	SST	GFRA3	DHRS2	GAL	MSX2	COCH	GATA5	CDH12	ALPPL2	HOXC10	SCGB3A1	PPP2R2C	LEFTY1	MMP10	PGR	DPF1	BMP8B	INA	CRABP1	IGSF1	TKTL1	CHST9	GPC3	KREMEN2	MAP7D2	LMX1B
Module2	DPYSL5	FGF17	TUBB2B	GDF10	NELL1	ATP1A2	SOX11	SOX3	COL9A3	CLDN19	NXF2	SALL1	SLC6A10P	PAX2	LIN28B	SLIT1	FGF3	COL2A1	SERPINI2	HAPLN4	LRP4	IGF2BP1	ZIC4	ZIC1	NKAIN4	CAPN6	CUX2	ECEL1	DPP10	FGF19	ITLN1	SULT1C4	SLC13A4	LEFTY2	TMEM132B	CLEC18C	IMPG2	MAGEA9B	SLCO1A2	IGLON5	CRLF1	CCND2	HMGA2	PENK	CLEC18B	CLEC18A	FBN3	COL9A1	RXRG
Module3	THRSP	MAGEC1	STAC2	NLRP7	GLDC	ABCA4	TDRD9	MUC4	RELN	SYT2	IFI44L	AR
Module4	CDHR4	OVGP1	KIF19	GPR12	SNTN	MAPK15	VWA3B	C13orf30	CDC20B	CDHR3	DLEC1	C9orf117	CCDC42B	CD164L2	MUC16	GPT	CCDC114	FOXJ1	LYPD2	C17orf72
Module5	PYY	PAEP	AMY1A	C10orf81	ATP12A	CYP24A1	GLYATL2	ADCYAP1	C6orf15	CLU	LOC642587	HP	CRISP3	CCL20	LYNX1	GABBR2	S100A7	LCN2	MUC6	PTPRR	PKHD1L1	C9orf152	PSCA	LOC121838	HTR3A	KRT14	DEFB1	C3orf57	KRT6A	OLFM1	TNS4	CXCL17	SERPINA1
Module6	CHGB	CDH16	PGA3	CPS1	NPY1R	ADCY8	GFRA1	LOC84740	AQP9	RSPO1	DCAF12L1	VSIG2	GAS5	NCRNA00188	CCDC146	RPL36	SCGB1D2	RPS3
Module7	LOC96610	ADAM6	MGC29506	FCRL5	IGJ	IRF4	PLA2G2D	CD79A	CXCL9	SLAMF7	CXCR2P1	CXCL13	CCR2	UBD	CD38	LTF	IL21R	SLAMF6	PIGR	ADAMDEC1	POU2AF1	ITK	HLA-DQA1	GZMK	CXCR3	ZNF683	CD3D	MAGEA4	CD2	HLA-DQA2	CD3E	CXCR6	LYZ	CD8A	CXCL10	CCL5	ZBP1	GBP5	GZMA	CXCL11	SIT1	HLA-DPA1	IL12RB1	CD27	NKG7	CCR5	GBP4	LAG3	PDCD1LG2
Module8	ERAS	PENK	OLFM4	TMSB15A	NPHS1	IGF2BP1	COCH	LY6H	DPF1	LOC440173	ACTL8	TOX3	PLAC1	SST	SPSB4	FAM133A	TCHH	TCEAL2	SLC1A2	BEX1	SLC6A15	DLL3	GAL	SLC7A3	CHST9	ZFP42
Module9	HPSE2	DPYSL5	FGF17	GDF10	FGF3	ATP1A2	MYH6	NELL1	TUBB2B	BCAT1	COL9A3	LRP4	FGF19	SOX11	HAPLN4	SLC6A10P	DPP10	LIN28B	FBN3	PAX2	CCND2	TMEM132B	ECEL1	ZIC4	PTCHD2	CUX2	SLC13A4	CLDN19	HMGA2	SSPO	SALL1	ONECUT2	ZIC1	MYO15A	SLCO1A2	IGLON5	LPHN3	FLNC	ZIC5	A2BP1	ATP1B2	LAMA1	SLC5A12	ZIC2	SULT1C4	CLEC18C	FBN2	ASTN1	COL11A2
Module10	MYOZ2	FOSB	KRT4	CYP24A1	FLG	FOS	KRT14	KRT16	MYEOV	NR4A1	MUC4	ARC	LYPD2	MMP10	ATF3	EGR1	EGR3	UCA1	CYP3A5	PTPRR	NOV	DUSP1	EDAR	RELN
Module11	CLU	ADCYAP1	CRISP3	PTPRT	ADCY8	RSPO1	GFAP	GFRA2	CYP1A2	DPP6	C3	CRTAC1	KY
Module12	DKK4	IHH	ALPPL2	PNMA5	NOTUM	OR1N1	SCNN1G	KIAA1324	DHRS2	AMY1A	ENPP3	ZCCHC12	SCGB3A1	SCNN1B	SP5	GATA5	TUBA3D	PLA1A	ALPP	DDC	HOXB9	SLC3A1	SCGB1D2	CHGA	ARSE	SCGB2A1	PKHD1L1	HNF1B	PRAP1	PCP4L1	PGR	LEFTY1	ADCYAP1R1	TSPAN8	LOC440925	HOXC10	INA	TKTL1	PCSK9	LGR5	TFF3	ANO1	CST1	C2CD4A	GDA	CD8B	LMX1B
Module13	LOC96610	FCRL5	ADAM6	MGC29506	IGJ	CD79A	IRF4	LAX1	KIAA0125	SLAMF7	POU2AF1	LTF	PLA2G2D	CXCL9	CCR2	P2RX1	CXCL13	CD38	LY9	IL21R	SLAMF6	CXCR3	GZMK	CD27	ITK	SIRPG	FLJ40330	CD3D	LYZ	KCNJ10	CD8A	MEI1	SIT1	PDCD1	RHOH
Module14	CXCR2P1	CALN1	UBD	HLA-DQA2	CD1E	HLA-DOA	HLA-DQA1	ZNF683	ADAMDEC1	CXCL11	HLA-DPA1	HLA-DRB6	SLCO1B3	CXCL10	GNLY	AIM2	HLA-DMA	CD2	HLA-DRB5	HLA-DPB1	CD3E	CCL5	HLA-DRB1	HLA-G	TIGIT	KLRK1	NKG7	CXCR6	CD74	HLA-DRA	CLEC4E	HLA-DQB2	GZMA	GPR114	CCR5	PDCD1LG2	SIGLEC8	NCF1B	CCL8	NTS	GZMB	IL12RB1	LAG3	HLA-DMB	SIGLEC10	IL2RG	AOAH	HLA-DQB1	APOC2
Module15	PAPPA2	PROK1	VGF	WIF1	SHISA3	GALNT9	DLX2	XPNPEP2	ARX	EDN3	OGN	SCUBE1	WFIKKN2	MYOCD	GFRA1	TMEM215	SEZ6L	ABCA8	GSTM5	MUC2	SFRP1	COL2A1	HOXA11	WNK4	TCF21	GAS2	GLI1	TSPAN11	GATA4	LGALS4	FAT3	PEG3	FOXL2	CRLF1	EMILIN3	C3orf72	WSCD2	NGFR	MUC6	STAR	ENPP6	CCL14	CACNA1G	SLIT1	MYH11	NKAIN4	MAGEL2	PLA2G2A	LRRC17
Module16	IRS4	C6orf15	C10orf81	GLYATL2	PIGR	HP	HTR3A	FMO3	ANPEP	XDH	CHI3L2	FOXA1	GSDMC	FMO2
Module17	NXF2	SERPINI2	IL13RA2	CR2	IMPG2	CT45A1	SLC26A7	SOX3	DPEP3	UPK1A	NPY	CLUL1	SIX3	FXYD1	CT45A2	CLEC2L	LEFTY2	ITLN1	CLDN6	SLC12A1	CDH18	FXYD7	CLVS1	MPZ	PKHD1	SOSTDC1	GPM6A	MAGEA11	LTBP4	SEMA3E
Module18	PAEP	FAM3D	C10orf99	CEACAM5	S100A7	PSCA	ATP12A	SLC13A2	LYNX1	SLURP1	HMGCS2	CXCL17	S100A9	FGFBP1	LRRC26	BNC1	TNFRSF18	CRABP1	SCGB1A1	SNORA57	WBSCR26	LCN2	DEFB1	GABBR2	MLC1	SAA2	SPDEF	TMPRSS4	CYP4A11	S100A8
Module19	CD1E	HLA-DOA	UBD	HLA-DQA2	IL21R	HLA-DQA1	CD1A	ZNF683	ADAMDEC1	THEMIS	LYZ	HLA-DQB2	GNLY	HLA-DRB6	HLA-DPA1	ITK	AIM2	APOC2	GPR114	GZMH	CD2	CD8A	HLA-DPB1	CXCR6	KLRK1	HLA-DMA	TIGIT	CD3D	CD1C	HLA-DRB5	HLA-DRB1	SIRPG	NCF1B	HLA-DQB1	HLA-DRA	AOAH	EOMES	CLEC10A	CD3G	CD74	LTB	NKG7	MMP9	KLRB1	GZMA	CCL5	LAG3	SIGLEC8	CD3E
Module20	NXF2	NNAT	NPY	SOX3	CT45A4	DPEP3	HMGA2	SIX3	MPZ	TMEM100	CR2
Module21	PENK	DPYSL5	NPHS1	TUBB2B	BTBD17	SLC14A2	IGF2BP1	COL2A1	IGDCC3	HOXA11	SOX11	PTCHD2	TCHH	SLIT1	GSTA1	TMSB15A	SP8	CLDN19	LY6H	DPP10	FREM2	TOX3	EMILIN3	DDX25	MEOX2	SPSB4	GAS2	GPC3	MAPK4	CUX2	TBX1	HOXB13	IGLON5	ECEL1	MYOD1	SOST	HAPLN4	TMEM59L	PLAC1	LOC440173	ALDH1A2	BEX1	CACNA1G	C2CD4C	FBN3	RHBDL3	FLRT1	NTN3	SLC7A10
Module22	HP	C10orf81	ANPEP	C3	ATP12A	SLCO1B3	SYT2	FMO3	HESRG	PKHD1L1	SERPINA3	CYP2B7P1	FMO2
Module23	C6orf15	SLC13A2	LOC642587	C10orf99	PAEP	CYP4A11	FOXB1	MLC1	CST2	CALHM3	PTPRR	TNFRSF18	PCSK1	SFTPB	PROK2	SOX2
Module24	AMY1A	CEACAM5	SEZ6L	GLYATL2	GPR12	PSCA	CYP2F1	FAM3D	PIGR	CXCL17	LRRC26	MUC21	S100A7A	SPDEF	GABBR2	FAM181B	HMGCS2	SLURP1	CYP4B1	SLC23A1	GSDMC	OBP2B	C20orf114
Module25	C9orf117	SSPO	COL7A1	MYBPHL	MYO15A	VWA3A	ENDOU	C1orf175	STRC	DACH2	MUC4	TTLL9	NCRNA00105	LOC100272228	HGFAC	SLC26A10	TTLL10	LOC100131434	NCRNA00202	PLAC4
Module26	PTPRT	PGA3	ADCY8	GALNT9	KCNQ5	TNNT2	BRSK2	CYP1A2	RSPO1	AJAP1	TMEM151A	DPP6	KLK5	UPK3B	ICAM4	KCND3
Module27	DKK4	IHH	PNMA5	ALPPL2	NOTUM	NGB	ENPP3	ZCCHC12	SCG3	DHRS2	CHGB	DDC	ARSE	ACTL8	HOXC10	SCGB3A1	SP5	KIAA1324	CHRNB2	INA	GATA5	TUBA3D	ALPP	SEZ6	TKTL1	CNNM1	PCP4	PRKCG	HOXB9	ISM2	LEFTY1	PRAP1	C2CD4A	PLXNA4	HPD	SCGB1D1	SST	MSX2	CD8B	LOC440925	TMEM84	PGR	CST1	HNF1B	SRL
Module28	ERAS	MMP13	LGALS4	GRP	MMP1	DIO2	TDO2	CCRL1	BAI1	FMO1	CHRNA1
Module29	PYY	CYP24A1	SERPINB7	CCL20	LYNX1	GPX3	FLG	TRPM8	DNER	KRT6A	MYEOV	UCA1	KRT16	CHI3L2	S100A7	LYPD2	PI3	FGFBP1	FOLR3	RRAD	CD70	KRT4	ACCN1
Module30	FGF17	HPSE2	GDF10	NELL1	ATP1A2	PAX2	MYH6	MUC2	LRTM2	COL9A3	BCAT1	CDH20	FGF3	VSTM2B	P2RX2	FGF19	IL13RA2	LRP4	UPK1A	NKAIN4	CLEC18C	LEFTY2	ANGPTL1	SERPINI2	CLEC18A	CLEC18B	SALL1	CRLF1	ATP1B2	TMEM132B	KIRREL3	FBN2	CCND2	CYYR1	TRDN	LGR5	COL28A1	NKX6-1	SLC13A4	ZIC5	NTS	ASTN1	SLC5A12	IMPG2	LHX1	SLCO1A2	SORCS1	MYOM3	ZNF423
Module31	CDH16	SCNN1G	NPY1R	SCGB2A2	USH1C	SLC3A1	PNMT	SCNN1B	FOXA1	EYA1	C4BPA	SCGB1D2	CPS1	MAGEA9B	FOXD1	HGD	PCDH10	GDA
Module32	MYOZ2	FOSB	NR4A3	FOS	NR4A1	ARC	ADCYAP1	EGR1	ATF3	CRISP3	EGR3	CXCL2	KNDC1	DUSP1	CYP3A5	ZFP36	CTGF
Module33	PAPPA2	PROK1	XPNPEP2	DLX2	SHISA3	GFRA1	ARX	TMEM215	OGN	PLA2G2A	MYOCD	WIF1	ABCA8	PI16	CCL14	SCUBE1	EDN3	GSTM5	VGF	MYH11	WFIKKN2	TCF21	WNK4	PLN	SFRP1	C3orf72	ABCA6	WISP2	FOXL2	C7	GLI1	RET	ENPP6	CCL21	MOXD1	GATA4	ADAM23	STAR	GABRR1	PEG3	THBS4	JPH4	PRSS35	FAT3	GALNTL2	AMHR2	TSPAN11	MMRN1	PDGFRA
Module34	ADIPOQ	TUSC5	FABP4	IRS4	ADH1B	PRG4	PLA2G2A	PLIN1	CCL21	FOXE1	SERPINE1	PI16	IGFL2	SVEP1	SFRP4	CCL19	GPD1	FGF7	CPA3	VTN	FAM38B	ADAMTS16	ANXA8	SEMA3D	PLIN4	PDLIM3	SELP	BNC1	PTGIS	C13orf33	VAT1L	ARSI	ACTA2	CCDC80	PODN	PTPRN	PAPPA	RGS4	TFPI2	CALB2	SSC5D	APCDD1L	HAND2	INMT
Module35	BTBD17	DPYSL5	SOX3	TUBB2B	DPP10	FGF17	CLDN19	SOX11	IGF2BP1	SLC6A10P	LIN28B	MYH6	OTOF	COL9A3	NXF2	MPZ	IL13RA2	ECEL1	SERPINI2	CLDN6	TREML2	ATP1B2	LRRTM4	DDX25	PCSK2	SOST	PCDH15	PLAC1	FBN3	ZFP42	IGLON5	FLRT1	TMPRSS6	HMGA2	KCNJ13	NPY	SLC5A12	PKHD1	PTH1R	EPHA7	SPOCK3	SLCO1A2	NR5A1	C1orf114	CECR2	NTN3
Module36	ADCY8	GDF10	CHGB	ALPPL2	A2BP1	PTPRT	ENPP3	CLEC18A	SEZ6	CLEC18C	IMPG2	SLC16A12	PRSS33	HPD	GRIN2A	TRIM71	CLEC18B	CCND2	LRRTM1
Module37	P2RX2	DPEP3	UPK1A	LRTM2	NKAIN4	VSTM2B	SP8	COMP	CRLF1	FXYD7	FXYD1	FOXD3	LEFTY2	CDH18	C16orf89	FOXH1	FAM41C	PTGDS	C12orf39
Module38	DKK4	PNMA5	IHH	NOTUM	SCNN1G	TCHH	SCG3	DHRS2	MMP10	UPK2	COLEC11	LY6D	ARSE	PTCHD2	CACNG6	SLIT1	CD8B	LMX1B	SCNN1B	HOXB9	JPH3	PRDM16	LRP4	SLC7A10	CYP2W1	CHRNB2	LEFTY1	SP5	INA	HNF1B	PKP1	HOXC10	DKK1	PCSK9	SALL1	IGFBPL1	MSX2	GATA2	LHX1	BAMBI	ALPP	HNF1A	SLC18A3	SMTNL2	HPCAL4	MSX1	FGF9	RHCG	SLC17A7
Module39	C6orf15	C20orf185	ANTXRL	GPR12	ATP12A	CYP2F1	SLCO1B3	ATP1A3	GABBR2	ANPEP	CEND1	GLYATL2	IRX5	FMO2	TACR1	PLXNB3	CYP4B1	PCK1	ROS1	SERPINA5	STAC2
Module40	SLURP1	KRT4	CALB1	LYNX1	MUC4	MUC21	LYPD2	SERPINB2	RRAD	UCA1	PCDH10	NOV	PSCA	HTR3A	EEF1A2	GPR87	TRHDE	S100A2	WBSCR26	GSDMC	FLG	IGFL1	MYEOV	CRYAB	PVALB
Module41	KCNQ5	PGA3	TNNT2	PTPRQ	ICAM4	FST	CYP1A2	AJAP1	PRKCG	WSCD2	DPP6	ANXA8L2	KCNB1	CCDC85A	RSPO1	TMEM151A	GABRB2	ICAM5	LRRN4	SPOCK2	GRM2	MYOM3	VSTM2L	ADRA2A	GPM6A
Module42	NGB	DDC	THRSP	ZCCHC12	SLC30A3	TDRD12	ISM2	MAGEC1	VWC2	SYCE1	SEMA5B	CNNM1	PRAP1	TSHR	LMO3	CHP2	PCP4	CPLX2	CRTAC1	TDRD9
Module43	CPA2	CLPS	DLK1	AMBP	RBPJL	PAPPA2	CPA1	CEL	ITIH2	IGDCC3	DLX2	VGF	XPNPEP2	LGALS4	GFRA1	C20orf56	VIL1	POMC	GRP	MUC2	SHISA3	GSTA1	WIF1	TRY6	CEACAM5	NPHS1	HOXA11	GAS2	SOX21	COL2A1	GFRA3	MEOX2	CUX2	KIRREL2	EDN3	SEZ6L	GALNT9	TMEM215	GPC3	HOXA9	ACAN	FREM2	SMOC1	ADCYAP1	MATN4	BARX1	PGA5	NKX2-5	AQP12B
Module44	SLC13A2	CRABP1	CALML5	C10orf99	ITLN1	GATA5	CXorf49B	GAL	TUBA3D	HMGCS2	CHST9	MT1H	NTS	FOXA1	SLC1A2	LOC440925	PPP2R2C	CPNE4	MT1G	RTN4RL1
Module45	IGF2	INS-IGF2	IGF2AS	SPAG11B	PGA4	TNNT3	DPEP1	ABP1	LOC100133545	FXYD4	BRSK2	SYT8
Module46	S100A7A	PAEP	HP	SLC14A1	FOXB1	PTPRR	DMBT1	LOC642587	MUC5B	TNFRSF18	FAM3D	CTSE	SAA2	TRPM8	MGAT5B	RELN	IL8	MUC6	CST2	LCN2
Module47	SCGB2A2	CDH16	SCNN1G	PIGR	ALPPL2	SLC3A1	SCNN1B	NPY1R	DDC	USH1C	LEFTY1	FOXD1	CPS1	C2CD4A	C4BPA	HGD	FOXA1	MAGEA9B	HOXB9	TFF3	SCGB3A1	DIO1	GATA2	VTCN1	SCGB1D2	GDA	VNN1	HNF1B	HMGCS2
Module48	SEZ6	CHGB	PTPRT	SCG3	CHRNB2	PRSS33	CLEC18A	SST	PTPRN	GFRA2	HPD	RXRG	RSPO1	PCP4
Module49	DPPA4	OLFM4	PADI3	DAND5	OTOF	ECEL1	SLC6A10P	PLAC1	CPLX2	LIN28B	DIRC3
Module50	PNMA5	PAPPA2	TCHH	GFRA1	BTBD17	XPNPEP2	EDN3	SLIT1	PAX2	TMEM215	HOXA9	SP8	CUX2	MMP10	JPH3	GPC3	UPK2	SLC16A12	CYP2W1	FREM2	GABRR1	PTCHD2	MOXD1	WNK4	GLI1	SLC7A10	UNC93A	MSX1	RET	TUBB2B	NTRK3	C2CD4C	PRDM16	AQP12B	CAPN6	CRHR1	POPDC3	KIRREL3	FAT3	SALL1	PLCH2	FLRT1	BEX1	COL25A1	THBS4	ADCY2	SLC18A3	MAPK4	PKP1
Module51	ATP12A	UCA1	SLC13A2	ACCN1	OXTR	SPOCK2	CDH13	KRT14	EDAR	CADM3	CALHM3
Module52	C6orf15	GLYATL2	C10orf81	C20orf185	ANPEP	SERPINA5	FMO2	TACR1	MYBPH	C3	SFTPD	LRRC2	MUC16
Module53	ADCY8	WSCD2	SBK2	PTPRQ	DPP6	VWC2	FST	KCNB1	CYP1A2	TNNT2	KCNQ5	ANXA8L2	TSHR	TMEM151A	ATP1A3	AQP9	AJAP1	ZCCHC12	PRKCG	ANXA8	LRRN4	GABRB2	CCDC85A	ISM2	KRT5	TFPI2
Module54	DKK4	NOTUM	IHH	WIF1	TUBA3D	GAL	LY6H	CD8B	GATA5	SLC1A2	DKK1	ARSE	SP5	KIAA1324	PPP2R2C	MSX2	LOC440925	GAD1	PCSK9	HPCAL4	CST1	RTN4RL1
Module55	S100A7A	S100A7	PAEP	MUC21	SLC14A1	DMBT1	CYP24A1	HP	PTPRR	LOC642587	FAM3D	MUC5B	SAA2	TNFRSF18	S100A8	LCN2	CTSE	CXCL1	MUC6	EEF1A2	S100A9	CXCL5	SAA1	RELN	TRPM8	SIGLEC15	CXCL6	MYEOV	KNDC1	IL8	RASGRF1	KLHDC7A	FGFBP1
Module56	ERAS	PENK	PLA1A	OR1N1	SLC14A2	SLC17A7	DMRT3	FOXG1	DMRT1	ZIC5	MYBPC2	ZIC2	S100P
Module57	NGB	ANTXRL	MAGEC1	HHIPL2	CHI3L2	NKX6-1	SHOX2	SEMA5B	ROS1	C1QL1	TDRD9	GRIN2C	NRAP
Module58	ITLN1	NXF2	GFAP	CT45A1	CT45A4	SOST	TMPRSS6	CT45A5	PCDH15	TREML2	CT45A2	FABP6
Module59	PYY	GPX3	SERPINB7	TRHDE	LOC283392	IGFL1	C8orf85	VAV3	HTR3A	CRYAB	WBSCR26	DHRS9
Module60	SLC30A3	MLC1	CHRNA1	LMX1B	CHP2	CYP4A11	PTGDS	HAL	ST8SIA5	LMO3	PCK1	CST5	DMBX1	CRTAC1	DSC1	FXYD4	GDPD2
Module61	LYPD2	PGA3	PGA4	CALB1	LYNX1	GPR12	FLG	KRT4	IRX5	RRAD	GSDMC	KLK5
Module62	AMY1A	C10orf99	CXorf49B	SLURP1	SOX2	CALML5	PSCA	PCP4L1	GABBR2	CXCL17	CHST9	KRT6A	PAX9
Module63	ADCYAP1	IRS4	CEACAM5	LGALS4	C10orf99	CXorf49B	ANTXRL	SLC13A2	OBP2B	SOX2	BAI1	ROS1	MMP1	CHST9	DMBX1	SLURP1	GABBR2	A2ML1	CPNE4	LINGO4	PITX2	C1QL1
Module64	NPHS1	GALNT9	LY6H	ALDH1A2	CA4	BCAN	TBX1	GAL	BRSK2	NEURL	WSCD2	SLC6A13	HNF1A
Module65	C6orf15	C20orf185	SEZ6L	SERPINA5	CEND1	FMO2	PRSS33	GRIK3	SFTPB	CYP4B1	CYP2F1	ANPEP	KCNB1	ATP1A3	CADM3
Module66	MUC21	MUC4	S100A7A	KRT4	HP	SAA2	FAM3D	C20orf114	UCA1	EEF1A2	DMBT1	C10orf81	MYEOV	TACR1
Module67	PGA4	PGA3	ADCY8	FST	VSTM2L	DPP6	ANXA8	TSHR	AQP9	TFPI2	ANXA8L2	ANXA13	KCNQ5	MT1G
Module68	OLFM3	LCN1	CYP4A11	REN	CHRNA1	LMX1B	SIX3	CHP2	MLC1	FXYD4	SEMA3E	NTRK3	PDYN	PTGDS	ADCY2	SLC30A2
Module69	DPYSL5	BTBD17	SOX3	TUBB2B	DPPA4	SOX11	NXF2	NNAT	IGF2BP1	OTOF	CLDN19	SLC6A10P	DPP10	NPY	TREML2	CYP2W1	MPZ	IL13RA2	LIN28B	IGLON5	SLC7A10	HMGA2	SPSB4	PCSK2	ZFP42	SOST	TOX3	LOC283731	CLDN6	TMSB15A	C2CD4C	FBN3	CST1	PLAC1	DDX25	COL25A1	ASXL3
Module70	SCGB1A1	FCGR3B	ADAMDEC1	LYZ	NCF1B	SIGLEC10	MARCO	APOC2	TLR8	MMP9	GPR84	HAMP	FCGR2B	AMICA1	FCGR2C	LCN2	AOAH	CLEC4E	SIRPB2	CXCL17	CXCL6
Module71	PYY	CD1E	GPX3	CD1A	HLA-DQA2	HLA-DQA1	CD1C	TRPM8	HLA-DQB1	ZNF683	HLA-DRB6	HLA-DPA1	HLA-DQB2	GZMH	HLA-DRB5	FCER1A	KLRB1	HLA-DPB1	CCL5	GNLY	NKG7	GZMA	HLA-DRA	SLA2	HLA-DRB1	SOHLH2	KLRK1
Module72	LYPD2	ATP12A	LYNX1	FLG	KRT13	CALML5	KRT14	ACCN1	KRT6A	OXTR	ENDOU	GPR87	RRAD	MUC16	CDH13	SPOCK2	HYAL1
Module73	PAPPA2	DLX2	XPNPEP2	SHISA3	GFRA1	VGF	WIF1	IGDCC3	HOXA11	GRP	GAS2	HOXA9	MEOX2	BARX1	COL2A1	EDN3	TMEM215	SLIT1	SLC30A3	TSPAN11	GPC3	GABRR1	HOXD11	CITED1	SFRP1	SIM2	EYA1	PI15	MOXD1	UNC93A	SMOC1	RET	TBX15	AGTR1	NKX2-5	CACNA1G	WNK4	HOXB13	SCUBE3	NGFR	MYOD1	FREM2	EMID2	TMEM59L	KIAA1755	KIRREL3	SIX2	MAGEL2	PDE10A
Module74	C10orf99	SLC13A2	PIGR	GLYATL2	CXorf49B	CXCL17	DMBX1	CHST9	PAX9	CPNE4	HMGCS2	FAIM2	C4BPA	FOXA1	BNC1	RTN4RL1
Module75	DKK4	PNMA5	NOTUM	PAPPA2	IHH	TCHH	SCNN1G	WIF1	XPNPEP2	GFRA1	DHRS2	EDN3	SP8	HOXA9	TMEM215	CD8B	SLIT1	SLC30A3	LEFTY1	CUX2	LMX1B	GABRR1	AQP12B	FREM2	SCNN1B	FOXE1	UPK2	DKK1	ARSE	FGF19	PAX2	PRDM16	MOXD1	PTCHD2	UNC93A	GPC3	EDAR	WNK4	MSX2	SLC16A12	SP5	CRHR1	RET	LRP4	IGFBPL1	SFRP1	SALL1	PCSK9	MSX1
Module76	CALN1	DACH2	SH3GL2	GABRB2	MC4R	KIAA0319	C8orf79	MYO3A	TCEAL2	SLITRK6	CCKBR
Module77	PGA4	ADCY8	PGA3	CHGB	DPP6	TNNT2	PTPRQ	SBK2	CYP2F1	PRKCG	TMEM151A	KCNB1	WSCD2	ANXA8L2	KCNQ5	ANXA8	TSHR	AJAP1	FST	PKP1	BCAS1	AQP9	LRRN4	MME	ST6GAL2	VSTM2L	CDH22	SPOCK2	TFPI2	MFAP5	ANXA13	CNTN4	EPHA3
Module78	DPYSL5	BTBD17	IGF2BP1	SOX3	NXF2	CLDN19	DPP10	TUBB2B	CYP2W1	SOX11	LIN28B	SLC6A10P	TOX3	TREML2	SLC7A10	TBX1	MPZ	IGLON5	HMGA2	LOC283731	CLDN6	SORCS1	SCUBE3	ASXL3	LHX1	FBN3	LAMA1	NKAIN1	NEURL	TMEM132B	POU6F2	ADCY2	MASP1	NTN3
Module79	TRHDE	MAGEA9B	DIO1	STAC2	CDH18	KRT5	CD24	HGD	C8orf85	PROM1	MUC15	VTCN1
Module80	ATP12A	GPR12	OXTR	ANPEP	SERPINA5	C20orf185	CYP4B1	CADM3	ATP1A3	FMO2	SLC22A18AS
Module81	LYPD2	LYNX1	SLURP1	MUC21	CALB1	KRT4	FLG	LY6D	PSCA	UCA1	KRT6A	RRAD	KRT16	MYEOV	WBSCR26	UPK1B	GABRP	FGFBP1	XDH	C3orf57	GPR87
Module82	IRS4	NPFFR2	WDR87	CLEC2L	GTSF1	HOXA10	C16orf73	SCN2A	GPAT2	SEMA3E	FAM133A	COL9A1	LRP2	TBX18	MAGEA11	ZIC2
Module83	OR1N1	ALPPL2	C6orf15	ENPP3	FMO3	PKHD1L1	HNF1B	KIAA1324	MUC6	PGR	ADCYAP1R1
Module84	MAGEC1	DDX25	LOC440173	AMHR2	EMILIN3	FAT3	ATP1B2	COCH	SPOCK3	ILDR2	FAM5B
Module85	GAL	LY6H	GATA5	TUBA3D	SOST	SLC1A2	C2CD4C	ALDH1A2	ASTN1	DPF1	SLC13A4	GAD1
Module86	BTBD17	DPYSL5	SOX3	IGF2BP1	NPHS1	CYP2W1	CLDN19	TNNT3	TUBB2B	SOST	SOX11	UPK2	NPY	DPP10	SLC7A10	TOX3	WDR87	SLIT1	MPZ	HMGA2	SLC6A13	NEURL	PLAC1	CLDN6	ALDH1A2	SPSB4	LOC283731	TMSB15A	IGLON5	CASR	ASXL3	WSCD2	MASP1	DDX25	MEG3	NR5A1	SLC18A3
Module87	ATP12A	SLC13A2	CALML5	KCNB1	OXTR	CADM3	BNC1	SERPINA5	ACCN1	GRM2	KRT6B	SPOCK2	MUC16
Module88	CXCR2P1	TLR8	KLRK1	MAGEA4	AOAH	CYBB	SLAMF8	CCR5	IL12RB1	SLA2	CD84	ITGAL	SIGLEC8	PDCD1LG2	TFEC	GPR183	CD96	OLR1	PTPRC	IL2RB	GPR82	CSF3R	GBP4	FYB	SNX20	EVI2B	NCF1C	FPR3	TLR7	EMR1	CSF2RB	P2RY13
Module89	MUC2	P2RX2	LRTM2	SP8	UPK1A	NKAIN4	IL13RA2	CRLF1	VSTM2B	COL9A3	SERPINI2	MATN4	LEFTY2	TTYH1	C16orf89	FOXH1	CES1	MYOM3	GPAT2	GPR17	SYT5
Module90	DPPA4	OTOF	FER1L5	PADI3	ECEL1	SLC6A10P	PRSS33	TREML2	LIN28B	SLC5A12	PDE10A	COL9A1
Module91	CD1E	ADAMDEC1	SCGB1A1	CD1A	LYZ	CLEC4E	CD1C	SIGLEC10	NCF1B	APOC2	FCGR2B	CTSE	FCGR2C	FCGR3B	AMICA1	SIGLEC14	SIRPB2	GPR84	CD48	CD300LF	CRTAM	LILRB4	MMP9	NAPSB	C1QB	MARCO	HAMP	ALOX5AP	FCN1	C1QC	TMEM150B	RNASE2	CLEC4A	EBI3	C12orf59	C1QA
Module92	ERAS	PENK	SLC14A2	SLC17A7	DMRT3	ZIC5	ZIC2	ADCY2	CLEC2L	C16orf73	ZIC1	DMRT1
Module93	ALPPL2	CDH16	SCGB2A2	NPY1R	SLC3A1	CPS1	USH1C	SCGB1D2	ALPP	HGD	VNN1	GRID2IP
Module94	PYY	GPX3	TRHDE	CEND1	LOC283392	ATP1A3	FCER1A	VAV3	XDH	KRT5	HRCT1	GPR110	RARRES1	SOHLH2
Module95	SLC14A1	TCHH	C2CD4C	MUC5B	CSMD2	MYBPC2	ONECUT2	MUC6	KNDC1	CADPS	FAT3	DPP4	JPH3	CNTN1	B3GAT1	SIGLEC15	SLC6A20	PLCH2
Module96	OLFM3	CHRNA1	CYP4A11	FXYD4	HESRG	REN	GPC5	MLC1	LMX1B	NTRK3	ST8SIA5	CALHM3
Module97	NTS	PIGR	NPFFR2	FAM133A	PAX9	FOXA1	LOC440173	FAIM2	HMGCS2	CYP21A2	TBX18
Module98	C6orf15	SEZ6L	SLURP1	PAEP	GLYATL2	GPR12	CYP2F1	SOX2	C20orf185	GSDMC	TACR1	ANXA13	C8orf85	GRIK3	FGFBP1	CYP4B1	IRX5	CABP7
Module99	CCL20	CYP24A1	S100A9	CT45A5	IGFL1	PI3	CD70	S100A8	TNFRSF6B	MYOD1	CXCL1	DNER	MMP7	WBSCR26	CXCL5	LTB	KRT16	S100A3	SERPINB2
Module100	PGA3	ADCY8	PTPRQ	FST	CYP1A2	ANXA8	ANXA8L2	TNNT2	TFPI2	AQP9	DPP6	VSTM2L	BCAS1	RSPO1	UPK3B	CXCL6	KRT15	ADRA2A	CDH22
Module101	CD1E	CXCL9	CD1A	CXCR2P1	ADAMDEC1	LYZ	CCL13	IL21R	CXCL13	P2RY10	ZNF683	CLEC10A	GZMK	THEMIS	IL7R	CD1C	KLRK1	ITK	ICOS	TLR8	CLEC4E	SIGLEC10	SH2D1A	MMP9	UBD	CXCR6	GZMH	CD3D	CD2	CTLA4	CD8A	SIRPG	AIM2	SCGB1A1	SIGLEC8	HLA-DQB2	CD3G	GPR171	TIGIT	CD3E	CCL5	APOC2	AOAH	SLAMF8	NCF1B	EOMES	AMICA1	FCGR2C	KLRB1
Module102	CDH16	SCGB2A2	NPY1R	SLC3A1	USH1C	CPS1	SCGB1D2	PRODH	GRID2IP	BCMO1	ANKRD2	BCL2L15	REG1A
Module103	ADIPOQ	TUSC5	ADH1B	FABP4	SFRP2	EPYC	PLIN1	INHBA	COMP	SERPINE1	COL8A1	IGFL2	SVEP1	FOXE1	CCL19	FGF7	GPD1	FAM38B	VSTM2L	ACCN1	BCHE	PTGIS	HAND2	PAPPA	C13orf33	CALB2	PDLIM3	TFPI2	ACTG2	CXCL12	AOC3	FGF1	TIMP3	CCDC80	SLC22A3	PLIN4	ACTA2	RGS4	CILP	SSC5D	TAGLN
Module104	SNORD15B	HLA-DQA2	SLCO1B3	HLA-DQA1	HLA-DOA	HLA-DQB1	HLA-DPA1	HLA-DRB6	SFTPB	CCL25	HLA-DPB1	HLA-DRA	HLA-DRB5	HLA-DMA	HLA-DRB1	HLA-DMB	CD74
Module105	ERAS	PENK	SLC14A2	GALNT9	PVALB	ZIC5	DMRT3	ZIC2	ADCY2	LRRN4	WSCD2	MME
Module106	CYP4A11	LMX1B	FXYD4	PDYN	SYT8	CHP2	MLC1	psiTPTE22	PTGDS	GPC5	PNOC	GABRA3	F10	SLC30A2	MYO7B	FOLR3	PPARGC1A	EVPLL
Module107	SST	SCG3	NPHS1	SEZ6	ZIC3	ARSE	CHRNB2	SOST	TOX3	CLDN19	CASR	PCSK1	TMEM132E	ALDH1A2	BCAN	PTPRN	PLAC1	SCGB1D1	HNF1B	SLC6A13	HNF1A	BMP3	NEURL
Module108	SOX3	IL13RA2	DPP10	AMHR2	A2BP1	LIN28B	EMILIN3	ATP1B2	SCUBE3	SLC6A15	IMPG2	DDX25	ASTN1	SLC5A12	CNTFR	TRIM71	ABCC9
Module109	C6orf15	C20orf185	SERPINA5	CADM3	FMO2	PRSS33	ANPEP	CEND1	BNC1	KCNB1	OXTR	IRX5
Module110	SCNN1G	SCNN1B	PIGR	ALPPL2	LEFTY1	PAX9	HOXB9	FOXA1	C4BPA	GATA2	ALPP	HMGCS2	C2CD4A	FAIM2	GDA
Module111	PGA4	PGA3	ADCY8	CHGB	CYP1A2	ICAM4	TNNT2	BCAS1	PCSK2	TMEM151A	ANXA8	ANXA8L2	FST	CDH22	KCNQ5	DPP6	PKP1	AQP9	ICAM5	RSPO1	CCDC85A	AJAP1	ADRA2A	LY6G6C
Module112	MUC21	SLURP1	KRT4	LYNX1	LY6D	PSCA	MYEOV	UCA1	KRT6A	WBSCR26	KRT16	HTR3A	NOV	GJB5	CEACAM6	NKAIN1	CRYAB	GABRP	ADRA1B
Module113	TCHH	DHRS2	DPYSL5	CYP2W1	UPK2	TNNT3	IGF2BP1	SLIT1	ADAMTS16	SORCS1	SLC7A10	TUBB2B	C2CD4C	SOX11	TACR1	FAT3	LHX1	GLI1	COL25A1	IGLON5	MEG3	PRDM16	POPDC3	LOC283731	SLC6A20	ASXL3	PLCH2	MASP1	FGF9	FBN3
Module114	NNAT	NPY	SIX3	TMEM100	MPZ	HMGA2	SPSB4	TMSB15A	NOG	C3orf32	CLDN6	CR2
Module115	FGF17	HPSE2	GDF10	CDH20	ATP1A2	NELL1	MYH6	CLEC18C	CLEC18A	ANGPTL1	CLEC18B	HAPLN4	KCNJ13	SALL1	LPHN3	PRPH	COL28A1
Module116	LOC96610	ADAM6	FCRL5	MGC29506	CD79A	IGJ	IRF4	LAX1	PLA2G2D	SLAMF7	CCR2	POU2AF1	KIAA0125	P2RX1	LY9	SLAMF6	FLJ40330	CD38	MMP12	MEI1	CD27	MAGEA4	CA4	JSRP1	TSHR	DERL3	P2RY8	IKZF3	FOXH1
Module117	ADIPOQ	TUSC5	ADH1B	FABP4	PLA2G2A	PLIN1	PRG4	FOXE1	SERPINE1	ADAMTS16	GPD1	CCL19	VSTM2L	FLG	RUNX1T1	ANXA8	SYT8	VTN	C13orf33	FAM38B	BCHE	PODN	PLIN4	CCDC80	SELP	PTGIS	AOC3	SLC22A3	DARC	CALB2	RGS4	ALDH1A3	OSR1	SSC5D	SORCS2	CD36	GDF6	TIMP4	INMT	TNS4
Module118	ADCYAP1	SLC14A1	CRISP3	RELN	CCL13	MUC5B	CYP3A5	HNF1B	MUC6	PTPRR	KNDC1	JPH3	SIGLEC15	B3GAT1	ERP27	RIMBP2	CADPS
Module119	DPPA4	VSTM2B	DPP10	PCSK2	TREML2	MAGEA11	SEMA3E	LGALS7	SLC6A15	NRG1	PRELP
Module120	BTBD17	DPYSL5	IGF2BP1	WDR87	SOX11	TUBB2B	PTCHD2	SLIT1	SORCS1	C2CD4C	HMGA2	SLC7A10	SCUBE3	SALL1	LHX1	LOC283731	SLC18A3	ASXL3	FBN2	ST8SIA2	IGLON5	FBN3	POPDC3	TMEM132B	DDX25	LAMA1	MASP1	GLT1D1	FGF9
Module121	BCAT1	NELL1	ATP1A2	HAPLN4	ANGPTL1	CASC1	RASSF8	LHX2	PRPH	ITPR2	PTX3
Module122	GALNT9	TSHR	PVALB	WSCD2	TMEM151A	MME	LRRN4	EMILIN3	TBX1	DPP6	BCAS1	EPHA3	ST6GAL2	SPOCK2	BRSK2
Module123	SERPINB7	CHI3L2	SOX2	ROS1	ANTXRL	LMO3	GABBR2	KRT6A	CXCL1	PTGS2	C1QL1
Module124	NPHS1	KIRREL2	SOST	CLDN19	TOX3	BCAN	TTYH1	TMEM132E	ALDH1A2	SLC6A13	NEURL	ZIC4	BMP3	SPSB4	ADRA2A	NOG	MEG3
Module125	ADCY8	PGA3	CYP1A2	DMBT1	PKP1	TNNT2	RSPO1	ICAM5	AVPR2	CDH22	KCND3
Module126	NPFFR2	LOC440173	FAM133A	GPAT2	C16orf73	LRP2	CLEC2L	PLAC1	NKX6-1	TBX18	SCN2A	GIPC2	LRRC55	TEX15	COL24A1	SYCP2	PKHD1
Module127	SPAG11B	CCL18	CHRNA1	DPEP1	MLC1	PDYN	FXYD4	LMX1B	REN	PTGDS	MYO7B	COL25A1	CFTR	F10	LRRTM4	SLC30A2	CST5
Module128	C6orf15	SEZ6L	CYP2F1	C20orf185	GLYATL2	GPR12	KRT81	ATP1A3	STAC2	CEND1	GSDMC	C8orf85	CYP4B1	RARRES1	HRCT1	GRIK3	CABP7	PROM1	IRX5	QPCT
Module129	NNAT	SOX3	NPY	SLC12A1	NXF2	SIX3	MPZ	TMEM100	TMSB15A	GAD1	CLDN6	PPP1R1C	SLC5A12
Module130	SST	CDH16	SCGB2A2	SCG3	CHGA	SEZ6	NPY1R	CHGB	SLC3A1	DDC	CHRNB2	ARSE	USH1C	CPS1	SCGB3A1	SCGB1D1	PTPRN	SCGB1D2	PRODH	ANKRD2	SCGB2A1	HGD	GRID2IP	BCMO1	HNF1A	VNN1
Module131	MUC21	SLURP1	LYNX1	KRT4	UCA1	EEF1A2	TRPM8	PSCA	HTR3A	MYEOV	WBSCR26	KRT16	GPR110	FGFBP1	XDH	NOV	CRYAB	S100A2	NKAIN1	LIPH	S100A4
Module132	SCNN1G	DHRS2	ALPPL2	SCNN1B	UPK2	LEFTY1	PAX2	HOXB9	GATA2	HOXC10	ALPP	ABP1	TACR1	DLX5	PRDM16	C2CD4A	GDA	MSX1	CHRD	PPARGC1A	HOXB8
Module133	PAPPA2	GFRA1	XPNPEP2	SHISA3	TMEM215	GABRR1	SLC30A3	EDN3	RET	MOXD1	AQP12B	GPC3	FREM2	UNC93A	WNK4	CAPN6	SFRP1	NTRK3	KIRREL3	GALNTL2	CXorf49B	CUX2	PAX2	RD3	CITED1	KIAA1210	BEX1
Module134	COL6A6	MMP13	LRRC15	MEGF10	MMP11	POSTN	DIO2	CCRL1	TDO2	DPT	ADAM12	GALNT5	ADAMTS12	CORIN	SCG2	COL5A3	CTSK	PRRX1	ADAMTS2	UBE2QL1	AK5	FMO1	MMP1	PVALB	IBSP	IL7R	COL1A2	F2RL2	NEGR1	PITX2	ECM1	TWIST2	COL6A3	RPLP0P2	ELFN2	KIAA1644	LPPR4	OLFML2B	ADAMTS14	SNAI2	HTRA3	EDIL3	COL3A1	COL1A1	COL5A2	CHRNA1	ZNF469	COL6A1	SPARC
Module135	CPA2	CLPS	RBPJL	AMBP	CPA1	DLK1	ITIH2	CEL	TRY6	VIL1	POMC	SOX21	GSTA1	C20orf56	PGA5	GFRA3	KIRREL2	PRSS1	SFRP5	ACAN	VWA5B2	TRIM50	CTNND2	PGA4	PRSS3	IL22RA1	STAT4	NPHS1	TDRD12	MATN4	MEG3
Module136	MYOZ2	APOBEC4	SNTN	CDHR4	C13orf30	C21orf121	TUBA4B	YSK4	C20orf85	C1orf87	KIF19	C11orf88	CDHR3	DNAH12	MS4A8B	C1orf173	CCDC37	CDC20B	C1orf158	C9orf171	CCDC81	AKAP14	VWA3B	C1orf194	C6	FAM183A	TEKT1	EFCAB1	SPAG6	KCNRG	MORN5	WDR69	DNAI1	WDR63	WDR38	C9orf24	GAS2L2	TMEM190	CAPSL	ROPN1L	LRRC50	WDR16	C9orf135	ZNF474	ZBBX	C2orf39	CCDC42B	CACNG6	FAM179A
Module137	COL6A6	LRRC15	COL11A1	MEGF10	MMP11	MMP13	FAP	POSTN	NTM	LUM	COL3A1	SCG2	ALPK2	ADAM12	COL1A1	GALNT5	COL5A1	ADAMTS12	DIO2	CORIN	TDO2	COL5A3	CCRL1	ITGA11	DPT	COL5A2	ASPN	VCAN	CTSK	PRRX1	CRISPLD2	CXCL14	AK5	ADAMTS2	UBE2QL1	COL1A2	GPR1	FMO1	RUNX1T1	DCN	FBN1	KCNE4	VGLL3	MMP2	TMEM158	LOX	NEGR1	ECM1	ISM1
Module138	BCAT1	HPSE2	NELL1	ATP1A2	ANGPTL1	CASC1	PAX2	SORCS1	HAPLN4	PRPH	ONECUT2	FBN2	FGF19	CDH20	FGF3
Module139	IGF2	INS-IGF2	IGF2AS	SPAG11B	DPEP1	SYT8	LRRTM4	ABP1	MYT1	LOC100133545	S100A2	CFTR	KRT13	LY6D	REN
Module140	FOSB	NR4A3	NR4A1	FOS	ARC	EGR3	EGR1	ATF3	CXCL2	DUSP1	IL6	ZFP36	HBA2	HBB	CYR61	CTGF	HBA1	CCL3L1	EGR2	DUSP5	SLC26A9	AG2	CRISP3	CXCL3	FXYD1	AREG	OSM	TNF	NR2E3	CD69	C8orf4	CH25H
Module141	CD1E	CD1A	ADAMDEC1	IL21R	IL7R	TLR8	LYZ	CD1C	SIGLEC10	CLEC10A	MMP9	FCER1A	FCGR3B	CLEC4E	AOAH	GPR84	CD84	NCF1B	CCR5	GPR114	FCGR2C	CYBB	SIRPB2	CD163	SLAMF8	SIGLEC14	MARCO	GPR183	F5	PDCD1LG2	ITGAL	FCGR2B	AMICA1	FPR3	WDFY4	SIGLEC1	FCGBP	TFEC	SNX20	EMR1	CSF2RB	TNFRSF9	IL12RB1	RNASE2	IL1B	APOC2	OLR1	GAPT	CD80
Module142	HLA-DOA	HLA-DQA2	HLA-DRB6	UBD	HLA-DQA1	SLCO1B3	ZNF683	HLA-DPA1	AIM2	GNLY	ICOS	KLRB1	CD3D	HLA-DQB1	THEMIS	HLA-DQB2	HLA-G	HLA-DRB5	HLA-DRA	SNORD15B	GZMH	SFTPB	HLA-DPB1	CD2	HLA-DMA	ITK	CCL25	SIRPG	HLA-DRB1	CXCR6	CD3E	GZMA	HLA-DMB	CD8A	KLRK1	CXCR3	GPR171	CCL5	GBP5	CD3G	CTLA4	NKG7	CD74	IL12RB1	SIGLEC8	SLA2	TIGIT	SIT1	CTSW
Module143	C21orf121	C13orf30	APOBEC4	CDHR4	SNTN	C11orf88	KIF19	C20orf85	TUBA4B	YSK4	CDC20B	AKAP14	DPPA4	CDHR3	GAS2L2	DNAH12	C1orf87	C1orf158	C9orf24	C1orf194	CCDC37	DAND5	CCDC81	TEKT1	DNAI1	PADI3	MORN5	WDR63	FOXN4	OVGP1	C1orf173	FAM183A	C9orf171	FAM179A	SPAG6	EFCAB1	CCDC42B	VWA3B	KCNRG	WDR38	THRSP	WDR16	DLEC1	LRRC50	C10orf107	WDR69	C2orf39	C20orf26	ZBBX
Module144	ZBP1	CXCR2P1	IFI6	ISG15	IFIT1	CXCL11	OAS2	OASL	MX1	IFI44L	RSAD2	IFIT3	APOBEC3A	LAMP3	LOC400696	CXCL10	CCL8	IFIT2	CMPK2	ETV7	HERC5	CCL7	OAS1	RUFY4	LAG3	IFI44	LOC400759	IFIH1	OAS3	IFI27	VNN3	SMTNL1	ELOVL3	HRASLS2	DDX58	MUC15	XAF1	SAMD9L	HERC6	HLA-G	DIO1	USP18
Module145	PROK1	PI16	ARX	OGN	MYOCD	GSTM5	CCL14	MYH11	ABCA8	PLN	TCF21	CCL21	WISP2	GATA4	STAR	ABCA6	C7	WFIKKN2	CPA3	C3orf72	SCUBE1	ENPP6	FOXL2	PEG3	MMRN1	PLCXD3	PLA2G5	CHIT1	SIGLEC11	C4orf31	ECM2	COLEC11	ABCA9	CASR	ATRNL1	AG2	TNXB	ZBTB16	CLEC3B	NR5A1	PRSS35	LYVE1	NRK	JPH4	C2orf89	GLI1	PDGFRA	HS3ST2	PHACTR3
Module146	NGB	ENPP3	SYCE1	SBK2	PTPRT	ZCCHC12	VWC2	CPLX2	TDRD9	PRKCG	PCP4	GABRB2	CNNM1	ISM2	RXRG	CST1	GRIN2A	TMEM84	SEMA5B	SLC7A3	PRAP1	INA	CRTAC1	DDC	SLC6A13	NLRP7	WNT2	SEZ6	CHGB	TMEM151A	CHRNB2	DGKG	BEX1
Module147	FER1L5	ECEL1	MYO15A	COL4A3	TRDN	COL11A2	COL7A1	TAS1R3	SLC26A10	C1orf175	SSPO	FLRT1	STRC	NCRNA00105	COL9A1	FAM5B	MYOM3	HGFAC	AQP6	PRICKLE4
Module148	LRRC15	COL11A1	MEGF10	COL6A6	OMD	MMP11	POSTN	FAP	NTM	LUM	DIO2	THBS2	ALPK2	COL10A1	COL3A1	ADAM12	TDO2	GALNT5	SCG2	COL5A1	ITGBL1	COL1A1	CORIN	DPT	ADAMTS12	CCRL1	CTSK	COL5A3	GREM1	ITGA11	ASPN	COL5A2	VCAN	PRRX1	CXCL14	CRISPLD2	UBE2QL1	NKX3-2	AK5	ADAMTS2	IBSP	VGLL3	SEMA3D	CHRNA1	GPR1	DCN	FMO1	CCL11	COL1A2
Module149	CDH16	SCGB2A2	NPY1R	CPS1	SLC3A1	USH1C	SCGB1D2	SCGB3A1	SCGB2A1	TFF3	VNN1	PRODH	BCMO1	AMY1A	CT45A2	PCP4L1	HGD	GRID2IP	PCDH10
Module150	S100A7A	S100A7	DMBT1	HP	NTS	NPFFR2	FAM3D	S100A8	SAA1	SAA2	LCN2	VNN3	TBX18	TNFRSF18	HAL	PAEP	C10orf81	LOC642587	JPH3
Module151	EPYC	ADIPOQ	TUSC5	SFRP2	ADH1B	IGFL2	FABP4	PRG4	OMD	INHBA	THBS2	COL10A1	ITGBL1	SERPINE1	COL8A1	FN1	NKX3-2	GREM1	SFRP4	SVEP1	FGF7	PLIN1	FNDC1	VAT1L	SEMA3D	PTPRN	FAM38B	PDLIM3	ACTG2	PTGIS	CCL11	IL7R	SHISA2	GJB2	AEBP1	ASAM	CALB2	ACTA2	APCDD1L	TIMP3	CYP26A1	RGS4	BICC1	MSC	COMP	MARCO	OLR1	MMP9	FCGR3B
Module152	LYPD2	FLG	RRAD	ENDOU	GPR87	SGCG	RYR3	CDH13	KIAA1644	KLK5	KCNJ4	LYNX1	KRT6A	KRT14
Module153	CALN1	SLC16A12	SH3GL2	COCH	DACH2	KIAA0319	ABCC9	CPNE7	C8orf79	MYO3A	LOC647309	GABRB2	TCEAL2	CNTNAP2
Module154	LOC96610	ADAM6	FCRL5	MGC29506	IGJ	CD79A	IRF4	LAX1	SLAMF7	POU2AF1	PLA2G2D	CCR2	KIAA0125	CXCL9	P2RX1	LY9	P2RY10	IL21R	FLJ40330	CXCL13	SLAMF6	AIM2	CCL13	MEI1	THEMIS	CD38	ICOS	MMP12	GZMK	SH2D1A	ITK	CD3D	SIRPG	KLRB1	CXCR6	CD2	CD3E	TIGIT	CD3G	CTLA4	CD8A	CXCR3	CD27	GPR171	CCL19	SIT1	IL2RG	JSRP1	EOMES
Module155	MUC2	P2RX2	UPK1A	LRTM2	BTBD17	SP8	NKAIN4	VSTM2B	SERPINI2	COL9A3	CRLF1	MATN4	LEFTY2	ZIC1	GPR17	C16orf89	LTBP4	MYOM3	ZIC4	CES1	MFAP4	COMP	GPC5	CD177	LMO3	CYP2W1	PLCH2	C2orf40	C12orf39
Module156	FER1L5	COL7A1	MYO15A	COL4A3	SSPO	STRC	DACH2	COL11A2	C1orf175	SLC26A10	NCRNA00105	CELF6	PRICKLE4	HGFAC	NTN5	ADAM33	ENDOU	PLAC4	NCRNA00202	NEAT1
Module157	PAEP	SLC14A1	TRPM8	CYP3A5	MUC5B	LOC642587	CSMD2	PTPRR	NXF3	MUC6	MGAT5B	KNDC1	JPH3	CTSE	SIGLEC15	B3GAT1	CXCL6	RIMBP2	CRISP3	RELN
Module158	AMY1A	OR1N1	PKHD1L1	CRISP3	GLYATL2	CXCL17	SCGB3A1	TFF3	SCGB2A1	CT45A2	PCP4L1	KIAA1324	NDP	GSDMC	CT45A1	PROK2	GABBR2	HNF1B	SLC5A1	ADCYAP1R1
Module159	GDF10	HPSE2	FGF17	A2BP1	MYH6	CDH20	CLEC18A	CLEC18C	LRP4	IMPG2	CCND2	COL28A1	KCNJ13	CLEC18B	psiTPTE22	LRRTM1	CYYR1	FGF3	TRIM71	TRDN	PKHD1	SLCO1A2
Module160	SNORD15B	HLA-DQA2	HLA-DOA	HLA-DQA1	HLA-DQB1	ZNF683	HLA-DRB6	HLA-DQB2	HLA-DPA1	SFTPB	SNORA57	GZMH	GPR171	KLRK1	HLA-DRB5	KLRB1	CD3E	HLA-DPB1	GZMA	CCL25	NKG7	CXCL17	IDO1	SIGLEC8	HLA-DMA	CCL5	HLA-DRA	CTSW	SLA2	HLA-DRB1	IL2RB	HLA-DMB	NAPSB	PDCD1	CD96	CD74	CD247	PRF1	LRRK2	PSMB9	RMRP	UBD	HLA-G	GNLY
Module161	CPA2	CLPS	IGF2	RBPJL	IGF2AS	CPA1	AMBP	ITIH2	INS-IGF2	DLK1	CEL	PGA4	TRY6	POMC	KIRREL2	SPAG11B	TNNT3	CYP2W1	SOX21	GFRA3	VIL1	PRSS1	PGA5	LCN1	C20orf56	SFRP5	DPEP1	MATN4	ACAN	VWA5B2	UPK2	ABP1	TDRD12	ELFN2	FXYD4	LY6D	LOC100133545	KLK1	IGDCC3	S100A7A	PGA3	PI16	GSTA1	KRT13	SYT8	FOXD1	MYT1	NPHS1	H19
Module162	VGF	DLX2	SHISA3	HOXA11	IGDCC3	MEOX2	BARX1	COL2A1	GAS2	HOXA9	HOXD11	AGTR1	PI15	NKX2-5	CACNA1G	EYA1	HOXB13	TSPAN11	SIX2	SMOC1	HGF	SHOX2	KIAA1755	TBX15	SIM2	LRRC17	HOXA10	PDE10A	MAGEL2	S1PR5	ADAM23	NPTX2	TMEM59L	EMID2	CYP26B1	PCDHGA3	CACNA1C	NTRK2	MMP17	FOXD1	TMEM132E	LGALS4	GRP	CEACAM5	NGFR	BAI1	TBX1	BCAN	SCUBE3
Module163	CEACAM5	LGALS4	GRP	BAI1	FAM3D	OBP2B	NGFR	C10orf81	LINGO4	MMP1	OLFM1	DUOX2	PHOX2A	ADCYAP1	EEF1A2	TBX1	HIST1H3G	MUC2	SEZ6L	GALNT9	ANTXRL	ROS1	CXCL1	GABBR2	C1QL1
Module164	CCL20	S100A7	PAEP	CYP24A1	CD70	S100A9	CHI3L2	S100A8	XAGE2	SAA1	CXCL5	TNFRSF6B	LTB	ACTL8	KRT16	DEFB1	CXCL1	DNER	SERPINB7	CT45A5	MYOD1	PROK2	C11orf85	HOXC10	MMP7	IL8	SNORA57
Module165	FGF17	LRTM2	P2RX2	SERPINI2	GDF10	MYH6	A2BP1	FGF3	NKAIN4	COL9A3	IL13RA2	UPK1A	CRLF1	VSTM2B	LEFTY2	IMPG2	MYOM3	GPR17	MFAP4	KCNJ13	CCND2	CLEC18B	CES1	ZIC1	LTBP4	NKX6-1	HPSE2	SOX3	DPP10	CLEC18C	LRP4	ATP1B2	TRDN	ZIC4	SLC13A4	FLNC	CNTFR	SLC5A12	CLVS1
Module166	DKK4	PNMA5	NOTUM	IHH	WIF1	DHRS2	DKK1	CD8B	FGF19	LEFTY1	IGFBPL1	SP5	FOXE1	ARSE	GRIN2C	CRHR1	ACTL8	PTCHD2	MSX2	SMTNL2	PCSK9	TNFSF8	PKP1	EDAR	LOC440925	WNT11	INA	HPCAL4	MAGEA9B	DLX5	PRDM16	SALL1	SCNN1G	MMP10	TCHH	SCG3	LY6D	SCNN1B	CUX2	ADAMTS16	UPK2	GATA5	LRP4	HOXB9	HNF1B	GLI1	HOXC10	PSORS1C2	S100A3
[truncated: 164 more columns]

## Sheet: M8. FGMD algorithm
Module 1	C17orf72	CCDC135	ZMYND10	CCDC19	EFCAB1	C9orf171	C5orf49	TSNAXIP1	C20orf26	C6orf118	DNAI1	RIBC1	CCDC78	C11orf66	KIF19	TEKT1	ENKUR	EFCAB10	C7orf57	CCDC65	RSPH4A	WDR16	WDR63	RSPH9	YSK4	TEKT4	LRRC46	ROPN1L	C9orf98	MORN5	C1orf158	C1orf88	C16orf71	C2orf39	C1orf173	PCDP1	CDHR4	TUBA4B	TPPP3	ZNF474	C1orf192	CDHR3	WDR38	DNAH9	CCDC96	CCDC81	MORN3	C13orf30	CCDC108
Module 2	CCDC37	LRRC50	DLEC1	TEKT2	C9orf117	DNAH6	FAM179A	CCDC114	DNAH12	LRRC10B	ZBBX	CCDC42B	GAS2L2	FOXJ1	DNAH3	VWA3B	FAM154B	CCDC113	DNAH10	TTC25	RSPH10B2	SPATA18	KIAA1529	DZIP1L	CCDC39	FHAD1	WDR93	ARMC4	C8orf34	WDR49	C10orf79	LRRIQ1	ANKMY1	EFHB	WDR65	DNAH11	LRRC23	RGS22	NPHP1	MYCBPAP	CCDC40	UBXN10	AK7	CCDC103	DNAH7	NHLRC4	DNAH5	CCDC11	C2orf77
Module 3	ADAP2	APBB1IP	BIN2	CD37	MS4A6A	CD68	LILRB4	PIK3R5	CD300LF	TFEC	CD180	MYO1F	ARHGAP9	PLEK	DOK3	LILRB1	TLR4	CXorf21	NPL	FGL2	NCF1	FYB	TAGAP	FAM78A	CLEC4A	TMEM150B	TLR7	RCSD1	GIMAP6	GIMAP1	CCR5	IGSF6	HCK	MPEG1	NCF1C	GAB3	NLRC4	CCRL2	DOCK2	MNDA	SLA	LILRB2	PIK3CG	GIMAP5	SIRPB2	PTPN22	CD84	SNX20	LHFPL2
Module 4	LAT2	TBXAS1	FCGR1A	AIF1	C17orf87	GIMAP4	LPXN	SELPLG	RNASE6	FCGR1B	FCER1G	SAMSN1	FCGR1C	FCGR3A	FCGR2A	ARHGAP15	GPR65	SRGN	LY86	EVI2B	CCR1	CD48	2016-03-01	EVI2A	SLCO2B1	RGS18	TNFSF13B	CSF2RA	TLR2	ARHGDIB	CSF1R	CTSS	CLEC7A	WIPF1	MS4A7	GMFG	FPR3	MSR1	GNGT2	PDCD1LG2	GPR34	P2RY13	DOCK10	NLRP3	MS4A4A	CD1D	EMR2	FLI1	LST1
Module 5	LOC100233209	STX11	TRAF3IP3	RASAL3	ITGAL	CYTIP	IL2RG	RHOH	ACAP1	S1PR4	CD72	SLA2	CD2	CD247	SLAMF7	LY9	SLAMF6	CD27	P2RY10	SH2D1A	LAX1	CCR2	CXCL9	GVIN1	PLA2G2D	ITK	IGJ	EOMES	THEMIS	SIRPG	CXCR6	P2RY8	CD3G	TIGIT	SIT1	CD96	ICOS	GPR171	CD3E	CD3D	CD8A	PTPRCAP	PDCD1	LCK	SP140	CXCR3	CXCL13	ZAP70	CD38
Module 6	CCR5	TIGIT	PTPN22	IL12RB1	ICOS	FYB	IL21R	CYTIP	SNX20	PDCD1LG2	ARHGAP9	GIMAP7	ARHGAP15	BIN2	EVI2B	GIMAP5	SLAMF8	STX11	SP140	TAGAP	CD48	FGL2	RCSD1	PLEK	C17orf87	CD300LF	FAM78A	ANKRD22	TNFSF13B	FOXP3	TFEC	IKZF1	MYO1G	SAMSN1	IGSF6	RAC2	AIM2	NCF1C	GIMAP4	CTLA4	CTSS	DOCK2	CD4	CD72	LILRB4	DOK2	PIK3CG	CD37	NPL
Module 7	APBB1IP	ABI3	LAT2	ADAP2	TBXAS1	SIGLEC9	TNFAIP8L2	SPI1	MYO1F	PIK3R5	LPXN	LILRB1	CD180	TFEC	SELPLG	PLEK	CXorf21	C1QB	LRRC25	SLCO2B1	C1orf162	DOK3	NCF4	CD14	CD300C	C1QA	TLR4	CSF1R	FCGR2C	TLR7	SLA	SIRPB2	NPL	RNASE6	MPEG1	C1QC	CD300A	GAB3	NLRC4	PIK3CG	DOCK2	CSF2RA	C12orf59	CD84	LILRB2	MPP1	SNX20	DOCK8	LHFPL2
Module 8	CD4	ARHGAP15	GIMAP4	C17orf87	AIF1	MS4A6A	FCGR1A	GPR65	CD68	SAMSN1	EVI2B	LILRB4	CD300LF	FCGR1B	FCGR1C	FCGR3A	NFAM1	FCGR2A	EVI2A	ITGB2	CCR1	NCF1	2016-03-01	HCK	RGS18	LSP1	ITGAM	CLEC4A	SRGN	TLR2	PLEKHO2	TMEM150B	MNDA	STX11	TRPV2	IGSF6	FCER1G	FPR3	ARHGDIB	CCRL2	TNFSF13B	CLEC7A	ITGAX	MS4A7	NCF1B	IRF8	CD48	CTSS	MYO1G
Module 9	AMBP	ACAN	CPA2	CLPS	RBPJL	CPA1	CEL	ITIH2	POMC	TRY6	DLK1	TRIM50	PRSS1	GATM	CTNND2	TF	SOX21	IL22RA1	SFRP5	PGA5	PPP1R3C	STAT4	CHST13	C5	GRB14	VWA5B2	HRASLS5	DUSP9	C20orf56	VIL1	BFSP1	LRAT	LOC730101	DNASE1	GFRA3	KIAA0802	DLL1	MEST	GSTA1	SLC38A3	C3orf52	FAM46C	SERPINF2	PRSS3	KIRREL2	SLC29A4	UBE2QL1	ZNF615	UGDH
Module 10	ARX	ABCA6	GSTM5	ABCA8	WISP2	OGN	PROK1	TCF21	CLDN11	C7	GPIHBP1	PLN	SIGLEC11	HS3ST1	MYOCD	ECM2	SYTL4	PEG3	MUSTN1	PTPRB	C7orf58	MMRN1	PLA2G5	HS3ST2	MYCT1	LOC728264	ABCA9	ADAMTS5	MAMDC2	RNASE4	GNA14	HLF	SPARCL1	MYH11	CPZ	LHFP	GNG11	PDGFRA	CLDN5	PPP1R12B	FOXL2	CD302	CXorf36	RAB8B	ARHGAP6	MUM1L1	CNRIP1	CCL14	C4orf31
Module 11	ADAM12	COL5A2	COL1A2	COL3A1	GALNT5	SPARC	CHSY3	MMP2	ADAMTS2	COL1A1	VCAN	THBS2	COL5A1	COL6A3	MMP14	RAB31	ZNF469	CDH11	LOX	GLT8D2	PDGFRB	WISP1	FN1	COL16A1	BICC1	PALLD	VGLL3	SNAI2	MSRB3	CALD1	THBS1	TGFB1I1	TIMP2	ANTXR2	KIF26B	CRISPLD2	PRKG1	ITGA5	PRDM8	ALPK2	KCNE4	SH3PXD2B	DACT1	PTRF	ZEB1	GLIPR1	SVEP1	MMP19	PCDHGA12
Module 12	ADAMTS12	FAP	LUM	C1QTNF6	ECM1	NTM	POSTN	COPZ2	FZD1	COL6A2	ANGPTL2	COLEC12	PDLIM3	LRRC15	DCN	RPLP0P2	CTHRC1	TMEM158	SERPINF1	CREB3L1	LOXL2	HEPH	OLFML2B	ASAM	GFPT2	MSC	P4HA3	RCN3	CTSK	SRPX2	PDPN	FILIP1L	INHBA	2016-09-11	NBL1	TMEM200A	CERCAM	PLXDC1	PTGIR	PLAU	ASPN	GJB2	MARVELD1	BGN	GPR1	PMP22	MRVI1	COL12A1	ACTA2
Module 13	GPR34	ADAP2	TLR7	RNASE6	LAT2	ADORA3	APBB1IP	MS4A7	TBXAS1	CSF1R	C1QB	C1QC	LY86	SIGLEC9	CD14	C1QA	CD180	CD300C	CD300A	NCF4	PIK3R5	TNFAIP8L2	SPI1	ABI3	C1orf162	SLCO2B1	FCGR2C	LRRC25	GAL3ST4	CXorf21	TFEC	LPXN	CSF2RA	SELPLG	C12orf59	MYO1F	CD33	TLR4	NLRC4	NPL	SLA	FCGR2B	MNDA	SLC37A2	PIK3CG	GIMAP6	DOCK2	MPEG1	CD84
Module 14	GPR65	AIF1	MS4A6A	FCGR1A	FCGR1B	MSR1	FCGR3A	FCGR1C	GIMAP4	C17orf87	RGS18	ARHGAP15	FCGR2A	SAMSN1	CD68	2016-03-01	FGL2	CCR1	CD37	RCSD1	SRGN	BIN2	FCER1G	TAGAP	EVI2B	TLR2	FAM78A	CD300LF	EVI2A	LILRB4	ARHGAP9	NCF1	CLEC7A	CD48	LST1	GNGT2	GMFG	HCK	CLEC4A	IRF8	TMEM150B	IGSF6	NCF1B	SIGLEC7	NCF1C	TNFSF13B	LYL1	IL12RB1	CCRL2
Module 15	CD4	ITGAM	LSP1	LILRB1	ITGB2	DOK3	PLEKHO2	NFAM1	ARHGDIB	MPP1	FYB	ITGAX	GNA15	CCR5	OSCAR	ARHGAP30	DOK2	LOC100233209	PTPN22	LILRB2	TRPV2	HCLS1	HMHA1	FMNL1	ITGAL	RASAL3	IKZF1	NCF2	TMC8	TRAF3IP3	HK3	APOB48R	TYMP	SIGLEC5	CD1D	MYO1G	CYTIP	KCNAB2	GPR84	SIRPB1	INPP5D	PSTPIP1	RHOH	LILRB3	S1PR4	RTN1	ACAP1	IL2RG	HSPA7
Module 16	C6orf118	ZMYND10	CCDC19	RSPH4A	C20orf26	WDR63	YSK4	EFCAB1	DNAH6	C9orf171	WDR16	ENKUR	FAM179A	DNAI1	EFCAB10	CCDC65	CCDC135	TEKT1	C2orf39	PCDP1	C11orf66	TUBA4B	MORN5	C1orf158	CDHR3	C5orf49	DNAH3	KIF19	ZBBX	DNAH12	WDR38	FAM154B	LRRC46	C7orf57	CDHR4	ZNF474	RIBC1	CCDC81	APOBEC4	TEKT4	LRRC10B	CCDC96	ROPN1L	C1orf87	LRRC50	C2orf50	C17orf72	SPATA18	C9orf9
Module 17	GABRR1	EDN3	TMEM215	PAPPA2	GFRA1	RET	MOXD1	XPNPEP2	WNK4	SERTAD4	GALNTL2	DISC1	ROBO2	KIAA1024	KIAA1210	SEMA6A	FOXF1	SFRP1	RSPO4	CAPN6	PRRX1	PCOLCE	TWIST1	PCDHGB2	THBS4	GATA3	KITLG	AOAH	DBC1	KRT86	FREM2	C5orf39	RD3	PLA2G4F	AQP12B	EPHA4	UNC93A	SHISA3	SLC30A3	CACNA2D3	2016-09-06	SCUBE1	KLHL13	FAM101B	GALNTL1	IL17RD	SPOCK1	GPC3	CYTL1
Module 18	PDCD1LG2	GIMAP5	GIMAP7	PLEK	TFEC	IGSF6	CD300LF	TNFSF13B	CD48	ANKRD22	SLA	RAC2	DOK2	CD4	CTSS	WIPF1	DOK3	GAB3	NPL	MPEG1	IRF8	MS4A6A	CSF2RB	NFAM1	CCRL2	TRPV2	GMFG	LILRB1	TLR8	GIMAP6	CD84	NCF2	LILRB2	ARHGDIB	GIMAP1	TNFRSF9	KLRB1	AIF1	GNGT2	RASSF4	ITGB2	CD200R1	GIMAP8	TLR4	HCST	CLEC4A	P2RY13	CCR1	CSF2RA
Module 19	ARHGAP9	CCR5	SNX20	BIN2	PTPN22	IL21R	FYB	IL12RB1	EVI2B	CYTIP	STX11	ARHGAP15	TAGAP	SLAMF8	FGL2	RCSD1	GIMAP4	FAM78A	C17orf87	IKZF1	CD37	SAMSN1	MYO1G	PTPN7	NCF1C	LILRB4	ARHGAP30	TMC8	DOCK2	LPXN	PIK3CG	DOCK8	PIK3R5	FCGR3A	NCF1	FMNL1	MYO1F	CD180	NCF1B	ITGAX	ABI3	C1QB	CD68	APBB1IP	C1QA	FCGR1A	TMEM150B	SELPLG	LSP1
Module 20	ACAP1	TRAF3IP3	RASAL3	ITGAL	LOC100233209	IL2RG	RHOH	CD96	ITK	CD2	CD3E	SLAMF6	P2RY10	SLA2	CD247	CXCR6	THEMIS	S1PR4	SIRPG	SH2D1A	GVIN1	GZMA	CD3D	LY9	CCL5	TIGIT	KLRK1	CD3G	GPR171	IL2RB	CD8A	SIT1	PRF1	CXCR3	NKG7	ICOS	PTPRCAP	ZAP70	EOMES	CD7	FOXP3	LCK	SP140	AIM2	CTLA4	CD72	CD27	GZMH	GZMK
Module 21	ABCA8	ABCA6	PLN	ECM2	GSTM5	WISP2	OGN	PROK1	CLDN11	ABCA9	MYCT1	PTPRB	TCF21	SYTL4	ARX	LOC728264	LHFP	C7	C7orf58	MYH11	SIGLEC11	MYOCD	GPIHBP1	MUSTN1	MMRN1	SPARCL1	CXorf36	HS3ST1	GNA14	PLA2G5	CALCRL	PDGFRA	ECSCR	PEG3	CNRIP1	PPP1R12B	HS3ST2	GNG11	ADAMTS5	RNASE4	MAMDC2	CLEC14A	CCL14	CLDN5	CPZ	CD302	LDB2	EMCN	TEK
Module 22	FAM198B	LMOD1	GRK5	NXPH3	SMOC2	ARHGAP6	TNXB	KLHL4	SDPR	KANK3	IGFBP4	IL33	GRAP	OMD	PID1	ERG	CCL21	VIM	PAPSS2	CYGB	S1PR1	ANTXR2	MRGPRF	TIE1	ZEB2	PDGFD	MAF	PRDM6	ROBO4	BCL6B	ARHGEF15	OLFML1	NID1	ID3	ABLIM3	CAV1	PDE2A	APOD	PODN	RECK	CDH5	COX7A1	DCN	TIMP2	DACT1	CXCL12	PRDM8	PMP22	C1QTNF1
Module 23	CALD1	COL16A1	TIMP2	FBN1	ANTXR1	AEBP1	COL6A3	PDLIM3	PTRF	MSC	ACTA2	ANGPTL2	ASAM	WISP1	MEIS3	HIC1	MMP14	GFPT2	LOX	SNAI2	GLT8D2	PDGFRB	TMEM200A	SVEP1	KCNE4	ITGA5	PALLD	FZD1	CCDC80	ZEB1	SERPINF1	RAB31	CRISPLD2	COPZ2	THBS1	NUAK1	COL8A1	CD93	NEXN	GLIPR1	FN1	ARSI	KIF26B	APLNR	P4HA3	DAB2	BGN	SSC5D	MMP19
Module 24	CDH11	ANTXR2	BICC1	DACT1	FILIP1L	VGLL3	MSRB3	MRVI1	SRPX2	DCN	TGFB1I1	MMP2	PRDM8	ADAMTS2	SPARC	CHSY3	COL3A1	VCAN	CREB3L1	PRKG1	COL5A2	COL5A1	COL1A2	COL1A1	THBS2	COL6A2	ADAM12	C1QTNF6	GALNT5	ZNF469	C1QTNF1	FAP	PODN	CXCL12	FGF7	LUM	ZEB2	PMP22	RCN3	ADAMTS12	HEPH	ISM1	RPLP0P2	2016-09-11	INHBA	COLEC12	ECM1	OLFML2B	COL6A1
Module 25	C13orf30	C11orf88	C1orf194	C20orf85	SNTN	C1orf87	APOBEC4	C21orf121	RSPH1	CCDC65	LRRC46	C9orf24	CDHR3	C1orf158	WDR38	KCNRG	CCDC81	KIF19	CCDC17	KCNE1	C2orf39	TUBA4B	MORN5	WDR63	RSPH4A	ZNF474	C1orf173	FAM183A	EFCAB1	C9orf171	PCDP1	ROPN1L	CDHR4	TEKT4	CCDC96	WDR69	LDLRAD1	SPATA18	CDC20B	FAM154B	TEKT1	C7orf57	YSK4	C9orf9	DNAH12	C9orf98	ZMYND10	DNAI1	C5orf49
Module 26	PIK3R5	ADAP2	APBB1IP	CSF1R	MYO1F	TBXAS1	CD4	LILRB1	SLCO2B1	SIGLEC9	TLR7	CD84	LRRC25	CD180	DOCK2	TLR4	CXorf21	ITGB2	PLEK	TFEC	SLA	MPEG1	SPI1	NFAM1	LPXN	SIRPB2	NPL	MNDA	ABI3	PIK3CG	TNFAIP8L2	HCK	SNX20	GAB3	LAT2	DOK3	NLRC4	ITGAM	NCF4	LILRB2	SELPLG	IRF8	GIMAP6	GIMAP1	C1QB	CD300A	C1QA	WDFY4	CD300C
Module 27	BIN2	CD37	C17orf87	FCGR1A	RGS18	FCGR2A	SAMSN1	EVI2B	GPR65	GIMAP4	CD68	CCR1	2016-03-01	TLR2	FYB	MS4A6A	ARHGAP15	AIF1	TAGAP	FAM78A	FCGR3A	EVI2A	ARHGAP9	CD300LF	FGL2	RCSD1	CCR5	PTPN22	LILRB4	FCGR1B	CLEC4A	TRPV2	NCF1	STX11	FCGR1C	IGSF6	FPR3	CCRL2	ARHGDIB	CLEC7A	NCF1C	RASAL3	TNFSF13B	LOC100233209	TRAF3IP3	SRGN	CD48	CTSS	ITGAL
Module 28	PRICKLE4	MYO15A	COL4A3	MYO15B	HGFAC	RGL3	SSPO	ZNF397	ZNF397OS	CSAD	COL4A4	SLC26A1	ITGA2B	COL11A2	C1orf175	TLR9	MBD6	ATN1	CROCCL2	LCN12	OBSCN	RGL2	EPOR	LOC150776	ADAMTSL4	CDAN1	SPTB	KCP	CAPN3	WDR27	MASP2	SLC25A27	OXER1	JMJD7-PLA2G4B	BTBD19	SLC26A10	GPR35	CAPN10	SPEG	MYH7B	LRCH4	LOC100128842	TNFRSF25	C9orf45	SPDYE8P	TNK2	SCARNA17	CROCC	TMEM86B
[truncated: 133 more columns]
