# Supplementary material for: FGMD: A novel approach for functional gene module detection in cancer
Source: PLoS One. 2017 Dec 15;12(12):e0188900. doi: 10.1371/journal.pone.0188900 (PMC5731741; doi:10.1371/journal.pone.0188900)
Supplement: S26 Table — (XLSX) [file pone.0188900.s026.xlsx]

## Sheet: M2. Hclust with PCC
Module 1	uc002oqu.1	uc002oqw.1	uc002oqx.1	uc002oqy.1	uc002oqz.1	uc002ora.1	uc002oqj.2	uc002oqp.1	uc002oqq.2	uc002oqr.2	uc010xvz.1	uc004eka.2	uc002pax.3	uc002qlr.2	uc002qls.2	uc002oqg.2	uc002pbq.1	uc002pbr.1	uc002pai.2	uc002qdj.1	uc002qdl.2	uc001dxu.2	uc009wfd.2	uc010ovn.1	uc010rza.1	uc002qlw.2	uc002qlx.2	uc010etd.2	uc002qis.3	uc002qiv.2	uc002qiw.2	uc002rxm.2	uc002oqo.2	uc002qli.3	uc002pfn.2	uc002opz.3	uc002oqb.3	uc002oqd.3	uc002oqf.3	uc010ehn.2	uc002qjy.2	uc002qka.2	uc002qkb.2	uc002qkc.2	uc002qla.2	uc002qlb.2	uc002qdm.2	uc010yez.1	uc002pbb.1
Module 2	uc001htp.3	uc001zrh.2	uc001zri.1	uc010udo.1	uc010bex.1	uc001ziv.2	uc002acd.1	uc002jzm.1	uc001ksg.2	uc010qpv.1	uc009xcu.1	uc009wvu.1	uc001hnq.1	uc010puv.1	uc001ztp.2	uc001ztq.2	uc001zst.2	uc001zqv.2	uc009xmb.2	uc001yus.2	uc001huu.3	uc001huv.2	uc001ztv.2	uc001zsv.1	uc001zsw.1	uc001brg.1	uc001huq.2	uc001fxf.3	uc001zkc.2	uc001zxi.1	uc001zph.2	uc010ude.1	uc002abr.1	uc001ghb.2	uc009wvx.2	uc002aet.3	uc001zqe.2	uc001zqf.2	uc001khm.2	uc001eep.2	uc001jas.2	uc001jau.2	uc001jav.2	uc001fuq.2	uc001fur.2	uc002ikb.2	uc002acf.3	uc002acg.3	uc002ach.3
Module 3	uc001euw.2	uc001eux.2	uc009wlx.2	uc002aoc.2	uc001qrx.1	uc001sqj.1	uc010sqr.1	uc002lit.1	uc002liu.1	uc010lbf.1	uc003xbe.2	uc011kzc.1	uc002ryj.2	uc001olc.3	uc001zqj.2	uc001zql.2	uc003ocz.1	uc010jul.1	uc001aeg.1	uc001aen.1	uc001azt.2	uc001azu.2	uc001azv.2	uc001sby.2	uc010dsu.2	uc001ncn.1	uc001prh.1	uc001hpb.1	uc010esu.1	uc010fyw.2	uc011kyy.1	uc001tgt.2	uc001tgy.3	uc001tgz.3	uc003nsb.1	uc010jsf.2	uc009zkv.1	uc010slo.1	uc001nuu.1	uc001beb.2	uc010odg.1	uc001sjd.1	uc009wiw.2	uc001qqu.2	uc001rti.3	uc009xme.2	uc011kdy.1	uc010roi.1	uc004cjs.2
Module 4	uc001jiu.2	uc001jwi.2	uc001jwj.2	uc001jsv.2	uc001jsw.2	uc001jua.2	uc001jub.2	uc001jwg.2	uc001jwh.2	uc001jsr.1	uc001jss.1	uc001jst.1	uc001jsu.1	uc001jxi.2	uc010qlg.1	uc001wiu.2	uc001jvm.1	uc001jvp.1	uc001jvq.1	uc001jvr.1	uc001jvt.1	uc001jvv.1	uc001jtb.1	uc009xqo.1	uc001jtc.2	uc001jvb.2	uc001jvc.3	uc001wni.2	uc001wnj.2	uc010toc.1	uc001jkc.3	uc001jxb.2	uc001jxc.1	uc001wgl.2	uc001wmb.3	uc010tny.1	uc001jov.1	uc001jou.2	uc001jsz.2	uc001jta.2	uc010qjv.1	uc001jtn.2	uc001jrb.2	uc010qgr.1	uc001jtq.2	uc009xqz.2	uc010qkf.1	uc001wmi.2	uc001kcs.1
Module 5	uc002aew.2	uc002aex.2	uc001bet.2	uc010odo.1	uc001dyb.1	uc009wfh.1	uc002fxn.2	uc011aci.1	uc003xrl.2	uc001vfx.2	uc002xwf.1	uc002xwg.1	uc001dxr.2	uc010uci.1	uc001tzu.2	uc003zzb.3	uc010ahh.1	uc001jrw.3	uc001jry.2	uc001jrz.2	uc009xql.2	uc010yqd.1	uc009wjh.2	uc009wji.2	uc003evm.2	uc010tha.1	uc011mid.1	uc003cez.1	uc003lwq.2	uc003lwr.2	uc001kwg.2	uc010vtn.1	uc010orn.1	uc002rhv.3	uc002dpg.3	uc011kyu.1	uc003eqt.2	uc001scj.2	uc010yim.1	uc003wtw.2	uc001dyz.1	uc002njk.1	uc003psk.2	uc003doo.2	uc002vcj.2	uc009zma.1	uc011dsm.1	uc003nfx.1	uc002pef.1
Module 6	uc011kox.1	uc003jih.2	uc001tge.1	uc009ztq.2	uc002ppn.2	uc010enk.2	uc002wym.1	uc010eyo.1	uc002pew.2	uc002pdw.2	uc002pep.2	uc002qti.2	uc002qtk.2	uc002eya.2	uc010vlo.1	uc002fcu.2	uc010vmu.1	uc002pdd.1	uc002pdh.1	uc002pdi.1	uc010xxs.1	uc010xxu.1	uc002pdj.1	uc002pdk.1	uc010eko.1	uc002pcp.2	uc010xxo.1	uc003drp.1	uc010vje.1	uc003wiw.1	uc002omm.1	uc002omn.2	uc002omo.2	uc010egr.2	uc002pcy.2	uc002pcz.2	uc001dyk.2	uc001dyj.2	uc001dyf.2	uc001dyg.2	uc001dyh.2	uc002pkv.1	uc010emk.1	uc002pqw.1	uc002pds.1	uc010gml.2	uc002ciy.1	uc010alw.2	uc002lqk.3
Module 7	uc002jyf.2	uc011drj.1	uc001ocf.1	uc002mmu.3	uc002mmv.3	uc002mmw.3	uc003irt.1	uc003iro.2	uc002hyv.3	uc002hyw.3	uc010wgf.1	uc010hrj.2	uc010cwz.2	uc002yfp.1	uc002uiu.2	uc010wem.1	uc011cdj.1	uc011cdl.1	uc003szi.2	uc002ndp.3	uc002ndr.2	uc010ead.2	uc001ftg.2	uc001fth.2	uc010pis.1	uc001ycm.1	uc001yco.2	uc010whj.1	uc010oro.1	uc010orp.1	uc010orq.1	uc010ors.1	uc001bon.1	uc001boo.1	uc001bop.1	uc001lqg.2	uc001lqh.2	uc001lqi.2	uc010qwf.1	uc010qwg.1	uc010qwh.1	uc001acj.3	uc002bmv.1	uc010upn.1	uc010xve.1	uc010goq.2	uc002yzg.1	uc010myz.1	uc001dif.1
Module 8	uc001xkm.2	uc010cqu.2	uc010vzd.1	uc001ply.2	uc002vsr.2	uc001zcl.2	uc010azj.2	uc003ina.2	uc010yzg.1	uc001pgy.2	uc010ruq.1	uc010rur.1	uc001qeu.2	uc009zcl.2	uc001zjd.2	uc010bby.2	uc003guo.2	uc003pfz.1	uc010kdu.1	uc002jxw.1	uc010rtc.1	uc011ltg.1	uc001wku.3	uc001qjc.2	uc001sqg.2	uc010ork.1	uc001zmr.1	uc001owo.3	uc001owp.3	uc001pet.2	uc003vgh.2	uc001ofi.2	uc001ofk.2	uc001ofl.2	uc010roo.1	uc001qet.2	uc003kmw.1	uc002bnv.2	uc003fga.3	uc003ezg.1	uc003anz.2	uc001phb.2	uc009yxd.2	uc010rus.1	uc001pvw.2	uc003etj.2	uc003etk.2	uc010hul.2	uc011bas.1
Module 9	uc003hoy.2	uc001uub.1	uc001mkz.2	uc010rcm.1	uc001mmk.2	uc001viv.1	uc001lxe.2	uc001lxf.2	uc001lxg.2	uc001lxh.2	uc001upt.3	uc001vgt.2	uc001vgu.2	uc001vgv.2	uc001mlg.2	uc001mlh.2	uc001mli.2	uc001mja.2	uc001mhk.2	uc001mhl.2	uc001vht.2	uc001vdy.2	uc001uof.2	uc001uwi.2	uc001uwj.2	uc001uwk.2	uc001mld.2	uc001usx.2	uc001utj.2	uc001unk.2	uc001mee.2	uc001mef.2	uc001meg.2	uc001vfk.2	uc001mho.2	uc001url.3	uc001uox.3	uc001umf.1	uc001umg.2	uc001umh.2	uc001uqf.3	uc001uud.2	uc010tdy.1	uc001uuk.3	uc001lyh.2	uc001lyk.1	uc001uqi.2	uc001urx.2	uc001upl.2
Module 10	uc001xpr.2	uc001xpt.2	uc001xol.1	uc001xom.2	uc001xon.3	uc001xjs.2	uc001xjf.2	uc001ybk.3	uc010auo.2	uc001yfj.3	uc001ybl.1	uc001xxt.2	uc001xee.1	uc010trx.1	uc010tyc.1	uc001xue.3	uc001xyx.2	uc001xzb.2	uc001xze.2	uc010aod.2	uc001xse.2	uc010asm.1	uc001xrt.2	uc001xru.2	uc001yoi.3	uc001yoj.3	uc010aww.1	uc001xyl.1	uc010atq.1	uc001xay.2	uc001xhv.1	uc001xhw.1	uc010tsj.1	uc010tsk.1	uc001ylv.1	uc002lln.1	uc001xat.1	uc001xph.2	uc001xmb.2	uc010twr.1	uc001xqv.2	uc001xrc.1	uc001xjg.2	uc001ymr.2	uc001xxe.2	uc001xlc.2	uc002vng.1	uc001xqh.2	uc001xqi.2
Module 11	uc002vyz.1	uc001jcl.3	uc003iak.3	uc002viq.2	uc002vis.2	uc001qmp.2	uc010trf.1	uc002ocq.1	uc002ocr.1	uc010een.1	uc010ynk.1	uc003tik.2	uc003til.2	uc010kxu.1	uc003yfm.3	uc001aoj.2	uc002ixr.1	uc003bzz.2	uc002arj.3	uc002nkc.3	uc003ldj.2	uc002uaf.2	uc004bob.1	uc011brx.1	uc010wgc.1	uc003nyr.1	uc001ram.1	uc001ran.1	uc001rao.1	uc010frp.2	uc004evw.2	uc011dmr.1	uc003sjx.3	uc003sjy.1	uc001eos.2	uc011crt.1	uc004bar.1	uc010tnz.1	uc011ldd.1	uc002fbk.1	uc003iba.2	uc002zka.1	uc010gqn.1	uc010cpk.1	uc001ral.2	uc004eqx.2	uc002hgu.2	uc001rai.1	uc001raj.1
Module 12	uc003wjo.1	uc003wjp.2	uc003wle.1	uc003wlf.1	uc003vvy.1	uc003wje.1	uc003wjg.1	uc003wjh.1	uc003vmb.1	uc010llb.1	uc004ecx.3	uc001ynh.1	uc009xvx.2	uc003did.3	uc003vsk.2	uc003vsl.2	uc003vsm.2	uc003vso.2	uc001xym.1	uc001xzi.2	uc001xzj.2	uc001xzl.3	uc010aty.2	uc001ygi.3	uc003wir.1	uc003vre.2	uc003vrf.2	uc003wjq.1	uc003wjr.1	uc010tum.1	uc003wey.2	uc001xng.2	uc001xnj.2	uc010ttr.1	uc001ljf.1	uc001ymq.2	uc003dpq.3	uc003wkv.1	uc010lqg.1	uc003ukj.1	uc001yku.3	uc001ykw.1	uc003vmt.2	uc011kol.1	uc010hca.1	uc011kqj.1	uc011kqk.1	uc003wfz.2	uc003wgb.2
Module 13	uc001xrg.2	uc002vze.2	uc010fzd.1	uc003aud.2	uc003drw.2	uc010hoy.2	uc001itz.2	uc001kxy.1	uc001pym.2	uc002dzm.2	uc002qjh.1	uc002qji.1	uc002qjj.1	uc002qjl.1	uc001bjc.2	uc002yqa.3	uc002yqc.2	uc003auj.1	uc002szf.1	uc003ede.3	uc003ixs.2	uc003kkp.2	uc003jmk.2	uc010lep.2	uc009xza.2	uc003gnv.2	uc003gnz.1	uc003goa.1	uc001chm.2	uc001chp.2	uc001dtg.3	uc010tuk.1	uc002bdj.1	uc002bdk.2	uc001cbj.2	uc002rtj.2	uc010ojx.1	uc001xrh.2	uc001xri.2	uc003zwy.2	uc010mkr.2	uc011low.1	uc010quk.1	uc001fpz.3	uc001tuu.2	uc001tuv.1	uc003elj.3	uc003eax.2	uc003oou.2
Module 14	uc002qzu.2	uc002sda.2	uc002sdc.2	uc002ric.2	uc002rid.2	uc002qzi.2	uc002ruy.2	uc002ruz.2	uc002sbs.2	uc002rlq.2	uc002rlr.2	uc002rlt.2	uc002rlu.2	uc002rhp.1	uc002rum.2	uc002reb.1	uc002rec.2	uc010eyw.2	uc002rvt.2	uc002rve.2	uc010nzu.1	uc002rgn.2	uc002rgq.2	uc010yko.1	uc002rkb.2	uc002rkc.2	uc002rvw.2	uc002rvx.2	uc002rxl.2	uc002rxn.2	uc010yne.1	uc010fbk.2	uc002rpg.2	uc002rph.2	uc002rwh.1	uc010ymc.1	uc002raa.2	uc002rjw.1	uc010eyy.1	uc002rgy.2	uc002rgz.2	uc010ykx.1	uc003gwd.3	uc002nov.2	uc002rtr.2	uc003yxf.1	uc002qzg.1	uc010yix.1	uc002rnz.2
Module 15	uc003ays.3	uc001ihu.2	uc002jfa.3	uc002jfb.3	uc001kwj.2	uc003xbh.2	uc003htm.3	uc002loy.2	uc001gvo.2	uc001eax.2	uc001hil.3	uc010psz.1	uc001gvm.2	uc004dfk.3	uc003fbd.1	uc003omm.3	uc003omn.2	uc001osi.2	uc003bpc.2	uc003bpf.2	uc003bpg.2	uc003hob.2	uc010zls.1	uc010thp.1	uc002rre.2	uc003hyi.2	uc010sso.1	uc010lfl.2	uc011mpc.1	uc001ibc.2	uc004aam.2	uc011mwk.1	uc001czk.3	uc010tsm.1	uc002lsj.2	uc010czx.2	uc010ymd.1	uc003mgp.2	uc011crp.1	uc003kau.3	uc003kav.3	uc003kay.1	uc010ldj.1	uc003vjo.2	uc003fyp.2	uc010ktx.2	uc011kdz.1	uc011kec.1	uc010qmq.1
Module 16	uc010dez.2	uc001kys.3	uc001vxw.3	uc001vxz.2	uc003jpg.1	uc003mxu.3	uc001jhf.2	uc003fpd.2	uc003esx.1	uc003idq.1	uc003jmh.2	uc010frt.2	uc003vsa.2	uc001gzn.2	uc004dgt.2	uc003yox.2	uc003yoz.2	uc010trv.1	uc010fei.2	uc003lxl.3	uc010jip.2	uc011ddw.1	uc004cig.2	uc003yor.1	uc003yos.1	uc003yot.1	uc003iwc.2	uc001rdb.2	uc009zif.2	uc002yxb.2	uc003qom.3	uc004fmt.2	uc003ipr.3	uc003esw.2	uc001uxl.3	uc003doj.2	uc003wub.1	uc003wuc.2	uc011kxc.1	uc010nod.2	uc001hhk.2	uc003gkz.2	uc003jqq.2	uc010iwd.2	uc002vmk.1	uc003dfv.2	uc004edh.2	uc001qhb.1	uc003qbn.2
Module 17	uc010ewz.2	uc002avg.3	uc003inc.2	uc001vrw.3	uc003drd.2	uc003esb.1	uc010qmr.1	uc002lmw.1	uc010pmh.1	uc003qgw.1	uc003kzy.3	uc004byo.2	uc002zcv.2	uc010qjb.1	uc002sdl.3	uc003xue.2	uc003dsq.2	uc003dsu.2	uc011agt.1	uc011agv.1	uc010htb.2	uc004ayk.2	uc009zhv.1	uc001nly.3	uc001nma.3	uc009xod.2	uc011eet.1	uc003lvb.2	uc002uck.1	uc010tpf.1	uc011chq.1	uc003mgq.2	uc009xty.1	uc001jnk.2	uc011diq.1	uc002rqx.2	uc001cjn.2	uc001vfj.2	uc011dtm.1	uc003lls.2	uc010xgt.1	uc002szq.3	uc003eid.3	uc010yjm.1	uc011edh.1	uc003ldu.2	uc004ctg.3	uc001srf.2	uc001iub.1
Module 18	uc002iop.1	uc002hfx.2	uc001ebh.3	uc003nuy.2	uc010jsy.2	uc001utf.1	uc001iss.2	uc001snz.2	uc004ehg.2	uc001qxq.2	uc002gbh.2	uc001bfy.2	uc001bgd.2	uc001bga.3	uc001bgb.2	uc001bgc.3	uc001ebe.2	uc001qtv.1	uc003cph.1	uc003lgi.1	uc003lgj.1	uc003juy.2	uc002jkv.2	uc002jky.1	uc002jlg.2	uc002pnd.2	uc001dzx.2	uc002ghu.2	uc002ghv.2	uc003eet.2	uc001qtz.1	uc004dcg.1	uc011mkg.1	uc003arf.2	uc003mhi.3	uc003mhk.2	uc002hgm.2	uc001fyz.1	uc001esp.3	uc009wlh.1	uc001eip.2	uc010pbh.1	uc001gam.2	uc001gan.2	uc001gbb.1	uc009wui.2	uc001nym.2	uc003utu.2	uc002lxf.2
Module 19	uc001inv.2	uc001wir.3	uc011brd.1	uc010vuu.1	uc002icq.2	uc010cyx.2	uc010whm.1	uc010whn.1	uc002izk.1	uc002iha.2	uc002ifj.1	uc010czq.1	uc002lfn.3	uc002lfo.3	uc009wos.1	uc002rai.1	uc002ind.3	uc002ine.3	uc002wjp.2	uc003lcq.1	uc003xeq.1	uc002uic.1	uc002uid.1	uc010qii.1	uc002ihe.2	uc002ihf.2	uc003ujg.1	uc001qvx.3	uc010sgs.1	uc003uil.2	uc003fik.1	uc003fil.1	uc002iqs.1	uc010dbq.1	uc003aet.2	uc003aew.2	uc003aex.2	uc011kui.1	uc003buw.2	uc003bux.1	uc010hcw.1	uc002bnq.1	uc002wuv.1	uc010zte.1	uc003nem.2	uc003nen.2	uc001wae.2	uc010dwd.2	uc010ehp.2
Module 20	uc002luh.2	uc002lwy.1	uc002lwz.1	uc002lxc.2	uc010dsv.2	uc002lyp.1	uc009xth.1	uc002lrn.2	uc002lro.2	uc001slo.1	uc002may.2	uc002lou.2	uc002lqg.2	uc002lqj.2	uc002lrw.3	uc002lrx.3	uc010dsk.2	uc002lxz.2	uc002lyi.3	uc010xho.1	uc002lzv.3	uc002lov.2	uc010rlh.1	uc002lxs.2	uc001zxr.2	uc003kmu.2	uc002lue.2	uc010xgg.1	uc010xgh.1	uc010xgi.1	uc002lya.2	uc004anl.3	uc004anm.3	uc010dtc.1	uc003voo.2	uc002lvp.3	uc002lzk.2	uc002qds.2	uc010erg.2	uc003fcn.1	uc002luq.1	uc002maf.2	uc002mag.2	uc002mah.2	uc002lyq.3	uc002lse.3	uc002kas.2	uc002lvk.2	uc002lvl.2
Module 21	uc002vhe.2	uc001key.1	uc011dph.1	uc003nvq.2	uc002ldm.1	uc003aah.2	uc003aak.3	uc010nbr.1	uc004agh.3	uc010ihj.1	uc002eha.1	uc010zlh.1	uc010amz.2	uc001zts.2	uc001ztt.2	uc003tjr.3	uc002eyq.2	uc002eyr.2	uc001udb.2	uc010tuw.1	uc011ebf.1	uc011ebg.1	uc002uhc.2	uc011avq.1	uc001oga.2	uc002xag.2	uc011bgc.1	uc010lsa.1	uc010kzk.2	uc011kfm.1	uc002yrh.1	uc010ssx.1	uc010yux.1	uc009xxi.2	uc010gjy.1	uc010ezq.2	uc004elc.2	uc010hwo.2	uc010rdm.1	uc001fyy.1	uc002gfy.1	uc010igh.2	uc011lvu.1	uc001sdd.3	uc010rtl.1	uc010liu.1	uc010wzo.1	uc010sbx.1	uc001slv.3
Module 22	uc002dwb.1	uc002dwc.2	uc002dwd.2	uc010veg.1	uc002cqp.2	uc002cqq.2	uc002cqn.2	uc002cqo.2	uc002eav.3	uc002eaw.3	uc002dzv.2	uc002dso.3	uc002dss.2	uc002chv.1	uc002chw.1	uc002chz.1	uc002cll.2	uc002clr.2	uc002dqf.2	uc002cpr.2	uc002dyf.2	uc002chb.2	uc002cnc.1	uc002cje.2	uc002cic.1	uc002cie.2	uc002cif.1	uc003dkx.3	uc003dky.2	uc002csa.2	uc010uwk.1	uc002cob.2	uc002dsx.2	uc002dxg.2	uc002dxh.2	uc002clm.2	uc002cmz.2	uc002cna.2	uc002cnb.1	uc002csy.1	uc002dvf.2	uc002cmg.2	uc010uvi.1	uc002dvg.1	uc002frc.1	uc002dnx.1	uc002coy.2	uc002cfo.2	uc002cgr.1
Module 23	uc002cpy.1	uc002cpz.1	uc002dqz.2	uc002dra.2	uc002drb.2	uc002cgp.1	uc002cgq.1	uc002cvp.2	uc002cqg.1	uc002cqh.2	uc002clv.2	uc002clw.2	uc002cmf.2	uc010uvh.1	uc002cvv.2	uc002cvw.2	uc002cpm.2	uc002dpi.3	uc002dqs.3	uc002dqu.3	uc010uwf.1	uc002csb.2	uc002csd.2	uc002clz.2	uc002cmb.2	uc002cgf.2	uc002ciw.1	uc002cix.1	uc002crd.2	uc002cqy.3	uc002coz.2	uc002cpe.2	uc002cpf.2	uc002cpg.2	uc002cvg.1	uc010btm.2	uc002cfq.2	uc002cfr.2	uc010uua.1	uc010uuc.1	uc010brx.2	uc002cqv.1	uc002chn.2	uc010uui.1	uc002cos.1	uc002chf.2	uc010uug.1	uc002chq.2	uc002chr.2
Module 24	uc003ktv.2	uc002uzp.2	uc001duq.2	uc010zkv.1	uc003krj.2	uc003khv.2	uc003khw.2	uc010vys.1	uc003nvx.1	uc001shj.3	uc001inw.2	uc010zrz.1	uc003bwi.2	uc010hcz.2	uc003cwn.2	uc003kwy.1	uc002jxt.1	uc003kvh.2	uc011cxm.1	uc009zob.1	uc003pap.3	uc010hnn.1	uc010wzb.1	uc003kug.1	uc003dfo.1	uc003civ.1	uc003cix.1	uc010sqa.1	uc003vfq.1	uc010hkp.1	uc001shg.2	uc009znw.2	uc009znx.2	uc010dnc.1	uc011cyd.1	uc009xab.2	uc001aav.3	uc010zsc.1	uc002diz.1	uc002bka.3	uc002bkb.3	uc002bkc.3	uc003brq.2	uc003brr.3	uc002bhi.3	uc002bht.3	uc010bmb.2	uc002jex.1	uc002jey.2
Module 25	uc011mos.1	uc004ehv.2	uc004ehw.2	uc001dbp.1	uc011dee.1	uc002rfp.1	uc002gpw.2	uc003mgy.2	uc010jkn.1	uc002rgb.2	uc001sow.1	uc001sox.1	uc001fhd.2	uc010eyh.2	uc002igs.2	uc002rbz.1	uc002rca.1	uc002uml.2	uc003hlb.2	uc001ssx.2	uc004eee.1	uc002iom.2	uc002pwc.2	uc009wyt.1	uc002vzw.2	uc002vzx.2	uc002vzy.2	uc010fzk.2	uc003qbu.2	uc001kuk.3	uc002lmg.2	uc009vnc.2	uc004dtk.1	uc004dto.1	uc004dum.2	uc001bvd.2	uc003zkx.3	uc003zky.3	uc003zlb.3	uc010mhx.2	uc010mhz.2	uc011mqa.1	uc002vmh.1	uc002vmi.2	uc002vmj.2	uc010fwk.2	uc010fwl.1	uc010zli.1	uc002adg.2
Module 26	uc010fwe.1	uc010dbt.1	uc010hil.2	uc002faz.2	uc011acg.1	uc009zah.2	uc010ryg.1	uc009vsn.1	uc002txw.1	uc010pck.1	uc010goo.2	uc003tdt.2	uc009xwx.1	uc009zfr.2	uc001cvd.2	uc010tpn.1	uc010bcd.1	uc009wqm.2	uc003xfw.1	uc003lqv.1	uc010ooj.1	uc011aeh.1	uc002ief.1	uc010zuu.1	uc011cqo.1	uc001csp.3	uc010shv.1	uc010onc.1	uc010pnt.1	uc002yab.2	uc002dbr.2	uc010fno.2	uc003sjb.2	uc004anf.3	uc010jco.1	uc001pyp.2	uc009xfw.2	uc001mrk.3	uc010ijv.2	uc001eks.2	uc011lwo.1	uc003ylz.2	uc001qyq.1	uc001ttb.2	uc011ahu.1	uc002ktp.2	uc001ddi.2	uc010ktq.2	uc003ott.3
Module 27	uc002lqw.3	uc010dsb.1	uc001ady.2	uc001aea.2	uc001aec.1	uc003afh.2	uc010hbf.2	uc011kdu.1	uc003aya.2	uc003wzq.1	uc001nzy.2	uc001nzz.1	uc001lwg.1	uc003bmp.2	uc003bmt.1	uc003bmu.2	uc009zgs.1	uc003yiz.1	uc003bmk.3	uc003bmn.2	uc003bmo.2	uc003biz.3	uc002flc.1	uc002fld.1	uc002fle.1	uc003okk.2	uc003yvx.2	uc003yvy.2	uc003ywa.1	uc003ywb.2	uc001oeo.3	uc001obt.1	uc010gdl.1	uc003bkj.2	uc001ool.1	uc001pna.1	uc010soa.1	uc011ben.1	uc003blo.2	uc010nzb.1	uc003bgt.3	uc001woq.1	uc001wor.2	uc010alp.2	uc003yhr.1	uc002flf.1	uc001odv.2	uc010rog.1	uc002ydl.2
Module 28	uc001hpy.2	uc001ffi.2	uc001ffk.2	uc001ibu.1	uc001ibw.1	uc009xgs.1	uc001hjz.2	uc010ptq.1	uc010phu.1	uc001hxc.2	uc010pmj.1	uc001hhr.1	uc001hub.2	uc001hpu.3	uc001gvk.2	uc001hqp.2	uc001hqq.2	uc001hqr.2	uc001hqs.2	uc001gtb.2	uc001ibp.2	uc010ped.1	uc001fya.2	uc001hbw.2	uc001hcy.1	uc001hly.1	uc001hoh.2	uc001hjt.2	uc001hlf.1	uc001hlg.3	uc001hyd.1	uc009xgh.1	uc001hmc.2	uc001gwz.2	uc001hwf.2	uc001hwg.2	uc001fps.1	uc001hks.2	uc010pub.1	uc001gyo.1	uc001hiv.2	uc001ghz.2	uc001fyv.2	uc010pkj.1	uc001gun.3	uc001hdb.2	uc001htn.2	uc001hok.2	uc001hqd.3
Module 29	uc003gkr.2	uc002cvx.2	uc001ypx.2	uc001ntl.2	uc003cpy.1	uc003cqa.1	uc003cqb.1	uc003cqc.1	uc001jlt.1	uc001jlu.1	uc002shi.1	uc002shj.2	uc010fdw.2	uc010fdx.2	uc001hob.3	uc003asz.3	uc003zaa.1	uc002rma.2	uc010ymi.1	uc001vud.2	uc001vuf.2	uc001vug.2	uc002jpg.2	uc002jph.2	uc002jpi.3	uc003oey.2	uc011drk.1	uc001kyg.2	uc003oon.2	uc002oxl.2	uc002eie.3	uc010fba.2	uc002prq.1	uc002prs.1	uc010ycb.1	uc003apg.2	uc003aph.1	uc002glw.3	uc003jhm.2	uc003jhn.2	uc003jho.2	uc011cnx.1	uc001aoo.2	uc001aop.2	uc010nzw.1	uc003zab.1	uc003zac.1	uc003zad.2	uc003zaf.1
Module 30	uc002xqc.1	uc002wwo.1	uc002xgg.1	uc002xfc.1	uc002xfe.1	uc001lwr.3	uc001lws.3	uc001lwt.3	uc001lwu.3	uc009ydr.2	uc002xcm.2	uc010zve.1	uc002xdc.2	uc002xde.2	uc002xdi.2	uc002xdj.2	uc002xdl.2	uc002xdm.2	uc010gfi.2	uc010gfk.1	uc010zvj.1	uc002xgb.2	uc002xbo.2	uc002xbq.2	uc010zus.1	uc010zut.1	uc010zuv.1	uc002xbv.1	uc002xbx.1	uc002xby.1	uc002xbz.1	uc002xez.2	uc002xfb.2	uc003qku.2	uc002xcq.1	uc002xcr.1	uc002xct.2	uc002xcv.2	uc010zvg.1	uc002xay.2	uc002xaz.1	uc002xba.1	uc002xbg.2	uc010xxy.1	uc002wwc.2	uc002wwd.2	uc002wwe.2	uc002ufh.1	uc002ooi.1
Module 31	uc003bac.2	uc003bad.2	uc003blj.2	uc011ary.1	uc003bdd.2	uc003bfj.2	uc003bfk.2	uc001ntx.2	uc003biu.3	uc011arh.1	uc003bax.1	uc003bbh.1	uc003bhw.1	uc011arc.1	uc003bia.2	uc003ulm.3	uc011khn.1	uc001oql.2	uc003wui.2	uc003bhx.2	uc003jnp.3	uc003jnq.3	uc003jnr.3	uc003czv.2	uc001iga.2	uc001igb.2	uc003azo.2	uc003beu.1	uc010hba.2	uc010dco.2	uc003anu.3	uc003anw.1	uc003ayw.1	uc003bfr.2	uc003bdf.3	uc003bdg.3	uc003bjn.3	uc003bjp.3	uc003gsk.1	uc011bxx.1	uc003bei.1	uc003bcu.2	uc003bcv.2	uc011app.1	uc011apq.1	uc003bag.2	uc003bgw.1	uc003bgx.1	uc003bhb.1
Module 32	uc002fsf.2	uc003grq.2	uc002yen.2	uc002yeo.1	uc010jes.1	uc011cyl.1	uc001nxu.1	uc002fwr.2	uc003qxi.1	uc004cjm.2	uc002avu.1	uc010vum.1	uc001ebt.2	uc003crs.2	uc002gbz.2	uc002xfi.2	uc002xfj.2	uc003ddv.2	uc011bef.1	uc002lvc.1	uc010vxg.1	uc002gnu.3	uc002gnv.3	uc002gnx.3	uc002bbu.1	uc004and.3	uc004arr.1	uc003zvi.2	uc002ssg.1	uc002ybt.2	uc003pny.1	uc001gic.1	uc002agq.3	uc002glk.1	uc003dec.1	uc003dee.3	uc004erq.2	uc003clo.2	uc003clp.2	uc003cls.2	uc011azp.1	uc002xzp.2	uc002ycm.1	uc001edm.2	uc010vwd.1	uc003dgn.2	uc001wwa.1	uc010cld.1	uc001oiz.1
Module 33	uc003tzb.2	uc003tzf.2	uc011kfb.1	uc011kfc.1	uc002riv.2	uc004enr.2	uc003tye.1	uc003tyf.1	uc003tyg.1	uc003asy.1	uc003tmn.2	uc003tzg.3	uc003tzh.1	uc003tzi.3	uc011mso.1	uc011msp.1	uc003tuv.2	uc003tys.1	uc003ufj.3	uc003uae.1	uc003uaf.1	uc010lbm.2	uc003urb.2	uc003slm.2	uc003slo.2	uc004eoc.2	uc011keb.1	uc003ueo.2	uc003uep.2	uc004enk.2	uc004enl.2	uc004emu.3	uc004emv.3	uc003txv.2	uc011kev.1	uc004ena.2	uc004enb.2	uc003ugo.3	uc003ugq.3	uc003uco.1	uc003ucq.2	uc010lde.1	uc003uft.2	uc003ufv.2	uc003udy.2	uc011kgd.1	uc004ene.3	uc004enp.1	uc004enq.1
Module 34	uc002kag.2	uc003kxw.2	uc002qzh.2	uc002vua.2	uc002vtr.1	uc001qsy.2	uc001okq.2	uc010rpp.1	uc003ghd.2	uc003ghe.2	uc003ghg.1	uc001tay.2	uc001taz.2	uc002ira.3	uc010wmt.1	uc002idv.2	uc002idw.2	uc002idx.2	uc002idy.1	uc010czh.2	uc010wih.1	uc010wii.1	uc010wij.1	uc003fpz.2	uc003mws.1	uc002agd.2	uc002ttl.2	uc001ucw.1	uc001ucz.2	uc010dbl.2	uc001hcm.1	uc001hcn.1	uc003dmx.2	uc010hnz.2	uc010hoa.2	uc011bfu.1	uc001oxq.3	uc001oxr.3	uc003cdp.2	uc010rqu.1	uc002ttm.3	uc002ttn.2	uc002tto.2	uc002twv.1	uc002tww.1	uc002twx.1	uc002twy.2	uc003ejv.2	uc003mzv.2
Module 35	uc001ntw.2	uc002yyw.2	uc002yyx.2	uc002yyy.2	uc001ogo.2	uc001nxt.2	uc010wuq.1	uc002yyv.1	uc002zep.2	uc002zeq.2	uc002zer.2	uc002zec.3	uc002zii.2	uc011afu.1	uc002zix.2	uc002ziy.2	uc002zgk.3	uc002zgl.2	uc002zgm.2	uc002zcu.2	uc002zcw.3	uc002zcx.2	uc001nqa.2	uc002zhg.2	uc002zhj.2	uc002zhk.2	uc001nre.2	uc009ynm.1	uc001odm.2	uc001ogn.1	uc004drl.2	uc001ntz.2	uc001nzf.2	uc009ypj.1	uc010rnj.1	uc002rjv.1	uc001ofj.2	uc003ulr.1	uc004cjg.1	uc002zip.1	uc001obk.2	uc001obl.2	uc001obm.2	uc001obp.2	uc010rpz.1	uc002zcm.2	uc002zcn.2	uc010rmz.1	uc011kyh.1
Module 36	uc004eoi.2	uc004eoj.2	uc004eok.2	uc003qcn.1	uc002vss.3	uc002vsq.2	uc003ojx.3	uc011dst.1	uc002oqs.2	uc001dqa.2	uc001cyl.2	uc001cym.3	uc010oma.1	uc002ahf.3	uc003fov.2	uc010hyc.2	uc001xah.2	uc001dqp.2	uc001dqr.2	uc003iqe.3	uc001wqe.2	uc003ekm.3	uc003eko.2	uc004aiq.2	uc003zhv.1	uc003zhw.1	uc003zhx.1	uc001wzu.3	uc010dbf.2	uc002inr.2	uc002ins.1	uc002int.1	uc010dbh.1	uc002inv.2	uc002inw.2	uc002inx.2	uc003cuq.2	uc001ffp.2	uc010xel.1	uc011mop.1	uc001uus.2	uc001hpo.2	uc001swl.2	uc001swm.2	uc001swn.1	uc003gvy.3	uc011bkp.1	uc001llf.2	uc003isp.3
Module 37	uc001cxj.1	uc001cxl.1	uc001gzf.1	uc010pqg.1	uc003ktx.2	uc003ktz.2	uc003pne.3	uc003pnh.3	uc003pni.3	uc003pnj.3	uc010kcd.2	uc003dre.2	uc003drf.2	uc003drg.2	uc003erz.2	uc001tbf.2	uc001tbh.2	uc003agl.2	uc001aok.3	uc009vmf.2	uc010qxo.1	uc001txk.2	uc001txl.1	uc010sze.1	uc010szf.1	uc002xrm.2	uc010ghk.1	uc003szs.2	uc001xea.1	uc001xec.1	uc003dri.2	uc001gif.2	uc001gih.1	uc001hpc.1	uc003qee.3	uc011ecq.1	uc011ecs.1	uc003bio.3	uc003dvn.2	uc010hpn.2	uc002tye.2	uc002tyf.2	uc003uhb.1	uc011mmk.1	uc010kud.1	uc011jyb.1	uc011jyc.1	uc011jye.1	uc011jyf.1
Module 38	uc002icc.2	uc002iic.2	uc002iid.2	uc002iie.2	uc002iif.2	uc001qnb.3	uc001fxm.2	uc009wtx.2	uc002hzu.2	uc002iyw.3	uc002iyy.3	uc002iza.3	uc002izd.3	uc009yod.2	uc002czh.1	uc002imr.2	uc002iad.2	uc002dfs.2	uc011kbr.1	uc010daa.1	uc010ook.1	uc010wgv.1	uc002cnd.2	uc010wgq.1	uc001czi.3	uc002iex.2	uc002iez.2	uc002ifb.2	uc002ifc.2	uc002hzd.2	uc002hze.3	uc002hzf.3	uc002ife.1	uc002iih.1	uc002iij.1	uc003nxh.2	uc002hxq.2	uc010wfk.1	uc010czf.2	uc010wic.1	uc010dah.2	uc010smn.1	uc010wit.1	uc010bwm.2	uc002iaf.2	uc002iag.2	uc002ily.2	uc002hzv.2	uc002iet.2
Module 39	uc010odp.1	uc001irn.1	uc002gif.1	uc001kiz.1	uc001kja.1	uc001kxz.2	uc001ndp.2	uc001ndq.2	uc001ndr.2	uc010rgy.1	uc001mww.1	uc001mwx.1	uc001mwy.1	uc010chf.2	uc010vno.1	uc003dao.2	uc003dap.2	uc010pja.1	uc002axr.2	uc001qdb.3	uc001qdc.3	uc009zbw.2	uc002csu.3	uc001kwm.2	uc010thn.1	uc001kqg.2	uc001ljt.2	uc009yaq.2	uc010qun.1	uc001ldf.2	uc001ldh.3	uc004dxk.2	uc003xah.2	uc002ewl.2	uc002ezv.2	uc002ezx.2	uc010vmc.1	uc001gdx.1	uc001xei.3	uc001nfw.1	uc002hnh.1	uc010cux.1	uc003dtx.3	uc001pya.3	uc001pyc.1	uc001pyd.1	uc009zba.2	uc002tmo.2	uc010suz.1
Module 40	uc009vsz.1	uc001bgz.1	uc001qry.1	uc001sed.2	uc009wmi.2	uc001cxo.2	uc011dum.1	uc002acu.1	uc009yzp.1	uc010zlt.1	uc001aef.1	uc010stk.1	uc001ayt.2	uc001sbw.2	uc001sbz.2	uc001sca.3	uc009zmt.2	uc010snx.1	uc010sny.1	uc002ihx.2	uc010xby.1	uc003qce.1	uc002mrh.2	uc002mrl.1	uc002fjv.2	uc001spa.2	uc002vzs.1	uc010dtz.1	uc003ghc.2	uc002ule.2	uc002igt.1	uc010sir.1	uc002nml.3	uc002lim.2	uc004ckc.2	uc001rtg.3	uc001aru.2	uc001soj.1	uc001sok.1	uc002xbi.1	uc002gsl.2	uc010vxh.1	uc002jom.1	uc002jon.1	uc002joq.2	uc002jor.1	uc010dgi.1	uc010dgj.1	uc010wse.1
Module 41	uc001wov.2	uc010toh.1	uc011les.1	uc003mja.2	uc004bsm.3	uc004fjj.1	uc004fjk.1	uc002kbe.2	uc002jzq.2	uc002tha.1	uc001xca.2	uc002azp.3	uc002jzr.1	uc002lsx.1	uc010gcp.2	uc011dgt.1	uc004cmx.2	uc002dhu.1	uc010kir.2	uc003lxz.1	uc001krq.3	uc003mhu.2	uc010drm.2	uc002eyz.2	uc003ciy.1	uc011czu.1	uc001jny.3	uc003eek.2	uc001aau.2	uc009ybr.2	uc010sdg.1	uc009wjc.2	uc002dhw.2	uc003mga.3	uc003mgb.2	uc003mgc.2	uc003mik.1	uc001itf.2	uc003jds.2	uc003twp.2	uc011cvb.1	uc010itl.1	uc003kqx.3	uc002dkm.2	uc003bae.2	uc003vln.2	uc011dtc.1	uc001snu.2	uc009zpn.1
Module 42	uc003huk.1	uc002fpt.1	uc002fqa.1	uc002fqc.1	uc010imo.2	uc002fna.1	uc002dmz.2	uc002vhf.2	uc003enu.2	uc003euy.1	uc003ece.1	uc002fob.2	uc002foi.2	uc010cip.2	uc011kbf.1	uc010vkc.1	uc010vke.1	uc002bso.1	uc002bsp.2	uc002fnt.2	uc002ewr.2	uc002eze.2	uc001yrf.1	uc001eby.1	uc001yuv.2	uc002fpq.1	uc010aln.1	uc002eut.1	uc010cer.2	uc010vkg.1	uc001ymu.2	uc001ygv.2	uc001ygw.1	uc002erv.1	uc010ced.2	uc001jnj.2	uc002fiz.2	uc002ers.2	uc002ert.2	uc002eru.2	uc001ynw.1	uc002euy.1	uc002fkg.2	uc010cjd.2	uc002kop.2	uc001mkh.2	uc010xhr.1	uc002gdc.3	uc001drm.2
Module 43	uc002fxo.2	uc002fxp.2	uc010clp.1	uc002gkq.3	uc010ckl.1	uc002gag.1	uc002gai.1	uc010vsu.1	uc002gjd.2	uc002gjf.2	uc002gjg.1	uc002gjh.2	uc002gjj.2	uc002gjq.2	uc002gjr.2	uc002fsl.2	uc002fsm.2	uc002fwb.2	uc002gjb.3	uc002gca.2	uc002gcb.2	uc002gfr.2	uc010vtu.1	uc002gcu.1	uc002gfv.1	uc002fwp.2	uc002fsq.2	uc002fsr.2	uc010cjr.2	uc002giw.1	uc002gix.2	uc002fux.1	uc002fuy.1	uc010ckc.1	uc010clo.2	uc010vtd.1	uc002gan.1	uc002gjl.2	uc002fut.2	uc010vsl.1	uc010vsm.1	uc010vsp.1	uc002fur.2	uc002fya.3	uc002fyb.3	uc002fsn.2	uc002fso.2	uc002ggb.1	uc002fwd.2
Module 44	uc003qjj.2	uc003qjk.1	uc003qtr.1	uc011egc.1	uc003qgg.2	uc003qgj.2	uc003qck.2	uc003qcl.1	uc002dnb.2	uc003qqn.2	uc003qqp.2	uc003qqq.1	uc002rxh.1	uc011edc.1	uc011edd.1	uc010plv.1	uc003pyo.1	uc003qxg.1	uc003qkw.2	uc003qkx.2	uc003qxo.1	uc003qxp.2	uc003qgt.1	uc010kgp.1	uc003qjm.2	uc003qjn.2	uc002yly.3	uc001bra.2	uc003pxv.2	uc003qin.2	uc003qta.2	uc003qbt.2	uc003qmu.1	uc003qto.2	uc003qtp.2	uc010kkc.1	uc011efz.1	uc003pyh.2	uc003qcs.1	uc003qwc.1	uc003qwd.2	uc003qwf.2	uc003qwg.1	uc010pkw.1	uc011eha.1	uc003qny.1	uc003qnz.2	uc003qpz.2	uc003puw.3
Module 45	uc002ama.2	uc002amb.2	uc003zrz.2	uc001mrm.2	uc010tyo.1	uc001wie.2	uc002gzv.2	uc003lvs.3	uc010zru.1	uc003hou.2	uc002vnf.1	uc003lph.2	uc010xqi.1	uc001xin.2	uc001xip.2	uc003ijd.2	uc001cvr.1	uc002dgt.2	uc002dgr.2	uc002dgs.2	uc010bwc.2	uc010vau.1	uc002axg.1	uc001xtd.2	uc011bkk.1	uc002tek.3	uc002tfg.3	uc002tft.1	uc010fjs.2	uc010fka.1	uc010yww.1	uc002tff.2	uc002tfr.3	uc001xim.3	uc001dkl.2	uc009wcj.1	uc002tvj.1	uc011chd.1	uc002uhk.2	uc010fns.2	uc001pbz.2	uc001pca.2	uc010rtr.1	uc001kyy.2	uc001kza.2	uc010qrc.1	uc010bkm.1	uc001mmw.2	uc009ygx.1
Module 46	uc003oag.2	uc002oce.2	uc002ocf.2	uc010xsz.1	uc010xta.1	uc001fvc.2	uc001fvd.2	uc002cyk.3	uc010cph.1	uc010xhk.1	uc003ggs.2	uc002qfz.1	uc002eim.2	uc010uwo.1	uc011lpk.1	uc002ydm.2	uc002ydn.2	uc002nke.2	uc010ebt.1	uc002pnk.2	uc003aem.2	uc003aeo.2	uc001asj.2	uc003gce.2	uc003gcf.2	uc003gcg.2	uc010ibo.2	uc011aar.1	uc001prn.1	uc001pro.1	uc001prr.1	uc003mzd.2	uc004dyh.2	uc001hsk.2	uc011mdu.1	uc002mcn.2	uc002obn.1	uc002vrb.2	uc001ksr.2	uc001kss.3	uc002sun.1	uc002sup.2	uc002suq.2	uc011mef.1	uc001hpt.1	uc009xek.1	uc010vtc.1	uc002ook.1	uc002rsp.1
Module 47	uc001dgw.3	uc001dgx.3	uc002jqf.2	uc003dkl.2	uc002rfr.3	uc002rfs.3	uc010ykm.1	uc010oow.1	uc001dex.3	uc003dig.2	uc001dat.2	uc001dau.2	uc001dkz.2	uc001dkw.2	uc009wcn.2	uc010ouf.1	uc001cri.2	uc001dqz.3	uc003irg.3	uc001dgj.2	uc001dgk.2	uc001dka.2	uc001dfd.2	uc010oug.1	uc001eei.2	uc001dam.2	uc001dpg.2	uc001dgb.1	uc001dqg.1	uc001dea.1	uc010oor.1	uc001dmc.3	uc003vmy.2	uc001dcf.2	uc001der.1	uc010foq.2	uc003vnf.2	uc003vng.2	uc001ddj.1	uc001dpl.3	uc009wdk.2	uc002usx.2	uc001cyy.2	uc001dbh.2	uc001dhk.2	uc010osr.1	uc003xos.2	uc003xot.2	uc003yvt.2
Module 48	uc002fne.2	uc002fng.1	uc002fbb.2	uc002fkp.2	uc010vow.1	uc002erc.2	uc002era.2	uc002erb.2	uc002ewg.1	uc002ffs.2	uc002fpr.2	uc002eum.3	uc002eqq.2	uc002eqr.2	uc002eqs.2	uc002fea.1	uc002ewo.1	uc002ewp.1	uc010cdt.1	uc002epz.2	uc002eqa.2	uc002ezb.2	uc010vho.1	uc002exf.2	uc002fpo.1	uc002evp.1	uc002evq.1	uc010cfa.1	uc002eth.2	uc002ezy.3	uc010cga.2	uc002fgo.2	uc010cjc.1	uc002eua.1	uc010cen.2	uc002fhk.2	uc002fql.2	uc002ezj.2	uc002ezk.1	uc002eqf.2	uc002enq.1	uc002exo.1	uc002evn.1	uc010vks.1	uc002euq.3	uc002eqk.1	uc002eyb.2	uc002eyc.2	uc010vlq.1
Module 49	uc002cxh.1	uc002cxi.1	uc002cxk.2	uc002cxm.2	uc010uxr.1	uc009wud.1	uc003ntq.2	uc002cwu.2	uc002czb.2	uc001fco.1	uc001fcp.2	uc009woi.1	uc009woj.1	uc003nqx.3	uc003swk.2	uc001fjw.2	uc001fjy.2	uc009yrs.1	uc010jsz.1	uc002wcg.1	uc002wch.2	uc002wci.2	uc010zpc.1	uc001fdd.1	uc002ydu.1	uc002cwy.2	uc003llj.2	uc003llk.2	uc010jgg.2	uc001fgd.1	uc002cxy.2	uc001flx.1	uc001fmb.3	uc009wri.2	uc010peb.1	uc002poy.1	uc001fmi.1	uc001fmj.1	uc001fml.1	uc009wrl.1	uc001fhp.1	uc003qtb.2	uc002xjx.2	uc010ggh.2	uc010zwf.1	uc002cwz.2	uc009wna.1	uc010pdk.1	uc001fla.2
Module 50	uc004cei.2	uc003tne.3	uc010hqv.2	uc002kom.3	uc002kcx.2	uc002kda.2	uc011blj.1	uc002fhx.2	uc002jfh.2	uc002jfi.2	uc002jfj.1	uc001qii.1	uc001qij.1	uc001qik.1	uc002fml.1	uc002aeg.2	uc001vtj.2	uc001ded.2	uc001jjr.2	uc003xpb.2	uc001kqn.3	uc002wsm.2	uc002jlt.1	uc004aba.2	uc002vjo.1	uc002uhp.1	uc010fqm.1	uc002xnd.2	uc001gok.2	uc001gom.1	uc001bax.2	uc010rel.1	uc002ugd.2	uc002kco.3	uc001ndm.3	uc001ndn.3	uc002jij.2	uc010tjs.1	uc002egg.1	uc010wvg.1	uc003ljq.1	uc001haw.2	uc001hax.1	uc001reb.2	uc003nso.3	uc001rcz.1	uc001rda.1	uc002xms.2	uc010ggu.2
Module 51	uc002jif.2	uc010hxo.2	uc011bqt.1	uc001kyx.2	uc003ule.2	uc011brf.1	uc001hwq.2	uc001hwu.1	uc010hrt.2	uc003fbf.2	uc003fbg.2	uc003hbj.2	uc003haz.1	uc001ink.2	uc010iam.1	uc003fmu.2	uc003fmq.2	uc003fmr.2	uc001bzn.1	uc011bsb.1	uc003fnw.2	uc001ujt.2	uc002neb.1	uc003fod.1	uc003fog.2	uc003gye.1	uc003eup.1	uc010hus.1	uc003fjl.3	uc003fjn.2	uc003fyf.2	uc010wkc.1	uc003fyu.2	uc003fxy.2	uc002tbj.1	uc003vqv.1	uc003fxf.2	uc003epd.1	uc003epf.1	uc011mil.1	uc003fgo.1	uc003pmx.2	uc003fuq.3	uc010flj.1	uc001ylh.2	uc003etz.1	uc001tlw.2	uc009zur.2	uc003fvx.3
Module 52	uc001wiq.3	uc010akg.2	uc003oaf.2	uc003oah.2	uc001yfm.1	uc004ajd.2	uc003cxj.2	uc001tgc.2	uc002tsb.1	uc002tsc.1	uc010fmx.1	uc001vrv.3	uc004crc.3	uc004ejt.1	uc004eir.2	uc002yqd.2	uc003fnj.1	uc010zgs.1	uc002zma.2	uc002zmb.2	uc003yvd.2	uc011ljo.1	uc010ysf.1	uc010ysg.1	uc010ysj.1	uc001zlk.1	uc009ybb.2	uc003fsy.2	uc003yah.2	uc001hxe.3	uc001kos.2	uc001rar.3	uc003tpi.2	uc001kws.2	uc011bjz.1	uc002rhn.2	uc009zer.2	uc001wlj.2	uc001cbx.2	uc001cby.2	uc010hjm.1	uc003hwy.2	uc011cew.1	uc001qaq.2	uc001qar.2	uc002wfd.2	uc003kls.1	uc011mze.1	uc010pwb.1
Module 53	uc003auc.2	uc003axz.2	uc011aol.1	uc003awl.2	uc003axb.2	uc003axc.2	uc003awb.2	uc003awc.2	uc003avj.2	uc003avk.2	uc003avm.1	uc003avo.2	uc003avp.1	uc003avq.1	uc003avw.3	uc010gxp.2	uc003awj.2	uc003apr.2	uc003auf.2	uc003aug.2	uc003auh.2	uc003apn.3	uc003apo.3	uc003atz.2	uc003aua.1	uc003atc.2	uc003awg.2	uc003apv.1	uc003awf.2	uc010gxa.1	uc010gxb.2	uc011amv.1	uc011ans.1	uc003axv.3	uc010gxy.2	uc003aui.2	uc003aql.2	uc003aqo.2	uc011amu.1	uc003ato.1	uc003awk.2	uc003axe.2	uc003axf.2	uc003atm.1	uc003auq.2	uc003aur.2	uc003aus.2	uc003aut.2	uc003aul.2
Module 54	uc002oop.1	uc002ooq.1	uc002oor.2	uc002oos.2	uc002one.2	uc002onf.2	uc010egu.1	uc010xvk.1	uc002ohu.1	uc002ohv.1	uc002ong.2	uc002onh.2	uc002oni.3	uc002oou.1	uc002oow.1	uc002oox.1	uc003dwt.1	uc003dwu.1	uc004btr.2	uc010grz.2	uc002omi.2	uc002omj.2	uc002omk.2	uc002oml.2	uc002opg.3	uc002opi.2	uc002olz.1	uc002oma.2	uc001umx.1	uc002oot.2	uc002ojf.3	uc002oje.3	uc010vel.1	uc002okw.2	uc002hgf.1	uc002oon.2	uc002ooo.2	uc010xvq.1	uc002okj.1	uc002ega.2	uc002onj.3	uc002onk.3	uc002onl.3	uc002onn.2	uc002ono.2	uc010xuy.1	uc010xuz.1	uc010xva.1	uc002onq.2
Module 55	uc002iys.1	uc002iyu.3	uc002jge.2	uc002jgf.2	uc002jgh.2	uc002ixi.2	uc002jjl.3	uc002jwm.1	uc002jem.2	uc002jbt.2	uc002jjn.2	uc002ixp.2	uc002jvw.2	uc002jbc.2	uc002jbu.2	uc002jbv.2	uc002jek.2	uc002jel.1	uc002ixn.1	uc002jqa.1	uc002jqb.2	uc002jqc.2	uc010wsp.1	uc002jca.2	uc002jfc.2	uc002iyk.1	uc010ddk.1	uc002jfx.3	uc010wqk.1	uc002izm.2	uc002izn.2	uc002jnz.3	uc002job.3	uc010wsb.1	uc002isr.2	uc002jbe.2	uc002jbg.2	uc010wpp.1	uc002izo.2	uc002jtb.2	uc002jtc.2	uc002jtd.3	uc002jte.2	uc002ivr.1	uc002iwj.2	uc010dcx.1	uc010wmc.1	uc002jlq.2	uc002jlr.2
Module 56	uc004fax.2	uc004faz.2	uc004fna.2	uc004fnb.2	uc004fel.2	uc004feo.2	uc010nqq.2	uc004erk.1	uc004eyw.3	uc004eyx.3	uc004fmm.2	uc004evx.2	uc004exq.2	uc004exr.2	uc004exs.2	uc004ext.2	uc004exv.2	uc011mvq.1	uc004fdl.2	uc004ezw.2	uc004ezx.2	uc011mxd.1	uc011mxe.1	uc011mxf.1	uc011mxg.1	uc011mxh.1	uc011mxi.1	uc011mxj.1	uc004est.3	uc010nqp.1	uc010lvx.1	uc004ezt.2	uc004fjv.2	uc004ezi.1	uc004ewk.1	uc004fef.3	uc004feg.1	uc004fej.2	uc011mya.1	uc004esh.2	uc004err.2	uc004eur.2	uc010nrb.2	uc004erb.2	uc004exj.2	uc004exk.2	uc004flm.2	uc004ewo.2	uc004ewp.2
Module 57	uc004fif.2	uc004fih.2	uc004flf.1	uc004flh.1	uc004fid.2	uc004fie.2	uc011myy.1	uc011mza.1	uc004edt.2	uc010nmi.1	uc004fku.1	uc004fkl.2	uc004fmv.2	uc004fms.2	uc004dsz.3	uc011moh.1	uc004dvo.2	uc004fls.1	uc004flw.1	uc004fll.3	uc011myr.1	uc011mys.1	uc004dys.1	uc004dyt.1	uc004fmw.2	uc004flx.1	uc004fly.1	uc004fli.3	uc004flj.2	uc004dth.1	uc004dsn.2	uc004dsp.2	uc004dsq.1	uc004fio.2	uc004fip.2	uc004fir.2	uc004dsc.2	uc004dsd.2	uc004fjr.1	uc004fjs.1	uc004fju.2	uc010nur.2	uc004drz.2	uc004dsa.2	uc011mod.1	uc004fln.1	uc004dvh.2	uc004dpo.2	uc004fjw.2
Module 58	uc001uhc.2	uc001uhd.2	uc009zyh.2	uc009zyi.2	uc001tnx.2	uc010sxk.1	uc010xpd.1	uc001uec.2	uc001ued.2	uc001ueh.2	uc001uei.2	uc009zxt.2	uc001tqq.2	uc001tlb.2	uc001tsu.1	uc001tsy.2	uc001tur.1	uc001tus.1	uc001srw.3	uc009zuj.2	uc001tlh.3	uc001tli.3	uc001tzz.1	uc010svw.1	uc010svx.1	uc001spv.2	uc003uks.2	uc001sku.1	uc001skv.2	uc001tyf.1	uc001tda.2	uc001som.1	uc001tyl.2	uc001tym.2	uc001ttk.1	uc010zcu.1	uc001tpr.2	uc001tpm.2	uc001tqs.2	uc010sxc.1	uc010sws.1	uc001spx.1	uc010ssd.1	uc001tou.2	uc001tmf.1	uc009zvk.2	uc010sxr.1	uc001sly.2	uc001tdl.2
Module 59	uc004bpa.3	uc004cnp.1	uc004cns.2	uc004cnu.2	uc004cnv.2	uc004bzn.2	uc004bzp.2	uc010mzb.2	uc010mzc.2	uc004bwe.2	uc004cki.2	uc004btp.1	uc004cgx.3	uc004cbx.1	uc004bur.3	uc004chf.1	uc004bxd.2	uc004bxf.2	uc004bsv.2	uc004clh.2	uc011meq.1	uc004cjt.1	uc004bwc.2	uc004bzu.2	uc004bri.2	uc004cjx.2	uc004cci.3	uc004ccj.3	uc010myt.1	uc001aky.2	uc004cld.2	uc004cdc.2	uc004byd.1	uc010myw.1	uc011mbs.1	uc004cnh.3	uc004cfv.3	uc004cfw.3	uc010mwa.2	uc003czj.2	uc003czk.3	uc004ceu.2	uc004blv.2	uc004cjp.2	uc004chl.2	uc004bxp.2	uc010mys.1	uc011mbp.1	uc011mbr.1
Module 60	uc004bzv.2	uc004bzw.2	uc004byf.1	uc004cam.1	uc004can.3	uc004cao.3	uc004cew.2	uc004bwd.2	uc004byp.2	uc004cgr.3	uc010nbg.2	uc004btt.2	uc011maq.1	uc004bln.2	uc004blo.2	uc004blp.2	uc004cbq.1	uc010mzu.1	uc004buc.1	uc010mxr.2	uc011mau.1	uc011mfc.1	uc004brh.2	uc004brj.3	uc011lyc.1	uc004bzr.1	uc011mad.1	uc004bvj.2	uc004bul.1	uc004bum.1	uc010mxw.2	uc011maw.1	uc004bzd.2	uc010mzv.2	uc004cfr.1	uc004bwl.3	uc004brb.1	uc004brc.1	uc004cdd.2	uc004bzi.2	uc004bws.1	uc004cag.2	uc004cah.2	uc004cai.2	uc004bvc.2	uc011mbc.1	uc011mbd.1	uc011mbe.1	uc004cav.2
Module 61	uc010mqc.2	uc011lxf.1	uc004ayu.2	uc004ayw.1	uc004ayy.1	uc004aya.2	uc004arf.3	uc004asp.1	uc010mre.2	uc004avs.2	uc004ajq.2	uc004bgg.2	uc004atd.2	uc004atf.2	uc004bjd.3	uc004bje.3	uc004apr.2	uc004akx.2	uc004aky.3	uc004akz.1	uc004aym.2	uc004bnz.1	uc004bfm.2	uc004atw.2	uc004aty.2	uc004bcs.2	uc004ayz.2	uc004akv.1	uc004akw.2	uc004bga.1	uc004bao.1	uc004bap.1	uc004ana.2	uc004bpy.2	uc011lvj.1	uc004atg.3	uc004bmz.1	uc004aub.2	uc004auc.2	uc004bhn.2	uc011lxg.1	uc004cau.2	uc011mcm.1	uc004bpg.3	uc004bgx.2	uc004bgy.2	uc004bko.2	uc004bed.2	uc004blc.2
Module 62	uc001pjd.1	uc001pjk.2	uc004ayv.1	uc002bop.3	uc002osh.2	uc010xwg.1	uc002znc.1	uc002znd.1	uc002zne.1	uc002znf.1	uc002tnt.1	uc002bsn.2	uc001sim.2	uc001pmj.2	uc010rwq.1	uc001pho.2	uc009yxe.1	uc002wuo.2	uc010rvy.1	uc003ciz.1	uc010aal.2	uc010tdl.1	uc001caz.2	uc001cba.1	uc002eht.1	uc002ehv.2	uc001iwr.3	uc002ubg.2	uc002ubh.2	uc010fou.2	uc010zcq.1	uc001pjb.2	uc003avv.2	uc001pfe.2	uc001piy.2	uc001piz.2	uc004dpn.2	uc004dtn.1	uc002rme.1	uc002rmf.1	uc002mbj.2	uc002mbl.3	uc001ybw.1	uc001ybx.1	uc002huk.1	uc001ubb.2	uc001ubd.3	uc004bvt.3	uc002siq.2
Module 63	uc010tur.1	uc010vqf.1	uc001ihq.2	uc003acg.2	uc001tmm.1	uc010wpu.1	uc003ydj.2	uc001vwy.2	uc001mus.3	uc003qpy.2	uc002ond.2	uc010xvi.1	uc003src.1	uc010gfj.2	uc010ghx.2	uc002olw.2	uc002olx.2	uc004dcp.1	uc004cvi.2	uc004cvj.2	uc003uyo.1	uc010lhy.1	uc001tsc.2	uc004efr.1	uc004aad.2	uc002par.1	uc010lvy.2	uc003syw.3	uc011jzm.1	uc003syx.2	uc003sys.2	uc003syt.2	uc004eoh.2	uc003has.2	uc002xhy.1	uc002emp.2	uc002ona.2	uc002onb.2	uc010ybe.1	uc003stc.2	uc001gww.1	uc001gwx.2	uc001rvc.3	uc010xxi.1	uc001lhr.2	uc002pcj.3	uc003lkq.1	uc004dkz.2	uc004dbi.2
Module 64	uc003uoo.3	uc001pew.2	uc003luk.2	uc001psx.2	uc002ytl.2	uc001bpq.2	uc001shi.2	uc009zny.1	uc002skc.1	uc001nsf.2	uc010rjx.1	uc001nuf.2	uc001pbu.2	uc001nui.3	uc001rwb.1	uc002siy.2	uc003ecn.2	uc003vuw.3	uc003eey.2	uc003gxi.2	uc003ecz.1	uc002sya.2	uc003phv.1	uc004ecu.1	uc001pfd.3	uc003eez.2	uc003kve.3	uc001pja.2	uc001nla.1	uc001noh.2	uc003lvy.3	uc002srf.3	uc003vwd.3	uc003vwe.3	uc002nms.2	uc003lgp.2	uc002dlw.2	uc002cnj.2	uc003vwa.2	uc003edu.2	uc001shw.1	uc003hzb.1	uc004dyd.1	uc002xwx.2	uc002snf.2	uc001nva.2	uc004dam.2	uc002ybx.1	uc002yby.1
Module 65	uc003vkb.2	uc011knw.1	uc010pnf.1	uc009wjj.1	uc001fgy.1	uc001bwt.1	uc002jgy.1	uc001bvj.2	uc001fuf.1	uc001fug.1	uc001olo.2	uc002jen.2	uc010wqb.1	uc002iue.2	uc001mui.2	uc001muj.2	uc003vbj.2	uc001pnz.2	uc010rwv.1	uc003nms.3	uc003nmt.3	uc003nmu.3	uc011dls.1	uc002tbs.2	uc011moc.1	uc001hxw.1	uc009xgg.1	uc002jeu.2	uc010wqc.1	uc001eox.2	uc001eqb.2	uc010ozg.1	uc010ozh.1	uc001eck.2	uc001ecl.2	uc001ecn.2	uc009wgj.1	uc001etl.3	uc010pbm.1	uc003vbc.2	uc003vbd.2	uc003vbf.2	uc001end.3	uc010oyj.1	uc001eqq.2	uc001esc.2	uc010pba.1	uc001elp.2	uc009wif.1
Module 66	uc001asu.2	uc003awo.1	uc003erx.2	uc003ery.2	uc003esc.1	uc001bjk.1	uc002ttf.1	uc003evo.2	uc011bnl.1	uc003jnv.3	uc003jnx.2	uc003nab.2	uc003zgc.3	uc003ixu.3	uc011ckt.1	uc001mvv.2	uc003zpj.2	uc003zpk.2	uc003zpl.2	uc010mix.1	uc003zpn.2	uc003zpo.2	uc001wvg.3	uc001wvh.3	uc003iyw.3	uc010ism.2	uc010ykq.1	uc001ioe.1	uc002rpj.2	uc003fhy.2	uc003eaq.3	uc003ewt.1	uc010zcn.1	uc010voo.1	uc003fig.2	uc011bpx.1	uc003erh.2	uc011bme.1	uc002uli.3	uc010chd.2	uc010vnj.1	uc002zcp.1	uc003fhs.2	uc003fht.2	uc003evs.1	uc011bnm.1	uc001pxc.2	uc001pxe.1	uc002xyw.2
Module 67	uc010dhz.2	uc010dia.2	uc002dcu.2	uc002den.3	uc002deo.3	uc011bna.1	uc002ble.2	uc010upc.1	uc002ayd.2	uc002aye.2	uc002fjc.3	uc002wik.2	uc004cjh.2	uc002nun.2	uc002yuf.1	uc001oll.1	uc001une.2	uc001syl.1	uc002lli.2	uc001oxa.2	uc001xes.2	uc003jlg.1	uc002wef.1	uc002weh.1	uc002pod.2	uc002pof.1	uc002pog.2	uc001god.3	uc003zll.2	uc003zlm.2	uc001dyo.2	uc010ovv.1	uc001lai.3	uc001kid.2	uc002mjg.2	uc002mjh.2	uc002jbj.3	uc002jbk.3	uc002jbl.3	uc010qxh.1	uc002nuo.2	uc002yij.2	uc002rao.1	uc010yjd.1	uc003mwd.2	uc003mwe.2	uc003mwf.2	uc003tjs.2	uc010gsh.1
Module 68	uc002iux.2	uc010wnl.1	uc002dvx.2	uc002dvz.2	uc001gma.2	uc001gmb.2	uc001gzw.2	uc001gzx.2	uc009xaq.2	uc009xar.2	uc010rlz.1	uc009zov.1	uc001nur.3	uc001uvt.3	uc001oaa.2	uc001hgl.2	uc001hgn.2	uc003sjp.1	uc001skr.1	uc002tuy.2	uc002tuz.2	uc001ino.2	uc001inp.2	uc010qbx.1	uc001sij.2	uc003crt.2	uc003sjl.1	uc003cew.2	uc003zvj.2	uc010mke.2	uc011loq.1	uc002tmn.2	uc003loq.1	uc003hpa.1	uc001hce.2	uc003lip.1	uc003lir.2	uc003liw.1	uc003egc.1	uc003egd.1	uc001fvk.2	uc001fvl.2	uc001fvm.2	uc003sry.1	uc002zcq.1	uc003chn.2	uc003squ.2	uc011jxb.1	uc003spi.3
Module 69	uc001rfh.2	uc001bgy.1	uc001bha.2	uc010odz.1	uc003xrn.2	uc003ctg.1	uc011avx.1	uc001grf.3	uc001grh.3	uc001grw.2	uc003cnc.3	uc003gcy.1	uc003gcz.1	uc003bxj.2	uc001gnt.2	uc001gnv.2	uc002ykv.2	uc001wqp.2	uc001wqr.2	uc003gct.1	uc003gcu.1	uc003gcv.1	uc003gcw.2	uc001gps.2	uc001bhe.1	uc010pok.1	uc001iwi.3	uc001gmc.2	uc003djm.2	uc001gpa.1	uc001bis.2	uc009wyj.2	uc001bgi.2	uc001bgj.2	uc003gdv.2	uc010kda.1	uc011bsl.1	uc003gda.2	uc003gdb.2	uc002mvk.2	uc002ilr.3	uc001bcs.3	uc003dew.2	uc001big.2	uc001glr.2	uc003gck.2	uc001grc.1	uc001bij.1	uc010oef.1
Module 70	uc002lxa.1	uc010zho.1	uc001cqg.2	uc001cqh.2	uc001mrg.1	uc002jve.1	uc001vpo.2	uc001dkx.3	uc002xxv.2	uc011dty.1	uc003kzu.2	uc010zqt.1	uc002tia.2	uc001fgb.2	uc004aqh.2	uc001irf.2	uc001sfs.1	uc009znm.1	uc011khf.1	uc003hfx.2	uc011cbb.1	uc010yqz.1	uc003hmx.2	uc003ysu.2	uc003ysv.2	uc003trf.1	uc003cfj.1	uc003hvn.1	uc003hvo.1	uc002uhj.2	uc001sfo.3	uc001sew.2	uc001dba.1	uc003zke.2	uc001sez.3	uc003idl.2	uc003idm.2	uc001iqu.1	uc010qkh.1	uc002sfj.2	uc002sfn.1	uc003hjt.2	uc011cbt.1	uc011bxn.1	uc002uwh.2	uc002uwi.2	uc002uwj.2	uc002uwk.2	uc010uiw.1
Module 71	uc002ggd.2	uc002hkf.2	uc001gej.3	uc001qod.2	uc001egu.3	uc001pss.1	uc001psq.3	uc001psu.2	uc002kel.1	uc010ytn.1	uc003dxx.2	uc002wtx.1	uc002vak.1	uc001ogc.1	uc003hkr.2	uc003hjh.1	uc004eaf.2	uc003cpc.1	uc002tzj.1	uc001eak.1	uc003jls.2	uc001dnc.2	uc001dnd.2	uc001dne.1	uc003eyq.3	uc001meo.3	uc003jpm.2	uc001wpr.1	uc003jpl.1	uc002vam.2	uc002nhy.2	uc002bgk.2	uc003aqv.1	uc004dyw.1	uc002fwo.3	uc010vev.1	uc003lwo.1	uc010sgt.1	uc009zhj.2	uc001bux.2	uc001rpp.2	uc002pwj.2	uc002wcq.3	uc001bcz.2	uc001jrf.3	uc001gxm.1	uc001oli.1	uc010eaa.1	uc003guz.2
Module 72	uc009yum.1	uc010egs.2	uc001oyz.1	uc001oza.1	uc001oyj.2	uc001oxj.2	uc001oxm.2	uc001oxn.2	uc001oxo.1	uc001oxp.2	uc010rsa.1	uc010rsc.1	uc010rsd.1	uc010rse.1	uc001oyq.2	uc001oyr.1	uc002cpi.1	uc004cgy.2	uc001oxx.2	uc001oya.2	uc003zxk.2	uc003orp.2	uc011duk.1	uc010lnr.1	uc001oyk.2	uc002kej.2	uc010dyd.2	uc002cid.1	uc001ozh.2	uc003tue.2	uc001oys.2	uc001oyt.2	uc001ozb.2	uc002swk.3	uc003pvt.2	uc002dwv.3	uc002fuu.3	uc010rsq.1	uc009yuw.2	uc010qjk.1	uc011mpg.1	uc001oyh.3	uc010rsn.1	uc010rso.1	uc002cpk.1	uc010sft.1	uc011mei.1	uc002pen.2	uc001rsz.2
Module 73	uc004azf.2	uc004bjc.2	uc004bhg.3	uc010muw.2	uc004axv.1	uc004awm.2	uc004baw.2	uc004awi.2	uc004awk.2	uc004awl.2	uc004ary.1	uc004arz.2	uc004bdo.1	uc004bdp.1	uc004bfl.2	uc004bam.2	uc004atn.3	uc004atp.3	uc004atq.3	uc004atv.2	uc004atx.2	uc004bkl.1	uc004bkm.1	uc004akf.3	uc004akh.3	uc010mph.2	uc004bfp.2	uc010msg.2	uc004bhj.2	uc004bhk.2	uc011luh.1	uc003jtf.2	uc004aop.2	uc004bfa.2	uc010mub.2	uc004bqa.2	uc011lyb.1	uc004bbe.2	uc004aoj.3	uc004ayc.2	uc004bch.1	uc004bkr.2	uc004bks.1	uc011lyf.1	uc004bfh.2	uc004bfi.3	uc004bfj.3	uc010mue.2	uc004akd.2
Module 74	uc003yqh.3	uc002avc.2	uc001pef.2	uc003yhj.2	uc003yhk.2	uc003yhl.2	uc011lgs.1	uc003ydd.2	uc003yde.2	uc011lfu.1	uc003ycl.2	uc010mem.1	uc003zeo.3	uc003yiy.1	uc003ydw.1	uc001yri.3	uc003yek.1	uc003yov.2	uc003yyr.2	uc003yok.1	uc011lil.1	uc003yii.1	uc003odi.1	uc003ych.2	uc010eoj.2	uc001xbr.2	uc011ljz.1	uc003yxm.2	uc003yxn.2	uc003yxo.2	uc009wwr.2	uc003ybo.2	uc003ybp.2	uc003ypc.1	uc010mbf.2	uc003yhs.1	uc002yhq.2	uc010gko.2	uc011abq.1	uc010mcm.1	uc003yax.2	uc003yay.2	uc003yaz.2	uc003ytt.2	uc002yho.2	uc003yvs.2	uc003ywg.1	uc003ywh.1	uc010mes.2
Module 75	uc003dcp.2	uc001bbv.1	uc001jkw.2	uc004cwk.2	uc004cwl.2	uc003auw.2	uc001edw.2	uc002fgn.1	uc003kct.1	uc002eqt.2	uc010viw.1	uc003khd.3	uc002hzz.2	uc010fus.2	uc011mkc.1	uc002lsm.2	uc001dlb.2	uc009wco.2	uc001jnb.2	uc001cup.3	uc002fde.1	uc001bss.1	uc004adn.3	uc001zxj.1	uc003mza.2	uc003mzc.3	uc010jop.2	uc003ska.1	uc003skb.2	uc010fzi.1	uc011jwx.1	uc004bif.2	uc004big.2	uc001gwm.2	uc002fdm.2	uc002fdn.2	uc011blp.1	uc003gif.2	uc011edp.1	uc003iqm.1	uc010qxq.1	uc001jns.1	uc001jnt.1	uc010ous.1	uc002zoj.3	uc010grl.2	uc010cwu.1	uc010wfd.1	uc001bqe.1
Module 76	uc002kkr.2	uc002xun.3	uc001out.2	uc001ouu.2	uc001ouj.2	uc009ytw.2	uc002kkq.2	uc010wys.1	uc010rgs.1	uc010aez.1	uc011laq.1	uc002kkt.3	uc002kkw.3	uc002kkx.3	uc010dke.2	uc010dkf.2	uc010wyt.1	uc011eew.1	uc010pud.1	uc009yud.2	uc001eps.1	uc001ovc.2	uc001ovd.2	uc003yru.1	uc004ess.3	uc010rrk.1	uc010sgk.1	uc010ofv.1	uc001ouh.3	uc009ytu.2	uc001ovw.2	uc010rrl.1	uc001ozk.3	uc001ozl.3	uc001ouk.1	uc001oun.1	uc001ovf.1	uc001ouw.2	uc001oux.2	uc009yty.2	uc003lcz.2	uc003lda.2	uc001ovl.3	uc009yug.2	uc010gwe.1	uc001ovu.2	uc002kkh.3	uc002kkj.3	uc002kkl.2
Module 77	uc003dum.2	uc003dun.2	uc003duo.2	uc003sts.2	uc003tgv.2	uc003xxm.1	uc001ivw.1	uc001dpx.3	uc003yho.1	uc010mac.1	uc010mad.1	uc003yfk.3	uc003yfl.3	uc010map.2	uc002arb.2	uc002ard.2	uc002acv.1	uc010bfk.1	uc001hgc.2	uc001hgd.2	uc001hge.2	uc001hgi.2	uc001hgm.2	uc001hgp.2	uc001gti.3	uc001dgl.2	uc001cqm.3	uc001cqn.3	uc009vym.2	uc003xhm.2	uc003pbs.1	uc003ybd.2	uc011bzb.1	uc002fbr.3	uc003ybg.2	uc010maz.1	uc010zix.1	uc010yuw.1	uc009xcn.2	uc002ubc.3	uc002ubd.2	uc001uuc.2	uc010tdz.1	uc003wxr.2	uc003yhw.2	uc002ube.1	uc002ubf.2	uc010vju.1	uc002txh.2
Module 78	uc003sos.3	uc001hrw.2	uc011bmg.1	uc011myz.1	uc001ctm.2	uc011kiu.1	uc011kiv.1	uc001gki.1	uc001bcd.2	uc001olj.1	uc002rsl.2	uc010zyh.1	uc010pjc.1	uc010gck.2	uc002gfe.2	uc002uhd.1	uc010rlw.1	uc003yca.1	uc004exu.2	uc004ezq.2	uc003uwb.2	uc010pvv.1	uc010biz.1	uc001wab.2	uc001waf.2	uc004ann.3	uc001ykx.1	uc010pdy.1	uc001gyn.1	uc010xzg.1	uc010xnq.1	uc002ije.2	uc010wjq.1	uc003crx.2	uc004dza.2	uc002szu.2	uc010olq.1	uc001fyx.2	uc010igi.2	uc002itn.2	uc001qpk.1	uc002plc.2	uc009ygv.1	uc003jvb.2	uc002pqc.1	uc002pqd.2	uc010xxc.1	uc010hnk.1	uc009yrk.2
Module 79	uc001gmj.3	uc002ibu.2	uc001mdc.1	uc001glc.2	uc002wxt.2	uc002dtp.2	uc001fek.2	uc010zme.1	uc003gns.3	uc003eqo.1	uc002rmw.2	uc003gip.2	uc003giq.2	uc001flt.2	uc001flu.2	uc010pgm.1	uc009wty.2	uc010vpr.1	uc004eft.3	uc001glf.2	uc001pdi.3	uc001pdj.3	uc001sgb.2	uc004eav.2	uc011cqe.1	uc004csf.2	uc001vqp.2	uc003oqp.3	uc003oqq.3	uc010jxn.2	uc001gia.2	uc003srg.2	uc010qwy.1	uc011kyb.1	uc002cvh.3	uc002enp.2	uc010vig.1	uc003bat.2	uc003baw.2	uc001twm.1	uc010vsx.1	uc010vsy.1	uc010ozn.1	uc010pco.1	uc002lcb.1	uc001fkq.2	uc001fks.2	uc003lvm.3	uc011jzy.1
Module 80	uc002dcm.2	uc002dcp.2	uc010uzh.1	uc001cbn.2	uc010oia.1	uc010oic.1	uc001cia.3	uc001cib.2	uc001cfh.1	uc001cfi.1	uc010ojq.1	uc001cfr.2	uc002ftt.2	uc001cin.2	uc001bzl.2	uc001bzj.1	uc001cic.1	uc001cid.1	uc001cif.1	uc001caj.1	uc001abt.3	uc001chg.2	uc010ohv.1	uc009vvt.1	uc002rwi.1	uc002rwk.2	uc002rwl.2	uc002rwm.2	uc001cdc.1	uc001cde.1	uc010ois.1	uc010oiu.1	uc001cfx.3	uc001cfz.2	uc001cgb.2	uc001cgd.3	uc009vwd.2	uc001chk.2	uc001chl.2	uc001cdv.2	uc001cdw.2	uc001chq.2	uc009vwl.2	uc010ojf.1	uc001ccu.1	uc002cxv.2	uc010uyw.1	uc001cgo.2	uc001cgq.2
Module 81	uc001ljj.1	uc001ljk.2	uc010qul.1	uc003jia.1	uc003mjw.2	uc003tkb.2	uc002lhj.3	uc002sfe.2	uc002sfg.2	uc001jki.1	uc003aqy.1	uc002eoi.2	uc002eoj.2	uc003kvd.2	uc001dul.2	uc001btj.1	uc001btk.1	uc002iqm.2	uc003ung.1	uc002uqj.1	uc004cfe.2	uc002uqk.2	uc010frx.2	uc002vwj.2	uc002vwl.2	uc010znj.1	uc003dtg.1	uc003dth.1	uc003dti.1	uc010voh.1	uc001dlc.2	uc002ucd.2	uc001zwx.1	uc003lmm.2	uc010kjv.2	uc002tzg.2	uc003thq.2	uc003thr.2	uc010gce.1	uc002ari.2	uc001sga.2	uc002vnl.3	uc001ibf.1	uc001rwi.3	uc003ksu.2	uc001tbm.2	uc001whc.2	uc001sib.2	uc002ehz.3
Module 82	uc001bbw.2	uc001azz.1	uc001baa.2	uc001bab.2	uc001les.1	uc001bhq.2	uc010oeb.1	uc001ayi.3	uc001ayk.3	uc001aym.3	uc001ayd.2	uc001bce.2	uc001awm.1	uc001awo.2	uc001awq.2	uc001blr.2	uc001blt.1	uc001bfq.2	uc009vqh.2	uc001bjo.2	uc001bdo.1	uc009vpw.1	uc001bpn.2	uc001bpo.2	uc001boq.2	uc001ayf.2	uc001ayg.2	uc001bhw.1	uc001bhx.1	uc001bhy.1	uc001bhz.1	uc009vqo.1	uc001bdz.2	uc001bfn.3	uc001biu.2	uc001bbo.2	uc003shx.2	uc001bhr.2	uc001bhs.1	uc001bht.2	uc001bpt.3	uc001bbs.2	uc001atc.1	uc001bdi.3	uc001ayo.2	uc001ayq.2	uc009vsb.2	uc010obo.1	uc001bov.1
Module 83	uc002nlc.2	uc002nld.2	uc002nle.2	uc010xqm.1	uc002nnf.3	uc002njo.2	uc002nju.2	uc002njw.3	uc010xpz.1	uc002nkk.2	uc002nkl.2	uc002nkm.2	uc002nkb.3	uc010ebv.2	uc010ebw.2	uc002nkq.1	uc002nkr.1	uc002nks.1	uc002nkt.1	uc002njh.2	uc002nji.1	uc002njj.1	uc002njl.1	uc002nki.1	uc010xrb.1	uc002nja.1	uc002njb.1	uc002njc.1	uc002njd.1	uc002nje.1	uc002njf.1	uc002nip.2	uc010ecd.2	uc002njz.1	uc002nkj.2	uc002nlp.2	uc002nlq.2	uc002niq.2	uc002nhz.3	uc002nll.2	uc002nid.2	uc002eqe.2	uc002nlx.2	uc002nly.2	uc004cmo.2	uc002nia.1	uc010ebi.1	uc002nie.2	uc002nlt.2
Module 84	uc011cbl.1	uc002mgh.2	uc002mgi.2	uc002mgj.1	uc001uwz.2	uc002mgm.2	uc002mjj.1	uc002mjk.1	uc004bts.2	uc004btu.2	uc010aet.1	uc002miy.3	uc002mjb.2	uc002min.2	uc003pvi.2	uc002mfo.3	uc009zyo.2	uc009zyp.2	uc002mkb.1	uc002mgd.1	uc002mge.1	uc002mgf.2	uc002mbq.3	uc010xim.1	uc002mgv.3	uc002mgw.2	uc003smf.2	uc010duh.2	uc002mir.2	uc002mis.1	uc002mit.2	uc010dvv.2	uc010xkb.1	uc002mjv.2	uc002mjw.2	uc002mjx.2	uc002mgo.2	uc002mgp.2	uc002oby.2	uc002mgz.2	uc010uyh.1	uc002mgq.1	uc002mgs.2	uc002mgt.1	uc010xjp.1	uc002mbv.2	uc002mbw.2	uc010xin.1	uc002mju.3
Module 85	uc001uys.1	uc001vdl.2	uc001uwy.2	uc001viw.1	uc001vcu.2	uc001vak.2	uc001uxh.2	uc001vix.3	uc001viz.2	uc001vdn.1	uc001uxs.2	uc001uwd.2	uc001uwg.2	uc001uwh.2	uc001uwl.1	uc010tes.1	uc001vcm.2	uc001vcn.2	uc001vcq.2	uc001uzw.2	uc001vgy.1	uc001uxu.1	uc001uxw.1	uc001uyj.2	uc001uzr.1	uc010aeq.2	uc001vdj.2	uc001vbl.3	uc010tge.1	uc001uxm.3	uc001uxx.2	uc001uxy.2	uc001uyc.1	uc001vke.2	uc001vkf.2	uc001vkg.1	uc001uyf.2	uc010tfg.1	uc001uxd.2	uc001vbw.1	uc001uzp.2	uc001ury.2	uc010tdo.1	uc001vjc.2	uc001vky.2	uc001vkz.2	uc001vla.2	uc001vlb.1	uc001vde.1
Module 86	uc001ite.2	uc001xhd.3	uc001tlc.2	uc009zuo.2	uc003jig.2	uc001roo.2	uc010slf.1	uc001rou.1	uc003uou.3	uc003uov.3	uc011kin.1	uc001iju.2	uc009xiq.1	uc010qbb.1	uc010qbc.1	uc010byl.1	uc002jzo.1	uc003yhe.1	uc003jes.2	uc001inn.2	uc003jfs.2	uc001xbi.1	uc003vgj.2	uc001rnt.3	uc001iwp.3	uc001iwq.3	uc010ijt.2	uc001roq.2	uc002kcm.2	uc009xla.2	uc001ilu.1	uc001ilv.1	uc001ilw.1	uc001ilx.1	uc001ily.1	uc001ilz.1	uc010qbr.1	uc001wls.2	uc001wlt.2	uc001wlu.3	uc010ald.2	uc011ldn.1	uc001igp.2	uc009xhr.2	uc009xhu.2	uc001igr.1	uc001igt.1	uc001igw.1	uc002awk.2
Module 87	uc002uyp.3	uc002uyq.2	uc009zow.1	uc004den.3	uc004deo.3	uc010nhb.2	uc003ooa.3	uc002sno.2	uc002sgh.2	uc002sch.2	uc010yqc.1	uc003lvu.2	uc011ddf.1	uc001tyo.2	uc002sky.2	uc002rbe.2	uc002rbf.2	uc002dls.3	uc001ujn.2	uc001dih.3	uc001dii.2	uc003jrh.3	uc003dpg.2	uc001sti.2	uc001bea.2	uc002scy.3	uc001tqg.2	uc002smo.1	uc010ffn.1	uc001sua.3	uc011mpq.1	uc002sht.1	uc002snl.2	uc001sya.2	uc001lxc.2	uc010qxm.1	uc001czw.2	uc002shu.2	uc002sgf.2	uc002bli.2	uc003dph.1	uc001ssd.2	uc001sse.2	uc009wcx.2	uc002bce.2	uc010syx.1	uc001uak.1	uc003dpe.2	uc003dpf.2
Module 88	uc002oja.1	uc002ojb.1	uc010egc.1	uc002ojc.1	uc002ojd.1	uc010egd.1	uc002oig.3	uc002ojh.2	uc002oji.2	uc002oiz.1	uc010xuh.1	uc002oin.1	uc002okg.1	uc002okh.2	uc002ojk.2	uc002ojl.2	uc002ojo.1	uc010xun.1	uc002oiw.1	uc002oix.1	uc002olf.2	uc002okc.2	uc002okd.2	uc002oke.2	uc002ojw.2	uc002ojx.2	uc002ojy.2	uc002old.2	uc002okl.1	uc002okn.1	uc002okp.1	uc002omq.2	uc002oii.3	uc010efx.1	uc002ojr.1	uc002olk.2	uc002oll.2	uc002olm.2	uc002oiu.2	uc002ola.2	uc002olb.2	uc002olc.1	uc002oka.2	uc010xus.1	uc002ohk.2	uc002ojs.1	uc002ojt.1	uc002oju.1	uc010egi.1
Module 89	uc001bzu.2	uc001fyp.1	uc001fyq.1	uc001fyr.1	uc001gfx.1	uc001ges.2	uc010sap.1	uc001ggn.2	uc001ewn.2	uc001fcm.1	uc001fcn.1	uc010pmn.1	uc010pmo.1	uc001gkj.1	uc003zgb.3	uc002tjt.2	uc004age.2	uc004afl.3	uc002kry.2	uc001gel.2	uc001fxz.2	uc001gbo.2	uc001gbp.2	uc001evc.2	uc001eve.2	uc001ein.3	uc010lsb.2	uc011kxe.1	uc001gha.2	uc001gci.2	uc010plx.1	uc010pmr.1	uc010pcr.1	uc001eyv.2	uc001gkk.2	uc001fxv.1	uc002kcd.2	uc002upg.2	uc001fvs.2	uc010ley.2	uc001gio.2	uc001fuv.1	uc010pcv.1	uc001iap.2	uc001giy.1	uc001ewk.1	uc001eyb.1	uc001eyc.1	uc001exl.2
Module 90	uc002dzt.1	uc002dkd.1	uc002dug.3	uc002eci.1	uc001cvc.2	uc010bsg.1	uc002dxr.2	uc002dxs.2	uc002dul.2	uc002dum.2	uc002cvk.1	uc002cvm.1	uc002dlo.2	uc001fvn.2	uc009wth.2	uc002dly.1	uc002dlr.3	uc002dlt.3	uc010bwh.2	uc002ebg.2	uc002dlq.2	uc002eck.3	uc002ecl.3	uc002cri.1	uc010bza.1	uc002dtx.2	uc002dje.2	uc002djf.2	uc002eac.2	uc002dlx.1	uc002cqt.2	uc002cqu.2	uc002dkk.2	uc002dyy.2	uc002dza.2	uc002dzb.1	uc002eaq.2	uc010bxr.2	uc010vde.1	uc002drx.2	uc002dsa.2	uc002dzf.2	uc010cad.2	uc002eak.2	uc002eal.2	uc002dxu.2	uc002cnv.1	uc002dhp.2	uc010vaz.1
Module 91	uc003eze.2	uc002vkc.1	uc003iws.1	uc003iwu.1	uc003iww.2	uc003ujo.2	uc003vrp.1	uc003vrq.1	uc004eus.2	uc009zco.2	uc003dii.2	uc003gwq.2	uc003gws.2	uc001kcu.2	uc003vkg.3	uc010lkq.2	uc004bwh.2	uc009wdc.2	uc001kcw.2	uc001kcx.2	uc009xst.2	uc002kwe.2	uc001hos.1	uc003eok.2	uc003fqe.2	uc011mpy.1	uc001jsx.1	uc001cpw.2	uc011bjq.1	uc003ems.2	uc010htd.1	uc010hte.2	uc004ewd.2	uc010srf.1	uc003pza.2	uc011myt.1	uc002yff.2	uc001gza.2	uc001gzb.1	uc001gzc.1	uc009xaj.2	uc010pqf.1	uc003lno.1	uc002ebc.3	uc003vtq.2	uc003vtr.1	uc002agt.3	uc011bog.1	uc011boi.1
Module 92	uc001eea.1	uc001eeb.2	uc001eed.2	uc001rvq.1	uc001rvr.1	uc001efa.2	uc001egk.3	uc009whd.2	uc002pnf.3	uc010wbo.1	uc010wbp.1	uc001efj.2	uc001efk.2	uc001efl.2	uc001efm.2	uc011dpb.1	uc001eeg.2	uc001rvj.1	uc001wuf.2	uc010tpz.1	uc001ehf.2	uc001ehg.2	uc001nnd.3	uc003pbf.2	uc001een.2	uc001eeq.2	uc001egq.1	uc001egr.1	uc004eqt.1	uc003ofb.2	uc003jni.2	uc001ehd.1	uc001uvb.2	uc010tef.1	uc001eik.2	uc001efh.3	uc009wgu.2	uc001spm.2	uc001wty.3	uc001elv.3	uc001ehz.2	uc001eib.2	uc001eic.2	uc001hez.2	uc001egv.1	uc001eml.1	uc011bii.1	uc001efo.3	uc001efp.3
Module 93	uc003nek.2	uc003nef.2	uc003neg.2	uc003nel.2	uc003ncb.2	uc011djb.1	uc003nbd.2	uc003ndd.1	uc003nde.1	uc003ndf.1	uc003nrq.2	uc003nrr.2	uc003nrs.2	uc003nru.2	uc003nrv.2	uc003nrz.1	uc010jse.2	uc011dms.1	uc003ncr.1	uc003nbl.2	uc003nbm.2	uc003nda.2	uc003mtd.2	uc003ncc.2	uc003nbs.2	uc011dkp.1	uc003nac.2	uc003nbj.2	uc003ncn.1	uc003nco.1	uc003nce.1	uc003ncf.2	uc003ncg.3	uc011dio.1	uc010jpy.2	uc011djw.1	uc003ncx.1	uc003nea.2	uc003nbq.2	uc003ncd.1	uc011dhv.1	uc003nba.2	uc003nbb.2	uc003mux.2	uc003ncs.2	uc003mxc.2	uc001jnd.2	uc003naw.2	uc003nax.2
Module 94	uc001udm.3	uc010tai.1	uc010taj.1	uc003ltm.1	uc004bjo.1	uc003lym.1	uc010jit.1	uc003vdi.2	uc002toa.1	uc002tob.1	uc001gfy.2	uc010uos.1	uc003yof.2	uc001gzi.2	uc001gzj.2	uc001gzk.1	uc001gzl.3	uc002bed.1	uc001cat.1	uc001caw.1	uc001cax.1	uc001nnq.2	uc002cjc.2	uc003yqq.2	uc003yqr.2	uc010mdk.2	uc004ata.2	uc011luc.1	uc001gzr.2	uc010ntk.1	uc002xzy.2	uc010gjr.2	uc002zyw.3	uc002zyx.3	uc002zzb.3	uc001twe.2	uc002gyv.1	uc001sac.2	uc003bmx.2	uc011asc.1	uc004fmz.2	uc001gzh.1	uc010xhi.1	uc010xhj.1	uc002mcc.3	uc010kxw.2	uc002vyx.1	uc002vyy.1	uc002qjq.2
Module 95	uc003bdb.2	uc002isl.2	uc002isn.2	uc003xdx.2	uc003xdy.2	uc010lua.2	uc002gpd.1	uc004bem.2	uc001rpk.2	uc001rpl.2	uc001rpm.2	uc003ibq.1	uc010imu.1	uc011afm.1	uc002loo.2	uc003ydg.2	uc002rnm.2	uc002rnn.2	uc002rnp.1	uc001bxm.1	uc001bxn.1	uc003bfz.3	uc003bga.3	uc011aqr.1	uc003ize.2	uc003izf.2	uc010hdr.2	uc010hds.2	uc010wft.1	uc009zmm.1	uc002alv.2	uc010mwl.2	uc001ltb.2	uc009ycr.1	uc004bog.2	uc004boh.2	uc010mwj.2	uc010mwk.2	uc002tap.1	uc010yvt.1	uc002lgo.2	uc004bei.2	uc004bek.3	uc004ben.2	uc004beg.2	uc004beh.3	uc001ijd.2	uc004bxq.2	uc010tsa.1
Module 96	uc002bwn.3	uc003lrv.2	uc001uth.3	uc002jwr.3	uc003dzf.2	uc003dzg.2	uc003dzh.1	uc004buz.3	uc010mya.1	uc002nmv.3	uc002nmw.3	uc001rmm.1	uc002vwp.1	uc001jbf.2	uc001jbi.2	uc001vql.2	uc002kor.3	uc003doi.2	uc010mvq.1	uc004dwn.2	uc010nkr.2	uc011moz.1	uc001lgj.2	uc001tjo.2	uc002axh.1	uc001irw.2	uc001unr.3	uc001snd.2	uc001xqa.2	uc003wzr.2	uc001koj.3	uc011ahs.1	uc001pwj.2	uc002gqu.1	uc002jad.2	uc009ygb.1	uc001ssm.2	uc002adl.2	uc003lkt.1	uc001avc.2	uc001avd.2	uc002goj.2	uc002gok.2	uc002xut.2	uc003kha.1	uc003khb.1	uc002zsj.1	uc002zsk.1	uc002axv.2
Module 97	uc001qgg.3	uc003wzp.2	uc001spg.1	uc003ywm.2	uc002eoq.2	uc001nsq.2	uc003yxr.1	uc002eli.2	uc003hvq.2	uc010bea.2	uc010yqy.1	uc001hxv.1	uc010ksg.2	uc002ruv.2	uc001hxt.2	uc001ozp.2	uc003dkq.2	uc003fuj.2	uc002tho.1	uc001xrs.2	uc002upa.1	uc001ukc.3	uc002age.2	uc001hxq.2	uc001llp.2	uc001znz.2	uc001zlq.2	uc002rwb.2	uc003fsg.2	uc011bsk.1	uc002ojg.2	uc001hxy.1	uc001hya.1	uc001ezf.1	uc001phi.2	uc001phj.1	uc003ehq.1	uc010mef.2	uc002ioz.3	uc003hya.2	uc010ilt.1	uc011cfc.1	uc004ccz.2	uc010nad.2	uc010nar.2	uc003ezq.2	uc001osh.3	uc011cco.1	uc002mys.2
Module 98	uc003zny.1	uc011msy.1	uc011mtb.1	uc003nts.2	uc011dnn.1	uc011cvm.1	uc001lki.1	uc001zkm.1	uc001zko.1	uc010bbj.1	uc010bbk.1	uc002hsm.2	uc002wcj.1	uc002hsr.2	uc002hss.2	uc002hst.2	uc010cwc.2	uc010bjg.2	uc002axc.2	uc002vdd.1	uc002vdf.1	uc002vdg.1	uc002vdi.1	uc002htr.2	uc002hts.2	uc002htt.2	uc002htu.2	uc010weq.1	uc010wer.1	uc010wes.1	uc010wet.1	uc010wew.1	uc003ahv.1	uc010fzr.2	uc002htz.1	uc003aks.2	uc001etr.2	uc001ett.2	uc002hrz.2	uc002hsa.2	uc002hsb.2	uc002hsc.2	uc010cvx.2	uc002uuy.1	uc003ahr.2	uc001owr.2	uc001ows.2	uc001owt.2	uc009yuf.2
Module 99	uc002lnw.2	uc002lgw.2	uc002ldk.1	uc002ldl.2	uc002lep.3	uc002leq.3	uc002ler.3	uc002ldi.1	uc002lez.2	uc002lgp.3	uc002lgq.3	uc002lcu.2	uc010dpw.2	uc002ldc.2	uc002ldd.2	uc002lil.2	uc002ldv.2	uc002lhz.2	uc002lhm.1	uc002lef.2	uc002lej.3	uc002lem.3	uc002lfg.1	uc002ley.2	uc002lfc.3	uc002lea.2	uc002leb.2	uc002lec.1	uc002lgs.2	uc002lgt.2	uc010xec.1	uc002lgy.2	uc002lhf.2	uc002lii.3	uc002lij.3	uc002lfj.3	uc002ldp.2	uc002lkp.2	uc002lcy.2	uc010xdd.1	uc010xdo.1	uc010xdp.1	uc002ldf.2	uc002ldg.2	uc010xde.1	uc002lkr.1	uc002lkf.2	uc002lgg.2	uc002lgj.1
Module 100	uc003ijy.2	uc003imz.2	uc003inb.2	uc003ivx.2	uc003ish.2	uc003isi.2	uc003ipg.2	uc003ilm.3	uc003ilp.3	uc003puc.2	uc003hvl.2	uc003iho.1	uc003ihp.1	uc003ihq.2	uc003imj.2	uc003imt.2	uc003inf.2	uc003isz.3	uc003hxy.3	uc003hxz.3	uc003iwf.3	uc003ieh.2	uc003iek.2	uc003iel.1	uc003iem.2	uc003iga.2	uc003igb.1	uc003igf.2	uc003ils.3	uc003ilt.3	uc003ilu.3	uc003ikp.3	uc003ihz.1	uc003hwg.2	uc003huf.3	uc003ikh.3	uc003ihu.1	uc010iqw.1	uc003ijz.3	uc003ika.3	uc003hyk.2	uc003ilc.2	uc003iqg.3	uc003hzk.2	uc003hzl.2	uc011cfp.1	uc003ikc.2	uc003ikd.2	uc010iov.2
Module 101	uc003tff.2	uc001gtu.2	uc001gtv.2	uc001gtw.3	uc002xxd.1	uc002xxe.1	uc002xxf.1	uc002xxg.1	uc002tgc.2	uc003csh.1	uc002huj.1	uc003hxc.1	uc001hkm.2	uc004egx.2	uc001kiq.3	uc009xug.2	uc002tie.2	uc001bzi.2	uc001xbs.2	uc002ysk.2	uc003fih.2	uc003fii.2	uc004eaq.1	uc001sck.2	uc001hdr.3	uc009whp.2	uc002qvn.1	uc002xjg.2	uc003qpg.2	uc002vvg.2	uc001nsy.1	uc001fpf.2	uc003dxb.3	uc001kic.2	uc010qnq.1	uc010ppj.1	uc010ppk.1	uc003cnx.3	uc001kgr.1	uc001kgt.1	uc009xtw.1	uc004dyg.2	uc001lke.2	uc001lkf.2	uc002xla.1	uc002xlb.1	uc002svz.1	uc010fhv.1	uc001hiq.1
Module 102	uc003miz.2	uc003mci.3	uc003mcj.3	uc003mcq.2	uc003kyo.2	uc003mdt.3	uc011dfk.1	uc003kzt.2	uc003mkl.2	uc003trm.1	uc011cxs.1	uc003meh.2	uc011dfn.1	uc010jle.2	uc003mbw.3	uc011dfa.1	uc003llf.2	uc003meg.2	uc003miu.2	uc003miv.2	uc003miw.2	uc003llt.2	uc003llu.1	uc003mdx.2	uc002sck.1	uc010jkr.2	uc003mkp.2	uc003mks.2	uc010jkk.2	uc003lmi.3	uc003mir.2	uc003med.2	uc003mee.2	uc011dfl.1	uc003mbh.2	uc003led.2	uc003lff.1	uc003mfx.2	uc003lmb.2	uc003mcc.2	uc003mkb.1	uc003kzc.3	uc003kzd.3	uc003mkt.1	uc003mkv.3	uc003mkw.3	uc003mkx.2	uc011dgr.1	uc011dgs.1
Module 103	uc002hni.2	uc002hnj.2	uc002hed.1	uc002hnm.2	uc002hno.2	uc010cuy.2	uc010wdb.1	uc010wdc.1	uc002hjt.2	uc010ctv.2	uc002iix.2	uc002hez.1	uc002hfw.2	uc001awn.2	uc002heu.2	uc010wbm.1	uc002hnd.2	uc002ywh.1	uc002ywk.2	uc002hef.2	uc010csb.1	uc002iig.2	uc002yvs.2	uc010gnb.2	uc010gnc.1	uc002ysy.2	uc002hfl.3	uc010wbq.1	uc010wbx.1	uc002iiu.1	uc002iiw.1	uc010daj.1	uc001agm.2	uc002hne.2	uc002hmw.2	uc010wcy.1	uc010wcz.1	uc002hgg.2	uc010cso.2	uc002iia.2	uc010dad.1	uc002hdy.3	uc002iib.2	uc002ija.2	uc002ijb.2	uc002ypd.2	uc002ype.2	uc010dal.2	uc002hjf.3
Module 104	uc009xyo.2	uc003hqh.1	uc003hqk.3	uc003dlv.2	uc011bfn.1	uc003tvx.3	uc001giq.3	uc003pxz.1	uc009wea.2	uc002acz.1	uc003thh.3	uc003pui.1	uc002ehc.2	uc001brj.1	uc003gyg.1	uc003gyh.1	uc003gyi.1	uc003gyk.2	uc003ije.2	uc010mlh.2	uc004dti.2	uc001eel.2	uc003qjd.2	uc010qph.1	uc002ven.2	uc010iwr.2	uc002dfu.3	uc010udn.1	uc010ipj.2	uc003olq.2	uc003lea.2	uc001euz.2	uc001zfh.1	uc010azx.1	uc010ubk.1	uc003qah.2	uc003qai.2	uc003lmy.2	uc003lnb.2	uc009yvb.1	uc002cqs.2	uc001mmo.2	uc010ule.1	uc001gjx.2	uc011kvv.1	uc002san.1	uc002txo.2	uc002afv.2	uc003dut.2
Module 105	uc002jau.1	uc002jav.1	uc003vdf.2	uc011lwk.1	uc011mvj.1	uc003dax.2	uc003fsi.2	uc002eks.1	uc002ekt.1	uc010ccu.1	uc001fdq.2	uc001fdr.2	uc002opq.2	uc003inw.2	uc001pce.2	uc001qte.2	uc004dzf.3	uc003ysr.2	uc002bjg.2	uc002bjh.2	uc001dwq.2	uc001dwr.2	uc009wex.1	uc009wey.2	uc010ovg.1	uc003day.1	uc003ejx.2	uc011bko.1	uc002vws.2	uc002vwt.2	uc002vwu.2	uc002vwv.2	uc010fyt.1	uc003zqn.2	uc002azd.1	uc004bmn.1	uc002twk.2	uc003jvc.2	uc003jvd.2	uc003yne.2	uc004cyf.2	uc004cyg.2	uc004cyh.3	uc010nfa.2	uc003npe.2	uc002ftp.2	uc010fym.2	uc011dbl.1	uc001opy.2
Module 106	uc003qjg.2	uc003eim.1	uc003erw.2	uc001sea.3	uc001ohr.2	uc004ebl.3	uc004eev.3	uc010ocf.1	uc001tyj.2	uc003tfp.2	uc003tfq.2	uc010kxh.2	uc002ysa.2	uc003tkh.1	uc002eit.3	uc010khd.2	uc010kcw.2	uc010eyz.1	uc003get.1	uc001khk.2	uc003qad.2	uc011ebr.1	uc010mtp.2	uc010mtq.2	uc001cgh.1	uc001iuw.1	uc001iux.2	uc001iuy.2	uc009xle.1	uc010ykl.1	uc002smp.1	uc004fbt.2	uc002gvr.2	uc002gvs.2	uc002gvt.2	uc003pkg.3	uc003qoa.1	uc010nlq.1	uc004ebp.2	uc003gvh.2	uc003hbs.1	uc001mln.2	uc001gsc.2	uc001ske.1	uc003ckg.2	uc003pnd.3	uc002yuy.2	uc003swt.3	uc001onp.2
Module 107	uc003ajc.2	uc003amm.2	uc003alp.3	uc011aku.1	uc003als.2	uc003alu.2	uc011als.1	uc003aku.2	uc003aiu.2	uc003aiw.1	uc010gwa.1	uc003aky.1	uc003ala.1	uc003amp.1	uc003amq.2	uc003amt.2	uc003amu.2	uc003amv.2	uc003ahc.2	uc003ahd.2	uc003ahf.2	uc003aju.3	uc003ajw.2	uc011alk.1	uc003akh.2	uc003akj.2	uc003akk.2	uc003aje.1	uc003ahw.1	uc003ahx.1	uc003aiy.1	uc010gwc.1	uc011alb.1	uc003akp.2	uc003akq.2	uc003akr.2	uc003aij.1	uc003aim.1	uc003akb.2	uc003akc.2	uc003ake.2	uc003ahp.2	uc011akw.1	uc003ahq.2	uc011akx.1	uc003ahl.2	uc003ale.2	uc003alg.2	uc003ali.2
Module 108	uc001gqn.2	uc001nru.1	uc001pln.3	uc010tfk.1	uc001xtq.1	uc002bgb.2	uc002cxn.2	uc001auh.2	uc001dgg.2	uc001dwp.3	uc009wev.2	uc001czs.1	uc002xyv.2	uc011aeu.1	uc010gqj.1	uc002rhg.2	uc003jea.3	uc003toh.3	uc004cft.1	uc004brn.1	uc004cbo.2	uc003zug.1	uc004cbu.1	uc002vjl.1	uc002mrs.2	uc001fui.2	uc001rso.2	uc003gjv.2	uc010ivu.1	uc011klt.1	uc010hkz.2	uc003zum.2	uc003xqo.2	uc011ldk.1	uc003cbl.3	uc001isg.1	uc003kla.1	uc010vok.1	uc002qjx.2	uc003fyo.2	uc001vdu.2	uc002jkm.3	uc001qrt.3	uc002ima.2	uc004blw.2	uc002tmb.2	uc003jex.3	uc004deb.2	uc002zbg.2
Module 109	uc002czc.3	uc001knw.2	uc001ivy.1	uc001ivz.1	uc002dfl.1	uc003btb.1	uc002ddo.2	uc002dgn.1	uc002dgo.1	uc002cyz.2	uc002czm.2	uc002daw.1	uc002dgq.2	uc002czi.1	uc001iyw.3	uc002dfr.2	uc002dgk.3	uc002dgl.3	uc002xdg.2	uc002dca.3	uc002dcb.3	uc001ixx.2	uc001iye.2	uc001ixv.2	uc001ixw.2	uc010zvs.1	uc003zun.1	uc002dgh.2	uc002dgi.2	uc003cyp.1	uc003itt.2	uc003itu.2	uc011ckh.1	uc003mdy.2	uc002dbb.2	uc002dbc.2	uc010sjd.1	uc002ddm.2	uc002ddn.2	uc001ksa.1	uc001ksb.1	uc002dfe.2	uc002deq.2	uc002ddd.2	uc002daa.1	uc010qel.1	uc010qem.1	uc010qep.1	uc002ohq.2
Module 110	uc010kjy.2	uc003qjh.2	uc003puk.1	uc011ebn.1	uc011egn.1	uc003qil.2	uc003psy.3	uc003pte.2	uc003ptf.2	uc003qao.2	uc003pjs.1	uc003qrn.1	uc003qay.3	uc003pfj.2	uc003qrd.2	uc003pum.2	uc003qaa.1	uc003qab.1	uc003qhw.1	uc003qal.3	uc010keu.2	uc003vjm.1	uc003psj.2	uc011edf.1	uc003pnn.1	uc003qcr.1	uc003qsw.3	uc003qae.3	uc003pwj.2	uc003pxw.2	uc003qna.2	uc003qxw.2	uc003qxx.1	uc003qxz.2	uc003qya.2	uc003qhd.2	uc003pen.2	uc003pep.1	uc011dxs.1	uc011ehe.1	uc003pel.2	uc003qln.1	uc003pun.2	uc003pxb.2	uc003pxc.2	uc003pxd.2	uc003qrc.2	uc003pyx.1	uc003qkr.1
Module 111	uc003kyd.2	uc003kpy.3	uc010jca.2	uc003lra.1	uc003kzx.2	uc003kqz.2	uc003kvi.2	uc003kvl.2	uc003ktk.2	uc003knf.2	uc003lvv.2	uc003lqu.2	uc003lqw.1	uc003lqx.1	uc003lqy.1	uc010jha.1	uc003kto.2	uc010jda.2	uc003kqh.2	uc003ksd.2	uc010jcm.1	uc003len.2	uc003lgt.2	uc003ksa.2	uc003lbz.2	uc003lcb.2	uc003krb.1	uc003kop.1	uc003kvs.1	uc003lgx.2	uc003lgv.2	uc003ksj.2	uc003kxo.2	uc003kjr.2	uc003kou.1	uc003ldw.2	uc003kqw.3	uc003kua.1	uc003kos.3	uc003kod.3	uc003koe.2	uc003kuk.2	uc003lxv.3	uc003kxi.2	uc003kvm.1	uc003kvn.1	uc003kiw.2	uc003lxo.1	uc003kzs.2
Module 112	uc003chu.2	uc003bsz.1	uc003bta.1	uc011avv.1	uc003bvb.2	uc010him.2	uc003bst.2	uc003bxk.2	uc003byi.3	uc003buu.1	uc003cfa.1	uc003cey.1	uc003cex.2	uc010hfu.2	uc003bug.2	uc010snc.1	uc003cfh.1	uc003cfi.1	uc011ayw.1	uc003caf.2	uc003bxy.2	uc011auy.1	uc003cma.3	uc003cmb.3	uc010hid.2	uc011atq.1	uc003btt.3	uc003bur.1	uc003brm.2	uc003cgr.2	uc003cgt.3	uc003cgo.2	uc003brz.2	uc003bsa.2	uc003bsc.2	uc010hfg.2	uc003bsh.2	uc003bsi.2	uc003bsj.2	uc003caw.2	uc011awb.1	uc003ckh.2	uc003ccp.2	uc011atk.1	uc003bvn.2	uc003bvq.1	uc003cjo.2	uc003bsx.1	uc010hcn.1
Module 113	uc002kbv.1	uc002kbw.1	uc002kbx.1	uc002kbz.1	uc002kca.1	uc002kcb.1	uc002kcc.1	uc010dih.1	uc010uhd.1	uc002kbf.2	uc002jmn.1	uc002jzx.2	uc002kba.2	uc002jsp.2	uc002jsr.2	uc002jst.2	uc003uio.2	uc004fdb.2	uc010wuz.1	uc002jpk.2	uc010wsi.1	uc010wsj.1	uc002kdn.1	uc002kdo.1	uc001hsh.2	uc001hsi.2	uc011cxd.1	uc002jna.1	uc010cyi.2	uc002jmm.2	uc001ycq.2	uc001hrb.2	uc001gdf.2	uc002kbh.1	uc010wso.1	uc001hsb.3	uc001hsc.3	uc001hsd.3	uc001hse.3	uc001hsg.3	uc002jnm.3	uc002kfg.3	uc003jpe.2	uc001hjd.2	uc010ptf.1	uc002kcf.1	uc010dii.1	uc010cym.1	uc003fhc.3
Module 114	uc009zvx.2	uc001clc.2	uc001clf.2	uc001bvi.2	uc001uac.2	uc003mjh.1	uc003gdf.2	uc003gcx.1	uc003gqv.2	uc003gqw.2	uc001gpt.2	uc010ibj.2	uc002vtq.3	uc003gql.1	uc003jww.1	uc003jxa.1	uc003gby.2	uc003gbz.2	uc003gca.2	uc001dbe.1	uc003gde.3	uc010ibv.2	uc003lnw.1	uc010icc.2	uc001ube.3	uc001ubf.2	uc009zxi.1	uc003gje.1	uc003lzl.1	uc003gat.2	uc001bte.1	uc002eew.3	uc011bux.1	uc011kgn.1	uc002umc.2	uc002dmk.2	uc009xcz.2	uc002djl.2	uc010vbl.1	uc003dus.2	uc001det.2	uc010ibz.2	uc001uba.1	uc001ubc.3	uc003ghs.2	uc003gbp.1	uc010ogu.1	uc002dmr.2	uc001bvf.2
Module 115	uc001szl.1	uc001szn.1	uc003uni.3	uc002lrr.3	uc002lru.2	uc002lrv.3	uc010dsg.1	uc002uwe.2	uc003mjf.1	uc002dzw.2	uc002dzx.2	uc003mhn.2	uc001fyb.2	uc011ayq.1	uc003kkg.2	uc010jbc.2	uc010mlj.2	uc010lcd.2	uc003txs.1	uc010lbt.1	uc003sye.2	uc001llz.1	uc001vsq.2	uc001vsu.2	uc010tjr.1	uc002btl.2	uc010bok.2	uc003kkj.2	uc001zbh.3	uc010qek.1	uc001lyl.2	uc010zao.1	uc002psc.3	uc003wnn.2	uc002beo.2	uc003dpy.3	uc002agx.2	uc001onu.2	uc001hzw.2	uc001hzy.1	uc009vjw.2	uc003syc.2	uc003iyb.2	uc003iye.2	uc003iyf.2	uc003iyi.2	uc003iyk.2	uc003iyp.2	uc009zay.2
Module 116	uc001kzu.2	uc002ypq.1	uc002ypr.1	uc002yps.1	uc002ypt.1	uc011adq.1	uc002mfl.2	uc002mfm.2	uc002ctf.3	uc002otu.2	uc001gxg.3	uc001gxh.3	uc002weg.1	uc002tct.2	uc002tcu.2	uc002tcv.2	uc002tcw.2	uc002tcy.2	uc002tcz.2	uc002pke.3	uc010emc.2	uc002mdl.2	uc002mdm.2	uc009zmv.2	uc010hji.2	uc001sch.1	uc001fhy.2	uc001fie.2	uc001fiv.1	uc001fiw.1	uc009wpn.2	uc010pfd.1	uc010pff.1	uc010pfk.1	uc010pfn.1	uc010hzo.2	uc011bte.1	uc010jea.2	uc011cxy.1	uc001nxh.2	uc009you.1	uc001fnc.2	uc001nxf.3	uc003cay.2	uc001gxe.2	uc001ezh.2	uc010pdo.1	uc001fce.2	uc002wev.3
Module 117	uc010jza.1	uc003ouy.1	uc003ocn.3	uc003oco.2	uc003ocp.3	uc003ocq.3	uc003olv.3	uc010jwc.2	uc010jwd.2	uc010jwx.2	uc003orl.2	uc003ojr.2	uc003ojs.2	uc003oom.1	uc003omx.2	uc003oxl.2	uc010juw.2	uc003oql.2	uc003oqm.2	uc003oqn.2	uc003orc.1	uc003ons.2	uc003ovs.2	uc003oxa.1	uc003oxb.1	uc011duw.1	uc003ork.2	uc003opp.2	uc003ovq.3	uc011dvl.1	uc003okm.2	uc003oth.2	uc003oti.2	uc003onq.3	uc003osr.1	uc003ost.2	uc010jxw.1	uc003oui.2	uc003oli.2	uc003olj.2	uc011dtg.1	uc003omh.2	uc003omi.2	uc003ors.2	uc003onn.2	uc003ovc.2	uc003ove.2	uc003ovf.2	uc010jyp.2
Module 118	uc010unu.1	uc002bgz.2	uc003eov.3	uc003win.2	uc003xwe.3	uc010nnt.2	uc009xfl.1	uc003uot.3	uc003ntt.2	uc003ntu.2	uc001juv.3	uc010pwd.1	uc002ypu.1	uc002zcs.1	uc001bti.1	uc002zhi.2	uc011afs.1	uc003mhq.1	uc010elc.1	uc002ydt.1	uc010ljm.1	uc010qkg.1	uc011jwm.1	uc003ymt.2	uc001qov.1	uc002bgx.2	uc002bhb.3	uc010bqk.2	uc002pje.1	uc002pjf.1	uc002zdu.1	uc003ene.2	uc011ble.1	uc002bhh.3	uc002bhv.3	uc010blx.1	uc011kjx.1	uc002fpe.3	uc010pac.1	uc001wjk.2	uc001fnu.1	uc002yyz.2	uc001kpb.2	uc001kpc.2	uc003emb.2	uc002xgo.3	uc001jeb.2	uc002zay.2	uc002zba.2
Module 119	uc003gki.2	uc003gks.3	uc002gdw.2	uc003nvz.1	uc010eky.2	uc001pgx.2	uc010dxm.1	uc002ahg.2	uc001vcw.2	uc002uxn.2	uc003orn.2	uc003ihl.2	uc003nbh.2	uc003nbi.2	uc010gel.2	uc003xqh.1	uc002xkc.2	uc002xkd.2	uc002ujg.2	uc003omr.1	uc009zpv.1	uc001hcz.2	uc004evy.2	uc010sqc.1	uc004dvc.2	uc001whs.2	uc001usw.2	uc003eer.2	uc003cut.2	uc010dfg.2	uc004bre.1	uc001ivi.1	uc001fld.3	uc001toz.3	uc003yej.1	uc003qak.2	uc001cge.2	uc011kzx.1	uc003zyd.2	uc010mlb.2	uc002ati.2	uc003yeg.2	uc003yeh.2	uc001ndw.2	uc001ndx.2	uc001ndy.2	uc002jcd.2	uc003hty.3	uc010zvm.1
Module 120	uc003iuu.1	uc003iau.2	uc003isl.3	uc003ivy.2	uc003iqq.3	uc010iqp.1	uc003ibi.2	uc003ibj.2	uc003ibk.2	uc003iwh.2	uc003iwi.2	uc003iry.2	uc003iwk.2	uc003ivp.1	uc003ivf.2	uc003ivg.2	uc003drj.2	uc003iqb.2	uc011cjh.1	uc003itp.2	uc011cii.1	uc003izs.2	uc003ipj.2	uc001sla.2	uc003ivs.1	uc011ckk.1	uc010ipp.2	uc010ipq.2	uc003ixf.3	uc003itr.2	uc010iro.2	uc002oiy.1	uc003iqj.2	uc010svc.1	uc010ker.2	uc003drk.2	uc003drl.1	uc004eoe.1	uc003lio.2	uc003iph.1	uc003ipi.1	uc003iny.2	uc003iqc.2	uc003ild.2	uc003qar.2	uc003ivt.1	uc003isa.1	uc010ioz.2	uc003ixd.2
Module 121	uc001ams.2	uc003cww.2	uc003cwy.2	uc003xoc.2	uc002jhc.2	uc003xum.2	uc003enn.2	uc003ent.2	uc003glh.1	uc003gli.1	uc001mrh.1	uc001mri.1	uc004apu.2	uc001hzd.2	uc001rut.1	uc011deh.1	uc003hyr.2	uc010jte.2	uc001vfl.2	uc001mrj.3	uc001mrl.2	uc009xlf.1	uc001zjm.2	uc001zjn.2	uc001zjr.2	uc001zjs.2	uc001zju.2	uc010ucj.1	uc001msi.2	uc002rjr.2	uc001ber.2	uc003vkr.2	uc003vks.2	uc002kay.3	uc004agr.2	uc004bwm.2	uc004bwn.2	uc004bwo.2	uc004bwp.2	uc002thy.2	uc003zzi.2	uc009ygq.2	uc001nxn.2	uc009yov.2	uc004bpd.2	uc001ggu.2	uc001nwc.2	uc001nwe.2	uc001nwf.2
Module 122	uc003qgh.2	uc002kun.2	uc001kbq.1	uc001kbs.1	uc001kbt.1	uc001kbu.1	uc009xsq.1	uc010qlx.1	uc001kcc.3	uc001kcd.3	uc001kce.3	uc001kcg.3	uc011bos.1	uc002fwt.2	uc002rld.2	uc001fom.1	uc003oxu.3	uc003oxx.2	uc001fdp.1	uc001muh.2	uc001brh.1	uc001brk.2	uc009vtl.1	uc009vtn.1	uc003dkm.2	uc003dkn.2	uc003dko.2	uc003dkp.1	uc010hnm.2	uc003xnv.2	uc003aty.2	uc002pee.2	uc002oid.2	uc003xll.1	uc010cqf.2	uc010blw.1	uc001kbw.2	uc011eaq.1	uc010vwk.1	uc002hyt.2	uc002tjm.2	uc003nqn.1	uc003grz.1	uc002ljo.2	uc010vdd.1	uc001nff.3	uc002tmd.2	uc010flg.1	uc010obk.1
Module 123	uc001ita.2	uc003afk.2	uc003ecj.3	uc004fab.2	uc001zxt.2	uc010ehj.2	uc010ehk.2	uc001qxh.2	uc003jlw.2	uc003jlx.2	uc003mhj.3	uc002lzu.2	uc010dzs.1	uc002kms.1	uc003dnv.2	uc003whm.2	uc001sxs.2	uc009zsb.1	uc003ltr.3	uc002guy.2	uc001qpc.1	uc003tow.3	uc002zly.2	uc002qgl.2	uc002teg.2	uc001kga.3	uc001kgc.3	uc009xtq.2	uc010qnf.1	uc001mve.2	uc002ffm.2	uc002ffn.2	uc003ezn.2	uc001dkm.2	uc003kkv.2	uc003kji.2	uc003kjj.2	uc003kjk.2	uc002eev.3	uc009zsv.2	uc003quf.2	uc003qug.2	uc003dae.1	uc011bvp.1	uc002wfq.2	uc002wfr.2	uc002wfs.2	uc002wft.2	uc002wfl.3
Module 124	uc001fqn.2	uc001fqo.2	uc001fmq.2	uc001fmr.2	uc001fmt.2	uc010pgt.1	uc010pgu.1	uc001fkt.2	uc001gbs.2	uc002vty.2	uc010pmg.1	uc010pmi.1	uc001epq.2	uc010ozr.1	uc001htx.2	uc011csu.1	uc001fdf.3	uc001fqr.2	uc001fdb.3	uc001uni.2	uc001hhq.1	uc001hkt.2	uc001ggv.2	uc001gjc.2	uc001fpd.2	uc001fpe.1	uc001ffr.2	uc001exj.2	uc001gdt.1	uc010ple.1	uc001eyf.1	uc001hkk.1	uc001hkl.1	uc001fmh.1	uc009wlr.2	uc010pcc.1	uc001ggs.2	uc001evv.2	uc001fnp.2	uc001foc.3	uc009xdj.2	uc009xdl.1	uc010ptx.1	uc001hra.2	uc001hrg.1	uc001ham.2	uc010pqp.1	uc010phi.1	uc001hii.2
Module 125	uc001kee.2	uc003zmi.2	uc001ked.2	uc001see.2	uc001sef.2	uc002uxt.1	uc002uxv.1	uc002uxw.1	uc002jdo.1	uc002cja.2	uc002cjb.2	uc003djl.2	uc010hne.2	uc002cjn.1	uc002cjo.1	uc010uup.1	uc010fuu.2	uc003btw.2	uc003btx.2	uc003bty.2	uc010hcq.2	uc003ees.2	uc001afp.2	uc001afq.2	uc010nyo.1	uc002cjd.2	uc001kea.2	uc010qmn.1	uc002cjt.1	uc002cju.1	uc002cjv.1	uc002cjw.1	uc002cjx.1	uc002cjy.1	uc010brd.1	uc010brc.1	uc002rfj.2	uc002coh.3	uc003dgl.2	uc003dgm.2	uc002kcq.1	uc002kcr.1	uc002kct.1	uc002kcu.1	uc010wve.1	uc001siw.2	uc001scg.2	uc003eep.2	uc001keb.2
Module 126	uc002jhw.1	uc002jhp.2	uc002ymg.2	uc010rfl.1	uc004dbp.3	uc003vjq.3	uc010wcr.1	uc002uba.2	uc003fgx.2	uc002zpu.2	uc002sek.3	uc003glm.2	uc003gln.2	uc003bak.1	uc004asg.2	uc004ash.2	uc010mqz.1	uc004aku.2	uc003und.2	uc003yxu.1	uc001led.2	uc001dyn.2	uc003gmq.2	uc002dli.2	uc002ndw.2	uc001uxf.2	uc001gxb.2	uc003lqs.2	uc010znm.1	uc004ahm.2	uc003kqj.3	uc011cds.1	uc003dga.3	uc002ddy.2	uc004asa.2	uc003han.3	uc003uoa.2	uc002qnw.2	uc003pye.2	uc001gya.1	uc001dzs.2	uc001swb.3	uc002alz.2	uc002udu.1	uc010ybh.1	uc003hqs.3	uc010ikm.2	uc001iut.1	uc011cgh.1
Module 127	uc002ozt.1	uc002ozu.2	uc002oxj.2	uc002oxk.2	uc010eiy.1	uc002oxc.1	uc002ozs.2	uc010ejt.2	uc010eiv.2	uc002nuv.2	uc002nuw.3	uc002nuy.3	uc002own.3	uc010eit.2	uc002pbo.2	uc010xwr.1	uc002ozx.3	uc002ozy.3	uc002paa.3	uc002owt.2	uc010xwp.1	uc002ozc.3	uc002oxz.1	uc002ozg.3	uc002ozi.3	uc002oye.2	uc002oyf.1	uc002oyh.1	uc002oyj.1	uc002oyp.2	uc002oyr.2	uc002oyu.2	uc002oyv.2	uc010ejh.2	uc010xwv.1	uc002oze.1	uc010ejk.1	uc002oyb.1	uc002oyz.1	uc002oyl.3	uc002oym.2	uc002oyx.1	uc002oza.3	uc002ozb.3	uc002oxp.3	uc002oxr.3	uc002oyg.1	uc002ozd.3	uc002oxs.3
Module 128	uc001arh.2	uc001aga.1	uc001afv.2	uc001adk.2	uc001acu.2	uc010nyd.1	uc001aiv.1	uc001aiy.2	uc001afi.2	uc001aee.1	uc001aqk.1	uc001aql.1	uc001arj.2	uc001ark.2	uc001alc.2	uc001aer.3	uc002quu.2	uc001aeo.2	uc001aif.2	uc010nzm.1	uc001atk.2	uc001afm.2	uc002tst.2	uc001abr.1	uc001akx.1	uc001aqo.2	uc001agj.2	uc001agn.2	uc001ago.2	uc009vkh.2	uc001ato.1	uc001aic.2	uc001abz.3	uc009vjq.2	uc001ajm.1	uc001ajh.2	uc001arn.2	uc001arc.2	uc001ard.2	uc010oak.1	uc001aiq.2	uc001aed.2	uc009vjx.2	uc010nyi.1	uc001aje.1	uc001ajf.1	uc001adh.3	uc001adi.3	uc001agd.2
Module 129	uc004fig.2	uc003gld.3	uc003eqe.1	uc010yri.1	uc002rmu.2	uc003gjp.1	uc001ncg.2	uc003ghz.2	uc003gia.2	uc003gib.2	uc011bvz.1	uc003gpn.2	uc003yvz.1	uc010ibw.2	uc011bve.1	uc010lir.1	uc003hab.2	uc011bzu.1	uc003gox.1	uc011bxf.1	uc011kpk.1	uc010aap.2	uc003gbn.3	uc002yfo.1	uc003gqm.1	uc010ieo.1	uc003gjy.1	uc003gjz.1	uc003ghn.2	uc011bvu.1	uc003gji.2	uc003gjk.1	uc003yxa.2	uc003ywz.2	uc003gpj.2	uc003gjn.2	uc003gjo.2	uc003gjh.1	uc011dtt.1	uc002hgi.1	uc010ibh.2	uc011bva.1	uc003gaj.3	uc011dtb.1	uc010zws.1	uc002jya.3	uc010ojj.1	uc003ghq.1	uc011bvv.1
Module 130	uc001isz.2	uc010qdm.1	uc010qdp.1	uc001itg.2	uc001ith.2	uc001iwc.1	uc010qdb.1	uc001iik.2	uc001ill.2	uc001inl.2	uc001ild.3	uc001iob.2	uc001iod.1	uc001iis.2	uc001iil.3	uc001ift.2	uc001ifu.2	uc001ine.2	uc001inf.2	uc001ifv.1	uc001ijt.2	uc010qaz.1	uc001ifs.1	uc001ium.2	uc001iqt.2	uc001iqv.2	uc001ira.2	uc001irb.2	uc001iva.3	uc001ivc.2	uc001iia.2	uc001inz.1	uc010qcp.1	uc001ilj.2	uc001itv.2	uc001ijb.2	uc001inx.3	uc001iny.3	uc009xjm.2	uc001ing.2	uc001inh.2	uc001ini.2	uc010qbd.1	uc001isi.3	uc001ilb.2	uc001iks.1	uc001ikt.3	uc001iud.2	uc001iuf.2
Module 131	uc004bhl.3	uc002gwc.1	uc002gwd.1	uc003kks.2	uc001xco.2	uc010cnv.2	uc010ffs.2	uc003mdv.2	uc001wik.3	uc001wil.2	uc002uzw.3	uc001gez.2	uc001rjr.1	uc001rjv.1	uc001rjx.1	uc009zjo.1	uc002gvj.3	uc001moj.2	uc002nku.2	uc002nkv.2	uc010odf.1	uc010hyj.2	uc003ncp.1	uc003kxm.2	uc011cyc.1	uc010sdb.1	uc010sde.1	uc010sdh.1	uc010bkk.2	uc002ufq.1	uc003vvs.2	uc001srg.2	uc010bqp.2	uc010pxw.1	uc010pxy.1	uc001wpc.2	uc010als.2	uc010tom.1	uc010tor.1	uc010tox.1	uc010toz.1	uc001wpf.3	uc001sco.2	uc011bir.1	uc002tkl.3	uc002cfl.3	uc010uty.1	uc001wxa.2	uc001rxg.1
Module 132	uc003wfr.3	uc003wft.3	uc003wfu.2	uc003wji.1	uc002ppp.1	uc002orw.1	uc002orz.2	uc002osd.2	uc002pku.1	uc002yxl.2	uc010goc.1	uc010els.2	uc010ejv.1	uc002qdi.2	uc002qdk.1	uc010ere.1	uc010yel.1	uc002pjy.2	uc002zjt.2	uc002pbi.2	uc003wja.1	uc003dpj.2	uc010ybd.1	uc002phi.3	uc002pos.1	uc002poz.1	uc002qfv.1	uc002qfw.2	uc003wgz.3	uc002pbc.1	uc002qto.2	uc010euu.1	uc010elf.1	uc010yay.1	uc010yaq.1	uc002pqg.2	uc010yba.1	uc002pqf.1	uc010ybf.1	uc010yab.1	uc002yuu.2	uc002yuw.1	uc002ypf.1	uc002pal.2	uc002pan.1	uc002pmi.1	uc002pmm.2	uc002pjw.2	uc002ozz.2
Module 133	uc002nzb.3	uc010edt.2	uc010edu.2	uc010edv.2	uc010xst.1	uc003dqp.3	uc011bgn.1	uc002nzi.3	uc002nzk.3	uc002oaa.3	uc002oab.3	uc002oac.3	uc010xsw.1	uc002nyc.2	uc002nxv.2	uc010xsl.1	uc010xsn.1	uc010xso.1	uc002nyg.1	uc002nyh.1	uc002nyi.1	uc002nyj.1	uc002nye.1	uc002niv.2	uc001gxj.2	uc002nxk.2	uc002nxl.2	uc002nxn.1	uc010xsf.1	uc002nxq.1	uc002nxr.1	uc002nxt.1	uc010xsh.1	uc010hyi.2	uc002nxx.2	uc002nyl.2	uc002nym.2	uc002nyn.2	uc002nyo.2	uc010xsr.1	uc002nyx.1	uc010eds.1	uc001qmk.1	uc001qmm.2	uc001qmn.2	uc002nis.1	uc010xqg.1	uc002nxp.2	uc001jpm.2
Module 134	uc001lbm.2	uc001lbn.2	uc001lbq.1	uc001lbr.1	uc010qsd.1	uc004dvn.2	uc001qhq.2	uc002xyc.2	uc010gip.1	uc010giq.1	uc003xtz.1	uc003xua.1	uc003dgy.3	uc011bes.1	uc001kxr.2	uc001khv.1	uc004bix.2	uc004biy.3	uc004biz.3	uc004bja.3	uc002yfd.1	uc003pbq.1	uc003pbr.1	uc003ygt.3	uc001ztj.1	uc001ztl.2	uc010uef.1	uc001ukb.2	uc003meo.1	uc001ydu.2	uc003kdq.2	uc001hrc.2	uc001qni.2	uc003ols.2	uc003olt.2	uc003onu.1	uc004cfk.3	uc004cfl.3	uc003yiq.2	uc003yir.2	uc003lhw.2	uc003lhx.2	uc003lhh.1	uc004dbh.2	uc001cpb.3	uc001cpc.3	uc009vyb.2	uc010olv.1	uc003vqz.3
Module 135	uc004epr.2	uc004eps.2	uc004ept.1	uc003ymo.2	uc011lhv.1	uc003zml.2	uc003zmm.2	uc001ktb.2	uc001uyi.2	uc010brj.2	uc003gnx.2	uc002fgx.2	uc010vnt.1	uc004ckj.1	uc010zcx.1	uc001rls.1	uc004efu.3	uc003xeg.2	uc003xej.2	uc001jko.2	uc003pck.2	uc010pvc.1	uc010alk.1	uc010toe.1	uc003vli.2	uc003eyt.2	uc002ucl.2	uc002rbk.1	uc002rbp.1	uc002uqf.2	uc010fru.2	uc011mvs.1	uc002tal.3	uc010yvs.1	uc002btj.2	uc001msg.2	uc001msh.2	uc004eya.2	uc004eyb.2	uc010nrv.2	uc011cnc.1	uc003agj.3	uc010ioe.2	uc010qgw.1	uc001vin.3	uc011cgy.1	uc010vvn.1	uc001vln.2	uc011cqg.1
Module 136	uc002zqy.2	uc002zqz.2	uc002zmw.2	uc002zmy.2	uc002zmz.2	uc010gqy.2	uc002zww.2	uc010gtx.1	uc002zqg.2	uc002zqh.2	uc002zqi.2	uc010grt.1	uc002zzi.1	uc002zzl.1	uc002zzm.1	uc010gul.1	uc002zzv.3	uc002zzw.2	uc003avy.3	uc001pub.2	uc002zos.2	uc003aue.1	uc003azl.3	uc003anl.2	uc011amh.1	uc001ypa.2	uc003abn.2	uc010gto.2	uc011aiq.1	uc002zng.3	uc002znl.1	uc002znm.2	uc010grd.1	uc011agl.1	uc002znp.3	uc002znq.3	uc002znt.2	uc002zuw.2	uc002zvh.3	uc002zvi.3	uc010gtj.1	uc002iqh.3	uc002zsd.3	uc002zru.2	uc002lwh.2	uc003axy.2	uc003lob.2	uc003bcj.1	uc003aym.2
Module 137	uc002ihh.2	uc011bmf.1	uc002uet.2	uc002rhq.1	uc010ylc.1	uc010ypl.1	uc001siu.3	uc003hiq.2	uc011cbp.1	uc010vvw.1	uc002rfo.1	uc001hfw.2	uc001hxu.1	uc003pja.3	uc002rer.2	uc002res.2	uc002reu.2	uc002rqy.2	uc001dik.2	uc001rkr.2	uc002rpo.1	uc010ezy.1	uc002ytj.2	uc001ruh.1	uc001bdq.3	uc001bds.3	uc010zwh.1	uc001czy.2	uc002hys.2	uc010wge.1	uc002rkp.2	uc002rkq.2	uc002hxz.3	uc010iek.2	uc010soj.1	uc002rja.1	uc002jhj.2	uc003quw.1	uc010mro.2	uc010mrp.2	uc002jra.2	uc001fcj.2	uc003suz.2	uc001gnf.1	uc001gnh.1	uc010far.2	uc002rmn.2	uc003ouq.1	uc010wgr.1
Module 138	uc003cht.2	uc003cvb.2	uc003ddw.2	uc001rkm.2	uc002xgn.2	uc010fxq.2	uc003chg.2	uc003chh.2	uc011bds.1	uc010hxy.2	uc003cfp.2	uc011axo.1	uc003dfk.2	uc003ciw.1	uc002zdi.2	uc011bac.1	uc003cox.1	uc003csa.3	uc003csd.2	uc003csf.3	uc011cne.1	uc003opq.2	uc003ccs.2	uc011awk.1	uc004euj.2	uc003ceu.1	uc011axf.1	uc003chm.2	uc003dlb.2	uc003dlc.2	uc011bfi.1	uc001tvn.3	uc002yft.1	uc001apy.2	uc002zvs.2	uc003cky.2	uc011azi.1	uc003bxb.2	uc001aqs.3	uc003ckv.3	uc003cic.2	uc003cid.1	uc003cod.2	uc011bad.1	uc003tls.2	uc003cnj.2	uc010hin.2	uc003cnm.2	uc003cno.2
Module 139	uc003dhd.2	uc003cvc.2	uc010hnv.2	uc003ddx.2	uc010hmg.2	uc003bsf.2	uc003bsg.2	uc010hgb.2	uc003cxc.3	uc003dgs.3	uc003cru.2	uc010hjr.1	uc003bqi.2	uc003cxm.1	uc001xdv.3	uc003cop.1	uc003coq.2	uc003dmn.2	uc003dmo.2	uc003bsb.2	uc003cum.2	uc003cun.2	uc003dfq.3	uc003dfr.2	uc011beg.1	uc003bzi.2	uc003des.2	uc003cux.1	uc010hki.1	uc003crf.1	uc003cvv.2	uc011bdt.1	uc003dbd.2	uc003cxh.2	uc003crh.1	uc011baz.1	uc003cqs.2	uc003cqt.1	uc003brs.1	uc003brt.2	uc003bru.2	uc010hck.2	uc003cva.3	uc003crq.2	uc011atr.1	uc011ats.1	uc003dge.2	uc003cvz.3	uc003cwq.2
Module 140	uc010qog.1	uc009yxp.2	uc001ros.1	uc009zkh.1	uc001lfp.2	uc001lfq.2	uc001ljc.3	uc001lbb.1	uc009xyd.1	uc001ler.2	uc001liq.1	uc001lds.1	uc001kwn.2	uc001lif.3	uc001lih.3	uc009yal.2	uc001law.2	uc001ldu.2	uc010qsv.1	uc010qsw.1	uc010qsx.1	uc010qsz.1	uc010nrh.2	uc001lhu.1	uc001lhv.1	uc001lfg.3	uc001lfk.1	uc001lfm.2	uc010qth.1	uc010qtj.1	uc010qtp.1	uc001rms.3	uc001leo.2	uc001kye.2	uc001lax.1	uc001kwp.2	uc010qqp.1	uc001lde.1	uc001lge.1	uc001lgg.1	uc001rom.1	uc001kti.1	uc001rpr.2	uc001leu.1	uc001rqx.2	uc001rqz.2	uc001kze.2	uc001lfv.2	uc001lfx.2
Module 141	uc001rhu.1	uc001rhv.1	uc001rgc.2	uc010six.1	uc001rhb.2	uc001rhj.3	uc001rhk.3	uc001rgl.2	uc001rfm.2	uc001rfn.2	uc002lwf.3	uc001rft.2	uc002nhg.3	uc002nhi.2	uc002nhj.2	uc001rhl.2	uc001rhn.2	uc002lwd.2	uc001luz.1	uc001lva.3	uc001lvb.1	uc001lvc.1	uc001lve.2	uc001rhg.2	uc002nhn.3	uc010ebh.2	uc001rfq.2	uc010sis.1	uc001rij.2	uc009zjj.2	uc001rgp.1	uc001rgq.1	uc001rgn.2	uc001rgo.2	uc001rhp.1	uc001rih.2	uc001rii.2	uc003yju.2	uc001rhy.1	uc001ria.2	uc001rib.1	uc001rid.1	uc001rif.1	uc003hpy.2	uc003hqa.2	uc003hqb.2	uc001rgx.2	uc001rgy.2	uc001rig.1
Module 142	uc003tvw.3	uc011keg.1	uc002lrm.2	uc003uam.2	uc003uan.2	uc001lhk.1	uc003spt.2	uc001mju.2	uc001mjv.2	uc001mjw.2	uc003uwn.1	uc010lhj.1	uc011avb.1	uc002hxv.2	uc002hxw.1	uc003smu.2	uc001bod.2	uc001rzo.1	uc001rzp.1	uc002qks.1	uc003smn.3	uc001qqz.1	uc001qra.1	uc003grf.2	uc001ujc.1	uc002gqx.1	uc002gqy.1	uc001aew.2	uc001aex.3	uc001aey.3	uc001aez.2	uc010nyl.1	uc003jlz.2	uc004bia.2	uc010muz.1	uc002hxt.2	uc002hxu.2	uc003smx.2	uc003smy.2	uc003smz.2	uc010kso.2	uc003jek.2	uc010duc.1	uc003bbs.3	uc001hvf.2	uc001hvg.2	uc002xsl.2	uc002axi.2	uc002axj.2
Module 143	uc010wml.1	uc003sjm.3	uc003sjo.3	uc001ymg.3	uc002smf.2	uc010yrx.1	uc001hjl.1	uc002plg.1	uc001kqv.1	uc002onw.2	uc001vdm.2	uc010adj.2	uc002wtn.1	uc004fdf.2	uc001nri.2	uc011kbq.1	uc002sms.2	uc002smu.2	uc002smv.2	uc002smw.1	uc010ffo.2	uc010zsz.1	uc009wbb.1	uc001has.1	uc001hat.1	uc002smi.1	uc002smk.1	uc002smm.1	uc002slg.2	uc002xmr.2	uc001mol.3	uc001sps.3	uc001brq.1	uc002wqi.1	uc002sly.2	uc003sir.2	uc010sgd.1	uc001vdb.2	uc001vdc.2	uc001vdd.2	uc003tlx.2	uc010kyl.2	uc003vae.2	uc002ont.3	uc002spy.1	uc004ddh.2	uc002csw.3	uc003tol.2	uc003too.2
Module 144	uc004cpe.1	uc004epi.1	uc004ehx.2	uc004cqy.2	uc004cra.1	uc004cpx.1	uc004egh.2	uc004ecl.1	uc004cqf.3	uc011mrj.1	uc004cvx.2	uc011min.1	uc004cqt.1	uc004cqu.1	uc010ndc.1	uc004ehm.2	uc004ehn.2	uc003hmt.2	uc001iix.2	uc004dwc.1	uc004fof.2	uc004ekx.2	uc004eky.2	uc004ekz.2	uc004elb.2	uc004ele.2	uc004elf.2	uc010nos.2	uc011msa.1	uc003ffw.1	uc004ebo.2	uc004eog.1	uc004dye.1	uc004ecz.3	uc010nlz.2	uc004cyu.3	uc004cyv.3	uc004cpc.2	uc011mgx.1	uc004cpf.2	uc004cpg.2	uc010nde.2	uc004cqa.2	uc004cqb.2	uc004cpt.2	uc004cpu.2	uc001eci.2	uc004ecd.1	uc004dwy.2
Module 145	uc003fmh.2	uc003fnb.2	uc003fun.3	uc003fjw.2	uc003fjx.2	uc003fjy.2	uc003fne.2	uc003fnf.1	uc011brc.1	uc011bre.1	uc003fam.1	uc011btw.1	uc003fxn.3	uc003fxp.2	uc011bud.1	uc011bue.1	uc003fkt.2	uc003fku.2	uc003fnh.3	uc003fqs.2	uc003fqu.2	uc003fqv.2	uc003foa.2	uc003foe.2	uc003fkp.2	uc003fta.2	uc003fxg.3	uc011bum.1	uc003fmc.2	uc003fjz.2	uc003fka.2	uc003fxc.1	uc003fxd.1	uc011btz.1	uc003fkc.2	uc003fkd.2	uc003fke.2	uc003ftj.2	uc003fmd.2	uc003fme.2	uc003fwx.3	uc011btx.1	uc003foj.1	uc003fok.1	uc003lwf.1	uc003fup.2	uc003fqz.2	uc011bsc.1	uc003fre.1
Module 146	uc002wnp.2	uc002wim.2	uc002wjf.1	uc002wji.1	uc002wjs.1	uc002wjt.2	uc002wju.1	uc002wlm.2	uc002wln.2	uc002wed.3	uc002wee.2	uc010zre.1	uc002wdc.2	uc010zpj.1	uc002wls.2	uc002wmn.3	uc001mjp.2	uc002wdw.1	uc002wdx.1	uc010gax.1	uc002wgz.1	uc002whc.1	uc010zqa.1	uc002whz.2	uc002wgp.2	uc002wgq.2	uc002wgr.2	uc010zpz.1	uc002wjw.3	uc002wml.2	uc002wnu.1	uc002wgm.1	uc010zpy.1	uc002wfc.2	uc002wff.2	uc002wkb.2	uc002wkd.2	uc002wlq.2	uc002whk.2	uc002who.2	uc010zqd.1	uc002wia.1	uc002wib.1	uc002wfw.3	uc002wds.2	uc002wdv.2	uc002wmh.1	uc010gbo.1	uc002whw.2
Module 147	uc003lft.1	uc010jfl.2	uc003mec.1	uc003lcg.2	uc003mds.3	uc003lfb.1	uc003lcl.2	uc003ldh.2	uc003llc.3	uc003kpu.1	uc003kpv.1	uc003ldc.3	uc003ldd.3	uc003lcw.2	uc003lpf.1	uc003lpg.1	uc003kpx.1	uc003kur.2	uc003ltu.1	uc003lrk.3	uc003kyj.2	uc003ldf.2	uc011cyw.1	uc003lcy.1	uc010jew.1	uc003lvp.2	uc003lxe.1	uc003lxf.1	uc003mfr.3	uc010jdz.2	uc011cxw.1	uc003lqk.2	uc003kzm.2	uc003kzn.2	uc003kzo.1	uc011cxt.1	uc003kze.2	uc003lfa.2	uc011dec.1	uc011ded.1	uc003lxp.2	uc003lvk.2	uc003kxx.2	uc003kxy.1	uc003ldp.2	uc003loc.2	uc003lrx.2	uc003lry.2	uc011dch.1
Module 148	uc002bej.3	uc003ymn.2	uc001ijv.2	uc003cxq.1	uc002sel.3	uc001xdx.2	uc010ekq.2	uc001mem.1	uc001gcg.2	uc003iky.2	uc010ipg.1	uc011cid.1	uc002rik.3	uc001uge.1	uc003svn.3	uc003tal.1	uc002umk.2	uc002umm.2	uc003eds.2	uc001wzi.2	uc001wzk.2	uc003xkj.2	uc002ftz.3	uc002wjd.2	uc001bhg.1	uc001bhh.3	uc003veu.2	uc003vev.2	uc003vew.2	uc001ymy.3	uc003adj.2	uc010gvg.2	uc001syo.2	uc009zsf.2	uc001hxo.2	uc009xgc.2	uc010qeq.1	uc003ihe.3	uc003ihf.3	uc003ihg.3	uc011cha.1	uc003qgp.2	uc001fqj.1	uc001fqk.1	uc003pjz.2	uc003gzt.2	uc003zyv.2	uc001ffv.2	uc001ffw.2
Module 149	uc001ety.1	uc001etz.1	uc001evs.1	uc001irh.2	uc009xkg.2	uc001ggr.2	uc002kuy.2	uc010xbb.1	uc001ewo.2	uc001ewp.2	uc001evh.2	uc001ewd.2	uc001ewg.2	uc001ewr.2	uc001evj.2	uc001fly.1	uc001fmc.2	uc001fmd.3	uc009wrh.1	uc001eor.2	uc010ozs.1	uc004eek.1	uc001evy.2	uc001evz.2	uc001ewy.2	uc001emn.3	uc001emo.2	uc010oyh.1	uc001exr.2	uc001exs.2	uc001exu.2	uc009wmq.1	uc001exi.2	uc010pcu.1	uc009xuj.2	uc001eyd.1	uc010pdb.1	uc001ewh.1	uc001ewi.1	uc001exx.2	uc001eya.2	uc009wmt.2	uc010pcy.1	uc001evu.2	uc009wmf.2	uc001eyo.2	uc001euq.2	uc001eur.2	uc001eza.3
Module 150	uc004evg.2	uc011msz.1	uc004dtz.2	uc004eem.2	uc004dvl.2	uc004eie.3	uc004eif.3	uc004ehz.1	uc004eia.1	uc004ejg.2	uc004ejh.2	uc004ekb.2	uc004ejv.3	uc004dyj.1	uc011mpn.1	uc004evd.3	uc004eve.3	uc004duh.1	uc004dui.3	uc004ejm.2	uc004dsl.1	uc004dsm.1	uc004dut.3	uc004dtl.1	uc004ecm.1	uc004ekh.2	uc004eki.2	uc004ekj.1	uc004efw.3	uc004efx.3	uc010nmz.2	uc004eay.3	uc004bne.3	uc004eej.1	uc004een.2	uc001oba.1	uc004dyr.1	uc004ejx.2	uc004ejy.2	uc004eol.2	uc004eom.2	uc004eon.1	uc004egq.2	uc004egr.2	uc004egs.2	uc004egt.2	uc004egu.2	uc004egv.2	uc004ega.1
Module 151	uc003whz.1	uc003wia.1	uc002juz.3	uc002jva.3	uc001wrq.2	uc004fjl.1	uc011mzf.1	uc010uva.1	uc003aao.2	uc003aap.2	uc003aaq.2	uc002kdx.1	uc002uje.2	uc001fpr.2	uc002vwd.2	uc002kdg.2	uc003kgy.1	uc001geb.1	uc011amr.1	uc001amy.2	uc001vsx.2	uc002sxi.3	uc001jaq.1	uc003aan.1	uc003aas.1	uc003aau.1	uc002fcx.2	uc009xfp.2	uc001amx.2	uc003xas.2	uc003xat.2	uc001fuz.2	uc001fva.2	uc004ckh.1	uc004bqi.2	uc002top.2	uc002tot.2	uc001yve.2	uc010bvx.2	uc001fnr.2	uc004cke.2	uc004ckf.2	uc002kdf.2	uc002wwa.2	uc004bgz.2	uc004bha.2	uc001lpl.1	uc001lpr.1	uc004awc.2
Module 152	uc002kwy.3	uc002kwz.3	uc010siy.1	uc001imm.2	uc001imn.2	uc001imo.3	uc002kug.2	uc001sto.2	uc001svb.1	uc001txi.1	uc001svv.2	uc009zro.2	uc009zrp.2	uc002ymd.2	uc002yme.2	uc003xks.2	uc009zrk.2	uc010dbj.2	uc001svx.2	uc002kvw.2	uc002kxc.3	uc002xif.3	uc002xij.3	uc003xkx.2	uc001ima.2	uc001imb.2	uc001imc.2	uc010stc.1	uc010std.1	uc009zrg.2	uc001suf.2	uc001imp.2	uc001svm.2	uc001suc.2	uc010stg.1	uc010sti.1	uc002kxg.2	uc002kxh.2	uc001imi.2	uc001imj.2	uc001imk.2	uc010qbs.1	uc002kvn.2	uc010dlz.1	uc010xbg.1	uc010xbi.1	uc002kvu.3	uc001swv.2	uc001swq.2
Module 153	uc002lxb.1	uc001bmd.3	uc001omr.2	uc001oms.2	uc001rvo.2	uc002ycw.1	uc003own.2	uc003owo.2	uc001iic.2	uc001hcq.2	uc001sup.2	uc001xnf.2	uc001cgx.2	uc003foz.2	uc001hkw.1	uc001ezu.1	uc003mtp.2	uc010mbu.2	uc002yph.2	uc003wly.2	uc011kvu.1	uc001hqh.2	uc010pvo.1	uc001sbf.1	uc001sbg.2	uc009zmo.2	uc001sbd.2	uc002mqk.3	uc010dxu.2	uc003hag.3	uc001iib.2	uc001exk.2	uc001hau.2	uc009xbb.1	uc001fxo.2	uc010pjy.1	uc003eln.1	uc002hul.3	uc004bhy.1	uc011lxh.1	uc003ire.2	uc003irf.2	uc001fnm.2	uc009wrq.2	uc001rxk.1	uc002xya.2	uc010zzi.1	uc009wrw.2	uc003oyv.2
Module 154	uc003gac.2	uc002jig.2	uc002jvb.3	uc004azg.2	uc003fdx.2	uc010rsr.1	uc001rrv.2	uc011dik.1	uc001vra.2	uc002ile.3	uc002ilf.3	uc010wnf.1	uc001irc.2	uc003juk.1	uc011cqx.1	uc002vqa.2	uc002vqc.2	uc011mal.1	uc002iky.2	uc002ila.2	uc002zzc.3	uc004bpn.2	uc001iun.2	uc010dan.2	uc003ntn.3	uc002jsk.1	uc002jsl.2	uc002jsm.2	uc002kfi.3	uc010dgd.1	uc010wrv.1	uc003lzz.1	uc003jsf.3	uc003jsb.2	uc002jhh.2	uc003oue.1	uc002iya.2	uc002iyb.2	uc011dvt.1	uc002hva.2	uc002ird.2	uc002ire.2	uc002irf.2	uc010wmv.1	uc002ipd.2	uc002ipf.2	uc002jsg.3	uc003kph.1	uc001rtk.2
Module 155	uc001xui.2	uc001ypd.2	uc001yac.3	uc010twl.1	uc001ybp.2	uc001ybr.2	uc001xyi.1	uc001xux.2	uc001ygg.3	uc001yah.1	uc001ycj.2	uc001ydw.2	uc010avh.1	uc001ygs.2	uc001xxn.3	uc001xxo.3	uc001xvt.2	uc010tvx.1	uc001yaz.1	uc001xvf.1	uc001ynm.1	uc001ynn.1	uc001yno.2	uc001ynq.1	uc010tye.1	uc010tyf.1	uc001xmk.2	uc001xmm.2	uc001ymx.3	uc001ybj.2	uc001yci.2	uc001yfq.2	uc001yfr.2	uc010are.1	uc001yof.1	uc010awv.1	uc001xwv.3	uc001xys.2	uc010tvv.1	uc001xzm.2	uc001xwq.2	uc010awl.2	uc010auf.1	uc001xyp.2	uc001xxj.2	uc001yhk.1	uc001yhl.1	uc001yhn.2	uc001xww.2
Module 156	uc003utd.2	uc003vay.1	uc003vbb.1	uc010lis.1	uc003vej.2	uc011klz.1	uc011kma.1	uc003vgo.1	uc003vil.2	uc011ktb.1	uc011khz.1	uc003vjd.2	uc003vss.2	uc011kpy.1	uc003vjf.2	uc003vfn.2	uc001awt.2	uc003veg.2	uc011klx.1	uc003wbt.2	uc003wbu.2	uc003wbv.2	uc010lot.1	uc011kst.1	uc003wdp.1	uc003ura.2	uc003vjx.2	uc011klv.1	uc010ljr.1	uc003vjj.1	uc003vvv.3	uc003vjg.2	uc011khs.1	uc011kgo.1	uc003vbk.1	uc003vbl.2	uc003vbm.2	uc011klm.1	uc003vfj.1	uc003unu.2	uc003unv.2	uc003vlo.2	uc003vvn.2	uc003vho.2	uc011kmx.1	uc003vfm.2	uc011kmr.1	uc003vjk.2	uc010lkj.2
Module 157	uc010tpo.1	uc002gmt.2	uc002gmv.2	uc010vvg.1	uc003sxm.1	uc002lze.2	uc001sbi.2	uc010snu.1	uc010snv.1	uc003mni.1	uc003mnj.1	uc003mnk.1	uc003mnl.1	uc010jls.2	uc011dhk.1	uc011dhl.1	uc004dxw.2	uc003cvt.2	uc002szo.3	uc002gqb.3	uc010vwi.1	uc002wsd.2	uc003cvx.2	uc004fkn.1	uc004fkp.1	uc004fkr.1	uc001bhk.2	uc001bhn.1	uc002pnz.2	uc002poa.2	uc001amd.2	uc001ame.2	uc002apv.2	uc002apw.2	uc010ujq.1	uc001doz.2	uc001dpb.2	uc001ttv.2	uc009zwd.1	uc001txp.2	uc001txq.2	uc003xsn.2	uc001jzp.2	uc002cnm.2	uc002cnn.2	uc002cno.2	uc004ear.2	uc011mqb.1	uc003plb.3
Module 158	uc002kcy.2	uc002drc.2	uc002jzs.1	uc002jzt.1	uc002kex.2	uc002key.2	uc002kao.1	uc002jtk.3	uc002jeo.1	uc002kdy.2	uc010dik.1	uc002jqg.3	uc010dgt.2	uc002jjf.1	uc002keh.2	uc010dim.1	uc002jbx.2	uc002jby.2	uc002jvq.2	uc002jwu.1	uc002jwv.2	uc002jww.2	uc002jqs.2	uc002jqu.2	uc010wrz.1	uc010wvn.1	uc010wvp.1	uc002kar.2	uc002kau.3	uc002jnh.1	uc002jvp.1	uc002jcc.2	uc010ddy.2	uc002jrd.1	uc010dgw.1	uc002kdh.2	uc002jpc.1	uc002jsv.2	uc002jxy.2	uc002jxz.3	uc010wue.1	uc002jns.3	uc002jzy.1	uc002jsd.1	uc002kgd.2	uc002jrn.3	uc002jvz.1	uc002jwc.1	uc010wsn.1
Module 159	uc011kov.1	uc004bip.3	uc001mkt.2	uc003wyl.2	uc003wyn.2	uc010ltb.1	uc001rca.2	uc004enu.2	uc004ejo.2	uc011mrv.1	uc002ksb.2	uc003wwp.2	uc003wsi.2	uc003xfx.1	uc003xfy.1	uc003xfz.1	uc010ymt.1	uc010ysp.1	uc010ynv.1	uc003xfu.2	uc001jjb.2	uc010qhi.1	uc001jep.3	uc009xni.2	uc010qfj.1	uc010qfk.1	uc003wvh.3	uc003wvi.3	uc003wvl.3	uc010lse.2	uc010ssr.1	uc002rdw.1	uc003wyq.2	uc003wyr.2	uc003xaq.1	uc003xar.1	uc004euq.2	uc003ftn.2	uc003xfp.1	uc003xga.1	uc003xgb.1	uc001fzd.2	uc001fze.2	uc003www.2	uc010rry.1	uc003wxk.2	uc003yps.1	uc003wtk.1	uc002xsc.2
Module 160	uc010bsk.1	uc004dao.2	uc010ocu.1	uc010rsv.1	uc003nvp.3	uc001kqz.3	uc001kra.3	uc001bgv.2	uc001fpu.2	uc001fpv.2	uc011bom.1	uc002zze.3	uc002zzf.3	uc010gug.2	uc010guh.2	uc011ajl.1	uc001dfa.2	uc001dfb.2	uc001dfc.2	uc010oqp.1	uc011dmc.1	uc010oec.1	uc010ezb.2	uc002tov.2	uc003mmk.3	uc003mml.3	uc011dhd.1	uc001hjr.3	uc010iww.2	uc003pmi.2	uc010ihd.1	uc001urz.2	uc003ufu.2	uc001lpm.1	uc001lpo.1	uc010tqi.1	uc001kwd.2	uc002ini.1	uc002inj.1	uc010dbe.1	uc001rxe.3	uc002amx.2	uc010tog.1	uc001olr.1	uc011duq.1	uc010rbk.1	uc010oxf.1	uc001klp.2	uc003ufc.3
Module 161	uc004cpd.1	uc011mgy.1	uc001oki.1	uc010tnp.1	uc004flg.1	uc001hun.1	uc003bss.2	uc001ois.2	uc011mzo.1	uc002dwq.2	uc001hsj.2	uc009wou.2	uc004fcw.3	uc010nsw.1	uc011mxl.1	uc004feb.2	uc010sdf.1	uc011mzg.1	uc004cpv.2	uc004cpw.2	uc003tux.2	uc001iav.2	uc001fxw.2	uc001fxx.1	uc009xfa.2	uc001fyl.2	uc011mha.1	uc001hps.1	uc010zpl.1	uc010ncx.1	uc010pzp.1	uc010byq.1	uc003brf.1	uc003brj.1	uc003brk.2	uc003bsw.1	uc003cbf.2	uc001gvx.2	uc003fvt.1	uc003btf.3	uc003btg.2	uc003btj.3	uc011atj.1	uc002dwl.2	uc001iez.1	uc001ifa.1	uc001ifb.1	uc001ifc.1	uc001ife.1
Module 162	uc001vmd.3	uc001vme.2	uc010afj.2	uc003zrn.2	uc003zrq.2	uc003zrr.2	uc003zrt.2	uc003zru.2	uc003zrv.2	uc001mkx.2	uc001upp.2	uc001jsb.1	uc003sju.2	uc010edg.2	uc001jrx.3	uc001jsi.3	uc010qjr.1	uc011aeb.1	uc010zyt.1	uc010tsp.1	uc003pbc.2	uc010ami.2	uc001waa.2	uc002bdg.2	uc003cur.2	uc003hqn.1	uc010bxk.2	uc003gdd.2	uc001itx.3	uc010hzp.2	uc001cnl.2	uc010owo.1	uc011kld.1	uc010bbe.2	uc002cgk.1	uc001mgb.2	uc001mgc.2	uc001mgf.3	uc010xdg.1	uc002pjp.1	uc003fuv.2	uc001hdm.2	uc001hdq.2	uc001hih.2	uc001hij.2	uc002pmx.2	uc010zuy.1	uc003tix.2	uc001flh.2
Module 163	uc002cyj.2	uc002cym.2	uc002cyn.2	uc002cxl.2	uc010uxs.1	uc002sab.2	uc002sac.2	uc002sae.1	uc002saf.1	uc010ypj.1	uc002cwv.2	uc002cww.2	uc002fzl.3	uc009vuz.1	uc010oib.1	uc002fzk.1	uc004enz.1	uc002cwe.2	uc002cwh.3	uc001soo.1	uc002cwk.2	uc002cwl.2	uc002cwx.2	uc002cyo.2	uc002cyp.2	uc002cxx.3	uc002cxz.1	uc002cya.2	uc010uxv.1	uc002cwq.3	uc002cwr.3	uc002cxa.2	uc010btx.2	uc002cyg.2	uc002cwm.2	uc002cwn.2	uc002cwo.2	uc002cwp.2	uc003mwt.2	uc003mwu.2	uc002cxe.2	uc002cxf.1	uc010uxg.1	uc002cwd.2	uc003exv.2	uc010ssf.1	uc002cyb.2	uc010uxw.1	uc001sfv.1
Module 164	uc003djs.3	uc003djt.3	uc004bis.3	uc001ncu.1	uc003wig.3	uc011kvc.1	uc002mdt.2	uc002mdu.2	uc001tdd.2	uc001inb.1	uc004bkx.1	uc001ibe.2	uc010pyo.1	uc010pyp.1	uc003bdz.1	uc001bur.3	uc002rya.2	uc010isl.2	uc011cla.1	uc002vkk.2	uc002vkm.2	uc011lyi.1	uc009yjv.1	uc003ifm.2	uc011cgr.1	uc002uzi.1	uc003fyq.3	uc001fxr.2	uc003flr.2	uc010hxk.1	uc003fbb.2	uc001ajc.3	uc001llg.2	uc001lli.2	uc001llk.3	uc010quv.1	uc011cin.1	uc010jik.2	uc001ajb.1	uc009vld.2	uc002mde.2	uc002tks.3	uc010rbn.1	uc003kyt.2	uc003kyy.2	uc003kza.2	uc002adp.2	uc003imy.2	uc003imw.1
Module 165	uc010pne.1	uc001kfq.2	uc003fem.3	uc002wmu.1	uc010sfy.1	uc010sfz.1	uc010sga.1	uc001qsk.2	uc001qsl.2	uc009zfs.2	uc003xce.2	uc011kzl.1	uc003smv.2	uc001nlm.3	uc003mgz.1	uc010tis.1	uc001blf.2	uc010qme.1	uc001kfr.2	uc009xtp.2	uc003jmt.2	uc010fiy.2	uc002ysz.2	uc003pvv.2	uc010rcb.1	uc003egp.2	uc003egs.2	uc010hrr.2	uc011bjv.1	uc011bjw.1	uc001syg.1	uc003xby.2	uc003xbz.2	uc003xca.2	uc003xcd.1	uc003dyd.2	uc003dyg.2	uc003dyj.2	uc004eqd.2	uc004eqe.2	uc011mti.1	uc011mtk.1	uc003emw.2	uc003emx.2	uc011blb.1	uc004cbb.2	uc001iok.2	uc003dji.1	uc003xbw.3
Module 166	uc003nhq.2	uc003lsb.2	uc003lsc.2	uc003lsd.2	uc003lsf.1	uc002dag.2	uc002dai.3	uc002daj.3	uc002dak.3	uc011dnk.1	uc003ocm.2	uc011dqm.1	uc003ocj.1	uc003ocl.1	uc010jud.1	uc010jue.1	uc010juf.1	uc011dql.1	uc003ocr.2	uc010jui.2	uc010juj.2	uc003oca.2	uc003ocs.1	uc003oct.1	uc010juk.2	uc003ocu.1	uc011dqq.1	uc003obr.2	uc003obt.1	uc003obx.2	uc003obw.2	uc010juc.1	uc011dqd.1	uc011dqe.1	uc003obh.2	uc003obi.2	uc003obp.3	uc003obk.3	uc003obm.1	uc003obo.1	uc002ekk.1	uc002ekq.1	uc003bep.2	uc001exv.1	uc001exw.1	uc011dqf.1	uc001yhe.1	uc001yhf.1	uc001yhh.1
Module 167	uc002vhk.2	uc002vhl.2	uc002vpc.2	uc002vpe.2	uc002vza.1	uc002wbv.2	uc002vkf.1	uc002vju.3	uc002vzk.1	uc002vwh.2	uc002vny.2	uc002wce.1	uc002vzh.2	uc002wbi.1	uc002vth.3	uc002waz.2	uc002wba.2	uc010fzn.1	uc002wcc.1	uc002vvz.1	uc002vwb.2	uc010zoj.1	uc010zok.1	uc002vru.2	uc002vyn.2	uc002vyp.2	uc002waq.2	uc010zon.1	uc002wat.1	uc002vrn.1	uc002vwz.1	uc002voi.2	uc002vxp.3	uc010fyv.2	uc002wbc.2	uc002wbd.2	uc002wbg.2	uc002wbn.2	uc002wbp.2	uc010zos.1	uc010zot.1	uc002wbt.2	uc002vyf.2	uc002vpy.1	uc002vul.2	uc002vun.2	uc010zmr.1	uc010zms.1	uc010zmt.1
Module 168	uc003nqk.2	uc003nql.2	uc003oae.2	uc003nvb.3	uc003nvc.3	uc003nve.2	uc003nvf.3	uc003nvg.3	uc003nvj.1	uc011dnw.1	uc011dnx.1	uc003nvn.2	uc003nvo.3	uc003nvm.1	uc003nwq.2	uc003nqz.2	uc003nxw.1	uc003nxy.1	uc003nxz.1	uc011don.1	uc003nqh.2	uc011dmj.1	uc010jyv.2	uc003npx.2	uc003npy.2	uc003olp.2	uc003nrf.3	uc003nrg.3	uc011dmp.1	uc003nub.2	uc003ojl.2	uc003oav.1	uc003nkz.2	uc003nzy.1	uc003nqi.1	uc003odk.2	uc003odl.2	uc003odb.2	uc011dqr.1	uc003nyn.1	uc003odf.2	uc003odg.2	uc003oku.3	uc011dvh.1	uc003npz.2	uc003nrl.2	uc011dmq.1	uc003nxe.2	uc003nxf.1
Module 169	uc001gqv.1	uc003mch.2	uc003mkk.2	uc003mae.3	uc010jjj.2	uc011dgh.1	uc003mlx.2	uc003vpr.2	uc003let.2	uc010jfg.1	uc003gzf.2	uc003mej.3	uc001gra.2	uc003mbl.1	uc003mbn.1	uc011dey.1	uc001iyz.1	uc001gpc.1	uc001gpd.1	uc003kva.2	uc003yuv.2	uc003yuw.2	uc003ymb.2	uc003mkm.2	uc003mls.3	uc003mlt.3	uc003mmh.3	uc010jlh.2	uc003mft.3	uc001dcq.2	uc003lma.2	uc003mek.1	uc011dfo.1	uc003mka.1	uc003mkc.1	uc003mda.2	uc003kuy.2	uc003kuz.2	uc001gml.2	uc003mli.2	uc002gui.1	uc003mne.1	uc003xzw.2	uc003mbp.1	uc003mfc.1	uc003mmn.3	uc011dhf.1	uc003mfi.2	uc003mjj.2
Module 170	uc011bks.1	uc010wsq.1	uc001hno.2	uc010pus.1	uc001omz.2	uc001ona.2	uc001onb.2	uc010rpy.1	uc010zic.1	uc002wax.2	uc003lll.2	uc003llm.2	uc003lln.2	uc011dbe.1	uc001ivx.1	uc002dnc.2	uc011dpg.1	uc002xdf.2	uc003tlh.2	uc002dki.2	uc003ywf.2	uc002prt.1	uc002pru.1	uc001iru.3	uc001irv.1	uc001irx.2	uc001isa.1	uc010qcy.1	uc002djb.2	uc001iuo.1	uc001iup.2	uc010ioi.1	uc010qej.1	uc001kun.2	uc009xkj.1	uc002xdq.2	uc002dkp.2	uc010vbu.1	uc009wwz.1	uc002kgb.1	uc003chl.2	uc001izc.2	uc001izd.1	uc009xmc.2	uc010qeu.1	uc001ize.1	uc001izg.2	uc001izk.2	uc001izm.2
Module 171	uc003eju.2	uc002cte.3	uc010bta.1	uc002cqr.2	uc002cke.3	uc002ckf.3	uc002ckg.3	uc010brf.2	uc002clu.2	uc002che.1	uc002dpf.3	uc010brw.1	uc002cga.1	uc002cgb.1	uc002cgd.1	uc002cge.1	uc010bqq.1	uc002cmi.1	uc002cmj.1	uc002cml.2	uc010uvl.1	uc002cjz.1	uc002cjp.2	uc002cjq.2	uc002chm.2	uc002chp.2	uc002ciq.2	uc010bqy.2	uc010uum.1	uc002cka.2	uc002chg.2	uc002cms.2	uc010uvm.1	uc002crk.2	uc002ciu.2	uc002dfx.2	uc002cvs.2	uc002coq.2	uc002cle.1	uc002clh.1	uc002clo.2	uc002clq.2	uc002cih.1	uc002cii.1	uc002cij.1	uc002cik.1	uc002cil.1	uc002cim.1	uc002cin.1
Module 172	uc001pmb.2	uc010rwn.1	uc003oer.2	uc003oes.2	uc003oeu.2	uc010jvb.2	uc010zsw.1	uc001rjf.1	uc002tju.2	uc002tjv.2	uc001ybt.1	uc010zjj.1	uc010pcn.1	uc011lga.1	uc001kdl.1	uc010ito.2	uc011ayj.1	uc003fxb.1	uc002rap.2	uc001fcs.3	uc010pdz.1	uc010pea.1	uc003jdv.2	uc004czg.3	uc004czh.3	uc011mjc.1	uc011mjd.1	uc002atx.1	uc001plw.1	uc010rwk.1	uc001obz.2	uc003ica.1	uc001fdt.1	uc001fdu.1	uc010yqe.1	uc010ptu.1	uc001unu.2	uc001unv.2	uc011lhr.1	uc001fcz.2	uc010oab.1	uc001nwb.2	uc001nwd.2	uc001nvr.2	uc002brb.2	uc003mnd.1	uc011dnb.1	uc003ypu.1	uc011lig.1
Module 173	uc001tza.3	uc002uye.2	uc003qok.1	uc003qol.2	uc001rsk.1	uc001rsl.1	uc010sly.1	uc010slz.1	uc001yrd.1	uc001yre.1	uc001yrg.2	uc001yrh.1	uc010tyr.1	uc001pck.3	uc001pcm.3	uc001gex.2	uc010qio.1	uc001rpq.2	uc001twj.2	uc001twk.2	uc003fhx.2	uc001yqc.2	uc001ypb.2	uc001ypc.2	uc010awz.1	uc001yqf.2	uc001yqg.2	uc001yqh.2	uc010axf.2	uc003hyt.1	uc003hyv.1	uc010ima.1	uc011cfj.1	uc011cfk.1	uc004boo.1	uc001tcm.2	uc010szz.1	uc001tzr.2	uc003qoi.2	uc011eeq.1	uc001ugm.3	uc001ugn.3	uc010tbd.1	uc003vtb.2	uc004eqi.2	uc001ryc.1	uc001ryd.1	uc001rye.1	uc001brn.1
Module 174	uc003dmg.2	uc011bfo.1	uc001bbc.2	uc003tfh.3	uc003gxk.1	uc003gxl.1	uc001qba.1	uc003dpm.1	uc001uvf.2	uc010teh.1	uc002lkl.2	uc010ipf.1	uc001teo.1	uc001diq.3	uc003bim.3	uc010sbu.1	uc001xvr.2	uc010atd.2	uc001wzc.2	uc001wze.2	uc001wzg.2	uc001xlb.1	uc010aqu.1	uc001ika.2	uc004ejl.2	uc001bbd.2	uc003dil.2	uc004caa.1	uc001hxi.2	uc001hxj.2	uc002luv.2	uc010ndh.2	uc001mfi.2	uc010rba.1	uc003ljo.1	uc004ajz.2	uc003fcu.1	uc003bdt.1	uc004ert.2	uc004eru.2	uc004erw.2	uc001uqm.1	uc003lsn.2	uc002lfw.3	uc002cmd.2	uc004bjj.3	uc010mvf.2	uc003wka.2	uc003wkb.2
Module 175	uc003hbo.2	uc011cfx.1	uc011ehb.1	uc011cpr.1	uc003qie.2	uc003dso.2	uc001ixz.2	uc011chc.1	uc003gtn.2	uc010ifi.2	uc011byg.1	uc011byh.1	uc001zya.2	uc001zyf.2	uc011lpl.1	uc003gww.3	uc010ifz.1	uc011bza.1	uc010ikc.2	uc002smn.1	uc003gth.3	uc003gtp.2	uc003gtq.2	uc011cgu.1	uc003gjg.1	uc001uxe.2	uc001rnd.2	uc001jui.2	uc003ilb.2	uc003gsb.1	uc010ifc.2	uc011che.1	uc011chg.1	uc011cps.1	uc011cpu.1	uc011cpv.1	uc001sfg.1	uc003dsy.2	uc003dsz.2	uc003dtc.2	uc010hpd.2	uc003gsg.3	uc001six.2	uc003gtb.2	uc011byf.1	uc003guq.3	uc010ifn.2	uc001iku.3	uc010zsk.1
Module 176	uc002sdq.2	uc002rxg.1	uc002rqq.2	uc010ezu.2	uc002rep.2	uc002rqa.3	uc010ezz.2	uc002rpz.2	uc001nlh.1	uc001nlt.3	uc002rrf.2	uc002rnu.2	uc010eyl.1	uc010ykz.1	uc002rpa.1	uc002rwe.2	uc002rwf.2	uc002sfu.2	uc002rnj.2	uc002rnl.2	uc002rvk.2	uc002rvy.1	uc002rwc.2	uc002rwd.3	uc010yoi.1	uc002ryn.2	uc002ryo.2	uc002sai.2	uc002rzf.2	uc002rtt.2	uc002sei.1	uc002ruf.2	uc010fax.2	uc002rut.2	uc002rqd.2	uc002rgv.2	uc002roe.1	uc002rog.1	uc002roh.1	uc002rzc.2	uc002rzd.2	uc002rvg.2	uc002roc.2	uc002rus.2	uc002rsx.3	uc002rom.2	uc002rvm.2	uc002sbe.2	uc002scp.2
Module 177	uc002thi.2	uc002uao.2	uc002uap.2	uc003qgx.1	uc002uzf.3	uc001joo.2	uc002tlj.2	uc002tub.1	uc004bkf.2	uc003epr.2	uc004bla.1	uc004blb.1	uc001ndi.1	uc002tna.2	uc002tng.1	uc010yyv.1	uc001gpr.2	uc010zbt.1	uc010dwe.2	uc001bgs.3	uc001iaz.1	uc001iba.1	uc001ibb.1	uc002vaz.3	uc002syx.2	uc002twm.3	uc002uzt.3	uc002vcz.2	uc002tzt.1	uc002tzw.2	uc002tzx.2	uc002uaa.2	uc002vcl.2	uc010yxn.1	uc001gee.2	uc010zcd.1	uc002tem.3	uc002dmh.2	uc010ywi.1	uc010ywk.1	uc010fjp.2	uc002mcd.2	uc002mce.3	uc002mcf.2	uc002mcg.2	uc011bbd.1	uc001art.2	uc002ugq.2	uc002tmj.1
Module 178	uc002fga.2	uc001ctk.2	uc002ksg.1	uc010kvr.1	uc003yqc.1	uc003yqd.2	uc003ctc.2	uc003hzd.2	uc003zen.2	uc003ypl.2	uc003ypm.2	uc003yte.2	uc003ynd.2	uc003yst.2	uc003yrz.1	uc003yqv.2	uc001boj.2	uc002pfp.2	uc003ylh.2	uc003ipk.3	uc010mfe.2	uc003yrt.2	uc011lir.1	uc002szy.2	uc003yoj.2	uc003ypa.2	uc001fkz.2	uc003yrg.3	uc001czv.2	uc001czx.2	uc003yrv.2	uc003yrw.2	uc003ymf.2	uc003ymk.2	uc011lht.1	uc003dcf.1	uc011lja.1	uc003yrc.2	uc003zeb.2	uc011mjk.1	uc010mdb.1	uc003grh.2	uc003yrd.2	uc003yrf.2	uc010mdl.2	uc003yra.3	uc002mbp.2	uc003yqn.1	uc011lij.1
Module 179	uc003zch.2	uc003zbr.1	uc003zbf.2	uc010mfs.2	uc003zfc.3	uc011lkg.1	uc003yww.1	uc011ljy.1	uc003zem.2	uc003zcj.2	uc003zay.2	uc003zaz.3	uc003zcv.2	uc003zbv.3	uc003yyu.2	uc003yyv.2	uc011lki.1	uc003zau.2	uc003zca.2	uc003zcb.2	uc003yxx.2	uc003zax.2	uc003zcc.1	uc003zce.1	uc003zcf.1	uc003zan.1	uc003zao.1	uc003yyg.2	uc003zbt.3	uc003zbu.3	uc003zbc.1	uc003zdr.1	uc011llg.1	uc003zdf.2	uc003yzs.2	uc003yzt.2	uc003yyy.2	uc003zdj.2	uc003zec.2	uc010mgc.2	uc003yzn.1	uc003zba.2	uc003zbb.2	uc003yyx.1	uc003yvj.2	uc003yzb.2	uc003zcr.1	uc003zct.1	uc003yyd.2
Module 180	uc004eoo.2	uc004eop.2	uc001wyd.3	uc010yzf.1	uc003tir.2	uc010kxv.2	uc002xfo.2	uc004amu.1	uc010mpv.1	uc002jxn.3	uc001bfp.2	uc003jsi.3	uc003ypx.2	uc003ypz.2	uc001bya.2	uc002czo.3	uc010uym.1	uc001kpm.1	uc003ebw.2	uc002tbq.2	uc002tbr.2	uc009vog.1	uc001gib.2	uc002enk.2	uc001ilk.2	uc003nah.1	uc011dir.1	uc011kkw.1	uc001lmp.2	uc002trb.2	uc001wyt.2	uc001wyu.2	uc001wmr.2	uc001wms.2	uc001rsn.2	uc002ymt.2	uc010ygc.1	uc003mvm.3	uc003mvo.3	uc004dyo.2	uc010zvi.1	uc002edd.2	uc002ede.2	uc003viz.2	uc001mtm.1	uc004equ.2	uc003uqq.1	uc002ecy.2	uc003xxx.2
Module 181	uc001nei.2	uc009ylj.2	uc002msg.3	uc002msh.3	uc002msi.3	uc002msj.3	uc010dye.1	uc010qva.1	uc004biq.3	uc003bmz.3	uc003bnb.3	uc003bnc.3	uc003bnd.3	uc010xxe.1	uc002xqh.2	uc002xqi.2	uc002xqj.3	uc002xqk.3	uc010zxi.1	uc002jxo.2	uc002jxp.2	uc002jxq.2	uc002nnd.2	uc010xrc.1	uc002igp.1	uc002igq.1	uc002igr.1	uc003bve.1	uc009vrx.2	uc002slx.2	uc003gax.2	uc003gba.2	uc003tmf.2	uc010xfi.1	uc001wte.3	uc001wtf.3	uc001wtg.3	uc002paj.1	uc001otv.2	uc010zlo.1	uc004cee.2	uc004cef.2	uc003qsf.3	uc003qsh.2	uc003qsi.1	uc003qsj.2	uc003oqu.1	uc003nui.2	uc010mvl.1
Module 182	uc002jye.1	uc002jyg.1	uc001rac.2	uc002uxj.1	uc010ftb.1	uc002uxq.1	uc002uxr.1	uc010wtv.1	uc010wtw.1	uc002vlf.1	uc001qzz.2	uc003ong.2	uc010jwp.1	uc001dmt.2	uc001dmu.2	uc010oss.1	uc010jro.2	uc002dft.2	uc001hbc.2	uc004aye.1	uc002awm.2	uc002awo.2	uc002awq.2	uc002awt.2	uc002awv.2	uc002aww.1	uc002awy.2	uc003lrb.1	uc003lrc.2	uc003lrd.2	uc002jfp.1	uc002jrp.1	uc002jrq.1	uc002jrr.1	uc002jrs.1	uc010wtf.1	uc002taz.1	uc002jyh.1	uc010dhw.1	uc010dhx.1	uc002vgy.1	uc003mug.2	uc002hzj.1	uc010cye.1	uc002xzm.2	uc002thm.2	uc002jud.2	uc002juf.2	uc004ayh.1
Module 183	uc003zxm.1	uc011loz.1	uc003zuj.2	uc003zul.2	uc011lok.1	uc011lol.1	uc003zmd.2	uc010mkx.1	uc003znq.2	uc011lnc.1	uc011lnd.1	uc003zwa.1	uc003zwb.1	uc011lot.1	uc003znk.2	uc003zgl.1	uc003zgm.2	uc003zgn.1	uc003zgt.1	uc010mgx.1	uc010mgy.1	uc003zkh.2	uc003zua.3	uc004aar.1	uc003zzn.2	uc010mll.2	uc011lpn.1	uc011lpp.1	uc011lnk.1	uc003fft.2	uc003ffu.2	uc003ffv.2	uc011bpm.1	uc003zsq.2	uc003fex.2	uc003fey.2	uc003fez.2	uc003fgl.2	uc003zwd.2	uc003zwf.2	uc003zqe.2	uc003fhb.3	uc003fgg.2	uc003fgh.2	uc011bps.1	uc003zlu.2	uc003zxa.2	uc003zvy.2	uc003zvz.2
Module 184	uc003kcu.1	uc003khr.2	uc003kcq.1	uc003kcr.1	uc003kcs.1	uc003jtz.3	uc003jua.3	uc010iwu.1	uc003jvw.2	uc003jvx.1	uc003kiy.1	uc003kiz.1	uc003kja.2	uc003kjb.2	uc003jvs.3	uc003kjo.2	uc003kir.2	uc003jta.2	uc011csn.1	uc003jwx.3	uc003jwy.3	uc003kde.2	uc003kdf.3	uc010izh.2	uc011csd.1	uc003jvq.2	uc003jsp.3	uc003kdk.1	uc003kga.2	uc003keg.3	uc003kef.2	uc010izq.2	uc003jwp.2	uc003jtk.2	uc003jvg.2	uc003jvj.2	uc003jvk.2	uc003jyg.2	uc003kak.2	uc003khn.2	uc003kho.2	uc003khp.2	uc010jar.2	uc003jwa.2	uc003jwc.1	uc003jwe.1	uc003kfh.1	uc003kfi.1	uc003khi.2
Module 185	uc001osw.1	uc009yth.2	uc001och.3	uc010rnu.1	uc003foh.2	uc009yrt.1	uc001oog.3	uc009ysj.2	uc002axs.2	uc001nrc.3	uc001ofy.3	uc001ofz.2	uc001ogm.1	uc001orz.1	uc001osa.1	uc001osb.1	uc001osd.1	uc001orx.1	uc001ory.1	uc001nua.2	uc002xzs.1	uc010tif.1	uc001nud.2	uc002vxr.1	uc009ysg.2	uc001oej.2	uc001zjk.2	uc001ntq.1	uc001ooc.2	uc009ysi.1	uc001ofw.3	uc001lrd.2	uc010oky.1	uc001ole.2	uc001olf.2	uc001nxo.2	uc001obb.1	uc001obe.1	uc001ohs.2	uc001oht.2	uc001ohv.2	uc010rpb.1	uc001nvq.2	uc001oct.2	uc001ocu.2	uc001ocv.2	uc010rny.1	uc001nuz.2	uc001ocw.2
Module 186	uc002rei.3	uc002rqs.2	uc003omv.2	uc003dhy.2	uc002krv.2	uc010zwa.1	uc002rrd.3	uc010ykn.1	uc002bay.1	uc002baz.2	uc002sdz.1	uc002sjb.1	uc002rct.2	uc003ncw.2	uc002sww.2	uc003juw.2	uc003jux.2	uc002sdu.2	uc002sdv.2	uc002sdw.1	uc010yqh.1	uc010yqi.1	uc003ptj.2	uc002lsd.2	uc009ylw.2	uc010oew.1	uc002tsi.3	uc003sqv.1	uc002rdq.1	uc002tac.2	uc001tfa.1	uc003iio.1	uc003yjj.1	uc010oty.1	uc001xll.2	uc002rra.2	uc003etp.2	uc003etq.2	uc003cuh.2	uc002rcn.2	uc003bef.1	uc001xgl.2	uc003gxz.2	uc002atb.1	uc002rrv.2	uc003gxx.3	uc011bzj.1	uc002see.1	uc002seg.1
Module 187	uc001rsh.3	uc010slw.1	uc001jix.3	uc009yfe.1	uc002dna.2	uc002eca.3	uc001fkh.1	uc001ire.2	uc001nrd.2	uc001rju.1	uc010dxk.2	uc010vit.1	uc011kyw.1	uc004bgt.2	uc010vfi.1	uc010zun.1	uc001bmq.3	uc009wuv.2	uc001zor.1	uc001lda.1	uc001rwc.2	uc001rwf.3	uc001ruj.1	uc002hud.2	uc010cuu.2	uc002eaz.2	uc001lxb.2	uc010vdh.1	uc002ilw.1	uc001sdg.1	uc002dzl.1	uc002dkj.1	uc003qxr.2	uc001ijc.2	uc002drm.2	uc010smo.1	uc002dry.2	uc002hkb.2	uc002dvd.1	uc001nrm.2	uc010udq.1	uc001fdx.1	uc001lfd.1	uc003qso.2	uc010pgh.1	uc001jab.3	uc001gof.1	uc002xhn.1	uc003eiw.1
Module 188	uc003afi.2	uc003afl.2	uc003agr.2	uc003ags.2	uc003agt.2	uc011akr.1	uc003mmt.2	uc011dhi.1	uc010yzc.1	uc003oow.2	uc003zvt.2	uc011los.1	uc003hmw.2	uc003afb.1	uc003afc.1	uc003afd.1	uc003afe.1	uc010gvm.1	uc002abb.2	uc001akk.2	uc001akl.2	uc003opb.2	uc003opd.2	uc003ope.2	uc003agu.3	uc003agv.3	uc003agw.3	uc003agb.3	uc003age.3	uc003agg.3	uc003agh.3	uc003agk.3	uc003afx.3	uc003aik.1	uc003leu.1	uc003pxp.1	uc010rjt.1	uc001nkg.2	uc001nkh.2	uc010rjr.1	uc003afr.2	uc003afs.2	uc003aft.2	uc003afu.2	uc003afv.1	uc003agp.1	uc003agq.1	uc003agm.2	uc003agn.2
Module 189	uc010ttb.1	uc003qbr.2	uc003jfx.2	uc003klw.2	uc002epv.2	uc002epw.2	uc002epx.2	uc002epy.2	uc001kil.2	uc010xxt.1	uc002phj.3	uc010xyu.1	uc010xyv.1	uc003klr.3	uc003tzn.2	uc003tzq.2	uc003tzr.2	uc003tzx.2	uc003tzz.2	uc001uzb.3	uc010xjz.1	uc003ken.3	uc003jfn.1	uc003yhp.2	uc002zzo.3	uc002zzp.3	uc002zzr.3	uc001hys.2	uc003yma.2	uc002rdl.2	uc002hdt.1	uc003jbt.1	uc010itf.1	uc003gmx.2	uc003mhb.1	uc002pbn.2	uc003xbt.2	uc001gpl.3	uc003dqd.2	uc003kxr.2	uc003kxs.1	uc011cxi.1	uc001kxj.1	uc002jal.3	uc002jao.3	uc010wpe.1	uc003avh.1	uc002ujc.1	uc010zbm.1
Module 190	uc001ayc.1	uc003fdy.2	uc001zku.2	uc001zkv.2	uc001zkw.2	uc003hmg.3	uc001tmk.1	uc004cog.2	uc001pph.3	uc004fem.2	uc003ivq.1	uc003sjq.1	uc003zpp.1	uc010eyg.1	uc003asq.3	uc003kuu.2	uc001xac.2	uc003gdq.3	uc003gds.3	uc003gdu.2	uc001ims.2	uc001imu.1	uc003fpo.2	uc003fpp.2	uc010hyl.2	uc003kek.2	uc003kel.2	uc002mbr.3	uc001rth.3	uc002ttp.2	uc009wzh.2	uc004fev.3	uc003ljy.1	uc001kjk.2	uc001kjp.2	uc010qnx.1	uc001ajk.1	uc001ash.3	uc011brv.1	uc001jhw.2	uc003lbl.1	uc001kym.2	uc010qxg.1	uc010hym.2	uc001puh.2	uc001hjw.2	uc003mfk.1	uc001lsz.2	uc002ohh.2
Module 191	uc010owx.1	uc011dhy.1	uc001dwe.1	uc001dwf.1	uc009ygf.2	uc002tab.2	uc010vbb.1	uc003umd.2	uc011cyr.1	uc010fbl.2	uc011cwj.1	uc011czk.1	uc001iws.3	uc011dto.1	uc010qic.1	uc001ekr.3	uc011dti.1	uc004cbf.1	uc003nec.2	uc004feh.1	uc003jkt.1	uc011lhd.1	uc010ivo.2	uc010suc.1	uc011laf.1	uc010tsf.1	uc001xyg.2	uc010sqt.1	uc003xzh.1	uc010woo.1	uc010jnx.2	uc010anj.1	uc002ixd.2	uc002ixe.2	uc011cvi.1	uc002klk.3	uc001kzb.2	uc003lbh.3	uc003jfg.2	uc010zfc.1	uc010jnz.2	uc010pen.1	uc003hwk.2	uc002czk.2	uc003zcs.1	uc004cez.2	uc003usm.1	uc011aze.1	uc004eqf.2
Module 192	uc001xoo.2	uc001bat.2	uc010bzo.1	uc011bcq.1	uc001vro.1	uc001pdr.2	uc001pds.3	uc001lho.2	uc003xvj.2	uc002jbb.2	uc010kus.1	uc001eaf.3	uc009wfy.2	uc003ymv.2	uc001lqw.2	uc011dfy.1	uc001lgt.2	uc011mua.1	uc009yho.2	uc010qua.1	uc011cmu.1	uc002bon.2	uc010dkj.2	uc002klr.2	uc002koo.2	uc004arh.2	uc002kbm.1	uc003mgw.1	uc004ala.2	uc004alb.2	uc004auf.1	uc002knp.2	uc002sdn.2	uc003gry.1	uc002azj.1	uc002atp.2	uc003bbr.3	uc011apj.1	uc003sxx.2	uc010kuv.2	uc003qsg.2	uc002ghy.1	uc002ghz.1	uc002awe.2	uc002awf.2	uc002rex.1	uc001lsq.1	uc001lsr.1	uc004amx.2
Module 193	uc002yem.2	uc002ygc.2	uc002ygf.2	uc002xxc.2	uc002ydy.2	uc002ybc.2	uc002ydi.2	uc002xxt.2	uc010zzf.1	uc002ycv.2	uc002xxl.1	uc002xxm.1	uc002xxo.1	uc011aan.1	uc002xzu.3	uc002xzx.2	uc002yaa.2	uc010zzt.1	uc002yce.3	uc002ybv.2	uc010gjx.1	uc010zzz.1	uc010zzs.1	uc002yck.1	uc002yil.3	uc002yim.3	uc002ybb.2	uc002xyz.2	uc002xyg.2	uc002xyh.2	uc010zzj.1	uc010zzk.1	uc002yhm.2	uc002ybz.1	uc002ycb.2	uc002ybs.2	uc002ydo.2	uc002ydp.2	uc002ydq.2	uc002yag.2	uc002yah.2	uc002yhc.2	uc002yhd.2	uc010gkn.2	uc002xza.2	uc002yeh.2	uc002ygv.1	uc002ygj.2	uc002ygk.2
Module 194	uc003dcm.2	uc003dcn.2	uc010hly.2	uc011bdz.1	uc003dcy.1	uc011bec.1	uc003cxf.2	uc010hkw.1	uc003ctf.1	uc003csz.2	uc003dak.2	uc003dal.2	uc003dam.2	uc003cvk.1	uc003cvl.1	uc010hko.1	uc011bca.1	uc003dfl.2	uc003dfn.2	uc003cxk.1	uc003cxl.1	uc003dfd.2	uc011beh.1	uc003czu.2	uc003czx.2	uc010hlj.2	uc011bdp.1	uc003cup.2	uc011bbs.1	uc003cxz.2	uc003cyb.2	uc003cvq.2	uc003cvs.2	uc003dem.2	uc003den.2	uc003cvg.2	uc003ddz.2	uc003dgj.2	uc003dbw.1	uc003cwv.3	uc003dbk.3	uc003dbl.3	uc010hls.2	uc003dgo.2	uc003dan.1	uc003cua.1	uc003cub.1	uc003cuc.1	uc003cwa.2
Module 195	uc003nvk.2	uc002rxf.1	uc010rtp.1	uc009xft.1	uc003ofa.1	uc003ont.2	uc003ozh.1	uc001hom.1	uc003nvr.1	uc010jta.1	uc003oel.1	uc003oem.1	uc003oen.1	uc001hov.3	uc001jto.2	uc003nzr.2	uc003sow.2	uc003nsa.1	uc001hpw.2	uc003ngi.2	uc002qzk.2	uc003nxg.2	uc002thl.1	uc010jup.1	uc003qkk.2	uc003omu.2	uc002bdv.3	uc010jyj.1	uc003nyk.2	uc003nyl.1	uc010jur.2	uc003oaj.3	uc003nqd.1	uc003nqe.1	uc003nqf.1	uc003ojt.1	uc001hai.2	uc010pqn.1	uc002sgp.2	uc003ojw.1	uc003orr.2	uc003pax.2	uc003org.2	uc011dug.1	uc001cep.2	uc001gxx.3	uc003nij.2	uc003npa.2	uc003nkl.1
Module 196	uc010zii.1	uc010zik.1	uc010nmp.2	uc002vyg.2	uc001zlv.2	uc003vwc.3	uc010vbp.1	uc001nrr.2	uc002vcd.2	uc010jcc.2	uc004avi.3	uc003edm.2	uc002vyk.3	uc010fyy.2	uc003ank.2	uc002ulb.1	uc010stx.1	uc001two.2	uc010ias.2	uc011buo.1	uc003mzr.2	uc004fee.1	uc011mxu.1	uc011mxw.1	uc003vqu.2	uc010lmh.2	uc002snm.1	uc003ded.3	uc001syx.2	uc002lta.2	uc002ltb.1	uc011dyp.1	uc001dhl.1	uc004dhf.2	uc003aog.3	uc002ltc.2	uc001gff.2	uc009xfx.1	uc002rzp.2	uc010yph.1	uc002rdh.2	uc002xjq.1	uc002iow.2	uc001ebn.1	uc001laa.2	uc001ygz.1	uc002psm.1	uc002vga.1	uc002vyh.2
Module 197	uc009xri.2	uc003miy.2	uc003mjc.2	uc003mjd.1	uc003lgb.1	uc003lgc.1	uc010jfr.1	uc010sqm.1	uc003mca.3	uc004drj.2	uc004drk.2	uc003lmf.3	uc003lal.1	uc003lau.1	uc010jfv.1	uc003lgu.2	uc003lle.1	uc001sfp.1	uc009znj.1	uc003mkg.3	uc003mkh.3	uc009xrn.1	uc001rxt.2	uc010sna.1	uc003ldy.2	uc003leb.2	uc001jvl.1	uc004eac.2	uc011mpw.1	uc003kzl.2	uc003kuj.3	uc001xnn.3	uc003miq.2	uc003mel.1	uc004ehj.1	uc003lvl.2	uc009xrj.1	uc001xlm.2	uc001xln.1	uc003mdb.1	uc003lgh.1	uc003mlf.2	uc003mlk.1	uc011dgv.1	uc011dgw.1	uc003lgn.2	uc011czj.1	uc003mnc.1	uc003laj.1
Module 198	uc004dmf.2	uc010nik.2	uc010nil.2	uc011mms.1	uc004dnc.1	uc004dnd.1	uc011mna.1	uc004doq.1	uc004dor.1	uc004dky.1	uc004dmr.2	uc004dly.1	uc004dlx.1	uc004dmt.2	uc004dmu.2	uc004dmw.2	uc010nin.1	uc004dlt.3	uc004dlu.2	uc004dlv.2	uc011mmp.1	uc004dls.2	uc004dmx.2	uc004dnh.1	uc004dld.2	uc004dlg.2	uc004dli.2	uc004dlj.1	uc004dln.2	uc010nih.2	uc004dmh.2	uc004dmi.2	uc004dmy.1	uc011mmw.1	uc004dlo.1	uc004dlp.1	uc004dlq.2	uc011mml.1	uc011mmo.1	uc004dmb.3	uc004dmc.3	uc004dla.1	uc004dlb.1	uc004dlc.1	uc004dmj.1	uc004dmk.1	uc004dml.1	uc004dmn.1	uc004dmo.1
Module 199	uc011ebw.1	uc011jzs.1	uc003szv.2	uc003szw.2	uc001sjg.2	uc001imy.1	uc001imz.1	uc002ktt.1	uc002ktu.1	uc002rab.2	uc001lvk.1	uc001lvl.1	uc001lvf.2	uc001lvg.2	uc009yde.2	uc009ydf.2	uc001lvj.1	uc003wln.2	uc003wlo.2	uc011kvr.1	uc001hcu.2	uc010ttk.1	uc001hcv.3	uc010uxc.1	uc002xwd.2	uc010zyy.1	uc011lvt.1	uc004eab.1	uc002cry.1	uc001dru.2	uc003odw.2	uc003qvb.1	uc010kkk.1	uc010kkl.1	uc002dyh.1	uc010ves.1	uc010vet.1	uc010uvs.1	uc001giz.2	uc003wjs.2	uc003wju.2	uc010lqa.1	uc011kvh.1	uc003lso.3	uc001gnp.1	uc001tdy.2	uc010nxs.1	uc002rsv.3	uc001ijm.2
Module 200	uc001alm.1	uc001aln.2	uc001pkz.1	uc009yyb.1	uc002prd.2	uc010sxy.1	uc003eno.2	uc001gtc.3	uc003vsd.2	uc001hgw.1	uc001hgx.1	uc002ugy.3	uc002ugz.3	uc004esp.3	uc010nqo.2	uc001utx.2	uc010tdx.1	uc003jpc.2	uc003jpd.2	uc001bix.2	uc002hwy.2	uc002hwz.2	uc002hxb.1	uc001plp.1	uc010rwh.1	uc001rdj.1	uc001rdk.1	uc001rdl.1	uc001qus.2	uc001qut.1	uc002hho.1	uc003xbj.3	uc003aol.3	uc001cfu.1	uc009wxz.1	uc002uvq.3	uc002uvr.3	uc010fst.2	uc001iuu.1	uc009xld.1	uc010qdw.1	uc002wdm.2	uc002wdn.2	uc001xvd.1	uc003ymd.2	uc001jex.2	uc003ttb.2	uc001alo.3	uc001aqd.2
Module 201	uc001qvj.1	uc001qvk.1	uc002sex.2	uc001cdi.2	uc001ioo.2	uc002viz.3	uc003dtd.2	uc003dte.2	uc001bej.2	uc011lic.1	uc001dtk.1	uc002qwi.3	uc010ewf.1	uc001tdp.3	uc009zsx.2	uc003hcb.2	uc001hhj.2	uc002jdx.3	uc002aot.1	uc002aou.1	uc001lep.2	uc003zgs.1	uc002lac.1	uc002wpg.1	uc003qbo.2	uc003pvu.2	uc010kdz.1	uc010txc.1	uc001sre.2	uc001npg.2	uc003ise.1	uc003pfx.1	uc002jhg.2	uc003wyx.3	uc003wza.2	uc001gqo.2	uc003mxb.2	uc002hjh.3	uc010ctp.2	uc010ctq.2	uc010ctr.2	uc002ita.2	uc002itc.2	uc003icm.3	uc001swj.1	uc003dhm.2	uc003dhn.2	uc001cnd.2	uc009ztm.1
Module 202	uc002ace.1	uc001zlu.2	uc010bbp.1	uc001zla.1	uc001zqw.2	uc001znl.2	uc001zlw.2	uc001zxf.2	uc001zxh.2	uc001zms.1	uc001zxs.2	uc001zws.2	uc001zwt.2	uc001zwv.2	uc001zot.2	uc001zxc.1	uc001zmp.1	uc001zyg.2	uc001zbi.2	uc001zbj.2	uc001zni.2	uc001zlr.2	uc001zls.3	uc001zon.2	uc001zyh.3	uc010bcl.2	uc001zfi.1	uc001zff.2	uc002agp.2	uc001znx.2	uc001zlb.2	uc010bbm.2	uc001zoc.2	uc001zod.2	uc001zmd.1	uc002acn.2	uc001zny.2	uc001zvf.2	uc001zna.2	uc001znc.2	uc001zpg.2	uc001zne.2	uc001zmu.1	uc001zmx.1	uc010bcc.1	uc002adw.1	uc001zno.2	uc001ztu.2	uc010ben.1
Module 203	uc003esa.1	uc003enk.2	uc003enl.2	uc003ens.2	uc003eux.3	uc011bjx.1	uc003eah.1	uc003eqm.2	uc003eqn.1	uc003etf.3	uc010hui.2	uc003eor.2	uc003eei.3	uc003eej.3	uc010hrc.2	uc003ewu.1	uc009xag.2	uc003eal.2	uc003eam.2	uc010hrn.2	uc003emj.1	uc011bkw.1	uc003eqx.1	uc003ean.1	uc003eqz.1	uc011khr.1	uc003est.1	uc011bmp.1	uc011bmq.1	uc003enj.2	uc003eqv.1	uc010fci.2	uc003eay.2	uc003eaz.2	uc003eua.1	uc003etr.2	uc003era.1	uc001mkj.3	uc001mkk.3	uc009ygl.2	uc003emz.3	uc003eps.2	uc003ept.1	uc003yiv.2	uc010hup.2	uc003eau.2	uc003eaw.1	uc003ehz.3	uc001klr.2
Module 204	uc003tfg.2	uc002gkm.2	uc002gkn.2	uc002gko.2	uc002cqd.1	uc001cix.2	uc001ciy.2	uc003xep.1	uc003xer.1	uc001ocp.2	uc001jld.2	uc001jle.2	uc001jlf.2	uc001xap.2	uc002rhr.2	uc002rhs.2	uc002rht.2	uc001gje.3	uc001gjg.3	uc001xbt.2	uc001mpn.3	uc003xgg.2	uc003bhn.2	uc011aqy.1	uc011aqz.1	uc010hir.2	uc002dts.3	uc010olb.1	uc003oef.3	uc002jgk.2	uc003gpp.2	uc001gcq.1	uc001gcr.1	uc003xgi.2	uc011lap.1	uc002csn.2	uc002csq.2	uc002dlz.1	uc001odj.2	uc003cca.2	uc002uvw.2	uc002uel.2	uc001rtt.1	uc002xpl.2	uc002xpm.2	uc002xpn.2	uc002xpo.2	uc002xpq.2	uc011ara.1
Module 205	uc001kky.2	uc001kkz.2	uc001knb.2	uc001khr.2	uc001kta.2	uc001kmv.2	uc009xvg.1	uc001kow.3	uc001ksf.2	uc009xwy.1	uc001kqp.2	uc001kqb.3	uc001kqq.1	uc001kqo.3	uc001kig.2	uc001krt.3	uc001kux.1	uc001kuy.1	uc001kuz.1	uc001krj.3	uc001khz.2	uc001kia.2	uc010qnp.1	uc001kmr.2	uc001kms.1	uc009xwz.2	uc001khx.1	uc001ktv.2	uc001knr.2	uc001kns.3	uc001knt.2	uc001kjq.1	uc001kuo.2	uc001kup.2	uc001kuq.2	uc001kwo.2	uc001kwy.1	uc001kog.1	uc001kum.2	uc001knf.2	uc001kwb.2	uc001kvy.1	uc009xxf.1	uc001kjr.2	uc001klb.3	uc001kld.2	uc009xux.1	uc001kmm.3	uc001khp.2
Module 206	uc001afz.1	uc001afx.2	uc003eaf.3	uc002zyi.2	uc010wgu.1	uc001ngj.2	uc001zip.2	uc003zzv.1	uc003zzw.1	uc010mlv.1	uc001jrd.3	uc001jre.3	uc002khh.2	uc002dfc.3	uc002dfd.3	uc001hba.2	uc001hbb.2	uc001nlb.2	uc003tyn.1	uc003typ.1	uc003tyq.1	uc010pgp.1	uc010rhn.1	uc003uum.1	uc003uun.2	uc003udn.2	uc010rcq.1	uc003bct.2	uc010lxl.2	uc010xyf.1	uc010ldh.1	uc002grv.3	uc004brw.3	uc003bhq.2	uc010ggr.1	uc002cdi.2	uc002cdr.2	uc003zfr.2	uc003azi.2	uc002mzk.3	uc003csl.3	uc010hjt.1	uc001ekp.3	uc002djq.3	uc002xml.1	uc003azp.1	uc010bwt.1	uc010lfq.2	uc010qhb.1
Module 207	uc002tzm.3	uc010fog.2	uc003dih.2	uc001mre.1	uc009yih.1	uc002fef.2	uc002feg.1	uc002hfr.3	uc002gwt.2	uc002gwu.2	uc002gwv.2	uc002gww.2	uc010vzf.1	uc003iln.3	uc010yxx.1	uc004byv.1	uc004byw.1	uc004byx.1	uc004byy.1	uc011mbu.1	uc011mbv.1	uc010joo.2	uc003ipc.2	uc010iqf.2	uc010iqg.2	uc011ciq.1	uc011boc.1	uc011bod.1	uc010fuv.2	uc010frs.2	uc010zfv.1	uc003dmy.2	uc001dnl.3	uc010euw.2	uc003skl.1	uc002itl.2	uc003sxe.2	uc001bev.2	uc001bew.2	uc001bey.2	uc001bez.1	uc002wld.2	uc002xeg.2	uc010ysd.1	uc010yxz.1	uc002ckz.2	uc010uux.1	uc002cky.2
Module 208	uc002ktm.2	uc002xbf.2	uc004dic.1	uc011mlp.1	uc011mlq.1	uc001bul.1	uc004dho.2	uc011mli.1	uc011mlk.1	uc004djy.3	uc004dik.3	uc010nhv.2	uc002xsq.2	uc009xef.2	uc004doo.3	uc004dgs.3	uc004dhc.2	uc004dhd.2	uc003ecu.2	uc010wkz.1	uc003bwr.2	uc003bws.2	uc004dle.2	uc004dlf.2	uc004dlk.2	uc011mmx.1	uc002vxb.1	uc004dkf.1	uc004dkg.2	uc004dgw.3	uc003gjl.2	uc011mmg.1	uc011mlz.1	uc004dif.2	uc010nht.1	uc011mlr.1	uc004dhk.3	uc004dhm.2	uc004dop.2	uc004dim.2	uc004din.2	uc004dmm.1	uc004dhx.3	uc011mlm.1	uc004div.3	uc004diw.2	uc004dgm.3	uc011mlg.1
Module 209	uc003hki.2	uc003hkm.2	uc003hdd.1	uc002pji.2	uc002pjj.3	uc003hjx.2	uc003hir.2	uc003hit.2	uc011axk.1	uc003hfs.2	uc010iia.1	uc011caz.1	uc003hdk.2	uc003hfw.2	uc001zfc.3	uc001zfd.3	uc003hjs.2	uc002saj.2	uc011lwh.1	uc002sao.2	uc010srn.1	uc003hik.2	uc004ebu.2	uc003hfp.3	uc003hfq.2	uc011cay.1	uc003odd.2	uc003hju.1	uc003hje.3	uc003hjf.3	uc003aid.2	uc003hkg.2	uc011cbx.1	uc011cbz.1	uc001snp.2	uc003hka.2	uc011cbv.1	uc004csr.2	uc004css.2	uc010ndq.2	uc010ndr.2	uc003him.2	uc010iiv.2	uc003hdg.3	uc003hiu.2	uc003hiv.2	uc003hfo.2	uc003hdx.2
Module 210	uc001ptq.2	uc001pxl.1	uc001pqz.2	uc010rxg.1	uc001pug.2	uc001pwe.2	uc001puc.2	uc001pmk.2	uc009zaq.2	uc001pvp.2	uc001pvq.2	uc001puz.1	uc001pvd.1	uc001put.2	uc001puu.2	uc001pux.3	uc010ryu.1	uc010ryw.1	uc001pto.1	uc001ptp.1	uc001pta.2	uc001ptb.2	uc001psm.2	uc001pvu.2	uc001pvv.2	uc001pvx.2	uc001pjz.3	uc001pqr.2	uc001pqh.1	uc001pqi.1	uc001pqj.1	uc010rxe.1	uc001plt.2	uc001ppy.2	uc001pqa.2	uc001pus.2	uc009zan.2	uc010rys.1	uc001pup.2	uc001pnu.2	uc001pnw.2	uc001psw.2	uc001pog.2	uc001poh.2	uc010rwy.1	uc010rwz.1	uc001pwm.3	uc009yzx.1
Module 211	uc001pjc.1	uc001pjy.2	uc001plz.2	uc009yyh.1	uc001pex.2	uc001pey.2	uc001pee.1	uc001peg.2	uc001peh.2	uc001pei.2	uc001pmt.3	uc001pmu.2	uc001pmw.3	uc009yws.2	uc001pfo.1	uc001pfp.1	uc001pdg.2	uc001pjv.2	uc010rvp.1	uc001phm.2	uc010ruw.1	uc001pkm.2	uc001pmo.2	uc001pfh.2	uc001pfn.2	uc001pkx.2	uc001pmc.3	uc001pfy.2	uc009ywu.2	uc001pdu.1	uc001pdx.1	uc009ywb.1	uc001pfw.1	uc001pem.3	uc001peu.2	uc001pev.2	uc001pfu.2	uc010rvv.1	uc001pov.2	uc001pow.2	uc001poy.2	uc001pmz.2	uc001pff.2	uc001pfg.1	uc001pdz.2	uc001pea.1	uc001ped.2	uc001ppp.2
Module 212	uc010ifu.2	uc002fia.2	uc010svz.1	uc001lrh.1	uc001cqp.3	uc001bks.3	uc001axd.1	uc003zkc.2	uc002utm.1	uc003zyr.1	uc009yyx.2	uc010rxa.1	uc010rxb.1	uc010rxc.1	uc002ilj.2	uc003sut.2	uc010try.1	uc002fib.2	uc001san.2	uc009zmh.2	uc010stv.1	uc001qil.2	uc010sdr.1	uc010kbr.2	uc010ayv.2	uc003xri.1	uc011aex.1	uc003fci.2	uc003fcj.2	uc001vcg.2	uc003zww.2	uc003zwx.3	uc001ntj.2	uc001ydm.2	uc010ave.2	uc001kbh.2	uc001vkk.1	uc001vkm.2	uc009yme.2	uc002hrs.2	uc001pav.2	uc001pax.2	uc001sxa.2	uc011loc.1	uc001yfs.2	uc003zlc.1	uc009vmq.2	uc011aio.1
Module 213	uc003ayp.3	uc003bgm.1	uc003bgn.1	uc003bdk.2	uc003bca.2	uc003bhe.2	uc003bbm.2	uc003bbn.2	uc003bmv.2	uc003bbz.2	uc011aqv.1	uc011aqw.1	uc003bkr.2	uc003bkm.1	uc003bkn.2	uc003bdl.1	uc003bdm.1	uc003bbx.2	uc003bcb.2	uc003bav.2	uc003ben.2	uc003bab.2	uc003bku.1	uc003bkv.3	uc003bal.2	uc003ban.1	uc003bnk.1	uc003bnn.1	uc011asg.1	uc011aqs.1	uc003bcq.2	uc003bej.2	uc003blc.2	uc011arx.1	uc003bgd.2	uc003bib.2	uc003bhp.2	uc003bdn.2	uc003bdo.2	uc003bdq.2	uc003bdi.2	uc003bkb.1	uc003bao.1	uc003bar.1	uc003bam.1	uc003bfp.1	uc003bfq.2	uc003bhg.1
Module 214	uc003qof.2	uc002vrq.3	uc002vrr.1	uc001kwe.3	uc001tmb.2	uc003fum.3	uc003ktm.2	uc002vui.1	uc010gnl.2	uc003fhd.2	uc002pbk.2	uc003ssw.3	uc011jxq.1	uc004aab.2	uc002vti.3	uc003jpq.2	uc003jpr.2	uc003jps.2	uc003jpt.2	uc001grq.1	uc001grs.1	uc002rqw.2	uc002yjt.2	uc002vgj.3	uc001tfv.2	uc001tfw.2	uc001tfx.2	uc011bjy.1	uc001frn.3	uc001fro.3	uc001xpp.2	uc003kbw.3	uc001fpq.2	uc002mmo.2	uc002mmp.2	uc003zno.2	uc011lna.1	uc002zhc.2	uc010pdc.1	uc001wqh.2	uc002zjx.2	uc001vui.2	uc003bkz.1	uc003jud.2	uc002vgc.3	uc010kfh.2	uc001bgu.2	uc001frp.2
Module 215	uc011jxz.1	uc003sti.2	uc003tcv.1	uc003tdn.1	uc003tdr.1	uc003stj.2	uc003stl.2	uc003stp.2	uc003thw.2	uc003thx.3	uc003tii.2	uc003tim.1	uc003svf.3	uc010kuk.2	uc010kul.2	uc011jyk.1	uc003thi.3	uc003thk.2	uc010ypo.1	uc003tdg.2	uc003tdh.2	uc010kwm.2	uc011kal.1	uc003tlz.2	uc011kca.1	uc003tet.2	uc003tdb.2	uc003sxy.1	uc003sxz.2	uc003trh.2	uc003tri.2	uc003tme.2	uc003thd.2	uc003svg.2	uc011kav.1	uc003stv.2	uc003stw.1	uc003tli.2	uc003tlj.2	uc003tja.1	uc003tiz.2	uc003tgy.2	uc002thq.1	uc003tra.1	uc003quy.1	uc003tbk.3	uc003teu.3	uc010kvv.2
Module 216	uc004det.2	uc011mkl.1	uc011mkm.1	uc011mkn.1	uc004csy.3	uc004czo.2	uc004dev.1	uc004dew.2	uc011mko.1	uc004dfe.2	uc004dff.2	uc004dds.2	uc004czt.2	uc004dbc.2	uc004cwg.1	uc004dgc.2	uc004cuk.2	uc004crv.2	uc004dge.3	uc011mkz.1	uc011mld.1	uc004dba.3	uc004dex.3	uc004dey.1	uc004dej.3	uc010ngz.2	uc004ctd.3	uc004cth.3	uc004cti.3	uc004ctu.2	uc004cwi.2	uc004cuv.1	uc004cvp.3	uc004cwr.2	uc011miq.1	uc004dbl.2	uc004cvb.2	uc004cyl.2	uc010ngl.2	uc010nej.1	uc010nel.1	uc004dfb.2	uc004dfc.2	uc004ddq.2	uc004dbe.2	uc004dbf.2	uc010nfz.2	uc011mjv.1
Module 217	uc003jbo.2	uc003jbq.2	uc003jja.2	uc010ita.2	uc003jam.1	uc003jeq.2	uc003jbf.2	uc003jch.2	uc003jez.3	uc003jba.2	uc003jfk.2	uc003jeo.2	uc010itr.2	uc003jeb.2	uc003jgg.3	uc003jgh.3	uc003jdm.3	uc003jbd.2	uc003jcq.3	uc003jcs.2	uc003jcl.2	uc003jcm.2	uc003jet.1	uc003jdo.2	uc003jcx.3	uc003jee.3	uc003jeg.3	uc003jcy.2	uc003jdu.2	uc011cmk.1	uc003jdx.1	uc003jat.1	uc003jau.1	uc003jiw.2	uc003jix.2	uc003jan.2	uc003jao.3	uc003jar.3	uc011clv.1	uc003jbu.2	uc003jdw.2	uc003jhs.2	uc003jff.2	uc003jbr.2	uc003jkv.2	uc003jfq.2	uc003jev.1	uc003jew.2
Module 218	uc001xpo.2	uc001xdp.2	uc001xer.3	uc001xok.1	uc001xot.2	uc001xou.2	uc010tud.1	uc001xsy.2	uc001xkp.2	uc001xkq.2	uc001xpi.2	uc010tuo.1	uc001xku.2	uc010aqt.2	uc010tte.1	uc001xct.2	uc001xpd.1	uc001xqg.2	uc010tqz.1	uc001xqb.2	uc001xbq.1	uc001xre.1	uc001xjc.2	uc001xcu.3	uc001xcv.2	uc001xcx.3	uc001xog.2	uc001xmo.2	uc001xor.1	uc001xti.2	uc001xex.3	uc001xgd.1	uc001xnt.1	uc001xnv.2	uc001wyh.1	uc001xle.2	uc001xbp.2	uc001xaa.2	uc001xmc.3	uc001xrx.2	uc001xrz.2	uc001xsa.2	uc001xqj.3	uc001xqm.1	uc010aqg.2	uc001xnm.2	uc001xka.2	uc001xqo.1
Module 219	uc002sjf.1	uc002sjh.1	uc002rgs.2	uc002rek.3	uc002rji.2	uc001qpn.2	uc001qpo.2	uc001qpp.2	uc001pml.2	uc002rgc.2	uc002scb.2	uc002stc.3	uc001bzk.2	uc002sfh.2	uc002rpp.1	uc002snd.2	uc002rku.2	uc002sri.3	uc010ytj.1	uc002swl.3	uc002swn.3	uc002qzb.2	uc010yiw.1	uc002rgu.2	uc002raf.1	uc002rro.2	uc002rrp.2	uc002sfy.2	uc002rcc.1	uc010exl.1	uc002rfk.2	uc002rfl.2	uc010eye.2	uc002sgn.3	uc002ruj.1	uc002rxp.2	uc002rdr.2	uc002rdu.1	uc002rbd.1	uc002sde.1	uc002svu.2	uc002rxx.2	uc002rpn.2	uc002skb.3	uc002sbf.2	uc002rdj.2	uc002shy.2	uc001bzm.1
Module 220	uc001aeb.2	uc001ack.1	uc001boh.1	uc009vsy.2	uc001bmv.1	uc001bmw.1	uc001bmx.1	uc009vsm.1	uc001aro.2	uc001awx.1	uc001awr.1	uc001aws.2	uc001bed.2	uc001bef.2	uc010odj.1	uc010oft.1	uc001bdw.1	uc010odv.1	uc001atn.3	uc001agi.2	uc001agl.1	uc010nyq.1	uc001asd.2	uc001aza.3	uc001azc.1	uc009vos.1	uc009vot.1	uc002sqs.2	uc001avk.2	uc001bam.2	uc010obn.1	uc001aja.3	uc001ahg.3	uc001axk.1	uc010obp.1	uc001bjm.2	uc009vri.1	uc010oem.1	uc001bbi.2	uc001bbk.1	uc001bfb.2	uc001bfe.1	uc001atw.2	uc001atx.2	uc009vnl.2	uc001bfu.2	uc001awz.2	uc001ayw.2
Module 221	uc002qwh.2	uc003jaw.2	uc001jaj.2	uc002rls.2	uc001jjp.2	uc001xkv.2	uc002rql.2	uc002gra.3	uc002grb.3	uc002qzr.2	uc002qzs.2	uc002uho.1	uc002qzj.2	uc002qzn.1	uc001qob.2	uc003lds.2	uc003ldt.2	uc001nug.1	uc001nuh.2	uc010rmc.1	uc010fsd.2	uc011cmn.1	uc001ktf.2	uc001ktj.1	uc001ktm.2	uc002rlo.1	uc010ezi.1	uc001txr.2	uc001xlo.2	uc001ldy.2	uc001ldz.2	uc001lea.2	uc002qvu.2	uc002qvy.2	uc001bqk.2	uc001bql.2	uc001bqc.1	uc001bqd.2	uc003ldr.2	uc002qwl.2	uc001mhf.1	uc011lgt.1	uc009vol.1	uc001cpp.2	uc001cpq.2	uc001kww.1	uc002rmz.3	uc001jjf.1
Module 222	uc002jgu.1	uc002ioh.2	uc010dgs.1	uc002rjf.2	uc002rjg.2	uc002rjh.2	uc002rfm.2	uc002rle.2	uc002sbo.2	uc002rxk.1	uc002thz.1	uc002sbp.2	uc002sbq.1	uc002rsk.2	uc002roa.1	uc002rob.1	uc010wsy.1	uc002rrc.2	uc004dse.2	uc002scj.1	uc002jsz.1	uc002jno.2	uc002jnr.2	uc002rjs.2	uc002iqq.2	uc002sfk.2	uc002iti.1	uc002itm.2	uc002ito.2	uc002jmx.2	uc002rig.2	uc002iox.1	uc002seh.2	uc010fkp.2	uc002rev.2	uc010eyb.2	uc002jsx.1	uc002sfv.2	uc002sfx.2	uc002rkg.1	uc010ylq.1	uc002jut.2	uc002juu.1	uc002juv.1	uc002sjm.2	uc002sjn.2	uc002sjo.2	uc002jpr.2
Module 223	uc002ycp.1	uc011aai.1	uc002nne.2	uc003kbo.2	uc003kbp.1	uc003kbr.1	uc002njp.2	uc002njq.2	uc002nej.2	uc003uyh.1	uc003uyi.2	uc002ngn.1	uc002ngq.1	uc003xen.3	uc002ngg.3	uc003jxd.3	uc004awr.1	uc003dki.3	uc010ece.2	uc010ebn.2	uc010xqe.1	uc010xqf.1	uc002ycq.2	uc003jyo.1	uc003jyp.1	uc003jys.2	uc003jxe.2	uc003kat.1	uc010xqy.1	uc010mqw.2	uc003djx.1	uc002nmi.2	uc002nkz.1	uc010xqk.1	uc002nex.2	uc010xpi.1	uc002ngt.1	uc002ngv.1	uc010xpp.1	uc002nfn.2	uc002nmu.1	uc004aum.1	uc004auo.2	uc003jyj.1	uc010ixi.1	uc010ixk.1	uc011crf.1	uc011crg.1
Module 224	uc001wow.2	uc001dyy.2	uc001min.1	uc003lmt.2	uc003lmw.2	uc011dbj.1	uc004dxr.2	uc004dxs.2	uc003dov.3	uc003dox.2	uc011bgd.1	uc003mib.1	uc011bge.1	uc010pbi.1	uc002jir.2	uc011mla.1	uc003bqq.2	uc010hci.2	uc010bff.2	uc003icp.3	uc004aqa.2	uc011ltj.1	uc001kkh.2	uc001kkj.1	uc003doz.3	uc001qux.2	uc001ydp.2	uc001upd.1	uc001upf.1	uc001upg.1	uc001upi.1	uc009zzz.1	uc010mqj.2	uc003gih.1	uc003ynh.3	uc003yni.3	uc003ynj.3	uc003ynk.3	uc010mco.2	uc002tau.3	uc010fiv.2	uc010yvw.1	uc002alc.3	uc010uic.1	uc003fhg.2	uc003fhn.2	uc011ljj.1
Module 225	uc003wpr.2	uc003wps.2	uc010lre.2	uc003xcl.2	uc003xex.1	uc003wpd.2	uc011kwg.1	uc003xcf.2	uc003xgc.2	uc003xdc.2	uc003xdd.2	uc003xde.2	uc003wpo.3	uc003xfa.2	uc003xfb.1	uc003xgo.3	uc003wph.2	uc003xgz.1	uc003woy.2	uc003woz.2	uc003wzj.2	uc003xha.2	uc003xeo.2	uc011lad.1	uc003xch.2	uc003xez.2	uc003xbm.2	uc003xeu.2	uc003xfn.1	uc003xdf.2	uc010lrb.2	uc003xdn.1	uc003xdo.2	uc003xdp.2	uc003xdq.2	uc003xdr.1	uc003xda.2	uc003xfl.1	uc003xio.3	uc010lvk.2	uc003xgq.2	uc003xgr.2	uc003wov.2	uc003wpb.1	uc003xdb.1	uc003xds.2	uc003xew.2
Module 226	uc003fur.2	uc004cun.1	uc002upv.3	uc003zvo.2	uc002eom.3	uc001iko.3	uc001wum.1	uc002odm.1	uc003ewm.2	uc004dgg.2	uc004dgi.3	uc011lty.1	uc011cze.1	uc004cie.2	uc003hvr.2	uc002yxa.2	uc001qav.3	uc002hus.2	uc010dwa.2	uc004efb.2	uc003goy.2	uc003gpa.2	uc003gpb.2	uc010iee.2	uc001nun.2	uc003dnz.2	uc001oop.3	uc003qpc.3	uc003egl.2	uc003egm.2	uc003egt.2	uc002ipa.2	uc004asd.3	uc001kex.2	uc003qgr.2	uc003haa.2	uc003oyc.1	uc002uuo.3	uc001qbg.2	uc002utb.2	uc004bsa.2	uc003qwr.1	uc003qws.1	uc001ciu.2	uc003nzh.1	uc003nzl.2	uc011dpc.1
Module 227	uc001jrg.2	uc001jrh.2	uc001dhn.2	uc003xbb.2	uc003bfv.1	uc003eow.2	uc003phs.2	uc003pht.2	uc003phu.1	uc002mmq.1	uc002zhw.1	uc002zic.1	uc003eni.3	uc010htl.2	uc001evp.1	uc001evq.1	uc001mub.2	uc001eus.2	uc011ecf.1	uc010isn.2	uc001smg.1	uc003kui.3	uc002zxx.2	uc002zxy.2	uc002zxz.2	uc001gbt.2	uc001gbu.2	uc010pkq.1	uc002hrg.2	uc010cvr.1	uc001uwo.3	uc001uwq.2	uc010tet.1	uc010tew.1	uc003oyb.1	uc001nrz.1	uc002vnm.2	uc003uhj.2	uc011kgw.1	uc003xyd.2	uc010lza.1	uc001paw.2	uc010rte.1	uc003ipf.1	uc003cen.2	uc003ceo.2	uc002lfu.1
Module 228	uc004auz.1	uc004avc.2	uc004avd.2	uc004ave.1	uc011luj.1	uc003ayd.2	uc002lzd.1	uc004fki.2	uc004fkk.2	uc011mzn.1	uc002cwc.1	uc001amo.1	uc001amp.1	uc010avs.2	uc001bfi.2	uc001bfj.2	uc009vqd.2	uc003vmu.2	uc003vmv.2	uc003vmw.2	uc003bxt.2	uc003bxu.3	uc011auw.1	uc001bfg.1	uc011boe.1	uc011bof.1	uc003ezj.2	uc002xfl.1	uc002xfm.1	uc001lxk.2	uc009ydx.2	uc003mha.1	uc003mhd.1	uc003mhf.2	uc001ptt.2	uc010ryh.1	uc001ano.1	uc002sis.3	uc002siu.3	uc003zxq.2	uc003zxr.2	uc003zxs.2	uc011lpa.1	uc004avb.1	uc004avf.2	uc004avg.3	uc004avj.2
Module 229	uc003goh.3	uc010xzj.1	uc011cfs.1	uc009zfc.1	uc010sfm.1	uc003hog.2	uc002sql.3	uc001wps.2	uc003hoj.3	uc003iis.2	uc003iit.2	uc003iiu.2	uc010iol.2	uc003iiw.3	uc011chn.1	uc009vlv.1	uc002dsb.2	uc002dsc.2	uc002thk.1	uc001jit.2	uc009xoo.2	uc011cep.1	uc011ceq.1	uc001gpp.3	uc002usw.2	uc002usy.2	uc002usz.2	uc002yid.2	uc003hti.2	uc002phw.2	uc002osq.2	uc002xtv.1	uc002xtw.1	uc011kla.1	uc011cfr.1	uc002ljv.2	uc003hyl.3	uc003hyn.2	uc004czl.2	uc001hdx.2	uc010pru.1	uc010prv.1	uc002bgm.2	uc001ola.2	uc001olb.2	uc001gfn.3	uc003hoi.2
Module 230	uc001bbx.2	uc003pul.1	uc003vaw.1	uc003vaz.1	uc001uru.2	uc002xvp.1	uc001fns.1	uc010zhg.1	uc003sxv.2	uc002ync.2	uc001shm.2	uc002eln.1	uc009zgu.1	uc002xaf.2	uc003tmd.2	uc009wsg.2	uc009zni.2	uc004ang.3	uc004ani.3	uc004anj.3	uc009zmj.2	uc011ldx.1	uc010zof.1	uc002klt.3	uc003mis.2	uc010dac.1	uc003mbj.2	uc003tjh.2	uc004faf.1	uc002ick.2	uc002tas.1	uc002tat.1	uc003bxl.2	uc002vgg.2	uc002jka.2	uc001sjf.2	uc003cjt.2	uc010jdv.2	uc010ihe.2	uc011aow.1	uc002slk.1	uc010kjx.2	uc010xkr.1	uc002not.1	uc001ejn.1	uc002iyr.1	uc011kfu.1
Module 231	uc001ppv.1	uc004dvj.1	uc003tup.2	uc001boz.2	uc001bpa.2	uc001bpc.3	uc011afn.1	uc001aem.1	uc010nyj.1	uc001bot.2	uc009vtb.2	uc001gho.2	uc001fji.2	uc001fjj.2	uc001fjk.2	uc001fjl.2	uc001brb.2	uc001hhz.3	uc002kmy.3	uc010dkt.2	uc001brs.1	uc001fky.2	uc002swc.2	uc001bpv.1	uc001bpw.2	uc001bpx.2	uc001bpy.2	uc001bpz.2	uc011mmv.1	uc002hgo.2	uc001bjj.2	uc009vre.2	uc001bkj.2	uc002hfz.2	uc002hga.2	uc010csm.2	uc001bpf.2	uc001bpg.2	uc010ofq.1	uc002wdt.2	uc002spw.1	uc010bcy.2	uc009vqc.2	uc001anx.2	uc011dlc.1	uc003ckm.2	uc002wex.2
Module 232	uc001ayb.1	uc001bni.1	uc001blm.3	uc001bln.3	uc009vse.2	uc001bmk.2	uc001bml.2	uc010ofd.1	uc001aog.2	uc001api.1	uc001apj.1	uc009vml.1	uc009vmm.1	uc001bkq.3	uc001bkr.3	uc001bie.2	uc001bne.2	uc001bnd.1	uc001apq.1	uc010oad.1	uc001bib.2	uc001aoa.2	uc009vme.2	uc001bkl.3	uc009vni.2	uc001bjh.2	uc001bng.1	uc001bld.3	uc001bdm.2	uc001bal.2	uc001bmr.1	uc002sle.2	uc001bjt.1	uc001bnr.3	uc001bns.3	uc001bnt.3	uc001qlj.2	uc001bbf.2	uc010ocv.1	uc001blv.2	uc001bly.2	uc001boe.2	uc001bof.1	uc010ofl.1	uc001bno.2	uc001bnp.1	uc001bnq.2
Module 233	uc002wuq.2	uc001kxs.2	uc001kxu.2	uc002wjk.2	uc002wdy.1	uc002wic.2	uc001kny.2	uc001knz.2	uc002wey.2	uc001kpi.1	uc001kpj.1	uc001kpk.1	uc009xwb.2	uc002wid.2	uc002wpf.1	uc002wjx.3	uc001knu.1	uc010qox.1	uc003cya.2	uc002wgh.2	uc002wdi.3	uc002wdj.2	uc001khg.2	uc001khi.2	uc001ktg.1	uc001kth.1	uc001ktl.2	uc010qqa.1	uc002wem.3	uc002wen.3	uc002wep.3	uc002wdo.2	uc002wdp.3	uc002wlg.1	uc010zqr.1	uc001kpx.2	uc002wdh.2	uc002wea.2	uc010zpu.1	uc002wdf.2	uc002wdg.2	uc001kop.2	uc010qpb.1	uc001kvp.1	uc001kvq.1	uc002wlw.2	uc003cmm.3
Module 234	uc003ziq.1	uc011lma.1	uc003zry.2	uc002sec.2	uc010fdc.2	uc002tcs.1	uc010fjd.1	uc002syz.2	uc002tlu.2	uc003zki.2	uc003zkj.2	uc003zjc.2	uc003zns.2	uc010pci.1	uc003hoq.1	uc003vgr.3	uc011kmt.1	uc002szs.1	uc003zsy.2	uc003vsy.2	uc002saq.1	uc009xbp.2	uc009xbq.2	uc003zjs.2	uc003znu.1	uc003znv.1	uc003znw.1	uc003zuz.2	uc003zvb.2	uc003zvc.2	uc003zvd.2	uc002svl.2	uc003zyk.2	uc003zyn.2	uc003zrc.2	uc002szz.2	uc002taa.1	uc003ztz.2	uc003zto.1	uc002szc.3	uc010yvl.1	uc003ttg.2	uc011kdp.1	uc011kdq.1	uc002npd.1	uc010kzr.2	uc003tub.2
Module 235	uc004aod.3	uc001oji.2	uc002zzj.1	uc010lmn.2	uc010xpg.1	uc011lth.1	uc010svv.1	uc009xzg.1	uc009zhy.2	uc002flo.3	uc011bjh.1	uc002jnj.1	uc010zsq.1	uc010lxt.2	uc011ldf.1	uc010cho.2	uc004dpq.3	uc011lzv.1	uc001geq.2	uc002lxh.1	uc002lxj.1	uc002gpn.2	uc003vpa.2	uc011kpa.1	uc003bft.2	uc011aqn.1	uc002glu.3	uc010oga.1	uc009zir.2	uc010yys.1	uc002vih.1	uc002tpo.2	uc003bky.1	uc003unk.2	uc011bfs.1	uc002tqp.1	uc010iey.2	uc002jnf.2	uc010jee.2	uc011loe.1	uc002igb.2	uc002igc.2	uc010mzk.2	uc010odq.1	uc001had.2	uc002pgb.1	uc002jiy.1
Module 236	uc009zde.1	uc001pkb.1	uc001pke.1	uc009yzc.2	uc001pej.2	uc001qay.1	uc001pbt.2	uc009ywp.2	uc010ryl.1	uc001prb.2	uc001prc.2	uc001prf.2	uc001prg.1	uc001pas.2	uc009ywl.1	uc004czn.3	uc001pvk.2	uc001pvm.1	uc001pbq.2	uc010rtm.1	uc001pfm.2	uc001qdk.2	uc010sbr.1	uc001pvr.2	uc010rzb.1	uc009zao.1	uc003gfv.2	uc003gfw.2	uc003gfx.2	uc003gfy.2	uc003ggb.1	uc001ptf.2	uc001qfg.2	uc002xzn.2	uc004cvr.3	uc010nfl.2	uc010nez.2	uc001ppw.2	uc001pec.2	uc001qai.1	uc009zdb.2	uc001pan.1	uc010nem.1	uc010ryn.1	uc001hql.1	uc001pqk.1	uc010rxi.1
Module 237	uc011khc.1	uc002hei.2	uc002uvx.2	uc010zhf.1	uc003cxe.3	uc003qbd.2	uc003cuf.1	uc003cul.2	uc010hkf.2	uc010hkg.2	uc002wmg.2	uc001ffg.2	uc003mdf.1	uc002heg.2	uc001fjz.1	uc002fkd.2	uc003cbk.1	uc001rgh.2	uc002xbu.2	uc002wta.2	uc001gqc.1	uc004eju.2	uc004bov.2	uc004bow.2	uc001oub.2	uc002qcq.1	uc003llh.2	uc003lli.2	uc002igl.3	uc001ryw.2	uc002ewa.2	uc010cfe.2	uc002wnr.1	uc002foz.1	uc002yfr.1	uc003tyx.2	uc004did.2	uc004die.2	uc004dmz.1	uc003exd.1	uc001ohl.2	uc001xtf.2	uc002nhd.2	uc001aba.1	uc001rzb.1	uc002yqk.2
Module 238	uc001bzt.2	uc010oip.1	uc003hgo.2	uc003hgq.2	uc003hgr.2	uc011cbd.1	uc003hig.2	uc001ccb.1	uc010oii.1	uc003hgm.1	uc003hgn.1	uc011cbc.1	uc001bzp.2	uc001cai.1	uc001ccj.2	uc001cck.2	uc001ccm.2	uc003wzu.1	uc001ubj.2	uc001ccf.1	uc001cao.1	uc001bzz.2	uc001caa.2	uc001cab.2	uc001cac.2	uc001cad.2	uc009vwr.2	uc001cas.2	uc001cce.1	uc003hhr.3	uc011cbk.1	uc001ccx.2	uc010zmm.1	uc001osn.2	uc010rxf.1	uc011cbu.1	uc001cci.2	uc010oik.1	uc003wtf.2	uc001bzx.2	uc001bzy.2	uc001cen.2	uc003hiw.2	uc001ccn.3	uc001cca.1	uc002myk.2
Module 239	uc001awv.1	uc002dwa.3	uc001dey.3	uc001yff.3	uc010akx.1	uc002kux.2	uc002ipy.2	uc002ipv.2	uc003tfa.2	uc001axz.3	uc001uog.2	uc001fgf.1	uc004bzq.1	uc001gqr.2	uc001gqs.2	uc002urv.2	uc001chz.2	uc010qey.1	uc002ros.2	uc002rov.2	uc010ynb.1	uc010pml.1	uc001cxb.1	uc003pml.1	uc010gdn.1	uc001xuq.2	uc001xur.3	uc002scd.2	uc001ofp.2	uc001uoy.2	uc001cyf.1	uc002sat.2	uc010fcj.1	uc003ejq.2	uc003hxs.2	uc010ddc.2	uc003ehv.3	uc002gla.3	uc002img.1	uc003bwl.1	uc003bwm.2	uc003vop.1	uc003ejd.1	uc011bkl.1	uc001ssh.1	uc001yfk.2
Module 240	uc010hxn.2	uc003eqi.2	uc003eqj.2	uc003eqk.3	uc003uvd.1	uc001skp.3	uc002ppj.2	uc010eng.2	uc010ybc.1	uc011cqm.1	uc010pex.1	uc001fhc.2	uc003kdl.2	uc002ebf.2	uc002ebh.2	uc002ebi.2	uc001cue.2	uc003lbt.2	uc010jeo.2	uc003hmr.2	uc003hms.2	uc001sor.1	uc010srr.1	uc003uvq.2	uc002rko.2	uc001idp.1	uc010xir.1	uc001tyc.2	uc001pdn.2	uc003jqf.2	uc010egx.2	uc001fmg.2	uc011dsr.1	uc003eul.3	uc011bng.1	uc001tau.2	uc001fht.1	uc001ido.2	uc002ixx.1	uc002xve.2	uc003ehn.3	uc002shh.2	uc001bvl.3	uc003izi.1	uc001pdl.1	uc001sos.2
Module 241	uc003dyk.3	uc003ela.3	uc003env.1	uc003eao.2	uc003dwo.3	uc010hpr.2	uc003dzr.2	uc003elt.2	uc003eag.3	uc003epq.2	uc003elq.3	uc003elr.3	uc003els.2	uc003dsx.2	uc003erv.2	uc003eki.2	uc003edo.2	uc003edz.3	uc011bhy.1	uc003efu.1	uc010hre.1	uc003elp.1	uc003efe.2	uc003ecm.2	uc003dsb.1	uc003dsc.1	uc003eoh.2	uc003eic.2	uc003dva.2	uc003eks.1	uc003edx.2	uc003ekr.1	uc003ekf.2	uc003ekh.2	uc003eqd.1	uc003ege.2	uc003dze.2	uc003eib.2	uc003dug.2	uc003dui.2	uc003dtw.2	uc003epa.3	uc003ehl.3	uc003dve.3	uc003ehx.3	uc003eiv.2
Module 242	uc002hzq.2	uc002hzs.2	uc002hzt.2	uc002ifz.2	uc002iga.2	uc002hue.2	uc010cwt.1	uc001rua.2	uc001rub.2	uc010qoj.1	uc003hse.1	uc001ryj.1	uc001ryk.2	uc001ryl.1	uc010snh.1	uc003pou.2	uc002iff.1	uc002ifh.2	uc003ehd.2	uc003ehg.2	uc003ehi.2	uc010hrw.1	uc010otd.1	uc003irb.2	uc003irc.2	uc002hub.2	uc001pnp.2	uc001pnr.2	uc001pns.2	uc001pnt.2	uc003isb.1	uc003isf.1	uc001hyl.1	uc010pyb.1	uc003hnf.2	uc003hng.2	uc003hnh.2	uc011ccl.1	uc011ccn.1	uc002hux.2	uc002rrj.3	uc002rrk.3	uc003gtv.2	uc003gtw.1	uc002mtn.3	uc002ofo.1
Module 243	uc010org.1	uc010pbt.1	uc009zsr.2	uc002agi.3	uc011mqz.1	uc002uwd.2	uc010lqt.2	uc011jxr.1	uc010cor.2	uc003dnw.2	uc002ehs.2	uc001xis.2	uc010hgs.2	uc009xpq.2	uc010izp.2	uc010yye.1	uc010unb.1	uc001gym.1	uc010trc.1	uc001rwt.1	uc001bfh.1	uc010agg.1	uc003wmv.3	uc002tbk.2	uc003qha.1	uc011cmv.1	uc010oti.1	uc010iul.2	uc010uga.1	uc004crp.2	uc003unz.2	uc010psd.1	uc003ytv.2	uc010orv.1	uc002ixz.2	uc003cot.2	uc009wdz.2	uc010ngs.2	uc010woc.1	uc009wca.1	uc002vig.2	uc003zhn.1	uc002scn.2	uc010qlr.1	uc010epy.2	uc003vcq.1
Module 244	uc011bhq.1	uc001qhl.2	uc010zoz.1	uc001ocs.1	uc001cmf.2	uc004dnb.2	uc010nip.2	uc010wha.1	uc010mxy.2	uc003ghf.2	uc010wje.1	uc011arv.1	uc003knj.1	uc002cse.2	uc003atd.2	uc010xof.1	uc002wif.2	uc002mop.1	uc010hit.1	uc003mko.2	uc003mkn.1	uc003lzm.2	uc002mdp.1	uc001omk.3	uc011bll.1	uc003bmg.2	uc003bmh.2	uc003aux.1	uc003auy.1	uc011mcl.1	uc002mdb.1	uc010xiv.1	uc011aqj.1	uc003mgu.1	uc003mgv.1	uc002wdr.3	uc002wpw.1	uc010gpm.1	uc010gwi.2	uc003kwq.2	uc002xiu.1	uc001nvo.2	uc003ctj.2	uc010die.2	uc002hhl.1	uc010uuj.1
Module 245	uc001akg.3	uc001akj.2	uc001hvi.2	uc001hsl.3	uc003qwa.2	uc001hqn.1	uc001hqo.1	uc009xer.1	uc001ahj.3	uc001aht.1	uc009vkv.1	uc001ags.1	uc001agt.1	uc001aha.1	uc001ahw.1	uc004eul.2	uc004euk.1	uc001hnu.1	uc001how.2	uc001hox.2	uc001vfe.2	uc001vfg.1	uc001hvs.1	uc001hvt.3	uc001hvu.3	uc002kxm.1	uc010dmd.1	uc001aca.1	uc001acc.1	uc001gxu.2	uc001gxw.2	uc001esg.3	uc010pbf.1	uc001ekt.3	uc001ela.3	uc001hvk.1	uc001hvl.2	uc001hvm.1	uc001age.1	uc010pfa.1	uc001nra.2	uc001nrb.2	uc001emi.3	uc001emj.2	uc001ich.2	uc004edk.1
Module 246	uc002hqc.2	uc010wdp.1	uc010way.1	uc002hig.2	uc002hcy.1	uc002hdc.2	uc002hbj.2	uc002hav.1	uc002haw.1	uc010wae.1	uc002hbt.2	uc002hbu.2	uc002hcp.2	uc010crj.2	uc002hdg.1	uc010wbb.1	uc002hbn.2	uc002haz.2	uc010wag.1	uc002hce.2	uc002hcf.2	uc002hcg.2	uc002hch.2	uc010was.1	uc002hit.2	uc002him.1	uc002hio.1	uc002hbe.1	uc010waj.1	uc002hbw.2	uc002hbx.2	uc002hbf.1	uc010wak.1	uc002hbq.2	uc002hby.2	uc002hco.2	uc002hba.2	uc002hat.2	uc002hax.1	uc002hay.2	uc002hcs.2	uc002mwk.2	uc002hbk.2	uc002hbm.2	uc002hbs.1
Module 247	uc003wjf.1	uc004cii.1	uc004cij.1	uc001ylz.1	uc001yma.1	uc002wbq.2	uc001zly.2	uc011lan.1	uc002fnv.2	uc002dpm.2	uc010rqy.1	uc010cyj.2	uc002gyo.2	uc004cih.2	uc002spg.3	uc002sph.3	uc004cms.2	uc004cmt.3	uc002bfj.2	uc004cik.2	uc001iir.2	uc010rmb.1	uc002sps.2	uc010psm.1	uc002lbn.2	uc010row.1	uc002gys.2	uc002gyt.2	uc002gyu.2	uc010whw.1	uc001lyi.2	uc011kbx.1	uc004caw.2	uc002tje.2	uc010szh.1	uc002spd.2	uc002imd.2	uc010vxq.1	uc002drz.2	uc001sbt.1	uc002fue.1	uc001sld.2	uc002gyp.2	uc002gyq.2	uc010bhv.2
Module 248	uc001kfp.2	uc003hlx.1	uc003hly.3	uc004ase.1	uc002jwp.2	uc003vsb.2	uc010vin.1	uc002imy.2	uc001xdw.2	uc001tbt.2	uc001tbu.2	uc003ipp.3	uc003bgj.1	uc010beo.1	uc001zxn.2	uc003dtn.2	uc002lpk.1	uc003mlw.1	uc001umy.2	uc010jcp.2	uc011cwk.1	uc002pgu.2	uc010eld.2	uc001miw.2	uc001ssn.2	uc001bck.1	uc001ouz.2	uc003ixx.3	uc001cuv.2	uc002pex.2	uc002hzo.2	uc010iur.2	uc011dvy.1	uc003hni.2	uc002ftl.2	uc004egb.2	uc002qlg.3	uc002ecd.1	uc002jwe.2	uc002jwf.2	uc002ali.2	uc003dqn.2	uc010qeh.1	uc001kfo.1	uc009xox.1
Module 249	uc001hru.2	uc001hrv.2	uc003upz.2	uc003uqa.2	uc003uqb.2	uc003uqc.2	uc003uqd.2	uc002spl.1	uc010fgi.1	uc010fgj.1	uc002zdr.2	uc001opw.3	uc002flb.2	uc010chx.1	uc001cyc.1	uc010ooi.1	uc001fub.1	uc001nsu.2	uc003cyq.1	uc001got.3	uc002tbn.2	uc002hxf.1	uc002hxg.3	uc002shp.3	uc002shq.3	uc001por.1	uc001pos.1	uc001xpy.2	uc002elg.1	uc001okm.2	uc001okn.2	uc001oko.2	uc001okp.1	uc003ddg.3	uc011bed.1	uc001vqy.2	uc003cwu.2	uc001ecq.1	uc001ecr.1	uc001blu.2	uc002vpi.2	uc003wck.3	uc002vkt.1	uc003ddd.2	uc003jfy.2
Module 250	uc010tyt.1	uc003aab.2	uc002fxc.1	uc002fxd.1	uc010ckn.1	uc003xgm.3	uc003cpm.3	uc003cpn.3	uc002oru.2	uc002orv.2	uc003omp.1	uc003omq.1	uc002zyh.2	uc002zyj.2	uc002zyk.3	uc003een.2	uc001rsp.2	uc003hfn.3	uc003msz.3	uc003mtb.3	uc001dzv.1	uc001ffo.2	uc001yst.2	uc001haa.2	uc011aim.1	uc003bbf.2	uc003lei.2	uc002fww.2	uc001plg.3	uc010rst.1	uc001fwd.1	uc001fwq.2	uc010pjn.1	uc003mxv.2	uc001yrz.1	uc001ysb.1	uc001yse.2	uc001ysi.1	uc001ysz.2	uc002sti.1	uc002stj.1	uc002stl.2	uc002zws.2	uc010fhm.2	uc010ytr.1
Module 251	uc002kzv.1	uc002kzy.3	uc002kzc.2	uc002kzd.2	uc001hgh.2	uc002kwn.2	uc002kwk.3	uc002kwl.3	uc002kwj.3	uc002kzk.1	uc002kzm.1	uc010xcg.1	uc002kth.1	uc002kti.1	uc002kxk.1	uc002kxl.2	uc002kzb.2	uc002kyy.3	uc002kxb.3	uc002ktq.2	uc002kve.2	uc002lfk.3	uc001cdu.1	uc002kxf.1	uc002kte.2	uc002kzf.1	uc002kzg.2	uc010dmw.2	uc010dmy.2	uc002kvm.2	uc002kys.2	uc002kyt.2	uc002kyp.3	uc002kyq.3	uc002kyr.3	uc010xcf.1	uc002kyl.2	uc002kym.2	uc002kyo.1	uc010xce.1	uc002kyj.2	uc002kyk.1	uc010dmp.2	uc010dmq.2	uc002kzp.2
Module 252	uc003sqo.1	uc003smi.2	uc003spu.2	uc003sqa.2	uc003spp.2	uc003spq.2	uc003slx.2	uc003sly.2	uc003slz.1	uc003sma.2	uc003son.3	uc003soo.2	uc003snc.1	uc003snd.1	uc003sll.2	uc003sln.2	uc010krz.1	uc003skm.1	uc003skn.2	uc003smo.3	uc010ksm.1	uc003sqe.3	uc003sne.2	uc003slh.1	uc003srf.2	uc003srz.2	uc003sns.1	uc010kss.1	uc003snp.3	uc003snq.3	uc003sox.1	uc003soy.1	uc003sjf.2	uc003sjg.2	uc010ksa.1	uc011jvp.1	uc003soi.3	uc003soj.2	uc011jwp.1	uc003snx.2	uc003sny.2	uc003sqt.1	uc011jxa.1	uc003spc.2	uc003skf.1
Module 253	uc002aqk.3	uc002aql.2	uc002bmt.2	uc002bwk.2	uc002bjn.2	uc002bpo.2	uc002bpp.2	uc002bmp.3	uc002bmq.2	uc002bgt.1	uc002bpu.1	uc002bul.2	uc010bon.2	uc002bly.2	uc002bwd.2	uc002bwg.2	uc002bwh.2	uc002bwi.2	uc002bvb.1	uc002bqc.2	uc010bnz.2	uc010bos.2	uc002bfx.2	uc010urk.1	uc010upy.1	uc002bnr.3	uc002bns.3	uc002apc.2	uc002bsq.1	uc002bkt.2	uc002boy.2	uc002boz.2	uc002bpa.2	uc002bxm.2	uc002bxk.2	uc010ush.1	uc002bux.2	uc010boq.2	uc002bqg.2	uc002bkw.2	uc002bkx.2	uc010upa.1	uc002bje.2	uc002bld.2	uc002bov.1
Module 254	uc002sey.2	uc002ikk.3	uc002iks.2	uc001otf.2	uc002gsd.1	uc002vds.2	uc001rjk.3	uc003pnt.2	uc002ryt.2	uc002ryw.2	uc010yoz.1	uc010ypb.1	uc003pff.3	uc002vsp.1	uc010fxz.2	uc002rst.3	uc001gri.2	uc001grj.2	uc001grl.2	uc001grm.2	uc001jmk.2	uc001jmo.2	uc009xpi.2	uc010qiq.1	uc004dur.2	uc010nkg.2	uc001fnf.1	uc010dax.1	uc002ikj.2	uc010urw.1	uc001cpt.1	uc010omc.1	uc002rss.2	uc001xjl.1	uc001xjp.1	uc010tsw.1	uc003daa.1	uc003jjq.3	uc003lox.2	uc010lbg.2	uc002fqs.2	uc002fqv.2	uc010wjo.1	uc010wjp.1	uc011cly.1
Module 255	uc002qwe.3	uc010yry.1	uc010hqg.2	uc003swp.3	uc003egv.3	uc003egz.2	uc003eai.1	uc004bki.2	uc003ctz.2	uc002rrg.2	uc010ysn.1	uc002rsj.2	uc010vsr.1	uc001fjq.1	uc002rwg.1	uc001zih.2	uc003eft.1	uc002swi.3	uc002swo.2	uc002spr.2	uc010fgm.1	uc010ysr.1	uc002wmm.2	uc010ffh.2	uc010yrt.1	uc010yru.1	uc010feb.1	uc010yud.1	uc002shr.2	uc010fea.2	uc002wtc.2	uc010hjx.1	uc002rtu.2	uc002srm.2	uc002sdh.2	uc002svw.1	uc010ysk.1	uc002spc.1	uc002sqa.1	uc002szb.2	uc010jsh.1	uc011dnd.1	uc002sux.1	uc002suy.1	uc002sxv.3
Module 256	uc001jcx.3	uc010qgy.1	uc001dyc.1	uc001lph.2	uc010qvv.1	uc001lod.2	uc001lpx.2	uc001mdp.2	uc001mjb.2	uc010gdj.1	uc010gdk.1	uc001lqv.2	uc001lqx.2	uc010qwj.1	uc001mck.3	uc001mcm.2	uc004ask.1	uc010ojl.1	uc001lrm.1	uc001lrp.1	uc001cdh.2	uc010ojm.1	uc009ycg.2	uc010qya.1	uc002tzu.2	uc002tzy.1	uc002uac.2	uc002uae.1	uc009ycl.2	uc001cdj.1	uc001cdk.2	uc001oja.2	uc001lpk.1	uc009ybx.1	uc002bbz.1	uc001ugp.3	uc001krd.1	uc010qpo.1	uc001lpg.2	uc010qwl.1	uc011myn.1	uc001jac.3	uc001lpy.2	uc001luy.1	uc004asm.2
Module 257	uc001quz.3	uc010sgm.1	uc001dsk.1	uc009xku.1	uc003frp.3	uc010qlw.1	uc001myc.2	uc010ckj.2	uc004aqx.1	uc003lud.3	uc003lue.3	uc010vps.1	uc001kzp.2	uc009xxy.1	uc002wnw.2	uc001nfx.2	uc010hrh.2	uc011bjr.1	uc010roh.1	uc003xvo.1	uc003yuf.1	uc003yug.2	uc003yuh.2	uc003yui.1	uc003deo.2	uc003xvq.2	uc003xvr.2	uc001ovb.1	uc001mfl.3	uc001gju.3	uc010pms.1	uc001znd.2	uc011asp.1	uc003dgh.2	uc010hmr.2	uc003djd.1	uc003fkx.2	uc001tpg.1	uc003owb.2	uc003owc.2	uc003owe.2	uc003owf.2	uc003owg.2	uc003owk.2
Module 258	uc010qsg.1	uc002zgw.2	uc002ylz.2	uc002yma.2	uc002fks.3	uc001cnu.2	uc001fon.1	uc002kwg.2	uc010xbn.1	uc002foh.3	uc002dhz.2	uc001pmn.2	uc002lke.1	uc002qzm.2	uc010yiy.1	uc002dia.3	uc002dib.2	uc010bwj.2	uc010bwk.2	uc010bwl.2	uc011kop.1	uc010ome.1	uc002ejq.2	uc002ejl.2	uc002ejm.2	uc002ejt.2	uc002eju.1	uc002ejv.1	uc002ejw.2	uc002ejj.3	uc002ejn.2	uc002ejy.2	uc002ejz.2	uc002ejh.2	uc011lgh.1	uc003lkh.1	uc001fqb.2	uc003jlo.2	uc002liz.3	uc011kik.1	uc010pur.1	uc011bwh.1	uc001pci.2	uc002ubt.1
Module 259	uc001yfn.2	uc001kxw.2	uc009xxq.2	uc001kvo.1	uc010tup.1	uc010yji.1	uc002ufe.2	uc003qum.3	uc002iho.2	uc002ihp.1	uc002ene.2	uc002lee.2	uc003uga.2	uc010dht.2	uc001uft.3	uc001ufu.3	uc003svc.2	uc010vbe.1	uc010fgb.2	uc002uti.3	uc002utj.3	uc001kcb.1	uc003erq.2	uc003vdc.3	uc010unr.1	uc010uns.1	uc002ezr.2	uc010cfy.2	uc004axg.1	uc004axh.1	uc011luw.1	uc003ixj.1	uc002gsb.2	uc002fhl.3	uc001tac.2	uc010mxm.2	uc002meb.2	uc003cjd.2	uc003cjf.2	uc011ayx.1	uc002hyj.3	uc002syo.2	uc010ojz.1	uc009zxk.2
Module 260	uc011lwj.1	uc003ywn.1	uc002ftg.2	uc001odl.2	uc004fbg.1	uc010dbr.2	uc002msc.1	uc001iyo.2	uc003cjg.2	uc003wwk.1	uc001dij.2	uc003xcm.1	uc001rbr.2	uc002pbx.3	uc001ogg.1	uc004axu.2	uc003ygj.2	uc001rba.2	uc001hen.1	uc003svj.3	uc011kha.1	uc010ymh.1	uc002jac.2	uc002lnc.1	uc010zyx.1	uc001rzr.2	uc001rzs.2	uc001rzt.2	uc010sno.1	uc002tyx.3	uc002tyz.3	uc004baf.1	uc004bai.2	uc004byi.2	uc001gsl.2	uc009wuy.2	uc009wva.2	uc002yuo.1	uc003uxt.2	uc002zdf.2	uc001zkh.2	uc002qcc.1	uc001rbb.3	uc010mam.2
Module 261	uc002uyg.1	uc001evr.1	uc002eek.1	uc003fsw.2	uc001bdk.2	uc001hzr.2	uc001hzs.2	uc001hzu.2	uc001hzv.1	uc002sbz.2	uc001hpd.1	uc002ndz.1	uc003juj.1	uc003wob.1	uc011lbq.1	uc011lbw.1	uc001ftf.1	uc001ccg.1	uc003tve.2	uc010qcz.1	uc001aqv.3	uc001zjl.2	uc002eeh.2	uc011axv.1	uc003nzw.2	uc003qui.2	uc002eec.3	uc002ney.1	uc001kxp.1	uc003ktc.1	uc002wah.1	uc002waj.1	uc002wal.2	uc002nah.1	uc002nai.1	uc002naj.1	uc003dtt.2	uc010qro.1	uc010okg.1	uc002giy.2	uc001zqo.2	uc002eee.2	uc001zqm.2	uc001zqn.2
Module 262	uc001amq.2	uc001amt.2	uc010nzq.1	uc001asv.2	uc001asw.2	uc001afb.1	uc001afc.2	uc001afd.2	uc009vkb.1	uc001bci.1	uc001alf.2	uc001aoh.2	uc001aqf.2	uc001aqi.2	uc010oag.1	uc001asm.2	uc001asn.2	uc001aso.2	uc001apt.2	uc001aci.2	uc010nyc.1	uc001bmp.3	uc001akt.3	uc001asp.2	uc001brp.1	uc001afo.3	uc001aqp.2	uc001aou.3	uc001aox.3	uc001aoy.1	uc001ajg.2	uc003xau.1	uc001bae.2	uc001ary.1	uc001arz.1	uc001aoc.2	uc001aod.2	uc001aii.2	uc001aij.2	uc001ado.2	uc001aol.2	uc001bll.3	uc001acl.1	uc002eea.2
Module 263	uc001rln.3	uc001rlm.2	uc001rku.2	uc001rkv.2	uc001rkw.1	uc010skd.1	uc001rks.2	uc001rkt.2	uc001acm.2	uc001aju.1	uc001ajv.1	uc001ajw.1	uc001ajx.1	uc001riq.2	uc001rir.2	uc010tbt.1	uc001skq.3	uc001rle.2	uc001rlf.2	uc001riv.2	uc001rkc.2	uc001rkd.2	uc001rke.2	uc010sjz.1	uc001rlc.2	uc004ank.3	uc001rjd.2	uc001rje.1	uc003lvf.2	uc009vlg.1	uc001ajd.1	uc010nyy.1	uc003ete.2	uc003eqy.1	uc011bmd.1	uc002mnb.1	uc004anq.3	uc001xqw.2	uc001xqx.1	uc010rkx.1	uc010rqa.1	uc002clc.1	uc002cld.1	uc001rli.2
Module 264	uc002mye.2	uc002mxg.2	uc002mxk.1	uc002mxl.1	uc002mxm.1	uc002mxo.2	uc002mxp.2	uc010dzh.2	uc002mxb.1	uc002mxc.1	uc002mxd.1	uc002myl.2	uc002mym.2	uc002myn.2	uc002mxt.2	uc002mxu.2	uc002myo.2	uc002myx.2	uc002myy.2	uc002nam.2	uc010dzx.1	uc002mxz.2	uc010xno.1	uc002mxe.2	uc002mzg.2	uc010xnk.1	uc002myp.2	uc002myr.2	uc002myb.2	uc002myc.2	uc002myd.2	uc002mxv.2	uc010xnl.1	uc002mwo.2	uc002mza.2	uc002mzc.2	uc002mzd.2	uc002mzf.1	uc010xns.1	uc002mwl.3	uc010xmy.1	uc010xmz.1	uc002mxh.1	uc010xng.1
Module 265	uc001gyq.3	uc001gys.3	uc010pqd.1	uc001hnn.2	uc001hkb.2	uc010pto.1	uc001hwr.2	uc001gxk.1	uc001hma.2	uc010pug.1	uc010puh.1	uc001hhp.1	uc004cyn.2	uc001hon.1	uc009wzk.2	uc004dco.1	uc001gsz.1	uc001hmd.2	uc009xdn.2	uc001taw.2	uc001heh.2	uc001hjm.2	uc001hjn.2	uc010pve.1	uc001ifg.2	uc011blz.1	uc010ptd.1	uc001gyl.2	uc010pnb.1	uc001gxd.2	uc001gxf.2	uc001hke.2	uc010ptv.1	uc009wrr.2	uc001hjo.2	uc001hjp.2	uc010ptk.1	uc001gxc.2	uc001gyv.1	uc001hjc.3	uc001gsu.1	uc001gsm.2	uc001gso.2	uc009wqw.2
Module 266	uc001lpi.2	uc009yco.1	uc001lry.2	uc001lrz.2	uc001lsa.2	uc001lsb.2	uc001mlp.2	uc001mpm.2	uc001lqt.2	uc001lqu.2	uc010qwk.1	uc001mql.1	uc010qvx.1	uc010qvy.1	uc001lrk.1	uc001mse.2	uc001ltp.1	uc001ltq.1	uc001lrb.2	uc001lrc.2	uc001lrf.1	uc001lrg.1	uc010qwr.1	uc001lyn.3	uc001lyr.2	uc001lys.2	uc001lyt.2	uc010qxy.1	uc009yca.1	uc001lpc.2	uc001lrt.2	uc001mqb.2	uc001lok.3	uc009yci.2	uc001mqp.3	uc001lqr.2	uc001lwk.2	uc001mpi.2	uc001lxs.2	uc001lxt.2	uc001lxu.2	uc001lxv.2	uc010qxr.1	uc001lxr.2
Module 267	uc002xmj.2	uc002ycn.2	uc002yco.2	uc002xvq.2	uc002xvr.2	uc002yhf.2	uc002yhh.2	uc002yhi.2	uc002xvv.1	uc002xvw.1	uc002xvx.1	uc002yfq.1	uc011aac.1	uc011aag.1	uc010chy.2	uc002ydj.2	uc002ydk.2	uc002xvo.2	uc002xoh.1	uc002xoi.1	uc002xoj.1	uc002xol.1	uc010ghe.1	uc010zww.1	uc010zwy.1	uc010zxa.1	uc010zxb.1	uc002xqm.1	uc002xqn.1	uc002xqo.1	uc002xqp.1	uc002yhz.2	uc002yia.2	uc002xux.2	uc002xgp.2	uc002xrp.2	uc010zxo.1	uc010gkq.2	uc002xvf.2	uc002xvg.2	uc010zyq.1	uc002ygm.2	uc002yhl.1	uc002pwn.2
Module 268	uc003zds.1	uc011llk.1	uc003ywx.1	uc010mff.2	uc003yvl.2	uc010mgf.2	uc003yys.2	uc011lkl.1	uc003yvn.2	uc003yzk.2	uc010mft.2	uc003ywo.2	uc003ywp.2	uc003zae.1	uc003zdd.2	uc003yvq.2	uc003yvu.2	uc003yvv.2	uc011ljp.1	uc011ljr.1	uc003yzp.1	uc003yvi.1	uc003ywk.2	uc003ywl.3	uc003yxv.2	uc003yxw.2	uc003zeu.2	uc003zer.3	uc010mgg.2	uc003zdv.3	uc003zew.3	uc011llo.1	uc003zdx.3	uc003zed.1	uc003zee.1	uc003zef.1	uc003yzc.2	uc011lkp.1	uc003yxy.3	uc010mfi.2	uc003zeg.3	uc010mge.2	uc003yvm.2	uc003zbq.2
Module 269	uc003qoe.2	uc003qog.2	uc010kim.2	uc010ogq.1	uc003xgd.2	uc003xge.2	uc002sdk.3	uc002swz.2	uc001vtr.1	uc010yvk.1	uc011lav.1	uc011bbt.1	uc011bbu.1	uc011bbv.1	uc003ehk.2	uc003yym.3	uc003yyn.3	uc003yyo.3	uc011lkh.1	uc010uky.1	uc002cgy.2	uc002cgz.2	uc002cha.2	uc004bjn.2	uc011lxq.1	uc003jrt.2	uc003jru.2	uc002jgb.2	uc002jgc.2	uc001plx.1	uc003xfo.1	uc003zkm.2	uc003zkr.2	uc002wes.2	uc010bzz.1	uc003qmg.2	uc002xsr.1	uc002xsv.1	uc002xtf.1	uc010ghs.1	uc003csn.2	uc001abs.2	uc001miq.2	uc003yye.2
Module 270	uc010qsi.1	uc010qsk.1	uc010mxg.1	uc010iuc.2	uc002fao.2	uc002uip.2	uc010ovl.1	uc002vtc.2	uc002vtd.2	uc002kln.2	uc001gbi.2	uc001gbn.3	uc002tvo.2	uc002tvq.2	uc003hom.2	uc001gaq.2	uc004fdw.1	uc003isn.3	uc001agg.2	uc003zta.2	uc011lob.1	uc001jkk.3	uc010lfj.2	uc002cnl.2	uc002uiq.2	uc002uir.1	uc010zen.1	uc002efn.1	uc001nvp.2	uc011khh.1	uc011kfx.1	uc003ujx.2	uc003ujz.2	uc003ukb.2	uc003ukd.2	uc010len.2	uc002ubr.1	uc001mbc.1	uc011bcg.1	uc009viq.2	uc009vje.2	uc003sql.2	uc002cfg.1
Module 271	uc002vni.2	uc002vnj.2	uc002vnk.2	uc001fxe.3	uc009wtt.2	uc002uit.2	uc003nfw.2	uc003nhd.2	uc003ngm.2	uc003ngn.2	uc003ngo.2	uc003ngp.2	uc003nha.1	uc003niw.2	uc003nkb.1	uc003ngk.3	uc003ngs.2	uc003ngz.2	uc003niu.1	uc003niv.2	uc003nix.1	uc003ngv.2	uc003nhb.2	uc003nhi.2	uc003njm.2	uc003nhl.1	uc001esw.2	uc001etc.2	uc001ess.2	uc001est.1	uc003ygp.2	uc003nck.2	uc011dnr.1	uc011dns.1	uc003yij.3	uc010pjz.1	uc002txl.2	uc002jls.3	uc010dfx.2	uc001gsq.2	uc010twe.1	uc010pzt.1	uc002zdj.1
Module 272	uc002iqu.2	uc003fxr.2	uc003fxs.2	uc011kab.1	uc002vmc.3	uc002vmd.3	uc003gxt.3	uc001ygx.2	uc002ple.1	uc002pdf.1	uc004eqp.2	uc004eqq.2	uc002xck.1	uc002vyw.3	uc002bnc.2	uc003edw.2	uc001yau.2	uc003lyq.1	uc010wqn.1	uc004fdk.2	uc001ity.3	uc003gxw.2	uc003xbs.2	uc003wki.2	uc003jti.2	uc001pxt.2	uc001pxu.2	uc001pxv.2	uc002iuv.3	uc010dcl.2	uc010pcz.1	uc001fqc.1	uc001apw.2	uc001xlg.3	uc003gqy.1	uc003gqz.2	uc002tly.2	uc003weq.2	uc003inh.2	uc001ehb.2	uc001ehc.2	uc010dqv.2	uc003hvd.2
Module 273	uc002bna.2	uc002pad.1	uc010zsp.1	uc003dyq.3	uc004bkv.2	uc010naa.1	uc003eja.2	uc003vpx.2	uc003vpq.2	uc001yhs.3	uc002cvr.2	uc002fns.3	uc004fhy.3	uc002poh.1	uc002poi.2	uc001zvc.2	uc003lcn.2	uc010zcv.1	uc001dyp.2	uc001biq.1	uc001ijs.2	uc002knq.2	uc002kns.2	uc003iom.1	uc001yid.1	uc003vqd.2	uc003vqg.2	uc001nqz.2	uc002rfz.1	uc001kho.2	uc003wak.2	uc003ztl.3	uc002xns.2	uc004eml.2	uc010zrp.1	uc002ftk.1	uc001kor.3	uc003cyn.3	uc001vma.2	uc003epv.1	uc010lbd.1	uc011ksq.1	uc003jdp.3
Module 274	uc001pmi.2	uc001xhl.1	uc001ppl.2	uc002jwn.2	uc003cme.2	uc003cmf.2	uc003cmg.2	uc001wsi.3	uc002dwp.2	uc001wnr.2	uc001wns.2	uc001esu.1	uc002jow.2	uc001zig.2	uc004clp.2	uc011ljw.1	uc002tfk.2	uc001pxb.2	uc003llq.2	uc002war.2	uc001xfn.2	uc010tsb.1	uc002crf.2	uc003ywu.2	uc001jap.1	uc010oun.1	uc001fcb.2	uc010xid.1	uc002kea.2	uc002keb.2	uc004bgk.2	uc001nrv.2	uc009ynr.2	uc003owq.1	uc001prs.1	uc001pru.1	uc010cxb.2	uc001pwy.2	uc001pwz.2	uc001lwi.2	uc003ecc.2	uc001ymn.2	uc010myu.1
Module 275	uc009yfz.2	uc002iog.2	uc009yoc.1	uc001nds.2	uc003yih.1	uc003zqq.2	uc003zqr.1	uc003zqb.2	uc003lcm.1	uc004aps.2	uc011bhf.1	uc003ygy.2	uc002yvv.2	uc001hei.2	uc001hej.2	uc003dxd.2	uc003dxf.1	uc011bhm.1	uc010hxs.2	uc001dtm.1	uc010maq.2	uc010odx.1	uc010xqh.1	uc003dvg.2	uc003eif.3	uc003dwg.3	uc003jcv.2	uc010iti.1	uc002apm.2	uc001koc.3	uc010ywx.1	uc003jas.2	uc001slx.2	uc002iwt.1	uc010vlh.1	uc004arn.1	uc001ruz.2	uc002zxt.2	uc003efa.1	uc010yds.1	uc001azs.1	uc003azm.2	uc003dwh.1
Module 276	uc001lst.1	uc003zsg.2	uc003com.2	uc001lhl.2	uc001lhm.2	uc001lhn.2	uc003sip.2	uc001axe.1	uc001axg.1	uc001axi.1	uc002don.2	uc010bxy.2	uc002jpj.2	uc002vbz.1	uc001mjy.2	uc001mkb.2	uc001mkc.2	uc001mke.2	uc010rch.1	uc010rcj.1	uc001mkg.1	uc002jae.2	uc002jaf.2	uc004dwf.2	uc004cnb.2	uc002pdv.2	uc004cbh.2	uc003jln.1	uc011cpj.1	uc002xyq.2	uc002xys.2	uc004cco.2	uc002lrj.3	uc001ksp.2	uc010qpx.1	uc001apv.2	uc010oae.1	uc001jrp.2	uc001rql.2	uc001rqm.2	uc001rqn.2	uc010slq.1	uc002xyu.1
Module 277	uc003gvl.2	uc003lyd.2	uc001tkx.1	uc001tky.2	uc002lqt.1	uc002lqu.2	uc002lqv.2	uc010xgc.1	uc001tnj.2	uc001pmm.2	uc001qej.2	uc003ifj.3	uc011cgp.1	uc001qbx.2	uc001qby.1	uc003itg.1	uc003ith.1	uc003gla.2	uc001toi.1	uc001toj.1	uc001vna.2	uc001vsr.2	uc001eer.1	uc001eet.1	uc003deq.2	uc003mhc.1	uc003mhe.1	uc003hre.2	uc001jug.2	uc003dmf.2	uc002iwk.1	uc003ihw.2	uc003ime.2	uc010ipl.1	uc010ipm.2	uc001kkv.2	uc003hqt.2	uc004ddy.1	uc003qop.3	uc003qor.3	uc010kiv.2	uc010uig.1	uc001tkz.2
Module 278	uc002twh.2	uc001wye.3	uc003pnw.2	uc001xdc.2	uc002gyw.3	uc003vnq.2	uc003vnr.2	uc003vns.2	uc002hhn.2	uc002bwt.1	uc010usd.1	uc003uto.2	uc002vuj.1	uc001ifp.2	uc001dpv.2	uc001sqr.2	uc009zqh.2	uc003pob.1	uc002kyg.2	uc003pvy.3	uc002usq.2	uc002usr.2	uc002usu.2	uc001ywk.2	uc002aoi.1	uc001jlh.2	uc001jlk.2	uc001jll.2	uc009xpd.2	uc003klm.2	uc002ryf.2	uc002ryg.2	uc003ndi.2	uc002rxu.2	uc002rxy.2	uc003dtz.1	uc003dua.1	uc003dub.1	uc001mye.3	uc001myh.1	uc003mvc.2	uc001hjy.2	uc010ptn.1
Module 279	uc002tvm.3	uc010fdg.2	uc010ocs.1	uc011mwe.1	uc001ryg.2	uc003cpo.3	uc010gqu.1	uc001iki.3	uc002mfe.2	uc002voa.2	uc002hgk.2	uc004cak.2	uc004asx.2	uc003ugb.2	uc003whq.2	uc003whl.2	uc003whr.1	uc003whn.2	uc003whk.2	uc003whj.2	uc002lqz.1	uc002bgl.1	uc010unq.1	uc002dyi.3	uc002dyj.3	uc003man.1	uc002qgj.2	uc001aie.2	uc001djl.2	uc002bcf.2	uc001bpl.2	uc003xfq.1	uc001eds.2	uc001gut.1	uc002nbe.2	uc001gem.2	uc011ljd.1	uc001wgt.3	uc002egk.2	uc003qrz.2	uc002jup.2	uc001hho.2	uc002uiy.2
Module 280	uc010dkx.1	uc001ghr.1	uc003kbn.1	uc010ftr.2	uc011eax.1	uc004aap.2	uc002wez.2	uc001uta.1	uc011div.1	uc003szm.2	uc011bsg.1	uc011bsj.1	uc010wmw.1	uc002wjy.3	uc010tij.1	uc011bpk.1	uc011bpl.1	uc001ddc.2	uc001dde.2	uc001umi.2	uc001urk.2	uc002gpr.2	uc003qmf.1	uc011jzw.1	uc002krq.2	uc011eag.1	uc002xkk.2	uc003qrg.2	uc001ghv.1	uc001vat.1	uc010xts.1	uc010ygu.1	uc001aaz.2	uc001abc.2	uc001ody.2	uc003fru.1	uc004cos.3	uc004cou.3	uc004cov.3	uc004cox.3	uc004coy.2	uc011mfh.1	uc011mfi.1
Module 281	uc003elu.2	uc003elv.2	uc003elw.2	uc003nsr.3	uc003yhc.2	uc001doe.2	uc001sit.3	uc001qcg.3	uc009xdc.2	uc001nnl.2	uc010jvw.1	uc002rzw.3	uc002rzx.3	uc001nsg.2	uc003tpd.2	uc003tpe.2	uc003elx.2	uc001kjs.2	uc001kjt.2	uc001hiw.1	uc003xqd.2	uc002saw.3	uc003ejp.2	uc011bkm.1	uc003xqk.1	uc003xql.1	uc002tuw.2	uc001isn.2	uc003nrc.2	uc003nrd.2	uc002wlp.2	uc001smd.2	uc003xqi.2	uc003xqj.2	uc001lyw.3	uc002hjg.3	uc002hjk.1	uc002hjl.2	uc003nss.2	uc003nst.2	uc001xbm.1	uc001zti.1	uc003oci.1
Module 282	uc003pmk.2	uc003plq.1	uc003pqd.2	uc003pqe.2	uc003ppk.2	uc003ppg.1	uc003pis.2	uc003pit.2	uc003pim.2	uc003por.2	uc003svr.3	uc003pix.2	uc003pnl.3	uc003pnm.2	uc003poo.1	uc003pnz.1	uc003pow.2	uc003pmg.2	uc003pmh.2	uc003pmj.1	uc003pjv.2	uc003pmz.2	uc003pmv.2	uc003pmb.2	uc003pmc.2	uc003pme.2	uc003pmf.2	uc003pjx.3	uc003piz.1	uc011dzj.1	uc003pks.2	uc011dzg.1	uc011dvv.1	uc011dvw.1	uc001ezk.1	uc001gdk.3	uc003pjp.2	uc003pnc.2	uc010pkd.1	uc003pas.1	uc003pat.1	uc003piv.1	uc003pju.1
Module 283	uc010jyo.1	uc003oak.1	uc003oar.2	uc003ntr.2	uc003ntw.2	uc003ntx.2	uc003tmk.3	uc010jsk.1	uc003thj.2	uc011kjf.1	uc010jyk.2	uc003oab.1	uc003nxv.1	uc003nxx.1	uc003nyb.1	uc003uwf.2	uc003nvt.1	uc001cok.1	uc001col.1	uc003udf.1	uc003twl.2	uc010lao.2	uc010jux.2	uc003uuk.2	uc003uul.2	uc010lam.1	uc010jtu.1	uc003thz.1	uc003uuf.1	uc003ode.1	uc011dqs.1	uc003oyi.2	uc011dwb.1	uc010lcs.2	uc011kfs.1	uc003txa.2	uc003tmu.2	uc003ovi.2	uc011dvj.1	uc003tiu.2	uc010lbi.1	uc011dsx.1	uc011dsy.1
Module 284	uc001duu.2	uc001duv.2	uc001duy.2	uc010dak.2	uc001yhq.2	uc003iqx.1	uc009zbo.2	uc004eyy.2	uc004eyz.2	uc003jom.2	uc010ivq.2	uc001mwh.2	uc001bxu.2	uc003zza.2	uc003ukn.1	uc001iiw.2	uc003ulq.1	uc003ult.1	uc001uzg.2	uc003csc.3	uc003joo.2	uc001gad.2	uc001ije.2	uc009xil.2	uc010qah.1	uc001qbu.2	uc001qbv.2	uc010sba.1	uc001wzr.2	uc002bnz.2	uc001fbt.1	uc001fbv.1	uc001fbs.2	uc001fbq.2	uc011mic.1	uc003bvz.2	uc010bgs.2	uc010yhr.1	uc003eia.3	uc011azd.1	uc002gyh.1	uc003mxa.2
Module 285	uc010zfb.1	uc002gdx.3	uc002xxj.1	uc002vip.2	uc010fvu.2	uc001yok.2	uc011bia.1	uc003gsy.3	uc001nqb.2	uc010vlj.1	uc004edb.2	uc010byb.2	uc002lgr.3	uc009yqj.2	uc002yrz.2	uc001vmw.2	uc002tja.2	uc011lps.1	uc010zwj.1	uc002okq.1	uc004cly.2	uc004cxx.2	uc004cxz.2	uc002dab.1	uc010gwd.1	uc002okm.1	uc001ujh.2	uc004bph.1	uc002xae.1	uc003nbe.2	uc003nbf.2	uc010ofk.1	uc001znb.2	uc009ybc.1	uc003lrz.2	uc003lsa.2	uc003xze.2	uc004fnr.2	uc004fns.2	uc011nab.1	uc011mpu.1	uc002oag.2
Module 286	uc001dqb.2	uc010ohh.1	uc003tpp.3	uc003tpr.3	uc003tps.2	uc001gew.2	uc001gey.2	uc001hoi.2	uc001hoj.2	uc001mvr.1	uc009yke.1	uc009ykf.1	uc001mul.1	uc001ykv.3	uc003srs.1	uc010trt.1	uc001lcy.3	uc009xyw.2	uc003vvb.2	uc002tou.2	uc002tox.2	uc002tpa.2	uc003yei.1	uc001wyk.2	uc001xny.1	uc001eln.3	uc001elx.3	uc001emb.1	uc001emd.1	uc001eme.1	uc001emf.1	uc001emg.1	uc001hjb.2	uc002trc.2	uc002trd.2	uc010mdg.2	uc003uel.2	uc003yhg.2	uc003yhh.2	uc001ymd.1	uc001yld.2	uc001xhi.2
Module 287	uc010scd.1	uc001jkv.2	uc001jkx.2	uc001jkz.3	uc001jla.1	uc001jlc.1	uc010qih.1	uc003wgy.2	uc002vch.2	uc002vci.2	uc003uky.2	uc010les.1	uc010qnn.1	uc010hal.2	uc010rkq.1	uc003mbk.2	uc002csc.2	uc004ams.1	uc010pwa.1	uc010rap.1	uc010iha.2	uc001gpy.3	uc001hbf.1	uc001hem.1	uc003ykg.2	uc003ykk.2	uc002evm.1	uc010vkt.1	uc003vfc.2	uc003vfe.2	uc011kmj.1	uc001otj.2	uc001otl.2	uc003wha.2	uc004amo.1	uc010dqg.2	uc003hwb.1	uc003hwc.2	uc011ceo.1	uc011blc.1	uc003bye.1	uc003fub.1
Module 288	uc003lqe.1	uc001jem.2	uc001jeo.1	uc010qfs.1	uc001egd.2	uc001ege.2	uc001egh.2	uc010owv.1	uc010oww.1	uc001iln.2	uc001ilo.2	uc004apc.2	uc004apd.2	uc004apf.1	uc004apg.2	uc010lgu.2	uc001pmg.2	uc001ilp.3	uc002lyt.2	uc003vij.2	uc001wzo.2	uc002rdc.2	uc001nqx.2	uc001nqy.2	uc002fgi.2	uc001gwe.2	uc001dfl.1	uc001dfp.1	uc001dfq.2	uc003xqu.3	uc002gns.3	uc010vvm.1	uc010bar.2	uc003qmc.1	uc003cbh.2	uc003cbj.2	uc003mab.2	uc010jjg.2	uc001wod.2	uc001gwh.2	uc001pwl.3	uc001hri.2
Module 289	uc011eaz.1	uc002vey.3	uc010zjo.1	uc001rrj.2	uc001stn.2	uc001sko.3	uc001suu.3	uc002rgm.2	uc001str.3	uc001sts.3	uc009zrj.2	uc003kdi.1	uc010bru.2	uc002cnf.2	uc004dxv.2	uc002vra.2	uc001qvg.2	uc001rfc.2	uc001rfd.2	uc001rfe.2	uc001stz.2	uc001sui.2	uc010dkl.2	uc003uzj.2	uc010uyg.1	uc002zhb.2	uc009ziq.2	uc001swt.2	uc001svl.1	uc001svp.2	uc001suh.2	uc002rje.1	uc002cmr.2	uc001sww.2	uc009zrv.2	uc003eph.2	uc003epi.2	uc001sws.2	uc010uvv.1	uc001aab.3	uc011kbv.1	uc002kvk.2
Module 290	uc010pqh.1	uc001vbh.3	uc002jws.2	uc003xzf.2	uc002lfs.2	uc001won.2	uc001woo.2	uc001hpk.2	uc010prz.1	uc001mjo.2	uc001jpf.3	uc009xqb.2	uc011cqc.1	uc003gvx.3	uc011byw.1	uc001wos.2	uc002zso.2	uc002zsr.2	uc010lkg.2	uc011knj.1	uc001wuc.2	uc004emg.1	uc002sct.3	uc010gmu.2	uc001mgu.2	uc001mgv.2	uc001mgw.1	uc003xzo.2	uc003xzd.2	uc003myq.2	uc003myr.2	uc003mys.2	uc003myt.2	uc003myu.1	uc003myv.1	uc001mbl.1	uc001mbd.2	uc001mbg.1	uc001iad.3	uc001iae.2	uc001iaf.1	uc002scv.1
Module 291	uc003lpr.1	uc009vkf.2	uc003ltq.2	uc001gtj.3	uc003qip.1	uc003glo.2	uc003glp.2	uc011kyp.1	uc011kzo.1	uc001vlt.2	uc002iug.1	uc010igs.2	uc001hcf.1	uc001hcg.1	uc010prg.1	uc001dck.2	uc004epz.2	uc003qhc.2	uc011edj.1	uc003pjy.2	uc001agp.2	uc001agq.2	uc004efq.2	uc004crr.2	uc004dpi.3	uc001pgg.2	uc009yww.1	uc010stp.1	uc003fcv.1	uc001uvm.2	uc003cfo.1	uc004ekt.2	uc004eku.2	uc004ekq.2	uc004ekr.2	uc004ekl.2	uc004ekn.2	uc002lfv.2	uc010xdu.1	uc003hmy.1	uc001zyy.2	uc001lsj.1
Module 292	uc002vrs.2	uc001jbr.3	uc002psk.2	uc003jmg.2	uc001iyr.2	uc002egq.1	uc002egr.1	uc002xod.2	uc001vqi.2	uc001nsm.2	uc003okx.2	uc003okz.2	uc011dtf.1	uc003vdt.2	uc001epi.2	uc001gkn.3	uc009wws.2	uc001hhg.2	uc001hhh.2	uc001gpz.3	uc001gqa.2	uc001yav.2	uc002pba.1	uc010gyf.1	uc001goq.1	uc001gos.1	uc003vdq.2	uc003geq.1	uc002lhg.2	uc003lna.2	uc011dbk.1	uc001gwq.2	uc001bpm.3	uc009vte.2	uc010flb.2	uc001gpj.1	uc003zbn.2	uc002pjv.2	uc001eyy.2	uc010rqg.1	uc002cdl.2	uc001pop.2
Module 293	uc001ebg.3	uc003nva.2	uc010nql.2	uc002pac.1	uc002pah.2	uc010wpz.1	uc011dcd.1	uc003cjl.2	uc002omp.3	uc001gav.2	uc003jro.1	uc003eeh.3	uc003hte.1	uc001gap.2	uc001bau.1	uc010zmo.1	uc010zmp.1	uc003uah.2	uc001qps.2	uc003mwz.1	uc003ayv.1	uc001npe.2	uc001npf.2	uc002prw.2	uc003eyv.2	uc011ebq.1	uc001ypu.1	uc001lef.2	uc002yhy.2	uc001tnh.2	uc002vhv.2	uc010zkc.1	uc002ghi.1	uc002ghg.2	uc002ghh.2	uc003opy.2	uc003bmb.3	uc003bmc.3	uc003bmd.3	uc003bme.3	uc003bmf.3	uc011arz.1
Module 294	uc003isr.2	uc001crw.3	uc001crx.3	uc003ppj.3	uc002uji.2	uc010zeq.1	uc001qcz.3	uc001han.3	uc001hao.3	uc010pqr.1	uc010pqs.1	uc001dtl.1	uc004bqh.1	uc004dtg.2	uc001rzc.2	uc011kqi.1	uc011kql.1	uc002ufi.1	uc004elu.2	uc001ewq.2	uc001but.2	uc004bba.2	uc010njt.2	uc002uhv.3	uc002jqz.2	uc002ryd.2	uc003pmy.3	uc003vrn.2	uc010lml.1	uc003vor.2	uc003vos.2	uc003ett.2	uc001bkz.2	uc010oev.1	uc004baz.1	uc001dnv.2	uc002ogy.2	uc001tma.2	uc002ade.1	uc002ufj.3	uc004bau.2	uc004bav.1
Module 295	uc002ldw.3	uc002ldx.3	uc002lbr.1	uc002lbs.1	uc010xct.1	uc002lmx.2	uc002lna.2	uc001tsk.2	uc002lns.2	uc002lbw.2	uc002lbx.2	uc010dqr.1	uc002llm.1	uc001czm.3	uc001tpu.2	uc002lbu.2	uc002lcs.2	uc002lct.2	uc002lno.3	uc011law.1	uc002lco.2	uc010dnq.1	uc001bua.1	uc002lbm.2	uc010dqt.2	uc002lmr.2	uc002lnf.2	uc002lng.2	uc002lck.2	uc002lcl.2	uc002lcm.2	uc010dnp.2	uc002lap.2	uc002lht.2	uc010xej.1	uc010oel.1	uc002lly.2	uc002lnp.2	uc010drf.2	uc003cci.2	uc009xxt.1	uc002llx.2
Module 296	uc003bqg.2	uc003bwc.2	uc003das.2	uc011bdr.1	uc003bwj.2	uc003clz.2	uc003byj.3	uc003bpq.2	uc003cav.2	uc003coj.2	uc003dpo.3	uc003dpr.3	uc003dps.3	uc001slj.2	uc001slk.2	uc003cus.2	uc003cuw.1	uc003daz.1	uc003dba.1	uc003bzs.1	uc003bzt.1	uc001hry.2	uc001hrz.3	uc011avm.1	uc003deh.3	uc003csp.3	uc003bsm.2	uc003cax.2	uc003dex.2	uc003nzu.2	uc011bdu.1	uc003cye.2	uc003cxi.2	uc003crg.2	uc003cqr.2	uc011bbc.1	uc003bpp.3	uc011bby.1	uc003dpw.3	uc011bgi.1	uc003bpo.1	uc003ckb.2
Module 297	uc001olv.2	uc001ogp.2	uc001ohp.1	uc001ogf.2	uc001ofs.2	uc001ofu.2	uc001nye.2	uc001ogj.1	uc001ocx.2	uc001ocy.1	uc001ogd.2	uc001oge.2	uc009yqu.2	uc010ror.1	uc001omf.2	uc001omg.1	uc001ohz.3	uc001ooi.2	uc001oda.1	uc001ofv.3	uc001onc.2	uc009ysc.1	uc001okv.1	uc001okw.1	uc001nzu.2	uc001ohf.2	uc001ojk.1	uc001ofm.2	uc001ofn.2	uc001old.2	uc001ocm.2	uc010rnv.1	uc001oek.2	uc001olp.1	uc001olq.1	uc001olt.1	uc001nzt.2	uc001nyo.2	uc010rnc.1	uc001ohj.2	uc001ohk.3	uc001ocq.1
Module 298	uc004cdv.3	uc009wlv.1	uc010ole.1	uc001cxr.1	uc009vzr.1	uc001buo.3	uc001bup.3	uc009vub.1	uc001hoc.2	uc001buk.2	uc003hzq.2	uc002ftv.2	uc002ftw.2	uc001ldg.2	uc002mri.2	uc002mrj.1	uc004cmp.2	uc001ziq.2	uc003bud.2	uc009vua.2	uc010ogz.1	uc003vob.1	uc011kor.1	uc011kos.1	uc003tjc.2	uc001bzd.1	uc002tkq.2	uc010fzy.2	uc002mrn.2	uc002xkv.2	uc002vlm.2	uc002vln.1	uc010fwg.2	uc010fwh.1	uc003wgh.2	uc001uxp.1	uc001anb.2	uc002jkd.2	uc001hsm.1	uc002efk.1	uc003icc.1	uc003wwb.1
Module 299	uc001lpb.2	uc001oil.1	uc003hxa.2	uc002qkf.2	uc002qkg.2	uc002qkh.2	uc002zml.2	uc001onj.2	uc010rps.1	uc002rkd.2	uc001spb.2	uc001spd.2	uc004chd.2	uc004che.2	uc002rju.1	uc001sol.1	uc001ofx.3	uc009yoz.2	uc010rmy.1	uc009ypd.2	uc001nvg.1	uc010rna.1	uc010rod.1	uc001okr.2	uc001oks.2	uc009yrj.2	uc010rpj.1	uc001ofe.2	uc009yqk.2	uc002sxh.3	uc002qvv.2	uc002qwa.2	uc001nvt.2	uc010gkt.2	uc001olu.3	uc001ntp.1	uc002tka.2	uc010rmk.1	uc003tlt.2	uc002rkj.2	uc002rkk.2	uc001onl.1
Module 300	uc001qhk.2	uc001pfb.2	uc001pfc.2	uc001pge.2	uc001qbm.3	uc001qcf.3	uc001qcj.2	uc009zbp.2	uc009zbq.2	uc001qdp.2	uc001qca.2	uc001qcb.2	uc001qcc.2	uc009zbl.2	uc010sbe.1	uc001qdf.2	uc001qdg.2	uc001qdi.2	uc001pez.2	uc001qcx.3	uc009zbv.2	uc001pki.2	uc001pkj.2	uc001pfs.2	uc001pft.2	uc001pfv.2	uc001per.2	uc001qcy.2	uc001qde.2	uc001odp.1	uc001qgk.3	uc010sce.1	uc001qdh.2	uc001qcd.2	uc001qhg.2	uc001qhh.2	uc001qhi.2	uc001qdo.1	uc001pgf.2	uc001qhe.2	uc010rwc.1
Module 301	uc001slq.1	uc003vsc.2	uc001wuz.3	uc001wvc.3	uc002elz.1	uc002ema.1	uc002emb.2	uc002emc.2	uc002emd.2	uc002eme.2	uc002emf.2	uc010vhs.1	uc010vht.1	uc001rqj.3	uc001rqk.3	uc010slp.1	uc003pbi.2	uc001rlv.2	uc010skl.1	uc003zys.1	uc002phd.1	uc001rpw.2	uc001rpx.2	uc001rpz.3	uc001rqa.2	uc001rqb.3	uc009zkp.2	uc009zkq.2	uc009zks.2	uc001sce.2	uc001scf.2	uc010sod.1	uc001dly.2	uc001lww.3	uc001rqc.2	uc001rqd.2	uc010amm.1	uc010sog.1	uc010ssp.1	uc011cwc.1	uc001rpv.2
Module 302	uc002yfj.2	uc011akk.1	uc003adt.1	uc003adu.1	uc002nfb.2	uc002nfd.1	uc002mbb.2	uc003aea.2	uc010vhw.1	uc003and.3	uc003ane.3	uc011amd.1	uc002gzp.2	uc002gzq.2	uc002gzr.2	uc002gzs.2	uc010waa.1	uc003adn.2	uc003dof.2	uc011akg.1	uc003jmb.2	uc003kcx.2	uc003kcz.3	uc003kda.3	uc010izf.2	uc011csr.1	uc003aeq.1	uc002xnu.2	uc003zhg.2	uc001ock.2	uc002xzk.2	uc002tmx.2	uc010flq.2	uc003ann.2	uc003anp.2	uc003ans.2	uc004cgs.1	uc003aec.2	uc003aed.2	uc003aef.2	uc011akl.1
Module 303	uc001gmh.3	uc004ajg.1	uc010acg.2	uc003vfv.2	uc003vfx.2	uc011kml.1	uc010xnw.1	uc001aya.1	uc001aoz.2	uc001apa.1	uc001ddz.1	uc003nrn.2	uc011lhj.1	uc004aht.2	uc003agz.2	uc011aks.1	uc010pch.1	uc002sze.2	uc010yvm.1	uc010hpo.2	uc002gkd.2	uc010cns.2	uc010vur.1	uc003onk.2	uc011dtw.1	uc001cmn.2	uc001cmo.2	uc002mec.2	uc003qen.3	uc011ect.1	uc011ecv.1	uc003exb.1	uc003exc.1	uc002ixv.2	uc003yrx.2	uc011lis.1	uc001cbb.3	uc001cbc.1	uc010mox.1	uc003vqn.3	uc003ykw.1
Module 304	uc001rsj.3	uc003gfo.2	uc002bfr.2	uc002bfs.2	uc010tdi.1	uc002avy.2	uc002taw.3	uc003qwq.2	uc001kqh.2	uc010qpl.1	uc003kdm.2	uc011koz.1	uc002wov.1	uc002wow.1	uc001bwe.2	uc001bwf.1	uc010yst.1	uc001stj.2	uc001stk.2	uc010wdi.1	uc001ybs.1	uc001rbi.2	uc002bof.2	uc010upw.1	uc002arz.2	uc010hmk.1	uc001rlk.3	uc001srk.3	uc001srm.2	uc002aqj.2	uc004eup.3	uc011muk.1	uc001xls.1	uc001xlt.1	uc001zum.3	uc001rod.2	uc001uqv.2	uc001xbn.1	uc002acj.2	uc002mso.1	uc002bkr.2
Module 305	uc001kvv.2	uc010qqo.1	uc001dzb.2	uc001bto.2	uc001btp.1	uc001btq.1	uc010ogn.1	uc010ogo.1	uc010ogp.1	uc002pkq.3	uc003muy.2	uc001jpq.3	uc002wxf.2	uc002wxg.2	uc002cqe.1	uc001ohi.1	uc002wwj.1	uc002gha.3	uc003tpb.2	uc002lzy.2	uc002mcp.2	uc002mcr.2	uc002xkw.2	uc002xky.2	uc010ggn.2	uc002pgy.2	uc001jqx.1	uc001jqy.1	uc001jqz.1	uc001ksl.2	uc003tmt.2	uc004evl.2	uc002zpv.1	uc002zpw.1	uc002zpy.1	uc002fyf.1	uc002wzd.1	uc002zqa.1	uc001twh.2	uc002mfg.1	uc001jbb.2
Module 306	uc002ntn.1	uc002nud.3	uc002nty.2	uc002nuc.1	uc002nup.2	uc002ntg.2	uc002nth.1	uc002ntj.1	uc002nug.1	uc002nuh.1	uc002nvf.2	uc002nvg.1	uc002nvh.1	uc002nvi.1	uc002nux.3	uc002nvd.3	uc002nuk.3	uc010edh.2	uc010xrp.1	uc002nva.3	uc002nvb.3	uc002nvc.3	uc001mhg.2	uc010edf.2	uc002nvj.2	uc002ntl.2	uc002ntm.2	uc002nur.3	uc002ntp.1	uc002nuf.2	uc002yaz.2	uc002uak.3	uc010xtd.1	uc002nvu.3	uc010xsa.1	uc002ntc.2	uc002ntd.2	uc002nte.2	uc010xtf.1	uc010edn.1	uc010edo.1
Module 307	uc010dlh.2	uc002kue.2	uc002kuf.2	uc002kul.2	uc010xax.1	uc002kuc.2	uc002kud.2	uc002krw.2	uc010dlf.1	uc010xac.1	uc002kvh.3	uc002kuq.2	uc002klo.2	uc002klh.3	uc002kqi.2	uc010dla.1	uc002kli.2	uc002knu.2	uc002kum.3	uc010dlu.1	uc010xaz.1	uc002kvd.2	uc010xbc.1	uc002kod.1	uc002koe.1	uc002kof.2	uc002krj.1	uc002ktw.2	uc002kty.2	uc002ktz.2	uc010xap.1	uc002kui.3	uc010xat.1	uc002ksl.1	uc002kll.3	uc002klm.3	uc002ktj.1	uc002kuu.2	uc002kuw.2	uc002kst.1	uc010dlm.1
Module 308	uc003ijv.3	uc003ijw.3	uc011cgo.1	uc003hld.2	uc003ieu.2	uc003hkq.3	uc011ccc.1	uc011ccv.1	uc003hks.2	uc003hyp.2	uc003hue.2	uc011cea.1	uc003iik.2	uc003hsj.2	uc011cih.1	uc003hyq.2	uc003hqp.2	uc003ifk.1	uc010ikj.1	uc010ipi.2	uc003ikq.3	uc003ios.2	uc003ihy.2	uc003ihs.2	uc003iht.2	uc003iew.2	uc003hqr.2	uc003hlp.1	uc003iml.2	uc003igg.2	uc003igk.2	uc003igm.2	uc003hvu.2	uc003ihv.2	uc003hmi.1	uc003hmj.1	uc003iif.2	uc003iig.2	uc011cet.1	uc003hnq.2	uc003hvw.2
Module 309	uc011cda.1	uc003tuo.2	uc003tur.2	uc003tvk.2	uc003tug.2	uc003tus.2	uc003tut.2	uc011ceb.1	uc003hsa.1	uc003hsb.1	uc003hsc.1	uc003hsf.1	uc011cdp.1	uc003hsv.3	uc003ubh.2	uc003tun.2	uc011kdx.1	uc003hrx.2	uc003hqq.2	uc002dqd.1	uc002dqe.1	uc003tvr.3	uc010lag.2	uc003htv.3	uc003twg.2	uc003twh.2	uc003tvm.1	uc003hsk.2	uc001jpo.1	uc003tvn.2	uc003tul.2	uc003tum.1	uc011kds.1	uc003ttd.2	uc003ttr.2	uc011kdr.1	uc003hqf.1	uc003hqg.1	uc003ttf.2	uc003tts.1	uc003ttt.1
Module 310	uc001voq.1	uc001vor.2	uc001vtp.1	uc001uvy.2	uc010agc.2	uc001vpp.2	uc001fga.2	uc001vok.2	uc010tjz.1	uc003dgt.3	uc010agw.1	uc001vfq.2	uc001vfs.1	uc001vec.2	uc001ved.2	uc001uwa.2	uc001uwc.2	uc001uwf.2	uc010afi.2	uc001ure.2	uc001urf.2	uc001vbz.3	uc010ace.1	uc001unw.2	uc001urj.2	uc001unp.2	uc009zzr.1	uc001vbv.2	uc001uqj.2	uc001uro.2	uc001urp.2	uc001urq.2	uc001usf.2	uc010afc.2	uc001uns.2	uc010tgd.1	uc001vtx.2	uc001vdq.1	uc001vms.2	uc001ute.1	uc001uny.2
Module 311	uc003nii.2	uc003nqt.2	uc003nit.3	uc003omw.2	uc003ned.1	uc003npw.2	uc003nig.2	uc011dks.1	uc003neb.2	uc011djm.1	uc011dme.1	uc003nky.2	uc003nqj.1	uc003odc.2	uc003nlo.2	uc003nlr.2	uc003nle.3	uc003nlf.3	uc003nks.1	uc011dlb.1	uc003nji.2	uc010jqv.2	uc003nku.3	uc011dld.1	uc011dlg.1	uc003nkn.1	uc003nkr.1	uc011dkv.1	uc003nlu.2	uc003nlv.2	uc003nil.3	uc003nko.2	uc003njf.1	uc010jre.2	uc011dlh.1	uc003nkm.2	uc010jrf.1	uc003nkf.2	uc003ojj.2	uc004axb.2	uc010jrd.2
Module 312	uc003krl.2	uc003krh.2	uc003kzz.2	uc003lye.1	uc003lzb.2	uc003lzc.2	uc011del.1	uc003lcp.1	uc003lvw.2	uc011ddj.1	uc003krt.1	uc003lvc.2	uc011cvc.1	uc003kun.2	uc003kup.1	uc003kuq.1	uc003lam.1	uc003lan.1	uc003lao.1	uc003laq.1	uc003mdw.2	uc003kvg.1	uc003lzj.2	uc003lzk.2	uc003lwm.3	uc003lze.2	uc003kth.2	uc003lzx.2	uc003kqe.1	uc011cvw.1	uc011dbg.1	uc003kww.3	uc003lyg.2	uc003ktf.2	uc011cwo.1	uc003kqc.2	uc003lxu.2	uc003lxq.2	uc003kwu.1	uc003lzd.1	uc010ptz.1
Module 313	uc003ouz.1	uc010vtq.1	uc001ndv.1	uc009yle.1	uc002wby.2	uc001bgw.2	uc001seh.2	uc010soo.1	uc001zpl.1	uc001nci.1	uc010rgq.1	uc001soy.1	uc010onl.1	uc001ntt.1	uc003pbv.1	uc001fup.2	uc001zoq.3	uc010bco.2	uc001ohe.1	uc002xkn.1	uc002xko.2	uc010ggk.1	uc003uac.1	uc001rtj.1	uc001oeh.2	uc010bck.2	uc009zoy.1	uc001rrd.2	uc001nca.1	uc009ybz.1	uc009xvl.2	uc001nfd.2	uc003okt.2	uc003fvv.1	uc001zpb.2	uc002tke.1	uc002sll.1	uc003qwz.1	uc003qxa.1	uc010kkx.2	uc010cno.1
Module 314	uc001xyv.2	uc001xyz.2	uc002erd.2	uc003klv.2	uc003klx.2	uc003kly.2	uc003kmb.2	uc003kmd.2	uc003kme.2	uc003kmf.2	uc003kmh.2	uc011cuo.1	uc002dmb.1	uc002nbk.2	uc002xwy.2	uc010gin.2	uc002ndy.2	uc003kml.2	uc003kmm.2	uc003kmn.2	uc002gte.2	uc004aqq.2	uc002eiu.3	uc002raj.2	uc002rak.2	uc002puj.2	uc003gcp.2	uc004abo.3	uc010mmh.2	uc001nsp.2	uc001gda.2	uc001uom.2	uc002xsg.1	uc001blg.1	uc001dhi.2	uc001dhj.2	uc009wbw.2	uc010ori.1	uc001giv.2	uc001giw.2
Module 315	uc004fcr.2	uc001kbl.2	uc010qlv.1	uc003fsh.2	uc003pfe.3	uc011mkb.1	uc002nap.2	uc002naq.2	uc003bgh.2	uc003fsx.2	uc003iev.1	uc003oiw.2	uc002dop.3	uc010qln.1	uc011czc.1	uc002iiv.1	uc004bsz.2	uc004bta.2	uc003fio.1	uc001kxm.2	uc001vhk.1	uc003cev.2	uc001anm.1	uc002pcf.2	uc003idp.1	uc011aga.1	uc010liz.2	uc009wqn.1	uc002jtt.3	uc001tla.2	uc003tih.2	uc003pjn.3	uc003pjo.2	uc010kbj.2	uc001dee.2	uc001def.1	uc001deh.1	uc011axg.1	uc001kbe.1	uc001kxk.1
Module 316	uc002jic.2	uc001rko.3	uc001rkq.3	uc009zjs.2	uc010skc.1	uc003ixm.2	uc003htn.3	uc002wbr.2	uc011bid.1	uc003vne.3	uc010lli.2	uc002uwz.2	uc004awt.2	uc001soi.2	uc009zps.2	uc003wqs.2	uc003zgv.2	uc002xbp.2	uc001fhi.2	uc002xsm.2	uc002xsp.2	uc010ghp.2	uc003jfr.2	uc004byz.1	uc003fgi.2	uc011ksz.1	uc002pbf.1	uc003sld.1	uc003udg.1	uc002imp.2	uc002lbp.3	uc001lee.2	uc001leg.2	uc010zzv.1	uc003trv.2	uc011kcx.1	uc003qss.2	uc001rto.2	uc004dqe.2	uc002uvg.2
Module 317	uc002xxr.2	uc002xrf.1	uc002xrg.1	uc002xrh.1	uc002xri.1	uc002xnz.2	uc002xoa.2	uc002xob.2	uc002xoc.2	uc002xoe.2	uc003wuh.2	uc011myd.1	uc003dws.3	uc010acu.2	uc011ces.1	uc003lia.2	uc003lic.2	uc003lha.2	uc003lhf.2	uc003lhk.1	uc003lho.2	uc003lix.2	uc003liy.2	uc003liz.2	uc003lja.1	uc003ljb.2	uc003lje.2	uc003liv.2	uc003lit.2	uc011dai.1	uc003lkl.1	uc011dan.1	uc003lkj.1	uc003lkn.1	uc001rnk.1	uc001rnm.2	uc010skv.1	uc010skw.1	uc010zjs.1	uc003lhy.1
Module 318	uc003bse.2	uc004abh.3	uc001znh.2	uc011lqr.1	uc009vvi.2	uc010idy.1	uc011kbl.1	uc003dfe.2	uc003nns.2	uc003jli.2	uc010ive.1	uc004abn.2	uc003ntk.1	uc003rxz.1	uc003vqs.2	uc010rmw.1	uc003dby.2	uc003dbz.2	uc003gap.2	uc001fvt.2	uc003fxh.2	uc003ugd.2	uc003ugf.2	uc003ugg.1	uc003nja.2	uc003njb.2	uc003njd.2	uc002mby.2	uc003tvh.2	uc011auu.1	uc003vvp.2	uc011dun.1	uc003frv.1	uc003eut.2	uc004abs.2	uc003fif.1	uc003jlj.2	uc004agf.2	uc010mnd.1	uc011kkv.1
Module 319	uc003iam.2	uc001rbv.1	uc003gnu.2	uc003jfe.1	uc001bpk.1	uc010zor.1	uc004aws.2	uc001bid.1	uc010ezc.2	uc001akz.2	uc010omf.1	uc001bjg.2	uc002ekl.2	uc010ccq.1	uc002tfp.2	uc003jlm.1	uc003dfa.1	uc003yts.2	uc001vjb.2	uc002was.2	uc001wyw.3	uc003zhs.1	uc001evw.3	uc004awe.2	uc002tkw.2	uc002rrl.2	uc001wxt.2	uc001tnn.3	uc010exc.2	uc002ubq.1	uc001vtt.3	uc009vpn.1	uc001vmv.2	uc003ckx.1	uc003ija.3	uc003pqa.2	uc003ypr.2	uc001dcz.2	uc001xkc.3	uc010qfb.1
Module 320	uc001bao.2	uc001bas.2	uc009vpe.1	uc001ewl.2	uc009wmw.2	uc010pde.1	uc001sjh.2	uc001sjk.2	uc001sjl.2	uc009zoj.2	uc009zok.2	uc010sqb.1	uc003qhu.2	uc003zyp.3	uc002rbs.2	uc002rbt.2	uc010yjo.1	uc010nyv.1	uc003cqp.2	uc003cqq.1	uc010hjn.1	uc010hjo.1	uc001tei.2	uc009ztg.2	uc002rmg.2	uc002rmh.2	uc002tjc.2	uc002tjd.2	uc001jje.2	uc001sna.2	uc009zpf.2	uc010src.1	uc001hpm.1	uc003zhl.1	uc001fgk.3	uc001fgl.3	uc009wpa.2	uc010peq.1	uc002bow.2	uc011edo.1
Module 321	uc010qat.1	uc001iqn.3	uc009xkd.2	uc002ykb.2	uc002ykc.2	uc002ypz.1	uc002ryh.2	uc001chn.2	uc010npj.2	uc010oie.1	uc002ytw.2	uc003vwm.3	uc010lnm.2	uc003uty.3	uc003utz.3	uc010lgt.2	uc003fyt.2	uc003akl.2	uc003akm.2	uc011alo.1	uc003alk.2	uc003all.2	uc003alm.3	uc010kdo.2	uc003bul.2	uc003bum.2	uc002tkm.3	uc001apb.2	uc003dij.1	uc003bsy.2	uc002ypw.3	uc010exy.2	uc001chj.2	uc010ojt.1	uc001hwj.1	uc001nkt.1	uc002jqy.1	uc002rfv.2	uc003hum.1	uc011llh.1
Module 322	uc003jnf.2	uc003dhf.2	uc003dhh.1	uc001ppi.3	uc004epc.1	uc011msu.1	uc003gig.2	uc004bkc.2	uc001huz.2	uc001hva.2	uc002vmq.2	uc002frj.2	uc002fjl.2	uc001uwv.2	uc001ijz.2	uc002lyd.3	uc004exd.1	uc004exe.1	uc002bew.1	uc001tav.2	uc009zsn.2	uc004eqm.2	uc001gwu.2	uc003pao.3	uc003ljs.1	uc003uvo.2	uc003uvp.1	uc001ghe.2	uc001ghf.2	uc002wej.2	uc002wek.2	uc010jcj.2	uc010jck.2	uc003xnt.2	uc003gwp.2	uc003lbp.2	uc003kgh.2	uc010sjv.1	uc003sum.2	uc001ppm.1
Module 323	uc001toc.2	uc001tod.2	uc010sxm.1	uc002zgt.2	uc003hus.3	uc003fra.2	uc002zwx.2	uc011dpd.1	uc003uhf.3	uc003uhg.3	uc010nda.2	uc001fto.2	uc001ftp.3	uc011kxx.1	uc003ycd.2	uc001hhi.3	uc001rvz.2	uc001uit.3	uc003tbs.1	uc001shh.2	uc001ktx.2	uc002otr.2	uc001dmf.2	uc001miv.2	uc003kuf.2	uc002lxq.1	uc001mwg.2	uc002mar.1	uc010dub.1	uc003jpz.2	uc003jqa.2	uc002xbt.2	uc002kcs.1	uc002uhw.3	uc001kkk.2	uc001kkr.2	uc003bwo.2	uc002fsi.1	uc001byp.2	uc003xcr.2
Module 324	uc003awn.2	uc001jgu.2	uc002hhz.2	uc002hib.2	uc002uwy.2	uc002uxd.3	uc002uxe.2	uc010zhm.1	uc001iyt.2	uc004aph.2	uc004api.2	uc004apk.2	uc004apl.2	uc001vuh.2	uc003kln.3	uc003klo.3	uc003fju.3	uc003fjv.3	uc010zjw.1	uc003swa.2	uc003swb.2	uc003swc.2	uc011jyy.1	uc003ntm.2	uc010jso.2	uc011dly.1	uc002lra.1	uc002nic.1	uc010eru.2	uc011dnm.1	uc002ekr.1	uc003ezr.2	uc001vyg.2	uc001vyh.2	uc001vyi.2	uc001tvg.2	uc003gmc.2	uc001fdy.1	uc001mek.1	uc002fyx.2
Module 325	uc001rzk.2	uc001xrr.2	uc001ygb.2	uc001jsd.2	uc001jsf.1	uc003zvn.2	uc002huw.2	uc003dzj.1	uc001mwc.3	uc004fnf.2	uc002fid.2	uc001dyu.2	uc001dyv.3	uc001dyw.3	uc003aqc.3	uc001hey.2	uc002pnx.2	uc011dqp.1	uc001trs.1	uc001vaz.3	uc001vba.3	uc010ack.2	uc002fdb.2	uc001oyi.1	uc001kmp.2	uc001kmq.2	uc002glt.2	uc002fgt.2	uc002osp.2	uc001jsm.2	uc001ngp.3	uc010ync.1	uc001ggk.2	uc010pls.1	uc002pwo.2	uc002pwp.2	uc010ycy.1	uc002flj.2	uc003whw.3	uc002lin.2
Module 326	uc003lwy.2	uc003lwz.2	uc002egd.1	uc004cxi.2	uc001vdf.1	uc001uzf.3	uc002pgj.1	uc002rys.2	uc001jan.2	uc001tix.2	uc010sbs.1	uc001tps.2	uc001vog.2	uc003ant.1	uc002tii.1	uc010voj.1	uc003nra.2	uc003nrb.3	uc003fwv.2	uc002xji.2	uc002xqz.2	uc001qxo.1	uc010sgz.1	uc003ahb.2	uc001tdc.2	uc010sut.1	uc001lkd.2	uc002vad.2	uc002wlf.2	uc001gsi.1	uc010pou.1	uc001tse.2	uc001tsf.2	uc010syg.1	uc010nml.2	uc002wiz.3	uc003ytz.2	uc003mbo.1	uc002idn.1	uc002uiz.2
Module 327	uc002ocv.1	uc002ocw.1	uc002ocx.1	uc010eeo.1	uc010eep.1	uc002odi.1	uc002odj.2	uc002odk.2	uc002oav.2	uc010xtp.1	uc002obm.2	uc002och.1	uc002oci.1	uc002ocj.1	uc002ode.2	uc002odf.2	uc002obi.1	uc002obj.1	uc002oan.2	uc002oao.2	uc002oaq.2	uc002ocp.2	uc002odg.1	uc002odh.1	uc002oda.1	uc010xtb.1	uc010xtc.1	uc002oai.1	uc002oaj.1	uc002oak.1	uc002obf.2	uc002obg.2	uc002obh.1	uc010edq.1	uc010efb.2	uc010xte.1	uc002ofc.2	uc002ogr.1	uc002omz.2	uc002oei.2
Module 328	uc002qbo.2	uc002qre.2	uc002pzt.2	uc002qar.3	uc002pxb.2	uc002qrq.1	uc010eqe.2	uc002qag.2	uc002qaj.1	uc002qrn.2	uc002qbb.1	uc002pyd.2	uc002pyk.2	uc002qaf.2	uc002prm.2	uc010ydl.1	uc002qbl.2	uc010eqn.2	uc002qpb.1	uc002qqg.2	uc002qab.3	uc002qqw.2	uc002pxz.1	uc002pyj.2	uc002pyh.1	uc002pym.2	uc002pxy.2	uc002pzs.1	uc002qbt.1	uc002qbm.2	uc002pyr.1	uc002pzq.2	uc010epr.1	uc002qbu.2	uc002qam.1	uc010ydj.1	uc010ydh.1	uc010ydv.1	uc002qri.2	uc002qrj.3
Module 329	uc010idk.2	uc003gro.2	uc003gvn.2	uc011byt.1	uc003gra.1	uc003grc.2	uc003gni.1	uc003gnj.1	uc003gqx.2	uc011bvm.1	uc003goc.1	uc003god.1	uc003gwy.2	uc003gwz.1	uc003gjf.1	uc003gfz.2	uc003gga.2	uc003geu.1	uc003guy.3	uc010ifr.2	uc003guv.3	uc010ifo.2	uc011byb.1	uc003grk.2	uc003gtx.1	uc003gty.1	uc003grt.2	uc003gru.3	uc003grv.2	uc003grg.2	uc003gfi.3	uc003gfl.3	uc010icn.2	uc003gwl.2	uc010ied.1	uc003gsf.3	uc003gwi.2	uc003guu.3	uc003gmf.2	uc003grj.2
Module 330	uc010kyu.1	uc003sor.3	uc003sot.3	uc003sra.2	uc010ktn.2	uc003spf.2	uc003sqx.1	uc011jxd.1	uc003smc.2	uc002wye.2	uc010kyy.2	uc003tph.3	uc003tpk.2	uc003tpl.2	uc003tpm.2	uc003tpn.2	uc003sjc.2	uc003tod.1	uc011kce.1	uc003sro.3	uc003srq.2	uc003srr.2	uc003smk.3	uc003sml.1	uc003skz.1	uc003sla.2	uc003slf.1	uc003skr.2	uc003skj.3	uc003tav.2	uc003siw.1	uc003spw.2	uc003spx.2	uc011jwe.1	uc003slw.2	uc003ssh.2	uc003sme.2	uc003srb.1	uc003srt.1	uc011jxf.1
Module 331	uc002vhj.2	uc002vkd.1	uc002vke.1	uc002vex.3	uc003cmq.1	uc002vsg.1	uc002vhx.2	uc002vhy.2	uc002vhz.2	uc002vle.2	uc002vtb.1	uc002vjw.3	uc002vjx.2	uc002vne.1	uc002vtk.3	uc010zns.1	uc010znt.1	uc002vxd.2	uc002vxf.2	uc002vnr.3	uc002vjp.3	uc002vyc.2	uc002vij.1	uc010zkk.1	uc002vit.2	uc002vzi.2	uc010fzf.2	uc010zkh.1	uc002vgd.3	uc002vkr.2	uc010fwf.2	uc002wbm.2	uc010zov.1	uc002vix.2	uc002viy.2	uc002vfy.2	uc002vil.2	uc002vim.2	uc002xqw.2	uc002vbb.2
Module 332	uc002kbp.2	uc002kbq.2	uc002kbs.1	uc002kbt.1	uc002kjk.1	uc002ket.1	uc002keu.1	uc002jzu.1	uc002kez.2	uc002kfb.3	uc002kap.2	uc002kaq.2	uc002jwj.2	uc002jwk.2	uc002kbc.3	uc002jyw.3	uc002kdp.2	uc002kdr.2	uc002jxs.2	uc002kfu.2	uc002kfm.1	uc002kbg.2	uc002kde.2	uc002kat.3	uc002kbn.1	uc002kdj.2	uc002kcj.1	uc002kbi.2	uc010dif.2	uc002jzz.1	uc002kab.2	uc002kfz.2	uc002juj.1	uc002juk.2	uc002jum.3	uc002juo.2	uc010dhf.1	uc010wtp.1	uc002juh.2	uc010dhe.1
Module 333	uc001ncw.2	uc010rhd.1	uc001mvg.2	uc001mvi.2	uc001mvm.2	uc009ykc.1	uc001nfk.1	uc001nfo.1	uc001nfp.2	uc001nfr.1	uc010rhm.1	uc010rgn.1	uc001mva.1	uc001ngl.2	uc009ylv.2	uc001mum.1	uc001nfz.2	uc001ncz.2	uc001ndb.2	uc001ndc.2	uc001mug.3	uc010rfk.1	uc001net.1	uc001nev.1	uc001new.2	uc009yln.1	uc001mvk.2	uc001ncc.3	uc001nce.2	uc009ykx.2	uc001mty.2	uc001mtk.2	uc010reb.1	uc001nfe.1	uc001nfg.3	uc009ylq.2	uc001mud.2	uc001mws.1	uc001mwi.2	uc001mwq.1
Module 334	uc002wus.1	uc010qju.1	uc002wty.2	uc009zkz.1	uc002wya.3	uc002wyb.2	uc010ged.2	uc001sft.2	uc002xfg.2	uc002xal.2	uc002xao.2	uc010zuk.1	uc002wul.2	uc002wum.2	uc010zta.1	uc010ztb.1	uc010ztd.1	uc002goq.2	uc001rsq.3	uc010smb.1	uc002wsy.2	uc002wsz.2	uc004ewf.2	uc001vfm.2	uc003fjo.2	uc003flw.2	uc003flx.2	uc010osn.1	uc010oso.1	uc011kwn.1	uc004fdq.2	uc002xgu.2	uc002xgv.2	uc010gfy.2	uc011aer.1	uc002wxd.2	uc003dyb.2	uc002wup.2	uc002gug.1	uc011kwo.1
Module 335	uc002ktk.2	uc002ktl.2	uc003eig.1	uc001tby.3	uc001leq.1	uc001ldo.2	uc010qss.1	uc001rrx.2	uc001rry.2	uc001srz.2	uc001tin.2	uc001tip.1	uc001tpw.2	uc004eof.1	uc001rnc.2	uc001lec.2	uc001lgy.1	uc009zkb.2	uc001rps.2	uc001shs.3	uc010ynp.1	uc001leb.2	uc001kzc.3	uc001sdp.2	uc001sdt.2	uc002wbs.2	uc001stc.2	uc001stf.2	uc001rqp.2	uc001rqq.2	uc001spt.2	uc010ssa.1	uc001roa.2	uc001tgp.2	uc001tgr.2	uc001tqy.2	uc001rmv.2	uc001rmw.2	uc001rmz.2	uc001kdf.1
Module 336	uc003hgk.1	uc003ouo.2	uc003oup.2	uc003opm.2	uc003opn.2	uc003otp.1	uc003osz.2	uc003ota.3	uc003otc.3	uc003ooc.2	uc003oxc.1	uc003otv.1	uc003otl.2	uc003oto.2	uc003hdl.3	uc003ovv.2	uc003otk.2	uc010jyc.1	uc003owp.2	uc003ots.1	uc011dvc.1	uc003osa.3	uc011dup.1	uc003ovy.1	uc003ovz.1	uc003owa.1	uc011dml.1	uc002ytp.2	uc003onc.1	uc003ond.1	uc010jwo.1	uc003ovn.2	uc011dtx.1	uc003oxd.2	uc002yto.2	uc003osl.2	uc011dut.1	uc003heg.3	uc003ovl.1	uc010jyr.1
Module 337	uc010jpv.2	uc003nua.2	uc003mva.2	uc003nqs.3	uc003nqu.2	uc003mwj.2	uc003otb.3	uc003mxp.1	uc003mxq.1	uc003mxz.2	uc011dho.1	uc003oko.1	uc003mwr.2	uc010jnv.1	uc003mwp.2	uc011dui.1	uc011duj.1	uc003mxy.2	uc003naz.2	uc003mzg.2	uc010jyd.2	uc003mvv.2	uc003mvw.2	uc010jnl.1	uc010jnm.1	uc003mxn.2	uc003mwl.2	uc010joe.2	uc011die.1	uc003mxr.2	uc003mxf.3	uc010jny.2	uc003mzk.3	uc003mzh.2	uc003onm.3	uc003mtz.2	uc003mua.2	uc003nkh.2	uc003nla.2	uc003nkj.3
Module 338	uc002zgr.2	uc002zgs.2	uc002zgy.2	uc002zdv.2	uc002zdy.2	uc002yzu.2	uc002yzw.2	uc002yss.1	uc002zjo.2	uc002yvg.2	uc002ywf.1	uc002ywi.2	uc011aei.1	uc002yxg.2	uc002yrx.2	uc010gmd.2	uc002yqn.2	uc002zee.2	uc010gpp.1	uc002yrn.2	uc002zhf.2	uc002zim.2	uc002zir.1	uc002yvi.2	uc002zji.3	uc002zjj.2	uc002zel.2	uc003csu.2	uc002yzo.2	uc002yzn.1	uc002zdk.2	uc002ysc.2	uc002ysf.1	uc002yqe.3	uc002yqg.2	uc002zea.2	uc002zfx.2	uc002zfy.2	uc002zck.1	uc002yzy.3
Module 339	uc001dqh.2	uc003xwf.3	uc004bjf.3	uc001ilq.1	uc009xjb.1	uc010sdp.1	uc002yna.2	uc001wma.3	uc001rco.2	uc002ups.2	uc002upt.2	uc004ezl.2	uc004ezo.2	uc004ezr.2	uc011mvz.1	uc002avp.2	uc003ksk.3	uc011ayc.1	uc003ulb.1	uc003ulc.1	uc010oyi.1	uc003eod.2	uc003eoe.2	uc003eof.2	uc003eog.1	uc011bln.1	uc002cgo.1	uc003ysf.2	uc003nsu.2	uc003nsv.2	uc011dnh.1	uc011lyt.1	uc001rcs.2	uc001rct.2	uc010shu.1	uc001xgb.1	uc011aco.1	uc001bfs.3	uc011kkt.1
Module 340	uc001fgq.1	uc001fgr.1	uc001fgt.1	uc001fgu.1	uc001fgv.1	uc001fgw.1	uc001fgz.1	uc001fha.1	uc009wpc.1	uc010pet.1	uc010peu.1	uc010pev.1	uc003apc.2	uc003ape.2	uc003apf.2	uc010gwx.2	uc011amp.1	uc011amq.1	uc003aoz.2	uc003apa.2	uc001wxv.2	uc001wsl.2	uc001wxz.2	uc002rip.1	uc002riq.2	uc002rir.1	uc002ris.2	uc010ylf.1	uc003ayk.1	uc002wmq.2	uc002wmr.2	uc002xkm.2	uc003ysh.1	uc003ysi.2	uc003ysl.2	uc010mdp.1	uc010mdq.2	uc004cry.3	uc003uyk.1
Module 341	uc010zij.1	uc003pdg.2	uc010kab.2	uc003rdd.2	uc004dos.1	uc004dot.1	uc004djx.3	uc004dri.2	uc004djl.2	uc004djm.2	uc004djn.1	uc004djo.1	uc004dru.2	uc004dpl.2	uc004dkx.1	uc003zpe.2	uc003zpf.2	uc004dpm.2	uc004dps.3	uc004dpv.3	uc003dke.3	uc003oei.2	uc004djq.1	uc004djr.1	uc004djs.1	uc004djt.1	uc004dju.1	uc004dkd.1	uc004dkn.2	uc004dka.1	uc004dkc.1	uc004drv.2	uc004drw.2	uc004drx.1	uc002xzb.2	uc004dkh.1	uc004dki.1	uc004dkj.1	uc010euc.1
Module 342	uc001mcz.1	uc001mdb.1	uc002wae.3	uc002rzn.2	uc002wtp.2	uc002wto.1	uc003uon.2	uc003uom.2	uc004dda.1	uc001lts.2	uc003mtm.2	uc001txb.2	uc001lvh.2	uc003zju.1	uc002rvi.3	uc001mxa.1	uc001mxd.1	uc001bkm.2	uc001bkn.2	uc002fxz.3	uc003dyh.2	uc010hqa.2	uc010mpk.2	uc010mpl.1	uc011lsm.1	uc001txt.2	uc001txv.2	uc001txy.2	uc003xkm.1	uc003xkn.1	uc010lvz.1	uc002fxx.2	uc002wss.2	uc001lsd.1	uc001lsg.1	uc001lsh.1	uc001udl.2	uc010fca.1	uc010ypf.1
Module 343	uc004bqr.1	uc001pyt.2	uc004fhr.1	uc002zhu.1	uc002zhv.1	uc010gqd.1	uc002zhy.1	uc002zhz.1	uc002zia.1	uc002zib.1	uc010gqe.1	uc002vwo.2	uc002kkm.2	uc001ncf.2	uc003ylk.2	uc011lhq.1	uc002rii.3	uc002vez.2	uc002vfe.2	uc002vff.2	uc002vfi.2	uc010fvc.1	uc010zjp.1	uc001wzd.2	uc003ula.2	uc002gmg.1	uc001tkh.1	uc001tki.1	uc003xdh.1	uc004crg.3	uc003lkv.1	uc003lro.2	uc003dpl.1	uc003uib.2	uc003hkj.2	uc003mbr.2	uc003xqp.2	uc003qca.2	uc010kfi.2
Module 344	uc004biv.1	uc002fnc.1	uc001arp.1	uc009vmx.2	uc003gil.1	uc003ubo.2	uc003ucg.2	uc001ula.1	uc001ulb.2	uc004fjp.2	uc010fza.2	uc003uaa.1	uc001oei.2	uc001zoj.3	uc001tvw.2	uc001ubq.2	uc001ugj.1	uc001ugk.1	uc010tax.1	uc010tay.1	uc010taz.1	uc010tbb.1	uc010tbc.1	uc009ysx.1	uc010lhz.1	uc001oey.2	uc003ejg.2	uc002eae.1	uc001ubg.2	uc002xgy.2	uc002eyx.2	uc002dva.1	uc002ige.2	uc010czs.2	uc002pga.3	uc002fkb.2	uc002fck.2	uc003ubp.3	uc003ubq.3
Module 345	uc001jce.2	uc010qfg.1	uc003nbv.1	uc010jpi.2	uc002odl.2	uc003wul.2	uc003wum.2	uc003wun.2	uc003wuo.2	uc003wup.2	uc003wuq.2	uc003wur.2	uc003wut.1	uc003wuu.2	uc001awh.2	uc004ffi.2	uc011mye.1	uc011mzr.1	uc004eqs.2	uc003vog.2	uc003voi.2	uc002qda.2	uc010jzf.2	uc002dmd.2	uc002dme.2	uc002fll.2	uc002lju.2	uc010mpz.2	uc010nzz.1	uc001avw.3	uc001avx.2	uc001avy.2	uc001avz.2	uc001yml.1	uc001ymm.1	uc010awo.1	uc010tya.1	uc004eqn.2	uc002zgh.2
Module 346	uc001psk.2	uc010rxw.1	uc001owe.1	uc001owf.1	uc002zrf.2	uc003bfx.1	uc002hic.2	uc002hku.2	uc002elh.2	uc002vah.3	uc010sfj.1	uc002gek.2	uc001qwf.1	uc001hfx.2	uc001hfy.2	uc003mah.2	uc003mwv.2	uc004auw.3	uc004cfi.2	uc001ose.3	uc010lgq.2	uc003oax.3	uc003oay.3	uc002nyw.2	uc003tpa.3	uc010chp.2	uc011des.1	uc002qeu.1	uc002tln.1	uc001ipk.2	uc001ipm.2	uc001noz.2	uc001npa.2	uc003bbw.3	uc003bby.2	uc001kmo.2	uc001zlc.2	uc003acx.2	uc003qdv.2
Module 347	uc001arf.2	uc003enq.2	uc001dvt.3	uc001dvu.3	uc003fuk.2	uc003wmm.2	uc003wmn.1	uc002zlx.1	uc002ydx.1	uc001dno.2	uc003edn.2	uc003fyd.3	uc001hvh.2	uc011dla.1	uc010pbc.1	uc010pbd.1	uc002sts.3	uc002stt.2	uc010yub.1	uc011bak.1	uc010xfw.1	uc010znf.1	uc003yer.2	uc003ncl.1	uc010skq.1	uc001bow.1	uc001hdf.3	uc010dqp.2	uc010hss.2	uc003jxz.3	uc003jyb.2	uc003kai.2	uc002tkv.2	uc010gcc.1	uc002rod.2	uc010xez.1	uc003yhy.2	uc002wzy.2	uc003fua.1
Module 348	uc003gfr.2	uc003ggd.1	uc003gge.1	uc003ggg.1	uc003ggh.2	uc003glf.1	uc003glg.1	uc003gbw.2	uc003gij.2	uc003gim.1	uc010ick.2	uc003gbl.3	uc003gbm.3	uc003ggm.2	uc003ges.1	uc011bvj.1	uc011bvq.1	uc003gpq.2	uc003ght.2	uc003ggl.2	uc010icp.2	uc003gbe.2	uc003gam.2	uc003ggu.2	uc003gha.2	uc011bvs.1	uc003gfb.2	uc003gfj.3	uc011bwg.1	uc003gfg.2	uc003ghu.2	uc003gaa.2	uc003gab.2	uc003fzv.1	uc010iaz.2	uc003gaf.3	uc003gah.1	uc011buu.1	uc010iba.2
Module 349	uc010smc.1	uc003dzd.2	uc002tgu.1	uc003dzs.2	uc003dzt.2	uc003dtl.2	uc004doy.2	uc003esl.2	uc003esm.2	uc003esn.2	uc011bmk.1	uc003fij.1	uc001mjd.2	uc003uad.1	uc003esr.2	uc003ess.2	uc003qvj.2	uc001nuc.2	uc002otc.2	uc003dzn.2	uc010geu.1	uc003qtn.2	uc003etb.2	uc003etd.2	uc003dtv.2	uc001spl.2	uc003egj.2	uc003jwi.2	uc003duz.2	uc002hgw.2	uc010wby.1	uc010pgr.1	uc003eqc.1	uc003eij.2	uc001lej.1	uc001ltf.2	uc003ehm.3	uc002sqe.2	uc010hrq.1
Module 350	uc001udp.2	uc001thb.1	uc001uaf.2	uc001uky.3	uc009zyw.1	uc001tib.2	uc001uef.2	uc001uha.1	uc001uen.2	uc001tqb.1	uc001uep.2	uc001ueq.2	uc001ufl.2	uc001ugz.1	uc009zyq.2	uc001tnc.3	uc001ubr.2	uc001ujz.1	uc001tjc.2	uc009zub.1	uc001udw.1	uc009zyv.2	uc010tbr.1	uc001ukr.1	uc001ujf.2	uc001ujg.2	uc001ukt.2	uc001uir.2	uc001uis.2	uc001uco.2	uc001uex.2	uc010srj.1	uc001uhv.2	uc001ufb.1	uc001ufc.1	uc001ucl.2	uc001ucm.2	uc001ulh.2	uc001ulk.1
Module 351	uc003khs.2	uc002kfe.3	uc010dlg.2	uc001acp.2	uc003kog.1	uc003koh.1	uc010iwm.1	uc003juc.3	uc010iwv.2	uc003jtm.2	uc003jtn.1	uc010ppl.1	uc003jul.1	uc003jsk.2	uc003jri.3	uc003lar.1	uc003jtc.2	uc003jsy.3	uc010iwp.2	uc010iwq.2	uc003jra.1	uc003joz.2	uc011cqf.1	uc003kge.3	uc003juf.2	uc003jug.2	uc002cfp.1	uc003jos.2	uc003jtv.3	uc003jwm.2	uc003jun.2	uc010iwy.2	uc011crr.1	uc003jye.2	uc003kam.2	uc003jty.2	uc003kib.2	uc003jsr.2	uc003jpb.1
Module 352	uc002uyo.2	uc003lfq.1	uc010inw.2	uc010jby.2	uc009zat.2	uc003kfq.2	uc003dnl.2	uc001nfn.2	uc001epm.3	uc003avx.3	uc001kqj.2	uc010fep.2	uc003doq.1	uc011dcs.1	uc001vnf.1	uc003ome.2	uc002qzc.2	uc002hyf.1	uc003ezm.2	uc002hrv.3	uc010jib.2	uc001hnl.2	uc001hyi.3	uc010coy.2	uc001wyi.2	uc001xob.1	uc001mmq.3	uc003jva.2	uc001qfn.2	uc001bsi.1	uc001bsj.1	uc001glq.2	uc003lny.2	uc010ptr.1	uc003luc.2	uc002ysg.2	uc003paq.2	uc002vpx.1	uc001zpw.2
Module 353	uc003ele.2	uc001dye.1	uc010szv.1	uc011ako.1	uc010tjl.1	uc010qjx.1	uc002sja.2	uc010brq.1	uc002eza.2	uc002xhj.2	uc010vmp.1	uc009vmk.1	uc002flx.2	uc002mka.2	uc003uew.2	uc002fbn.1	uc010rgv.1	uc010jvg.2	uc011lzu.1	uc010hcl.2	uc009ydt.2	uc010dic.2	uc002kbl.1	uc001btf.1	uc010ldv.2	uc010qcu.1	uc003uea.2	uc010vlg.1	uc002krg.2	uc010soc.1	uc010xyk.1	uc010rnm.1	uc002nmf.2	uc002opa.2	uc002jqj.1	uc010hlt.2	uc001aoe.1	uc010zuq.1	uc010lca.2
Module 354	uc002hsq.2	uc002wyw.1	uc002hsl.2	uc002hso.2	uc002hsp.2	uc010cwb.2	uc010wek.1	uc003kcp.2	uc011mmh.1	uc004dlz.2	uc002htg.2	uc002hth.2	uc010cwi.2	uc004dks.1	uc004dku.3	uc004dkw.1	uc001seu.2	uc001sex.2	uc001ses.2	uc001sev.2	uc010sor.1	uc002htj.1	uc002htk.1	uc002hsj.2	uc010cvy.2	uc010cvz.2	uc002hsi.1	uc002htn.1	uc003uhz.2	uc004dpe.2	uc002hsd.2	uc002hsf.2	uc010weg.1	uc010wei.1	uc011mly.1	uc004dkk.1	uc004dkl.3	uc011mme.1
Module 355	uc003aox.2	uc002ecb.2	uc002ecc.2	uc001clg.2	uc001nze.1	uc001nzg.1	uc001nzi.2	uc003njx.2	uc003ngq.2	uc002lhn.1	uc002dty.2	uc010kdr.2	uc010uvx.1	uc011msc.1	uc002dff.2	uc010qkb.1	uc002blj.2	uc002riz.1	uc010qax.1	uc001lon.2	uc003hva.3	uc003zxh.1	uc001vxa.1	uc009zeo.1	uc001qsg.2	uc001dwo.1	uc002sqj.2	uc002ygq.2	uc001kqu.1	uc009yoa.1	uc001owl.1	uc002wqf.1	uc002alh.2	uc002dpb.1	uc010vcp.1	uc010mej.2	uc010caf.2	uc002qrh.2
Module 356	uc002sxd.3	uc010uog.1	uc001sri.1	uc001rkl.2	uc002izh.1	uc001hnp.1	uc002yie.1	uc010ypr.1	uc010sbh.1	uc010ujz.1	uc002seo.2	uc001rkf.1	uc001igc.2	uc003gzo.2	uc003gzp.2	uc002ast.2	uc002adz.1	uc002dtw.2	uc003utp.2	uc002glp.1	uc010une.1	uc001jur.2	uc001kzi.3	uc001uxb.1	uc001ope.1	uc002vhm.1	uc011jza.1	uc001vtv.2	uc001gvw.2	uc003azg.1	uc001cvg.2	uc001exo.2	uc001igd.2	uc001ozw.2	uc001ump.2	uc002vsa.2	uc003mnq.2	uc009yvh.2
Module 357	uc010iuq.1	uc003ect.2	uc002xze.1	uc001mup.3	uc002yng.2	uc011ank.1	uc003klz.1	uc001rmn.1	uc010asx.2	uc010tvq.1	uc010tvr.1	uc003kmt.2	uc003pjf.2	uc003pjg.2	uc002vfd.2	uc003kin.2	uc011dyv.1	uc010ywc.1	uc003jrz.2	uc001cyj.1	uc010poo.1	uc003mlr.2	uc003hnl.2	uc001ggh.2	uc001ggi.3	uc010ulk.1	uc001xfb.3	uc003byq.2	uc003byr.2	uc010cts.2	uc001wse.1	uc010uie.1	uc001gsx.1	uc002ffg.1	uc002fth.2	uc003fjg.2	uc003fji.2	uc002edz.1
Module 358	uc009ybi.2	uc010quz.1	uc010csk.2	uc004bir.3	uc001kfj.3	uc001rcq.1	uc010enq.1	uc001bfz.2	uc010eot.1	uc001fwn.2	uc001bmc.2	uc001kle.1	uc001klh.3	uc003pwv.2	uc001eiq.2	uc001nyl.2	uc003who.2	uc002okz.3	uc002ioo.1	uc001yqe.2	uc002ock.1	uc002ocl.1	uc010rxm.1	uc001orf.1	uc002qgm.2	uc001lum.2	uc003nuo.2	uc003nup.2	uc003nut.2	uc003yad.2	uc001suw.2	uc009wyc.2	uc003uuo.1	uc003uup.1	uc003arc.2	uc004bgq.2	uc001moz.1	uc002spu.1
Module 359	uc003egg.1	uc001hty.3	uc009xfe.2	uc003ibe.3	uc003ibf.3	uc003ibg.3	uc010imr.2	uc010ims.2	uc011cgd.1	uc009xpa.2	uc003ffs.1	uc003bvs.2	uc003bvt.2	uc003bvw.2	uc010hdo.2	uc001rtz.1	uc001grg.3	uc001htz.1	uc001hua.1	uc009xfg.1	uc002elw.2	uc002ewf.2	uc010vli.1	uc003zup.1	uc003zuq.1	uc002elu.1	uc002elv.3	uc004epx.2	uc003wgv.2	uc011eem.1	uc002qjg.3	uc002qiz.3	uc002qja.3	uc002qjb.3	uc002qjc.3	uc002qje.3	uc002fpg.1	uc002fph.1
Module 360	uc002rmy.2	uc010ymo.1	uc001iig.2	uc001iih.2	uc002woa.2	uc001zje.3	uc010fjf.2	uc003jhw.1	uc001quh.2	uc001qui.2	uc001iit.2	uc009xig.2	uc001uii.2	uc001izy.2	uc001rof.3	uc001rog.2	uc003jhu.2	uc003jhv.2	uc011cnz.1	uc001qml.2	uc010sqh.1	uc002wbf.2	uc002jty.3	uc010wtm.1	uc003yfa.2	uc001uot.2	uc001uow.2	uc003xtw.1	uc002srk.2	uc003wqp.2	uc001izx.2	uc001qvm.1	uc001uig.1	uc001uih.1	uc002cfh.2	uc003xtx.1	uc003xty.1	uc010uzu.1
Module 361	uc010zzl.1	uc002zdw.2	uc003cai.1	uc001pqw.2	uc010rxh.1	uc001wsk.2	uc001wsm.1	uc010onh.1	uc010qiz.1	uc003vtv.2	uc001ryb.2	uc010mrg.2	uc002gum.2	uc002gun.2	uc003cgv.2	uc003cgw.2	uc003cgx.2	uc001fpl.2	uc010rol.1	uc002luu.2	uc003qpj.3	uc010qku.1	uc010oos.1	uc002lpp.2	uc001slu.3	uc002dmi.2	uc002ubo.2	uc010ron.1	uc002vdn.2	uc003xwa.2	uc010phd.1	uc002uyz.1	uc001tkg.2	uc009weu.2	uc001fea.1	uc010rrw.1	uc002lzh.2	uc004fmr.1
Module 362	uc004esz.2	uc004fek.2	uc004fgq.2	uc004fgr.2	uc004fdg.2	uc004fdh.2	uc011mxm.1	uc004fdy.2	uc004fdz.1	uc011mxs.1	uc004esm.2	uc004eyd.2	uc004eyf.2	uc004eyg.3	uc004eyc.1	uc004flt.1	uc011mzp.1	uc004ehl.1	uc004fhn.1	uc004fho.1	uc004fep.2	uc004feq.2	uc004fer.2	uc004exl.3	uc004fjt.1	uc004esx.2	uc004esc.3	uc004esb.2	uc004flq.2	uc004flr.2	uc004evo.1	uc004erh.3	uc004fdo.2	uc004fdp.3	uc004erl.2	uc004erm.2	uc004eri.2	uc004fmg.2
Module 363	uc003ket.2	uc003kfj.2	uc003kds.2	uc003kdh.1	uc003kdp.2	uc003kfy.2	uc003kfx.3	uc003key.2	uc003jwq.2	uc003jwr.1	uc010ixf.2	uc003kbs.3	uc003kbt.3	uc003kbz.3	uc003kgz.2	uc010jah.2	uc003jwu.2	uc003jwv.3	uc010jaf.1	uc003keh.3	uc003kcb.2	uc003kcd.2	uc003jwh.2	uc003jwk.2	uc003jwl.2	uc003kfl.2	uc011ctc.1	uc003jvh.2	uc003jwd.1	uc003khx.3	uc003kch.2	uc003kck.3	uc003kcw.1	uc003kff.1	uc003kev.1	uc003khk.3	uc003jvo.3	uc003khg.1
Module 364	uc001tqk.3	uc001tql.3	uc001ate.3	uc001ucf.1	uc001uci.1	uc001aof.2	uc001asa.2	uc001tmx.1	uc001tit.2	uc003mke.3	uc010odh.1	uc001tkb.1	uc001amk.2	uc001aml.2	uc009vlm.2	uc001aqw.3	uc001arb.2	uc001asc.2	uc001ans.2	uc001alq.1	uc001als.1	uc010swe.1	uc001aob.3	uc001trh.1	uc001txm.1	uc001apd.2	uc001apf.2	uc001uhu.2	uc001hio.1	uc001twy.3	uc001bkk.2	uc001toq.2	uc001aqr.3	uc001aqt.1	uc001tws.2	uc001twt.2	uc009zws.1	uc001ahc.1
Module 365	uc010ksc.2	uc003spo.2	uc009xif.2	uc004crb.3	uc001zja.2	uc001zhj.2	uc001zhm.2	uc001zhp.2	uc002seb.2	uc003swd.1	uc003swo.3	uc003swr.3	uc003sjs.2	uc009wwg.2	uc003sxl.2	uc003svq.2	uc011jyv.1	uc010khy.2	uc003sle.1	uc001zco.2	uc003srx.1	uc001zie.1	uc003slr.1	uc003skx.2	uc011jvx.1	uc003srh.2	uc010bdq.2	uc010uee.1	uc010nfs.2	uc001zhq.2	uc001zhr.2	uc001zhs.2	uc003svk.2	uc003sqi.2	uc003sqk.2	uc003sqm.2	uc003skc.2	uc010smg.1
Module 366	uc001wio.3	uc001wip.3	uc002sme.2	uc002smg.2	uc002smh.2	uc002slp.2	uc002slr.2	uc010fdp.2	uc001izq.2	uc010ffl.2	uc010yrs.1	uc001wnk.1	uc010tlk.1	uc001wbb.2	uc001wbd.1	uc010tlx.1	uc001wjz.2	uc001wgo.2	uc001wgq.2	uc010tnc.1	uc001wjh.3	uc001wjj.2	uc001vxb.1	uc010tle.1	uc003zwc.1	uc003zwg.1	uc001wuw.3	uc001imq.2	uc001whk.1	uc001wmo.1	uc001wpl.2	uc002sjt.2	uc001way.2	uc010mka.1	uc003ztn.1	uc003ztp.1	uc002bkv.2	uc001vzu.1
Module 367	uc010yiq.1	uc001okg.1	uc001okh.1	uc002vkj.1	uc010rph.1	uc002uwg.2	uc011max.1	uc010tbo.1	uc002toe.1	uc010lll.2	uc001ngi.2	uc003uwg.1	uc001coo.2	uc002wmd.3	uc009xpu.2	uc001iay.1	uc001fcv.2	uc001fcy.2	uc002sdt.2	uc001ctb.2	uc009yqn.2	uc001olw.2	uc001ops.2	uc001rnh.1	uc001syy.2	uc001ooa.2	uc001dev.2	uc001dew.2	uc009wbi.2	uc010ezh.1	uc002sbk.2	uc003urk.2	uc003uqr.1	uc002qrk.1	uc001byq.2	uc001okf.1	uc001shz.1	uc010sda.1
Module 368	uc001qwk.2	uc002jjo.2	uc003bot.2	uc003bov.1	uc011asi.1	uc003ndw.2	uc003ndx.2	uc010txq.1	uc002rge.2	uc003fqt.2	uc002wuj.2	uc002wuk.2	uc002ukv.3	uc010fqy.2	uc002ukt.1	uc002uks.2	uc002ukn.2	uc002ukp.2	uc010zex.1	uc003ndz.1	uc002iui.2	uc002iva.2	uc002ddt.1	uc003upl.2	uc002iul.3	uc002xub.2	uc001ade.2	uc003kci.3	uc001hrq.1	uc003nkq.1	uc002jiz.1	uc002ukm.1	uc002ukq.2	uc002ukr.2	uc002uku.2	uc002ukz.1	uc002ula.1
Module 369	uc002aez.2	uc010ugx.1	uc010slr.1	uc001qfc.3	uc002abq.2	uc001ztf.2	uc004ain.2	uc002eot.2	uc002bdp.2	uc002sjp.2	uc004aim.1	uc004agw.1	uc010wuy.1	uc004agz.2	uc004aha.2	uc011lrr.1	uc001zbg.1	uc010qqy.1	uc003syh.2	uc011jzl.1	uc003sym.3	uc003syn.1	uc002jdu.3	uc001lqf.2	uc011boo.1	uc003tsb.2	uc011ljv.1	uc009xkz.1	uc001eoo.1	uc001kks.2	uc011mdd.1	uc003umy.1	uc010rzm.1	uc001jqq.2	uc003syg.2	uc003wsp.1	uc010kux.1
Module 370	uc001fyt.3	uc003eqf.2	uc003eqg.1	uc002bjt.1	uc003fgy.2	uc002ucp.2	uc002ucq.2	uc003nae.3	uc003had.2	uc003ygi.2	uc003hbz.2	uc011cad.1	uc003tnq.2	uc003tnr.2	uc003tns.2	uc002peb.2	uc010xxv.1	uc001bbq.2	uc001atl.1	uc002hxh.2	uc001atm.2	uc010obb.1	uc001lkb.2	uc002txe.2	uc002txg.2	uc002wkh.2	uc002wki.2	uc002wkj.2	uc003fcs.1	uc002wrl.2	uc002xuz.2	uc004bfu.2	uc004aik.2	uc010mos.2	uc011lrz.1	uc011lsa.1	uc010muh.1
Module 371	uc002ibv.2	uc001njo.2	uc003tbv.1	uc002glc.2	uc001sro.1	uc002geg.2	uc003iah.2	uc002lki.2	uc003uhe.3	uc002wsv.2	uc004azb.1	uc001vqw.3	uc001vqx.2	uc002jru.1	uc010fek.2	uc003jlb.1	uc004bsj.3	uc001qaw.3	uc003oyo.3	uc011dwk.1	uc002pcm.2	uc002utl.1	uc004cps.2	uc003jou.2	uc003obb.2	uc003llx.2	uc010wpy.1	uc002ngk.1	uc003tnb.2	uc002rox.2	uc001dud.2	uc009weg.2	uc002fsz.1	uc010dud.2	uc004dxc.3	uc002jef.1	uc003jox.1
Module 372	uc002vbq.2	uc002mki.1	uc002mkj.1	uc002mkk.1	uc010mrh.2	uc001rgd.3	uc004bgn.3	uc002isi.1	uc002sih.1	uc002uhn.2	uc002pay.1	uc003pfm.1	uc011kbh.1	uc002ioa.2	uc002ukj.2	uc002ukf.1	uc002vro.2	uc002aos.2	uc003opo.2	uc003mcm.1	uc003lhq.2	uc003quo.2	uc001bxh.1	uc009vuh.1	uc009zio.2	uc002hun.1	uc010crl.1	uc003ksw.1	uc002fni.2	uc001dhh.2	uc001rfo.3	uc001rdc.3	uc002alg.2	uc003szt.2	uc003uxx.3	uc002vbp.2	uc003yav.2
Module 373	uc002obr.1	uc002obt.1	uc002obv.1	uc002obp.2	uc002obq.1	uc002oam.1	uc002ogd.2	uc002oco.2	uc010eei.2	uc002wap.2	uc010xsx.1	uc002odc.2	uc002odd.2	uc002odx.1	uc002odq.3	uc010eet.2	uc010eeu.2	uc002oed.1	uc002oek.2	uc002oel.2	uc010xtj.1	uc002ogf.3	uc002oeg.3	uc002oeh.3	uc002oej.2	uc002odn.2	uc010xtl.1	uc010eff.1	uc010efm.2	uc002ods.1	uc002odt.1	uc002odu.1	uc002odv.1	uc002oeu.1	uc002oev.1	uc010eec.1	uc010efh.1
Module 374	uc001epr.2	uc001enq.1	uc001etv.3	uc001etw.2	uc009wmb.1	uc001fki.2	uc001fjm.2	uc001fjn.2	uc001fjo.2	uc009wql.2	uc001eou.3	uc001eoe.2	uc001etn.2	uc001eto.2	uc001eny.1	uc001eoc.1	uc010oyy.1	uc001eoh.2	uc001eoi.2	uc001enp.1	uc001epe.2	uc001eum.3	uc001ent.1	uc001enu.1	uc001eoj.2	uc001fkk.2	uc001fkl.2	uc001fkn.2	uc001fkr.2	uc009wqo.1	uc009wqp.1	uc001etk.1	uc001etp.2	uc001etq.2	uc010pbq.1	uc001fll.2	uc001epf.1
Module 375	uc002iuq.2	uc002ixq.1	uc002iuu.2	uc010wng.1	uc010wnh.1	uc002iur.2	uc010wof.1	uc002ixk.1	uc002iqt.2	uc002izv.2	uc002izw.2	uc002ivc.2	uc002ith.1	uc002jgd.1	uc002jfy.2	uc002ixt.2	uc002iwu.2	uc002iyc.2	uc002iph.1	uc002ipi.1	uc002ipj.1	uc002jep.1	uc002ioj.2	uc002iok.2	uc002jbn.2	uc002jbq.2	uc002iuf.1	uc002iwd.1	uc002iwe.1	uc002ixu.3	uc002isw.2	uc010wmy.1	uc002iuc.2	uc002iud.2	uc010dca.1	uc002its.2	uc002ixb.2
Module 376	uc001dsi.1	uc001cod.2	uc001coe.2	uc001cog.2	uc001iiq.2	uc001ckw.2	uc002cqf.1	uc001cit.3	uc001dsv.2	uc001dwg.1	uc001dwh.1	uc009wes.1	uc001dta.2	uc001ciz.2	uc001cja.2	uc001cjb.2	uc001cjc.2	uc001dst.2	uc001cjm.2	uc001cjo.2	uc002dxp.1	uc001cje.1	uc001cjg.3	uc001cni.2	uc002cho.2	uc001cjv.2	uc009vwt.2	uc001dtc.2	uc001cik.2	uc001dtn.2	uc001dsp.1	uc001cir.2	uc001cis.2	uc001cmc.2	uc009vxh.1	uc010ola.1	uc001cil.2
Module 377	uc003nzp.1	uc003jbn.2	uc003nic.1	uc003nid.1	uc011dki.1	uc003oez.1	uc003rdc.2	uc011cmq.1	uc011cms.1	uc003nqy.2	uc003nyo.1	uc003nys.1	uc010jtl.1	uc011dmw.1	uc011dni.1	uc003npv.2	uc003jcr.2	uc003jeu.1	uc003nwu.1	uc003nww.1	uc003nwy.1	uc011dof.1	uc003one.3	uc001nem.2	uc003jdt.2	uc003oaw.2	uc004fad.1	uc011cmd.1	uc011cme.1	uc003mxs.2	uc003mxt.1	uc003nlt.1	uc003nqc.2	uc003nkw.3	uc011dky.1	uc003jbb.1	uc003jcn.2
Module 378	uc001xul.2	uc002lwx.1	uc001uae.2	uc010szu.1	uc003cvf.2	uc001tqn.3	uc001tsl.1	uc001tsm.1	uc003vmj.1	uc001ufv.1	uc002lrt.2	uc001ufk.2	uc010tat.1	uc001ujx.1	uc001usv.2	uc010sxa.1	uc010sxb.1	uc002lzj.2	uc001urh.2	uc009zxs.1	uc010tak.1	uc001uji.2	uc002mdv.2	uc009zwi.2	uc003wmg.2	uc003cyf.2	uc001tmy.1	uc002lui.1	uc001obf.2	uc001ujb.1	uc001tfs.2	uc002lvu.2	uc001tzc.2	uc009znb.2	uc001tos.2	uc002lub.1	uc002mbt.1
Module 379	uc001sdy.2	uc002yls.2	uc002ylt.2	uc002ylu.2	uc002ylv.2	uc002ylw.2	uc003mcr.2	uc002yxm.2	uc003gsw.3	uc002rfq.1	uc002ylx.3	uc002enj.3	uc003lmg.3	uc010jgh.2	uc011bpf.1	uc011bpg.1	uc002yxo.2	uc001vqo.2	uc002ylo.2	uc001hfg.2	uc001hfh.2	uc002yxi.2	uc001hde.3	uc010prr.1	uc010wlh.1	uc010wzw.1	uc010wzy.1	uc003xmb.3	uc002rib.3	uc004cla.3	uc010ncb.2	uc002yxs.2	uc002yxt.3	uc010csz.2	uc002sug.2	uc010jns.1
Module 380	uc001euh.2	uc001eui.2	uc001euj.2	uc011mmr.1	uc003zgw.1	uc002kwu.3	uc002sur.2	uc002sus.2	uc001moh.2	uc001moi.2	uc001mod.1	uc001moe.1	uc001mof.1	uc002kvy.2	uc010xbj.1	uc001mok.3	uc010rdd.1	uc002swu.2	uc010fht.2	uc002sub.2	uc002suc.2	uc003xsz.2	uc011kvl.1	uc001mnq.2	uc003qem.1	uc002krc.2	uc001mor.2	uc001mos.1	uc001mot.2	uc010rdf.1	uc001von.2	uc003ewc.1	uc001vom.1	uc002suf.2	uc002sut.1	uc002suu.2
Module 381	uc003lqh.2	uc003lqi.1	uc001fpo.2	uc001fpp.2	uc001nsc.1	uc001nse.1	uc010rll.1	uc009yrp.2	uc001kot.1	uc001kou.1	uc001kov.2	uc001wlc.3	uc003wcz.2	uc003eho.2	uc010hrx.2	uc002qij.2	uc002qih.3	uc002qii.3	uc003dcc.1	uc003dce.1	uc003dch.1	uc003dcj.1	uc003dck.1	uc003dcl.1	uc010arf.1	uc003lnq.1	uc003efy.1	uc003efz.1	uc003ega.1	uc010hro.1	uc002pjm.2	uc003tot.1	uc003tvy.2	uc002zwz.3	uc002zxa.3	uc002zxb.3
Module 382	uc002hht.2	uc001ftl.2	uc001uvr.3	uc001uvs.3	uc010abp.2	uc010abq.2	uc010teo.1	uc003etn.2	uc003kgc.2	uc001vhs.2	uc001vhu.2	uc002rkx.2	uc002xur.1	uc003brc.2	uc004fne.2	uc010xue.1	uc001gxa.2	uc001lwz.2	uc001jso.1	uc001jsp.2	uc010qjt.1	uc003lsp.2	uc004ayo.3	uc004ayp.2	uc004ayr.2	uc011lvb.1	uc004axk.1	uc004axl.1	uc003tnw.2	uc004axp.1	uc001jro.2	uc001jrq.1	uc002pwd.2	uc002igh.2	uc002pec.2	uc002xuq.1
Module 383	uc010tih.1	uc010hsm.2	uc001fhb.1	uc003wym.2	uc001zvg.2	uc001zvh.2	uc010yrf.1	uc003ejf.1	uc010wkh.1	uc003zbh.3	uc003non.2	uc002tvd.2	uc001ycn.1	uc010tws.1	uc002bol.2	uc003upa.1	uc003upb.1	uc001uri.2	uc001sjw.1	uc002phc.1	uc001nek.2	uc001nel.2	uc001nep.2	uc009ylm.2	uc001eaz.2	uc001eba.2	uc010owb.1	uc004cwu.2	uc004cwv.2	uc002qdy.2	uc010fvg.2	uc003ejn.2	uc010hsk.2	uc001ebb.2	uc010sov.1	uc010lgb.2
Module 384	uc003vax.1	uc003tjq.3	uc001ncl.2	uc001wli.3	uc001wla.2	uc010aky.2	uc011kvz.1	uc002uhf.1	uc001gxi.3	uc001sfm.2	uc009znh.2	uc003qpk.3	uc003qpl.3	uc002izj.2	uc002gqc.2	uc003mbi.2	uc003web.2	uc001sdk.3	uc003uuh.2	uc003uui.2	uc004fae.1	uc011mwg.1	uc004bqy.1	uc002ldo.2	uc002ldq.2	uc003axg.2	uc003axi.2	uc001dpd.2	uc002ryk.2	uc004dag.2	uc003uug.1	uc003acp.3	uc002alp.2	uc002uro.2	uc004crj.2	uc004crk.2
Module 385	uc003eqh.1	uc009wgf.1	uc010gih.1	uc001tmc.2	uc001qli.2	uc001wih.2	uc003tvl.2	uc001lsm.2	uc001fde.3	uc009ymn.2	uc001nnr.2	uc011bnv.1	uc001ldi.3	uc001wzw.2	uc010pjw.1	uc002vlt.2	uc010xum.1	uc011doj.1	uc001fpt.1	uc002yte.2	uc010tyd.1	uc010upq.1	uc010vwf.1	uc001ixo.1	uc010alg.1	uc010yfz.1	uc004ehk.2	uc011dvf.1	uc010arc.2	uc001sdo.2	uc010ukd.1	uc003kcg.3	uc003ejo.2	uc010zkt.1	uc010ghq.1	uc001ylr.2
Module 386	uc001osu.2	uc010rre.1	uc001otu.2	uc003pgx.1	uc001nqq.2	uc001osk.2	uc001opv.3	uc001opm.2	uc001oty.1	uc001otz.1	uc009yss.2	uc010rqq.1	uc009ytl.2	uc001osf.2	uc002tsr.2	uc001orr.2	uc010rqt.1	uc010rqw.1	uc002nfj.1	uc001gqb.1	uc001ork.1	uc001orl.1	uc009ysw.1	uc001opc.2	uc001ouc.2	uc001oud.2	uc001opn.1	uc001opo.2	uc001opr.2	uc001oue.2	uc001ouf.2	uc001oug.2	uc002tpx.1	uc001ora.2	uc001ord.2	uc001opt.1
Module 387	uc003gfn.2	uc003gas.2	uc003gmz.1	uc010ids.1	uc003grw.3	uc003gfd.2	uc003gof.3	uc003gbk.3	uc010ibi.2	uc003gjq.3	uc003ghi.2	uc011bvx.1	uc003gau.2	uc003gav.2	uc003gpx.3	uc003gpy.2	uc003gqa.2	uc011buy.1	uc011buz.1	uc003gal.3	uc003gpd.2	uc003gpe.2	uc003gpf.2	uc003gmt.2	uc003gmu.2	uc003gmv.2	uc003gjw.3	uc003gjs.3	uc003gju.3	uc010idh.2	uc003ghr.1	uc003gdm.2	uc003gbq.2	uc003gbs.2	uc003gbu.2	uc011but.1
Module 388	uc002apd.2	uc002ape.3	uc010uix.1	uc010uiy.1	uc002aom.2	uc002app.2	uc010ujm.1	uc002aox.2	uc002aoy.2	uc002aym.2	uc002bbj.1	uc002arg.2	uc002arh.2	uc002bcs.2	uc002bdr.2	uc002baf.2	uc002bag.2	uc010bhq.2	uc002aqu.2	uc010ulv.1	uc002aof.3	uc002ano.2	uc002anp.2	uc002aoo.2	uc002aoq.2	uc002aol.2	uc002aqz.2	uc002apk.2	uc002bby.2	uc002baj.2	uc010uio.1	uc002aoe.2	uc002amf.2	uc002amg.2	uc002amh.2	uc002aqr.1
Module 389	uc002jgt.1	uc002jgv.1	uc002jgx.1	uc002iso.2	uc002jgi.3	uc002jgj.3	uc002iof.2	uc002jbs.3	uc002ive.1	uc002jap.2	uc002jas.2	uc002jat.2	uc010ddt.2	uc010wps.1	uc010wnn.1	uc002jqq.2	uc010wsw.1	uc002ipk.2	uc010wlz.1	uc002jbz.2	uc002jgq.2	uc002ipm.2	uc002iqc.2	uc002jcb.2	uc002iqw.1	uc002ixc.2	uc010dde.1	uc010dea.1	uc010deb.1	uc002ipg.2	uc010wpr.1	uc010dbz.2	uc002ioi.2	uc002iqo.2	uc002iou.3	uc002iov.3
Module 390	uc003xmu.3	uc003xmr.2	uc003xop.2	uc003xkt.3	uc010lwa.2	uc003xky.1	uc003xkz.1	uc003xkk.2	uc003xlb.2	uc003xlc.2	uc003xkc.3	uc003xkd.2	uc003xke.3	uc003xlp.2	uc003xlu.2	uc010lwk.2	uc011lbo.1	uc011lbr.1	uc011lbx.1	uc003xlk.2	uc003xln.1	uc003xkw.2	uc003xmi.3	uc003xle.3	uc003xlf.3	uc003xlg.3	uc010lwd.2	uc003xkh.2	uc003xmk.2	uc003xml.2	uc003xmm.2	uc003xlh.2	uc003xli.2	uc003xlj.2	uc010lwe.2	uc011lbm.1
Module 391	uc001kwa.2	uc001kqw.1	uc001kvn.2	uc001kqd.3	uc001kqe.3	uc001kqr.1	uc001kqs.1	uc001ktn.2	uc001kqm.3	uc001kni.2	uc001kpr.2	uc001kya.2	uc001kyc.2	uc010qqx.1	uc001kpl.2	uc001ksd.1	uc001kse.2	uc001kri.1	uc001ktt.2	uc001kgo.1	uc001knh.2	uc009xvo.2	uc004ecy.1	uc001kfe.2	uc001khd.2	uc009xtx.2	uc010qnj.1	uc001kla.3	uc001knv.1	uc001knk.2	uc001knm.2	uc001knn.2	uc001knp.2	uc009xvr.2	uc010qow.1	uc001kom.1
Module 392	uc001cmm.2	uc003nib.1	uc003oyw.2	uc003otq.2	uc010jyg.2	uc010jyh.2	uc011dvb.1	uc003ouk.2	uc003oun.2	uc003oxy.2	uc003oxz.1	uc003oya.1	uc003pbl.2	uc003pbm.2	uc003eas.2	uc003eat.2	uc003otr.1	uc003otw.1	uc003otx.1	uc003oty.1	uc003otz.1	uc003ozg.3	uc002mnc.2	uc003otf.2	uc003ovo.1	uc002mna.2	uc003oub.1	uc003oud.1	uc003ouh.1	uc001cgp.2	uc001hre.2	uc003nsd.2	uc010jsg.1	uc011dmz.1	uc003mye.2	uc003owm.1
Module 393	uc003dio.2	uc003dix.3	uc003diy.3	uc003dnr.2	uc003dqw.2	uc003dhz.2	uc003dqs.2	uc003dqt.2	uc003dja.2	uc003dnu.2	uc003czc.1	uc003czd.1	uc003cze.1	uc003dkj.3	uc003diw.3	uc003dkf.3	uc010hnl.2	uc003dma.1	uc003dmb.1	uc003djz.1	uc003dkc.1	uc003dju.3	uc003djv.3	uc003djw.3	uc010hnh.2	uc010hni.2	uc011bfr.1	uc003dje.1	uc003djf.1	uc003dna.3	uc003dlt.3	uc003dnn.2	uc003dno.2	uc003dnq.2	uc003cwr.2	uc003dqv.2
Module 394	uc011cab.1	uc001tap.2	uc010mtr.2	uc011adw.1	uc003crr.3	uc010tfc.1	uc002ytu.3	uc003dfj.2	uc011adv.1	uc002ytt.1	uc003crb.2	uc010drw.1	uc011djn.1	uc003nbr.2	uc003ccj.2	uc003cso.2	uc011bbh.1	uc011cbs.1	uc003cdn.2	uc011awp.1	uc003hlq.1	uc001kwu.2	uc002yvx.1	uc002yvy.1	uc010sun.1	uc010tpt.1	uc003ccq.2	uc003bpy.3	uc002ypa.2	uc002ypc.2	uc004ehd.2	uc011mri.1	uc010hff.1	uc011acn.1	uc001nvl.1	uc010foo.2
Module 395	uc003uxv.3	uc011kjh.1	uc003uql.2	uc003uqm.2	uc001cld.2	uc001cle.2	uc003voc.1	uc003upi.2	uc003uqf.2	uc003uqg.3	uc001ccd.2	uc001fef.1	uc001fei.2	uc003uux.1	uc003uuy.1	uc003utq.2	uc003usu.2	uc001cim.2	uc001cmt.1	uc003uyj.3	uc001fes.2	uc001fet.2	uc010peo.1	uc001cwh.2	uc001fds.2	uc001cvf.1	uc010ont.1	uc003uzp.1	uc003uwh.3	uc001cnz.2	uc001cob.2	uc001fhj.3	uc001fhk.3	uc003uoi.2	uc001fcq.2	uc003uye.2
Module 396	uc011lzq.1	uc004chy.2	uc004cjn.1	uc001nck.1	uc004bsk.3	uc011mca.1	uc004bsw.1	uc004bsy.1	uc004cil.2	uc004bwy.2	uc004bwz.2	uc004bxb.2	uc004bsh.1	uc010mzz.2	uc004bhi.1	uc004cho.2	uc010ibu.2	uc002vwx.2	uc004bme.2	uc011lyq.1	uc010aqk.2	uc004ccp.2	uc004aql.2	uc004chh.2	uc004cim.2	uc011meb.1	uc004cdg.1	uc011may.1	uc011mbi.1	uc004cni.2	uc004cnj.1	uc004cnl.1	uc004cnm.1	uc004bsl.1	uc004btg.1	uc004cfp.3
Module 397	uc002sbb.1	uc002sbc.1	uc003xxp.1	uc001jdx.3	uc010ubz.1	uc001zsk.2	uc002wzk.1	uc001zqu.2	uc002wzb.1	uc003xxd.2	uc001xnk.2	uc001xks.2	uc010tuu.1	uc002uoy.1	uc003eso.1	uc011ldb.1	uc002xie.3	uc002xig.3	uc001jei.2	uc001xoe.2	uc001xoh.1	uc001xjn.1	uc010and.2	uc010ark.2	uc001wzy.2	uc004beb.2	uc001xno.2	uc001mxj.2	uc001mwj.1	uc001xdl.2	uc001xdm.1	uc001zmh.1	uc003ydc.1	uc009xnf.2	uc009xnv.2	uc010bsr.1
Module 398	uc010png.1	uc010pnh.1	uc002gju.2	uc002gjv.2	uc003yjo.1	uc002wbw.2	uc001hfr.3	uc003ewz.2	uc002rjz.2	uc002rka.2	uc011mbx.1	uc010tlr.1	uc003ezd.2	uc004bpw.2	uc004bpz.2	uc002kqj.2	uc002kql.2	uc010aev.2	uc002hge.1	uc002ina.3	uc010mwv.2	uc001swh.1	uc002wdq.3	uc001srv.2	uc001vhc.2	uc010gks.2	uc011abr.1	uc002tcq.2	uc002tcr.3	uc001gyw.1	uc001gyx.1	uc002kqx.2	uc001ynx.3	uc010icy.2	uc003yka.2
Module 399	uc001ccw.2	uc001cbo.2	uc001cbp.2	uc010oig.1	uc001bzh.1	uc001cbr.2	uc001cbs.2	uc003tyb.2	uc001cbk.2	uc001byw.2	uc001byx.2	uc001cdf.1	uc001cbf.1	uc001cbg.1	uc001cbh.1	uc001ccs.2	uc001cet.1	uc001bza.2	uc001bzb.2	uc001cds.1	uc010oiy.1	uc001bzf.1	uc001bzg.1	uc010ohz.1	uc001ccq.2	uc001cbi.2	uc001cak.1	uc001cal.1	uc001cam.1	uc010ohy.1	uc001ceh.3	uc010oiz.1	uc001cfl.1	uc001cfn.1	uc002rpc.1
Module 400	uc003zfd.2	uc001ybc.3	uc002qtj.2	uc003lwv.2	uc011ddp.1	uc003zcw.2	uc003zcy.2	uc002zyy.3	uc011aji.1	uc003zdc.2	uc010vvc.1	uc003zdi.1	uc002eax.2	uc011kuy.1	uc010dho.2	uc004dxg.2	uc002pmu.1	uc003yzr.2	uc002wpt.1	uc002zvf.2	uc002run.1	uc002zyl.1	uc002zyo.3	uc011ajc.1	uc011ajd.1	uc004fiv.2	uc010dvj.2	uc002zav.2	uc004deg.3	uc004deh.2	uc002qfq.2	uc002qfr.2	uc002qft.2	uc002qfu.1	uc002qrb.1
Module 401	uc001raw.3	uc002mhx.2	uc010dvr.2	uc002lqc.2	uc003cok.3	uc002rzh.2	uc002rzi.2	uc002rzj.2	uc010ypc.1	uc003pxi.2	uc001buw.2	uc011ava.1	uc003snb.1	uc001aip.2	uc002ihl.2	uc001blk.2	uc002cfx.1	uc002cfv.3	uc001mae.1	uc001pwf.2	uc010csn.1	uc003wif.2	uc003evd.2	uc002wfv.2	uc003ecx.1	uc001swc.3	uc009wuz.2	uc001gcn.2	uc002iwn.1	uc002cok.2	uc004ddz.1	uc001lud.2	uc001luf.1	uc002lyg.1	uc002ymk.1
Module 402	uc003fmg.2	uc003fmz.2	uc003etv.2	uc003fmw.2	uc011bqy.1	uc011bqz.1	uc009voo.1	uc003flb.2	uc003flc.2	uc010hxg.2	uc003eug.1	uc003enm.2	uc011bsp.1	uc003epp.3	uc003foi.2	uc003fms.2	uc003fmp.2	uc003fnp.2	uc003fns.2	uc003fnt.2	uc003fnv.3	uc003foc.2	uc003euq.1	uc003fle.2	uc002txb.2	uc003ftg.2	uc003fnn.1	uc003euc.2	uc003eud.2	uc003eue.2	uc003eum.3	uc003eun.3	uc003fdm.2	uc003fpb.1	uc003fly.2
Module 403	uc002feo.1	uc002eiw.2	uc002ffu.2	uc002ffv.2	uc002ffw.3	uc002ffx.2	uc002fdy.2	uc002eou.2	uc002eow.2	uc002fjd.2	uc002etm.1	uc002flm.2	uc002fpm.2	uc002eqp.2	uc002fen.2	uc002enh.3	uc002fgy.1	uc002feq.2	uc002fer.2	uc002fgw.2	uc010cdv.2	uc002eup.2	uc002fcq.2	uc010vmx.1	uc002fgu.2	uc002fet.1	uc002feb.2	uc002fed.1	uc002esi.2	uc002fek.2	uc002fel.2	uc002fem.2	uc010vne.1	uc010chw.2	uc002fju.2
Module 404	uc003ptr.3	uc003pss.3	uc003pje.2	uc011dym.1	uc003psw.3	uc003pkf.2	uc003phk.2	uc003pfn.2	uc003pfp.2	uc003ppf.1	uc010kcp.2	uc003pgo.2	uc010vdx.1	uc003pgz.3	uc003pig.1	uc003pii.1	uc003pij.1	uc003psd.2	uc011eal.1	uc003pie.3	uc003pif.1	uc003ppp.3	uc003ppt.2	uc003phn.3	uc003pfs.2	uc003pti.2	uc003psh.2	uc003pkx.2	uc003phw.2	uc003ppv.2	uc003ppx.2	uc010kds.1	uc003pgq.2	uc003ppu.3	uc003pqb.1
Module 405	uc003uld.3	uc003ulg.2	uc003ulj.2	uc003ull.2	uc003vde.2	uc004dem.3	uc003uys.3	uc003txo.3	uc003ubw.2	uc003ubx.3	uc011keq.1	uc003uat.2	uc003uav.2	uc003uaw.2	uc003uax.2	uc003uba.2	uc003uds.1	uc011kfz.1	uc003upd.1	uc003vcm.2	uc010ljb.1	uc003unr.2	uc011kig.1	uc003ugh.2	uc010lqk.1	uc003upg.2	uc003uxq.2	uc003upp.2	uc003upr.2	uc003ups.2	uc011kis.1	uc003usk.1	uc003uqy.2	uc003url.1	uc003uyy.2
Module 406	uc001odf.1	uc001odg.1	uc009yqd.1	uc001olk.1	uc009yrv.1	uc001oif.1	uc001oig.1	uc010rnq.1	uc001nzq.1	uc001nzr.1	uc001nzs.1	uc001odu.3	uc003zcd.1	uc001ojq.1	uc001ojr.2	uc001omj.2	uc001oha.1	uc010rou.1	uc009ypg.1	uc009ypi.2	uc001ofg.2	uc009yqr.2	uc001oad.2	uc001oae.2	uc001oaf.2	uc010rnl.1	uc001nwg.2	uc001okj.2	uc001okk.2	uc001okl.2	uc001odb.2	uc001odc.2	uc009ysd.2	uc001omw.1	uc001ode.2
Module 407	uc001fpg.2	uc001fph.2	uc001fpj.2	uc010php.1	uc001etf.2	uc002skd.1	uc002tlv.2	uc002sjz.2	uc001fhm.2	uc001fhn.2	uc001ftz.1	uc011bcl.1	uc011bcm.1	uc010izo.2	uc001fho.2	uc002rks.2	uc002rkt.2	uc010ylr.1	uc001fpw.1	uc001fpx.1	uc002rlm.1	uc002rln.1	uc002sln.2	uc001euk.2	uc002slz.2	uc001ffq.2	uc001wwo.2	uc002spv.1	uc001fnb.3	uc003kzq.2	uc003kzr.2	uc003lga.2	uc002duy.2	uc010bzk.1	uc002spt.3
Module 408	uc001dra.2	uc001ebc.2	uc001bpp.2	uc001tqu.3	uc003pfq.1	uc001pfx.3	uc009ywq.2	uc001dtq.2	uc001dtr.2	uc001dts.2	uc001dtt.2	uc001dtu.2	uc001dmv.2	uc001djw.3	uc001dmo.3	uc001dzr.2	uc001sjx.1	uc010sqd.1	uc002ebb.2	uc001dxn.2	uc001dgy.1	uc001dha.1	uc001djv.3	uc001drh.3	uc009wdu.2	uc010osi.1	uc010osj.1	uc001czz.1	uc001gyu.1	uc001gvy.2	uc001gvz.2	uc001sif.1	uc001jbc.2	uc003noz.2	uc001dub.2
Module 409	uc003fsv.2	uc001aub.2	uc001auc.2	uc001aud.3	uc002lrd.1	uc010dsd.1	uc002yrb.2	uc002yrc.2	uc002yrd.2	uc002yre.2	uc002yrf.2	uc002yrp.3	uc002yrr.3	uc001hea.1	uc002yrk.1	uc002yrl.1	uc003fxk.3	uc003fxl.3	uc003sxd.2	uc003sxf.2	uc003sxi.2	uc003oaa.2	uc002gbl.3	uc010cjl.1	uc010yfy.1	uc011bty.1	uc010vqr.1	uc002fui.1	uc001ols.1	uc001ana.2	uc010osc.1	uc002yrj.1	uc003fxi.2	uc003wsr.1
Module 410	uc002kne.2	uc004bzo.2	uc003uyg.1	uc004bnx.1	uc009zjn.1	uc010mwh.1	uc010vvr.1	uc002xjy.1	uc003dqy.2	uc003pwy.2	uc002use.2	uc010zgj.1	uc011dyj.1	uc009xgp.2	uc001jzy.2	uc002wmo.2	uc002wmp.2	uc003fac.1	uc004cgc.2	uc010lid.1	uc010gwz.2	uc002cye.2	uc001wgr.3	uc001wgs.3	uc002fxy.2	uc003uet.1	uc002tdq.2	uc003ufo.2	uc003ufq.2	uc010ldk.1	uc002sft.1	uc003piw.1	uc003uzt.1	uc010lea.1
Module 411	uc001tpx.2	uc001tpy.2	uc001tqa.2	uc010sxw.1	uc004fjh.3	uc001yfg.2	uc010avl.1	uc003nau.2	uc003mvt.2	uc003mje.2	uc010jkt.2	uc003tqk.2	uc011kco.1	uc003nat.1	uc004fje.1	uc010nuo.2	uc001ubt.2	uc001xho.1	uc001xhp.2	uc001xhq.1	uc010aqh.1	uc001avg.2	uc001avi.2	uc009voe.2	uc001gfj.3	uc001gfm.2	uc001tuw.2	uc001tux.2	uc010syt.1	uc010syu.1	uc003nar.2	uc003pce.2	uc004bzj.2	uc004bzl.2
Module 412	uc003xms.2	uc003grp.2	uc011bew.1	uc002zna.2	uc001tmd.2	uc003dnj.2	uc002vqy.2	uc010puy.1	uc003pwu.2	uc009zcg.2	uc009zch.2	uc009xra.2	uc011ckb.1	uc011dwj.1	uc011cdo.1	uc009wal.1	uc010hvp.2	uc001tmh.1	uc001iww.3	uc003irx.2	uc003htj.2	uc011bxs.1	uc011cdg.1	uc011lce.1	uc010qkj.1	uc003pre.2	uc001mqc.2	uc010tbk.1	uc002ryc.2	uc003imc.2	uc003hpc.2	uc003hpf.2	uc010fnp.2	uc010hxa.2
Module 413	uc002mpc.2	uc002mpd.2	uc002mov.2	uc010dxi.2	uc010dxj.2	uc010xlg.1	uc010xlh.1	uc002moe.1	uc002mof.1	uc002mpa.2	uc002mpb.2	uc002mpt.1	uc002mpw.2	uc002mpx.1	uc002mnd.2	uc002mny.1	uc010xlf.1	uc002moq.1	uc002mor.1	uc002mow.1	uc002moy.1	uc002mnm.2	uc002mnn.2	uc002mno.2	uc002mmz.1	uc002mpr.2	uc002mnz.2	uc002moa.2	uc002mpf.2	uc002mph.2	uc002mpi.2	uc002mpy.2	uc002moc.3	uc010dxe.2
Module 414	uc003hbn.2	uc003hbp.2	uc010ihb.2	uc011caa.1	uc003hck.2	uc003hbi.2	uc003haj.1	uc003hba.1	uc003gze.2	uc003gzh.2	uc003hbe.1	uc003hbf.1	uc003gzx.3	uc003gzz.2	uc003gyf.1	uc003gxo.2	uc003gyo.2	uc003gyq.2	uc003gyr.2	uc003gys.2	uc010igk.2	uc011bzk.1	uc003gyt.2	uc003hbu.1	uc003hcl.1	uc003hbr.2	uc003hch.2	uc003hci.2	uc003gzu.2	uc003gya.3	uc003hbv.2	uc003gzn.2	uc011bzs.1	uc003hay.2
Module 415	uc010ble.2	uc002arl.2	uc002ayg.3	uc010uln.1	uc002azy.2	uc002baa.2	uc002azi.3	uc010bhi.2	uc002bgs.1	uc002bbt.2	uc010bkq.1	uc002bbm.1	uc002bbk.2	uc010bkl.1	uc010ujp.1	uc002bem.2	uc010ulx.1	uc002bex.3	uc002ara.2	uc002azo.2	uc002bdu.3	uc002bcd.2	uc010bkr.2	uc002ban.2	uc002bao.2	uc002baq.2	uc002aod.2	uc002alt.2	uc002anm.2	uc002axw.1	uc002axx.1	uc002axy.1	uc002bdn.2	uc002aya.2
Module 416	uc002uyh.1	uc010zhp.1	uc002uyr.2	uc002vnn.2	uc002ujl.2	uc002ujm.2	uc002uwc.2	uc002tuc.1	uc002uwf.2	uc002vwg.2	uc002uow.1	uc002uws.3	uc002uwv.2	uc002tzd.3	uc002tzf.3	uc002ukc.1	uc002ueb.1	uc002uax.2	uc002utw.2	uc010fsi.2	uc002ufc.1	uc002ufd.2	uc002uig.2	uc002uea.2	uc002uyd.3	uc002uag.2	uc002uai.1	uc010fon.2	uc010zcm.1	uc002udk.2	uc002uft.3	uc010zdi.1	uc002tzb.1	uc002ued.2
Module 417	uc001dsl.1	uc001dyx.2	uc001dby.2	uc001dbz.2	uc001dca.2	uc009wan.2	uc001dxx.3	uc001eaa.2	uc001dpq.2	uc001dxa.3	uc001dza.1	uc001dsh.1	uc002ted.2	uc010ove.1	uc003sxr.3	uc001dop.2	uc001dlm.1	uc001cyk.3	uc001dvv.3	uc001dzm.1	uc001dwt.1	uc001dwu.1	uc001dww.1	uc001dwy.1	uc001dsu.2	uc001dsq.1	uc001dsr.1	uc001dxm.1	uc010ovi.1	uc001dht.2	uc001dwj.2	uc002ixm.1	uc001dnq.2	uc001dzn.1
Module 418	uc003fce.2	uc003faq.2	uc003ewo.2	uc003ewp.2	uc003ewq.1	uc003ewr.1	uc003ews.1	uc003fdn.2	uc003fcl.1	uc003feb.1	uc003exn.3	uc003exp.3	uc010hvh.2	uc003fbt.2	uc003fbu.1	uc011bnx.1	uc003exy.2	uc003fan.3	uc003fao.1	uc003fdh.2	uc003fdj.2	uc003fdl.2	uc003evk.1	uc003epx.1	uc003fau.2	uc011bop.1	uc003fvz.3	uc003fwa.3	uc010hzy.2	uc011btr.1	uc003exe.2	uc003exf.2	uc003fbw.1	uc010hvg.1
Module 419	uc010fsu.2	uc002azf.2	uc011ees.1	uc003zxl.2	uc003zxo.3	uc002arc.2	uc002are.2	uc003zga.3	uc002flu.2	uc002fnq.2	uc010bkc.1	uc002fqh.2	uc002fja.2	uc003ubs.3	uc002tnq.2	uc002tnr.2	uc002svx.2	uc002fkk.2	uc002bad.2	uc002bae.2	uc010pos.1	uc003zoj.1	uc011lmf.1	uc001aqq.2	uc003ziz.1	uc002etn.2	uc010vjr.1	uc001hzx.2	uc010uji.1	uc002afn.2	uc002apr.2	uc003bdp.2	uc010ulq.1	uc010vbn.1
Module 420	uc001wqy.3	uc003pjd.2	uc001wtl.2	uc003cah.2	uc001wrj.2	uc001wsc.2	uc001wvo.2	uc001wsh.3	uc001wsd.1	uc001wsq.2	uc001wwe.3	uc010ang.2	uc010tqf.1	uc001wqk.2	uc001wra.1	uc001wsy.1	uc001wsz.1	uc001wtb.1	uc001wtm.2	uc001wtn.2	uc001wto.2	uc001wwr.2	uc001wrk.3	uc001wwn.2	uc001wwp.2	uc001wqm.1	uc001wqn.1	uc001wuq.2	uc001joi.2	uc001wsf.1	uc001wso.2	uc001wkg.3	uc001wlf.2	uc001wpo.1
Module 421	uc003dco.2	uc001rcp.1	uc001fyo.1	uc010hmh.2	uc001wzm.3	uc003lfd.2	uc011dcq.1	uc002hfb.1	uc010sbf.1	uc003lfy.1	uc009wov.2	uc001rwn.2	uc001rwo.1	uc001rwq.1	uc011dbq.1	uc003frs.1	uc003wgw.2	uc010hlr.1	uc010ses.1	uc003cvn.2	uc002hyq.2	uc001tyb.1	uc002ran.1	uc004dww.3	uc009ypb.1	uc002xql.1	uc010zxj.1	uc011bcc.1	uc011lwu.1	uc010spx.1	uc001xbo.2	uc003lfz.2	uc001efw.1	uc001nvk.1
Module 422	uc010zbn.1	uc002sdb.2	uc001qfq.2	uc002vqx.2	uc004ebk.3	uc001nrs.1	uc011cws.1	uc003pfi.2	uc004elw.2	uc001pyo.2	uc009zbd.1	uc010rzv.1	uc002toj.1	uc001jci.1	uc002abx.3	uc002uzs.3	uc001ixr.1	uc010khi.2	uc002tsf.3	uc002tsg.3	uc002tsj.3	uc002tmk.2	uc001ogx.1	uc011bnj.1	uc010rjq.1	uc001nyj.2	uc009zbm.2	uc001pxo.2	uc001pxj.2	uc009zru.1	uc002dll.2	uc003geg.1	uc009wxm.2	uc001pzd.1
Module 423	uc004avp.3	uc002slq.2	uc001hcp.2	uc001hcr.2	uc001hct.2	uc009xbm.1	uc010pri.1	uc002ozo.3	uc002ozp.3	uc004bii.2	uc011lxl.1	uc011lxn.1	uc002uwu.2	uc002vlu.2	uc003fdb.1	uc003fde.1	uc011bul.1	uc010gse.1	uc010gsf.1	uc010gsg.1	uc010gsj.1	uc010gsl.2	uc001hec.1	uc001hed.2	uc001hee.2	uc002jiw.2	uc010zfj.1	uc003gew.1	uc011bvk.1	uc002wvc.2	uc010ztg.1	uc002umo.2	uc002ump.1	uc002umv.1
Module 424	uc003wjk.1	uc001iio.1	uc001osr.2	uc001otc.1	uc001otd.2	uc001ote.2	uc009ytj.1	uc010rrf.1	uc002auj.2	uc002auk.3	uc002ayk.3	uc002ayl.3	uc010umg.1	uc001opx.2	uc010lut.1	uc002bdf.2	uc001oom.1	uc001orh.1	uc001osg.2	uc010boa.2	uc002bah.2	uc002bmi.1	uc001orj.2	uc009ysy.1	uc002bdw.3	uc002bku.2	uc010ult.1	uc010ulu.1	uc010uqo.1	uc010uqr.1	uc002wva.2	uc002bky.1	uc002bmo.1	uc009yti.1
Module 425	uc001vrl.2	uc001vrm.2	uc001vqk.3	uc010age.1	uc001vry.1	uc001vpv.2	uc002ijk.3	uc001vrc.2	uc010tji.1	uc010tkm.1	uc010tea.1	uc001vtl.1	uc001uwe.2	uc002isp.1	uc002isq.2	uc002iss.2	uc002itr.3	uc010tie.1	uc001uul.1	uc001uum.2	uc001uxa.1	uc001vtb.2	uc010tia.1	uc002ivj.2	uc001vgl.1	uc001vds.1	uc001vut.2	uc001vuu.2	uc010tkn.1	uc001vgc.2	uc001vrq.2	uc002ist.1	uc002ivg.1	uc002ivh.1
Module 426	uc010mds.2	uc002ras.2	uc003yld.2	uc001xal.3	uc001xao.3	uc010vnl.1	uc001lsl.2	uc011alv.1	uc010orl.1	uc003mtl.3	uc004cyw.2	uc004cyy.2	uc004czd.2	uc004czf.2	uc010nfj.2	uc010udi.1	uc010klp.2	uc001akw.3	uc010hen.1	uc002ylm.3	uc003nwv.1	uc002ejf.2	uc002fst.3	uc010xnj.1	uc003wkk.2	uc003vaf.2	uc002eld.2	uc010jtn.1	uc001lmf.1	uc002for.3	uc001wdt.1	uc001wdx.3	uc003uzs.1
Module 427	uc003tcb.1	uc001ypk.2	uc010eap.2	uc002rat.2	uc001cli.2	uc001ymk.2	uc001ypz.1	uc001yrk.2	uc001yrm.2	uc003oxv.3	uc002rag.2	uc001sov.1	uc011kbc.1	uc002dtc.1	uc003tcy.3	uc010kwk.2	uc003tad.3	uc002xgw.2	uc001spy.2	uc001ypq.3	uc001tvx.1	uc002yjx.2	uc001yqi.2	uc001yog.1	uc002gei.1	uc010byw.2	uc001yrp.1	uc001yny.3	uc001ynz.3	uc003svo.1	uc003tag.2	uc003tcg.2	uc003tcz.1
Module 428	uc002swe.2	uc002swf.2	uc002swg.2	uc010yuq.1	uc011blg.1	uc002hlf.2	uc002hkv.2	uc002hlh.1	uc002hlw.2	uc010cuj.2	uc002hkw.1	uc001kfz.2	uc002aon.2	uc002eke.1	uc002ekf.1	uc002ekh.1	uc001cgz.3	uc010jrq.2	uc003ntf.2	uc004fma.3	uc010ppn.1	uc003bmi.2	uc010eri.2	uc003cpq.2	uc001phk.2	uc003vdv.3	uc002yuc.2	uc001fws.2	uc001bnl.2	uc001yuj.1	uc002stn.1	uc010gtu.1	uc011aiw.1
Module 429	uc001rvw.2	uc009zlo.2	uc003jdz.1	uc010aaz.2	uc003flk.2	uc003fll.2	uc011kap.1	uc003pqx.2	uc003thn.1	uc003tem.3	uc003mzp.3	uc010ouy.1	uc003kyn.1	uc003ffe.2	uc011bpe.1	uc003ftq.1	uc011bst.1	uc002zur.3	uc002wwg.1	uc002wwh.1	uc002qza.2	uc003wpw.3	uc004eby.2	uc003gvw.3	uc001mpt.2	uc001mpu.2	uc009yhx.2	uc003qhx.2	uc003fdr.2	uc003wso.3	uc010oru.1	uc001gge.3	uc003fdu.2
Module 430	uc010akf.2	uc001rqt.2	uc001rqu.2	uc002www.1	uc002wwx.1	uc001wjo.2	uc001wjp.2	uc010tln.1	uc002nmb.2	uc002vqz.2	uc002vrc.2	uc001qng.2	uc002ibd.1	uc004dpt.3	uc002ien.1	uc001wpy.2	uc001wqb.2	uc002yic.2	uc002ibg.2	uc002ibh.2	uc002icn.2	uc010vgs.1	uc002yvr.2	uc001wjl.2	uc001wjm.2	uc001wjn.2	uc002num.2	uc001kmw.2	uc003prx.2	uc002ilu.2	uc002soy.2	uc002njy.3	uc010ggo.2
Module 431	uc002eix.2	uc003idu.3	uc003idw.3	uc010ino.2	uc003diz.3	uc010vcf.1	uc010rss.1	uc010gbc.2	uc002fyq.3	uc003ksc.1	uc010rpe.1	uc010fab.1	uc010yng.1	uc003pbu.2	uc003hmn.1	uc004fiu.2	uc004dyv.1	uc001ohd.2	uc003xhx.2	uc010yuv.1	uc002thf.3	uc002ldz.2	uc010fgz.2	uc003yue.1	uc004cvq.3	uc009xht.2	uc001igs.1	uc009xhv.1	uc001eti.1	uc003jwf.1	uc001xyo.2	uc010ddf.1	uc002fij.2
Module 432	uc010bns.2	uc002bfb.2	uc009wdd.2	uc002bdi.2	uc002bdl.2	uc002bdm.1	uc002bfu.2	uc002bnp.1	uc002bbl.2	uc002box.2	uc010uqc.1	uc002bdd.2	uc002bde.2	uc010umu.1	uc002bwr.2	uc002bws.2	uc010usb.1	uc010usc.1	uc010uqm.1	uc002bfy.1	uc002bll.2	uc002bqk.2	uc010uml.1	uc002bww.2	uc010bpc.2	uc002bfa.3	uc010usg.1	uc002beu.2	uc002bcj.2	uc002bck.2	uc002bqi.2	uc002bwo.1	uc002bwp.2
Module 433	uc002txx.1	uc002tym.2	uc002tyn.2	uc002tux.1	uc002tlh.1	uc010flk.2	uc002toh.1	uc002ucg.2	uc003vdy.2	uc002tlk.2	uc002twn.1	uc001rdg.2	uc001rdh.2	uc002tnk.2	uc002tpj.2	uc002tpk.2	uc002tyh.3	uc002tmf.1	uc010yyr.1	uc002txm.2	uc002tpn.2	uc002tpf.2	uc002uoh.2	uc002uoj.2	uc002uok.2	uc002uol.2	uc002uom.2	uc010zfn.1	uc002tnl.2	uc002tpi.1	uc002thp.2	uc010fmc.2	uc010fnw.1
Module 434	uc003xuj.2	uc011lei.1	uc011lek.1	uc002ynj.2	uc002ymz.2	uc002ynb.2	uc002ysm.2	uc002yql.2	uc002yqo.2	uc002yqp.2	uc002ymo.1	uc002ymp.1	uc002ymq.1	uc003xtt.2	uc003xud.1	uc002ymr.2	uc002yms.2	uc002ymu.2	uc002ymv.2	uc003xtn.2	uc003xto.2	uc003xtq.2	uc003xtr.2	uc003xts.2	uc002ysh.2	uc002yrs.1	uc002yrt.1	uc010gmb.1	uc002ymx.2	uc002ymy.2	uc003xuy.2	uc011len.1	uc002ysp.2
Module 435	uc001nxr.2	uc003xwo.1	uc003xss.2	uc003xst.2	uc003xsu.2	uc003xsv.2	uc010lyu.1	uc004fhx.3	uc010khc.2	uc011edv.1	uc001pjg.1	uc003duq.1	uc011bhe.1	uc002mgu.3	uc003yrh.2	uc011lio.1	uc003xwm.2	uc003ibw.2	uc003ibx.2	uc011lee.1	uc003cqm.2	uc001sze.2	uc001nkp.1	uc001nkr.1	uc009ymi.1	uc010rjv.1	uc003xwp.2	uc002iec.1	uc003xsg.1	uc003xsh.1	uc001pjf.3	uc003xtv.1	uc003yrb.2
Module 436	uc001cof.2	uc001cui.1	uc001cwt.1	uc001cvb.3	uc001clr.1	uc001cls.1	uc001ckz.2	uc001clb.2	uc001cmw.2	uc001clt.2	uc001clu.2	uc010okv.1	uc001coq.2	uc001cmy.3	uc009vxk.2	uc001cou.2	uc001cny.2	uc009vxv.2	uc001cnf.2	uc001cng.2	uc001cnh.2	uc001cpr.1	uc001cpe.2	uc001coa.2	uc001coc.2	uc001clx.1	uc001cly.1	uc001clz.1	uc010okz.1	uc001cmb.1	uc001cor.1	uc001cnr.3	uc009vxq.2
Module 437	uc011lxt.1	uc011ati.1	uc004ava.2	uc004bdn.2	uc001vjn.1	uc003msx.2	uc003msy.1	uc004bgr.2	uc010muu.1	uc011lxc.1	uc011lvy.1	uc004bcq.2	uc004bpq.2	uc011mby.1	uc004bkp.2	uc004bkq.2	uc004bck.3	uc004bci.2	uc003mus.2	uc003mut.2	uc004bna.2	uc010dya.2	uc003mul.2	uc003mum.2	uc003muo.2	uc001obc.1	uc004amw.2	uc004bhd.2	uc004bhe.2	uc004bnk.2	uc003mud.2	uc004bhb.2	uc010mwe.1
Module 438	uc003caj.1	uc003byw.2	uc003bzn.2	uc003cfu.2	uc003cfc.1	uc011axi.1	uc003cfb.3	uc003bzu.2	uc003bxd.2	uc003cdl.2	uc003bzj.3	uc003chy.2	uc003cfx.2	uc003cbn.2	uc003bxf.3	uc003cos.2	uc011axe.1	uc003bvf.2	uc003cbe.2	uc010heu.2	uc010hev.2	uc003byk.2	uc003cdj.2	uc011awm.1	uc011awn.1	uc003cfr.3	uc010hga.2	uc003cit.2	uc011ave.1	uc010hek.1	uc003bze.1	uc003bzg.3	uc003bzh.3
Module 439	uc001kyu.2	uc001kyv.2	uc001jqp.1	uc010qjg.1	uc010qlf.1	uc002wtm.2	uc003cpb.3	uc003crd.2	uc011bav.1	uc003cwe.2	uc003cwf.1	uc003csb.2	uc001jie.2	uc010qgt.1	uc010qgu.1	uc002xje.2	uc010ggc.2	uc003cvu.2	uc003cyg.2	uc010uly.1	uc003cui.2	uc011bbp.1	uc001jrr.3	uc001jrs.3	uc001jrt.3	uc010qjq.1	uc003cms.3	uc003cvj.2	uc010hkn.2	uc011bbz.1	uc003clu.1	uc001jxg.2	uc003clt.1
Module 440	uc001nkw.2	uc001nro.2	uc001nrp.2	uc001nrq.2	uc010rof.1	uc001nub.2	uc001nuw.2	uc001nsw.1	uc001nsx.1	uc009ynv.2	uc009ynw.1	uc010nbm.2	uc001ohb.2	uc001ohc.2	uc001nxx.2	uc001nxy.2	uc010rlx.1	uc001ood.1	uc003bxv.1	uc001nvf.1	uc001noc.1	uc001noe.3	uc009yms.1	uc001nqf.2	uc001oit.2	uc001ojb.2	uc010rot.1	uc001obd.1	uc001njt.2	uc001nog.2	uc004erz.1	uc001nkx.1	uc001nkz.1
Module 441	uc002gvk.3	uc002hfu.2	uc002hhg.2	uc002hgp.2	uc010gco.2	uc003geo.3	uc003gep.3	uc002ibl.2	uc002hoi.1	uc002wrf.3	uc002hnx.2	uc002hxj.2	uc002oat.2	uc002hrt.2	uc002hvi.2	uc010cxd.2	uc002wrd.3	uc002wre.3	uc002iah.2	uc002ilz.2	uc002wrp.2	uc010gag.2	uc002hxx.3	uc002hxy.3	uc002wsx.1	uc002xen.1	uc002xeo.2	uc002hnt.2	uc002hvj.1	uc002ibi.2	uc002hms.1	uc002hmt.1	uc002ilp.1
Module 442	uc010ttd.1	uc002ehf.2	uc002ehg.1	uc010cbw.2	uc002enu.3	uc002env.2	uc010aci.2	uc001dao.2	uc001dap.2	uc010ptb.1	uc001csq.1	uc001wvv.2	uc001dhx.2	uc004bgs.2	uc002ehr.2	uc001dbu.1	uc003yie.1	uc002agr.1	uc001ctc.3	uc001ctd.3	uc001cst.2	uc002efz.2	uc010cbi.2	uc003wyk.3	uc011cis.1	uc010vgi.1	uc004cva.2	uc002ehi.3	uc002txp.2	uc002elb.2	uc003ukc.2	uc011ahc.1	uc001cuj.2
Module 443	uc001oij.1	uc001oik.1	uc010fpw.2	uc011khk.1	uc010ldp.2	uc002xof.2	uc003gte.1	uc002dvh.1	uc002dvj.1	uc010rpo.1	uc002pxk.3	uc002pxl.3	uc002pxm.1	uc002tfl.3	uc003gvj.3	uc011kkb.1	uc002xom.1	uc010mrn.2	uc001qit.1	uc004ded.1	uc002yea.3	uc011aap.1	uc002piw.1	uc003gbr.2	uc001jtx.2	uc009xrc.2	uc009xrd.1	uc002dkg.3	uc010vbq.1	uc002xsb.2	uc002xsd.2	uc010ghl.2	uc001hch.1
Module 444	uc001mxx.2	uc010rfm.1	uc002ivv.2	uc002ivw.2	uc010dcs.2	uc010wnt.1	uc010hra.1	uc011bkv.1	uc003swe.2	uc003nsp.3	uc001fcu.2	uc001fcw.2	uc002gjm.1	uc002dwr.2	uc001tme.1	uc004ebr.1	uc011jyx.1	uc002xmw.2	uc002xmx.2	uc010ggv.1	uc010zwq.1	uc001eod.1	uc002dud.2	uc002duf.1	uc002xki.2	uc001hal.2	uc010juy.2	uc010juz.2	uc001fiy.2	uc009wqj.1	uc004ebq.1	uc004eho.1	uc004ehr.2
Module 445	uc001gja.1	uc001gga.1	uc010yrq.1	uc003dks.1	uc003dkt.1	uc003pvs.2	uc003gnq.3	uc002ryy.2	uc002jfm.2	uc001xoq.3	uc002upd.2	uc002rtk.2	uc002rtl.2	uc011dwv.1	uc010apj.2	uc002rqv.2	uc002aqq.1	uc001dfy.3	uc001owu.2	uc001owv.2	uc002vbt.2	uc010fuj.2	uc001gfu.2	uc003quc.2	uc002veo.2	uc010ugl.1	uc002sbt.2	uc002ulo.2	uc002uln.2	uc002slb.2	uc001sqo.2	uc002sla.2
Module 446	uc001hmp.1	uc010sea.1	uc001bdg.2	uc001bdh.2	uc003ner.3	uc003kol.2	uc003keo.2	uc001ris.3	uc003bzc.2	uc003bzd.2	uc011avk.1	uc011bga.1	uc002gmh.1	uc010vvd.1	uc001hkq.2	uc001hkr.3	uc001hml.2	uc001hmn.3	uc010pun.1	uc001hmq.2	uc001dvc.3	uc001dvd.1	uc011cdf.1	uc011awc.1	uc011awd.1	uc002lfr.2	uc002his.2	uc002snb.1	uc002vnu.2	uc002vnv.2	uc001tvt.1	uc001tvu.1
Module 447	uc003wqj.3	uc003wqk.3	uc001mgy.2	uc001mha.2	uc002ftf.2	uc001zng.1	uc002ied.3	uc003jpk.2	uc001usb.3	uc001usc.3	uc010aaq.2	uc001tjn.2	uc001tjp.3	uc003zwl.2	uc003zwn.2	uc003zwo.2	uc011bpy.1	uc011dpv.1	uc011cpp.1	uc001oby.2	uc002lih.1	uc003xye.2	uc003xyf.2	uc003xyg.2	uc003xyi.1	uc001tdj.2	uc002xau.1	uc002icm.1	uc010cyw.1	uc003owj.2	uc010dey.2	uc010wqo.1
Module 448	uc003ecs.2	uc002yaj.3	uc002egp.1	uc002egs.1	uc010cbs.1	uc003hvf.3	uc002iiq.2	uc010dag.2	uc002alw.2	uc003xsk.3	uc003xsl.3	uc002egm.1	uc010cbk.1	uc010vgq.1	uc002qdd.2	uc001otm.2	uc001otn.2	uc001otr.2	uc011alr.1	uc001ycw.3	uc001ycx.3	uc001ycy.3	uc001ycz.3	uc001yda.1	uc001ydc.3	uc010aux.2	uc010auy.2	uc010auz.2	uc003mub.2	uc001xgj.2	uc001onh.2	uc011lyg.1
Module 449	uc002kaf.2	uc010mou.2	uc001wsj.3	uc003uis.3	uc003uit.2	uc003fqw.2	uc001wvu.2	uc010tcq.1	uc010trs.1	uc001yos.3	uc011mxv.1	uc001yhv.2	uc010twv.1	uc003lka.1	uc003uht.1	uc003uhv.2	uc010lec.2	uc003jjl.3	uc003jjm.2	uc002yhp.2	uc002mbu.1	uc004dup.2	uc004duq.2	uc004bpe.2	uc002egw.2	uc010oqy.1	uc002qni.2	uc003ttm.1	uc003urm.1	uc001yif.1	uc002qnk.1	uc002qnp.1
Module 450	uc002pgf.3	uc002pjz.1	uc002pih.3	uc002opw.2	uc010xvx.1	uc002ppq.1	uc002ppr.1	uc002pps.1	uc002ppv.1	uc002pot.1	uc002pou.2	uc002pov.2	uc002pow.2	uc002pjk.2	uc002pkf.2	uc002pkg.2	uc002pkw.1	uc002pkx.2	uc010eml.2	uc002pqi.2	uc002pms.2	uc002pmt.2	uc002ppd.2	uc010enf.1	uc002pgi.2	uc002qdv.2	uc010eqk.2	uc002qrs.1	uc002qac.2	uc002qah.2	uc002qae.2	uc010eqm.1
Module 451	uc001qjx.1	uc001rax.2	uc001qjh.2	uc001qji.2	uc001qkz.2	uc001qlb.1	uc001rah.3	uc001qvf.2	uc001qyr.1	uc001qqp.2	uc010sfi.1	uc001qph.1	uc001qpi.1	uc001qpj.1	uc001qpm.1	uc009zeq.1	uc001qsu.2	uc001qsw.2	uc010sfu.1	uc001qvd.2	uc009zhp.2	uc001qqq.2	uc001qqr.2	uc010sgl.1	uc010seh.1	uc001qrh.3	uc001qri.3	uc001rci.2	uc001qpz.2	uc010sfh.1	uc001qiy.2	uc001qpq.1
Module 452	uc001vxg.2	uc001vxi.2	uc001vxj.2	uc010tlo.1	uc001vww.2	uc001vwz.2	uc001was.1	uc010ail.2	uc001vym.2	uc001vyn.2	uc001vyo.2	uc001vyp.2	uc001wbc.2	uc001vxf.2	uc001vxd.2	uc001vxn.3	uc001vxo.3	uc010ahn.2	uc001wax.2	uc010tls.1	uc001wan.2	uc001waq.1	uc001vxe.2	uc010ahj.1	uc010tlh.1	uc001vxk.2	uc001vxl.2	uc001waz.2	uc001vwt.2	uc001vzr.2	uc001vzs.2	uc010aik.1
Module 453	uc002ngb.3	uc002ngf.2	uc002ndv.2	uc002ngl.2	uc002nfu.2	uc002nfv.2	uc002nfw.2	uc010ean.2	uc010xpl.1	uc010xpj.1	uc002ngd.2	uc002nge.2	uc002nec.1	uc002nfa.2	uc002ngo.1	uc002ngp.1	uc002nfe.2	uc002nff.2	uc002nhf.1	uc002ngc.1	uc002nfq.2	uc002net.3	uc002neu.3	uc002nev.3	uc002nfp.2	uc002ngw.2	uc002new.2	uc002ngu.1	uc002ndj.2	uc002nfo.2	uc002ngm.1	uc010eat.1
Module 454	uc001ozt.2	uc004ajo.3	uc003sxt.2	uc001jlg.2	uc002yvj.2	uc002bdy.2	uc001jof.2	uc001jtr.2	uc002ysj.2	uc003wfb.1	uc003wfd.1	uc011kuh.1	uc001qle.2	uc003usw.1	uc003wnv.1	uc011kwd.1	uc001qmw.2	uc003uaj.2	uc003uak.2	uc011kfa.1	uc001jlw.2	uc001jlx.2	uc001jkh.2	uc001rtl.2	uc001rtm.2	uc001dak.1	uc001dal.1	uc003wld.2	uc001jjx.1	uc001jjy.1	uc001jka.1	uc009xoy.1
Module 455	uc002xvt.1	uc002xtx.3	uc010zyf.1	uc002xuu.3	uc002xty.2	uc002xuh.2	uc002xrt.1	uc002xru.1	uc002xrx.1	uc002xlr.1	uc002xvy.1	uc002xtl.2	uc002xtm.2	uc002xtn.2	uc002xvl.2	uc002xiw.2	uc002xix.2	uc002xme.2	uc002xmf.1	uc010ggs.1	uc002xuv.1	uc002xuw.2	uc002xua.2	uc002xuc.2	uc002xuf.2	uc002xnb.2	uc002xmd.1	uc002xva.2	uc002xwl.2	uc002xwm.2	uc002xwq.3	uc010gij.1
Module 456	uc001ljb.3	uc001ljd.3	uc010quj.1	uc001lhd.2	uc001lms.2	uc001lmt.2	uc001koz.3	uc010qpn.1	uc001lmu.2	uc001kvk.2	uc001kvl.1	uc001lkm.1	uc001lkn.1	uc001kuj.2	uc004aca.3	uc001ksj.2	uc001lkh.2	uc001knq.2	uc001lnd.2	uc001lfs.2	uc001lmv.2	uc009yay.2	uc001lll.3	uc009ybe.2	uc001kne.2	uc001llc.1	uc001liw.3	uc001lix.3	uc010quh.1	uc001lmj.1	uc001lim.1	uc010qus.1
Module 457	uc001scr.3	uc001rsr.2	uc001rww.3	uc001rvh.2	uc001scq.3	uc001rzu.3	uc009zmd.2	uc010snd.1	uc010sne.1	uc010snf.1	uc001ssl.1	uc010ssw.1	uc001sog.2	uc010srp.1	uc001sci.1	uc001skj.2	uc001sdb.3	uc001sdc.3	uc001sde.3	uc001sdf.3	uc001sdj.3	uc001rsx.2	uc001rsy.2	uc001sda.3	uc001sdq.2	uc001sdr.2	uc001sdu.2	uc001sdv.2	uc001ssc.1	uc001rux.2	uc001src.1	uc001ssb.2
Module 458	uc003uvf.2	uc003uzl.2	uc003utb.3	uc003utc.3	uc003upx.1	uc010lfu.1	uc003upj.2	uc003uqi.2	uc003uqk.2	uc003uwe.2	uc003uuv.2	uc003uuw.2	uc003uvs.2	uc003uvt.2	uc003uqe.2	uc003uyd.2	uc010lhs.2	uc003uzh.2	uc003uqh.2	uc003uwp.2	uc003uwq.2	uc003upt.2	uc003upv.1	uc003uti.2	uc003uww.2	uc003uva.2	uc003uqv.2	uc003uqs.2	uc011kul.1	uc011kuk.1	uc010lfw.1	uc003wmd.1
Module 459	uc009yrn.1	uc001okc.1	uc001okd.1	uc001oke.1	uc001obx.2	uc001onr.3	uc001ons.2	uc001obs.3	uc001ofo.3	uc001obu.1	uc001ook.1	uc001ojw.2	uc001ojx.2	uc001ojy.2	uc001ojz.1	uc001oka.2	uc010rpn.1	uc001ont.2	uc001oew.2	uc001nxw.2	uc001nxz.3	uc009yoy.2	uc001oly.2	uc001olz.2	uc001onw.2	uc001onx.2	uc001ony.3	uc010rqb.1	uc001oea.1	uc001ojc.1	uc001ojd.2	uc001onm.1
Module 460	uc010fdm.1	uc003jfm.3	uc002sfr.3	uc002sfs.3	uc001ban.2	uc002gfi.1	uc002gfj.2	uc002gfk.1	uc004afy.3	uc004aga.3	uc003oyf.1	uc002vpv.2	uc002agj.1	uc002osi.1	uc001nxg.1	uc002vcs.2	uc002vcu.2	uc009wht.1	uc003hbc.2	uc001xum.1	uc001lzi.3	uc010zbo.1	uc010olz.1	uc010tne.1	uc001zwn.3	uc002jyd.1	uc003eik.2	uc003eil.2	uc001xju.2	uc001aah.3	uc003xsf.2
Module 461	uc003wgu.1	uc003dzc.2	uc003yla.2	uc003ydf.1	uc010wkp.1	uc001gyt.2	uc003ycz.3	uc003yda.3	uc001don.2	uc002owp.2	uc004elx.2	uc011lfz.1	uc010mba.2	uc001jxj.2	uc001jxm.2	uc001jxs.3	uc001jxt.3	uc003ycw.2	uc003ycx.2	uc003emi.1	uc002gmq.1	uc010biq.2	uc004dga.3	uc002ehp.2	uc010cbx.2	uc010sbg.1	uc003yaa.1	uc002xmt.2	uc002xmu.2	uc001flm.2	uc002qmv.3
Module 462	uc001aki.2	uc003dlw.3	uc010wdq.1	uc001mfm.2	uc001mfn.2	uc009yfk.2	uc010xje.1	uc001tbd.2	uc001tbe.2	uc001vfc.3	uc003dhj.2	uc002ogc.2	uc002hds.2	uc010wbc.1	uc002hqn.1	uc002hqo.1	uc002hqp.1	uc002hqq.1	uc002hdr.1	uc001tba.2	uc001tbb.2	uc001tbc.2	uc010wat.1	uc002hqd.2	uc002hqe.2	uc011lhw.1	uc002hpr.2	uc002hdv.1	uc003icr.3	uc003ics.3	uc003icu.3
Module 463	uc011mbt.1	uc002ifk.1	uc002nsj.2	uc002nsl.2	uc002nsm.2	uc002nsq.2	uc002nsr.2	uc002nss.2	uc002nst.2	uc002nsn.2	uc002nso.2	uc002nsp.2	uc001ndj.1	uc003qcd.1	uc003qch.2	uc003qci.2	uc003qcj.1	uc003qpx.2	uc002nrx.2	uc002nsh.3	uc002nsi.3	uc002nsf.2	uc003jwn.2	uc001rtc.1	uc001uey.1	uc001szy.2	uc002nsd.2	uc010zzo.1	uc002nrw.1	uc002nry.1	uc002nsc.1
Module 464	uc010tvk.1	uc010jxg.2	uc001dmr.2	uc002ehd.2	uc009zpy.2	uc003dfi.3	uc003dfm.2	uc009zqt.1	uc003fjf.2	uc009vmr.2	uc001hza.2	uc001hzb.2	uc001hzc.2	uc001kzg.2	uc001kzh.2	uc010qre.1	uc003exz.2	uc003vin.2	uc003viq.2	uc003vir.2	uc011knl.1	uc001lae.3	uc010qrl.1	uc010qrm.1	uc010qrr.1	uc010qru.1	uc002ext.2	uc002exw.1	uc001glm.2	uc003mwo.2	uc011dhz.1
Module 465	uc003wqo.2	uc003wxf.1	uc003wxg.1	uc003wxh.1	uc003wxd.2	uc003wsk.2	uc011kwu.1	uc003wuk.2	uc003wqh.2	uc003wqi.2	uc003wsj.1	uc003wsx.2	uc003wxm.2	uc003wtm.2	uc003wue.2	uc003wug.2	uc003wyh.2	uc003wyi.3	uc003wyj.3	uc011kyi.1	uc011kyj.1	uc003wth.2	uc003wti.2	uc003wsn.3	uc003wzc.2	uc003wss.2	uc003wwt.2	uc003wwu.2	uc003wxj.2	uc003xaa.3	uc003wxe.2
Module 466	uc001scs.3	uc001ree.2	uc001ref.2	uc002mjq.1	uc002mjr.1	uc002sqm.3	uc002sqn.2	uc001ngc.2	uc001rde.2	uc001rhm.2	uc002vlv.2	uc001rez.2	uc009zis.2	uc001wkr.2	uc010tnr.1	uc001rff.2	uc001ibh.1	uc002bel.2	uc009xgd.2	uc001reh.1	uc002rsg.2	uc003osk.2	uc003bew.1	uc001nso.2	uc002hju.2	uc001rex.2	uc001rey.2	uc011ecw.1	uc001rdd.3	uc004ejz.1	uc010duf.2
Module 467	uc002xvu.1	uc001kln.2	uc001taq.2	uc002xjz.1	uc002xka.1	uc001tuk.1	uc002tmg.2	uc010flm.2	uc001gyf.2	uc002gzj.1	uc002gzm.2	uc002gzo.1	uc010crg.2	uc001fnd.3	uc002wuw.1	uc002wux.1	uc010gdo.1	uc002nan.2	uc002nao.1	uc002wao.1	uc001gcs.2	uc010pkv.1	uc002xjo.1	uc002xjp.1	uc009vma.1	uc010nzr.1	uc003krv.3	uc001fwb.1	uc001fwc.1	uc011kdm.1	uc002rdf.2
Module 468	uc003jkg.3	uc002krx.2	uc010hae.2	uc003zgk.2	uc009vuy.2	uc003fnr.2	uc009vpz.2	uc010odi.1	uc002ruw.2	uc002gvf.3	uc011kbg.1	uc011bnq.1	uc001vjf.2	uc010lmb.1	uc009zzs.2	uc010wee.1	uc011kxa.1	uc010plf.1	uc001bsf.1	uc001bsg.1	uc011cok.1	uc001cfd.3	uc001jlv.2	uc001nks.1	uc002ysd.2	uc010pqq.1	uc011lvc.1	uc001doj.2	uc011kww.1	uc010cwx.1	uc002oec.3
Module 469	uc002czw.2	uc010uyp.1	uc010uyq.1	uc002ggz.2	uc010cmi.2	uc010vtw.1	uc002ddq.2	uc002ddr.2	uc010uzw.1	uc002dew.3	uc010vad.1	uc010vaj.1	uc002dcg.2	uc002dcx.3	uc010uzm.1	uc002ggp.1	uc001odi.3	uc002dbk.2	uc010xmh.1	uc002dcr.2	uc002ddh.2	uc002ddi.2	uc002ddj.1	uc002owu.1	uc002owv.1	uc010bvw.2	uc010uzk.1	uc010uzr.1	uc010uzs.1	uc010vab.1	uc010vac.1
Module 470	uc002kqz.1	uc002knw.2	uc010wzd.1	uc010dli.2	uc002kri.2	uc002kqe.2	uc010wza.1	uc002kqo.1	uc002kqp.1	uc002kmo.2	uc010dko.2	uc002leh.3	uc002len.2	uc010xdk.1	uc002kon.2	uc002krk.2	uc002krl.2	uc002krp.2	uc002kob.2	uc002koc.2	uc002ksm.1	uc002krr.2	uc002klv.2	uc002klx.2	uc002kly.2	uc002kma.2	uc002knz.2	uc002koa.2	uc002koj.2	uc002kok.2	uc002kmq.2
Module 471	uc001qms.2	uc001rcj.3	uc001qqi.2	uc001qql.2	uc001qqo.2	uc001qmz.1	uc010ser.1	uc001qsh.3	uc010sfv.1	uc001qop.1	uc001qoq.1	uc001qor.1	uc001qos.1	uc001qot.1	uc001qow.1	uc001qox.1	uc001qpv.3	uc001qpw.3	uc001qpx.3	uc001qpy.3	uc009zet.2	uc001qrn.1	uc001qrr.2	uc001qrs.2	uc001qom.2	uc001qnc.2	uc001qtx.2	uc001qsd.2	uc001qsf.1	uc001qrm.2	uc001qrk.2
Module 472	uc001mvs.2	uc001mso.1	uc001msp.2	uc001mtv.2	uc001muu.3	uc001muv.3	uc001lso.2	uc001lsp.2	uc010qwu.1	uc001mlo.2	uc001mlq.2	uc001mlr.2	uc001msw.1	uc001msx.2	uc009yjn.1	uc001mtu.2	uc001mtb.2	uc001lqy.2	uc001muz.2	uc001mpx.2	uc001mpy.3	uc001mpz.2	uc009yia.1	uc009yib.1	uc001msz.1	uc001msq.3	uc001msr.2	uc009yji.2	uc001mvt.2	uc010rep.1	uc001mtx.2
Module 473	uc002hfs.1	uc001ggp.2	uc001sfk.3	uc003dvk.1	uc001txh.1	uc001txj.1	uc002xga.2	uc010gfr.2	uc002wzu.3	uc001brl.1	uc009zty.2	uc010xul.1	uc001bub.2	uc001ucv.2	uc010taf.1	uc001tfg.2	uc001ukq.1	uc001uks.1	uc002xgi.2	uc002xdr.2	uc001twq.2	uc001bys.2	uc002ivi.2	uc002jsy.3	uc001slf.2	uc001slg.2	uc001smy.2	uc001tfh.1	uc001tfj.2	uc001tfl.2	uc001tnz.1
Module 474	uc002wxs.2	uc010geb.2	uc002wwk.2	uc002wwl.2	uc002wwn.2	uc002wxu.3	uc002wxw.1	uc002xgd.1	uc002xge.1	uc002wze.1	uc002wzi.1	uc002xfh.2	uc002xak.2	uc002wxq.2	uc010ztw.1	uc002xet.2	uc002wyh.2	uc002wzm.3	uc002wzn.3	uc002wzo.3	uc002wzq.3	uc002wzr.3	uc002wxn.2	uc002wxp.2	uc010ztt.1	uc002wzv.2	uc002wzw.2	uc010zuh.1	uc002xec.2	uc002wxj.2	uc002wxx.2
Module 475	uc002knv.2	uc002wno.2	uc002wny.2	uc002wnz.2	uc010zrf.1	uc002wqq.3	uc002wqh.2	uc002wrs.2	uc002wqj.2	uc002woj.2	uc002wme.3	uc002wmc.3	uc002wmi.2	uc002wna.2	uc002wnb.2	uc002wsb.2	uc002wqv.2	uc002wqy.2	uc002wqz.1	uc002wra.1	uc002wrb.1	uc002wrc.1	uc002wqb.2	uc002wqd.2	uc002wqe.2	uc010gcn.1	uc010zrt.1	uc002woi.2	uc002wsf.1	uc001umr.2	uc001ums.2
Module 476	uc001thc.1	uc001syd.1	uc001szq.2	uc001tao.2	uc001tkd.3	uc001szp.3	uc001tyn.2	uc010taa.1	uc010tab.1	uc010tad.1	uc010szi.1	uc001tqr.2	uc001sxt.2	uc001tec.2	uc001ted.2	uc001tcr.2	uc001tcs.2	uc001tys.2	uc001ubl.2	uc001ubm.2	uc001tyi.2	uc001tfm.2	uc001tfn.2	uc001tfp.2	uc010swj.1	uc001ufg.2	uc001tyg.2	uc001tcp.2	uc001tdt.2	uc001tdz.2	uc001txs.1
Module 477	uc001rzn.2	uc001rrh.2	uc001sxd.3	uc001rse.1	uc001sut.3	uc001rxu.1	uc001rsm.2	uc001shx.1	uc001ruu.1	uc001ruv.1	uc001rmt.3	uc001rwd.3	uc001rsd.3	uc001ruk.1	uc001smz.2	uc001sxx.2	uc001rrb.1	uc001rrc.2	uc010sks.1	uc001sza.2	uc009zkx.2	uc001rvx.3	uc001rud.2	uc001ruf.2	uc001rug.2	uc001rxv.1	uc001rxw.2	uc010sko.1	uc001sml.1	uc001syk.1	uc001scb.3
Module 478	uc001kez.1	uc010qtt.1	uc001kdy.2	uc001kdz.2	uc010qmd.1	uc001kek.2	uc001keq.2	uc001kes.2	uc009xte.1	uc001kei.3	uc001kej.3	uc010qfz.1	uc010qfn.1	uc001knc.1	uc001knd.1	uc001keh.2	uc004eto.2	uc001khl.2	uc009xti.2	uc001kem.3	uc010qpw.1	uc001keu.2	uc009xvs.2	uc003ojo.2	uc001kgn.1	uc001kgp.1	uc001jue.2	uc003zth.3	uc001kfb.2	uc001kdn.2	uc001kdo.2
Module 479	uc001sec.2	uc001scp.3	uc001vjo.1	uc001vdg.2	uc001vbn.2	uc001scl.2	uc001scm.2	uc001scn.2	uc002pjq.1	uc010xzs.1	uc002qkv.2	uc010yga.1	uc010ygb.1	uc001wwq.1	uc001sjn.2	uc001sjo.2	uc002pob.1	uc002lsp.1	uc002ort.2	uc001wwl.2	uc001wwm.2	uc002qdx.2	uc002qea.2	uc002qeb.2	uc002qec.2	uc002qed.1	uc001uzy.1	uc001uzz.1	uc010tfp.1	uc002qlq.2	uc002qku.2
Module 480	uc011kaz.1	uc004dax.2	uc004day.3	uc002jvc.2	uc002jvd.1	uc002jvf.2	uc002jvg.2	uc002jvh.2	uc001dej.3	uc002jvj.1	uc001iim.3	uc010ovd.1	uc003tma.2	uc003tmb.2	uc003tmc.2	uc001pvg.2	uc001pvh.1	uc002sav.3	uc011lpm.1	uc002pqx.2	uc004bkt.2	uc010neu.2	uc010xcl.1	uc003jkd.2	uc010ica.2	uc002juw.2	uc002jux.2	uc001rtv.2	uc001rtw.3	uc011bvh.1	uc002yoy.2
Module 481	uc001ast.2	uc003qji.2	uc002dmw.2	uc002drg.2	uc010gxe.2	uc011jwt.1	uc001jeq.3	uc001jcw.2	uc003bhy.2	uc010rxn.1	uc004dyx.1	uc003uab.2	uc010vdy.1	uc011kxz.1	uc002lxk.2	uc011kby.1	uc003ddh.3	uc010sfr.1	uc010vfa.1	uc002lri.3	uc001fnn.2	uc001qbp.2	uc004ezj.2	uc001owc.2	uc001owd.2	uc003hrd.2	uc010srd.1	uc010bzm.1	uc002dxt.2	uc011adl.1	uc002qpa.1
Module 482	uc009wdr.2	uc001mxf.2	uc010rfi.1	uc011cij.1	uc001pek.2	uc011bmv.1	uc002qzq.1	uc003wez.2	uc001pua.2	uc001vmr.2	uc011cqz.1	uc010trh.1	uc001bgo.2	uc009zbc.2	uc010ild.2	uc011krd.1	uc002rtv.2	uc010ilk.2	uc001jsl.2	uc009zox.2	uc010kad.2	uc009yts.2	uc011cqi.1	uc003hbx.2	uc004bnr.2	uc010bfs.2	uc002ron.2	uc011bfz.1	uc002wsh.1	uc011lhg.1	uc010tuj.1
Module 483	uc004eid.2	uc010kgd.1	uc003kvj.2	uc010cek.2	uc002skt.1	uc003phm.1	uc002gnw.3	uc001kih.2	uc011dmk.1	uc003jrk.3	uc003ear.2	uc011dyu.1	uc010xli.1	uc003jte.2	uc001rlu.2	uc003pey.2	uc003flf.2	uc010buc.2	uc011akq.1	uc003azr.2	uc003mxo.2	uc003lly.2	uc011dbh.1	uc003acq.2	uc003afq.2	uc011cwd.1	uc002hee.2	uc010pgg.1	uc002dbh.2	uc009vtu.1	uc010pzy.1
Module 484	uc011mem.1	uc002cqi.2	uc004cmn.2	uc011meh.1	uc004ckv.1	uc004ckw.1	uc002mdj.2	uc002coc.2	uc003zdh.3	uc011llj.1	uc003czr.2	uc001hqy.3	uc002cpb.2	uc002cpc.2	uc002cpd.2	uc004cmz.2	uc004cnc.2	uc004cmu.2	uc004cmv.2	uc004ckr.2	uc004cks.2	uc004ckt.2	uc004cku.2	uc002cmx.3	uc004cne.1	uc010ncj.1	uc011mfa.1	uc004clz.1	uc010hjk.1	uc002cln.2	uc002cuy.3
Module 485	uc001pjl.2	uc002kcw.1	uc003szo.2	uc010zdr.1	uc002wgs.3	uc002wgt.3	uc004evv.2	uc010loz.2	uc002wfa.2	uc003kjx.2	uc003jwz.3	uc011cre.1	uc003ytj.2	uc011dtn.1	uc010jlj.2	uc009zge.1	uc001phg.1	uc010avp.2	uc002wgb.2	uc001ezp.2	uc009zlx.1	uc003fpk.2	uc009xfi.2	uc002buw.2	uc001vob.3	uc001yle.2	uc002gdo.2	uc001pze.1	uc002nok.2	uc003yti.2
Module 486	uc002isk.3	uc002ffc.3	uc002fpv.1	uc003fee.2	uc003eex.2	uc003ltc.2	uc003ltd.2	uc011dcm.1	uc001ijq.2	uc001ijr.1	uc001xye.1	uc003yve.1	uc004dei.3	uc002gqw.1	uc001duf.2	uc003lih.2	uc003lii.2	uc001cjr.2	uc002ieq.2	uc002ier.1	uc003gsc.1	uc001uvj.2	uc010wbf.1	uc002sgs.3	uc002sgt.3	uc001riz.2	uc010mlt.2	uc002oyw.2	uc001hdk.1	uc001tvk.1
Module 487	uc001ypj.2	uc001ypl.2	uc001ypm.2	uc001ypn.2	uc010axa.2	uc001yqk.2	uc001yql.2	uc001yqo.2	uc001yqp.2	uc010typ.1	uc010tyq.1	uc001ypy.1	uc001yrn.2	uc001yqb.2	uc001ypr.2	uc001yps.2	uc001ypt.2	uc010axb.2	uc001yqx.2	uc001yqy.2	uc001yra.1	uc001yrb.2	uc010tyn.1	uc001yqs.2	uc001yqt.2	uc001yqv.2	uc001ypg.1	uc001yph.2	uc001ypi.2	uc001ypp.2
Module 488	uc001rfg.2	uc003cmr.1	uc011mas.1	uc010xtv.1	uc010mxe.1	uc003cmp.3	uc001oob.2	uc002ycx.1	uc003zaw.1	uc001yqd.2	uc004cst.1	uc003raj.3	uc002oic.2	uc003xci.2	uc003cwh.2	uc003cwi.1	uc003wzk.3	uc010erc.2	uc001ecs.1	uc001ect.1	uc002anq.2	uc002bjw.2	uc003gyc.2	uc001mwe.2	uc011cdc.1	uc002ttx.2	uc002kmx.1	uc001fec.1	uc002tsu.3	uc002ogh.2
Module 489	uc003cmw.2	uc001gfr.1	uc001gfs.1	uc001pld.2	uc010rwf.1	uc001zso.3	uc001zsc.2	uc001zsd.3	uc010bdj.2	uc010uds.1	uc002yzb.1	uc002yzc.1	uc002etk.2	uc010cej.2	uc010vjq.1	uc002agc.2	uc003taz.2	uc003tbc.2	uc003emq.2	uc002cgc.1	uc001zrw.2	uc001zry.3	uc002gru.1	uc001bgx.1	uc009vqm.1	uc009vqn.1	uc010ody.1	uc001bcm.2	uc001bcn.2	uc010bdn.1
Module 490	uc001ntk.1	uc001kls.3	uc001klx.3	uc002orm.2	uc002dah.2	uc009yab.1	uc009yac.1	uc002tvf.2	uc003xhh.3	uc011laz.1	uc002mau.2	uc001njl.1	uc001njm.1	uc003wxv.2	uc011kyg.1	uc010qlz.1	uc002mas.2	uc003xib.2	uc003xie.1	uc010lvh.1	uc010rdb.1	uc001mnz.3	uc009yhj.2	uc010fpl.2	uc003xmf.3	uc011lcb.1	uc002dgc.3	uc010vaq.1	uc010var.1	uc003pes.1
Module 491	uc009zar.2	uc010bha.2	uc001pmf.1	uc011mcc.1	uc003mau.2	uc011dev.1	uc001bxx.2	uc001bxy.2	uc001saz.2	uc001rzw.2	uc001rzx.2	uc001rzy.2	uc003nsh.2	uc003yoq.2	uc003pko.3	uc001baf.2	uc003yge.2	uc003ygf.2	uc010max.2	uc011lgn.1	uc009wfq.2	uc003djh.2	uc002pjl.2	uc002gow.2	uc002gox.2	uc002nbr.3	uc010obd.1	uc003bgo.2	uc010haa.2	uc003xrj.1
Module 492	uc001xkj.1	uc002ecg.2	uc001axj.2	uc001unj.2	uc003faz.1	uc003vck.2	uc011boq.1	uc010olk.1	uc001fkv.2	uc004aby.2	uc010mmq.1	uc010mms.1	uc001eul.2	uc001ozy.2	uc003pth.1	uc010yoy.1	uc011bkq.1	uc002xep.2	uc001fdl.2	uc002cnr.2	uc003vim.2	uc010gak.2	uc003qxf.2	uc001gco.2	uc001jdy.1	uc002tni.2	uc002wjz.1	uc002wka.1	uc003hzj.3	uc004acc.3
Module 493	uc010qdh.1	uc010qdj.1	uc003ejr.2	uc003ejs.2	uc003ejt.2	uc010pby.1	uc010pbz.1	uc001mkp.2	uc001mkq.2	uc001mkr.2	uc001mkw.2	uc001nxk.1	uc010rmr.1	uc010rsb.1	uc001kwz.2	uc001kxa.2	uc001kxb.2	uc001kxc.2	uc001kxd.1	uc001kxg.3	uc001lan.2	uc001laq.2	uc010qsb.1	uc001oip.2	uc003cbq.2	uc003sxh.2	uc001zyv.2	uc001sra.2	uc001oim.1	uc001nxj.1
Module 494	uc003lfo.2	uc003lfu.1	uc001egm.2	uc001egn.2	uc001egp.3	uc001eai.1	uc001vmh.2	uc001eal.1	uc001eae.3	uc003jfj.2	uc002rck.1	uc003ysw.2	uc003ysx.2	uc003ysy.1	uc010tvd.1	uc011mka.1	uc002awr.2	uc002awx.2	uc001wss.2	uc010tpr.1	uc002rbc.2	uc010yjk.1	uc001ebk.2	uc001ebl.2	uc001ebm.2	uc001olh.2	uc004dau.2	uc004dav.2	uc002utk.2	uc002pik.2
Module 495	uc003jtp.2	uc010zug.1	uc001axy.3	uc002uzy.3	uc002sku.2	uc001bdj.2	uc010zkx.1	uc001jec.2	uc010qfq.1	uc002qcl.2	uc002qcm.2	uc002qcn.2	uc002qco.2	uc002qcp.2	uc001gft.2	uc002pmf.3	uc003der.2	uc010xnm.1	uc002slc.2	uc002sld.2	uc004cep.3	uc003ufa.2	uc003ufb.2	uc002nmd.1	uc002syg.2	uc002syh.3	uc003gix.2	uc003giy.2	uc003giz.2	uc003glb.1
Module 496	uc001qsn.2	uc001qso.1	uc009zft.2	uc001qnp.1	uc001qnq.1	uc010seu.1	uc010sev.1	uc001qwg.1	uc001qqn.3	uc001qxs.2	uc001rbf.2	uc010sgw.1	uc001qwe.1	uc001qoc.2	uc001qof.2	uc001qny.1	uc010sfc.1	uc010ooy.1	uc001qsa.1	uc009zfl.1	uc001qnv.2	uc001qnw.2	uc001qnx.2	uc010sfb.1	uc001qog.3	uc001qnt.2	uc001qnu.2	uc001qlp.2	uc009zew.1	uc001rbe.1
Module 497	uc003jgc.2	uc001rat.2	uc001qqh.2	uc001qqj.2	uc001rap.1	uc010vfr.1	uc001qyt.2	uc001qyu.2	uc009zep.1	uc009zeu.2	uc009zev.2	uc010seb.1	uc009zel.1	uc001qty.2	uc001qzb.3	uc001qzj.2	uc010sfs.1	uc010sdt.1	uc009zgf.1	uc001qoi.1	uc001qzm.2	uc001qln.2	uc010sej.1	uc010sek.1	uc010sfa.1	uc010sfo.1	uc010sei.1	uc001qol.2	uc001qld.2	uc009zgg.1
Module 498	uc003iee.1	uc003iaw.2	uc003hzn.1	uc003hoa.2	uc003hzz.2	uc003iaa.2	uc003hmv.2	uc003idz.2	uc003hzu.2	uc003hop.1	uc003hxw.2	uc010ira.2	uc003ifx.2	uc003ify.2	uc003ifz.1	uc003hku.2	uc003hor.3	uc011ccu.1	uc001lyj.1	uc003guw.3	uc003hru.1	uc003hzp.2	uc003igr.2	uc003igt.3	uc003hnt.2	uc003ial.2	uc002rdg.2	uc003ibs.2	uc011cge.1	uc003ide.3
Module 499	uc001vqq.2	uc001vtq.1	uc001vfz.1	uc001vps.2	uc001viu.2	uc001vul.1	uc001vun.1	uc001vts.1	uc001vnh.2	uc001vni.2	uc001vnj.2	uc001vly.2	uc001vne.2	uc001vpq.3	uc001vlf.2	uc001vgg.2	uc001voo.2	uc001vib.3	uc010aeg.2	uc001vtw.2	uc001vty.3	uc010tke.1	uc001vlw.2	uc001vot.2	uc001vou.2	uc001vow.1	uc001voa.3	uc001vod.2	uc001voh.2	uc001vnl.2
Module 500	uc010cpw.2	uc002gsg.1	uc002gjp.2	uc002gof.3	uc002gnz.3	uc010vvq.1	uc002gve.3	uc010vyq.1	uc002gnj.2	uc010vvi.1	uc002gqv.1	uc002gpm.2	uc002gpo.2	uc002gpp.1	uc002gps.1	uc010cpb.1	uc010vwb.1	uc002gkr.2	uc002gks.2	uc010vuv.1	uc003zzj.2	uc002gsy.3	uc002gsx.1	uc002goy.2	uc002gph.1	uc002gym.3	uc002gnh.1	uc002gni.1	uc002gpa.2	uc010vyd.1
Module 501	uc003xnz.2	uc003xoo.2	uc003xpg.2	uc003xph.2	uc010lxo.2	uc011lcv.1	uc003xld.2	uc003xps.2	uc003xpu.2	uc003xnx.2	uc003xny.2	uc003xnu.2	uc003xnw.2	uc003xpx.3	uc003xpr.2	uc003xon.3	uc010lxb.2	uc010lxc.2	uc003xoz.1	uc003xpa.1	uc011lcs.1	uc003xpm.2	uc003xpn.2	uc003xpo.2	uc010lxm.2	uc011lcu.1	uc003xpk.2	uc003xpc.2	uc011lct.1	uc003xpf.1
Module 502	uc004aao.2	uc003ztt.2	uc003zsd.1	uc003zse.1	uc003zjm.1	uc011lme.1	uc003zog.1	uc003zoh.1	uc003zjq.3	uc010mht.2	uc003zyb.1	uc003zso.2	uc003zsr.2	uc003zsz.2	uc011lpf.1	uc003zzk.2	uc003zzm.2	uc003zsf.1	uc003zxt.2	uc003zyo.2	uc003zrb.2	uc003ztx.2	uc003ztq.1	uc011lod.1	uc003ztm.2	uc003zwq.2	uc010mki.1	uc003zzx.2	uc003zzq.2	uc003zzp.1
Module 503	uc003utf.3	uc001rau.3	uc002zjc.2	uc002zjf.2	uc002zjg.1	uc003crj.2	uc004cfu.1	uc003dgz.2	uc001fgm.2	uc001mmz.3	uc003din.3	uc003ojc.2	uc011dsp.1	uc003dha.2	uc001lro.1	uc002rso.1	uc002yzh.2	uc002wzl.2	uc003cxa.2	uc002grf.2	uc001rxh.1	uc002sgo.2	uc010vnz.1	uc001zug.1	uc003oki.1	uc003okj.1	uc001fgo.2	uc001rjq.1	uc002wuz.2	uc010fkq.1
Module 504	uc002ech.1	uc002dzn.2	uc002dzo.2	uc002dzp.2	uc002duk.2	uc002dve.2	uc002duv.2	uc010vco.1	uc002dtt.1	uc002dtz.1	uc002eba.2	uc002dru.2	uc002dzj.1	uc002dyz.2	uc002drq.2	uc010vfc.1	uc002dri.2	uc002drk.2	uc010vdc.1	uc002dqi.2	uc002dqp.2	uc002dsw.2	uc002dta.2	uc010vdp.1	uc002dvc.1	uc002duz.2	uc002dyv.1	uc002dyw.1	uc010vez.1	uc002duc.1
Module 505	uc003smh.3	uc003smj.1	uc003spz.2	uc002tsx.1	uc003skp.1	uc003snf.2	uc010ksp.2	uc002tsy.3	uc002tsz.3	uc003sks.1	uc003tka.1	uc011kbt.1	uc003tje.3	uc002tqo.1	uc003tjf.2	uc011kfy.1	uc011kkp.1	uc003sje.1	uc003sji.2	uc003sjk.2	uc003uth.2	uc002tph.1	uc003tlu.2	uc010kyj.2	uc003uss.2	uc003uro.1	uc010lge.1	uc003tjg.1	uc003uzz.3	uc010zae.1
Module 506	uc002wwm.2	uc001hdt.1	uc010ofo.1	uc003orw.1	uc002kme.1	uc002kmg.2	uc001hbx.2	uc001yms.2	uc001kut.2	uc003fuz.2	uc010hzq.2	uc011bto.1	uc003igz.2	uc003iha.2	uc001zrx.1	uc002pfd.2	uc002pff.2	uc002pfh.2	uc002pfi.2	uc001fko.2	uc001fkp.2	uc002tca.2	uc002tbz.3	uc002afq.2	uc002ony.2	uc003deb.2	uc002tkb.2	uc002tkh.2	uc010irz.2
Module 507	uc001mut.3	uc011mlj.1	uc011mll.1	uc010nhw.2	uc002tvr.2	uc004dhl.2	uc004dgx.2	uc004dgy.2	uc001tvf.2	uc004dhg.2	uc004dhh.2	uc004dhi.2	uc010nhq.2	uc004dha.1	uc010nhp.1	uc010nmn.2	uc004dgu.1	uc004dhj.3	uc001mou.2	uc004dhp.2	uc004dhq.2	uc004dis.2	uc004dit.2	uc004dhw.3	uc004dhy.3	uc004dgn.3	uc004dgp.3	uc010nhl.2	uc010nhy.1
Module 508	uc003etu.2	uc003igu.3	uc001csf.2	uc001csg.2	uc003iii.2	uc003eww.3	uc003ewx.3	uc003ewy.3	uc010hvf.1	uc011bnr.1	uc001cqr.2	uc001cqt.2	uc001cqu.1	uc003equ.2	uc003nom.2	uc003ewv.1	uc001mte.3	uc001ioi.1	uc009xjp.1	uc001urd.1	uc003lwd.3	uc010jti.2	uc003knm.2	uc004fby.2	uc002upx.2	uc002wmx.1	uc003xcx.2	uc003nmo.2	uc010nqi.2
Module 509	uc002bvv.1	uc001kzo.2	uc003str.2	uc001iht.2	uc002lql.2	uc011cmx.1	uc003qxm.2	uc004bea.2	uc001ehe.2	uc001uhx.1	uc003paz.2	uc002ptk.1	uc010xry.1	uc003pav.2	uc003paw.3	uc003qng.2	uc003bpt.3	uc004chz.2	uc001vno.2	uc003soc.2	uc003sod.2	uc003soe.2	uc010ksw.2	uc003stq.2	uc003guk.1	uc002hbc.2	uc002fkv.2	uc002dyq.2	uc002dyr.1
Module 510	uc001ewa.2	uc002gkp.3	uc003ctb.2	uc003ctd.2	uc003neo.1	uc011djs.1	uc011dju.1	uc003wci.2	uc003wcj.2	uc003fcx.2	uc002lie.1	uc001zho.2	uc010qig.1	uc003jkj.3	uc010iuy.2	uc010rbp.1	uc003vue.2	uc011kqh.1	uc003wcm.2	uc003wcn.2	uc003fbj.1	uc003fbm.2	uc003fbn.2	uc010qev.1	uc003wcw.2	uc003wcx.2	uc011kte.1	uc002amk.2	uc003cor.2
Module 511	uc001qfp.2	uc001qfv.2	uc009zcv.2	uc009zcp.2	uc001pmr.3	uc001pmv.3	uc001qaz.1	uc001qhp.2	uc009zdg.1	uc001qhc.1	uc001qhd.1	uc001qfh.2	uc001qfi.2	uc009zcr.2	uc001qfw.2	uc010sca.1	uc001qce.2	uc001qaj.3	uc001qam.3	uc001qbs.2	uc001qbt.2	uc010sax.1	uc010say.1	uc001pyi.3	uc001qfx.2	uc001qga.2	uc001qgb.3	uc001pzc.1	uc001pzf.1
Module 512	uc003emg.2	uc010qik.1	uc001gal.2	uc001eaw.2	uc002wde.1	uc003jjt.1	uc002pio.2	uc002piq.2	uc002emi.2	uc010hxe.2	uc010sys.1	uc002cjf.2	uc002cjg.2	uc009vwo.2	uc002jqx.2	uc002hjv.1	uc010hjp.2	uc001cwm.1	uc010rlk.1	uc001npv.2	uc004dsk.2	uc011mog.1	uc003ovw.1	uc003zyg.2	uc002wjj.2	uc001bzr.2	uc002eta.2	uc002etb.2	uc002vpn.1
Module 513	uc003tkc.3	uc003jin.2	uc003jio.2	uc011kpv.1	uc003pwm.2	uc001tbk.2	uc001xzg.2	uc001zhe.1	uc001qoz.1	uc010unp.1	uc010bib.2	uc001vpb.2	uc001vpc.3	uc002the.2	uc002awc.1	uc002awd.1	uc001dse.2	uc003ftu.2	uc010vhd.1	uc009wcb.1	uc001qgq.2	uc002yuk.3	uc003inv.1	uc001pqm.2	uc001pqn.2	uc003anb.2	uc011baf.1	uc002all.2	uc001pqq.1
Module 514	uc002fsd.2	uc002fsg.2	uc002utz.3	uc002uua.1	uc010acl.2	uc002ben.2	uc010unf.1	uc010ung.1	uc003wzz.1	uc004ccw.2	uc004ccx.2	uc004blm.1	uc001cgy.2	uc001cha.3	uc001chb.1	uc002tvl.2	uc001yat.2	uc001yaw.2	uc003ybz.2	uc004fjo.1	uc001yap.2	uc001yaq.2	uc010auk.2	uc009xio.1	uc010syf.1	uc001twx.2	uc004bkb.2	uc001xss.2	uc001xst.2
Module 515	uc003xdz.2	uc001qsz.3	uc001qta.3	uc009zfw.2	uc001mvx.2	uc001quo.1	uc001tmw.2	uc009zuv.2	uc004cpn.2	uc004cpo.2	uc003aqa.3	uc002kmu.1	uc001sfu.2	uc002doq.1	uc001iiz.1	uc003jjs.2	uc002ebr.2	uc002qfb.2	uc002qfc.2	uc011kes.1	uc002qcz.2	uc002qdc.2	uc001jbo.2	uc001jbt.2	uc001fnl.2	uc001fue.3	uc004cve.2	uc001aot.2	uc003hlh.2
Module 516	uc002qyo.2	uc003zra.2	uc003irq.3	uc003irp.2	uc003hrt.2	uc011cdm.1	uc011cdi.1	uc001dip.3	uc002uce.2	uc001kgi.2	uc001kgj.2	uc009xts.2	uc001kgf.2	uc001kgg.2	uc010qnh.1	uc003flh.3	uc002yzi.2	uc003tdi.2	uc001tui.1	uc001tuj.2	uc001tuf.2	uc001tug.2	uc001tzj.1	uc001tzk.1	uc002qyp.1	uc003umg.2	uc002vqi.3	uc001mbr.2	uc002xyp.2
Module 517	uc010yui.1	uc010pdq.1	uc002mrr.2	uc010dxz.2	uc003pua.2	uc003krg.2	uc003nya.1	uc010ltn.2	uc003pof.2	uc003ptt.2	uc004cqw.1	uc002nht.2	uc010xqa.1	uc010rdl.1	uc004csz.3	uc011bol.1	uc002mdx.2	uc002yya.2	uc010ypy.1	uc002zaz.2	uc010jxm.1	uc003ptv.1	uc003ptw.1	uc003ptx.1	uc003pty.1	uc010ltk.2	uc002wsg.1	uc010ejl.1	uc004esi.1
Module 518	uc003dcz.1	uc002vpl.2	uc002vpm.2	uc002hhy.2	uc002mfi.2	uc001ogq.1	uc001ogr.2	uc004eze.2	uc003swz.2	uc002gct.1	uc009ziu.2	uc002jnd.2	uc011msb.1	uc004ewl.1	uc004ewm.1	uc001mni.2	uc001arl.2	uc003sri.2	uc003hwa.1	uc010woh.1	uc010woi.1	uc010woj.1	uc010rxs.1	uc002txk.2	uc002yfz.2	uc002mfh.2	uc001rjy.2	uc003jei.2	uc011dok.1
Module 519	uc002jzn.1	uc002jzp.1	uc010wub.1	uc002keg.1	uc002kei.2	uc002kdq.2	uc002kdu.2	uc002kdv.1	uc002kdw.1	uc002jyn.2	uc002jyy.2	uc002kfw.1	uc010wvs.1	uc002kfn.2	uc002kfo.2	uc010dij.1	uc010wvh.1	uc002kcn.2	uc002kff.3	uc002jvm.2	uc002jvo.2	uc010wtt.1	uc002jyt.1	uc002jyu.1	uc002jyc.1	uc002jrl.3	uc002jrm.3	uc002jvy.1	uc002jwa.1
Module 520	uc001ctq.1	uc001ctr.2	uc001cts.2	uc001cun.2	uc001cuo.3	uc010onn.1	uc001cpu.2	uc001cpv.2	uc001chf.2	uc001chh.1	uc001dab.2	uc001dac.2	uc010oot.1	uc010oou.1	uc001ckx.2	uc001cjx.2	uc001cjk.1	uc009vws.1	uc009vyi.2	uc001cjs.2	uc001cjt.3	uc001cus.1	uc001cln.2	uc010okm.1	uc010oko.1	uc001cke.2	uc001ckj.2	uc001cxz.3	uc009vzt.1
Module 521	uc003nzn.2	uc003nzo.2	uc003odr.2	uc003nvh.3	uc001foh.2	uc001foi.2	uc003nqw.3	uc003ojg.2	uc003ojh.2	uc003oji.2	uc003ook.1	uc003nwr.2	uc003oej.1	uc003oec.2	uc003oed.2	uc003nrm.2	uc011drm.1	uc003nqo.2	uc003nxq.3	uc003nxs.3	uc003npb.2	uc003npc.2	uc003nyw.2	uc011dox.1	uc003odm.1	uc010aqp.2	uc003ods.2	uc003oeq.2	uc010jvd.1
Module 522	uc010cxu.2	uc003eya.2	uc003eyc.2	uc001gjk.2	uc001vgz.1	uc001sfl.2	uc001rxq.2	uc001rxs.2	uc003guf.2	uc003guh.2	uc001ten.1	uc001sxv.2	uc001sxw.2	uc001syb.2	uc010sty.1	uc010sua.1	uc001rrg.1	uc001dms.2	uc003gub.2	uc003gud.1	uc011byk.1	uc011byl.1	uc003pst.3	uc001nvu.2	uc003qmk.3	uc003bxa.2	uc001jag.1	uc001dfs.2	uc003gum.1
Module 523	uc002yal.2	uc002ocs.1	uc003tuu.2	uc002wca.1	uc002hxk.2	uc010wmu.1	uc011cxz.1	uc002dny.1	uc002ufn.2	uc001sjs.2	uc001sjt.2	uc001sju.1	uc003otj.2	uc002dwh.2	uc001oiw.1	uc001gkw.1	uc003hza.2	uc003fys.2	uc003ojm.2	uc003lsh.2	uc003lsj.2	uc002ycr.2	uc002ycs.2	uc002ycu.2	uc003tvt.3	uc001sds.2	uc001fiz.2	uc001sie.1	uc001kyq.1
Module 524	uc002xbc.2	uc002xbe.2	uc003kcv.2	uc001vru.1	uc001fnt.2	uc002rlx.2	uc010pmw.1	uc003vst.2	uc011kpz.1	uc001efn.2	uc010wpn.1	uc010vis.1	uc010ynd.1	uc011kam.1	uc009wtf.2	uc011bcv.1	uc010sjt.1	uc010anv.1	uc009zlj.1	uc010pjg.1	uc001tdn.3	uc011bay.1	uc010pxp.1	uc003ekc.2	uc001deu.2	uc011dtp.1	uc010phe.1	uc011azr.1	uc010wpd.1
Module 525	uc002gwb.1	uc001wrl.2	uc001wrm.2	uc004ecp.3	uc001xcm.2	uc001wky.2	uc003drx.2	uc003gpo.2	uc001daq.2	uc003jui.1	uc001wvw.2	uc010fnn.2	uc001wrf.3	uc010tpk.1	uc001wrb.1	uc001wrc.1	uc001wrd.1	uc010trb.1	uc003ldx.2	uc003ldz.2	uc010tuy.1	uc001wtj.2	uc010jni.2	uc003jhi.2	uc003htc.3	uc001scw.2	uc001wqu.2	uc001wqv.2	uc011bgq.1
Module 526	uc010qdo.1	uc001reg.1	uc004deu.1	uc010fah.2	uc004anc.2	uc010ftf.2	uc001mvn.2	uc011ddg.1	uc011lif.1	uc001ljw.1	uc002vzg.2	uc009zwq.2	uc011dgn.1	uc003lde.2	uc010tds.1	uc011dji.1	uc010tri.1	uc001mpv.2	uc011mvk.1	uc009zsq.2	uc001dhc.1	uc002afy.2	uc010kbf.2	uc010qhk.1	uc011bez.1	uc011ltv.1	uc010hob.2	uc010wdg.1	uc011lgl.1
Module 527	uc001aix.1	uc001wpg.3	uc002dun.2	uc002dpo.2	uc002dpp.2	uc002dqa.2	uc010byf.1	uc010vcw.1	uc010byc.2	uc001amz.2	uc002eaf.2	uc002eag.2	uc002eah.2	uc010uud.1	uc002dws.2	uc002dwt.2	uc002dwu.2	uc003fit.2	uc003owu.1	uc003owv.1	uc003oww.1	uc003owx.1	uc003owy.1	uc003owz.1	uc003snv.2	uc002dwm.2	uc002cuo.1	uc002dqx.1	uc010bvd.1
Module 528	uc001afy.2	uc003kft.2	uc001afg.1	uc001afk.2	uc010nym.1	uc009vkq.2	uc010nys.1	uc001zut.1	uc001zuu.2	uc010bee.1	uc009vka.2	uc001asl.2	uc010oaq.1	uc003bqc.2	uc010hcc.1	uc001afn.1	uc009vkx.1	uc010nxx.1	uc010ksz.1	uc001ahe.3	uc001ahf.3	uc009vkl.1	uc001ahy.2	uc001aib.1	uc009vkm.1	uc001akn.3	uc010dbo.2	uc001ahx.1	uc001aia.1
Module 529	uc003zip.1	uc009xfc.2	uc001fjx.2	uc003zzf.1	uc003znr.2	uc003wny.1	uc003wnz.1	uc003zvg.2	uc003zvh.2	uc011lop.1	uc003zxw.2	uc003zxx.1	uc003zxy.1	uc011lpd.1	uc001lhq.2	uc003zzy.1	uc003wkl.2	uc002tjg.2	uc004aai.2	uc004aaj.2	uc003zwh.2	uc003zwj.2	uc003zwz.1	uc004aae.3	uc003zka.1	uc003zkb.2	uc002tji.1	uc003zlh.1	uc004aaa.2
Module 530	uc001dyd.1	uc004ayt.2	uc003bfi.2	uc001xos.2	uc003aqz.1	uc001hcs.2	uc001nef.2	uc003wpi.2	uc003dor.1	uc003cyr.1	uc001xej.3	uc003ado.2	uc003adq.1	uc010ffm.1	uc003dmw.2	uc003abs.2	uc001oef.2	uc010gre.1	uc004ekw.2	uc010bwu.1	uc003lqm.2	uc002zux.2	uc011aie.1	uc011bdk.1	uc003qvf.2	uc003qvi.1	uc003brx.2	uc010vca.1	uc003wpf.1
Module 531	uc002zra.2	uc002zqt.2	uc003avn.1	uc002zrj.2	uc003aez.2	uc003atb.2	uc003atf.2	uc003ach.2	uc003ack.2	uc003apw.1	uc010gyi.1	uc011anw.1	uc002zxi.3	uc002zxk.3	uc011aiz.1	uc002zto.2	uc010gsr.1	uc002zst.2	uc002zsu.2	uc003aqi.1	uc003atp.2	uc003avb.2	uc011ano.1	uc003azs.2	uc002zvr.2	uc003atx.1	uc011ahk.1	uc011agy.1	uc002zvm.2
Module 532	uc002dmy.2	uc002dnd.1	uc010est.1	uc001nno.2	uc001zii.2	uc001yvo.3	uc001yvp.3	uc001yvq.2	uc001yvr.2	uc010bxi.2	uc002diy.3	uc002diu.1	uc002dja.2	uc002dth.2	uc010bxf.2	uc010bws.2	uc010vbg.1	uc002djd.2	uc010bwa.2	uc002grr.1	uc002diq.3	uc002dit.2	uc002djt.2	uc002dtd.3	uc002dtf.2	uc010azb.1	uc010azc.2	uc010tyy.1	uc010vbm.1
Module 533	uc003eop.3	uc010htp.2	uc003ghm.2	uc010icx.2	uc002jgw.1	uc010dip.1	uc001lrx.2	uc011knq.1	uc003nrw.1	uc001hmy.1	uc003xow.1	uc003xox.1	uc010lxh.1	uc011lcr.1	uc002ygp.3	uc011abi.1	uc002jnq.2	uc002cph.2	uc001tov.2	uc003qob.2	uc003qoc.2	uc010kil.1	uc003nuc.2	uc002cou.2	uc001oec.1	uc001qdn.1	uc002cvb.2	uc010qdz.1
Module 534	uc003wlg.1	uc003hzr.3	uc003hzs.3	uc011cft.1	uc001son.1	uc003gzy.2	uc003hac.2	uc010qvw.1	uc003xzb.2	uc010nkh.2	uc001ioa.1	uc001spk.2	uc009xfu.2	uc003uno.2	uc011kie.1	uc001lrr.1	uc004cht.2	uc003unl.2	uc011kic.1	uc011kid.1	uc010osa.1	uc003pvn.2	uc003pvo.2	uc003tth.2	uc003tto.2	uc003nlb.2	uc001mkl.1	uc001mkm.1
Module 535	uc001nuo.1	uc001llu.2	uc010vpk.1	uc001ldm.3	uc001oiq.3	uc001ouo.2	uc001ljh.3	uc001lji.2	uc002llf.2	uc003uzn.2	uc003uzo.2	uc003uyl.2	uc003uym.2	uc011kkk.1	uc011kkl.1	uc011kkm.1	uc001yli.2	uc001ylm.2	uc010txv.1	uc001uio.2	uc001trj.1	uc001trn.3	uc001trp.3	uc009zvs.2	uc003vqb.1	uc003ust.3	uc010lgj.2	uc003ncv.1
Module 536	uc001irm.3	uc010qcv.1	uc001pgp.2	uc010eyn.2	uc002uff.2	uc003ovk.1	uc003plv.2	uc004cby.1	uc010rze.1	uc002jxm.3	uc003jfc.2	uc003jfd.2	uc002gnd.1	uc004dgb.3	uc001awb.2	uc001jat.2	uc001pgm.2	uc010run.1	uc002joy.2	uc009zxm.2	uc002chl.2	uc001pmq.3	uc003ptg.3	uc001hli.2	uc011lgk.1	uc001bdb.2	uc001dcx.2	uc003ttl.2
Module 537	uc001pou.3	uc002ygx.1	uc011adp.1	uc011cvq.1	uc003osw.2	uc003kzi.1	uc003iyx.1	uc011kvo.1	uc002sgg.2	uc004clb.3	uc004erg.1	uc002mpj.2	uc010lqi.2	uc010pge.1	uc002dmg.2	uc001hje.2	uc001jtu.1	uc001ltg.2	uc001txn.1	uc001vfn.2	uc001vre.2	uc001wvd.2	uc001ymp.1	uc002isy.2	uc003imv.2	uc003lfn.2	uc003vla.2	uc010bxu.1
Module 538	uc010wiv.1	uc010dab.1	uc003kdc.3	uc002kzs.1	uc002kzt.1	uc010dnb.1	uc003kdd.2	uc003fsk.2	uc003fsm.1	uc003fso.1	uc010hzg.1	uc003chd.2	uc002hvm.1	uc010cxg.2	uc010wfl.1	uc001kpa.1	uc002vau.2	uc002vav.2	uc002vaw.2	uc002vax.2	uc010fud.2	uc010wiw.1	uc010wiy.1	uc002ifo.2	uc002ifp.2	uc002ifu.2	uc002ifv.2	uc004bft.2
Module 539	uc003gkg.1	uc002rqi.1	uc003pwt.2	uc002rsi.2	uc010faq.2	uc001ggg.1	uc003oyq.3	uc003yph.2	uc003mdc.3	uc002ywx.2	uc001rwh.3	uc003fch.2	uc011bov.1	uc002tbe.2	uc002tbf.2	uc002tbg.2	uc001nph.2	uc003jrn.2	uc010ywt.1	uc002tib.2	uc001qtr.2	uc003gkb.3	uc011bwi.1	uc001xsc.2	uc003xcz.1	uc003exx.2	uc002nsy.3	uc003fkm.2
Module 540	uc002dkn.2	uc003yan.2	uc002vll.2	uc003dct.2	uc001kqa.3	uc001hui.2	uc002uyw.1	uc003ybm.2	uc001axo.2	uc001axs.2	uc001chv.2	uc001chw.2	uc001chx.3	uc001ywj.3	uc002bgq.1	uc001efu.1	uc004aob.1	uc004bqb.2	uc004bqd.2	uc011lzx.1	uc001xqz.2	uc001xrb.2	uc001scd.2	uc002poj.2	uc004erv.2	uc001kfk.2	uc002hif.2	uc001ehy.1
Module 541	uc010rgu.1	uc003ifg.3	uc002dqy.2	uc010mzj.1	uc004cex.2	uc011lle.1	uc011llf.1	uc010dxl.1	uc003fno.1	uc001bge.2	uc001bgf.2	uc009vqj.1	uc003sou.2	uc003sov.2	uc011bbf.1	uc001nxv.3	uc010uxo.1	uc004cbd.2	uc004bht.2	uc010oer.1	uc010oes.1	uc001bnm.2	uc003bnt.2	uc011jwh.1	uc001bnb.2	uc010ofh.1	uc011jwz.1	uc001bgg.1
Module 542	uc002sgz.2	uc002sha.2	uc001mqj.2	uc001jgs.2	uc003zge.3	uc002iax.3	uc002xym.2	uc010gja.1	uc003esk.2	uc002pdr.2	uc001dax.2	uc011mva.1	uc011mve.1	uc003fym.2	uc001mna.2	uc003jdr.2	uc010bcg.2	uc003afo.2	uc003afp.2	uc002eeq.1	uc002eer.1	uc010vgf.1	uc001rtu.2	uc003cqe.1	uc003afm.1	uc002dfq.2	uc010ahb.2	uc002trf.1
Module 543	uc001wis.3	uc001wit.3	uc010tnj.1	uc001jky.2	uc002ymb.2	uc011azf.1	uc001beh.2	uc001lfo.1	uc003utv.2	uc001jnw.3	uc001wja.2	uc003osn.1	uc003svt.2	uc010rok.1	uc002tbc.2	uc002gvn.2	uc002gvp.2	uc010vkm.1	uc002dzg.1	uc009wxo.1	uc003mvg.2	uc001exp.1	uc009wmo.2	uc003eix.2	uc010hsh.2	uc001wkf.1	uc003buq.1	uc010tno.1
Module 544	uc002ofx.2	uc002ofy.2	uc002oga.2	uc010xtt.1	uc002ody.1	uc002oef.1	uc002oey.3	uc002ofs.1	uc002ofu.1	uc002ofl.2	uc002oem.2	uc010efk.1	uc002oep.3	uc002ofd.2	uc010efg.2	uc002ogi.2	uc010efl.1	uc002ogt.2	uc002ofn.1	uc002ofq.2	uc002ohb.1	uc002ohc.1	uc002oew.2	uc010efo.2	uc002ofa.1	uc002odw.1	uc002ofp.1	uc010eft.1
Module 545	uc002nnh.3	uc010xqt.1	uc010xqu.1	uc010xqv.1	uc010xqw.1	uc002nmk.3	uc002nof.3	uc002nna.3	uc002nnb.3	uc002nnc.3	uc002nmy.2	uc010xra.1	uc002nkx.2	uc002nlb.2	uc002nlf.1	uc002nmq.2	uc002nmr.2	uc002nkf.2	uc002nkg.2	uc002nni.1	uc002nnj.1	uc002nnk.1	uc002noj.2	uc002nol.2	uc010eci.2	uc002noq.2	uc002npa.2	uc002nor.2
Module 546	uc002zed.3	uc002mqr.3	uc002mqs.3	uc010xlq.1	uc002mqm.2	uc002mqo.3	uc010dxv.2	uc002mre.1	uc002mrf.1	uc002mwd.2	uc002mwe.2	uc002mwf.2	uc002mwg.1	uc010xmx.1	uc003qyb.1	uc002mok.2	uc002mol.2	uc002moo.2	uc011mck.1	uc001yha.2	uc010twx.1	uc002mpg.1	uc002dvb.1	uc001mxi.2	uc001mxm.2	uc010rfj.1	uc002nqj.2	uc002npb.1
Module 547	uc001vrp.1	uc001vfw.2	uc010tgs.1	uc010tgv.1	uc001vrk.2	uc001vcx.2	uc010acf.2	uc001vfr.1	uc001vgx.1	uc001uzq.2	uc001vqn.2	uc001vac.2	uc001vae.2	uc010tfr.1	uc001vby.1	uc010tgf.1	uc001vge.2	uc001vfa.3	uc001vfb.3	uc001uzk.2	uc001vha.2	uc001vhb.2	uc010adx.1	uc001vdr.1	uc001uzm.3	uc001vjq.2	uc001vjr.2	uc001vgq.2
Module 548	uc001zgy.1	uc010ubw.1	uc001zkx.3	uc001zll.2	uc001bkw.1	uc002ypi.2	uc010bbt.1	uc003jvm.2	uc011crd.1	uc003jvp.2	uc011mrg.1	uc003jts.2	uc003jtu.2	uc001ndh.1	uc009ylg.1	uc003jsh.2	uc001msc.2	uc010nkw.2	uc001znm.3	uc001znr.3	uc001zns.3	uc001znu.3	uc001znw.3	uc010bce.2	uc001znp.2	uc001zmi.3	uc010gdv.1	uc001zev.2
Module 549	uc002xqa.1	uc002xjd.2	uc002xlk.2	uc010zwc.1	uc002xpk.2	uc010zxq.1	uc002xii.3	uc002xqg.1	uc002xqs.2	uc002xqt.2	uc002xqu.2	uc002xmi.2	uc010zwe.1	uc002xiz.2	uc002xhp.3	uc002xrq.2	uc002six.1	uc002xiq.1	uc002xit.1	uc002xue.2	uc002xnv.2	uc010gha.2	uc011abs.1	uc010gdz.2	uc002xsk.2	uc002xll.2	uc002xlm.2	uc002xln.2
Module 550	uc003pdr.2	uc011dxo.1	uc003nvy.1	uc003qxb.2	uc011egx.1	uc003ojf.2	uc003pnr.2	uc003nwp.2	uc003nyp.1	uc003nyq.1	uc003pbw.1	uc003peb.3	uc003pec.3	uc003pee.3	uc003pdj.2	uc003pcd.1	uc003nvw.1	uc003nwh.2	uc010job.2	uc003oeh.2	uc011drh.1	uc003pdt.2	uc010kac.2	uc001whi.2	uc003xly.2	uc003pdm.1	uc002mle.3	uc003pdp.2
Module 551	uc003pqk.2	uc003ppb.2	uc011eaf.1	uc011dzz.1	uc003puh.1	uc003pjt.2	uc011dyy.1	uc003pph.1	uc010vye.1	uc003psm.2	uc003psn.2	uc011ean.1	uc003pqu.1	uc003pjl.1	uc011dyw.1	uc003pki.3	uc010kbp.2	uc003prt.2	uc003pio.3	uc003pir.2	uc003pmr.2	uc003psc.3	uc003pku.2	uc003pky.2	uc003pla.2	uc003ppw.2	uc003ptl.1	uc003plm.3
Module 552	uc003qgi.2	uc003sih.3	uc003qmq.1	uc003qla.2	uc003qph.2	uc003qvk.2	uc003qez.2	uc003qfa.2	uc003qmr.1	uc003qms.2	uc003qjs.2	uc003qcq.2	uc003qmz.2	uc003qnb.2	uc003qne.2	uc003qjl.2	uc011edx.1	uc011egy.1	uc011egz.1	uc003qmo.1	uc003qii.2	uc011edr.1	uc003qel.2	uc003qxt.2	uc003qiw.2	uc011edt.1	uc011egw.1	uc003qoh.2
Module 553	uc003veq.2	uc011kme.1	uc003vec.2	uc003uqj.2	uc003vet.2	uc002rfu.1	uc003vbo.2	uc003veh.2	uc003wdo.1	uc011klf.1	uc003ubd.1	uc003vpj.1	uc003vpk.1	uc003ulv.1	uc003vuy.2	uc003vcx.2	uc003vda.1	uc003uof.3	uc003uog.3	uc003vcs.1	uc003vcv.2	uc003vdo.2	uc003utj.2	uc003utk.2	uc003vom.1	uc003usr.2	uc003uso.2	uc003vpl.1
Module 554	uc001obw.2	uc001nzc.2	uc001nzd.2	uc001oho.1	uc001orv.2	uc001orw.2	uc001ort.2	uc001oru.1	uc001ogi.2	uc009yqv.2	uc001oab.1	uc001oac.2	uc001oir.2	uc001oma.2	uc001omb.2	uc009yry.2	uc001oel.2	uc001oem.2	uc001oen.2	uc001oeg.2	uc001oev.2	uc001oqn.2	uc001nyp.3	uc001omn.2	uc001omo.1	uc001ojv.2	uc002sik.2	uc001oin.1
Module 555	uc002tpm.2	uc002tgv.1	uc002tgz.1	uc002thb.1	uc002wii.2	uc002tud.1	uc001nls.3	uc001nlw.3	uc002tsd.2	uc004bpp.2	uc002ton.2	uc010gch.1	uc002tuo.2	uc010zbh.1	uc002tuj.2	uc002wrz.2	uc010gcx.2	uc002wro.1	uc002tpq.1	uc010fmd.2	uc002tqr.1	uc002tvh.2	uc002tur.2	uc002tps.2	uc004bic.2	uc004bid.2	uc010mvb.2	uc002wry.2
Module 556	uc001tny.2	uc009zvd.2	uc003rjx.1	uc003rjy.1	uc002ewm.1	uc003qax.2	uc002phl.2	uc002phm.2	uc001sfn.2	uc001irt.3	uc001rxm.2	uc001rxn.2	uc001rxo.2	uc009zlv.2	uc010smz.1	uc002jkb.2	uc003cvy.2	uc004bqx.1	uc010fiu.1	uc010yvv.1	uc003qdx.2	uc003qdy.1	uc002pak.2	uc004cin.2	uc004cio.2	uc004ciq.3	uc001juc.2	uc003lsg.2
Module 557	uc010rwm.1	uc004bgw.2	uc001bei.2	uc001bek.2	uc001bem.2	uc009vqa.1	uc003qrt.3	uc003qru.3	uc010vxn.1	uc001zhf.3	uc002rff.2	uc002rfh.1	uc001dbv.2	uc001xrq.2	uc002ttw.3	uc001hel.1	uc002ttv.1	uc010btl.2	uc003idh.2	uc002vhq.2	uc002evt.1	uc002soz.2	uc002spb.2	uc003cfk.2	uc010ask.1	uc002xvb.2	uc002xtg.2	uc011azc.1
Module 558	uc002vvm.3	uc002vvn.2	uc010dtn.2	uc001flz.2	uc003uap.2	uc003uaq.2	uc003uar.1	uc010lbq.2	uc001yxn.3	uc001yyb.3	uc010ayl.2	uc001ejr.3	uc009whx.2	uc009why.2	uc001yxc.2	uc010yxt.1	uc010yxu.1	uc010yxv.1	uc001yxy.2	uc001yxh.1	uc001ywv.1	uc001yww.1	uc001ywx.1	uc001ywy.1	uc001ywu.2	uc001ecg.2	uc001yyd.2	uc010ayj.1
Module 559	uc002taf.2	uc001qqf.1	uc001qqg.1	uc001gow.2	uc009wxs.2	uc009wxt.2	uc002wtq.1	uc002wtr.1	uc001dox.2	uc001dos.2	uc001qqw.1	uc001qqx.1	uc010sfn.1	uc002wwb.1	uc001sbu.1	uc003zue.3	uc001sab.2	uc010myq.2	uc010sfd.1	uc009xog.2	uc001bai.2	uc009ypv.2	uc003cco.2	uc003bld.1	uc003eii.2	uc010myl.2	uc003pkl.1
Module 560	uc003krm.2	uc003kra.2	uc002hlj.1	uc001hdu.2	uc003hhh.1	uc003hhm.3	uc003hhl.2	uc003hhk.2	uc003hhf.2	uc003kqg.2	uc009wul.2	uc002ekg.1	uc002tih.1	uc003hhe.2	uc002psf.2	uc001yva.2	uc001cqw.2	uc002xng.2	uc004bmh.1	uc003onr.3	uc003cuk.2	uc003kqb.1	uc002jsh.2	uc003xdw.1	uc001dtj.2	uc003qdn.2	uc010zry.1
Module 561	uc004dar.2	uc001omq.2	uc002lvh.2	uc002amc.2	uc001czq.2	uc010iwk.2	uc002rcw.2	uc003akg.2	uc002tjr.3	uc010fks.2	uc002lmp.2	uc002kzq.3	uc001iwz.2	uc002lic.2	uc003wme.2	uc001qys.2	uc002dtb.2	uc001qfe.1	uc002zbd.2	uc001pzr.2	uc001pzu.2	uc010sae.1	uc003nlc.2	uc003nld.2	uc010jrb.2	uc010yhp.1	uc010lhn.1
Module 562	uc002wub.2	uc002wud.1	uc010gdc.2	uc003jdl.2	uc003vtw.2	uc002jdz.2	uc003mfl.2	uc003mfm.2	uc003mfo.2	uc003aih.1	uc002aei.2	uc003ddo.2	uc003ddp.1	uc003ddq.2	uc001cdp.2	uc002joj.2	uc004dfy.2	uc002uuv.3	uc010fsp.2	uc010ozm.1	uc001nkk.2	uc001nkl.2	uc003wiu.3	uc010ydd.1	uc010ydg.1	uc002mst.3	uc002jdy.1
Module 563	uc001cdz.1	uc001cey.3	uc001cez.3	uc001cfa.3	uc009vvz.2	uc001cgj.2	uc001cgk.3	uc001cgl.3	uc001cfq.2	uc001cfs.2	uc001cer.1	uc001ces.1	uc001ccy.2	uc001cdl.2	uc001cdm.2	uc010oiv.1	uc001cdt.1	uc001cfb.2	uc009vwa.2	uc001cfc.3	uc001cfj.2	uc001chs.2	uc001cfg.2	uc009vwb.2	uc010ojk.1	uc001cft.1	uc001xit.2
Module 564	uc004ebz.2	uc004eca.2	uc002gew.2	uc001xuj.2	uc003swm.2	uc011dne.1	uc011dre.1	uc004boa.1	uc003mbz.3	uc002bfl.1	uc003kvt.1	uc004bzb.2	uc001iry.2	uc001zvr.2	uc003lmc.2	uc001gfl.2	uc003usf.2	uc011mjp.1	uc010tug.1	uc002kvl.2	uc001eiw.1	uc001ejb.2	uc001ejd.1	uc001ejf.1	uc001vld.1	uc003ine.2	uc003isy.1
Module 565	uc010amk.2	uc002sjx.2	uc001ibd.2	uc001tdh.3	uc009zgj.1	uc010qed.1	uc001tbi.3	uc010fav.1	uc001rak.2	uc003ugy.2	uc002vot.2	uc002eay.2	uc011dpt.1	uc003bpw.3	uc010hbx.2	uc002rze.2	uc002svt.2	uc002vsy.1	uc010qef.1	uc001wua.2	uc002dyp.1	uc002dzu.2	uc002eyt.2	uc002std.1	uc002uav.1	uc002vwf.1	uc003eye.1
Module 566	uc003bqf.2	uc011asw.1	uc001gzq.2	uc003qcz.2	uc001dle.2	uc001dlg.2	uc002svk.3	uc001kzd.2	uc001jmi.2	uc010ekc.1	uc002lwb.1	uc003lfi.2	uc011lhk.1	uc004bdf.1	uc004bdg.2	uc004bdh.2	uc001iha.2	uc001ihb.2	uc009wrp.2	uc010pha.1	uc003avc.2	uc001ivj.1	uc010zcf.1	uc002rdv.2	uc004bte.2	uc002jvl.2	uc002olh.1
Module 567	uc002sjw.2	uc001rzj.2	uc003hpl.2	uc003gno.2	uc010pmm.1	uc003lsw.2	uc010ocz.1	uc001ohm.1	uc002rqo.2	uc003pdc.3	uc002xzt.2	uc001hmv.3	uc003maq.1	uc003pym.1	uc001rcn.1	uc001phl.2	uc010tqs.1	uc003hih.1	uc003idg.2	uc003yal.2	uc002xmh.2	uc001uwr.2	uc003tfo.3	uc003gps.1	uc003heo.2	uc003fkk.2	uc002dwo.1
Module 568	uc010ral.1	uc003lse.2	uc001hdz.1	uc002ctk.2	uc002ctl.2	uc002ctm.2	uc002ctn.2	uc002cto.2	uc002ctq.2	uc002ctr.2	uc002cts.3	uc002ctt.2	uc002pqt.1	uc003nuk.2	uc003nul.2	uc001kva.2	uc001kvb.2	uc001kvd.2	uc009xxc.2	uc003oxe.1	uc003ltg.2	uc003lth.2	uc003ltj.2	uc003ltk.2	uc010jhm.2	uc011dcn.1	uc011dco.1
Module 569	uc003crn.2	uc003cro.3	uc003crp.3	uc010gjb.1	uc010ytq.1	uc003wib.2	uc003wic.2	uc003wid.2	uc002csg.2	uc002csh.2	uc002csi.2	uc002bct.1	uc001dis.2	uc001dit.3	uc001div.2	uc001diw.2	uc001edk.2	uc009wgo.2	uc001rul.1	uc001irr.1	uc002xyn.3	uc010zzm.1	uc004czm.2	uc001snf.1	uc001sng.1	uc010sfp.1	uc010bzl.1
Module 570	uc003sxn.1	uc003sxu.2	uc003swl.2	uc003tau.2	uc003svm.3	uc003tbt.2	uc003tbm.2	uc003tba.2	uc003szf.2	uc003szn.2	uc003svp.2	uc003svs.3	uc003swy.2	uc003svu.2	uc003svx.2	uc003tjv.2	uc003tjx.2	uc003tak.2	uc010kvp.2	uc011jzz.1	uc003sva.2	uc003szk.2	uc003szl.2	uc003sup.1	uc003tqs.2	uc010kzh.2	uc003tat.2
Module 571	uc002cgm.1	uc002lnh.1	uc002lni.1	uc010drd.1	uc003ekj.2	uc002bsl.3	uc002uru.2	uc002ury.3	uc010fsb.2	uc002brd.2	uc002aqv.2	uc002ugt.3	uc010zdo.1	uc002urz.2	uc010drc.2	uc001sdl.3	uc001ptv.1	uc001ptx.1	uc009zai.1	uc002lnk.2	uc002lnl.2	uc010xfm.1	uc002uhh.2	uc001ptn.2	uc009zad.2	uc010rye.1	uc010ygo.1
Module 572	uc002geb.3	uc002ged.2	uc002gee.2	uc010vti.1	uc002gfg.1	uc010cmb.2	uc002gcw.1	uc002gdh.3	uc010cka.2	uc002gce.2	uc002ghw.2	uc002ghx.2	uc010vub.1	uc002gfa.2	uc010vtt.1	uc002gkv.2	uc002gkw.2	uc002gkx.2	uc002fzx.2	uc002gbs.2	uc002gbt.2	uc002gbw.2	uc010vtb.1	uc002geh.2	uc002gku.1	uc010vrp.1	uc010vqq.1
Module 573	uc001ebo.1	uc003nsm.1	uc003xsw.2	uc003xsx.2	uc002yrw.2	uc003xtj.1	uc010uvo.1	uc003xte.3	uc001fxc.2	uc002gde.3	uc002bcu.1	uc003yri.2	uc003yrk.2	uc010lyi.2	uc010lyj.2	uc001zgz.2	uc001zha.2	uc003xsj.3	uc010lyh.2	uc003xsi.1	uc003aqs.1	uc003aqt.1	uc003atr.2	uc003ats.1	uc003aqg.2	uc003xtl.2	uc003xjy.1
Module 574	uc011aas.1	uc002ykp.3	uc003dic.3	uc003die.3	uc001zwz.2	uc010zvw.1	uc001jow.1	uc002xjh.2	uc002ydr.1	uc002yds.1	uc002ydv.1	uc001sym.3	uc009zse.2	uc002xhm.2	uc001iqs.2	uc002xrc.2	uc002xre.2	uc003spl.2	uc002xho.3	uc009xpp.2	uc002xud.2	uc002xug.2	uc002xfn.2	uc010pmf.1	uc002xjl.2	uc001gcb.1	uc003fkh.2
Module 575	uc010cig.1	uc002fnx.3	uc002fny.1	uc002emz.2	uc002foe.2	uc010cio.2	uc002fnu.2	uc002ewt.3	uc002ewz.3	uc002enc.2	uc002fqf.1	uc002fqg.1	uc002ekz.3	uc010cbz.2	uc002fki.2	uc002fgz.2	uc002eqg.2	uc002exb.2	uc002elc.2	uc002foj.2	uc002fpb.2	uc002fpc.2	uc002ffk.2	uc010che.2	uc002emx.1	uc002fon.1	uc002foo.1
Module 576	uc010cgg.2	uc002ffz.1	uc002fbd.2	uc002fgp.2	uc002etl.2	uc002eyv.2	uc002fcb.2	uc002eqb.1	uc002eur.2	uc002eyy.2	uc002fcy.3	uc002fbm.1	uc002fhi.2	uc002fez.2	uc002ffa.2	uc002evo.1	uc002fax.2	uc002eud.2	uc002fda.2	uc010cgq.2	uc002ezf.2	uc002exd.2	uc002fii.2	uc002ezm.2	uc002fdh.1	uc002exv.1	uc002fiq.2
Module 577	uc004cab.1	uc004cac.1	uc004boz.1	uc004cap.3	uc011men.1	uc010mvi.2	uc010mvp.1	uc004coe.2	uc004bzs.1	uc004bpt.2	uc010mws.2	uc011mcg.1	uc004bvh.2	uc004bvw.2	uc011mbk.1	uc010mwm.2	uc010nbi.2	uc011lzj.1	uc004ccn.2	uc004chi.2	uc004chj.2	uc010mzt.2	uc004bbv.2	uc011mcp.1	uc004buw.2	uc004byu.1	uc004bmy.2
Module 578	uc001xtw.2	uc001xuc.1	uc001xsv.2	uc001xsh.2	uc001xsj.1	uc001xxx.1	uc001xbu.2	uc001xbx.1	uc001xcb.2	uc001xcc.2	uc001xce.2	uc010aoq.2	uc001xrd.1	uc001xrj.2	uc001xrl.2	uc003ymg.1	uc001xge.2	uc001xuf.2	uc010tvn.1	uc001xub.2	uc001xxy.2	uc001xyb.2	uc001xyc.1	uc010ast.1	uc001xtu.1	uc001xsm.2	uc001xsu.1
Module 579	uc002ibn.2	uc002ibo.3	uc002ild.3	uc002hrw.3	uc010cvv.2	uc010wgb.1	uc002iaz.2	uc002ial.2	uc002igw.1	uc002hxr.2	uc002hxs.2	uc002ilt.1	uc010wkw.1	uc010wec.1	uc002hru.2	uc010diz.2	uc010whv.1	uc002inb.3	uc010wkt.1	uc002ici.1	uc010mqn.1	uc002imk.2	uc002iml.2	uc002itb.2	uc002hzh.2	uc002ilc.1	uc010wkn.1
Module 580	uc003zcg.2	uc003zcx.2	uc003zbz.2	uc010mfx.2	uc003zav.1	uc003zap.1	uc003yyi.2	uc003zbl.3	uc003zcz.2	uc003zda.2	uc003zdk.1	uc003zdo.2	uc003zdp.1	uc003zdq.1	uc003yzv.2	uc003yzw.2	uc003yzz.1	uc010mfl.2	uc010mfm.2	uc011lks.1	uc011lkt.1	uc003zak.3	uc003zal.3	uc011lku.1	uc003yyb.2	uc003yzf.3	uc003yzh.3
Module 581	uc002yga.2	uc011abg.1	uc003utr.2	uc010lgo.2	uc003uma.2	uc003vbn.2	uc003vcl.2	uc003udh.1	uc003twn.2	uc003twq.2	uc003txw.2	uc003ubm.3	uc003uzf.2	uc002yfu.1	uc002yfx.1	uc003twe.2	uc003ucv.1	uc003ubj.3	uc011kfj.1	uc003txd.3	uc010lbj.1	uc003usj.2	uc003uqu.1	uc003uyf.2	uc003ufs.1	uc003uzd.1	uc003uze.1
Module 582	uc001afw.2	uc001aff.1	uc001aek.1	uc001ael.1	uc009vjy.1	uc001aze.2	uc001azf.2	uc001azg.1	uc001azi.1	uc001aeu.1	uc001aye.3	uc001bbn.2	uc010nyh.1	uc009vjk.2	uc009vjm.2	uc010nyn.1	uc001aby.3	uc009vjr.1	uc001adg.2	uc001bfa.2	uc010nzi.1	uc010obt.1	uc001any.1	uc001aam.3	uc001aiu.1	uc001aiz.1	uc001azj.1
Module 583	uc003aow.2	uc003ysz.1	uc003yta.1	uc011liw.1	uc010bzb.1	uc002xdh.2	uc010pqe.1	uc009yyi.2	uc001zoo.3	uc002xhl.2	uc002dsp.3	uc002dtj.2	uc010vdt.1	uc003lkc.1	uc010osp.1	uc010apn.2	uc003oua.2	uc002hgn.1	uc010jdg.2	uc002jgz.1	uc003qos.3	uc009zbf.2	uc002lww.2	uc010dth.2	uc010dti.2	uc010xhc.1
Module 584	uc002drp.1	uc002wgu.2	uc010fel.2	uc001tkw.2	uc002gab.3	uc002bfk.1	uc002bfm.1	uc003mlz.3	uc003mma.3	uc004exc.1	uc002bfw.1	uc010unn.1	uc003hbk.2	uc003ebt.2	uc001oap.2	uc001oas.2	uc010arq.1	uc002yyp.2	uc001sot.2	uc002frd.1	uc001pse.2	uc010rxu.1	uc001hdy.2	uc009xbt.2	uc001eis.2	uc010oxm.1
Module 585	uc003tkd.2	uc010bpb.2	uc010mqy.1	uc002jwq.2	uc003thp.1	uc002faa.3	uc002hia.1	uc010cdn.2	uc001duk.2	uc011kib.1	uc003lay.2	uc001tbs.2	uc001gfp.2	uc010fpd.2	uc001kft.2	uc011cpq.1	uc001meh.2	uc010qoz.1	uc010lty.1	uc010oue.1	uc002eia.3	uc010rcd.1	uc001dfw.2	uc003lrn.1	uc001mcu.1	uc001ibi.2
Module 586	uc004aay.2	uc010ofj.1	uc004aox.3	uc004ble.1	uc004blf.1	uc004blg.1	uc010mvt.1	uc010mvu.1	uc010mvv.1	uc011lyh.1	uc011lyj.1	uc002xli.1	uc002pue.2	uc002puf.2	uc002pug.2	uc001dxk.1	uc001emh.2	uc003log.3	uc004bfv.2	uc001uuw.2	uc003ujs.2	uc010lek.2	uc004ahe.2	uc002alk.2	uc002alq.1	uc004aoy.2
Module 587	uc002yvb.1	uc010gmx.1	uc010gmy.1	uc002yve.2	uc002kds.2	uc003bub.2	uc010hct.2	uc002oxn.3	uc003cxy.3	uc011bdc.1	uc011bdd.1	uc002exp.2	uc002exq.2	uc002exr.2	uc010ars.1	uc002fhc.2	uc002keo.2	uc001bnc.1	uc002jlo.2	uc002jlp.2	uc002dql.2	uc003uvu.1	uc003ctk.2	uc010hjz.2	uc002yvd.1	uc010ofi.1
Module 588	uc001spr.2	uc001soa.2	uc001sob.2	uc002osc.2	uc010yam.1	uc009ynk.2	uc010mgv.2	uc003mhh.3	uc001boi.2	uc004dne.3	uc004dnf.3	uc001dov.3	uc002lrc.1	uc010pkp.1	uc001prw.2	uc001scc.2	uc001fuw.1	uc002cth.2	uc003apz.3	uc010btn.2	uc010ucm.1	uc001jbp.2	uc001fno.2	uc002pwt.2	uc010vgp.1	uc011eft.1
Module 589	uc003prs.2	uc003wfc.1	uc010zhx.1	uc002vce.2	uc002vcg.3	uc003hmm.1	uc003hmp.1	uc001jnx.3	uc002ltj.2	uc010fum.2	uc001avh.2	uc001avj.2	uc001uam.1	uc001rvy.3	uc009zlp.2	uc003uwy.2	uc003uwz.2	uc003uxa.2	uc002lto.2	uc002ltq.2	uc002ltr.2	uc002lts.1	uc002ltt.3	uc002unq.1	uc010kyk.1	uc002lti.1
Module 590	uc002jkn.2	uc001cve.2	uc010pvn.1	uc003nqr.3	uc001etx.2	uc001fhf.2	uc001nyi.1	uc003srk.2	uc002pss.2	uc002oog.1	uc002ooh.1	uc001wbf.3	uc010tly.1	uc010tlz.1	uc003okf.1	uc003okh.1	uc001ewu.2	uc001ska.2	uc001skc.2	uc011moe.1	uc004fbd.1	uc004dtq.2	uc004dtd.1	uc009zyz.2	uc001pxz.1	uc004dtb.1
Module 591	uc002hjq.2	uc003kri.2	uc009xlu.1	uc010vpl.1	uc010fxy.1	uc001fvo.2	uc010pvl.1	uc011dqc.1	uc001usz.2	uc003nxj.2	uc003nxk.2	uc010pit.1	uc002dua.2	uc010btw.2	uc010pjf.1	uc002dcy.3	uc003tdk.2	uc003htx.3	uc003htz.3	uc004fkm.2	uc010yuj.1	uc002sfw.2	uc010vdi.1	uc004ekm.2	uc001xtv.1	uc010lck.2
Module 592	uc002pqn.3	uc002plf.1	uc002psl.2	uc002pmq.3	uc002pij.1	uc010eop.2	uc002pjx.3	uc002pwh.2	uc002plp.2	uc010xzy.1	uc002pso.1	uc002psp.1	uc002psq.1	uc002pja.1	uc002pjb.1	uc002pha.1	uc002pok.2	uc010enw.2	uc002plb.3	uc002pyp.2	uc002pon.3	uc010yaz.1	uc002pho.1	uc010xyw.1	uc002prj.1	uc002prk.1
Module 593	uc002mwv.3	uc002muf.1	uc002mug.1	uc002muh.1	uc002mum.1	uc002mun.1	uc002mub.2	uc002mwm.2	uc002mql.2	uc010xnb.1	uc002muo.2	uc002mup.2	uc002muq.2	uc002mur.2	uc002mue.3	uc010xmk.1	uc002mtu.2	uc010dys.2	uc002mtz.2	uc002mtp.2	uc002mty.2	uc002mtv.3	uc002mua.2	uc010xml.1	uc010dyt.2	uc002mtk.1
Module 594	uc002tqw.1	uc002tqx.2	uc002tqy.1	uc002ugx.2	uc010zdq.1	uc002uhb.1	uc002tsw.3	uc002tqu.2	uc002ugk.2	uc002ugl.2	uc002ugm.2	uc010zdm.1	uc002tra.1	uc001ddf.2	uc002txc.2	uc002tfq.2	uc002twi.2	uc002twj.2	uc010zbr.1	uc002ugn.2	uc002gkh.3	uc002tmc.1	uc002tme.2	uc001xtt.1	uc001yhg.1	uc001yhj.1
Module 595	uc010thr.1	uc002kfa.2	uc002kfc.3	uc010dir.2	uc001eab.2	uc001eac.1	uc001hus.2	uc010tjk.1	uc001vuk.1	uc001vuo.1	uc002kef.2	uc003gog.2	uc002kdk.1	uc002kdl.1	uc001vtn.2	uc010tkb.1	uc010tkc.1	uc001vtm.1	uc010tka.1	uc002kgh.2	uc002kgi.2	uc001vtd.2	uc001vte.2	uc010tju.1	uc010tjv.1	uc010wuu.1
Module 596	uc002gev.2	uc002gex.2	uc002ghb.2	uc010vty.1	uc002gfd.2	uc002gez.1	uc002gho.1	uc002gia.1	uc002gfw.1	uc002gfx.1	uc002gfz.1	uc002gge.3	uc002gga.1	uc002ggl.2	uc002ggm.1	uc002ggn.1	uc002ggr.1	uc002ghm.2	uc002ghn.1	uc002ggx.1	uc002ggy.1	uc002ggi.3	uc002ggj.3	uc002ggk.3	uc002ghc.3	uc002ghd.3
Module 597	uc003jhj.3	uc003jkf.3	uc003jmo.2	uc003jjb.2	uc003jjc.2	uc003jjd.2	uc010iuu.1	uc003jhp.1	uc003jkb.1	uc003jhq.2	uc003jkk.3	uc003jkl.3	uc003jkn.2	uc003jku.1	uc003jmc.2	uc003jir.2	uc003jlp.2	uc003jhg.2	uc003jhh.2	uc010iui.1	uc003jkc.1	uc003jhy.2	uc011cob.1	uc003jma.2	uc011cny.1	uc003jka.1
Module 598	uc003fld.1	uc003fqi.2	uc003fpf.2	uc003fnq.2	uc003fnx.2	uc003fkq.2	uc003fkr.2	uc003fks.2	uc003flv.2	uc010iar.2	uc003fpa.2	uc010hxi.2	uc003fjs.2	uc003fjk.2	uc011bsd.1	uc003fpn.2	uc003fqg.2	uc003fiw.3	uc003fix.3	uc003fpj.2	uc003fpv.2	uc003fpx.2	uc010hye.1	uc003fjq.1	uc003fjr.1	uc003fpg.3
Module 599	uc002etq.3	uc010vjt.1	uc002etw.1	uc002eun.3	uc002ewy.2	uc002els.2	uc002evj.2	uc002eus.2	uc002esa.2	uc002esc.2	uc002erj.1	uc002erk.1	uc002esk.2	uc002esl.2	uc002erl.1	uc002erm.1	uc002ern.1	uc002err.2	uc001nyh.2	uc002erp.2	uc010vjc.1	uc010vjd.1	uc002ewx.1	uc002erh.1	uc002eri.1	uc002eww.2
Module 600	uc010ikf.2	uc001rby.3	uc001tsh.2	uc010wum.1	uc004bke.2	uc001nfl.2	uc003pxr.1	uc003pxs.2	uc003pxt.1	uc003pyr.2	uc003oja.2	uc001bgr.3	uc009vqk.2	uc001sxy.2	uc010stz.1	uc003qmx.3	uc011jxi.1	uc001rxi.2	uc003qlz.2	uc010khz.1	uc002hgt.2	uc010suk.1	uc002whf.2	uc010qea.1	uc010qeb.1	uc003qmb.2
Module 601	uc003ulw.2	uc010lew.1	uc003ulz.2	uc003wcq.2	uc003umo.2	uc003ukr.2	uc003vsu.1	uc003vqh.1	uc003uih.2	uc003ulx.1	uc011khq.1	uc003ukm.1	uc003vea.2	uc003veb.1	uc003uls.1	uc003vux.2	uc003vqc.2	uc003uly.2	uc003vfh.1	uc003vlm.2	uc003vgn.2	uc003vpn.2	uc003vub.2	uc003vuc.2	uc003vpz.2	uc003vpi.2
Module 602	uc002vir.2	uc001ojf.2	uc001ojh.2	uc010rpk.1	uc010rpl.1	uc002uxk.1	uc001ntr.1	uc001nts.1	uc001ntu.1	uc001oqv.3	uc001oqw.3	uc001fez.1	uc001ffa.1	uc001omt.3	uc003wuf.2	uc003yfz.2	uc001ntv.2	uc002yow.1	uc011adk.1	uc003lgl.2	uc003lgm.2	uc001mxh.2	uc011kbj.1	uc003ybv.3	uc003ybx.3	uc003yby.1
Module 603	uc003zsj.2	uc003zsk.2	uc002vdt.2	uc003zsl.3	uc002vsi.1	uc010mla.2	uc002vlh.2	uc010zlg.1	uc002wbz.1	uc002vbg.1	uc002vta.2	uc010mlu.2	uc002vxv.2	uc002vov.2	uc002vow.2	uc002vox.2	uc002voz.2	uc011lnl.1	uc002urc.3	uc002ure.3	uc002vse.1	uc002vsb.3	uc002vsc.3	uc010zjf.1	uc002vxk.2	uc010zno.1
Module 604	uc002bnk.2	uc002blt.1	uc002blw.1	uc002blx.1	uc010bne.1	uc002uxb.3	uc001opu.2	uc002api.2	uc002abc.2	uc002abd.2	uc002abf.2	uc002afi.2	uc002amn.2	uc002bat.2	uc001zfo.2	uc002bvf.2	uc002bvi.2	uc001ozx.3	uc010rsu.1	uc002blh.2	uc001zhv.2	uc002bau.2	uc002bcy.3	uc001zcs.2	uc010azl.2	uc010bew.1
Module 605	uc010ckp.2	uc004bds.3	uc001nmb.3	uc011mks.1	uc001oth.3	uc010zch.1	uc002upq.2	uc001vjd.2	uc009vtz.2	uc010nfr.2	uc002ufp.2	uc010zge.1	uc011mxz.1	uc011bxw.1	uc003piq.2	uc002ehj.2	uc001vkx.2	uc009xqk.2	uc010kub.2	uc004azc.2	uc004azd.2	uc010zdn.1	uc010tja.1	uc010swn.1	uc010zdj.1	uc010ndt.2
Module 606	uc010wfy.1	uc010qoh.1	uc002sad.1	uc010ujb.1	uc003ecp.2	uc010iuj.2	uc010hfw.1	uc010zyg.1	uc009wyd.2	uc001oih.1	uc003fim.1	uc010ref.1	uc011efr.1	uc010idw.1	uc001iax.1	uc010swg.1	uc010wkx.1	uc002fhh.2	uc011blo.1	uc010wmg.1	uc011bej.1	uc011brk.1	uc002whn.2	uc010wgh.1	uc010vof.1	uc003odn.1
Module 607	uc003yky.2	uc003yln.2	uc003ylo.2	uc003ynf.2	uc003yng.2	uc003ync.2	uc003ygr.3	uc003ygv.2	uc003ygw.2	uc011lho.1	uc003yop.2	uc003ynb.3	uc003yml.2	uc003yhn.1	uc003yod.2	uc003yjk.1	uc003yll.2	uc003ymw.1	uc003ykq.2	uc003yoc.2	uc003yjv.2	uc003yjw.2	uc010mbr.2	uc011lhe.1	uc011lhf.1	uc003ykp.1
Module 608	uc003nvi.3	uc003qon.3	uc003qoo.3	uc010kin.2	uc010kio.2	uc010kiq.2	uc011eey.1	uc002vkn.2	uc010ymp.1	uc002wou.2	uc001kxn.2	uc001bdn.2	uc002esp.3	uc002ess.3	uc010ceg.2	uc002rof.1	uc010ezr.1	uc001bqa.1	uc002sqp.1	uc003mlh.2	uc010veh.1	uc001knj.2	uc002esn.1	uc002hyu.2	uc002rnf.1	uc002rng.2
Module 609	uc001jcy.3	uc002zit.1	uc003omy.2	uc002jbw.1	uc011lsw.1	uc002ikc.2	uc002ikd.2	uc010dav.2	uc010wjw.1	uc002kit.2	uc002ikn.1	uc002ikq.1	uc002ikg.2	uc001ocn.2	uc010rnw.1	uc002drv.2	uc002ilx.1	uc004ahi.2	uc002imc.2	uc002ime.2	uc002imf.2	uc009yse.1	uc010moy.1	uc001jaa.3	uc002ike.2	uc010gqi.1
Module 610	uc002nax.1	uc002nay.1	uc002sxr.1	uc010yva.1	uc002sfz.3	uc003egx.3	uc002vsv.2	uc010fyb.1	uc002rkf.1	uc002sws.3	uc001dpm.3	uc010yqr.1	uc002rkr.2	uc010zfd.1	uc002sxe.2	uc002sxf.3	uc002sxg.3	uc002rrz.2	uc002svv.1	uc004bvp.3	uc010myf.1	uc011mbg.1	uc002sgk.3	uc002sgl.3	uc001abu.1	uc010yvb.1
Module 611	uc010crq.1	uc002hbp.2	uc002hrl.1	uc002hrm.1	uc002hdd.3	uc002hde.3	uc002hda.1	uc002hdb.1	uc002hqj.2	uc002hqk.3	uc010cvm.1	uc002hiz.1	uc002hdh.1	uc002hdi.1	uc002hbo.2	uc010wau.1	uc002hbr.1	uc010war.1	uc002hbg.1	uc002hky.2	uc002hlk.1	uc002hoo.2	uc010wdk.1	uc010wdn.1	uc002hdf.2
Module 612	uc003dvx.2	uc003dvy.2	uc010hpp.2	uc002hct.1	uc002hcw.2	uc010wax.1	uc003dwa.2	uc003dwc.2	uc011bhi.1	uc011kmf.1	uc003dwv.1	uc003dww.1	uc004cqo.2	uc003ufg.3	uc003ufh.3	uc004flu.1	uc003dwx.3	uc003voh.2	uc010llt.2	uc004fbj.2	uc002hdu.1	uc004eyh.2	uc001oax.3	uc001oay.3	uc011bcd.1
Module 613	uc001lku.1	uc001lkv.1	uc010qut.1	uc001qru.1	uc009zfi.1	uc001jva.2	uc003dqg.2	uc001snw.2	uc001jtg.2	uc001jth.2	uc001jti.2	uc010qka.1	uc003kwh.2	uc003kwi.2	uc003kwj.2	uc003kwl.2	uc003ctv.2	uc003ctw.2	uc010hkc.2	uc003kxt.2	uc001sni.1	uc001snj.1	uc003mcn.1	uc003mco.1	uc001wqd.2
Module 614	uc001khe.1	uc003fmy.2	uc001aft.2	uc010ayu.2	uc004cmb.2	uc003ydk.2	uc003cjh.2	uc011mam.1	uc001sam.2	uc001sak.2	uc002mkp.2	uc010dwi.2	uc010dwj.2	uc002prr.1	uc010xio.1	uc001kzn.2	uc002xhq.2	uc002xhr.2	uc002xht.2	uc002xhu.3	uc010zvy.1	uc002ndi.2	uc010jau.2	uc002xhk.3	uc010mxf.2
Module 615	uc010ugz.1	uc003inj.2	uc010mjx.2	uc002agk.2	uc002agl.2	uc002agm.2	uc002agn.2	uc002jft.1	uc001opa.2	uc010wup.1	uc002bnd.2	uc002bne.2	uc002csx.1	uc002bnf.3	uc002bng.3	uc002bnh.3	uc010upr.1	uc010bgd.2	uc002aqf.2	uc002aqg.2	uc003bif.2	uc002csv.3	uc002vjd.1	uc003dxy.2	uc002afm.2
Module 616	uc001lar.1	uc001lau.1	uc001lav.2	uc009xyc.1	uc002ksa.2	uc002otv.2	uc002otw.2	uc001eah.1	uc003qhj.2	uc003qhk.2	uc011edl.1	uc009wpu.2	uc009wpw.2	uc002dui.2	uc002duj.2	uc010bzh.1	uc003tac.1	uc002tre.2	uc003zhd.2	uc003zhf.2	uc003oqt.1	uc001hnv.1	uc001hnw.1	uc010eum.1	uc003tab.2
Module 617	uc003lxt.1	uc003lge.1	uc001hfd.2	uc009xcb.1	uc004ajt.3	uc003lxg.1	uc003lxh.1	uc003lxj.1	uc011ddv.1	uc004asz.2	uc003ktu.2	uc011cww.1	uc011cwx.1	uc011cwy.1	uc011cwz.1	uc003yxd.1	uc003yxe.1	uc001psn.2	uc001pso.2	uc001psp.1	uc009ysl.2	uc003lex.1	uc003llp.2	uc011dbf.1	uc004ezy.2
Module 618	uc002zpj.2	uc002zpk.1	uc002ztf.2	uc002zoq.1	uc002zor.1	uc011agr.1	uc002zri.2	uc002zpf.1	uc010gro.1	uc003abl.2	uc002zsm.1	uc002zvn.2	uc002zsp.2	uc002zsq.2	uc002zsz.3	uc002zvg.3	uc002zvp.1	uc011ahw.1	uc002zvt.3	uc002zva.1	uc002zvl.2	uc002zrq.2	uc002zwc.1	uc010guv.1	uc011ail.1
Module 619	uc003aai.3	uc003aaj.3	uc003aal.2	uc003aeb.2	uc002zot.2	uc002zqe.1	uc003acl.2	uc003acn.2	uc010gvd.1	uc011ahr.1	uc011aip.1	uc011ajz.1	uc002ztp.2	uc003adf.1	uc011aid.1	uc002zsy.3	uc003adk.2	uc002zvk.3	uc010gve.2	uc003act.2	uc010gtm.1	uc010gsa.2	uc003abt.2	uc003abu.2	uc003acu.1
Module 620	uc002zmr.1	uc002zmt.1	uc002zrc.1	uc002zpt.2	uc003azq.3	uc002zxw.2	uc002zyz.3	uc002zoh.3	uc002zoi.3	uc002zwu.1	uc002ztn.2	uc002zyr.1	uc011aje.1	uc002zrv.2	uc002zyb.2	uc002zyd.2	uc002zsx.1	uc002zrk.1	uc002zrl.1	uc002zrm.1	uc002zrn.1	uc002zqj.1	uc010gti.1	uc002zsa.1	uc002zys.1
Module 621	uc009vue.2	uc001kyw.2	uc004aso.1	uc001ikl.3	uc001bzv.1	uc001bzw.1	uc003hbg.1	uc003hnz.3	uc003cgs.3	uc003ivc.2	uc001iwv.3	uc001iwx.3	uc001ixc.1	uc009xlz.2	uc001xoa.1	uc003ivd.1	uc001syf.1	uc003kwk.2	uc003quj.2	uc003qig.3	uc001ksq.2	uc002xjs.1	uc002xjw.1	uc010ggg.1	uc001jly.3
Module 622	uc003frq.1	uc011bsf.1	uc002xvh.2	uc002xvi.1	uc002puy.2	uc002puz.2	uc002pva.2	uc002pvb.1	uc002pvc.3	uc002pvd.1	uc002pve.1	uc010eom.2	uc002pvn.2	uc002pvs.1	uc002puh.2	uc002pui.2	uc002pul.2	uc010ycn.1	uc002puo.2	uc002pup.2	uc010eok.2	uc002puq.1	uc002pur.1	uc002pus.1	uc002put.1
Module 623	uc001mgx.2	uc001fhh.2	uc002flq.3	uc001fkc.2	uc001fkd.2	uc001fke.2	uc001fkf.2	uc002ebm.2	uc010cak.2	uc002vzj.2	uc001fcf.3	uc001fcg.2	uc001fch.2	uc001fci.2	uc001fcd.1	uc001fck.1	uc001fcl.1	uc001fby.2	uc001fbz.2	uc001fbx.2	uc001fbw.1	uc001fum.1	uc001fun.1	uc001fuo.1	uc010piy.1
Module 624	uc002pae.1	uc002paf.1	uc002pab.2	uc001euc.2	uc001eud.2	uc002yai.2	uc002piv.2	uc001gaz.1	uc001gba.1	uc009wuk.2	uc002poe.2	uc002elx.3	uc010qnu.1	uc002tvc.2	uc001qpd.1	uc002mwi.2	uc003ptk.2	uc002glq.1	uc002wfk.3	uc003pzg.2	uc003pzh.2	uc001snq.2	uc002obd.3	uc010eej.2	uc001lsi.1
Module 625	uc004dpj.2	uc002zdg.2	uc002ckt.2	uc002ckv.2	uc003uhr.1	uc001nfm.2	uc003wev.1	uc001rkh.1	uc001rki.1	uc001rkj.2	uc001rkk.1	uc002tyr.3	uc001pxn.2	uc003tid.1	uc004boe.1	uc002ues.2	uc010zdf.1	uc002oxe.1	uc001abv.1	uc001abw.1	uc001abx.1	uc001mhh.1	uc001mhi.1	uc002bra.2	uc003uhq.1
Module 626	uc010lez.2	uc011khw.1	uc003plo.2	uc002tmu.3	uc010flp.2	uc003mjq.2	uc002voh.3	uc001whz.2	uc003peh.2	uc002gll.2	uc002glm.2	uc003irv.2	uc003jak.2	uc004fhc.2	uc004fhd.2	uc011myl.1	uc003pek.2	uc001htf.2	uc010dni.2	uc002vvp.2	uc002lfz.2	uc010xdy.1	uc010jkz.1	uc002ogo.2	uc002ogp.2
Module 627	uc001zxl.2	uc001huc.1	uc002sqd.2	uc001hhd.2	uc001nrk.2	uc003vvw.2	uc010lnj.2	uc010lnk.2	uc002mje.2	uc002mjf.2	uc001khq.3	uc001hwy.2	uc001vnb.2	uc002ijj.3	uc010spw.1	uc002dzy.2	uc003siu.1	uc010ppq.1	uc002szj.1	uc003puj.1	uc003tsi.1	uc004aeb.2	uc004aec.2	uc004aew.1	uc004aex.2
Module 628	uc003hui.2	uc003huj.2	uc003hyh.2	uc003hwz.2	uc010iod.2	uc003icv.3	uc003hwt.3	uc011cfb.1	uc010ilr.2	uc003hvg.2	uc003hvi.2	uc003iex.2	uc003hxl.2	uc003hxn.2	uc003htw.3	uc003huz.3	uc011cdw.1	uc003ibv.3	uc003hwh.2	uc003hwi.2	uc003hwj.2	uc003hwl.2	uc003hwp.2	uc011ceu.1	uc003hws.1
Module 629	uc010fqg.2	uc002uhi.2	uc002ugv.3	uc002usb.2	uc002usc.2	uc010fsc.2	uc010zgh.1	uc002urb.3	uc002urd.3	uc002urf.3	uc002uqz.1	uc002ura.1	uc002uhr.2	uc002uhs.2	uc010zeb.1	uc002urh.3	uc002urm.2	uc002umh.1	uc010zgf.1	uc002uql.1	uc002uqo.1	uc002uhx.2	uc002uhy.2	uc002uhz.2	uc010zei.1
Module 630	uc010cpx.2	uc002gse.1	uc002grd.2	uc010vww.1	uc002gsh.1	uc010vyp.1	uc010vvj.1	uc002grh.1	uc002gpl.2	uc003isc.1	uc002grl.2	uc002gpv.2	uc002gqz.2	uc002gup.1	uc010vyj.1	uc002gmr.3	uc002gta.2	uc002gtb.2	uc002gtd.1	uc010vxt.1	uc002gst.2	uc002gpj.2	uc002gpe.2	uc002gpf.2	uc002gpg.2
Module 631	uc001bvh.3	uc001buq.3	uc001bus.2	uc009vuc.2	uc001bvb.1	uc001bum.2	uc001buc.1	uc001bug.2	uc001bth.1	uc001bxe.1	uc001bxf.1	uc001bty.1	uc010ogs.1	uc001bso.2	uc010oge.1	uc001buf.3	uc010ogv.1	uc001bxb.2	uc001bui.2	uc001buj.2	uc001bsp.1	uc001bsq.1	uc001bsr.1	uc001bxc.1	uc001btx.1
Module 632	uc001tic.2	uc001iqd.1	uc001ikx.2	uc001gjf.3	uc001gjh.1	uc009xji.2	uc001ikw.3	uc009xix.2	uc001iof.1	uc001ind.2	uc001itl.2	uc001itm.2	uc009xkw.1	uc001isv.2	uc002ibq.2	uc001uml.2	uc001ioh.1	uc001rnr.3	uc001rns.3	uc001ile.2	uc001ipj.1	uc001gsn.2	uc001gsp.2	uc002hhj.3	uc001iqe.2
Module 633	uc002wjl.2	uc002wjn.2	uc002wjo.2	uc002wjq.2	uc001fvp.3	uc002wpq.2	uc002wpr.2	uc002wvm.1	uc010gdr.1	uc010ztj.1	uc002wpe.1	uc010gci.1	uc010lgz.2	uc002wkc.2	uc002wkf.2	uc002whl.2	uc002wqc.2	uc002yak.2	uc002wql.3	uc002wqm.2	uc010gcr.2	uc010gcs.2	uc010zrv.1	uc010mnp.1	uc010oxw.1
Module 634	uc002eyn.1	uc010vlu.1	uc002ewn.1	uc002ews.3	uc002ezc.2	uc002exg.1	uc002eyo.2	uc002evh.1	uc002fbp.2	uc002evi.2	uc002erz.2	uc002eym.1	uc002eub.2	uc002fes.2	uc002fat.2	uc002fau.2	uc002exa.2	uc002exs.2	uc002evy.1	uc002euo.2	uc002fca.2	uc002ezl.2	uc010vln.1	uc002fdk.2	uc002fdl.1
Module 635	uc010uhc.1	uc002anf.2	uc002aph.2	uc001zpi.2	uc002amo.2	uc002amp.2	uc002atj.2	uc002atk.2	uc002atl.3	uc010bfn.2	uc002afs.2	uc010ujd.1	uc010ujg.1	uc002amv.2	uc001ztx.2	uc002alb.3	uc001zqq.2	uc002aha.2	uc001zpc.2	uc001zpu.2	uc001zpx.2	uc001zpy.1	uc002adu.2	uc002ann.2	uc010bgy.2
Module 636	uc011edb.1	uc001tsv.2	uc001tsw.2	uc011djd.1	uc011khb.1	uc010qsu.1	uc010mhs.1	uc011kpq.1	uc010qmb.1	uc011dem.1	uc003fsp.1	uc010sky.1	uc010rdc.1	uc010bou.1	uc009zqv.1	uc010bot.2	uc002rny.2	uc010fbg.2	uc011kwc.1	uc001pbk.2	uc003hcm.1	uc011caf.1	uc010fbt.1	uc001jpc.2	uc002sbg.2
Module 637	uc002ymf.2	uc003ndc.1	uc004cuj.2	uc002jiq.2	uc003bet.2	uc003piy.2	uc001dnn.2	uc004cuw.2	uc003cdm.2	uc001pct.2	uc003xgp.2	uc010lva.2	uc002bch.1	uc003mlm.1	uc011mwr.1	uc003ccx.3	uc003ccy.3	uc010hfe.2	uc001rja.2	uc001rjb.2	uc001rjc.1	uc002asr.2	uc010bin.1	uc010uke.1
Module 638	uc001ylx.1	uc001yly.1	uc002tta.2	uc002ttb.2	uc002tqm.1	uc002tqn.1	uc010yzw.1	uc001ygt.2	uc001xia.2	uc010tso.1	uc001nbw.1	uc001nbx.1	uc001nby.1	uc001nco.2	uc001ncp.2	uc001ncq.2	uc001ncr.2	uc001ncs.2	uc009ykz.1	uc009yla.2	uc001sfr.3	uc002tdy.2	uc003qrp.2	uc001qqa.2
Module 639	uc001opj.2	uc001opk.1	uc010rqk.1	uc001wrn.2	uc003nsk.1	uc001khu.1	uc009xub.2	uc002atq.2	uc010ukh.1	uc004blx.3	uc004bly.3	uc001ken.2	uc001keo.3	uc001kep.3	uc003wxw.2	uc001lsw.2	uc002ulp.2	uc002mxs.2	uc002yub.2	uc002bss.1	uc003vfl.2	uc003fav.2	uc001zar.2	uc001gjr.2
Module 640	uc003awr.2	uc003awt.3	uc003awu.3	uc010gxu.2	uc003aww.2	uc011aog.1	uc003awx.2	uc003awy.2	uc002zpi.2	uc003ast.1	uc003asx.1	uc002zpr.2	uc002zmf.2	uc002zqu.2	uc002zqw.2	uc003amr.2	uc003ams.2	uc002zqf.1	uc002zro.1	uc002zrp.2	uc002zyc.2	uc003aam.1	uc001qak.3	uc002zts.1
Module 641	uc001mip.1	uc001fxl.2	uc001qqv.1	uc001fwf.3	uc003lrl.2	uc004ddr.2	uc002vob.2	uc003maf.2	uc010jjm.2	uc003zgf.2	uc002iin.2	uc003jlt.2	uc002ebu.1	uc002zgf.3	uc001lui.2	uc001nnu.3	uc001sgc.3	uc002wfh.3	uc001owb.2	uc003dej.2	uc004cvc.2	uc002zew.1	uc001jha.3	uc003wns.2
Module 642	uc001mio.1	uc002bfc.3	uc002unw.2	uc010lnq.1	uc002dww.2	uc002dwx.2	uc002dwy.1	uc010vej.1	uc001ygu.2	uc002tjb.2	uc003fls.1	uc002dsq.1	uc001tzm.2	uc002oxd.1	uc002oxf.1	uc002oxg.1	uc001bqv.2	uc010auw.2	uc003hra.2	uc003hrb.2	uc003hrc.2	uc011cde.1	uc003oqf.1	uc010zyr.1
Module 643	uc001iuj.1	uc002srz.2	uc003csi.1	uc001uqr.1	uc001uqs.1	uc002rgl.2	uc002teq.3	uc003wmb.2	uc001opf.2	uc001utk.2	uc001unm.2	uc011bbq.1	uc011bbr.1	uc003mcy.2	uc001uqg.1	uc003sis.2	uc011bgf.1	uc010tdm.1	uc001chi.2	uc004cyd.2	uc004cye.2	uc002gvy.1	uc010ogw.1	uc002yjw.1
Module 644	uc001lvu.2	uc002jxe.2	uc002jxd.1	uc001ngy.2	uc001ngz.2	uc002xwa.3	uc002xwb.2	uc001mpr.3	uc003eoa.2	uc011blk.1	uc002xwc.2	uc004cxy.2	uc011mix.1	uc001orb.2	uc002jtv.2	uc010wtk.1	uc002jxi.2	uc002jxj.2	uc002ask.2	uc002asl.2	uc002asm.2	uc002asp.2	uc010bil.1	uc002jxg.1
Module 645	uc003cif.2	uc002wpo.2	uc002jxc.2	uc001sfh.3	uc001sfj.3	uc010qoq.1	uc002knk.2	uc002knl.2	uc002knm.2	uc003tqp.2	uc002gsp.2	uc001edi.3	uc001edj.2	uc003flg.2	uc001tye.1	uc002lgx.2	uc002cqj.2	uc001eye.1	uc002dpd.2	uc001jok.3	uc002dod.3	uc011lxi.1	uc002dpc.1	uc002rgw.1
Module 646	uc010bvi.2	uc010bvj.2	uc002dco.2	uc002dan.3	uc002dao.2	uc002dap.2	uc002dal.2	uc002czx.2	uc002dce.2	uc002dbt.2	uc002dbu.2	uc010uza.1	uc002dds.2	uc002dcv.2	uc010uzd.1	uc002dda.3	uc002ddb.3	uc010uzl.1	uc002dde.2	uc002dbw.1	uc002dbf.2	uc002dby.3	uc002dbg.1	uc002dbl.2
Module 647	uc002pft.1	uc002plk.2	uc002pkr.2	uc002pkt.2	uc002ppa.2	uc002ppb.2	uc002ptg.2	uc002njv.3	uc010ebs.2	uc002pln.1	uc002plo.2	uc002pap.1	uc002paq.1	uc002pmp.2	uc002pol.2	uc002pns.2	uc002pqh.2	uc002pqj.2	uc002ppe.2	uc002plr.1	uc002pfz.2	uc002pav.2	uc002paw.2	uc002prg.2
Module 648	uc002nqh.2	uc002nqo.1	uc002nqp.2	uc010xrk.1	uc010ecy.2	uc002nqd.1	uc002npj.2	uc002npk.2	uc002npp.2	uc010ecr.2	uc002nqk.2	uc002npu.2	uc002npw.2	uc002npx.2	uc002npy.2	uc002nqs.1	uc002npr.1	uc002npn.2	uc010ecp.1	uc002npf.2	uc010xrj.1	uc002nrf.2	uc002nrg.2	uc010eda.1
Module 649	uc002muv.2	uc002muw.2	uc002muu.2	uc002mud.2	uc002mvu.2	uc002muk.1	uc002mvn.1	uc002mvs.2	uc002mwb.2	uc002mvq.2	uc010xmt.1	uc002muz.2	uc002mva.2	uc010xmq.1	uc002mvd.2	uc002mve.1	uc002mvw.1	uc002mvy.1	uc002mvz.1	uc010xmw.1	uc002mvf.1	uc002mvg.1	uc002mvr.2	uc010dyw.2
Module 650	uc002mrg.1	uc002mqd.1	uc002msb.2	uc010xma.1	uc002mse.1	uc002mmd.2	uc002mme.2	uc002mmg.2	uc004anh.3	uc002mpl.2	uc002mpm.2	uc002mpn.2	uc002mml.1	uc002mmm.1	uc002mrt.2	uc002mru.2	uc002mrv.1	uc010dyb.2	uc010xlz.1	uc010yjy.1	uc002mmi.1	uc002mmj.1	uc002mqb.2	uc002mrz.1
Module 651	uc001iaj.2	uc001huh.2	uc001hul.2	uc001hwb.2	uc001hwc.2	uc001hvj.1	uc001iar.2	uc001ias.2	uc001iat.2	uc001hyx.2	uc001hww.2	uc001hwx.2	uc001hqb.2	uc001hmh.2	uc001hth.2	uc001htj.2	uc001hwn.2	uc001hwo.2	uc001ibr.2	uc001ibl.2	uc001htk.3	uc001hxb.1	uc001ibn.2	uc001hwl.2
Module 652	uc002boq.3	uc002bor.3	uc002bos.3	uc002bou.2	uc002bjm.2	uc002bpc.2	uc002bpb.3	uc002bmr.2	uc002bjl.1	uc002bqe.3	uc002bqf.3	uc002bva.1	uc002bmj.2	uc002bml.2	uc002bmn.2	uc002bpf.1	uc002bpg.1	uc002boi.2	uc002blb.1	uc010usf.1	uc002bwx.2	uc002bxi.2	uc002bxj.2	uc002bqp.1
Module 653	uc002veu.2	uc002uvi.3	uc010zhb.1	uc002uim.2	uc002uuh.1	uc002uoz.1	uc002uev.3	uc002uex.3	uc001zyb.2	uc001bdv.1	uc002uvs.2	uc002uun.3	uc002upc.2	uc002umn.2	uc002uie.2	uc002uif.2	uc002ufk.2	uc002ufm.2	uc002uyb.3	uc002thu.2	uc002tpr.2	uc002vie.2	uc010fvs.1	uc002ujk.2
Module 654	uc001lss.2	uc001loe.2	uc001lqq.1	uc009ycf.1	uc001lpv.2	uc001lqe.2	uc010qwd.1	uc001lpj.2	uc001lqb.2	uc001lqc.2	uc001lqd.2	uc001lof.2	uc001log.2	uc001loh.2	uc001lpq.1	uc001lps.1	uc001lpt.1	uc009ybw.1	uc001lpe.1	uc001lpf.2	uc001lri.2	uc001lrj.2	uc001lte.2	uc009yby.1
Module 655	uc001cji.1	uc003jhk.3	uc003jny.2	uc003jnz.1	uc003jmq.2	uc003jmr.2	uc001cjl.1	uc003joh.2	uc003jfv.2	uc011cnd.1	uc003joe.2	uc003jof.2	uc002grg.2	uc003jmn.2	uc011cpo.1	uc003joc.2	uc010ivp.2	uc001cjw.2	uc003jnj.3	uc003jnk.2	uc003jnl.1	uc003jnn.3	uc011cpw.1	uc003jod.1
Module 656	uc003kkr.3	uc003kjz.2	uc003kld.2	uc003jvv.1	uc010jbn.2	uc010jap.1	uc003jpx.2	uc003jsm.3	uc010jbd.2	uc011cuf.1	uc010izk.1	uc003koa.1	uc003jrj.3	uc010iwg.2	uc003jqw.3	uc003kjp.2	uc003koi.2	uc003kjq.2	uc003kof.2	uc003kix.2	uc003kmz.2	uc003jpy.3	uc003kjc.2	uc004esa.1
Module 657	uc002szk.2	uc002ten.1	uc003dqu.2	uc002tam.2	uc002svs.2	uc001rlh.2	uc002rbg.2	uc001dbf.2	uc002sbm.3	uc002sbn.3	uc002uuk.2	uc001dbc.1	uc003dvj.2	uc002szv.2	uc002tcn.3	uc010osg.1	uc001csy.2	uc002tao.2	uc001crr.1	uc001crs.1	uc001joq.2	uc010yvn.1	uc001cyg.3	uc001cto.2
Module 658	uc002vbf.1	uc002gqa.3	uc010vwg.1	uc010vwh.1	uc010vwj.1	uc003okp.1	uc003dvh.1	uc002glh.1	uc002taq.3	uc002tar.3	uc003fyr.2	uc002vgf.2	uc003jme.1	uc002jjz.2	uc004erx.1	uc002asd.1	uc003ojn.2	uc003lsi.2	uc002bhr.1	uc002rym.2	uc002qxw.2	uc002qxy.2	uc001cmi.2	uc003jhx.2
Module 659	uc010ohi.1	uc010zrh.1	uc002uno.2	uc001yuu.2	uc010ski.1	uc010skb.1	uc010ytk.1	uc010jaz.1	uc004fog.3	uc010yns.1	uc002uay.2	uc010hxc.2	uc010fch.2	uc010ymj.1	uc010nec.2	uc010ljj.1	uc009xzk.1	uc010fjo.2	uc001ppx.2	uc003nei.2	uc010qzm.1	uc010qsl.1	uc010ypx.1	uc010ium.1
Module 660	uc001wrp.2	uc003cvd.1	uc003qgy.1	uc003dib.3	uc002vcc.2	uc010ziz.1	uc003ygq.3	uc001kdi.1	uc010bxo.1	uc001xvg.1	uc001rwp.1	uc002zvo.2	uc010dpm.1	uc002hdx.3	uc010vqz.1	uc001xmp.2	uc011axw.1	uc002tyl.1	uc010det.1	uc009wxc.2	uc011lvd.1	uc009ygi.2	uc010pzx.1	uc004cas.1
Module 661	uc003ydv.2	uc003ygx.2	uc003ymu.2	uc010mci.1	uc010mcj.1	uc003yoa.2	uc011lhz.1	uc003ygu.3	uc003ydu.2	uc003yhb.2	uc003ygo.1	uc003yia.2	uc004dwd.1	uc003yhz.2	uc003yeu.3	uc003yjs.1	uc003yjt.1	uc001upy.2	uc003yht.1	uc003yip.2	uc003ybt.1	uc003ybu.1	uc003ydt.2	uc003yet.2
Module 662	uc010uuz.1	uc001nue.2	uc010mxl.1	uc002kub.2	uc002cjh.2	uc002cji.3	uc001boc.2	uc002dvm.2	uc002jqp.1	uc001tgs.2	uc004cga.1	uc011mxk.1	uc002mxy.2	uc001odz.2	uc003yzj.2	uc002nlk.2	uc003kwn.2	uc003kwo.2	uc003mgf.2	uc003ekg.2	uc011abp.1	uc010vqi.1	uc002mzm.2	uc002hpx.2
Module 663	uc010hxl.2	uc001lhf.3	uc001lin.2	uc001lir.2	uc001lis.1	uc001lit.1	uc001tde.2	uc001tdf.2	uc010qpj.1	uc001lab.2	uc001tdm.3	uc001tdo.3	uc001lft.2	uc010qtu.1	uc001kwc.2	uc001leh.1	uc001lek.1	uc010qtb.1	uc001lmh.1	uc009ybk.1	uc009ztb.1	uc009xzn.2	uc001lml.1	uc001teb.2
Module 664	uc010dae.2	uc002ifm.1	uc010whb.1	uc001kcf.3	uc002ilm.2	uc002ifn.2	uc002imq.1	uc002ims.2	uc002imv.2	uc002iae.2	uc002ihg.2	uc010cyo.1	uc002igv.1	uc001sje.1	uc002hyx.2	uc010wks.1	uc002ils.1	uc002hyd.3	uc002iaw.2	uc002ifw.1	uc002iaq.2	uc010czt.2	uc002idi.1	uc010czc.2
Module 665	uc010cyu.1	uc010hsw.1	uc003mhz.2	uc003lvr.2	uc003mhr.2	uc003mhs.3	uc003mhv.2	uc010ynx.1	uc011dgb.1	uc003avr.1	uc001wjc.2	uc003emd.1	uc003mkd.1	uc010wix.1	uc001ttj.1	uc003mnp.2	uc002xci.1	uc002djz.1	uc001edd.2	uc001ede.1	uc001ytj.2	uc002zjk.2	uc003emc.1	uc011dmf.1
Module 666	uc001bch.1	uc003ims.2	uc001usa.3	uc003iox.2	uc003ioy.2	uc003ipa.2	uc003ipb.2	uc010iqc.2	uc002ril.2	uc001dmi.2	uc001dmj.2	uc003ksq.2	uc002jnu.3	uc002jnv.3	uc002xnm.1	uc003kpj.2	uc010jbw.1	uc003krd.2	uc001goi.2	uc009wxn.2	uc001fuu.2	uc001sbj.1	uc001sbk.1
Module 667	uc010yar.1	uc004bzm.2	uc001hfo.2	uc010biw.2	uc001dkb.2	uc001dkc.2	uc001neb.2	uc001nec.2	uc002fow.1	uc002jly.2	uc002jma.2	uc001ept.1	uc003tfm.1	uc010cgj.1	uc002kqf.2	uc002kqk.2	uc002kqn.2	uc001btz.1	uc001hpp.2	uc001uux.2	uc011jxk.1	uc001adc.2	uc010ciz.1
Module 668	uc003tfi.1	uc003tfk.1	uc010kxg.1	uc002jhn.2	uc002jho.2	uc010wqp.1	uc002pnu.2	uc010yau.1	uc001crm.2	uc001jar.2	uc009xmh.1	uc001crl.2	uc003gja.2	uc003gjc.2	uc001pwv.2	uc001xhz.2	uc004csu.1	uc004csv.2	uc002ydb.1	uc001hnx.2	uc001hny.3	uc001hnz.2	uc010puw.1
Module 669	uc010two.1	uc003dyw.2	uc003dyx.2	uc003dyy.2	uc003dyz.2	uc010hqd.1	uc010fur.2	uc001uyy.2	uc002ftu.2	uc002ubz.2	uc002woz.2	uc002wpb.2	uc001mwp.2	uc010rfc.1	uc002knn.3	uc010wzl.1	uc002pkh.2	uc002pki.2	uc003qve.2	uc003qvg.2	uc003vsp.2	uc010lmq.2	uc002wpc.2
Module 670	uc002dhq.2	uc002dhr.2	uc010vba.1	uc003xxl.1	uc003xxn.1	uc003xxo.1	uc001bje.1	uc003xwq.1	uc011lex.1	uc003xxi.2	uc003xxj.2	uc010lyw.2	uc003xyp.2	uc011lfd.1	uc003ytk.2	uc003xyn.1	uc011lfb.1	uc003xzm.2	uc003xzn.2	uc011lfh.1	uc011lfi.1	uc003xyo.1	uc003xwn.2
Module 671	uc001jmg.2	uc001tpd.1	uc001tut.1	uc002nkn.2	uc002oij.1	uc002pjc.3	uc010elx.2	uc001xhj.2	uc001xhk.3	uc001jmn.2	uc010qir.1	uc001qnz.1	uc003mmg.3	uc010jlf.2	uc001jmj.3	uc010vff.1	uc001jmt.2	uc009xpl.1	uc009zwh.2	uc001fdh.2	uc001fdi.2	uc001fdj.2	uc001fdk.2
Module 672	uc002dut.2	uc001yeh.3	uc003dlf.2	uc002zom.1	uc001pyy.2	uc010rzw.1	uc010rzx.1	uc001qgx.3	uc001qhu.1	uc001qhw.1	uc001qgw.2	uc009wye.1	uc002ets.2	uc001pza.1	uc002duq.3	uc002dus.3	uc010vec.1	uc010ved.1	uc004eip.2	uc001kvt.2	uc003erf.3	uc003erg.3	uc001pyz.2
Module 673	uc001lel.2	uc001lem.2	uc002owi.2	uc001mys.1	uc010xzr.1	uc004fks.1	uc004fkt.1	uc002pjn.2	uc002nin.2	uc003vmk.2	uc010xka.1	uc002fsp.2	uc002bmg.2	uc002lpm.1	uc002pes.2	uc004fgu.2	uc004fgv.2	uc004fgw.3	uc004fgx.2	uc011myh.1	uc011myj.1	uc011myk.1	uc002peu.1
Module 674	uc001acg.2	uc003uyt.2	uc003uyu.2	uc003uyz.2	uc002flp.3	uc002flr.3	uc010cib.2	uc010vpb.1	uc001bgp.3	uc003srp.3	uc001bny.1	uc001bnz.1	uc009vsw.1	uc001acd.2	uc001ace.2	uc001acf.2	uc002yfg.2	uc011aay.1	uc011aaz.1	uc010nid.2	uc002yfi.1	uc004cbm.2	uc011dlf.1
Module 675	uc001hjh.2	uc001hji.2	uc001hjj.2	uc001koh.1	uc001koi.2	uc003mbu.1	uc003mbv.1	uc003ldb.1	uc002pbw.2	uc002pca.3	uc010ekg.2	uc001xrn.2	uc001xro.2	uc010asi.2	uc002mwr.2	uc002mvb.2	uc002mvc.2	uc001cze.2	uc010qaj.1	uc003dvp.2	uc009zmb.1	uc009zmc.2	uc002pky.3
Module 676	uc003zxb.2	uc003ecq.2	uc001evn.2	uc001evo.1	uc001ruw.1	uc011kuv.1	uc003hsm.1	uc002qgk.2	uc002qgr.2	uc003zjg.3	uc001hef.2	uc002pxf.3	uc002wja.2	uc002wjb.1	uc002pxe.2	uc003qks.3	uc003vhj.1	uc003vhk.1	uc011kmw.1	uc001att.2	uc001vqr.2	uc002mfu.1	uc003hsl.1
Module 677	uc003vsj.2	uc003efk.2	uc010fac.2	uc001uyw.1	uc001uyx.1	uc002ucf.2	uc002yzf.1	uc010gop.1	uc003vvk.1	uc003vvl.1	uc003efq.3	uc003efr.2	uc003eff.3	uc003efj.2	uc003umh.1	uc010lfd.1	uc011khx.1	uc003umf.2	uc003vsi.2	uc003cgj.2	uc002gdn.2	uc003vun.2	uc002xui.2
Module 678	uc001ffh.2	uc010qng.1	uc003chx.2	uc011ayi.1	uc011ayl.1	uc002txi.2	uc010zbx.1	uc003umj.1	uc003ctm.1	uc003ctn.1	uc003ctp.1	uc003ctr.1	uc003cts.1	uc003ctt.2	uc011bbl.1	uc002vqq.1	uc010zmb.1	uc001mbi.2	uc001mbm.1	uc001mbn.2	uc001mbp.2	uc003cxr.2	uc003vuo.2
Module 679	uc001dlj.2	uc002kxx.2	uc002kxy.2	uc010dml.2	uc002svd.2	uc001isk.2	uc004epv.1	uc001its.2	uc001npx.2	uc010sla.1	uc003edl.2	uc003pah.1	uc001mwu.3	uc001ape.2	uc002ude.2	uc001mrb.2	uc001syv.2	uc003xil.2	uc010efu.2	uc001kgw.1	uc001wwk.1	uc003sru.1	uc010yuf.1
Module 680	uc010dqs.2	uc003oek.1	uc010yym.1	uc001wle.3	uc003mby.3	uc002lug.2	uc002tsv.3	uc010lkm.2	uc001fjd.2	uc001fjh.2	uc001rui.1	uc001fjb.2	uc002kls.2	uc010wyv.1	uc001oml.2	uc002pld.2	uc003tlw.2	uc001oku.1	uc001dwz.1	uc010rmi.1	uc010zjz.1	uc011ebb.1	uc001fjg.2
Module 681	uc002qsf.1	uc002pte.2	uc002ppx.1	uc010eux.2	uc002qse.2	uc002qsg.2	uc002pra.2	uc010yap.1	uc002pml.2	uc002qpo.2	uc002qrg.2	uc002qpq.2	uc002qpt.2	uc010euj.2	uc002prn.2	uc002qpv.3	uc010yib.1	uc010eqp.2	uc010ydy.1	uc002qrl.2	uc002qsc.2	uc002ppy.3	uc002qsk.1
Module 682	uc002ndu.2	uc002neo.1	uc002neg.2	uc002neh.1	uc002nei.1	uc002ndx.2	uc002ndt.2	uc002nhc.1	uc002ngh.3	uc002ngi.3	uc010eas.2	uc002nhe.1	uc002nen.1	uc002nfi.2	uc002nfl.1	uc002nfm.1	uc010eak.2	uc002ndn.3	uc002ndo.3	uc002nez.1	uc010eaj.1	uc010xph.1	uc002nes.2
Module 683	uc002meo.1	uc002mch.1	uc002mci.1	uc002mem.1	uc002mcj.2	uc002mct.2	uc002mdq.1	uc002mdr.1	uc002mjm.1	uc002mgk.1	uc002mcv.2	uc002mcw.2	uc002mft.2	uc010xjg.1	uc002meu.2	uc002mhi.1	uc002mhj.1	uc002mhk.1	uc002mfr.2	uc002mfs.2	uc010dux.1	uc002mjt.3	uc010dvi.1
Module 684	uc002idt.2	uc003dzw.1	uc003dzx.2	uc003dzz.2	uc003eab.2	uc003eac.2	uc001del.3	uc011lbp.1	uc002gob.1	uc001daf.3	uc001dah.3	uc001kit.2	uc010poh.1	uc001dbj.2	uc003ffa.3	uc010hvw.2	uc004alc.2	uc004alf.2	uc011lsq.1	uc002gmy.2	uc003htp.1	uc001dbm.2	uc003hto.2
Module 685	uc002aqs.2	uc002afz.2	uc001zwu.2	uc001zww.2	uc002amt.1	uc002amu.1	uc002agg.2	uc002ank.2	uc002anl.2	uc002and.2	uc010bgx.1	uc010use.1	uc002apu.1	uc010bgv.2	uc002anc.1	uc010bhb.2	uc002bev.2	uc002buz.2	uc002bbg.2	uc002bbh.2	uc002bbi.2	uc002qan.3	uc002acs.2
Module 686	uc002jyz.3	uc002jza.2	uc002jzb.2	uc002jzc.2	uc002jzd.2	uc002jze.2	uc002jzf.2	uc002jmi.2	uc002jmj.3	uc002jmk.2	uc002jml.3	uc002jqi.2	uc010wss.1	uc010wst.1	uc002jtx.1	uc002jms.1	uc002jmt.2	uc002jmu.2	uc010wrt.1	uc002jui.1	uc002jul.1	uc010dhg.1	uc002juq.2
Module 687	uc003ian.3	uc010ppm.1	uc001vkc.2	uc001viy.3	uc010tio.1	uc010tip.1	uc010tir.1	uc010tit.1	uc001vmk.2	uc001vmm.2	uc001vmn.2	uc001cie.1	uc001vkd.2	uc001vqv.2	uc010aeu.1	uc001vje.2	uc001vjt.1	uc001vjv.2	uc001vjx.1	uc010thw.1	uc001vgi.2	uc001vki.2	uc001vkj.2
Module 688	uc003xrm.2	uc010vzx.1	uc002guw.2	uc002gsq.1	uc002gsr.1	uc003xry.2	uc002gpc.2	uc003xsa.2	uc003xqx.3	uc011ldm.1	uc011ldo.1	uc002grm.2	uc003xre.3	uc003xrf.3	uc010lyg.2	uc011ldw.1	uc002grz.3	uc002gqi.2	uc010cpi.1	uc002goe.1	uc003xqy.1	uc003xuc.1	uc011ldp.1
Module 689	uc002ege.1	uc002egf.1	uc002emy.2	uc002eeo.2	uc002eep.2	uc002eel.2	uc002efw.2	uc002efx.2	uc002eet.2	uc002efi.1	uc002efj.1	uc002efp.2	uc010vgo.1	uc002eeu.3	uc002efo.1	uc002eoc.1	uc002eod.1	uc010vil.1	uc002efu.2	uc002eed.2	uc002eef.3	uc002efy.2	uc003fcz.1
Module 690	uc011ltd.1	uc011ltu.1	uc010mry.1	uc004anb.2	uc004avh.2	uc004aur.2	uc004art.1	uc004aru.3	uc004asl.1	uc004aoi.3	uc004aok.1	uc004axq.2	uc004arv.2	uc004bhr.2	uc004anp.3	uc004bal.3	uc004bas.2	uc004axn.2	uc004amv.2	uc004awf.2	uc004awn.1	uc004awp.1	uc010msa.1
Module 691	uc003prh.2	uc003pri.2	uc003gsq.1	uc003pqm.2	uc003qdw.1	uc003qaz.3	uc003pwi.1	uc003pwd.1	uc003pyu.2	uc003pyv.2	uc003qho.2	uc003pxh.2	uc003pez.2	uc003pfa.2	uc003qgz.2	uc011edg.1	uc002uor.2	uc010zfp.1	uc003qht.2	uc003qbj.2	uc003pzr.2	uc003qdg.2	uc003pxf.1
Module 692	uc001xkk.2	uc001xkl.2	uc010ttc.1	uc010xad.1	uc001xfq.2	uc001xfr.2	uc001xfs.2	uc001czo.2	uc001xlk.2	uc010tsh.1	uc001xbb.2	uc001xbc.2	uc001xfc.2	uc002rco.2	uc001xgm.2	uc001xgn.2	uc001xgq.2	uc001xgr.2	uc001xgt.2	uc010apy.2	uc010apz.1	uc010tsi.1	uc001xfl.2
Module 693	uc003vwi.2	uc003vsh.2	uc003wco.2	uc003vrk.2	uc003vma.2	uc003vjn.2	uc003vwk.2	uc003vte.3	uc011kpm.1	uc003vvt.2	uc003vsw.2	uc003vsx.2	uc003vmp.2	uc003vvo.2	uc003vmi.2	uc003vol.1	uc010llx.1	uc003vpf.1	uc003vkz.2	uc003vum.1	uc003vlx.1	uc010lla.2	uc003vpe.2
Module 694	uc009yru.1	uc001nrf.3	uc001nrh.2	uc001nvb.2	uc001okt.1	uc001okx.1	uc009yro.1	uc001oix.1	uc001oiy.1	uc010rom.1	uc001nvi.2	uc009yoh.2	uc001nqg.2	uc001nqh.2	uc001nrl.1	uc001nrn.1	uc001nlc.1	uc001nle.1	uc001nux.2	uc001nuk.2	uc001nul.1	uc010rmf.1	uc001nqv.1
Module 695	uc002nfy.2	uc002nfz.2	uc002nga.2	uc002sep.2	uc010fdf.2	uc001dbo.1	uc010opa.1	uc010yjs.1	uc001mwk.1	uc010rfa.1	uc003voz.2	uc001dbs.1	uc001dbt.1	uc001cxd.2	uc001cxe.2	uc001cxg.2	uc001zcq.2	uc001ctx.2	uc001ctz.2	uc001cua.1	uc001mhr.2	uc003wow.2	uc010kxp.2
Module 696	uc001tsq.2	uc009zwc.2	uc001ujy.3	uc001tup.2	uc001tuq.3	uc001ujl.2	uc001ujp.2	uc001ukf.2	uc001twf.1	uc009zwp.1	uc001ukz.1	uc001tkk.1	uc001tvm.2	uc010swy.1	uc001ubi.2	uc001uiz.1	uc001uja.1	uc001tnl.2	uc001tnm.2	uc001tto.2	uc001top.2	uc010sxp.1	uc001uje.2
Module 697	uc001fol.1	uc010pgl.1	uc001evg.2	uc001evi.2	uc001fjp.2	uc001fgc.2	uc001fge.1	uc001fgg.1	uc001fgh.1	uc001fcr.2	uc009wol.1	uc001fxu.2	uc001fnq.2	uc001fhl.3	uc001fjr.2	uc001fjs.2	uc001fjt.2	uc001fju.2	uc001fmw.2	uc001fmx.2	uc001fmy.2	uc010puz.1	uc001fyd.3
Module 698	uc003gad.2	uc001zmc.1	uc002wmf.2	uc002wlk.2	uc002wlo.2	uc002wom.2	uc002won.2	uc002woo.2	uc003njp.2	uc001hsy.2	uc001znn.1	uc010zrd.1	uc002whs.2	uc002aly.2	uc011ali.1	uc011alj.1	uc002wph.1	uc002wpi.1	uc002wfz.1	uc002wga.1	uc010zpv.1	uc002spz.1	uc009wue.2
Module 699	uc010ksy.2	uc010yyd.1	uc003zir.1	uc011leg.1	uc002rqr.2	uc010pon.1	uc003ldl.2	uc010bho.2	uc002ezz.3	uc010qmp.1	uc010wqh.1	uc011czb.1	uc011ddb.1	uc011bij.1	uc010qhf.1	uc010qar.1	uc003gak.3	uc010ggy.2	uc010tqy.1	uc003vhp.2	uc001zqt.2	uc003xva.2	uc003ckn.2
Module 700	uc010vfn.1	uc010vfo.1	uc010vdb.1	uc002dzc.3	uc002dzd.3	uc002eaa.1	uc002eab.2	uc002dou.2	uc002dov.1	uc002doh.2	uc002dow.2	uc002dox.1	uc002dzq.2	uc002ead.1	uc002dze.1	uc002dmm.2	uc002dmo.2	uc002dya.1	uc002dzs.1	uc002eap.2	uc002dyx.2	uc002dyk.3	uc002dyl.1
Module 701	uc002sfp.2	uc010fdj.1	uc010fdk.2	uc010yqm.1	uc004cdz.3	uc004cea.1	uc004ceb.3	uc001mdw.3	uc001mea.3	uc001meb.2	uc009yfg.2	uc002sjq.3	uc010ynh.1	uc011mbn.1	uc002rxo.3	uc003orz.2	uc003ixk.1	uc002rvz.2	uc003bcs.2	uc002xir.1	uc003orv.1	uc003fvq.1	uc002rvr.2
Module 702	uc003tui.2	uc003uij.2	uc010lac.1	uc003tib.2	uc010kye.2	uc010fku.1	uc003cst.2	uc003csw.2	uc003csx.2	uc003csy.1	uc003tnf.3	uc003tnh.2	uc010avv.2	uc010avw.2	uc003tro.2	uc010kuo.1	uc002tjp.2	uc003tbg.1	uc003tbh.1	uc003tbj.2	uc003tcw.2	uc003tuf.2	uc010kzt.1
Module 703	uc003hvz.3	uc010ill.2	uc003zkw.2	uc009vks.2	uc009vkt.1	uc010nyt.1	uc009vkj.2	uc010cdh.2	uc001lqp.1	uc003ckd.3	uc003hie.1	uc001adl.1	uc003zyz.2	uc010mlf.1	uc003ftk.2	uc002ios.2	uc010wlv.1	uc001aqb.3	uc010oaf.1	uc001uil.2	uc001adv.2	uc001adx.2
Module 704	uc010wds.1	uc002hqu.2	uc002hra.2	uc002hik.1	uc002hqi.3	uc010cvn.1	uc002hpy.2	uc002hiy.1	uc002hqs.2	uc010cvp.2	uc002hqr.2	uc002hir.2	uc002hin.1	uc002hrq.1	uc002hrr.1	uc002hci.2	uc002hck.1	uc002hqx.1	uc002hqy.1	uc010cvl.2	uc002hih.3	uc002hil.2
Module 705	uc003yqu.2	uc003xvl.2	uc002lif.2	uc003xxe.2	uc003xxf.2	uc002vgo.2	uc001vko.2	uc001oyw.3	uc003wwd.1	uc011kxv.1	uc003xvm.2	uc004ebi.2	uc003ytq.2	uc001sou.2	uc003xwt.2	uc011liq.1	uc001oyx.2	uc001oxc.2	uc001oxd.2	uc010rrx.1	uc003xyq.2	uc004akc.1
Module 706	uc001mvl.1	uc004eae.2	uc003vrr.2	uc009xwg.2	uc010gas.2	uc001byc.2	uc010vpx.1	uc002arw.2	uc002arx.2	uc002ary.1	uc001xtz.2	uc001xtg.1	uc004agu.2	uc003dqb.2	uc003dqc.2	uc010hoh.2	uc004cfc.1	uc001snl.2	uc003knk.2	uc001yom.3	uc001tpl.1	uc010cjm.1
Module 707	uc003xjk.3	uc003xjl.3	uc003xjm.3	uc003xjn.1	uc003xhy.2	uc003xgu.2	uc003xgw.2	uc003xje.2	uc003xgx.2	uc010lvb.2	uc003xih.1	uc003xig.2	uc011lay.1	uc003xhw.3	uc003xjj.2	uc003xik.2	uc003xjo.1	uc003xhs.2	uc003xhu.2	uc003xhv.2	uc003xii.2	uc003xgt.2
Module 708	uc010qsf.1	uc010qsj.1	uc002orx.2	uc002osb.2	uc003jko.1	uc003jkp.1	uc011coy.1	uc011cpa.1	uc003jhc.1	uc003jhd.1	uc003jhe.1	uc004aag.1	uc001kin.2	uc001kio.2	uc001kip.3	uc009xue.2	uc003lsk.3	uc011dcj.1	uc001mfj.3	uc010rbe.1	uc003epy.2	uc001mle.2
Module 709	uc010nag.1	uc011mcz.1	uc002xbd.2	uc003cpz.1	uc002xhc.2	uc002swx.2	uc001nsa.2	uc010mep.2	uc001jzj.2	uc002xev.2	uc002xew.2	uc002xex.2	uc002xey.2	uc010zvo.1	uc001brw.2	uc001brx.2	uc009vtr.2	uc002svm.3	uc002svq.2	uc002svr.2	uc010rzi.1	uc010rzj.1
Module 710	uc001zlh.3	uc010ucn.1	uc001nln.3	uc001nlo.3	uc001nlu.3	uc001nlv.3	uc001nns.2	uc003djj.2	uc001glz.2	uc003gvc.2	uc003gve.2	uc009zou.2	uc010sqq.1	uc002srn.2	uc003yuk.2	uc003yum.2	uc003dts.2	uc002srj.2	uc003lzv.2	uc010jjf.1	uc011den.1	uc001zlf.1
Module 711	uc003biy.2	uc003bna.3	uc003bke.2	uc003bkf.2	uc003bkg.2	uc003blp.2	uc003blq.3	uc003blr.3	uc003blv.2	uc003blw.3	uc003blx.3	uc003bjb.2	uc011arj.1	uc003bkt.1	uc003blz.3	uc003bjy.2	uc011arr.1	uc003bjq.1	uc003bjs.1	uc003bju.1	uc003bhi.2	uc003bka.1
Module 712	uc003aoq.2	uc003aor.2	uc003aos.2	uc003aot.2	uc003aoe.2	uc001zuc.2	uc010uek.1	uc003kwz.1	uc010jds.1	uc003zje.2	uc001dmx.2	uc001dmy.1	uc001dmz.1	uc001dnb.2	uc003xnm.2	uc001ori.2	uc003kxa.2	uc010jdt.1	uc009wcy.1	uc002eux.1	uc011dqj.1	uc001zvv.2
Module 713	uc003ntl.2	uc003nol.2	uc011dmd.1	uc003nth.2	uc003nsx.2	uc003nsy.2	uc003nqg.2	uc011dmg.1	uc011dmh.1	uc003nno.3	uc010jrl.2	uc011dlx.1	uc003nod.2	uc003oce.2	uc003ocf.2	uc011dqh.1	uc003sga.2	uc003ocg.2	uc011dqi.1	uc003ocb.1	uc003occ.2	uc003odx.1
Module 714	uc001jwf.2	uc002rri.2	uc003ecf.2	uc003ecg.2	uc003ech.2	uc003eci.2	uc001shq.2	uc010spv.1	uc011bjg.1	uc003edr.2	uc003eyp.2	uc009xzf.1	uc001iqk.2	uc003eyi.2	uc002rrt.2	uc010fam.1	uc003eck.1	uc003tuw.2	uc010kzy.2	uc001cuk.2	uc003gzr.2	uc003gzs.2
Module 715	uc003uts.2	uc003tio.1	uc003tiq.1	uc003trl.1	uc001inr.2	uc010oov.1	uc003tre.1	uc011edm.1	uc002sso.1	uc002ssp.1	uc002ckj.2	uc010brh.2	uc002shs.2	uc003fed.1	uc002arn.1	uc003tru.2	uc003trx.2	uc011kcv.1	uc011kcw.1	uc011kcy.1	uc011kcz.1	uc001bbh.2
Module 716	uc002osa.2	uc002otf.1	uc002osu.1	uc002osx.1	uc002otd.3	uc002ote.3	uc002osj.1	uc002ota.1	uc002otb.1	uc002ots.1	uc002otl.3	uc002otm.3	uc002otn.3	uc002otg.2	uc010xwi.1	uc010xwj.1	uc002oth.1	uc002oti.2	uc002ozv.2	uc002ozw.1	uc002osz.1	uc002osm.3
Module 717	uc003vot.2	uc002pks.2	uc002pph.2	uc003eev.3	uc002veg.1	uc002veh.1	uc002qlj.3	uc003kmy.3	uc003kmv.1	uc002tpz.2	uc002idz.2	uc002iea.2	uc002ieb.2	uc010fmh.2	uc002lbz.2	uc010eut.1	uc010yhd.1	uc002qlm.2	uc002qlp.2	uc002qqx.1	uc002qqy.1	uc003kmo.1
Module 718	uc002qsd.3	uc002pql.3	uc002pqm.3	uc010vol.1	uc002pcn.2	uc002psg.2	uc002psh.2	uc002qlc.2	uc002ppw.1	uc002pqe.1	uc002pcb.2	uc002pjr.2	uc002pjs.2	uc002psv.2	uc002pqo.2	uc002pqq.1	uc002pix.1	uc002piy.1	uc002qok.1	uc002pcg.2	uc002pci.2	uc002qpl.2
Module 719	uc002naw.1	uc002nav.2	uc010dzy.2	uc002nar.2	uc002nas.2	uc002nat.3	uc010xlt.1	uc002mob.2	uc010xki.1	uc002mqx.2	uc002mqy.2	uc002mra.2	uc002mrb.2	uc002mrc.2	uc002nba.3	uc002nbb.3	uc002nbc.2	uc002mll.2	uc002mlm.2	uc002mlo.2	uc010dwp.2	uc010dwq.2
Module 720	uc003une.3	uc002uvk.3	uc003dhw.2	uc001ufy.1	uc009wjg.2	uc002enw.2	uc001pbs.2	uc010ikb.2	uc003hml.1	uc003hmo.1	uc003hmq.2	uc003cka.2	uc010szt.1	uc003gbc.1	uc010rnn.1	uc001bnv.1	uc001bnw.1	uc001bnx.2	uc003hio.1	uc003gfh.2	uc003hnp.2	uc003hnr.2
Module 721	uc004bxg.2	uc004bxh.2	uc004bxk.3	uc004bwr.2	uc004bxc.2	uc004bsx.1	uc004bxa.2	uc010jaj.1	uc004cbe.1	uc004bxm.1	uc004bxn.1	uc004btb.2	uc004but.2	uc004bqu.2	uc010mxj.2	uc004cdj.2	uc011mdb.1	uc004byl.2	uc004bym.2	uc004byk.1	uc004cay.2	uc004caz.2
Module 722	uc003mur.3	uc003mtq.2	uc003oit.2	uc003oiu.2	uc003oiv.2	uc003oiz.2	uc003ojd.2	uc001cne.2	uc001ooe.2	uc003mtx.3	uc003vsz.3	uc003nzx.2	uc003nzz.2	uc003mvj.3	uc011dhs.1	uc003muf.2	uc001gdn.3	uc001gdp.2	uc003mts.1	uc003mtt.1	uc003mtv.2	uc003oje.1
Module 723	uc001gog.2	uc002ull.2	uc001gql.2	uc002unp.2	uc003cau.2	uc002kqc.2	uc002ulc.1	uc002ukw.2	uc002ukx.2	uc002ulg.3	uc002ulh.3	uc010fra.2	uc002ume.2	uc002umf.2	uc002umg.2	uc002srh.3	uc002uni.3	uc001gmd.2	uc010pnd.1	uc001gqt.3	uc001gqu.3	uc002umb.1
Module 724	uc003uau.2	uc003uay.2	uc003vvd.3	uc003vvf.3	uc011agx.1	uc003wkx.2	uc003wky.2	uc003wkz.2	uc003wla.2	uc010ljc.2	uc010ljg.2	uc001hgz.2	uc011kqr.1	uc003tte.2	uc003ttn.2	uc003tta.2	uc003ttz.2	uc003tsz.2	uc003vcr.1	uc003vmn.2	uc003vwb.1	uc011kdo.1
Module 725	uc003wdz.1	uc003wek.2	uc003wel.2	uc003wem.2	uc003tyc.2	uc003vrw.2	uc003vrx.2	uc010lpc.2	uc011ece.1	uc003vvm.2	uc010lng.2	uc011kqy.1	uc011kth.1	uc011ecd.1	uc003wef.2	uc003wec.1	uc003udk.3	uc003twj.2	uc003twk.2	uc003vqr.1	uc003wed.2	uc011keu.1
Module 726	uc001jcm.3	uc001kwf.3	uc001kwi.2	uc001jks.3	uc001jhs.3	uc001jcu.2	uc001kto.2	uc001jnh.3	uc001jkb.2	uc001jgl.2	uc001jgo.2	uc009xnz.2	uc001jcj.1	uc001jck.1	uc001jis.3	uc001kwq.2	uc001job.2	uc001jrm.2	uc001kxo.1	uc001kvz.2	uc001jcf.2	uc009xop.2
Module 727	uc003zuu.2	uc003zuv.2	uc011lox.1	uc011loy.1	uc003zsm.3	uc003zze.2	uc003zxv.2	uc003zuw.1	uc003zux.1	uc010mly.1	uc003zve.2	uc003zzt.1	uc003zzu.1	uc003zyh.2	uc003zyi.2	uc003zre.1	uc003zrf.1	uc003zud.2	uc003zwi.2	uc004aaf.2	uc010mlx.2	uc003zrd.2
Module 728	uc002uqt.2	uc002ujz.3	uc002uka.3	uc002ukb.1	uc002uvm.2	uc003jqx.2	uc003jqy.2	uc002uul.2	uc002ufo.2	uc010fsn.2	uc002uwx.3	uc002uwl.2	uc002uwm.2	uc002uwn.2	uc002upf.2	uc002uih.2	uc002uii.2	uc002uik.2	uc002ubu.2	uc001fvw.2	uc002uza.1	uc002upo.2
Module 729	uc011ccz.1	uc001ufq.1	uc004eet.2	uc004esv.2	uc001rld.2	uc003kcl.2	uc003hrw.1	uc009wad.2	uc003hql.1	uc003hnx.3	uc003ezh.2	uc011eeo.1	uc003ytr.2	uc001dmn.2	uc003kna.3	uc011moq.1	uc001dhw.2	uc003hpd.2	uc003hpe.1	uc004etx.2	uc001dnw.2	uc001dhq.2
Module 730	uc002loz.2	uc002lpa.2	uc002lpc.2	uc002lpd.2	uc002mal.2	uc002lzc.1	uc002lsl.1	uc002lsn.2	uc002lso.2	uc010xhl.1	uc002mba.2	uc002mbf.2	uc010dtk.2	uc002mao.2	uc002map.2	uc002maq.1	uc002lpr.2	uc002lpu.1	uc010dss.2	uc002maj.2	uc002mbi.2	uc002max.2
Module 731	uc002luy.2	uc002lva.2	uc002lyh.2	uc002lqr.1	uc002lul.3	uc002lvb.3	uc002lxt.2	uc002lxd.2	uc002luc.2	uc002lvy.2	uc002ltk.2	uc002ltl.1	uc010dsn.2	uc002lok.1	uc002lus.2	uc002lxi.2	uc002lzg.2	uc010xhq.1	uc002lua.3	uc002luj.2	uc002lrl.1	uc010xhe.1
Module 732	uc002wiq.1	uc002wis.2	uc002wit.2	uc003dzq.2	uc001lnj.1	uc003xhd.3	uc010yur.1	uc003pcb.3	uc003efc.1	uc002mox.1	uc001lng.2	uc002mvm.2	uc003edt.2	uc003pwl.2	uc002ssd.2	uc002yfw.2	uc002edh.1	uc002edi.1	uc010lup.1	uc002gau.1	uc002gav.1	uc010pzr.1
Module 733	uc003gnn.1	uc001sen.2	uc001ser.2	uc001seq.2	uc004ewi.2	uc003gkd.3	uc003yke.2	uc003bnl.1	uc003bno.1	uc001lpn.1	uc001lpp.1	uc010lra.2	uc001bjq.2	uc009vrj.2	uc010oen.1	uc011kyc.1	uc011kyf.1	uc001afr.2	uc001afs.2	uc002foq.3	uc004aef.2
Module 734	uc002gwo.2	uc002gwa.1	uc001kbn.3	uc001kbo.3	uc009xsp.2	uc001jzi.2	uc001jzk.2	uc001jzl.3	uc001kbj.3	uc010qlu.1	uc001jzn.2	uc001jzo.2	uc001jzs.2	uc001jzt.2	uc002xmy.2	uc002xmz.2	uc003hwr.2	uc002gwm.3	uc002gwn.2	uc001kas.1	uc001kat.2
Module 735	uc001feg.2	uc001feh.2	uc002snp.3	uc001mvj.1	uc002bdb.1	uc002bdc.1	uc010ums.1	uc010gsb.2	uc001xcs.2	uc011dca.1	uc004bgc.1	uc011lwv.1	uc002dvk.1	uc010leu.1	uc003gyu.2	uc011dzo.1	uc001imf.2	uc001img.2	uc001gil.2	uc010wlb.1	uc001bhm.2
Module 736	uc009xxz.2	uc004dwu.1	uc004dwv.1	uc003ugc.2	uc002psy.2	uc010ysi.1	uc002ayr.1	uc011kut.1	uc002soj.3	uc002sok.1	uc003vqw.3	uc003vqx.3	uc002xkg.2	uc010ggi.2	uc001cbl.1	uc001cbm.1	uc009vvf.1	uc009vvg.1	uc002psw.1	uc002psx.1	uc001cyd.2
Module 737	uc002rxq.3	uc002rlv.2	uc001guh.2	uc003cnb.3	uc003cne.3	uc001dmp.2	uc001dmq.2	uc002ixo.1	uc011mbw.1	uc002iku.2	uc003gvi.3	uc002dto.2	uc010vdu.1	uc003nbz.3	uc011bah.1	uc002blc.1	uc003htd.3	uc001ece.2	uc001dwi.2	uc002cum.3	uc010bti.2
Module 738	uc001dqj.3	uc001dqk.2	uc001qez.2	uc009zcq.1	uc001pkk.2	uc003fpi.2	uc011brt.1	uc003jft.3	uc001dsf.2	uc001dsg.2	uc002var.1	uc001tul.2	uc001tun.1	uc001tuo.3	uc010syp.1	uc010syr.1	uc001bsd.2	uc001bse.2	uc009wcm.2	uc003urj.2	uc010fuc.1
Module 739	uc001lcg.2	uc010fgc.1	uc010ysl.1	uc003ihr.1	uc003dlj.1	uc003dln.2	uc011bkt.1	uc002qya.2	uc002qyb.2	uc002qyc.2	uc011kix.1	uc002jrv.1	uc002axt.2	uc001xgz.1	uc010bpd.2	uc010bpe.2	uc010olf.1	uc003xkv.1	uc010lwc.1	uc002tva.1	uc002fhw.2
Module 740	uc001qxf.2	uc001gar.2	uc001gat.3	uc009wuh.2	uc004fmk.1	uc002wxh.2	uc002wxi.2	uc002fjh.2	uc002ebq.2	uc002qfm.1	uc001fsz.1	uc004fmp.1	uc003wwz.2	uc003wxb.2	uc002oir.2	uc001xen.1	uc003gtl.2	uc003ins.2	uc002bjp.2	uc010qgn.1	uc003hlg.2
Module 741	uc002vud.3	uc002xha.2	uc010tct.1	uc003lcv.2	uc001vrg.2	uc003eie.3	uc011aus.1	uc010cpl.1	uc010cpm.1	uc003gbg.1	uc002wau.1	uc001nzx.2	uc002umd.2	uc003fbl.3	uc001rew.2	uc003qqa.2	uc011efk.1	uc010ipa.2	uc010ylo.1	uc003gff.2	uc004ebn.2
Module 742	uc001ffj.2	uc002dsr.2	uc001wic.1	uc010muk.2	uc011dgp.1	uc001pfq.1	uc010giz.1	uc001tbp.2	uc001cla.2	uc003nhh.2	uc003nxi.1	uc002vct.2	uc001hyn.2	uc010xro.1	uc010pee.1	uc003odh.2	uc011aoa.1	uc010lmc.1	uc001cvt.2	uc003tjb.1	uc010ysu.1
Module 743	uc002qnj.2	uc002qpn.2	uc002qop.1	uc002qqu.2	uc002qob.2	uc010ygw.1	uc002qpf.2	uc002qqs.1	uc002qnl.3	uc002qnh.2	uc002qpk.2	uc002qoi.1	uc002qol.2	uc002qon.2	uc002qpd.2	uc002qpw.3	uc002qnd.2	uc002qoq.2	uc010ygy.1	uc002qoy.2	uc002qnf.2
Module 744	uc001qjm.2	uc001qjn.2	uc001rbx.2	uc001qsr.2	uc001qja.2	uc001qjb.2	uc001qje.2	uc001qtu.2	uc001qie.1	uc001qif.1	uc001qsv.2	uc010sgc.1	uc001qnr.2	uc001qns.2	uc001qis.1	uc009zff.2	uc001qio.3	uc001qip.3	uc001qir.3	uc001qqb.2	uc009zdo.1
Module 745	uc001wgm.2	uc002nep.1	uc002neq.2	uc002ner.2	uc001war.1	uc010xpe.1	uc001whp.2	uc001whr.2	uc001whv.2	uc001whd.2	uc001whe.2	uc001wgn.2	uc001rre.1	uc001whl.1	uc001whm.1	uc010tnh.1	uc010tlt.1	uc001whg.2	uc001whh.2	uc001whf.1	uc001wao.2
Module 746	uc002mmf.2	uc004dwa.1	uc010dxy.1	uc001gep.2	uc002mqz.2	uc002mqc.2	uc002mtf.1	uc002mkw.2	uc002mkf.2	uc002msy.1	uc002msr.2	uc002mss.2	uc002msp.1	uc010dyj.2	uc002mkn.1	uc002msk.2	uc002msu.2	uc002msw.2	uc002msm.2	uc002msl.3	uc002mtb.2
Module 747	uc002mpz.2	uc002mqa.2	uc010dxn.2	uc002mne.2	uc002mnf.2	uc002mng.2	uc002mnh.2	uc010xlc.1	uc010xld.1	uc002mpo.2	uc002mnl.2	uc002mqe.2	uc002mqf.3	uc002mqh.3	uc002mqj.3	uc010dxo.2	uc010dxp.2	uc010dxq.2	uc010dxr.2	uc010dxs.2	uc010dxt.1
Module 748	uc002mfa.2	uc002mfb.2	uc002mfc.2	uc002mdc.2	uc002mfn.2	uc002mfp.2	uc010duw.2	uc002meq.2	uc002mer.3	uc002mcx.2	uc002mek.2	uc002mdw.2	uc002mdy.2	uc002mdz.2	uc002mev.2	uc002mex.1	uc010xjd.1	uc002mix.1	uc010xjr.1	uc002mfv.1	uc002mds.3
Module 749	uc003tmo.2	uc003tmp.2	uc003tjo.3	uc003tjp.3	uc011kbs.1	uc003tle.2	uc003tlf.2	uc003tlg.2	uc003tkz.2	uc003tln.2	uc003tke.3	uc003tkf.3	uc010kya.2	uc003tjt.2	uc003tjw.1	uc003tmv.2	uc003tmw.2	uc003tiw.2	uc003tkm.2	uc003tlq.2	uc003tlr.2
Module 750	uc001hrr.2	uc001hrs.2	uc001hum.2	uc001hrx.2	uc001htl.3	uc001hzj.2	uc001hoy.2	uc001hqa.2	uc001hqc.2	uc001hqx.3	uc001hol.2	uc001iao.2	uc009xeo.1	uc009xep.1	uc001hpq.2	uc001htb.2	uc001iew.1	uc001hrf.2	uc001hss.2	uc001iex.2	uc009xgt.1
Module 751	uc010cly.2	uc010vtm.1	uc002gis.2	uc002glg.1	uc010vux.1	uc002ggt.1	uc002gky.2	uc002gdj.2	uc010clq.2	uc010vtf.1	uc002gfp.2	uc002gkg.3	uc002gkj.3	uc002gkk.2	uc002gii.1	uc002gij.2	uc010cne.1	uc010vug.1	uc010cnt.1	uc002gfq.2	uc002gdy.1
Module 752	uc010vut.1	uc002gfm.3	uc002gfn.3	uc002fwa.2	uc002fxl.3	uc002fxm.3	uc010cko.2	uc002gff.2	uc002gak.2	uc002gli.2	uc002glj.2	uc002fzr.2	uc002fzv.2	uc002fzp.1	uc002gad.2	uc002fwc.2	uc002fwe.1	uc002ghj.2	uc002ghk.2	uc002ghl.2	uc002fyz.2
Module 753	uc002gby.1	uc002gcc.1	uc002ghp.1	uc009xrx.2	uc002gft.2	uc010vtv.1	uc002fwn.3	uc002fyp.2	uc002gcd.2	uc010vsa.1	uc002gbo.1	uc002ftx.2	uc002fzz.2	uc002gaa.2	uc002fzb.2	uc002fzs.2	uc002fzy.2	uc002gbq.2	uc002fzo.1	uc002fwf.1	uc002fwg.1
Module 754	uc001dqn.3	uc010ovw.1	uc001ecj.1	uc001dqf.2	uc001dpu.2	uc001dpw.2	uc010otl.1	uc001dxz.2	uc010osk.1	uc001dni.2	uc001dnm.2	uc009wdj.2	uc001dvn.3	uc001dto.2	uc001dkj.2	uc001dvy.2	uc001dpn.2	uc001dpp.2	uc001dwn.2	uc001dhu.2	uc001dlh.2
Module 755	uc001bwo.1	uc001bwp.1	uc001bwq.1	uc009vud.1	uc001dor.2	uc001bvu.1	uc010ohm.1	uc010ohn.1	uc001bvr.2	uc001bvs.2	uc001bwm.3	uc010oho.1	uc010ohp.1	uc001dot.2	uc001bwa.1	uc001bwc.2	uc001bvy.1	uc001bvm.2	uc001bvn.2	uc001bvp.2	uc001bvq.2
Module 756	uc004dan.2	uc004dap.2	uc004afj.3	uc001cqk.3	uc010omj.1	uc001cov.2	uc001cow.2	uc001cpa.2	uc001cqc.2	uc001cqf.3	uc009vxn.2	uc010ovj.1	uc001wus.2	uc001ckc.2	uc003bhr.2	uc001cna.1	uc001cnb.1	uc001cnc.1	uc010oli.1	uc010olj.1	uc004acl.2
Module 757	uc011lmu.1	uc003zmx.3	uc003zmy.2	uc010mio.2	uc002xgc.2	uc004aal.2	uc011lmz.1	uc003zoe.2	uc003zld.2	uc003zle.2	uc003zlf.2	uc011lmo.1	uc003zlv.3	uc003zlw.3	uc003zly.2	uc003zlz.3	uc010mhd.2	uc003zij.1	uc003zlt.2	uc003zpx.2	uc004aas.1
Module 758	uc003iqa.2	uc003iec.3	uc001dem.3	uc010ovc.1	uc003ita.3	uc003itb.2	uc003itc.2	uc011ckc.1	uc001cmg.3	uc001cpo.1	uc003iwq.2	uc003iwr.1	uc003ink.1	uc003iut.2	uc001ctt.2	uc001cpl.2	uc003itd.2	uc001crc.1	uc010omn.1	uc010omo.1	uc001cvs.2
Module 759	uc002xai.2	uc010get.2	uc002wzt.2	uc002xfp.2	uc002xfq.2	uc002xfr.2	uc002xfs.2	uc002xft.2	uc002wzj.1	uc004cqm.2	uc002wyz.2	uc002xaa.2	uc002xam.2	uc002xan.2	uc003txh.3	uc002xab.2	uc003hau.2	uc002wxk.2	uc010zts.1	uc003hax.2	uc002wzx.2
Module 760	uc003dwk.3	uc011cym.1	uc004aux.1	uc001ujm.2	uc004bcr.2	uc011lwc.1	uc002qbp.2	uc003mbt.2	uc004bef.2	uc003qnt.2	uc009xxa.2	uc010qqj.1	uc011lwg.1	uc003mba.2	uc004aqk.1	uc003vqa.2	uc004bxv.2	uc004bxw.2	uc004bxx.2	uc004bxy.1	uc004bxz.1
Module 761	uc003wij.3	uc003wik.3	uc003wim.3	uc010lpw.1	uc003wgp.2	uc003wgr.2	uc011kvy.1	uc003woa.1	uc003woc.1	uc003wod.1	uc003wix.1	uc003wiz.1	uc003wmw.3	uc003wgn.3	uc010lqu.1	uc003wmy.2	uc003wlp.2	uc003wlq.1	uc003wmq.2	uc010lqs.2	uc003woe.3
Module 762	uc001tsg.2	uc001tsi.2	uc001tsj.2	uc001tsn.3	uc001tzt.2	uc001ugy.2	uc001txo.2	uc001tyy.1	uc001ttm.2	uc001tlp.2	uc001tmp.2	uc001ttx.2	uc001typ.3	uc001tmz.1	uc001uew.2	uc001twz.2	uc001tpn.2	uc001tia.1	uc001ufz.2	uc001uga.2	uc001ugb.2
Module 763	uc001tlf.1	uc010swt.1	uc001tvz.1	uc009zwm.1	uc001tqc.1	uc001tmi.3	uc001twg.1	uc001tqh.2	uc001tqi.2	uc001uas.2	uc001uat.2	uc010szx.1	uc001tta.2	uc001twd.2	uc009zwn.2	uc001ufp.2	uc009zya.2	uc001ttp.2	uc001tyz.2	uc010sxi.1	uc001twr.2
Module 764	uc001pmd.2	uc002vbh.1	uc001ntm.1	uc001ntn.1	uc001mfw.2	uc003cki.2	uc003ccr.2	uc001mgs.3	uc003dcs.2	uc003bxm.2	uc003bxn.2	uc004boy.1	uc004cdf.1	uc001lrq.1	uc001mmp.2	uc001pun.2	uc002nrn.2	uc003cjq.2	uc003cjr.2	uc001srn.1	uc003vrg.1
Module 765	uc002xul.3	uc002xum.3	uc002xuo.2	uc001ttl.1	uc001gji.2	uc001gjj.2	uc003mnh.1	uc001rxr.2	uc001smb.2	uc001smc.2	uc003kps.2	uc003okq.1	uc003okr.1	uc003oks.1	uc004fko.2	uc003hyz.2	uc010jum.1	uc003khu.2	uc003iby.2	uc003etw.2	uc010hun.2
Module 766	uc002luo.1	uc010xgk.1	uc010xgo.1	uc002lqq.1	uc002lqs.1	uc002lyb.2	uc002lqd.1	uc002lut.1	uc002lrz.2	uc010dsi.2	uc002lsg.2	uc002lxo.2	uc002lxp.2	uc010xhh.1	uc002lyj.1	uc002lpt.2	uc010xgs.1	uc002lvr.2	uc002lvs.2	uc002lwk.2	uc002lzi.2
Module 767	uc001lor.3	uc001los.1	uc001lou.3	uc001lov.3	uc010qvu.1	uc001avv.3	uc010mxz.2	uc009wlu.2	uc002etj.1	uc010exe.2	uc001azm.3	uc001azp.3	uc003cxg.2	uc011bcs.1	uc002hri.2	uc003ajk.1	uc003ajp.1	uc011alh.1	uc003gcm.1	uc011jzd.1	uc001nqw.1
Module 768	uc002zes.1	uc002yzt.2	uc002zjl.2	uc002zjr.2	uc002zjs.2	uc002zio.1	uc002ziq.1	uc003dcg.1	uc002zem.2	uc002zen.2	uc002zha.2	uc002zhd.2	uc011afq.1	uc010gpl.1	uc011aez.1	uc002yux.1	uc002ywa.2	uc002zdc.1	uc010gpi.1	uc009ygg.2	uc002zcj.1
Module 769	uc009vxw.2	uc002sxt.1	uc001wkj.2	uc001wkp.1	uc010aks.2	uc001acn.2	uc001afh.2	uc010okr.1	uc010oks.1	uc010okt.1	uc009vmy.1	uc001cmx.3	uc001cwi.1	uc001xbw.1	uc001alr.1	uc001ctg.1	uc003nag.1	uc010onq.1	uc009vkn.1	uc001cub.2	uc003nak.1
Module 770	uc009xre.2	uc002fgb.1	uc002uxu.1	uc010ihm.1	uc003dsp.2	uc002vbw.1	uc010qac.1	uc001ifz.2	uc002vxg.2	uc003vuz.1	uc003emh.1	uc009wab.1	uc003epe.1	uc001dvw.3	uc010ouz.1	uc009wbt.1	uc002tax.1	uc011kri.1	uc001lei.1	uc001cza.2	uc001dfr.2
Module 771	uc002zms.1	uc011dko.1	uc002iym.3	uc001bfr.2	uc002dpq.1	uc011mry.1	uc010lsy.2	uc010mzg.2	uc003kgb.2	uc010buj.2	uc010xix.1	uc011lft.1	uc001tcy.1	uc011cmm.1	uc001pxp.2	uc002wtw.1	uc010mkz.2	uc010pej.1	uc002nos.1	uc003laf.1
Module 772	uc001mik.1	uc001mil.1	uc001mim.1	uc001jel.2	uc002ihv.2	uc004coi.2	uc002amr.2	uc010uim.1	uc003wdi.1	uc011ktj.1	uc004ays.2	uc010ugd.1	uc001sno.2	uc010srk.1	uc001sgg.2	uc002tjf.2	uc001gsb.2	uc010xxb.1	uc001xmi.2	uc011ktp.1
Module 773	uc003vif.1	uc003vig.1	uc003vih.2	uc010lkf.1	uc003vid.2	uc002zmj.1	uc002rmv.2	uc002rpd.2	uc003ihn.1	uc001vbp.1	uc002rne.2	uc002hjy.1	uc002hka.2	uc003qjr.3	uc002wkw.2	uc002wkx.2	uc002wky.2	uc010vvl.1	uc003hna.2	uc004eef.2
Module 774	uc001iaa.2	uc001iab.1	uc002uzo.2	uc003hpk.2	uc003ceb.2	uc003hph.2	uc004eou.3	uc004eov.2	uc003cfl.3	uc003cfm.2	uc002ylp.1	uc001www.2	uc003vhf.2	uc001azb.1	uc001khh.2	uc003evt.3	uc010huy.2	uc010huz.2	uc010hva.2	uc003evb.2
Module 775	uc002hyh.2	uc010wfx.1	uc003ltl.1	uc001bap.2	uc001fex.2	uc002iay.2	uc002baw.2	uc001nmh.3	uc001nrg.2	uc003vnz.3	uc003voa.3	uc001enr.2	uc009wiu.1	uc001zrt.2	uc001lgf.1	uc002mpe.3	uc003gpr.1	uc004bvn.3	uc001laf.3	uc010qrs.1
Module 776	uc002dqb.1	uc010byg.1	uc001qjo.2	uc001frr.2	uc002pwa.2	uc003vwv.1	uc002pxq.2	uc001npi.2	uc001icr.2	uc002mkd.2	uc001vyl.1	uc001apo.2	uc003dek.1	uc003del.2	uc010quy.1	uc004dwh.2	uc004dwi.2	uc004dwj.2	uc004dwl.2	uc002zlz.1
Module 777	uc003cpp.3	uc003wzy.1	uc001bom.2	uc002pxt.1	uc003mfa.2	uc010rxl.1	uc002unu.2	uc002unv.2	uc011afl.1	uc001alw.1	uc003kfo.2	uc001gqj.3	uc002roi.2	uc001gpq.1	uc002anv.2	uc002wfg.2	uc001qbn.2	uc004bjz.2	uc004bka.2	uc002gpy.2
Module 778	uc002qwf.2	uc002qwg.2	uc002qxp.3	uc002qzo.1	uc002rce.2	uc002rbi.2	uc010yjl.1	uc002rdm.2	uc002rdn.2	uc002raq.2	uc002rau.2	uc002rcx.3	uc002qxt.2	uc002qvz.2	uc002qzz.2	uc002qxj.2	uc002qxm.1	uc002qzw.2	uc002qzx.2	uc002rpx.1
Module 779	uc010uyb.1	uc003gfq.2	uc003gfs.2	uc001jcp.3	uc003xku.3	uc001qmo.2	uc002ocz.1	uc010eeq.1	uc003xuh.2	uc010yra.1	uc001quf.3	uc011lbv.1	uc003pvj.2	uc001jfb.2	uc003hct.2	uc001tco.2	uc001rer.2	uc003vct.2	uc002con.2	uc001pnm.1
Module 780	uc003phy.1	uc003phz.2	uc003pib.1	uc010jek.2	uc001jch.2	uc003ffk.2	uc003ffl.2	uc003ffn.3	uc011bpi.1	uc001wru.2	uc001wrv.2	uc001rys.1	uc001ryv.3	uc001rfv.2	uc001rfw.2	uc002cur.2	uc003ktp.1	uc003ktq.1	uc003kts.1	uc003ktt.1
Module 781	uc010rtd.1	uc001iyc.2	uc001iyd.2	uc001ebx.2	uc001ebs.2	uc001edf.1	uc001edn.2	uc001edo.1	uc001edp.2	uc009wgp.1	uc001edq.2	uc001ecy.2	uc002ogw.1	uc002mti.2	uc002mtg.1	uc002mth.2	uc010dyo.1	uc002mtd.2	uc002mmb.1	uc001ecw.1
Module 782	uc002qos.1	uc002qpg.2	uc002qph.2	uc010euf.2	uc002qai.2	uc002qrp.1	uc002qbc.1	uc002qqq.2	uc002qog.2	uc002qpc.2	uc010yhg.1	uc002qqf.1	uc002qqj.1	uc002qql.2	uc010ydr.1	uc010ydx.1	uc002qqa.2	uc010ygt.1	uc002qqo.2	uc002qqh.1
Module 783	uc002nqi.2	uc010ecx.2	uc002nql.2	uc002nqm.2	uc010ecv.2	uc002nqw.3	uc002npq.1	uc002npl.2	uc002npo.3	uc002nps.3	uc002npt.3	uc002npg.3	uc002non.2	uc002nqt.2	uc002npz.2	uc002nqb.2	uc002nqc.2	uc002nrb.1	uc002nrc.1	uc010xri.1
Module 784	uc002mmn.1	uc010xkp.1	uc002mlj.2	uc002mlk.2	uc002mku.2	uc002mkv.2	uc002mkx.2	uc002mlq.2	uc010dws.2	uc010dwg.1	uc010xkh.1	uc002mlg.2	uc010dwk.1	uc010dwl.1	uc010dwm.1	uc010xkn.1	uc002mlu.2	uc002mly.2	uc002mlc.1	uc010xko.1
Module 785	uc001gdh.1	uc010pky.1	uc004evb.1	uc004evc.1	uc010nrd.1	uc001gby.2	uc001uss.2	uc002rax.2	uc002ved.2	uc002ijv.3	uc001gbv.2	uc010pkr.1	uc001djj.2	uc001uvw.2	uc001etg.2	uc001eth.2	uc009wlk.2	uc002ntq.2	uc001tfk.2	uc002nts.1
Module 786	uc001hur.2	uc001htw.2	uc001hzh.2	uc009xgq.2	uc001hup.3	uc002sax.3	uc001hpf.3	uc001hpg.2	uc001hph.2	uc001hpj.1	uc001hnj.2	uc001hwz.1	uc002sgj.3	uc001huw.2	uc001huf.3	uc001hug.3	uc001icj.1	uc001icf.2	uc001icd.1	uc009xgu.2
Module 787	uc002aut.3	uc002azg.2	uc010bkh.2	uc002azq.3	uc002azr.3	uc002ayf.1	uc002arf.2	uc002ays.2	uc010bka.2	uc010bkb.1	uc002ayn.2	uc002ayo.2	uc002azc.1	uc002avn.3	uc010ukx.1	uc002bal.2	uc002aza.1	uc002azb.1	uc002awa.1	uc002awb.1
Module 788	uc002jqe.2	uc002jmv.1	uc002jmw.1	uc002jjm.3	uc002jjg.2	uc002jji.3	uc002jjj.3	uc002jnx.3	uc002jpl.2	uc002jso.2	uc002jnn.3	uc002jng.1	uc010wta.1	uc010wtb.1	uc002jpe.2	uc010wsg.1	uc002jnw.3	uc002jqk.1	uc002jof.1	uc002jps.2
Module 789	uc002kah.1	uc002kai.1	uc002kaj.1	uc002kak.1	uc002kal.1	uc010wun.1	uc002jym.1	uc002kdm.1	uc002kev.3	uc002kew.2	uc002jog.1	uc002joh.2	uc002joi.2	uc010dgg.1	uc002kch.1	uc010wvc.1	uc002kft.2	uc002kfx.1	uc002kfq.2	uc002kfr.2
Module 790	uc010tjo.1	uc010tjj.1	uc001vrd.2	uc010agu.2	uc010tjy.1	uc001vpw.2	uc001vrf.2	uc001vrh.2	uc001vri.2	uc001vmz.2	uc010tjw.1	uc001vnd.2	uc001vnn.1	uc001voj.1	uc001vtu.3	uc001vpi.3	uc001vse.1	uc001vmt.2	uc001vup.2	uc001vuv.2
Module 791	uc002bui.3	uc010bom.2	uc003xun.2	uc011leh.1	uc001tjf.2	uc001tjk.2	uc009zud.2	uc002wyd.2	uc010gee.2	uc010geg.2	uc010geh.2	uc003xuw.2	uc001fpy.3	uc009wsd.2	uc010phr.1	uc010yjf.1	uc010aga.2	uc001enm.1	uc001enn.3	uc010oys.1
Module 792	uc002ehl.2	uc002ehm.2	uc002eiy.2	uc002elf.1	uc002ejd.2	uc002enb.1	uc002ell.1	uc002elm.1	uc002enx.2	uc010vik.1	uc002elq.2	uc010vhk.1	uc002eof.1	uc002eml.1	uc002eja.2	uc002eka.2	uc002ejb.2	uc002elt.1	uc002enr.2	uc002ens.2
Module 793	uc002flv.2	uc002flw.2	uc002ete.1	uc002fje.2	uc002fjg.1	uc010vom.1	uc002fly.3	uc002fge.2	uc002esg.2	uc009zwk.1	uc002fjx.2	uc002flg.1	uc002flk.2	uc002fnm.1	uc002fnn.1	uc002esj.2	uc002fmc.2	uc002fmd.3	uc002fmf.2	uc002fmg.2
Module 794	uc004aje.1	uc004ajf.1	uc004ahh.2	uc004ajr.3	uc004ajs.3	uc004aju.2	uc004ajv.3	uc004ajx.3	uc004ahj.3	uc004ahr.2	uc011lry.1	uc004ahb.1	uc011lru.1	uc011lrv.1	uc004aos.2	uc010mqe.2	uc004aiv.2	uc004aiw.2	uc004aix.2	uc004aiy.2
Module 795	uc002hyg.2	uc002hyi.2	uc002ihc.2	uc002hyk.1	uc002hyl.1	uc002idu.1	uc010wig.1	uc002hyo.2	uc002ihn.2	uc002hua.3	uc002huc.2	uc002hyr.2	uc002ihz.2	uc002ibr.2	uc002hzk.1	uc002hzl.1	uc002hzm.1	uc002hzn.1	uc002ian.2	uc002hug.1
Module 796	uc002syb.2	uc002sqc.2	uc002siz.2	uc002sxm.2	uc002sgq.3	uc002sqy.3	uc002sqz.3	uc002sra.3	uc002srb.3	uc002srd.2	uc002sre.3	uc010ytd.1	uc002sox.3	uc010fgw.2	uc002srg.3	uc002sqw.2	uc010ytc.1	uc002srr.2	uc002ste.2	uc002sqg.2
Module 797	uc001tpz.2	uc009zvm.1	uc001ubo.2	uc001ubp.2	uc001tlk.2	uc001tsd.3	uc001udg.1	uc001udj.1	uc001tlx.2	uc001tlz.2	uc001ufe.2	uc001tln.2	uc001trk.3	uc010syb.1	uc001tko.1	uc001tku.2	uc010swm.1	uc010swo.1	uc010swq.1	uc001toa.1
Module 798	uc010hkk.1	uc003crk.2	uc003cqo.2	uc003cwg.3	uc003cte.1	uc003cea.2	uc003ckc.2	uc003coi.2	uc003dep.2	uc003byn.2	uc003dbc.2	uc003daj.1	uc003clh.2	uc011bet.1	uc011bei.1	uc003clk.1	uc003cnz.2	uc003czy.1	uc003czz.1	uc003cch.2
Module 799	uc011bjb.1	uc009xvk.2	uc010jbj.2	uc003mcu.3	uc010qer.1	uc003mhp.2	uc011kpp.1	uc001llq.2	uc011anr.1	uc001eva.2	uc003jqz.1	uc003jrd.1	uc001kzj.3	uc010qrf.1	uc002bkz.2	uc002bla.2	uc010hes.2	uc011jzx.1	uc010qrg.1	uc010mdn.2
Module 800	uc003zfb.3	uc003zel.1	uc003zck.1	uc011lld.1	uc003ypn.2	uc003yyq.1	uc003zbg.2	uc011lla.1	uc003zbd.3	uc011lkz.1	uc003zar.3	uc003zat.1	uc011lkv.1	uc003yzd.2	uc003zeh.2	uc003zej.2	uc003zek.3	uc003yvk.1	uc003zde.1	uc010meg.2
[truncated: 98 more columns]

## Sheet: M5. SAMBA
Module 1	uc010bvi.2	uc001tfz.2	uc001mxf.2	uc002vty.2	uc010hnv.2	uc002kwz.3	uc003qgw.1	uc003kbp.1	uc001xcm.2	uc010sfz.1	uc003dnl.2	uc003mct.3	uc010hia.1	uc010ovn.1	uc002ywk.2	uc003ssw.3	uc011dcs.1	uc010mlh.2	uc003cix.1	uc010gvd.1	uc003fsk.2	uc003osn.1	uc003pvu.2	uc003cwf.1	uc002sww.2	uc011afv.1	uc010uvl.1	uc001iqv.2	uc001syg.1	uc002lpm.1	uc001sdi.3	uc001sge.2	uc001exj.2	uc001dmn.2	uc010vld.1	uc003zah.2	uc001xge.2	uc001hed.2	uc003qat.2	uc002eae.1	uc003bzr.1	uc003etq.2	uc010xdo.1	uc001xzn.2	uc010cpq.1	uc010kib.1	uc003avf.1	uc010czs.2	uc003owg.2
Module 2	uc002zgr.2	uc010cph.1	uc002eqq.2	uc003qon.3	uc010kio.2	uc003pfn.2	uc003gce.2	uc010mlh.2	uc003drz.1	uc003dsa.1	uc002enk.2	uc002ggl.2	uc001fyg.2	uc001wax.2	uc002vqg.3	uc002oln.3	uc003lry.2	uc010xez.1	uc002hyj.3	uc002znv.1	uc001ovp.3	uc010lgc.2
Module 3	uc010bvi.2	uc001rfh.2	uc001gmj.3	uc004bis.3	uc001mxf.2	uc009wdq.1	uc002vty.2	uc001vfw.2	uc001hqs.2	uc001rmm.1	uc003gni.1	uc003mct.3	uc010hia.1	uc010ovn.1	uc001ydw.2	uc003kio.1	uc002wuk.2	uc001usb.3	uc001wzd.2	uc010mlh.2	uc010gvd.1	uc009vqd.2	uc001bis.2	uc001vnf.1	uc010eiv.2	uc002sri.3	uc010trt.1	uc001arb.2	uc003cwf.1	uc011kjx.1	uc003qto.2	uc003agu.3	uc003wxv.2	uc003cka.2	uc011bpx.1	uc003bzi.2	uc001sye.1	uc003gak.3	uc001dmn.2	uc003zac.1	uc003zah.2	uc001jue.2	uc001xnt.1	uc001hed.2	uc003jhi.2	uc002afu.2	uc003dqb.2	uc010ptr.1	uc002eae.1
Module 4	uc001duu.2	uc001duy.2	uc001ldh.3	uc002yab.2	uc001dwq.2	uc001eba.2	uc011lhd.1	uc010yxt.1	uc003yne.2	uc003zag.1	uc010jnz.2
Module 5	uc009vue.2	uc003dzj.1	uc002jlg.2	uc001pss.1	uc001mwc.3	uc003zxb.2	uc001fwf.3	uc010gqu.1	uc001gzn.2	uc001qtz.1	uc001qxf.2	uc003dti.1	uc002vak.1	uc001evq.1	uc010rlh.1	uc002mfe.2	uc001eak.1	uc001hey.2	uc001gaz.1	uc011kuv.1	uc002bnd.2	uc010jrq.2	uc001prw.2	uc002doq.1	uc001iiz.1	uc003jjs.2	uc002dyi.3	uc002asc.2	uc003uag.2	uc002qgk.2	uc002qgl.2	uc002qfb.2	uc010ert.2	uc003bbf.2	uc003wwz.2	uc003tmh.2	uc002qdc.2	uc001otr.2	uc003zjg.3	uc001eds.2	uc001qsb.2	uc010ync.1	uc001bms.1	uc002wfg.2	uc001fwq.2	uc010fvp.1	uc011dqf.1	uc003vhj.1	uc002bjp.2
Module 6	uc010bvi.2	uc001psk.2	uc003tfh.3	uc001tfz.2	uc001mxf.2	uc001mkr.2	uc002vty.2	uc004edt.2	uc001tsu.1	uc001uaa.1	uc003uhe.3	uc001gti.3	uc001qcg.3	uc003vwv.1	uc001qxf.2	uc001rld.2	uc003ssw.3	uc001wzd.2	uc011dcs.1	uc011dqp.1	uc010gvd.1	uc001vnf.1	uc003yma.2	uc011bov.1	uc003wwz.2	uc003bsb.2	uc001hyi.3	uc003bzi.2	uc001mfi.2	uc003gak.3	uc002lii.3	uc001dmn.2	uc001djl.2	uc001xnt.1	uc001swb.3	uc009xyz.1	uc001zke.3	uc001bms.1	uc003umf.2	uc001ggk.2	uc002tex.2	uc002wfg.2	uc002rwo.3	uc004bjz.2	uc001giw.2	uc011ahc.1	uc004dwl.2	uc003dhn.2
Module 7	uc001yrs.2	uc001yrz.1	uc001ysb.1	uc001yse.2	uc001ysf.2	uc001ysi.1	uc001ysz.2	uc002sti.1	uc002stl.2	uc002zws.2	uc010fhm.2	uc010gtu.1	uc010ytr.1	uc011aiw.1
Module 8	uc010ksy.2	uc011acg.1	uc002ggs.2	uc009vmk.1	uc002sok.1	uc001aez.2	uc002kbl.1	uc003knz.2	uc001bhk.2	uc003axi.2	uc003uhy.1	uc003frn.2
Module 9	uc001fvc.2	uc010zsp.1	uc003zup.1	uc001rqt.2	uc001rqu.2	uc002ydm.2	uc003vpx.2	uc003vpq.2	uc003gdu.2	uc004exe.1	uc004cyy.2	uc001lva.3	uc002aos.2	uc009ydf.2	uc002yek.2	uc002lpp.2	uc010dfm.2	uc003meq.2	uc001vma.2	uc002axm.2	uc003mvg.2	uc002oaw.2	uc001ssk.2	uc011lud.1
Module 10	uc003hfn.3	uc001yrs.2	uc001yrz.1	uc001ysb.1	uc001yse.2	uc001ysz.2	uc002sti.1	uc002stl.2	uc002zws.2	uc010fhm.2	uc010gtu.1	uc010ytr.1	uc011aiw.1
Module 11	uc004dbp.3	uc003esx.1	uc003eev.3	uc002qyb.2	uc002qyc.2	uc003vpx.2	uc002axt.2	uc003esw.2	uc003wuc.2	uc004emf.1	uc004boo.1	uc009yww.1	uc001dzs.2	uc010hnk.1	uc002poa.2	uc010prv.1	uc003xkv.1	uc010lwc.1
Module 12	uc010gih.1	uc011mrv.1	uc009wev.2	uc002ryh.2	uc011eap.1	uc010edx.2	uc010ivu.1	uc001pfq.1	uc010vlo.1	uc003pff.3	uc003eok.2	uc010gas.2	uc003sjq.1	uc001tbp.2	uc001mjv.2	uc001zut.1	uc003cbl.3	uc010ghp.2	uc003jfr.2	uc003eyt.2	uc002jlt.1	uc010ikc.2	uc002vjo.1	uc003eie.3	uc004fdk.2	uc011lzu.1	uc009zge.1	uc001phj.1	uc004blw.2	uc001rof.3	uc004bmn.1	uc010pos.1	uc011cgt.1	uc002uoo.2	uc010kad.2	uc003nbz.3	uc002xns.2	uc010cjl.1	uc001uvj.2	uc003iye.2	uc003ukc.2	uc010myl.2	uc010tog.1	uc010var.1	uc011ebb.1	uc010qzm.1	uc011bfz.1	uc003hwq.2	uc011lqh.1
Module 13	uc001psk.2	uc010ocs.1	uc003uqb.2	uc003uqc.2	uc001mre.1	uc001ryg.2	uc004ehg.2	uc001lar.1	uc009xyc.1	uc010kvr.1	uc010cuj.2	uc003dzj.1	uc001qod.2	uc001pss.1	uc010gqu.1	uc001qtz.1	uc010lnq.1	uc004cpn.2	uc002vak.1	uc004edb.2	uc002mfe.2	uc001eak.1	uc010tvr.1	uc003omb.2	uc002flq.3	uc001gaz.1	uc001qle.2	uc004dnf.3	uc001dnd.2	uc010wem.1	uc003obi.2	uc001qpc.1	uc010iol.2	uc002ury.3	uc002dyj.3	uc002qfb.2	uc002teg.2	uc010gjy.1	uc003kkv.2	uc002eju.1	uc003tmh.2	uc001gqj.3	uc002egm.1	uc002qcz.2	uc001ouz.2	uc003bep.2	uc003yvt.2	uc001qsb.2	uc001gkf.2
Module 14	uc001lbr.1	uc003qof.2	uc009wdq.1	uc001qqf.1	uc001acu.2	uc003dnl.2	uc001rmm.1	uc010hia.1	uc010lnj.2	uc010dml.2	uc002hsm.2	uc003qee.3	uc001ztl.2	uc001wzd.2	uc001pro.1	uc003jmt.2	uc002ulb.1	uc004epv.1	uc001jvj.2	uc010unn.1	uc001rws.1	uc001dse.2	uc003iom.1	uc002htt.2	uc010mhz.2	uc002usr.2	uc010ndh.2	uc010qeq.1	uc003yba.2	uc001dmn.2	uc003htv.3	uc010kso.2	uc010dfm.2	uc001gli.1	uc002gvy.1	uc001uvw.2	uc001yxh.1	uc004ddy.1	uc004dtq.2	uc010uyk.1	uc003ptv.1	uc003xli.2	uc010eft.1
Module 15	uc004dbp.3	uc003esx.1	uc003eev.3	uc001rqu.2	uc002qya.2	uc002qyc.2	uc003esw.2	uc003wub.1	uc003wuc.2	uc011kxc.1	uc003hcb.2	uc004boo.1	uc001eoo.1	uc001dzs.2	uc001haq.2	uc010ybh.1	uc003xkv.1	uc010lwc.1
Module 16	uc002gju.2	uc010owv.1	uc002nhl.1	uc010atq.1	uc002xrh.1	uc002otw.2	uc003vwv.1	uc001qxf.2	uc001cqm.3	uc001nzr.1	uc011moz.1	uc004dwd.1	uc002suj.2	uc001ydc.3	uc010auy.2	uc010rxt.1	uc001zpd.2
Module 17	uc010ksy.2	uc011acg.1	uc010zyg.1	uc009vmk.1	uc002kbl.1	uc011lhd.1	uc010ymj.1	uc011brk.1	uc009zox.2	uc010lle.2	uc003hrd.2
[truncated: 19 more columns]

## Sheet: M6. NMF (Best rank)
Module1	uc001duy.2	uc001duu.2	uc001duv.2	uc004apv.1	uc004bmn.1	uc003ozs.2	uc009wex.1	uc002gyh.1	uc001dwr.2	uc004eyz.2	uc001dwq.2	uc004eju.2	uc001gad.2	uc009wey.2	uc002zav.2
Module2	uc004fmk.1	uc003xdz.2	uc009wuk.2	uc003kkv.2	uc002qfb.2	uc001eds.2	uc002pwo.2	uc001qsb.2	uc011kmw.1	uc002mfe.2	uc002vam.2	uc010gqu.1	uc002gek.2	uc001vyl.1	uc002qgj.2	uc002doq.1	uc001frt.2	uc001xzv.3	uc001psk.2	uc010poo.1	uc001fwf.3	uc002pwp.2	uc003jlt.2	uc002qdc.2	uc002oir.2	uc010rxw.1	uc001gus.1	uc004ddr.2	uc001suw.2	uc011blg.1	uc003tfh.3	uc011kck.1	uc001bom.2	uc010los.2	uc002qdd.2	uc002qcz.2	uc003jjs.2	uc002gbh.2	uc002elx.3	uc003wbg.3	uc001quo.1	uc009wlh.1	uc001qtz.1	uc001gba.1	uc003tox.3	uc002xfv.2	uc011kes.1	uc003qrz.2	uc001fru.2
Module3	uc002stl.2	uc001yuj.1	uc001ysb.1	uc001ysf.2	uc010fhm.2	uc001yse.2	uc001ysz.2	uc002stj.1	uc010ytr.1	uc002sti.1	uc011aiw.1	uc002zws.2	uc010gtu.1	uc001yrz.1	uc003lei.2	uc003msz.3	uc001haa.2	uc002stn.1	uc002orv.2	uc001ysi.1	uc002oru.2	uc010pjn.1	uc001fwq.2	uc001ffo.2	uc001plg.3	uc001yst.2	uc002fww.2	uc003mtb.3	uc001fws.2	uc003cpn.3	uc003bbf.2	uc001yrs.2	uc001dzv.1	uc003gol.1	uc003omq.1
Module4	uc002ydm.2	uc002oaw.2	uc011aar.1	uc003xah.2	uc003suz.2	uc003fet.1	uc002yek.2	uc010xrl.1	uc010ebt.1	uc010ehb.1	uc001fvc.2	uc002ooi.1	uc003xtf.2	uc003meq.2	uc001hpt.1
Module5	uc002pbx.3	uc010ekc.1	uc002pca.3	uc010ekg.2	uc002pbw.2	uc001rzs.2	uc009zmb.1	uc004baf.1	uc010qaj.1	uc001hjj.2	uc001hji.2	uc001rzt.2	uc003xcm.1	uc003ywn.1	uc001xrn.2	uc009zmc.2	uc004bai.2	uc003ldb.1	uc010zcf.1	uc003hhm.3	uc001hjh.2	uc010wft.1	uc003mbv.1	uc003svj.3	uc001xro.2	uc002olh.1	uc010asi.2	uc001ihb.2	uc002tyx.3	uc001mae.1	uc002hlf.2	uc001jmi.2	uc001hdq.2
Module6	uc003icp.3	uc011aeu.1	uc001gqn.2	uc010hkz.2	uc003dlr.2	uc009wev.2	uc003brl.2	uc001pln.3	uc011klt.1	uc002vkv.1	uc010tfk.1	uc002jkm.3	uc002xyv.2	uc002syo.2	uc001czs.1	uc001dgg.2	uc001dkt.2	uc010ivu.1	uc010vok.1	uc001npv.2	uc004blw.2	uc003xqo.2	uc002gdt.2	uc002bgb.2	uc010unr.1	uc004cbo.2	uc003jmk.2	uc002fhl.3	uc003zum.2	uc002vjl.1	uc001auh.2	uc001qrt.3	uc004brn.1	uc003zug.1	uc009vwo.2	uc001dwp.3	uc002qkt.1	uc011ldk.1	uc002cjg.2	uc003jjt.1	uc004box.2	uc003jex.3	uc002hjv.1	uc002rhg.2	uc001uft.3	uc002vpn.1	uc010owb.1	uc002mrs.2	uc003ksv.2
Module7	uc010vxh.1	uc002mrn.2	uc011lks.1	uc002nts.1	uc011mbn.1	uc002grn.1	uc001pnz.2	uc010ceu.2	uc009wmi.2	uc010wse.1	uc010lpk.2	uc003dmw.2	uc003ord.2	uc001rvr.1	uc010btw.2	uc003tyo.1	uc001txz.2	uc003ocz.1	uc002zcs.1	uc003vva.2	uc002ule.2	uc003qeg.1	uc010dgi.1	uc002gck.2
Module8	uc002fsi.1	uc003fra.2	uc003hus.3	uc003ycd.2	uc010mtz.2	uc003dtg.1	uc003kii.3	uc003dti.1	uc001ljk.2	uc003jdl.2	uc003uxu.1	uc003uxt.2	uc001tjo.2	uc002lhj.3	uc002uqk.2	uc004axu.2	uc003uxs.2	uc004cfe.2	uc011ava.1	uc003vtd.2	uc003kij.3	uc002uqj.1	uc002kor.3	uc010dub.1	uc002iqm.2	uc010qul.1	uc010jcp.2	uc001zwx.1	uc002tzg.2	uc010voh.1	uc001ljj.1	uc001zxn.2	uc001rvz.2	uc009wuy.2	uc001axo.2	uc003dzh.1	uc010mty.2	uc003zvn.2	uc004bjn.2	uc003mjw.2	uc001uth.3	uc003lkt.1	uc002ehz.3	uc003mjv.3	uc003fem.3	uc003tzn.2	uc003dqn.2	uc002xut.2
Module9	uc009ydf.2	uc001lvg.2	uc001lvh.2	uc001lvf.2	uc001lvl.1	uc009yde.2	uc001lvj.1	uc001lvk.1	uc002fns.3	uc003wia.1	uc003whz.1
Module10	uc002xyo.2	uc002xyp.2	uc002vgx.2	uc001kgj.2	uc001kgi.2	uc003umj.1	uc001bon.1	uc003awn.2	uc001bop.1	uc010orp.1	uc003hjm.2	uc003umk.1	uc002yzi.2	uc010oro.1	uc001tzk.1	uc001tui.1	uc001boo.1	uc001acj.3	uc003tdi.2	uc001kgf.2	uc001tuj.2	uc010xve.1	uc002hhz.2	uc010jns.1	uc002qyp.1	uc009xts.2
Module11	uc002lfu.1	uc010htl.2	uc001phl.2	uc003eni.3	uc003ftu.2	uc001uwo.3	uc003kui.3	uc001paw.2	uc002zxy.2	uc002zxx.2	uc010tew.1	uc003eow.2	uc001phi.2	uc010tvr.1	uc010asx.2	uc001uwr.2	uc010tvq.1	uc002zxz.2	uc010tet.1	uc001uwq.2	uc001duk.2	uc003jia.1	uc001jrg.2	uc001gfp.2	uc001evp.1	uc002vnm.2	uc010rte.1	uc003ipf.1	uc001ghe.2	uc010fpd.2	uc002mmq.1	uc003jdp.3	uc002uje.2	uc001ghm.2	uc010pkq.1	uc003xbb.2	uc010lza.1	uc010gwz.2	uc010frx.2	uc001evq.1	uc003kio.1	uc001haq.2	uc001dhn.2
Module12	uc003xpb.2	uc002vjo.1	uc010wvg.1	uc001ssk.2	uc003wmb.2	uc002jlt.1	uc001jjr.2	uc002gvy.1	uc002srz.2	uc001opf.2	uc010dfm.2	uc010bft.2	uc001ndn.3	uc001cyf.1
Module13	uc001dzs.2	uc002alj.2	uc004asa.2	uc010wcr.1	uc004dbp.3	uc002udu.1	uc001dyn.2	uc002xmn.2	uc002xmp.2	uc010inb.2	uc002jhp.2	uc001dfw.2	uc003zvo.2	uc003pye.2	uc002ddy.2	uc002jhw.1	uc003qei.3	uc003ewm.2	uc002qnw.2	uc002hku.2	uc001uit.3	uc001pop.2	uc004asg.2	uc002isv.3	uc004emf.1	uc001gzn.2	uc003xkv.1	uc003ipp.3	uc010znm.1	uc011cds.1	uc001rmm.1	uc010ybh.1	uc003wuc.2	uc003jmh.2	uc003han.3	uc001lcg.2	uc003qej.2	uc003qbn.2	uc003egt.2	uc002upz.2	uc001xgl.2	uc011kxc.1	uc003cok.3
Module14	uc004dpj.2	uc004fev.3	uc002jkn.2	uc004fbd.1	uc002ooh.1	uc002oby.2	uc002iom.2	uc003mvg.2	uc010zdf.1	uc010efu.2	uc001wjv.2	uc001ash.3	uc010kda.1	uc002qyj.2	uc002loo.2	uc002num.2	uc010xxy.1	uc001kmw.2	uc002ihh.2	uc003okf.1	uc001kym.2	uc001ssx.2	uc010jxm.1
Module15	uc001jfb.2	uc010fyb.1	uc010ggi.2	uc010uwh.1	uc002sxf.3	uc010uyb.1	uc002sws.3	uc002vsv.2	uc003jhv.2	uc002edi.1	uc003mdf.1	uc002rrz.2	uc001glf.2	uc003fel.2	uc001abu.1
Module16	uc003frn.2	uc004fak.2	uc003kls.1	uc003itu.2	uc004crc.3	uc001ffg.2	uc011ckh.1	uc003itt.2	uc003iqv.1	uc010ysg.1	uc001knw.2
Module17	uc011aim.1	uc010tyt.1	uc003cpq.2	uc003hfn.3	uc001bcz.2	uc001fwe.1	uc003hjh.1	uc003cpm.3	uc003hkr.2	uc003non.2	uc002iym.3	uc001phk.2
Module18	uc001saz.2	uc002qcq.1	uc001jem.2	uc003exd.1	uc002mns.1	uc002ayr.1	uc010mds.2	uc002xuq.1	uc001jeo.1	uc001ohl.2	uc002hwy.2	uc010qfs.1
Module19	uc002dlm.1	uc001wku.3	uc001ezp.2	uc001hpo.2	uc001phg.1	uc001lai.3	uc001puh.2	uc001lsz.2	uc003yxf.1	uc002dln.2	uc001krp.1	uc003eko.2	uc003syt.2	uc002vsq.2	uc009zge.1	uc001sen.2	uc001dqp.2	uc002sng.2	uc001tmk.1	uc002inx.2	uc003jdz.1	uc003fov.2
Module20	uc002xzt.2	uc003uxx.3	uc002ukf.1	uc002uhn.2	uc003heo.2	uc002aos.2	uc001rqu.2	uc010mrh.2	uc003yal.2	uc001rqt.2	uc004epx.2	uc003mcm.1	uc003ymn.2	uc002ioa.2	uc010mqg.2	uc001xlt.1	uc002sih.1
Module21	uc003vpq.2	uc002xns.2	uc003vpx.2	uc001yhs.3	uc001ijs.2	uc010naa.1	uc011ksq.1	uc001nqy.2	uc003paz.2	uc002rfz.1	uc001vma.2	uc010zsp.1	uc003lcn.2	uc001nqz.2	uc001kor.3	uc001yid.1	uc003wak.2	uc002bna.2	uc001yif.1	uc002hbc.2	uc003epv.1	uc003vqg.2
Module22	uc001gkz.2	uc001gla.1	uc004eut.1	uc001lci.2	uc002wmg.2	uc003zri.3	uc001jal.2	uc002yas.2	uc001krn.3	uc003car.3	uc002eiu.3	uc001jak.1	uc001tsa.1	uc010qps.1	uc001uhf.1	uc002ydf.2	uc002aee.2	uc010qez.1	uc004exe.1	uc003qdf.2	uc001gda.2	uc004exd.1	uc001uwv.2	uc004dmz.1
Module23	uc001dul.2	uc001tbk.2	uc001qgq.2	uc003inv.1	uc004asd.3	uc003thr.2	uc001vpb.2	uc002ucd.2	uc002ali.2	uc002vfe.2	uc001kil.2	uc001zhe.1	uc003pwm.2	uc003qwt.2	uc010rcb.1	uc001tbm.2	uc004ase.1	uc002nke.2	uc002mxr.2	uc001vpc.3	uc002wto.1	uc003lmm.2	uc011lty.1	uc002peb.2	uc010bib.2	uc003thp.1	uc001xzg.2	uc001dse.2	uc003dth.1	uc010xxv.1	uc010fvc.1	uc002vfi.2	uc002vwl.2	uc002ari.2	uc003gmx.2	uc002vez.2	uc002yuk.3	uc001qgp.2	uc003lay.2	uc002vff.2	uc010zjp.1	uc011jxq.1	uc003jio.2	uc001jbf.2	uc009yxd.2	uc003tfo.3	uc003kik.3	uc001khe.1	uc004dda.1
[truncated: 34 more columns]

## Sheet: M7. NMF (Integrated)
Module1	uc002ier.1	uc002ieq.2	uc001rek.2	uc010rxa.1	uc003ape.2	uc002vgx.2	uc002oir.2	uc003aoq.2	uc009yhj.2	uc010lfb.1	uc001mnz.3	uc011kmw.1	uc001nnd.3	uc002sql.3	uc010wem.1	uc001eds.2	uc011map.1	uc003qdn.2	uc010rxb.1	uc001jzo.2	uc003ysr.2	uc002dag.2	uc001vyl.1	uc001hez.2	uc003jlt.2	uc010mxq.1	uc003fid.2	uc004fmk.1	uc003ewz.2	uc002mfe.2	uc003raj.3	uc010rxc.1	uc001qsb.2	uc002qfb.2	uc003nsv.2	uc003fie.2	uc010juj.2	uc001ehc.2	uc010iol.2	uc003iit.2	uc010lhn.1	uc003fpi.2	uc010dkt.2	uc003nmo.2	uc003nyi.2	uc002pwo.2	uc004bto.1	uc003noo.2	uc003ltd.2
Module2	uc009vmk.1	uc002kbl.1	uc001bgo.2	uc003hrd.2	uc010ilk.2	uc011lzu.1	uc001tbp.2	uc011kxz.1	uc011bfz.1	uc011mmg.1	uc010idw.1	uc011acg.1	uc002bav.2	uc004dky.1	uc011cqi.1	uc011dmk.1	uc010szv.1	uc010rfi.1	uc010tds.1	uc010qzm.1	uc010jco.1	uc010woh.1	uc010hcl.2	uc011bom.1	uc010rdc.1	uc004bnr.2	uc010woj.1	uc011lgl.1	uc001ybc.3	uc011lqh.1	uc001ttb.2	uc010xli.1	uc010dbt.1	uc002kkq.2	uc003fsp.1	uc001rto.2	uc002sja.2	uc011ldx.1	uc001vjd.2	uc009vsn.1	uc009yoa.1	uc011lhg.1	uc010qsu.1	uc011dji.1	uc001vmr.2	uc002rtv.2	uc009zog.2	uc003vfk.1	uc011cqz.1
Module3	uc003nsk.1	uc001ltb.2	uc011mdp.1	uc010naz.2	uc010nad.2	uc009xyc.1	uc001lau.1	uc001lar.1	uc001lav.2	uc010aal.2	uc004cge.1	uc004cgd.1	uc003nsh.2	uc003yxa.2	uc003xfz.1	uc010tdl.1	uc001duv.2	uc001duu.2	uc001goh.1	uc001duy.2	uc002xuq.1	uc001pwy.2	uc010vbq.1	uc001lsw.2	uc010ypf.1	uc001lww.3	uc002rzn.2	uc001wdx.3	uc001jsp.2	uc001ydm.2	uc001hed.2	uc001llz.1	uc003brc.2	uc009ycr.1	uc002ojg.2	uc010dkh.2	uc004ess.3	uc010fca.1	uc002wym.1	uc003ozs.2	uc001uzg.2	uc010dwj.2	uc009wpw.2	uc004ayo.3	uc003sut.2	uc009vte.2	uc002pvd.1	uc001upp.2
Module4	uc003icp.3	uc011klt.1	uc001ody.2	uc010dkx.1	uc003kbn.1	uc011lge.1	uc002zcs.1	uc002wjy.3	uc010hkz.2	uc003brl.2	uc003ipk.3	uc002syo.2	uc002jkm.3	uc004ebn.2	uc011aeu.1	uc002auj.2	uc011mbn.1	uc011lks.1	uc003ocz.1	uc002ydt.1	uc010ltk.2	uc002fhl.3	uc010ain.2	uc002vwx.2	uc003dlr.2	uc001gqn.2	uc001dgg.2	uc003oab.1	uc010zhc.1	uc002emi.2	uc010pqq.1	uc003xgs.2	uc009wmi.2	uc001odz.2	uc003vva.2	uc003gql.1	uc001itf.2	uc001pnz.2	uc001oth.3	uc010vis.1	uc001kxw.2	uc010psy.1	uc002vkv.1	uc002lie.1	uc010sqc.1	uc010tfk.1
Module5	uc002jkn.2	uc002ooh.1	uc002rhv.3	uc003mvg.2	uc003xah.2	uc004fbd.1	uc003vtb.2	uc004dpj.2	uc010vxh.1	uc002edi.1	uc002ydm.2	uc001fvc.2	uc011aar.1	uc002qyj.2	uc003ewd.1	uc001jfb.2	uc010vgs.1	uc010xrl.1	uc001krp.1	uc001kmw.2	uc002vsv.2	uc003fet.1	uc002ihh.2	uc002yek.2	uc002iom.2	uc001wjv.2	uc010fyb.1	uc004epx.2	uc001rqu.2	uc001oph.2	uc001tsa.1	uc003pff.3	uc002mwc.1	uc004fdk.2	uc004epc.1	uc010kda.1	uc003ewe.2	uc001ndn.3	uc003xsz.2	uc001fxc.2	uc001abu.1	uc001nyi.1	uc001krn.3	uc002nzi.3	uc001pxn.2	uc010ehb.1	uc001etx.2	uc002xjy.1	uc001ash.3
Module6	uc003xpb.2	uc002vjo.1	uc010wvg.1	uc001dwq.2	uc009wex.1	uc009wey.2	uc010ovg.1	uc001dwr.2	uc003wmb.2	uc004akc.1	uc004equ.2	uc001xtg.1	uc001vhk.1	uc001eba.2	uc002tsu.3	uc001oob.2	uc001kcu.2	uc003frn.2	uc001mwe.2	uc001opk.1	uc002uge.2	uc002kwe.2	uc001sup.2	uc001cyf.1	uc004ewd.2	uc003oja.2	uc004apv.1	uc001wku.3	uc001xtz.2	uc002yvv.2	uc004aba.2	uc003eok.2	uc003doz.3	uc001bat.2	uc001wqr.2	uc001kws.2	uc003quw.1	uc002ixd.2	uc002ugd.2	uc010iuc.2	uc004eqi.2	uc003zgv.2	uc001sen.2	uc002vss.3	uc001yom.3	uc004dyo.2	uc010nfo.1	uc004crc.3	uc009vqk.2
Module7	uc002wmg.2	uc001rxr.2	uc001dzs.2	uc003urq.2	uc001gkz.2	uc003iqm.1	uc010edx.2	uc002vbf.1	uc009zgu.1	uc010mds.2	uc009xfw.2	uc002tas.1	uc003zri.3	uc010vqz.1	uc001nqx.2	uc001gjj.2	uc003exd.1	uc010fus.2	uc001lci.2	uc009vvf.1	uc001jal.2	uc001pgg.2	uc001qas.2	uc003qdo.2	uc001ffg.2	uc002ase.1	uc011mva.1	uc003mnh.1	uc002gqa.3	uc001waa.2	uc004eul.2	uc002fgn.1	uc002poa.2	uc003iwc.2	uc001cbl.1
Module8	uc002ier.1	uc002ieq.2	uc003sut.2	uc001rek.2	uc001nnd.3	uc003oyt.2	uc002sql.3	uc004bzj.2	uc010wem.1	uc003raj.3	uc003obj.2
Module9	uc001gkz.2	uc001ssk.2	uc002xzt.2	uc003uxx.3	uc001gla.1	uc001dzs.2	uc001ukc.3	uc002uhn.2	uc004eut.1	uc002ojg.2	uc003gwp.2	uc010sju.1	uc002yas.2	uc001lci.2	uc011mpy.1	uc003syx.2	uc001phj.1	uc002ukf.1	uc001jjr.2	uc002aos.2	uc003okf.1	uc004asa.2	uc003bdt.1	uc003heo.2	uc001kcu.2	uc002isv.3	uc003zri.3	uc010mrh.2	uc002ydf.2	uc001rqu.2	uc002zqa.1	uc003ywm.2	uc003xnt.2	uc002udu.1	uc003wmb.2	uc004dbp.3	uc001lcg.2	uc002ioz.3	uc002njy.3	uc001xlt.1	uc003syt.2	uc002qnw.2	uc001jal.2	uc010nad.2	uc003eok.2	uc010bea.2	uc001ywj.3	uc010nar.2	uc002xjy.1
Module10	uc001jzo.2	uc001szy.2	uc010kda.1	uc010pit.1	uc002ixd.2	uc001vhk.1	uc003frn.2	uc001iws.3	uc001rfh.2	uc001wqp.2	uc002lif.2
Module11	uc009vmk.1	uc001bgo.2	uc001ybc.3	uc002kbl.1	uc010szv.1	uc010hcl.2	uc011lzu.1	uc010olc.1	uc011bom.1	uc002kkq.2	uc002sja.2	uc010xyk.1	uc003ehq.1	uc010xli.1	uc010idw.1
Module12	uc004dpj.2	uc002jkn.2	uc002rhv.3	uc010dbj.2	uc004fbd.1	uc002qyj.2	uc003mvg.2	uc002ooh.1	uc011aar.1	uc002ydm.2	uc003fet.1	uc003sjq.1	uc003xsz.2	uc002iom.2	uc003xah.2	uc001oph.2	uc001fvc.2	uc010vgs.1	uc002yek.2	uc010xrl.1	uc001kmw.2	uc003ewd.1	uc003suz.2	uc002run.1	uc001qic.1	uc001krp.1	uc004epx.2	uc002oaw.2	uc010ebt.1	uc002pwc.2	uc001fhf.2	uc001ssx.2	uc001swl.2	uc004epc.1	uc001krn.3	uc010qps.1	uc010zdf.1	uc001ndn.3	uc010jxm.1	uc010efu.2	uc001lsz.2	uc002num.2	uc002ydn.2	uc002dlm.1	uc002iec.1	uc003tsi.1	uc001tsa.1	uc002mjf.2	uc002edz.1
Module13	uc003xpb.2	uc002vjo.1	uc004equ.2	uc010wvg.1	uc001xtg.1	uc002vss.3	uc004akc.1	uc002uge.2	uc003vtb.2	uc001xtz.2	uc002yyp.2	uc010uwh.1	uc002tsu.3	uc009wex.1	uc002ycx.1	uc003tot.1	uc001jfb.2	uc001lmp.2	uc001gda.2	uc001dwq.2	uc001opk.1	uc002ugd.2	uc001ubj.2	uc009wey.2	uc001sou.2	uc002soj.3	uc010gas.2	uc004eqi.2
Module14	uc011acg.1	uc004ann.3	uc004dky.1	uc001vjd.2	uc011ldx.1	uc011bfz.1	uc001ttb.2	uc001tbp.2	uc003hrd.2	uc001rto.2	uc010rdc.1	uc002tas.1	uc004dlk.2	uc009wsg.2	uc002xhe.2	uc010qzm.1	uc010tds.1	uc011kxz.1	uc010icj.2	uc010dac.1	uc010ilk.2	uc009zmj.2	uc011lqh.1	uc011mmg.1	uc010jco.1	uc011cqi.1	uc010dqg.2	uc004faf.1	uc010woh.1	uc002slk.1	uc011dji.1	uc004dqe.2	uc009vsn.1	uc003pul.1	uc002bav.2	uc010trh.1	uc001vmr.2	uc001reg.1	uc003ecu.2	uc003fsp.1	uc003itu.2	uc010gbc.2	uc001fns.1	uc010giz.1	uc001owl.1	uc009zsq.2	uc011ahu.1
Module15	uc011dqd.1	uc010juj.2	uc001tag.2	uc011kmw.1	uc002dag.2	uc003aoq.2	uc003nmo.2	uc002vgx.2	uc003ocr.2	uc003obt.1	uc003obr.2	uc010jui.2	uc001fqd.2	uc003obi.2	uc002mfe.2	uc003ocs.1	uc003obx.2	uc001qsb.2	uc002qdd.2	uc001xzv.3	uc011dqm.1	uc003oct.1	uc010juk.2	uc003yjr.2	uc003obo.1	uc003obp.3
Module16	uc011mdp.1	uc004cge.1	uc004cgd.1	uc001ycx.3	uc010naz.2	uc001swh.1	uc009xcn.2	uc001duy.2	uc001duv.2	uc001duu.2	uc003yxa.2	uc010fym.2	uc002fbr.3	uc003dlr.2	uc003urq.2	uc001gqn.2	uc001hdu.2	uc001fbv.1	uc002jth.2	uc001ltb.2	uc002vpm.2	uc002hxf.1	uc001upp.2	uc002vpl.2	uc010puy.1	uc001llz.1	uc004bto.1	uc001adc.2	uc010ekg.2
Module17	uc002nzi.3	uc002xkg.2	uc010ggi.2	uc002eiu.3	uc010myz.1	uc001lsw.2	uc002oac.3	uc003xfz.1	uc003xfw.1	uc010ave.2	uc001ydm.2	uc002wym.1	uc004dyh.2	uc001oyx.2	uc001kov.2	uc003xfy.1	uc002ayr.1	uc010hro.1
Module18	uc001rxr.2	uc009xfw.2	uc002wmg.2	uc001nqx.2	uc010mds.2	uc010edx.2	uc002poa.2	uc009zgu.1	uc002vbf.1	uc003iqm.1	uc010fus.2	uc003qdo.2
Module19	uc003icp.3	uc001eba.2	uc004apv.1	uc004bmn.1	uc010owb.1	uc001eaz.2	uc001goh.1	uc009xyc.1	uc003yne.2	uc010hkz.2	uc001lar.1	uc001lav.2	uc001lau.1	uc001qte.2	uc003brl.2	uc003nsk.1	uc002vxt.2	uc010rxa.1	uc011aeu.1	uc002bop.3
Module20	uc002vss.3	uc004equ.2	uc001xtg.1	uc002edz.1	uc004akc.1	uc011bhe.1	uc010ygc.1	uc010uwh.1	uc003duq.1	uc004fbt.2	uc004dda.1	uc001xtz.2	uc002ugd.2	uc001qic.1
Module21	uc002xkg.2	uc010ggi.2	uc002wmg.2	uc001jfb.2	uc010mds.2	uc001ffg.2	uc002qii.3	uc002ayr.1	uc002qcq.1	uc004dmz.1	uc001ohl.2	uc003exd.1
Module22	uc010dqg.2	uc003edw.2	uc010wqn.1	uc002vpm.2	uc002vpl.2	uc001ogq.1	uc004fdk.2	uc002pee.2	uc003ywy.2	uc003non.2	uc010dbt.1
Module23	uc001duy.2	uc001fbt.1	uc001duu.2	uc001duv.2	uc004apv.1	uc003yne.2	uc001ycx.3	uc001qte.2	uc009wex.1	uc001fbv.1	uc009xcn.2	uc002fbr.3	uc010fym.2	uc003doz.3
Module24	uc003icp.3	uc001eba.2	uc011aeu.1	uc011klt.1	uc003dlr.2	uc009wev.2	uc003brl.2	uc002syo.2	uc010hkz.2	uc001gqn.2	uc001npv.2	uc002jkm.3	uc001ntj.2	uc010tfk.1	uc010owb.1	uc010aal.2	uc002vkv.1	uc002xyv.2	uc010ivu.1	uc001pln.3	uc010unr.1	uc001dkt.2	uc001eaz.2	uc003xqo.2	uc002cjg.2	uc010vok.1	uc003jmk.2	uc010tdl.1	uc001dgg.2	uc002bgb.2	uc001czs.1	uc002fhl.3	uc003yjr.2	uc003jex.3
Module25	uc003xpb.2	uc002vjo.1	uc010wvg.1	uc001wku.3	uc010zsp.1	uc004crc.3	uc001hpo.2	uc001lai.3	uc003lcn.2	uc002dlm.1	uc003paz.2	uc002axt.2	uc001cyf.1	uc003wmb.2	uc002uge.2	uc001uwv.2	uc003ecu.2	uc003nsf.2	uc001dwq.2	uc010dfm.2	uc001ndn.3	uc001ash.3	uc002egw.2	uc002srz.2	uc001oob.2	uc009wey.2	uc002tsu.3	uc002acj.2	uc002ycx.1	uc004eje.2	uc001dwr.2	uc010ovg.1	uc001jjr.2	uc001wuf.2	uc004axu.2	uc004eqm.2	uc002gvy.1	uc002fyf.1
Module26	uc004ann.3	uc009zmj.2	uc001rto.2	uc002slk.1	uc011ldx.1	uc009yoa.1	uc009wsg.2	uc011bfz.1	uc010dac.1	uc004dlk.2	uc001reg.1	uc001ttb.2	uc010rdc.1
Module27	uc003sut.2	uc011mdp.1	uc002bjt.1	uc004cge.1	uc010naz.2	uc001kcu.2	uc004cgd.1	uc001goh.1	uc001iic.2	uc001lrh.1	uc002xuq.1	uc002pec.2	uc001gqc.1	uc003eok.2	uc001ghk.1	uc003brc.2	uc001upp.2
Module28	uc001duy.2	uc001duv.2	uc001hez.2	uc001duu.2	uc001kcu.2	uc003ehq.1	uc001nnd.3	uc011mpy.1	uc010dkh.2	uc003nsf.2	uc003eok.2	uc001yrs.2	uc001hfo.2	uc003iqm.1	uc003dkq.2	uc001rek.2	uc002kwe.2	uc001wuf.2	uc003mly.2	uc003ywy.2	uc003fkx.2
Module29	uc001nqx.2	uc001saz.2	uc003nsh.2	uc002mnr.1	uc002mns.1	uc003ywz.2	uc001ezu.1	uc010mds.2	uc001alo.3	uc001gwe.2	uc011bto.1	uc004asz.2	uc001aln.2
Module30	uc004ann.3	uc009zmj.2	uc002slk.1	uc010dac.1	uc002poa.2	uc011ldx.1	uc002xhe.2	uc009wsg.2	uc011lhg.1	uc010scx.1	uc010pek.1
Module31	uc002jkn.2	uc002ydm.2	uc010xrl.1	uc002ooh.1	uc003xah.2	uc010qxg.1	uc003fet.1	uc004fbd.1	uc011aar.1	uc003sjq.1	uc002yek.2	uc001oph.2	uc010ehb.1	uc004epx.2	uc003suz.2	uc001krp.1	uc002oaw.2	uc010xxy.1	uc001fvc.2	uc002ydn.2	uc003xuh.2	uc010kda.1	uc010jxm.1	uc001wjv.2	uc003vtb.2	uc001uhf.1	uc004epc.1	uc002num.2	uc010ebt.1	uc002ooi.1	uc001abu.1	uc002gvt.2	uc002gif.1
Module32	uc001ycx.3	uc004cgd.1	uc011mdp.1	uc004cge.1	uc010naz.2	uc001fbt.1	uc003yxa.2	uc001fbv.1	uc002fbr.3	uc009ysl.2	uc002hic.2	uc001hdu.2	uc009xcn.2	uc009ycr.1	uc004cgi.1	uc001ltb.2
Module33	uc001xtg.1	uc002wmg.2	uc004equ.2	uc003mdf.1	uc010ggi.2	uc002qcq.1	uc003exd.1	uc002xkg.2	uc001gqc.1	uc010ygc.1	uc003tot.1	uc004akc.1	uc002yyp.2	uc001xtz.2	uc002vss.3	uc001ohl.2	uc001alm.1	uc004ckh.1	uc003meq.2	uc001ffg.2	uc002qii.3	uc010vlo.1	uc001qic.1	uc001kws.2	uc010hro.1
Module34	uc001pyp.2	uc002xhe.2	uc001tbp.2	uc011lgl.1	uc011acg.1	uc001reg.1	uc010giz.1	uc011bfz.1	uc010ilk.2	uc009xfw.2	uc001vjd.2	uc011dji.1	uc011cok.1	uc010qsu.1	uc011cqi.1	uc010xli.1	uc001vmr.2	uc004eje.2
Module35	uc001gkz.2	uc001dzs.2	uc001gla.1	uc004eut.1	uc003gwp.2	uc003zri.3	uc001lci.2	uc001ukb.2	uc002yas.2	uc001jal.2	uc004asa.2	uc004dbp.3	uc010dkh.2	uc001dyn.2	uc011mpy.1	uc002udu.1	uc002qnw.2	uc003car.3	uc002xmp.2	uc002ydf.2	uc001phg.1	uc003wuc.2	uc003qdf.2	uc002xmn.2	uc001rxr.2	uc002isv.3	uc003bdt.1	uc001jak.1	uc003xkv.1	uc003ljs.1	uc001lsw.2	uc003xnt.2	uc009yww.1
Module36	uc001xtg.1	uc001jel.2	uc003eok.2	uc001zwn.3	uc001kcu.2	uc004akc.1	uc001cpw.2	uc002bjt.1	uc002kwe.2	uc004bqi.2	uc001yom.3	uc003doz.3	uc010hrw.1	uc001iic.2	uc003pxp.1	uc001sup.2
Module37	uc001fxc.2	uc003exd.1	uc010ygc.1	uc009zmj.2	uc003itu.2	uc004fak.2	uc003kls.1	uc001ffg.2	uc001sze.2	uc003uyg.1	uc001xtz.2	uc003itt.2	uc002slk.1
Module38	uc010vxh.1	uc002mrn.2	uc002sxf.3	uc002sws.3	uc010fyb.1	uc011mbn.1	uc001ody.2	uc003tyo.1	uc001pnz.2	uc011lks.1	uc010vbq.1	uc003ctz.2	uc009wmi.2	uc003ord.2	uc003vva.2	uc003ghc.2	uc002mri.2	uc010ceu.2	uc001txz.2	uc001zpl.1	uc003qeg.1	uc009ysy.1	uc001bim.3	uc001cxr.1	uc010psy.1	uc002wis.2	uc002nts.1	uc003zzw.1	uc010onl.1	uc001rvq.1	uc003dmw.2	uc002ize.2
Module39	uc010ggi.2	uc001jfb.2	uc002xkg.2	uc010uwh.1	uc002wmg.2	uc010mds.2	uc003wzu.1	uc002ayr.1	uc003mdf.1	uc002soj.3	uc001nqx.2	uc010vlo.1	uc001ubj.2	uc002eiu.3	uc001ohl.2	uc002psw.1
Module40	uc002fsi.1	uc003fra.2	uc003ycd.2	uc003hus.3	uc001rzs.2	uc010mtz.2	uc004baf.1	uc002alj.2	uc010wcr.1	uc003uxu.1	uc011ava.1	uc003uxt.2	uc003jdl.2	uc003uxs.2	uc004axu.2	uc001tjo.2	uc001rvz.2	uc002kor.3	uc001luf.1	uc003zvn.2	uc004bjn.2	uc004dda.1	uc001zxn.2	uc010dub.1	uc002jhp.2	uc001axo.2	uc010mty.2	uc001uit.3	uc001dlj.2	uc001mae.1	uc009wuy.2	uc003dzh.1	uc010rcb.1	uc001ggi.3	uc002hbc.2	uc003tfo.3	uc003pye.2
Module41	uc003vpq.2	uc001yhs.3	uc002xns.2	uc003vpx.2	uc002xzt.2	uc001ijs.2	uc010naa.1	uc003uxx.3	uc002ojg.2	uc001phj.1	uc002ukf.1	uc002aos.2	uc011ksq.1	uc010zsp.1	uc002uhn.2	uc001rqu.2	uc001ukc.3	uc002rfz.1	uc010sju.1	uc001rqt.2	uc001vma.2	uc003paz.2	uc001xlt.1	uc003vqg.2	uc003stc.2	uc003syx.2	uc010mrh.2	uc002bna.2	uc010nad.2	uc001nqz.2	uc003yal.2	uc003heo.2	uc003ywm.2	uc001xls.1	uc003okf.1	uc010bea.2	uc001kor.3	uc003mcm.1	uc002sih.1	uc002zqa.1	uc003syt.2	uc002ruo.2	uc001phi.2	uc001yid.1	uc003epv.1	uc004exd.1	uc002ioz.3	uc004exe.1	uc002xhy.1
Module42	uc011kmw.1	uc001frt.2	uc002vgx.2	uc002vam.2	uc003xdz.2	uc003nmo.2	uc004fmk.1	uc001eds.2	uc003non.2	uc002doq.1	uc002mfe.2	uc002xfv.2	uc010rxw.1	uc001fqd.2	uc002vak.1	uc001qsb.2	uc010juj.2	uc003obr.2	uc002qgj.2	uc004dnf.3	uc002qfb.2	uc003obx.2	uc001suw.2	uc001fru.2	uc001xzv.3	uc003jlt.2	uc001quo.1	uc003obj.2	uc001psk.2	uc003obo.1	uc002gek.2	uc002pwp.2	uc003ocr.2	uc002ebr.2	uc002dag.2	uc001fwf.3	uc011kes.1	uc001ftj.1	uc003hjl.3	uc003zxe.1	uc002qdc.2	uc003obt.1	uc010ytn.1	uc002oir.2	uc002dyi.3	uc011dqd.1	uc003oby.3	uc002qdd.2	uc001qtz.1
Module43	uc003yxa.2	uc010ksy.2	uc002vpl.2	uc002vpm.2	uc001ycx.3	uc001ogq.1	uc003ywz.2	uc010zvx.1	uc001fbv.1	uc011bto.1	uc002nbr.3	uc002pee.2	uc001hdu.2	uc009ysl.2	uc001sam.2	uc010woj.1	uc002yfz.2	uc002mfi.2	uc003fsp.1
Module44	uc002ier.1	uc002ieq.2	uc004dky.1	uc001vhk.1	uc004dlk.2	uc003frn.2	uc001wqe.2	uc003nul.2	uc003zgv.2	uc001uvj.2	uc004dlg.2
Module45	uc002edz.1	uc003xdz.2	uc002hku.2	uc001ybt.1	uc002pwo.2	uc003jjs.2	uc001phk.2	uc003kkv.2	uc001frt.2	uc002ebr.2	uc001ggi.3	uc001fwf.3	uc010poo.1	uc003hhk.2	uc004cve.2	uc003aqa.3	uc002xqz.2	uc002pwp.2	uc001quo.1
Module46	uc004eoc.2	uc010vxh.1	uc010fyb.1	uc002sxf.3	uc001wjv.2	uc002edi.1	uc002sws.3	uc002vsv.2	uc003tyo.1	uc002mrn.2	uc002grn.1	uc002nts.1	uc003ocz.1	uc003vva.2	uc001rvq.1	uc009wmi.2	uc001abu.1	uc002rrz.2
Module47	uc010ggi.2	uc002wmg.2	uc002xkg.2	uc002ayr.1	uc009vvg.1	uc002xuq.1	uc003uyg.1	uc002qcq.1	uc001gqc.1	uc001ffg.2	uc004dmz.1	uc001alo.3	uc001aln.2	uc001alm.1	uc001ohl.2
Module48	uc011mdp.1	uc003yxa.2	uc004cge.1	uc010naz.2	uc003nsh.2	uc001ycx.3	uc003ywz.2	uc001saz.2	uc002pec.2	uc001hdu.2	uc001sam.2	uc004eju.2
Module49	uc010dkh.2	uc001ukb.2	uc003urq.2	uc001lsw.2	uc003ozs.2	uc009ycr.1	uc002wyw.1	uc001ltb.2	uc001phg.1	uc002hsi.1	uc002fbr.3	uc010liz.2	uc009xcn.2	uc002hic.2	uc002htg.2	uc002rnm.2
Module50	uc003qdo.2	uc001rek.2	uc003nsf.2	uc003iqm.1	uc001hez.2	uc001nnd.3	uc003kcp.2	uc002top.2	uc001swh.1	uc001hfo.2	uc010var.1	uc011map.1	uc003mly.2	uc009yac.1	uc009yab.1	uc010grl.2	uc001mnz.3	uc004fin.2	uc003dkq.2	uc010klp.2
Module51	uc001xtg.1	uc004akc.1	uc004equ.2	uc001jfb.2	uc001oyx.2	uc002yyp.2	uc001fpp.2	uc001gda.2	uc003tot.1	uc001xtz.2	uc002qii.3	uc010uwh.1	uc001lmp.2	uc004ckh.1	uc003mdf.1	uc001qic.1
Module52	uc001pyp.2	uc009vmk.1	uc001tbp.2	uc010ksy.2	uc004eyy.2	uc004eze.2	uc010giz.1	uc001vjd.2	uc010zvx.1	uc011mmg.1	uc009xfw.2	uc011acg.1	uc010qzm.1	uc011lgl.1	uc002sad.1
Module53	uc004bmn.1	uc004apv.1	uc001fbt.1	uc001qte.2	uc003yne.2	uc009wex.1	uc003doz.3	uc009wey.2	uc001dwr.2	uc010ovg.1	uc001yfe.2
Module54	uc004dpj.2	uc001gkz.2	uc004fev.3	uc002jkn.2	uc001gla.1	uc001krn.3	uc001krp.1	uc001tsa.1	uc010dbj.2	uc001ezp.2	uc001lci.2	uc010qps.1	uc001lsz.2	uc002yas.2	uc001kmw.2	uc001puh.2	uc002qyj.2	uc003mvg.2	uc002oby.2	uc002ydf.2	uc003eko.2	uc001uwv.2	uc001fhf.2	uc002hnh.1	uc002num.2	uc001ssx.2	uc001ash.3	uc003okf.1	uc009zge.1	uc001jal.2	uc004exd.1	uc004epc.1	uc001kym.2	uc004exe.1	uc002pwc.2	uc002hng.1	uc010cux.1	uc002bmg.2	uc002ybr.1	uc010vgs.1	uc002bra.2	uc003jdz.1	uc003hzd.2	uc001yhv.2	uc001tmk.1	uc002loo.2	uc001jak.1
Module55	uc004fmk.1	uc001eds.2	uc001xzv.3	uc011kmw.1	uc010gqu.1	uc011dqd.1	uc002mfe.2	uc002qgj.2	uc001vyl.1	uc002qfb.2	uc002gek.2	uc010los.2	uc003nmo.2	uc003aoq.2	uc010rxw.1	uc001qsb.2	uc001psk.2	uc003obr.2	uc001suw.2	uc003jlt.2	uc001gus.1	uc003obx.2	uc001ntj.2	uc003non.2	uc002qcz.2	uc002dag.2	uc010juj.2	uc002dyi.3	uc002zew.1	uc002xfv.2	uc003tox.3	uc003obt.1	uc002bjp.2	uc010jui.2	uc004ddr.2	uc003tfh.3	uc001fru.2	uc003bep.2	uc003obw.2	uc002elx.3	uc002gbh.2	uc009wuk.2	uc001owl.1	uc001ftj.1	uc003maf.2	uc002wcq.3	uc010ytn.1	uc011kes.1	uc002egm.1
Module56	uc003fet.1	uc004fbd.1	uc004epx.2	uc002ydm.2	uc001fxc.2	uc002ooh.1	uc003xah.2	uc001oph.2	uc002oaw.2	uc002lif.2	uc002yek.2	uc001fvc.2	uc010zdf.1	uc010ehb.1	uc010xrl.1	uc010ebt.1	uc010xxy.1	uc001sze.2	uc003vtb.2	uc002ook.1	uc011bhe.1	uc010uyb.1	uc002ooi.1	uc001uhf.1	uc003duq.1
Module57	uc002vss.3	uc003exd.1	uc009vvf.1	uc001ubj.2	uc004dda.1	uc001cbm.1	uc001cbl.1	uc003wzu.1	uc010khc.2	uc002psw.1	uc003cff.2
Module58	uc002fsi.1	uc003fra.2	uc003hus.3	uc003ycd.2	uc001dul.2	uc001tbk.2	uc010mtz.2	uc003dtg.1	uc003inv.1	uc002ucd.2	uc002ali.2	uc004asd.3	uc003kii.3	uc003thr.2	uc003dti.1	uc001ljk.2	uc001vpb.2	uc002lhj.3	uc003uxu.1	uc003qwt.2	uc001tjo.2	uc002vfe.2	uc003pwm.2	uc003uxt.2	uc002uqj.1	uc002mxr.2	uc003uxs.2	uc004cfe.2	uc002uqk.2	uc004ase.1	uc002iqm.2	uc002nke.2	uc003jdl.2	uc010jcp.2	uc003kij.3	uc001rvz.2	uc001zhe.1	uc003dth.1	uc002kor.3	uc002tzg.2	uc010xxv.1	uc010voh.1	uc002ari.2	uc003thp.1	uc010bib.2	uc010rcb.1	uc003lmm.2	uc002vwl.2	uc001kil.2
Module59	uc001xtg.1	uc002wmg.2	uc004akc.1	uc004equ.2	uc001gqc.1	uc010ygc.1	uc003tot.1	uc001ffg.2	uc001qic.1	uc003mdf.1	uc010mds.2	uc001oub.2	uc002yyp.2	uc001xtz.2
Module60	uc002vpl.2	uc002vpm.2	uc001fbv.1	uc001ogq.1	uc001bat.2	uc001tbp.2	uc002mfi.2	uc010giz.1	uc004dqe.2	uc004eze.2	uc002yfz.2
Module61	uc003xpb.2	uc001gkz.2	uc010wvg.1	uc002vjo.1	uc001gla.1	uc002dlm.1	uc001ssk.2	uc004eut.1	uc001lci.2	uc001hpo.2	uc002dln.2	uc002srz.2	uc002yas.2	uc003zri.3	uc002jlt.1	uc001krp.1	uc003wmb.2	uc001lai.3	uc001opf.2	uc010qps.1	uc001jjr.2	uc002ydf.2	uc003eko.2	uc001jal.2	uc001tsa.1	uc001uwv.2	uc002aee.2	uc001ash.3	uc010bft.2	uc001krn.3	uc003qdf.2	uc004exd.1	uc002gvy.1	uc004exe.1	uc004epc.1	uc010dfm.2	uc002uge.2	uc003ljs.1	uc011msu.1	uc001jak.1	uc001tmk.1	uc010vgs.1
Module62	uc004dpj.2	uc002rhv.3	uc002jkn.2	uc001lsz.2	uc004fbd.1	uc002iom.2	uc010zdf.1	uc002ooh.1	uc003sjq.1	uc003mvg.2	uc002axt.2	uc001kmw.2	uc002oby.2	uc002loo.2	uc002edi.1	uc001puh.2	uc002qyj.2	uc003ewd.1	uc010efu.2	uc002iec.1	uc001fhf.2	uc002num.2	uc001yhv.2	uc002egw.2	uc001kym.2	uc002aex.2	uc001ssx.2	uc002bra.2
Module63	uc010vxh.1	uc010fyb.1	uc001wjv.2	uc002grn.1	uc002sxf.3	uc003ocz.1	uc010nzx.1	uc002vsv.2	uc002nts.1	uc009wmi.2	uc010bsu.1
Module64	uc003uyg.1	uc003exd.1	uc001alm.1	uc001alo.3	uc002xuq.1	uc001ohl.2	uc001jeo.1	uc003jpd.2	uc001aln.2	uc001jem.2	uc002ayr.1	uc001xvd.1	uc003piw.1
Module65	uc002nzi.3	uc002oac.3	uc002oaw.2	uc002ydm.2	uc011aar.1	uc002yek.2	uc004epx.2	uc003fet.1	uc003xah.2	uc002nye.1	uc010xrl.1	uc003suz.2	uc010ebt.1	uc002nyc.2	uc010ehb.1	uc002qfq.2	uc002qft.2	uc010fjf.2	uc001hpt.1	uc001fvc.2	uc002nxr.1	uc002cyk.3	uc003xtf.2	uc002ook.1
Module66	uc001duy.2	uc001duu.2	uc001duv.2	uc001wku.3	uc001ezp.2	uc001phg.1	uc004apv.1	uc004eyy.2	uc009zge.1	uc001yfe.2	uc001qte.2	uc002gyh.1
Module67	uc011mdp.1	uc002edz.1	uc004cgd.1	uc001frt.2	uc004cge.1	uc001ycx.3	uc010naz.2	uc002hic.2	uc001fru.2	uc004eju.2	uc002psf.2	uc001hdu.2	uc002hku.2	uc001bxn.1	uc003hhk.2	uc010rxw.1	uc001bxm.1	uc001ltb.2	uc009ycr.1	uc009yxd.2	uc003obz.2	uc009wul.2
Module68	uc011kmw.1	uc003xdz.2	uc002gek.2	uc002qfb.2	uc002mfe.2	uc001vyl.1	uc002qgj.2	uc001psk.2	uc001qsb.2	uc001suw.2	uc009wuk.2	uc001ntj.2	uc002qgr.2	uc011kes.1	uc001fwf.3	uc002qcz.2
Module69	uc001kcu.2	uc001rek.2	uc001hez.2	uc001nnd.3	uc011mpy.1	uc003ozs.2	uc003fkx.2	uc003eok.2	uc001cqr.2	uc002kwe.2	uc002otu.2	uc003pza.2	uc001quz.3	uc001hfo.2
Module70	uc002rhv.3	uc010dbj.2	uc002jkn.2	uc001ezp.2	uc002iom.2	uc004fbd.1	uc002qyj.2	uc001lsz.2	uc001tsa.1	uc003sjq.1	uc002ooh.1	uc003mvg.2	uc002iec.1	uc001qic.1	uc009zge.1	uc001krp.1	uc003ewd.1	uc002pwc.2	uc010qps.1	uc010vgs.1	uc001kmw.2	uc002bra.2	uc003eev.3	uc002aex.2	uc001ssx.2	uc002zqa.1	uc003jdz.1	uc010cux.1	uc003ewe.2	uc001qid.1	uc010jxm.1
Module71	uc001xtg.1	uc002vss.3	uc004equ.2	uc010ygc.1	uc010uyb.1	uc001lmp.2	uc002yyp.2	uc003tot.1	uc002qcq.1	uc003exd.1	uc001xtz.2	uc001gqc.1
Module72	uc003nsk.1	uc011mdp.1	uc004cge.1	uc004cgd.1	uc010naz.2	uc001goh.1	uc001nnd.3	uc001rek.2	uc002sqj.2	uc002bop.3	uc001ghk.1	uc001lav.2
Module73	uc010dkh.2	uc001ukb.2	uc003urq.2	uc001phg.1	uc001ycx.3	uc002hic.2	uc001lsw.2	uc001ltb.2	uc001hdu.2	uc009ycr.1	uc010wdi.1	uc010liz.2	uc001rxr.2	uc002fkd.2	uc001llz.1
Module74	uc001phl.2	uc003eni.3	uc001duk.2	uc010asx.2	uc010tvq.1	uc010tvr.1	uc003eow.2	uc003ipf.1	uc002uje.2	uc001cqp.3	uc011kib.1	uc003hqx.3	uc001ghn.2
Module75	uc001pyp.2	uc010ksy.2	uc001dkn.2	uc011lgl.1	uc011bom.1	uc003ekc.2	uc011cok.1	uc010jns.1	uc010qsu.1	uc010tqy.1	uc010qzm.1
Module76	uc009ydf.2	uc001lvg.2	uc001lvf.2	uc001lvh.2	uc001lvl.1	uc001lvj.1	uc009yde.2	uc001lvk.1	uc010qxg.1	uc003yxf.1	uc001puh.2	uc001xvd.1	uc002wym.1	uc002wto.1	uc009zmh.2	uc010xxy.1	uc001san.2	uc002sng.2	uc001khe.1
Module77	uc010vxh.1	uc002mrn.2	uc002nts.1	uc002gck.2	uc001rvq.1	uc011lks.1	uc009wmi.2	uc002ydt.1	uc003ord.2	uc003vva.2	uc003ocz.1	uc002grn.1	uc001pnz.2	uc002ule.2
Module78	uc001gkz.2	uc001gla.1	uc002xzt.2	uc002uhn.2	uc004eut.1	uc003uxx.3	uc002ukf.1	uc003gwp.2	uc001lci.2	uc002aos.2	uc010sju.1	uc003heo.2	uc003syx.2	uc001rqu.2	uc010mrh.2	uc003stc.2	uc003yal.2	uc003syt.2	uc002yas.2	uc001rqt.2	uc003zri.3	uc002aee.2	uc002xhy.1	uc001jal.2	uc002ioa.2	uc003qdf.2	uc004exe.1	uc001ywj.3	uc002sih.1	uc003ymn.2	uc004exd.1	uc001uwv.2	uc002ydf.2	uc003okf.1	uc004epc.1	uc001xlt.1	uc001jak.1	uc003xnt.2	uc003mcm.1	uc002vbq.2	uc001fqj.1	uc003quo.2	uc004eoh.2	uc002ruo.2	uc003syw.3
Module79	uc001xtg.1	uc004equ.2	uc010uwh.1	uc001xtz.2	uc001yom.3	uc002qcq.1	uc003tot.1	uc002yyp.2	uc010hro.1	uc001lmp.2	uc003ega.1	uc001kov.2	uc002qih.3	uc002wtp.2
Module80	uc003xpb.2	uc002vjo.1	uc010wvg.1	uc001ssk.2	uc001wku.3	uc001lai.3	uc004crc.3	uc003wmb.2	uc002srz.2	uc001jjr.2	uc002gvy.1	uc001opf.2	uc001puh.2	uc004fdk.2	uc010bft.2	uc001ash.3	uc001ndn.3	uc004aba.2	uc002teq.3	uc002vsr.2	uc001cyf.1	uc010dfm.2	uc002uge.2	uc001sen.2	uc002fyf.1	uc001gwe.2	uc001qcz.3
Module81	uc001fbt.1	uc003nsk.1	uc004bmn.1	uc004apv.1	uc001fbv.1	uc003doz.3	uc001rek.2	uc001qte.2	uc003yne.2	uc002vxt.2	uc010uux.1	uc009yhj.2	uc001lar.1	uc009wex.1
Module82	uc001nqy.2	uc011lge.1	uc001nqx.2	uc002xkg.2	uc010mds.2	uc003ywz.2	uc002pec.2	uc001saz.2	uc011bto.1	uc002xhk.3	uc003fuz.2	uc001fuu.2
Module83	uc002wmg.2	uc010ggi.2	uc003exd.1	uc001gqc.1	uc001ffg.2	uc003itu.2	uc002czo.3	uc004eju.2	uc010zhf.1	uc001oub.2	uc010ysg.1	uc011ckh.1	uc009vvf.1	uc002uvx.2	uc004dmz.1
Module84	uc001goh.1	uc001upp.2	uc004cge.1	uc011mdp.1	uc002xuq.1	uc010naz.2	uc001ftl.2	uc003brc.2	uc002bop.3	uc010xue.1	uc002wym.1	uc010tdl.1	uc002xur.1	uc001ydm.2	uc001ghk.1	uc001lrh.1	uc010ave.2
Module85	uc001luf.1	uc001cqp.3	uc001jaq.1	uc001geb.1	uc003jdz.1	uc002top.2	uc001lud.2	uc004bqi.2	uc002wtr.1	uc010tif.1	uc002wfv.2
Module86	uc004eoc.2	uc010zdf.1	uc002jlt.1	uc010efu.2	uc001sgb.2	uc010mqg.2	uc010yuf.1	uc003mdf.1	uc010lnd.2	uc002gyh.1	uc002svd.2	uc002ues.2	uc004efr.1	uc003ewe.2	uc011jzm.1
Module87	uc002dlm.1	uc002vss.3	uc002dln.2	uc001hpo.2	uc002edz.1	uc001krp.1	uc003eko.2	uc010qps.1	uc002vsq.2	uc010ukg.1	uc001dqp.2	uc002inx.2	uc001ysj.2	uc003ekm.3
Module88	uc004dpj.2	uc002rhv.3	uc002oby.2	uc002jkn.2	uc003mvg.2	uc002iom.2	uc003ewd.1	uc001lsz.2	uc002iec.1	uc002aex.2	uc001qic.1	uc001kmw.2	uc001yhv.2	uc002zqa.1	uc002loo.2	uc002ihh.2
Module89	uc010dkh.2	uc001ukb.2	uc003urq.2	uc003ozs.2	uc002wyw.1	uc001ltb.2	uc009ycr.1	uc002hic.2	uc001lsw.2	uc001khe.1	uc002hht.2	uc001llz.1	uc002fkd.2
Module90	uc003uyg.1	uc003piw.1	uc001alm.1	uc001alo.3	uc001ohl.2	uc001aln.2	uc010gwz.2	uc010ygc.1	uc002nye.1	uc001jem.2	uc001xvd.1	uc002wmo.2	uc002ayr.1	uc003jpd.2	uc001jeo.1	uc010qfs.1	uc002xjy.1	uc002sft.1	uc001tms.2	uc010lid.1
Module91	uc004fmk.1	uc003xdz.2	uc009wuk.2	uc003kkv.2	uc002qfb.2	uc001eds.2	uc002pwo.2	uc001qsb.2	uc011kmw.1	uc002mfe.2	uc002vam.2	uc010gqu.1	uc002gek.2	uc001vyl.1	uc002qgj.2	uc002doq.1	uc001frt.2	uc001xzv.3	uc001psk.2	uc010poo.1	uc001fwf.3	uc002pwp.2	uc003jlt.2	uc002qdc.2	uc002oir.2	uc010rxw.1	uc001gus.1	uc004ddr.2	uc001suw.2	uc011blg.1	uc003tfh.3	uc011kck.1	uc001bom.2	uc010los.2	uc002qdd.2	uc002qcz.2	uc003jjs.2	uc002gbh.2	uc002elx.3	uc003wbg.3	uc001quo.1	uc009wlh.1	uc001qtz.1	uc001gba.1	uc003tox.3	uc002xfv.2	uc011kes.1	uc003qrz.2	uc001fru.2
Module92	uc010vxh.1	uc002mrn.2	uc011lks.1	uc002nts.1	uc011mbn.1	uc002grn.1	uc001pnz.2	uc010ceu.2	uc009wmi.2	uc010wse.1	uc010lpk.2	uc003dmw.2	uc003ord.2	uc001rvr.1	uc010btw.2	uc003tyo.1	uc001txz.2	uc003ocz.1	uc002zcs.1	uc003vva.2	uc002ule.2	uc003qeg.1	uc010dgi.1	uc002gck.2
Module93	uc003xpb.2	uc002vjo.1	uc010wvg.1	uc001ssk.2	uc003wmb.2	uc002jlt.1	uc001jjr.2	uc002gvy.1	uc002srz.2	uc001opf.2	uc010dfm.2	uc010bft.2	uc001ndn.3	uc001cyf.1
Module94	uc004dpj.2	uc004fev.3	uc002jkn.2	uc004fbd.1	uc002ooh.1	uc002oby.2	uc002iom.2	uc003mvg.2	uc010zdf.1	uc010efu.2	uc001wjv.2	uc001ash.3	uc010kda.1	uc002qyj.2	uc002loo.2	uc002num.2	uc010xxy.1	uc001kmw.2	uc002ihh.2	uc003okf.1	uc001kym.2	uc001ssx.2	uc010jxm.1
Module95	uc001jfb.2	uc010fyb.1	uc010ggi.2	uc010uwh.1	uc002sxf.3	uc010uyb.1	uc002sws.3	uc002vsv.2	uc003jhv.2	uc002edi.1	uc003mdf.1	uc002rrz.2	uc001glf.2	uc003fel.2	uc001abu.1
Module96	uc003frn.2	uc004fak.2	uc003kls.1	uc003itu.2	uc004crc.3	uc001ffg.2	uc011ckh.1	uc003itt.2	uc003iqv.1	uc010ysg.1	uc001knw.2
Module97	uc011aim.1	uc010tyt.1	uc003cpq.2	uc003hfn.3	uc001bcz.2	uc001fwe.1	uc003hjh.1	uc003cpm.3	uc003hkr.2	uc003non.2	uc002iym.3	uc001phk.2
Module98	uc001saz.2	uc002qcq.1	uc001jem.2	uc003exd.1	uc002mns.1	uc002ayr.1	uc010mds.2	uc002xuq.1	uc001jeo.1	uc001ohl.2	uc002hwy.2	uc010qfs.1
Module99	uc002dlm.1	uc001wku.3	uc001ezp.2	uc001hpo.2	uc001phg.1	uc001lai.3	uc001puh.2	uc001lsz.2	uc003yxf.1	uc002dln.2	uc001krp.1	uc003eko.2	uc003syt.2	uc002vsq.2	uc009zge.1	uc001sen.2	uc001dqp.2	uc002sng.2	uc001tmk.1	uc002inx.2	uc003jdz.1	uc003fov.2
Module100	uc002xzt.2	uc003uxx.3	uc002ukf.1	uc002uhn.2	uc003heo.2	uc002aos.2	uc001rqu.2	uc010mrh.2	uc003yal.2	uc001rqt.2	uc004epx.2	uc003mcm.1	uc003ymn.2	uc002ioa.2	uc010mqg.2	uc001xlt.1	uc002sih.1
Module101	uc001dul.2	uc003fra.2	uc002fsi.1	uc003ftu.2	uc001qgq.2	uc003dtg.1	uc002lfu.1	uc001uwo.3	uc001tbk.2	uc001paw.2	uc010mtz.2	uc003kii.3	uc003kui.3	uc003hus.3	uc003inv.1	uc002ucd.2	uc003ycd.2	uc001ljk.2	uc002zxy.2	uc003thr.2	uc002lhj.3	uc001uwr.2	uc002ali.2	uc010tew.1	uc004asd.3	uc003dti.1	uc010htl.2	uc002zxx.2	uc001vpb.2	uc003jia.1	uc002vfe.2	uc003qwt.2	uc002uqk.2	uc010bib.2	uc003uxu.1	uc002zxz.2	uc001tbm.2	uc003pwm.2	uc010tet.1	uc001uwq.2	uc001zhe.1	uc002vwl.2	uc004ase.1	uc003uxt.2	uc002mxr.2	uc003kij.3	uc001ghe.2	uc002uqj.1	uc011lty.1
Module102	uc001ysf.2	uc001ysb.1	uc001ysz.2	uc010fhm.2	uc011aim.1	uc010ytr.1	uc001yuj.1	uc002stj.1	uc002sti.1	uc001yse.2	uc002stl.2	uc003lei.2	uc003msz.3	uc010tyt.1	uc002zws.2	uc011aiw.1	uc001haa.2	uc001ysi.1	uc002orv.2	uc010gtu.1	uc002oru.2	uc002stn.1	uc001yrz.1	uc003hfn.3	uc010pjn.1	uc001fwq.2	uc001fwe.1	uc001ffo.2	uc001plg.3	uc003cpm.3	uc002fww.2	uc003cpn.3	uc001yst.2	uc003mtb.3	uc001fws.2	uc003bbf.2	uc003gol.1	uc001dzv.1	uc003omq.1	uc001qod.2	uc001bcz.2	uc001yrs.2	uc003zvn.2	uc001phk.2	uc003xgm.3	uc003fls.1	uc011aio.1	uc003hjh.1	uc003cpq.2
Module103	uc001tbp.2	uc001pyp.2	uc004eyy.2	uc010ksy.2	uc011bom.1	uc001vjd.2	uc004eze.2	uc001zwn.3	uc009xfw.2	uc011acg.1	uc011lgl.1	uc010ilk.2	uc010zvx.1	uc010pqq.1	uc010idw.1	uc001vmr.2	uc011mmg.1	uc010qzm.1	uc010xli.1	uc010giz.1	uc002gyh.1	uc010qcu.1	uc002xhe.2	uc010qlr.1	uc010qsu.1	uc010rfi.1	uc001dkn.2
Module104	uc001gkz.2	uc001gla.1	uc004eut.1	uc001lci.2	uc002wmg.2	uc003zri.3	uc001jal.2	uc002yas.2	uc001krn.3	uc003car.3	uc002eiu.3	uc001jak.1	uc001tsa.1	uc010qps.1	uc001uhf.1	uc002ydf.2	uc002aee.2	uc010qez.1	uc004exe.1	uc003qdf.2	uc001gda.2	uc004exd.1	uc001uwv.2	uc004dmz.1	uc003gwp.2	uc004epc.1	uc011msu.1
Module105	uc001dul.2	uc001tbk.2	uc001qgq.2	uc003inv.1	uc004asd.3	uc003thr.2	uc001vpb.2	uc002ucd.2	uc002ali.2	uc002vfe.2	uc001kil.2	uc001zhe.1	uc003pwm.2	uc003qwt.2	uc010rcb.1	uc001tbm.2	uc004ase.1	uc002nke.2	uc002mxr.2	uc001vpc.3	uc002wto.1	uc003lmm.2	uc011lty.1	uc002peb.2	uc010bib.2	uc003thp.1	uc001xzg.2	uc001dse.2	uc003dth.1	uc010xxv.1	uc010fvc.1	uc002vfi.2	uc002vwl.2	uc002ari.2	uc003gmx.2	uc002vez.2	uc002yuk.3	uc001qgp.2	uc003lay.2	uc002vff.2	uc010zjp.1	uc011jxq.1	uc003jio.2	uc001jbf.2	uc009yxd.2	uc003tfo.3	uc003kik.3	uc001khe.1	uc004dda.1
Module106	uc002xzt.2	uc003uxx.3	uc002ukf.1	uc002uhn.2	uc001rqu.2	uc003syx.2	uc002aos.2	uc010sju.1	uc003heo.2	uc003stc.2	uc010mrh.2	uc001rqt.2	uc003yal.2	uc003syt.2	uc001xlt.1	uc002xhy.1	uc002num.2	uc002ioa.2	uc003ymn.2	uc003mcm.1	uc002isi.1	uc003syw.3	uc002sih.1	uc001xls.1	uc002ruo.2	uc003gwp.2	uc001ywj.3	uc002vbq.2	uc002iom.2	uc002rhv.3	uc011aar.1	uc003vqg.2	uc010mqg.2	uc004eoh.2	uc002aex.2	uc003ewd.1	uc002xjy.1
Module107	uc002vpl.2	uc002vpm.2	uc001ogq.1	uc002mfi.2	uc010giz.1	uc010zvx.1	uc001bat.2	uc004eze.2	uc002yfz.2	uc003hrd.2	uc001fbq.2	uc001fbs.2	uc003hhk.2	uc001mni.2	uc001tbp.2	uc011acg.1	uc001vjd.2	uc002ghy.1
Module108	uc002sws.3	uc002sxf.3	uc010fyb.1	uc002edi.1	uc001dlj.2	uc001miq.2	uc001pnz.2	uc002rrz.2	uc002mrn.2	uc003pff.3	uc003tyo.1	uc001abu.1	uc003fel.2	uc011lks.1	uc002vsv.2	uc003mdf.1	uc002ude.2	uc002edh.1
Module109	uc009ydf.2	uc003vpq.2	uc001lvg.2	uc001lvf.2	uc001lvh.2	uc002xns.2	uc003vpx.2	uc001lvl.1	uc001lvk.1	uc001lvj.1	uc009yde.2	uc001ijs.2	uc001yhs.3	uc010naa.1	uc011ksq.1	uc001nqy.2	uc002rfz.1	uc004cga.1	uc002bna.2	uc001vma.2	uc003wak.2	uc001nqz.2	uc001kor.3	uc002fns.3	uc003paz.2	uc001yid.1	uc003vqd.2	uc001yif.1	uc010qxg.1	uc002ntq.2	uc001puh.2	uc003wia.1	uc003whz.1	uc010lbd.1	uc001lsz.2	uc003lcn.2	uc010zsp.1	uc001wku.3	uc003vqg.2	uc010xxy.1	uc001phg.1	uc003yxf.1	uc002ukf.1	uc002xzt.2	uc002aos.2	uc002dlm.1	uc001lvc.1	uc001lve.2	uc001lvb.1
Module110	uc001gkz.2	uc001dzs.2	uc004eut.1	uc001gla.1	uc002xzt.2	uc002alj.2	uc002uhn.2	uc004asa.2	uc003zri.3	uc003gwp.2	uc004dbp.3	uc002udu.1	uc010wcr.1	uc002yas.2	uc003heo.2	uc001dyn.2	uc001lci.2	uc003car.3	uc003ewm.2	uc003pye.2	uc003yal.2	uc001ghm.2	uc003zvo.2	uc001ukb.2	uc003bdt.1	uc010inb.2	uc002xmp.2	uc002isv.3	uc003han.3	uc003qei.3	uc003wuc.2	uc010znm.1	uc002xmn.2	uc001jal.2	uc002jhp.2	uc003qej.2	uc002qnw.2	uc003xkv.1	uc011kxc.1	uc002jhw.1	uc001lcg.2	uc003qdf.2	uc002ddy.2	uc003esx.1	uc002aee.2	uc002hbc.2	uc003xnt.2	uc003esw.2	uc001xvr.2
Module111	uc001bcz.2	uc004fmk.1	uc003non.2	uc003xdz.2	uc003hjh.1	uc002vgx.2	uc001eds.2	uc003obx.2	uc002qfb.2	uc011kmw.1	uc009wuk.2	uc002gek.2	uc001frt.2	uc002vam.2	uc002doq.1	uc002mfe.2	uc003oby.3	uc001xzv.3	uc010juj.2	uc010gqu.1	uc010los.2	uc001psk.2	uc002pwo.2	uc003hkr.2	uc003obr.2	uc002oir.2	uc002qgj.2	uc001vyl.1	uc001fru.2	uc003obo.1	uc010rxw.1	uc001fwf.3	uc011dqd.1	uc003jlt.2	uc001qsb.2	uc004ddr.2	uc001suw.2	uc002xfv.2	uc001fqd.2	uc003jpl.1	uc002pwp.2	uc003wbg.3	uc002qcz.2	uc003uah.2	uc002elx.3	uc003nmo.2	uc002qdd.2	uc001qtz.1	uc001bom.2
Module112	uc002fsi.1	uc003fra.2	uc003hus.3	uc003ycd.2	uc010mtz.2	uc003dtg.1	uc003kii.3	uc003dti.1	uc001ljk.2	uc003jdl.2	uc003uxu.1	uc003uxt.2	uc001tjo.2	uc002lhj.3	uc002uqk.2	uc004axu.2	uc003uxs.2	uc004cfe.2	uc011ava.1	uc003vtd.2	uc003kij.3	uc002uqj.1	uc002kor.3	uc010dub.1	uc002iqm.2	uc010qul.1	uc010jcp.2	uc001zwx.1	uc002tzg.2	uc010voh.1	uc001ljj.1	uc001zxn.2	uc001rvz.2	uc009wuy.2	uc001axo.2	uc003dzh.1	uc010mty.2	uc003zvn.2	uc004bjn.2	uc003mjw.2	uc001uth.3	uc003lkt.1	uc002ehz.3	uc003mjv.3	uc003fem.3	uc003tzn.2	uc003dqn.2	uc002xut.2	uc004baf.1
Module113	uc002xyo.2	uc002xyp.2	uc002vgx.2	uc001kgj.2	uc001kgi.2	uc003umj.1	uc001bon.1	uc003awn.2	uc001bop.1	uc010orp.1	uc003hjm.2	uc003umk.1	uc002yzi.2	uc010oro.1	uc001tzk.1	uc001tui.1	uc001boo.1	uc001acj.3	uc003tdi.2	uc001kgf.2	uc001tuj.2	uc010xve.1	uc002hhz.2	uc010jns.1	uc002qyp.1	uc009xts.2	uc001tud.2	uc001tzj.1	uc002gdr.2	uc010lfb.1	uc002vgy.1	uc010goq.2	uc002usl.2	uc001kgg.2	uc001qqt.3	uc003flh.3	uc010ead.2	uc003umf.2	uc001tuh.2	uc003hjl.3	uc002hib.2	uc003omb.2	uc003olz.1	uc003raj.3	uc002qyo.2	uc011dtl.1	uc003zqz.1
Module114	uc004dpj.2	uc002jkn.2	uc002rhv.3	uc002ydm.2	uc003mvg.2	uc002ooh.1	uc003xah.2	uc004fbd.1	uc003vtb.2	uc001fvc.2	uc002oby.2	uc003fet.1	uc002oaw.2	uc003sjq.1	uc010zdf.1	uc011aar.1	uc002yek.2	uc003ewd.1	uc002iom.2	uc001krp.1	uc001oph.2	uc002qyj.2	uc002edi.1	uc001wjv.2	uc002iec.1	uc001uwv.2	uc002pwc.2	uc003voa.3	uc002ydn.2	uc004epx.2	uc010ehb.1	uc002num.2	uc009zyp.2	uc010ebt.1	uc001gaf.3	uc002bcu.1	uc001fhf.2	uc002mjf.2	uc001ssx.2	uc001uhf.1	uc010vgs.1	uc002loo.2	uc001qic.1	uc010xxy.1	uc010cux.1	uc004fev.3	uc010xrl.1	uc001fxc.2	uc001krn.3
Module115	uc002pbx.3	uc010ekc.1	uc002pca.3	uc010ekg.2	uc002pbw.2	uc009zmb.1	uc001hjj.2	uc001hji.2	uc010qaj.1	uc009zmc.2	uc001rzt.2	uc001xrn.2	uc003xcm.1	uc003ywn.1	uc003ldb.1	uc004bai.2	uc010mdn.2	uc010zcf.1	uc001hjh.2	uc003mbv.1	uc001xro.2	uc003ozs.2	uc001rzs.2	uc004baf.1	uc002nzi.3	uc003hhm.3	uc003svj.3	uc010asi.2	uc002oac.3	uc003urq.2	uc010wft.1	uc001mae.1	uc001hdq.2	uc002hlf.2	uc002cfv.3	uc002olh.1	uc001ihb.2	uc002tyx.3	uc001jmi.2	uc001dqp.2	uc001dle.2	uc003qcz.2	uc002pee.2	uc003mbu.1	uc003qsj.2	uc001lud.2
Module116	uc010vxh.1	uc002mrn.2	uc011lks.1	uc001ody.2	uc011mbn.1	uc001pnz.2	uc010fyb.1	uc009ysy.1	uc002ize.2	uc003ctz.2	uc002sws.3	uc002gck.2	uc010onl.1	uc003vva.2	uc002sxf.3	uc003ord.2	uc002ntq.2	uc009wmi.2	uc011bdh.1	uc002ydt.1	uc003tyo.1	uc001zpl.1	uc010bwu.1	uc010dgi.1	uc010dgj.1	uc002edi.1	uc002auj.2	uc003ocz.1	uc002nts.1	uc002wva.2	uc001zip.2	uc002ule.2	uc002zcs.1	uc010btw.2	uc003dmw.2	uc002ihh.2	uc002vsv.2	uc003oab.1	uc002poy.1	uc010zkv.1	uc010ceu.2	uc002jom.1	uc002imx.2	uc003ghc.2	uc002xkv.2	uc001cxr.1	uc011msy.1	uc010lpk.2	uc003twv.2
Module117	uc002ydm.2	uc002oaw.2	uc011aar.1	uc003xah.2	uc003suz.2	uc003fet.1	uc002yek.2	uc010xrl.1	uc010ebt.1	uc010ehb.1	uc001fvc.2	uc002ooi.1	uc003xtf.2	uc003meq.2	uc001hpt.1	uc010uyb.1	uc003jhv.2	uc002wyw.1	uc002hsi.1	uc003kcp.2
Module118	uc001ukc.3	uc002ojg.2	uc001phj.1	uc001ukb.2	uc010nad.2	uc003ywm.2	uc010nar.2	uc010bea.2	uc001yrs.2	uc002ioz.3	uc001fpp.2	uc002zqa.1	uc001vhk.1	uc003ehq.1	uc003piw.1	uc003wuh.2	uc001kxr.2	uc003okf.1	uc001ezf.1	uc002age.2	uc002yfd.1	uc001phi.2
Module119	uc003xpb.2	uc002vjo.1	uc010wvg.1	uc002dlm.1	uc003xsz.2	uc001ezp.2	uc001ssk.2	uc001wku.3	uc001lai.3	uc001hpo.2	uc004crc.3	uc003lcn.2	uc004fev.3	uc010qxg.1	uc003suz.2	uc002srz.2	uc001puh.2	uc001lsz.2	uc002dln.2	uc001kmw.2	uc003wmb.2	uc003yxf.1	uc001ash.3	uc001tsa.1	uc010bft.2	uc001jjr.2	uc001ndn.3	uc001opf.2	uc002gvy.1	uc002inx.2	uc002jlt.1	uc002uge.2	uc002fyf.1	uc002axt.2	uc001cyf.1	uc010dfm.2	uc002ycx.1	uc002vsq.2	uc004fdk.2	uc004aba.2	uc010zsp.1	uc001phg.1	uc004axu.2	uc001tmk.1	uc001uwv.2	uc002egw.2	uc003fov.2	uc002ydf.2	uc010vgs.1
Module120	uc001dzs.2	uc004dbp.3	uc002alj.2	uc004asa.2	uc002udu.1	uc001dyn.2	uc010wcr.1	uc002qnw.2	uc010inb.2	uc003xkv.1	uc002xmn.2	uc002jhp.2	uc002axt.2	uc002xmp.2	uc003qei.3	uc003wuc.2	uc002isv.3	uc002ddy.2	uc003pye.2	uc002jhw.1	uc004emf.1	uc001lcg.2	uc010ybh.1	uc003esx.1	uc010lwc.1	uc003jmh.2	uc003qej.2	uc004asg.2	uc011kxc.1	uc003esw.2	uc003iwc.2	uc003zvo.2	uc002qyc.2	uc001uit.3	uc002hku.2	uc003qbn.2	uc003jmm.1	uc001gzn.2	uc003bdt.1	uc002qya.2	uc003wub.1	uc003eev.3	uc009yww.1	uc003ewm.2	uc003nzh.1	uc010znm.1	uc001xvr.2	uc002qyb.2	uc002upz.2
Module121	uc009ydf.2	uc001lvg.2	uc001lvh.2	uc001lvf.2	uc001lvl.1	uc009yde.2	uc001lvj.1	uc001lvk.1	uc002fns.3	uc003wia.1	uc003whz.1	uc001nqy.2	uc003uvh.2	uc004cga.1	uc003yxf.1	uc001luf.1	uc003vjd.2
Module122	uc003icp.3	uc011aeu.1	uc001gqn.2	uc010hkz.2	uc003dlr.2	uc009wev.2	uc003brl.2	uc001pln.3	uc011klt.1	uc002vkv.1	uc010tfk.1	uc002jkm.3	uc002xyv.2	uc002syo.2	uc001czs.1	uc001dgg.2	uc001dkt.2	uc010ivu.1	uc010vok.1	uc001npv.2	uc004blw.2	uc003xqo.2	uc002gdt.2	uc002bgb.2	uc010unr.1	uc004cbo.2	uc003jmk.2	uc002fhl.3	uc003zum.2	uc002vjl.1	uc001auh.2	uc001qrt.3	uc004brn.1	uc003zug.1	uc009vwo.2	uc001dwp.3	uc002qkt.1	uc011ldk.1	uc002cjg.2	uc003jjt.1	uc004box.2	uc003jex.3	uc002hjv.1	uc002rhg.2	uc001uft.3	uc002vpn.1	uc010owb.1	uc002mrs.2	uc003ksv.2
Module123	uc001kcu.2	uc011mpy.1	uc003eok.2	uc003ywy.2	uc002bjt.1	uc002kwe.2	uc003fkx.2	uc003obj.2	uc003jgq.1	uc001cqr.2	uc004ewd.2	uc003pza.2	uc004efr.1	uc001cpw.2	uc001kcw.2	uc004ays.2	uc001jel.2	uc010hte.2	uc001duf.2
Module124	uc001duy.2	uc001duu.2	uc001duv.2	uc004apv.1	uc004bmn.1	uc003ozs.2	uc009wex.1	uc002gyh.1	uc001dwr.2	uc004eyz.2	uc001dwq.2	uc004eju.2	uc001gad.2	uc009wey.2	uc002zav.2	uc001qte.2	uc003yne.2	uc003mly.2	uc001yfe.2	uc004eyy.2	uc010ovg.1	uc001nta.2	uc002qft.2	uc002qfq.2	uc010rdc.1
Module125	uc002lfu.1	uc010htl.2	uc001phl.2	uc003eni.3	uc003ftu.2	uc001uwo.3	uc003kui.3	uc001paw.2	uc002zxy.2	uc002zxx.2	uc010tew.1	uc003eow.2	uc001phi.2	uc010tvr.1	uc010asx.2	uc001uwr.2	uc010tvq.1	uc002zxz.2	uc010tet.1	uc001uwq.2	uc001duk.2	uc003jia.1	uc001jrg.2	uc001gfp.2	uc001evp.1	uc002vnm.2	uc010rte.1	uc003ipf.1	uc001ghe.2	uc010fpd.2	uc002mmq.1	uc003jdp.3	uc002uje.2	uc001ghm.2	uc010pkq.1	uc003xbb.2	uc010lza.1	uc010gwz.2	uc010frx.2	uc001evq.1	uc003kio.1	uc001haq.2	uc001dhn.2	uc001qgq.2	uc001tbm.2	uc001ljj.1	uc010qul.1	uc002aee.2	uc003mjv.3
Module126	uc003vpq.2	uc002xns.2	uc003vpx.2	uc001yhs.3	uc001ijs.2	uc010naa.1	uc011ksq.1	uc001nqy.2	uc003paz.2	uc002rfz.1	uc001vma.2	uc010zsp.1	uc003lcn.2	uc001nqz.2	uc001kor.3	uc001yid.1	uc003wak.2	uc002bna.2	uc001yif.1	uc002hbc.2	uc003epv.1	uc003vqg.2	uc010lbd.1	uc009ydf.2	uc001lvg.2	uc001lvf.2	uc001lvh.2	uc001lvj.1	uc009yde.2	uc001lvk.1	uc001lvl.1	uc002fns.3	uc003sjq.1	uc003yxf.1	uc001iht.2	uc002ptk.1	uc001luf.1
Module127	uc004eoc.2	uc004dpj.2	uc002iom.2	uc002rhv.3	uc001phj.1	uc002aos.2	uc003uxx.3	uc001ukc.3	uc002ukf.1	uc001rqu.2	uc002qyj.2	uc002ojg.2	uc003syx.2	uc010dbj.2	uc010sju.1	uc003vqg.2	uc003mvg.2	uc001rqt.2	uc010mrh.2	uc002zqa.1	uc001kmw.2	uc003okf.1	uc002oby.2	uc003ywm.2	uc002pwc.2	uc001xlt.1	uc002sih.1	uc001ssx.2	uc010nad.2	uc001ywj.3	uc010lhy.1	uc003uyo.1	uc010bea.2	uc002loo.2	uc002xhy.1	uc002ihh.2	uc003wuh.2	uc003ewd.1	uc003stc.2	uc002aex.2	uc001xls.1	uc003syt.2	uc003voa.3	uc004eje.2	uc010nar.2	uc004dky.1	uc002xzt.2	uc002uhn.2	uc003xsz.2
[truncated: 238 more columns]

## Sheet: M8. FGMD algorithm
Module 1	uc001kfp.2	uc003qwt.2	uc010voh.1	uc001btk.1	uc003dti.1	uc003vsb.2	uc003dth.1	uc003xyx.1	uc003kij.3	uc002ehz.3	uc003ixx.3	uc002ali.2	uc001ssn.2	uc010znj.1	uc002uqk.2	uc001zwx.1	uc003dtg.1	uc002fku.2	uc001btj.1	uc001sga.2	uc001kfo.1	uc003ehu.3	uc001whc.2	uc010kjv.2	uc003tkb.2	uc001dib.3	uc001tlj.1	uc003irw.2	uc003mlw.1	uc002qlg.3	uc002sfg.2	uc010gqe.1	uc002sfe.2	uc004egb.2	uc002vwj.2	uc001ouz.2	uc003kii.3	uc002vwl.2	uc003mbr.2	uc003lro.2	uc001ncf.2	uc002zhz.1	uc001xdw.2	uc003hni.2	uc004fhr.1	uc002ecd.1	uc003qca.2	uc003ula.2	uc010kfi.2
Module 2	uc003thq.2	uc003ksu.2	uc003dqn.2	uc003yub.2	uc002eoi.2	uc002ucd.2	uc001dlc.2	uc002vnl.3	uc001jki.1	uc001zkh.2	uc010mty.2	uc003yud.2	uc001ibf.1	uc010mtz.2	uc003kik.3	uc001dul.2	uc010gce.1	uc003dtn.2	uc001tbm.2	uc002hzo.2	uc002ari.2	uc002awc.1	uc003hlx.1	uc001jbf.2	uc010frx.2	uc003thr.2	uc002vwp.1	uc003hly.3	uc002jwf.2	uc001rwi.3	uc001snd.2	uc002gmg.1	uc002jwe.2	uc011kpv.1	uc003anb.2	uc003dzg.2	uc002jwp.2	uc003lrv.2	uc010vhd.1	uc003lkt.1	uc003tkc.3	uc010bbi.2	uc003lmm.2	uc003ixy.2	uc001dle.2	uc003uib.2	uc011baf.1	uc011cwk.1	uc010unp.1
Module 3	uc001nru.1	uc003emg.2	uc003dag.1	uc001dkt.2	uc004cbo.2	uc010vok.1	uc010sys.1	uc002fhl.3	uc003xqo.2	uc004brn.1	uc002jkm.3	uc002rhg.2	uc002vkv.1	uc003zum.2	uc010uns.1	uc010fgb.2	uc002hjv.1	uc001auh.2	uc010tfk.1	uc002eta.2	uc002etb.2	uc002vjl.1	uc010hkz.2	uc011mog.1	uc003ovw.1	uc001gqn.2	uc002ima.2	uc010ivu.1	uc002emi.2	uc001dgg.2	uc003brl.2	uc004blw.2	uc011ldk.1	uc004cbu.1	uc001vdu.2	uc002cjg.2	uc004box.2	uc001uft.3	uc011luw.1	uc009wev.2	uc003dlr.2	uc002zbg.2	uc001czs.1	uc002boj.2	uc002qjx.2	uc011ldy.1	uc003ksv.2	uc003gjv.2	uc010unr.1
Module 4	uc001fui.2	uc001rso.2	uc002gdt.2	uc003jea.3	uc003qum.3	uc003jex.3	uc001isg.1	uc003toh.3	uc003uga.2	uc003pxe.2	uc002bgb.2	uc002tmb.2	uc003vdc.3	uc003cbl.3	uc003fyo.2	uc002stw.1	uc001yfn.2	uc010hxe.2	uc001qrt.3	uc010rlk.1	uc001eaw.2	uc002piq.2	uc001bzr.2	uc002jqx.2	uc010tup.1	uc009zxm.2	uc001gal.2	uc002hyj.3	uc002iho.2	uc010yji.1	uc002gsb.2	uc010qux.1	uc002ene.2	uc003vrm.1	uc001xtq.1	uc004deb.2	uc001bdb.2	uc001pgm.2	uc003jfc.2	uc002pio.2	uc001olx.2	uc002ufe.2	uc001awb.2	uc011lgk.1	uc002lpx.1	uc003ptg.3	uc002adr.2	uc002gnd.1	uc002adc.2
Module 5	uc001eaw.2	uc003emg.2	uc001fui.2	uc002gdt.2	uc002jqx.2	uc003jea.3	uc003qum.3	uc001bzr.2	uc001rso.2	uc002uti.3	uc001isg.1	uc001gal.2	uc003fyo.2	uc010fgb.2	uc003pxe.2	uc003vdc.3	uc010hxe.2	uc003jex.3	uc003toh.3	uc010rlk.1	uc001yfn.2	uc003cbl.3	uc002tmb.2	uc002bgb.2	uc001tac.2	uc010uns.1	uc003uga.2	uc010tup.1	uc010cfy.2	uc002fhl.3	uc002iho.2	uc002piq.2	uc002ufe.2	uc001qrt.3	uc002stw.1	uc009xxq.2	uc010ojz.1	uc011luw.1	uc002hyj.3	uc009zxm.2	uc001kxw.2	uc001uft.3	uc010unr.1	uc010yji.1	uc004axg.1	uc002syo.2	uc003svc.2	uc002lee.2	uc010dht.2
Module 6	uc003dag.1	uc003xqo.2	uc011mog.1	uc004cbo.2	uc004brn.1	uc003zum.2	uc001dkt.2	uc010vok.1	uc002rhg.2	uc001nru.1	uc004box.2	uc010sys.1	uc002vkv.1	uc004blw.2	uc001auh.2	uc003ovw.1	uc003gjv.2	uc002jkm.3	uc011ldk.1	uc002ima.2	uc003ksv.2	uc010hkz.2	uc002emi.2	uc010ivu.1	uc002boj.2	uc002vjl.1	uc010hjp.2	uc004dsk.2	uc011bzq.1	uc010tfk.1	uc004cbu.1	uc002zbg.2	uc001gqn.2	uc002cjg.2	uc001czs.1	uc002wde.1	uc001vdu.2	uc009wev.2	uc002qjx.2	uc003dlr.2	uc002etb.2	uc002eta.2	uc001dgg.2	uc009vwo.2	uc001dwp.3	uc002hjv.1	uc002cxn.2	uc011ldy.1	uc002xyv.2
Module 7	uc003jls.2	uc003tmh.2	uc003qks.3	uc003mhk.2	uc002qgj.2	uc003bcn.3	uc001fue.3	uc001bms.1	uc003aqa.3	uc002jlg.2	uc001sfw.1	uc002gpy.2	uc002djg.1	uc004cve.2	uc001vqr.2	uc002qfk.1	uc011mkg.1	uc002ghu.2	uc010jlg.2	uc001aie.2	uc001gqj.3	uc002zgd.2	uc001tni.2	uc002wfg.2	uc003eyv.2	uc001rcq.1	uc010rxl.1	uc002iop.1	uc011afl.1	uc002qgq.2	uc001nfb.1	uc002anv.2	uc002wxh.2	uc001bfy.2	uc009wlh.1	uc001esp.3	uc002hgm.2	uc001gan.2	uc001gam.2	uc003vvi.2	uc002qgp.2	uc001ewx.2	uc001bgb.2	uc001qtz.1	uc001nor.2	uc003wzy.1	uc001tnh.2	uc003ubb.2	uc004cpo.2
Module 8	uc001fxl.2	uc003maf.2	uc002iin.2	uc011ljd.1	uc001lui.2	uc001iki.3	uc001eds.2	uc010jjm.2	uc003juy.2	uc001jha.3	uc002yju.1	uc003whl.2	uc003whq.2	uc001wgt.3	uc002ebu.1	uc004dcg.1	uc003whn.2	uc003jlt.2	uc004ddr.2	uc001djl.2	uc011mwe.1	uc001fwf.3	uc001bpl.2	uc002fjh.2	uc003whj.2	uc010yam.1	uc003whr.1	uc002voa.2	uc002zew.1	uc001mip.1	uc003apz.3	uc001hef.2	uc003iqr.1	uc001xvv.2	uc001gpq.1	uc010qgn.1	uc003cph.1	uc002wfh.3	uc003hsm.1	uc002unv.2	uc003whk.2	uc001alw.1	uc001owb.2	uc001fsz.1	uc004cvc.2	uc003ins.2	uc002vob.2	uc001qxf.2	uc003kfo.2
Module 9	uc001gej.3	uc002ggd.2	uc001egu.3	uc002syd.1	uc001bux.2	uc003dxx.2	uc003jpm.2	uc001jrf.3	uc002hkf.2	uc001psq.3	uc004dyw.1	uc001pss.1	uc002xfv.2	uc002dxy.2	uc003cpc.1	uc009zhj.2	uc002pwj.2	uc002kel.1	uc001oli.1	uc003wbh.3	uc002lxg.2	uc002doq.1	uc003aqv.1	uc003xfq.1	uc010ytn.1	uc002nbe.2	uc002bcf.2	uc010los.2	uc003zxe.1	uc001hho.2	uc001sob.2	uc001fqd.2	uc001eak.1	uc001spr.2	uc004asx.2	uc001wpr.1	uc002dyi.3	uc001qod.2	uc002dyj.3	uc004eaf.2	uc002bgl.1	uc004cak.2	uc010wtn.1	uc010vgp.1	uc002mfe.2	uc010gqu.1	uc010mgv.2	uc001eds.2	uc003jpl.1
Module 10	uc001fue.3	uc003ugb.2	uc001gem.2	uc003qrz.2	uc002djg.1	uc002gbh.2	uc003tmh.2	uc010fdg.2	uc002jlg.2	uc003zxb.2	uc003ubv.2	uc001wgt.3	uc001bms.1	uc003juy.2	uc004cve.2	uc003ubb.2	uc002qgq.2	uc003aqa.3	uc001aie.2	uc001lui.2	uc010ert.2	uc001gpq.1	uc003bcn.3	uc002ebu.1	uc001bpl.2	uc003mhk.2	uc002qgp.2	uc001sfw.1	uc004dcg.1	uc001qxf.2	uc003cpp.3	uc010rxl.1	uc009wuh.2	uc001mvx.2	uc002pxt.1	uc002qgr.2	uc010jlg.2	uc002wfg.2	uc001qtz.1	uc002unv.2	uc001alw.1	uc002hgm.2	uc001gar.2	uc002unu.2	uc009wui.2	uc001owb.2	uc004bjz.2	uc002anv.2	uc003kfo.2
Module 11	uc003whk.2	uc003whr.1	uc010sgt.1	uc011ljd.1	uc003whl.2	uc003whn.2	uc001fxl.2	uc001iki.3	uc003jlt.2	uc001djl.2	uc003maf.2	uc002fjh.2	uc003whq.2	uc003whj.2	uc004ddr.2	uc001fwf.3	uc001lpd.2	uc010jjm.2	uc001jha.3	uc001gus.1	uc002iin.2	uc011kck.1	uc001mip.1	uc002zew.1	uc011mwe.1	uc002wfh.3	uc003mhi.3	uc002vob.2	uc010rxw.1	uc002voa.2	uc010qgn.1	uc003hsm.1	uc003toz.3	uc003zgf.2	uc004fab.2	uc001tmw.2	uc004cvc.2	uc001att.2	uc004bir.3	uc002mfu.1	uc003wns.2	uc010sbu.1	uc001xen.1	uc004fmk.1	uc001psk.2	uc010zmo.1	uc002dqb.1	uc003hsl.1	uc001ruw.1
Module 12	uc001fwn.2	uc011kmw.1	uc002gpy.2	uc002okz.3	uc001orf.1	uc003vhk.1	uc011kes.1	uc003wzy.1	uc001suw.2	uc001vaz.3	uc002ghu.2	uc001bfy.2	uc009wlh.1	uc003pwv.2	uc002iop.1	uc001bgd.2	uc003nqg.2	uc002ioo.1	uc001nor.2	uc002zgd.2	uc001joz.2	uc004cpo.2	uc001bgb.2	uc001ewx.2	uc003eyv.2	uc001frr.2	uc001fyz.1	uc001gqj.3	uc004fmp.1	uc001nfb.1	uc003mfa.2	uc001quo.1	uc001bom.2	uc010jwp.1	uc001esp.3	uc001bga.3	uc001tnh.2	uc010pbh.1	uc001ebe.2	uc001bgc.3	uc003who.2	uc002qfm.1	uc002pvv.1	uc002pvu.2	uc003apy.3	uc010ocs.1	uc010can.2	uc004cpn.2	uc001lum.2
Module 13	uc003lwo.1	uc003guz.2	uc003eyq.3	uc002nhy.2	uc003ebg.1	uc002wfm.1	uc003jls.2	uc002fwo.3	uc001rpo.1	uc001psu.2	uc010vev.1	uc003tgp.1	uc002tzj.1	uc001rpp.2	uc001gxm.1	uc003qks.3	uc003wbg.3	uc001meo.3	uc003zjg.3	uc010unq.1	uc002bgk.2	uc003hjh.1	uc002wcq.3	uc001fwe.1	uc001dnd.2	uc002vam.2	uc001vqr.2	uc003bbf.2	uc010eaa.1	uc002vak.1	uc001dnc.2	uc001ftj.1	uc001fwq.2	uc004cpz.2	uc002zmk.1	uc001aot.2	uc010pjn.1	uc001bcz.2	uc001evn.2	uc002uxd.3	uc001dmz.1	uc001drv.2	uc004bgq.2	uc001iiz.1	uc001fnl.2	uc001bjr.2	uc003cpn.3	uc003ecq.2	uc001evo.1
Module 14	uc002hqu.2	uc002hqc.2	uc002hbf.1	uc010wak.1	uc010cvl.2	uc002hbj.2	uc002hra.2	uc002hil.2	uc002hih.3	uc010wbb.1	uc010cvn.1	uc002hqs.2	uc002hqi.3	uc002hiy.1	uc002hbu.2	uc002hik.1	uc010cvp.2	uc002hin.1	uc002hir.2	uc010wae.1	uc002hbe.1	uc002hqy.1	uc002hcp.2	uc002hqx.1	uc002hrq.1	uc002hdg.1	uc002hrr.1	uc010waj.1	uc010wdn.1	uc002hda.1	uc002hio.1	uc010war.1	uc002hpy.2	uc002hby.2	uc002hbs.1	uc010crq.1	uc002hig.2	uc010wds.1	uc002hdb.1	uc002hit.2	uc002mwk.2	uc010wdp.1	uc002hck.1	uc002him.1	uc002hdh.1	uc002hci.2	uc002hqr.2	uc002hrm.1	uc002hlk.1
Module 15	uc004dbp.3	uc002jhw.1	uc001dyn.2	uc004asa.2	uc003dga.3	uc003fgx.2	uc002jhp.2	uc001dzs.2	uc002xmn.2	uc002udu.1	uc003qei.3	uc002zpu.2	uc003pye.2	uc001vxy.3	uc010ybh.1	uc003yxu.1	uc002xmp.2	uc003jmh.2	uc002ddy.2	uc003gmq.2	uc011cgh.1	uc002dli.2	uc011cds.1	uc002qnw.2	uc003lqs.2	uc003vjq.3	uc003qbn.2	uc004asg.2	uc002alj.2	uc010mqz.1	uc003hqs.3	uc004ahm.2	uc003zhk.1	uc002ymg.2	uc003bak.1	uc004aku.2	uc003qej.2	uc003und.2	uc001szi.3	uc003nzh.1	uc003oyc.1	uc010wcr.1	uc010rfl.1	uc010ybi.1	uc004cig.2	uc010ikm.2	uc004cun.1	uc003xma.2	uc004ash.2
Module 16	uc003qpc.3	uc004dgg.2	uc003glm.2	uc003han.3	uc001swb.3	uc001iut.1	uc001uxf.2	uc002sek.3	uc001wum.1	uc011cze.1	uc002uba.2	uc002upy.2	uc001gya.1	uc002yxa.2	uc002upv.3	uc003uoa.2	uc002upz.2	uc003zqi.3	uc003kqj.3	uc003qgr.2	uc003yos.1	uc002alz.2	uc003gln.2	uc003hvr.2	uc004efb.2	uc001gxb.2	uc001led.2	uc003qwr.1	uc002ipa.2	uc001qlc.2	uc009xgc.2	uc010iee.2	uc010znm.1	uc011lty.1	uc004cie.2	uc002uuo.3	uc001iko.3	uc003gpb.2	uc004egc.2	uc002sel.3	uc003qws.1	uc003ipp.3	uc001ciu.2	uc001kex.2	uc004dgi.3	uc010dwa.2	uc003kti.2	uc001qbg.2	uc003vsa.2
Module 17	uc001sfw.1	uc003whl.2	uc003juy.2	uc001gan.2	uc001joz.2	uc003mhk.2	uc003whq.2	uc002qgp.2	uc010jlg.2	uc001gam.2	uc003bcn.3	uc002mfe.2	uc002lqz.1	uc004dcg.1	uc003ubb.2	uc002gbh.2	uc001gat.3	uc002jlg.2	uc001qtz.1	uc003ugb.2	uc004cak.2	uc003whn.2	uc009wuh.2	uc002qgq.2	uc002jup.2	uc001gpq.1	uc010fdg.2	uc001aie.2	uc002anv.2	uc001bms.1	uc001owb.2	uc001wgt.3	uc001gem.2	uc002bcf.2	uc003evn.2	uc010rxl.1	uc001lui.2	uc002ebu.1	uc003ins.2	uc001vqr.2	uc001qxf.2	uc003ubv.2	uc011afl.1	uc002voa.2	uc004bka.2	uc002wfg.2	uc003tmh.2	uc001bpl.2	uc003kfo.2
Module 18	uc001utf.1	uc002iop.1	uc003uai.2	uc001tni.2	uc002jky.1	uc003vvi.2	uc001snz.2	uc002pvu.2	uc003uag.2	uc003mwy.1	uc001vye.3	uc002jkv.2	uc003lgi.1	uc003lgj.1	uc001bgb.2	uc001ebe.2	uc002pvv.1	uc001esp.3	uc004dfp.3	uc003del.2	uc001bgc.3	uc004dwh.2	uc001ebh.3	uc001bgd.2	uc001bfy.2	uc001bga.3	uc004dwl.2	uc003utu.2	uc001gbb.1	uc002ghu.2	uc002yhy.2	uc004cvc.2	uc001qxq.2	uc002pwa.2	uc003uah.2	uc002zew.1	uc001tnh.2	uc003hlg.2	uc003wns.2	uc001apo.2	uc011ljd.1	uc002lxf.2	uc003lrl.2	uc002wfh.3	uc001qbn.2	uc003wwz.2	uc002mfu.1	uc003eyv.2	uc001fwf.3
Module 19	uc011mkg.1	uc001xvv.2	uc002qfk.1	uc003cph.1	uc002nix.2	uc003iqr.1	uc002yju.1	uc002qgj.2	uc002pxf.3	uc002wxh.2	uc002mwi.2	uc003eeh.3	uc001rpp.2	uc002wxi.2	uc003bmd.3	uc011arz.1	uc002nhy.2	uc001rpo.1	uc001ycz.3	uc001gxm.1	uc003uup.1	uc009wyc.2	uc010unq.1	uc003jls.2	uc003who.2	uc001moz.1	uc001lsi.1	uc002tzj.1	uc001lum.2	uc001ydc.3	uc010vev.1	uc004dyw.1	uc003yad.2	uc010eaa.1	uc002bgk.2	uc010auz.2	uc002ggd.2	uc003arc.2	uc001kfj.3	uc001lyu.2	uc002pae.1	uc002paf.1	uc002pab.2	uc003bmc.3	uc002spl.1	uc003klo.3	uc010enq.1	uc002nic.1	uc002piv.2
Module 20	uc009vwo.2	uc003jex.3	uc003jea.3	uc003toh.3	uc004cbo.2	uc002ima.2	uc002gdt.2	uc003zum.2	uc001isg.1	uc001fui.2	uc002jkm.3	uc002xyv.2	uc001czs.1	uc010rlk.1	uc004brn.1	uc003cbl.3	uc002bgb.2	uc002qjx.2	uc011ldk.1	uc002eta.2	uc003brl.2	uc003gjv.2	uc001eaw.2	uc002etb.2	uc001dwp.3	uc010uns.1	uc002zbg.2	uc004cbu.1	uc003zug.1	uc003emg.2	uc010fgb.2	uc003ksv.2	uc001gal.2	uc002boj.2	uc002piq.2	uc003fyo.2	uc010hxe.2	uc002iho.2	uc002jqx.2	uc002stw.1	uc002cxn.2	uc001qrt.3	uc001bzr.2	uc003jjt.1	uc010gqj.1	uc010mxm.2	uc011luw.1	uc001yfn.2	uc002uti.3
Module 21	uc002kyl.2	uc002kyt.2	uc002kyk.1	uc002kym.2	uc010dmp.2	uc002kyr.3	uc002kyp.3	uc002kzk.1	uc002kzg.2	uc002kzd.2	uc002kzf.1	uc010dmq.2	uc010xcf.1	uc002kyj.2	uc002kyq.3	uc010xby.1	uc001rtg.3	uc010vxh.1	uc001loz.2	uc010stk.1	uc002kvm.2	uc010dmy.2	uc003ord.2	uc001cxo.2	uc010bsu.1	uc001qry.1	uc010dgj.1	uc011duf.1	uc002kxy.2	uc003odu.2	uc009wmi.2	uc002crj.1	uc010zlt.1	uc011dqx.1	uc010fcl.2	uc010lpk.2	uc003dda.1	uc002ule.2	uc002lim.2	uc010hzw.1	uc001spa.2	uc002grn.1	uc010dgi.1	uc003oxt.2	uc003ghc.2	uc003ppl.2	uc003qeg.1	uc001sed.2	uc001hsq.1
Module 22	uc001nru.1	uc002cjg.2	uc001rso.2	uc002vkv.1	uc003dag.1	uc004box.2	uc011mog.1	uc003ovw.1	uc004blw.2	uc010vok.1	uc009wev.2	uc001gqn.2	uc010ivu.1	uc001dkt.2	uc003xqo.2	uc010sys.1	uc001auh.2	uc003dlr.2	uc010hkz.2	uc003pxe.2	uc002rhg.2	uc003qum.3	uc003uga.2	uc002emi.2	uc004dsk.2	uc002tmb.2	uc002vjl.1	uc003vdc.3	uc010tfk.1	uc002wde.1	uc002hjv.1	uc011bzq.1	uc001dgg.2	uc001vdu.2	uc010hjp.2	uc002cjf.2	uc009zxm.2	uc011klt.1	uc001kvo.1	uc011low.1	uc011ldy.1	uc002wjj.2	uc003lce.2	uc001npv.2	uc003ptg.3	uc003ytk.2	uc003zyg.2	uc003vrm.1	uc003jfc.2
Module 23	uc001ewx.2	uc001nfb.1	uc001fyz.1	uc003apy.3	uc001nor.2	uc001gsg.2	uc010pbh.1	uc002ocm.2	uc011dcd.1	uc002ocn.2	uc002qcz.2	uc009wlh.1	uc010can.2	uc002zgd.2	uc001rcq.1	uc002hgm.2	uc003nva.2	uc002okz.3	uc002ioo.1	uc004cpo.2	uc004fmp.1	uc001fwn.2	uc010ocs.1	uc002qfm.1	uc002gpy.2	uc003wzy.1	uc011kuv.1	uc001eip.2	uc003nut.2	uc001gqj.3	uc003nuo.2	uc001bom.2	uc002qgr.2	uc010eot.1	uc002ghi.1	uc002ghh.2	uc003mfa.2	uc001eiq.2	uc002qdc.2	uc004cpn.2	uc002ocl.1	uc003oay.3	uc002ock.1	uc002pah.2	uc001bfz.2	uc003mwz.1	uc002pac.1	uc011ebq.1	uc003opy.2
Module 24	uc002ofl.2	uc002ofy.2	uc002oey.3	uc010efk.1	uc002ofx.2	uc002oew.2	uc002oeh.3	uc002ofp.1	uc002ogt.2	uc002ofa.1	uc002ofn.1	uc002oga.2	uc010efo.2	uc002ofu.1	uc002oep.3	uc002ody.1	uc002ohb.1	uc002ohc.1	uc010efm.2	uc002ofs.1	uc010efl.1	uc002oej.2	uc002ofd.2	uc002oem.2	uc002ofq.2	uc002odd.2	uc010efg.2	uc002omu.2	uc002ohk.2	uc002oef.1	uc002ogi.2	uc002ogf.3	uc002obp.2	uc002obq.1	uc010eei.2	uc002obv.1	uc010eeu.2	uc002omw.3	uc002odq.3	uc002okj.1	uc002olc.1	uc002obt.1	uc002obr.1	uc002ogd.2	uc002obh.1	uc010xtd.1	uc002odx.1	uc010eet.2	uc002ods.1
Module 25	uc001mip.1	uc004ddr.2	uc003maf.2	uc001fwf.3	uc003jlt.2	uc001fxl.2	uc002iin.2	uc003iqr.1	uc002zew.1	uc001owb.2	uc001jha.3	uc004cvc.2	uc011ljd.1	uc003bcn.3	uc002vob.2	uc004dcg.1	uc002unu.2	uc003tmh.2	uc003juy.2	uc002yju.1	uc003cph.1	uc003kfo.2	uc003ins.2	uc003hsm.1	uc010jjm.2	uc001eds.2	uc002roi.2	uc003zgf.2	uc010jlg.2	uc001wgt.3	uc003wns.2	uc002wfh.3	uc002pxt.1	uc001bpl.2	uc002anv.2	uc002wfg.2	uc001alw.1	uc003aqa.3	uc002ebu.1	uc001gpq.1	uc001aie.2	uc004cve.2	uc001xvv.2	uc001fue.3	uc002bjp.2	uc001lui.2	uc001qxf.2	uc001qbn.2	uc010qgn.1
Module 26	uc003lrl.2	uc011mwe.1	uc002voa.2	uc001iki.3	uc003whn.2	uc003whj.2	uc003whq.2	uc003whl.2	uc010rxl.1	uc001gam.2	uc004bka.2	uc001gan.2	uc009wlh.1	uc001gsg.2	uc003evn.2	uc003cpp.3	uc001gat.3	uc003wwz.2	uc002zgd.2	uc010sbu.1	uc002hgm.2	uc003whr.1	uc002twa.2	uc001joz.2	uc010pbh.1	uc003nra.2	uc009wuh.2	uc010ert.2	uc001gav.2	uc001gar.2	uc003whk.2	uc001noz.2	uc011kck.1	uc001qta.3	uc001klh.3	uc001icr.2	uc004bgq.2	uc001wgu.3	uc011eft.1	uc001qsz.3	uc002qfb.2	uc002uiz.2	uc004fab.2	uc009zfw.2	uc010rxm.1	uc001vog.2	uc001kle.1	uc002zmk.1	uc001frr.2
Module 27	uc010fdg.2	uc001gem.2	uc003ugb.2	uc002gpy.2	uc003qrz.2	uc001gqj.3	uc010ocs.1	uc010gqu.1	uc002gbh.2	uc002wxh.2	uc001bms.1	uc002jlg.2	uc010unq.1	uc002djg.1	uc001vqr.2	uc001qtz.1	uc003qks.3	uc002tzj.1	uc010mgv.2	uc001jbo.2	uc002doq.1	uc003wzy.1	uc001bom.2	uc001evo.1	uc011arz.1	uc003mfa.2	uc003zjg.3	uc001rcq.1	uc003jls.2	uc002qfc.2	uc002wxi.2	uc002nhy.2	uc001evn.2	uc001rpp.2	uc001jbt.2	uc004dyw.1	uc001gxm.1	uc003zxb.2	uc001psk.2	uc001rpo.1	uc001sfu.2	uc002lxg.2	uc003bmd.3	uc002bgk.2	uc003guz.2	uc002ggd.2	uc003arc.2	uc001kfj.3	uc010vev.1
Module 28	uc011mms.1	uc010nik.2	uc004dmb.3	uc004dly.1	uc011mna.1	uc004dmr.2	uc011mmp.1	uc004dnc.1	uc011mmo.1	uc004dmy.1	uc004dlq.2	uc004dlu.2	uc004dlj.1	uc004dlv.2	uc011mmw.1	uc004dnd.1	uc004dmn.1	uc004dlp.1	uc004dlo.1	uc004dlt.3	uc004dmu.2	uc010nih.2	uc004dnh.1	uc004dla.1	uc010nil.2	uc011mml.1	uc004dmo.1	uc004dlc.1	uc004dmt.2	uc004dmx.2	uc004dmw.2	uc010nin.1	uc004dmk.1	uc004dln.2	uc004dli.2	uc004dmh.2	uc004dmi.2	uc004dls.2	uc004dor.1	uc004dmm.1	uc004dld.2	uc004doq.1	uc004dmf.2	uc004dmc.3	uc004dlx.1	uc004dml.1	uc004dmj.1	uc004dop.2	uc004dlk.2
Module 29	uc002pad.1	uc002bna.2	uc003vpq.2	uc002xns.2	uc001yid.1	uc010naa.1	uc003vpx.2	uc011ksq.1	uc001ijs.2	uc002rfz.1	uc001yhs.3	uc010lbd.1	uc003wak.2	uc001zvc.2	uc003vqd.2	uc003ztl.3	uc001vma.2	uc003epv.1	uc004fhy.3	uc001kho.2	uc001nqz.2	uc001biq.1	uc004bkv.2	uc001yif.1	uc010zrp.1	uc002ftk.1	uc003vqg.2	uc003paw.3	uc002cvr.2	uc003cyn.3	uc003qxm.2	uc003sod.2	uc003iom.1	uc002poi.2	uc002kns.2	uc003paz.2	uc002lql.2	uc003soe.2	uc002knq.2	uc002poh.1	uc002knl.2	uc010gdc.2	uc002bvv.1	uc001ehe.2	uc004bgn.3	uc001uhx.1	uc010ydg.1	uc003guk.1	uc010fsp.2
Module 30	uc003uac.1	uc003okt.2	uc003gcc.2	uc001zoq.3	uc010bco.2	uc003qxa.1	uc003qwz.1	uc001ael.1	uc010nyh.1	uc009zoy.1	uc003skp.1	uc003uth.2	uc010zoh.1	uc001aek.1	uc002xkn.1	uc002wbl.2	uc003ouz.1	uc003skt.3	uc010bck.2	uc010snb.1	uc002wbk.2	uc002tke.1	uc002fjv.2	uc001oeh.2	uc011bef.1	uc010zow.1	uc001aeu.1	uc002vzp.1	uc001nca.1	uc002vzs.1	uc010zun.1	uc009vri.1	uc001soy.1	uc003fvv.1	uc010yiq.1	uc011kfy.1	uc011drb.1	uc010sdf.1	uc002qrk.1	uc001rtj.1	uc002lsc.1	uc001wkj.2	uc001rrd.2	uc009vjy.1	uc003snf.2	uc001yvp.3	uc002lqp.1	uc002wby.2	uc003mkr.2
Module 31	uc009wmi.2	uc010vxh.1	uc003ord.2	uc001cxo.2	uc011duf.1	uc010dgj.1	uc010fcl.2	uc010stk.1	uc010lpk.2	uc003dda.1	uc010dmp.2	uc003ghc.2	uc010dgi.1	uc003odu.2	uc002mro.2	uc002jon.1	uc010hzw.1	uc011dqx.1	uc002jom.1	uc010xby.1	uc002jor.1	uc002kyl.2	uc010wse.1	uc002mrq.2	uc002mrp.2	uc001spa.2	uc002kym.2	uc002mrm.2	uc004ckc.2	uc001rtg.3	uc003qeg.1	uc003tji.2	uc003ooz.1	uc002mrl.1	uc001sed.2	uc002igt.1	uc010zlt.1	uc002gsl.2	uc010itd.1	uc003oxt.2	uc001soj.1	uc002vln.1	uc003qce.1	uc002vlm.2	uc001cpf.2	uc010fwg.2	uc002ihx.2	uc001aef.1	uc002joq.2
Module 32	uc002nml.3	uc002uqn.1	uc001dev.2	uc002xkv.2	uc010jtu.1	uc003oab.1	uc001ani.1	uc001bzd.1	uc003oar.2	uc010cvm.1	uc010odg.1	uc002bez.3	uc001oqm.2	uc010jyk.2	uc002vso.2	uc001oqo.2	uc003nvt.1	uc011lkz.1	uc009vjk.2	uc002ngv.1	uc003zde.1	uc011dvq.1	uc009xrd.1	uc003yyq.1	uc001skw.2	uc001rju.1	uc003zek.3	uc001ane.2	uc002sxt.1	uc010jsf.2	uc001fcu.2	uc010boa.2	uc009wbi.2	uc002gzf.1	uc010cno.1	uc001aam.3	uc001ire.2	uc001rwc.2	uc001sdg.1	uc001sdn.1	uc010lac.1	uc003kat.1	uc003tiu.2	uc003zbd.3	uc002uoy.1	uc001ede.1	uc003nak.1	uc002uwg.2	uc002sll.1
Module 33	uc001qry.1	uc010bsu.1	uc002crj.1	uc002grn.1	uc001snr.2	uc001ayt.2	uc001ann.1	uc009yzp.1	uc001zpl.1	uc001cxr.1	uc001hsr.1	uc001hsn.2	uc002hqj.2	uc001hsq.1	uc003ppl.2	uc001aru.2	uc009ybz.1	uc010fwn.1	uc003ovi.2	uc010onl.1	uc002acu.1	uc002gcg.1	uc010dtz.1	uc002gck.2	uc001xjn.1	uc011kjw.1	uc002jos.3	uc011dvj.1	uc001glj.1	uc009vsz.1	uc003uyh.1	uc003uwg.1	uc003hzq.2	uc010ole.1	uc002fob.2	uc003nxv.1	uc002tph.1	uc010ohb.1	uc001ldg.2	uc001sbw.2	uc010psy.1	uc001ifb.1	uc003nyb.1	uc011dsx.1	uc003icc.1	uc002jkd.2	uc002ldy.1	uc001ofd.2	uc011dsy.1
Module 34	uc009zmt.2	uc010snx.1	uc001sca.3	uc001sja.2	uc004chn.1	uc001seh.2	uc010sny.1	uc010soo.1	uc001nci.1	uc010vtq.1	uc002tqo.1	uc002tsz.3	uc011mer.1	uc002tsy.3	uc001nfd.2	uc002xzl.2	uc010rgq.1	uc002tsx.1	uc003ovr.3	uc010lcs.2	uc009yle.1	uc010jsk.1	uc004cnx.1	uc003cwp.2	uc004brf.1	uc002ftv.2	uc004cjn.1	uc001okh.1	uc011mdy.1	uc011kfs.1	uc002lzj.2	uc002ftw.2	uc002qjt.2	uc010mzz.2	uc003btj.3	uc003uul.2	uc003bsv.1	uc002yxr.2	uc004chm.1	uc003dee.3	uc002yqm.2	uc001oki.1	uc002iaw.2	uc010gpl.1	uc002iae.2	uc002pqr.2	uc004clf.1	uc003uuf.1	uc004ccp.2
Module 35	uc002yas.2	uc011kba.1	uc003zri.3	uc003qdf.2	uc001gkz.2	uc001jal.2	uc001jak.1	uc001gla.1	uc004eut.1	uc001lci.2	uc010qez.1	uc003car.3	uc002ydf.2	uc003krw.3	uc001hhy.2	uc002aee.2	uc003uvp.1	uc001ghf.2	uc004epc.1	uc001huz.2	uc002wek.2	uc002fjl.2	uc001gwu.2	uc010jcj.2	uc003uvo.2	uc002bew.1	uc003xnt.2	uc010jck.2	uc001ghe.2	uc001sad.2	uc004era.3	uc001ijz.2	uc003sum.2	uc001tav.2	uc003ljs.1	uc003dik.2	uc004eqm.2	uc003kgh.2	uc010mvf.2	uc001hva.2	uc002vmq.2	uc003gwp.2	uc002frj.2	uc003lbp.2	uc003jnf.2	uc004bkc.2	uc011msu.1	uc003bdt.1	uc009zsn.2
Module 36	uc002jlg.2	uc001qtz.1	uc003mwy.1	uc001xvv.2	uc002djg.1	uc003whl.2	uc001vqr.2	uc001vye.3	uc003ubb.2	uc001eip.2	uc001snz.2	uc003whr.1	uc002gbh.2	uc009wlh.1	uc010pbh.1	uc003vvi.2	uc002yju.1	uc002qgp.2	uc001sfw.1	uc003iqr.1	uc003ubv.2	uc003cph.1	uc002qgj.2	uc004dfp.3	uc002qgq.2	uc004dcg.1	uc003mhk.2	uc003whq.2	uc003lgi.1	uc003juy.2	uc001gat.3	uc003ugb.2	uc001bms.1	uc003uag.2	uc002mfe.2	uc001tni.2	uc002bcf.2	uc010ert.2	uc002nhy.2	uc009wuh.2	uc003wzy.1	uc003apz.3	uc002qgr.2	uc003whn.2	uc004cak.2	uc001gpq.1	uc003xfq.1	uc001rpp.2	uc003uai.2
Module 37	uc002iop.1	uc001ebe.2	uc001bfy.2	uc002ghu.2	uc011mkg.1	uc001joz.2	uc002jkv.2	uc001bgb.2	uc002qfk.1	uc001bgd.2	uc003lgj.1	uc001esp.3	uc002nix.2	uc002jky.1	uc001bga.3	uc002pvu.2	uc001bgc.3	uc001gan.2	uc003bcn.3	uc002wxh.2	uc011dcd.1	uc002pvv.1	uc002zgd.2	uc010can.2	uc004fmp.1	uc001gbb.1	uc001gam.2	uc002gpy.2	uc010jlg.2	uc001lui.2	uc002zew.1	uc002pxf.3	uc001fue.3	uc011ljd.1	uc003cpp.3	uc003nva.2	uc004cvc.2	uc001qxf.2	uc010rxl.1	uc003hlg.2	uc001fsz.1	uc002yhy.2	uc001qxq.2	uc002qfm.1	uc003wns.2	uc010ocs.1	uc002lxf.2	uc003tmh.2	uc001wgt.3
Module 38	uc001oyt.2	uc010rsd.1	uc001oxn.2	uc001oyk.2	uc010rso.1	uc010rse.1	uc010rsn.1	uc001oyh.3	uc009yuw.2	uc001oyr.1	uc001oys.2	uc001oyq.2	uc001oyn.2	uc009yva.1	uc001oxh.1	uc001oza.1	uc001oyj.2	uc001oxp.2	uc001ozc.2	uc010rsa.1	uc010rsc.1	uc001ozf.2	uc001ozb.2	uc001oyz.1	uc001oxo.1	uc009yum.1	uc001oyo.1	uc001ozh.2	uc001oye.2	uc001oyw.3	uc001ozi.2	uc001oxj.2	uc010rsp.1	uc003tue.2	uc001oxt.2	uc001oyb.2	uc003ttw.2	uc002nzk.3	uc002nzi.3	uc002nyg.1	uc002nxr.1	uc001qmm.2	uc001qmk.1	uc002nxh.1	uc002nxn.1	uc002nyi.1	uc002nyh.1	uc001qmn.2	uc002nyu.1
[truncated: 207 more rows]
[truncated: 327 more columns]
