# Supplementary material for: FGMD: A novel approach for functional gene module detection in cancer
Source: PLoS One. 2017 Dec 15;12(12):e0188900. doi: 10.1371/journal.pone.0188900 (PMC5731741; doi:10.1371/journal.pone.0188900)
Supplement: S27 Table — (XLSX) [file pone.0188900.s027.xlsx]

## Sheet: Gene_Expression
Rank	# of modules	Ratio of modules enriched in GO Terms	Ratio of modules enriched in KEGG Pathways	Ratio of modules enriched in BioCarta Pathways	Ratio of modules enriched in TFs	Ratio of OVC genes in modules
10	10	0.333333	0.222222	0.111111	0.333333	0.0471143
20	16	0.214286	0.214286	0.0714286	0.357143	0.0275112
30	19	0.25	0.25	0.05	0.35	0.0270228
40	18	0.217391	0.26087	0.0869565	0.304348	0.0263149
50	20	0.166667	0.233333	0.0666667	0.266667	0.0323159
60	25	0.25	0.285714	0.0714286	0.25	0.0325342
70	21	0.290323	0.290323	0.0967742	0.258065	0.0305109
80	24	0.3125	0.34375	0.125	0.21875	0.0314517
90	30	0.25	0.194444	0.0555556	0.277778	0.0332665
100	23	0.2	0.285714	0.114286	0.257143	0.0241966

## Sheet: RNA-Seq
Rank	# of modules	Ratio of modules enriched in GO Terms	Ratio of modules enriched in KEGG Pathways	Ratio of modules enriched in BioCarta Pathways	Ratio of modules enriched in TFs	Ratio of OVC genes in modules
10	9	0.3	0.4	0.1	0.2	0.0138162
20	14	0.1875	0.25	0	0.1875	0.0166576
30	20	0.210526	0.157895	0.0526316	0.315789	0.0242128
40	23	0.277778	0.222222	0.0555556	0.388889	0.0142471
50	30	0.15	0.2	0	0.35	0.0132382
60	28	0.16	0.2	0.04	0.32	0.010715
70	31	0.190476	0.190476	0	0.380952	0.0190982
80	32	0.208333	0.208333	0.0416667	0.291667	0.0131034
90	36	0.166667	0.133333	0.0333333	0.233333	0.0124777
100	35	0.217391	0.26087	0.0434783	0.391304	0.0160887
