# Supplementary material for: FGMD: A novel approach for functional gene module detection in cancer
Source: PLoS One. 2017 Dec 15;12(12):e0188900. doi: 10.1371/journal.pone.0188900 (PMC5731741; doi:10.1371/journal.pone.0188900)
Supplement: S28 Table — (XLSX) [file pone.0188900.s028.xlsx]

## Sheet: Gene expression
1)Comparison of GO term enrichment test for OVC gene-level expression data
Statistics	M2	M5	M6	M7	M8
\# of modules	336	94	32	166	28
\# of enriched modules	23	41	10	32	15
Ratio of enriched modules	0.111	0.436	0.313	0.192	0.536
\# of enriched terms	205	375	67	362	253
\# of enriched terms per module	0.61	3.9	2.094	2.181	9.036
2) Comparison of BioCarta term enrichment test for OVC gene-level expression data
Statistics	M2	M5	M6	M7	M8
\# of modules	336	94	32	166	28
\# of enriched modules	12	8	4	10	9
Ratio of enriched modules	0.036	0.086	0.125	0.06	0.321
\# of enriched terms	44	45	19	108	54
\# of enriched terms per module	0.131	0.479	0.594	0.65	1.919
M1 : Hierarchical clustering with Euclidean distance
M2 : Hierarchical clustering with (1- PCC) distance
M3 : K-means clustering
M4 : CLICK clustering
M5 : SAMBA Biclustering
M6 : Non-negative factorization
M7 : FGMD algorithm

## Sheet: Isoform expression
1) Comparison of GO term enrichment test for OVC isoform-level expression data
Statistics	M2	M5	M6	M7	M8
\# of modules	800	17	23	127	245
\# of enriched modules	49	0	5	16	9
Ratio of enriched modules	0.061	0	0.217	0.126	0.321
\# of enriched terms	202	0	40	179	54
\# of enriched terms per module	0.252	0	1.739	1.409	1.919
2) Comparison of BioCarta pathway enrichment test for OVC isoform-level expression data
Statistics	M1	M2	M3	M4	M5
\# of modules	301	323	48	56	291
\# of enriched modules	15	17	7	4	32
Ratio of enriched modules	0.050	0.053	0.146	0.071	0.110
\# of enriched terms	45	53	41	5	133
\# of enriched terms per module	0.150	0.164	0.854	0.089	0.457
M2 : Hierarchical clustering with (1-correlation) distance
M5 : SAMBA Biclustering
M6 : Non-negative factorization (Best rank = 80)
M6 : Non-negative factorization
M8 : Our approach
