# Supplementary material for: FGMD: A novel approach for functional gene module detection in cancer
Source: PLoS One. 2017 Dec 15;12(12):e0188900. doi: 10.1371/journal.pone.0188900 (PMC5731741; doi:10.1371/journal.pone.0188900)
Supplement: S30 Table — (XLSX) [file pone.0188900.s030.xlsx]

## Sheet: Gene expression
1)Comparison of GO term enrichment test for OVC gene-level expression data
Statistics	M1	M2	M3	M4	M5	M6	M7	M8	M9
# of modules	327	336	24	115	94	32	166	105	28
# of enriched modules	28	23	7	6	41	10	32	11	15
Ratio of enriched modules	0.086	0.111	0.291	0.052	0.436	0.313	0.192	0.105	0.536
# of enriched terms	144	205	44	19	375	67	362	117	253
# of enriched terms per module	0.44	0.61	1.833	0.156	3.9	2.094	2.181	1.114	9.036
2) Comparison of BioCarta term enrichment test for OVC gene-level expression data
Statistics	M1	M2	M3	M4	M5	M6	M7	M8	M9
# of modules	327	336	24	115	94	32	166	105	28
# of enriched modules	11	12	5	2	8	4	10	4	9
Ratio of enriched modules	0.033	0.036	0.208	0.017	0.086	0.125	0.06	0.038	0.321
# of enriched terms	29	44	34	3	45	19	108	43	54
# of enriched terms per module	0.088	0.131	1.417	0.026	0.479	0.594	0.65	0.41	1.919
M1 : Hierarchical clustering with Euclidean distance
M2 : Hierarchical clustering with (1- PCC) distance
M3 : K-means clustering
M4 : CLICK clustering
M5 : SAMBA Biclustering
M6 : Non-negative factorization (Best Rank)
M7 : Non-negative factorization (Integration)
M8 : WCGNA algorithm
M9 : FGMD algorithm

## Sheet: Isoform expression
1) Comparison of GO term enrichment test for OVC isoform-level expression data
Statistics	M1	M2	M3	M4	M5	M6	M7	M8	M9
# of modules	754	800	27	115	17	23	127	105	245
# of enriched modules	47	49	9	17	0	5	16	16	95
Ratio of enriched modules	0.062	0.061	0.333	0.148	0	0.217	0.126	0.152	0.388
# of enriched terms	174	202	78	133	0	40	179	155	879
# of enriched terms per module	0.23	0.252	2.888	1.157	0	1.739	1.409	1.486	3.588
2) Comparison of BioCarta pathway enrichment test for OVC isoform-level expression data
Statistics	M1	M2	M3	M4	M5	M6	M7	M8	M9
# of modules	754	800	27	115	17	23	127	105	245
# of enriched modules	25	15	7	11	2	1	4	10	59
Ratio of enriched modules	0.0331565	0.01875	0.259259	0.0956522	0.117647	0.0434783	0.0314961	0.0952381	0.240816
# of enriched terms	51	34	22	74	3	1	19	47	253
# of enriched terms per module	0.0676393	0.0425	0.814815	0.643478	0.176471	0.0434783	0.149606	0.447619	1.03265
M1 : Hierarchical clustering with Euclidean distance
M2 : Hierarchical clustering with (1- PCC) distance
M3 : K-means clustering
M4 : CLICK clustering
M5 : SAMBA Biclustering
M6 : Non-negative factorization (Best Rank)
M7 : Non-negative factorization (Integration)
M8 : WCGNA algorithm
M9 : FGMD algorithm
