# Supplementary material for: FGMD: A novel approach for functional gene module detection in cancer
Source: PLoS One. 2017 Dec 15;12(12):e0188900. doi: 10.1371/journal.pone.0188900 (PMC5731741; doi:10.1371/journal.pone.0188900)
Supplement: S31 Table — (XLSX) [file pone.0188900.s031.xlsx]

## Sheet: GO
Module_Number	# of gene in function	# of gene in module	# of common gene	Description	p-value	related_gene	adjusted_p-value
2	99	146	8	M_PHASE	4.50798e-06	ANLN,AURKA,BUB1,CDCA5,ESPL1,KIF11,KIF2C,ZWINT	0.000619847
2	175	146	11	CELL_CYCLE_PROCESS	8.79153e-07	ANLN,AURKA,BUB1,CDCA5,CDK10,E2F1,ESPL1,KIF11,KIF2C,MDM4,ZWINT	0.000241767
2	15	146	3	MITOTIC_SISTER_CHROMATID_SEGREGATION	0.000351085	CDCA5,ESPL1,ZWINT	0.0321828
2	145	146	10	MITOTIC_CELL_CYCLE	1.21016e-06	ANLN,AURKA,BUB1,CDCA5,CDK10,E2F1,ESPL1,KIF11,KIF2C,ZWINT	0.000249596
2	153	146	10	CELL_CYCLE_PHASE	1.97436e-06	ANLN,AURKA,BUB1,CDCA5,CDK10,E2F1,ESPL1,KIF11,KIF2C,ZWINT	0.00032577
2	31	146	4	CHROMOSOME_SEGREGATION	0.000201176	CDCA5,ESPL1,INCENP,ZWINT	0.0207463
2	76	146	8	MITOSIS	5.96589e-07	ANLN,AURKA,BUB1,CDCA5,ESPL1,KIF11,KIF2C,ZWINT	0.000241767
2	294	146	12	CELL_CYCLE_GO_0007049	2.40461e-05	ANLN,AURKA,BUB1,CDCA5,CDK10,CDT1,E2F1,ESPL1,KIF11,KIF2C,MDM4,ZWINT	0.002834
2	16	146	3	SISTER_CHROMATID_SEGREGATION	0.000429105	CDCA5,ESPL1,ZWINT	0.0354012
2	79	146	8	M_PHASE_OF_MITOTIC_CELL_CYCLE	8.05887e-07	ANLN,AURKA,BUB1,CDCA5,ESPL1,KIF11,KIF2C,ZWINT	0.000241767
9	61	109	7	CELL_ACTIVATION	2.36033e-07	CD2,CD3E,CLEC7A,LAT2,LST1,NFAM1,TLR4	3.24545e-05
9	284	109	8	REGULATION_OF_MOLECULAR_FUNCTION	0.000932003	ADORA3,APOC2,FGD2,FPR1,GRM4,NFAM1,PLCB2,PRLR	0.0366144
9	139	109	6	POSITIVE_REGULATION_OF_CATALYTIC_ACTIVITY	0.000462914	ADORA3,APOC2,FPR1,GRM4,PLCB2,PRLR	0.022465
9	188	109	13	DEFENSE_RESPONSE	7.57029e-10	ADORA3,CCL3,CCL4,CCR1,CD48,CLEC5A,CXCL2,MNDA,NCF2,PTAFR,PTPRCAP,TLR3,WAS	2.53027e-07
9	103	109	6	BEHAVIOR	9.05419e-05	CCL3,CMKLR1,CXCL2,DOCK2,FPR1,PTAFR	0.0049798
9	74	109	6	LOCOMOTORY_BEHAVIOR	1.38505e-05	CCL3,CMKLR1,CXCL2,DOCK2,FPR1,PTAFR	0.00095222
9	58	109	7	LEUKOCYTE_ACTIVATION	1.65533e-07	CD2,CD3E,CLEC7A,LAT2,LST1,NFAM1,TLR4	2.7313e-05
9	93	109	6	INFLAMMATORY_RESPONSE	5.11111e-05	ADORA3,CCL3,CCL4,CCR1,CXCL2,PTAFR	0.00324359
9	191	109	13	IMMUNE_RESPONSE	9.20098e-10	CCL4,CCR1,CD86,CMKLR1,FCGR1A,GPR183,IL16,IRF8,LAT2,LY86,NFAM1,PTAFR,WAS	2.53027e-07
9	92	109	7	SECOND_MESSENGER_MEDIATED_SIGNALING	3.95857e-06	ADORA3,CCR1,FPR1,GRM4,LAT2,PLCB2,PTAFR	0.000326582
9	51	109	4	G_PROTEIN_SIGNALING_COUPLED_TO_CYCLIC_NUCLEOTIDE_SECOND_MESSENGER	0.000462308	ADORA3,CCR1,FPR1,GRM4	0.022465
9	273	109	19	IMMUNE_SYSTEM_PROCESS	5.59552e-14	CCL4,CCR1,CD2,CD3E,CD86,CLEC7A,CMKLR1,DOCK2,FCGR1A,GPR183,IL16,IRF8,LAT2,LST1,LY86,NFAM1,PTAFR,TLR4,WAS	4.61631e-11
9	230	109	10	RESPONSE_TO_EXTERNAL_STIMULUS	5.40169e-06	ADORA3,CCL3,CCL4,CCR1,CMKLR1,CXCL2,DOCK2,FPR1,PTAFR,WAS	0.000405127
9	54	109	6	LYMPHOCYTE_ACTIVATION	2.16584e-06	CD2,CD3E,CLEC7A,LAT2,LST1,NFAM1	0.000198536
9	139	109	7	RESPONSE_TO_WOUNDING	5.87028e-05	ADORA3,CCL3,CCL4,CCR1,CXCL2,PTAFR,WAS	0.00345927
9	192	109	11	G_PROTEIN_COUPLED_RECEPTOR_PROTEIN_SIGNALING_PATHWAY	1.14496e-07	ADORA3,CCL3,CCR1,CD3E,FPR1,GPR12,GPR183,GPR34,GRM4,PLCB2,PTAFR	2.36148e-05
9	112	109	5	REGULATION_OF_MULTICELLULAR_ORGANISMAL_PROCESS	0.00120086	ADORA3,CD3E,LAT2,LST1,NFAM1	0.0450323
9	55	109	4	REGULATION_OF_IMMUNE_SYSTEM_PROCESS	0.000617382	CD3E,LAT2,LST1,NFAM1	0.025467
9	53	109	4	CYCLIC_NUCLEOTIDE_MEDIATED_SIGNALING	0.000535864	ADORA3,CCR1,FPR1,GRM4	0.0234067
20	13	88	3	REGULATION_OF_ENDOCYTOSIS	4.97232e-05	GATA2,STON1,STON2	0.0410217
27	156	85	7	RNA_PROCESSING	2.46231e-05	DDX17,HNRNPC,HNRNPUL1,NONO,PRPF8,PTBP1,SNRNP200	0.0182352
27	77	85	5	RNA_SPLICING	6.63098e-05	HNRNPC,NONO,PRPF8,PTBP1,SNRNP200	0.0182352
41	191	73	8	IMMUNE_RESPONSE	3.3042e-06	APOBEC3G,FCGR2B,FYB,IL18BP,IL2RG,LCP2,NFIL3,TREM2	0.0022825
41	273	73	9	IMMUNE_SYSTEM_PROCESS	5.53334e-06	APOBEC3G,FCGR2B,FYB,HCLS1,IL18BP,IL2RG,LCP2,NFIL3,TREM2	0.0022825
45	273	70	8	IMMUNE_SYSTEM_PROCESS	3.24897e-05	ARHGDIB,BNIP3,CD4,CSF1,CTSS,FCGR3A,ITGB2,RGS1	0.026804
54	282	65	7	CELLULAR_BIOSYNTHETIC_PROCESS	0.000181892	BCAT1,CD74,EEF1A1,EIF4G2,KRT7,PABPC4,PTGDS	0.0150061
54	80	65	5	CELLULAR_CATION_HOMEOSTASIS	2.17497e-05	APP,ATP1A1,CD24,CP,FTH1	0.00299059
54	165	65	7	HOMEOSTATIC_PROCESS	5.95857e-06	APOE,APP,ATP1A1,CD24,CP,FTH1,IFI6	0.00122895
54	112	65	6	CELLULAR_HOMEOSTASIS	7.60707e-06	APP,ATP1A1,CD24,CP,FTH1,IFI6	0.00125517
54	117	65	7	CHEMICAL_HOMEOSTASIS	5.96507e-07	APOE,APP,ATP1A1,CD24,CP,FTH1,IFI6	0.000492119
54	97	65	6	ION_HOMEOSTASIS	3.30108e-06	APP,ATP1A1,CD24,CP,FTH1,IFI6	0.000907797
54	83	65	5	CATION_HOMEOSTASIS	2.60136e-05	APP,ATP1A1,CD24,CP,FTH1	0.00306588
86	112	54	5	POSITIVE_REGULATION_OF_TRANSCRIPTIONDNA_DEPENDENT	4.46358e-05	ARHGEF11,ATF7IP,BPTF,MED12,MMS19	0.00306871
86	143	54	6	POSITIVE_REGULATION_OF_NUCLEOBASENUCLEOSIDENUCLEOTIDE_AND_NUCLEIC_ACID_METABOLIC_PROCESS	1.04268e-05	ARHGEF11,ATF7IP,BPTF,KDM5A,MED12,MMS19	0.00101592
86	114	54	5	POSITIVE_REGULATION_OF_RNA_METABOLIC_PROCESS	4.8586e-05	ARHGEF11,ATF7IP,BPTF,MED12,MMS19	0.00308334
86	116	54	4	REGULATION_OF_CELLULAR_COMPONENT_ORGANIZATION_AND_BIOGENESIS	0.000727525	ATF7IP,CLASP1,EIF4G3,NCK2	0.0300104
86	205	54	7	POSITIVE_REGULATION_OF_METABOLIC_PROCESS	7.04491e-06	ARHGEF11,ATF7IP,BPTF,KDM5A,MED12,MMS19,NCK2	0.000830293
86	200	54	7	POSITIVE_REGULATION_OF_CELLULAR_METABOLIC_PROCESS	5.99108e-06	ARHGEF11,ATF7IP,BPTF,KDM5A,MED12,MMS19,NCK2	0.000830293
86	133	54	6	POSITIVE_REGULATION_OF_TRANSCRIPTION	6.87648e-06	ARHGEF11,ATF7IP,BPTF,KDM5A,MED12,MMS19	0.000830293
98	282	49	10	CELLULAR_BIOSYNTHETIC_PROCESS	1.60757e-08	HSP90AB1,HSPB1,RPL13,RPL15,RPL28,RPL3,RPL41,RPL4,RPL8,RPS3	6.63122e-06
98	277	49	9	MACROMOLECULE_BIOSYNTHETIC_PROCESS	1.92148e-07	HSPB1,RPL13,RPL15,RPL28,RPL3,RPL41,RPL4,RPL8,RPS3	5.28408e-05
98	159	49	9	TRANSLATION	1.55548e-09	HSPB1,RPL13,RPL15,RPL28,RPL3,RPL41,RPL4,RPL8,RPS3	1.28327e-06
110	16	45	6	SYNAPTOGENESIS	3.48332e-12	PCDHB10,PCDHB11,PCDHB13,PCDHB14,PCDHB16,PCDHB6	2.87374e-09
110	283	45	9	CELL_CELL_SIGNALING	1.05987e-07	GRIA2,PCDHB10,PCDHB11,PCDHB13,PCDHB14,PCDHB16,PCDHB6,SYT5,TSHR	1.45732e-05
110	29	45	6	EXTRACELLULAR_STRUCTURE_ORGANIZATION_AND_BIOGENESIS	2.00857e-10	PCDHB10,PCDHB11,PCDHB13,PCDHB14,PCDHB16,PCDHB6	5.52357e-08
110	113	45	8	SYNAPTIC_TRANSMISSION	1.13956e-09	GRIA2,PCDHB10,PCDHB11,PCDHB13,PCDHB14,PCDHB16,PCDHB6,SYT5	2.35033e-07
110	21	45	6	SYNAPSE_ORGANIZATION_AND_BIOGENESIS	2.33482e-11	PCDHB10,PCDHB11,PCDHB13,PCDHB14,PCDHB16,PCDHB6	9.63114e-09
110	238	45	8	NEUROLOGICAL_SYSTEM_PROCESS	3.85695e-07	GRIA2,PCDHB10,PCDHB11,PCDHB13,PCDHB14,PCDHB16,PCDHB6,SYT5	4.54569e-05
110	125	45	8	TRANSMISSION_OF_NERVE_IMPULSE	2.55253e-09	GRIA2,PCDHB10,PCDHB11,PCDHB13,PCDHB14,PCDHB16,PCDHB6,SYT5	4.21167e-07
123	188	43	5	DEFENSE_RESPONSE	0.00017118	CCR5,CD84,LILRB2,SPN,TLR7	0.0353059
123	191	43	8	IMMUNE_RESPONSE	4.89876e-08	CCR5,CD7,CST7,CTSW,LILRB2,NCF4,POU2F2,TLR7	4.04148e-05
123	273	43	8	IMMUNE_SYSTEM_PROCESS	7.55068e-07	CCR5,CD7,CST7,CTSW,LILRB2,NCF4,POU2F2,TLR7	0.000311466
123	37	43	3	CELLULAR_DEFENSE_RESPONSE	0.000148196	CCR5,LILRB2,SPN	0.0353059
124	30	43	4	G_PROTEIN_SIGNALING_COUPLED_TO_IP3_SECOND_MESSENGERPHOSPHOLIPASE_C_ACTIVATING	1.37873e-06	ANG,DRD2,F2RL3,HTR2B	0.000844039
124	33	43	4	PHOSPHOINOSITIDE_MEDIATED_SIGNALING	2.04615e-06	ANG,DRD2,F2RL3,HTR2B	0.000844039
124	92	43	4	SECOND_MESSENGER_MEDIATED_SIGNALING	0.000123961	ANG,DRD2,F2RL3,HTR2B	0.0340892
130	61	42	6	CELL_ACTIVATION	1.42334e-08	CD3D,FOXP3,SIRPG,SIT1,SLA2,ZAP70	2.34851e-06
130	41	42	3	POSITIVE_REGULATION_OF_IMMUNE_SYSTEM_PROCESS	0.000188011	SIRPG,SLA2,ZAP70	0.0119315
130	24	42	3	REGULATION_OF_T_CELL_ACTIVATION	3.68697e-05	SIRPG,SIT1,ZAP70	0.00253479
130	52	42	3	POSITIVE_REGULATION_OF_MULTICELLULAR_ORGANISMAL_PROCESS	0.000381725	SIRPG,SLA2,ZAP70	0.0224945
130	58	42	6	LEUKOCYTE_ACTIVATION	1.04383e-08	CD3D,FOXP3,SIRPG,SIT1,SLA2,ZAP70	2.1529e-06
130	191	42	7	IMMUNE_RESPONSE	7.64279e-07	FOXP3,GPR65,IL2RA,PDCD1,S1PR4,SLA2,ZAP70	9.00757e-05
130	273	42	10	IMMUNE_SYSTEM_PROCESS	2.35846e-09	CD3D,FOXP3,GPR65,IL2RA,PDCD1,S1PR4,SIRPG,SIT1,SLA2,ZAP70	9.72865e-07
130	38	42	6	T_CELL_ACTIVATION	7.41179e-10	CD3D,FOXP3,SIRPG,SIT1,SLA2,ZAP70	6.11472e-07
130	31	42	4	REGULATION_OF_LYMPHOCYTE_ACTIVATION	1.43483e-06	SIRPG,SIT1,SLA2,ZAP70	0.000131526
130	54	42	6	LYMPHOCYTE_ACTIVATION	6.71443e-09	CD3D,FOXP3,SIRPG,SIT1,SLA2,ZAP70	1.84647e-06
130	112	42	5	REGULATION_OF_MULTICELLULAR_ORGANISMAL_PROCESS	1.28702e-05	FOXP3,SIRPG,SIT1,SLA2,ZAP70	0.00106179
130	55	42	5	REGULATION_OF_IMMUNE_SYSTEM_PROCESS	3.74204e-07	FOXP3,SIRPG,SIT1,SLA2,ZAP70	5.14531e-05
133	20	41	3	COFACTOR_BIOSYNTHETIC_PROCESS	1.94466e-05	ALAS1,COASY,UROS	0.0160434
157	61	37	3	CELL_ACTIVATION	0.000419495	LAT,LCK,NLRC3	0.0314622
157	188	37	5	DEFENSE_RESPONSE	8.22544e-05	BLNK,FAIM3,LY96,NCF1,PRF1	0.01131
157	58	37	3	LEUKOCYTE_ACTIVATION	0.000361444	LAT,LCK,NLRC3	0.0298191
157	191	37	6	IMMUNE_RESPONSE	5.73529e-06	BLNK,CD96,GZMA,IGSF6,IL7R,LAT	0.0011829
157	273	37	8	IMMUNE_SYSTEM_PROCESS	2.20465e-07	BLNK,CD96,GZMA,IGSF6,IL7R,LAT,LCK,NLRC3	9.09419e-05
157	38	37	3	T_CELL_ACTIVATION	0.000102146	LAT,LCK,NLRC3	0.0120386
157	56	37	3	APOPTOTIC_PROGRAM	0.000325786	GZMA,GZMB,LCK	0.0298191
157	54	37	3	LYMPHOCYTE_ACTIVATION	0.000292481	LAT,LCK,NLRC3	0.0298191
157	37	37	4	CELLULAR_DEFENSE_RESPONSE	1.77126e-06	FAIM3,LY96,NCF1,PRF1	0.000487097
169	29	35	3	EXTRACELLULAR_STRUCTURE_ORGANIZATION_AND_BIOGENESIS	3.79246e-05	ACAN,CHRNA1,PCDHB3	0.0312878
178	121	34	4	DNA_REPAIR	0.000141047	BLM,EXO1,POLQ,RAD51	0.0193939
178	187	34	5	RESPONSE_TO_ENDOGENOUS_STIMULUS	5.27347e-05	ATRIP,BLM,EXO1,POLQ,RAD51	0.0133406
178	99	34	4	M_PHASE	6.46818e-05	CDC25C,CENPE,KIF15,RAD51	0.0133406
178	153	34	4	CELL_CYCLE_PHASE	0.00034665	CDC25C,CENPE,KIF15,RAD51	0.0408552
178	39	34	3	DNA_RECOMBINATION	8.55302e-05	BLM,EXO1,RAD51	0.0141125
178	294	34	6	CELL_CYCLE_GO_0007049	3.98153e-05	ATRIP,CDC25A,CDC25C,CENPE,KIF15,RAD51	0.0133406
178	156	34	5	RESPONSE_TO_DNA_DAMAGE_STIMULUS	2.21325e-05	ATRIP,BLM,EXO1,POLQ,RAD51	0.0133406
183	22	33	3	DIGESTION	1.34955e-05	CCKBR,PRSS3,SLC15A1	0.0111338
187	195	33	5	CYTOSKELETON_ORGANIZATION_AND_BIOGENESIS	5.54546e-05	ABL1,AMOT,CDC42BPA,KIF1B,PAFAH1B1	0.022875
189	108	33	4	ACTIN_FILAMENT_BASED_PROCESS	8.05504e-05	ARPC5,CDC42,RAC1,WASF2	0.0166135
189	39	33	3	NEGATIVE_REGULATION_OF_PROTEIN_METABOLIC_PROCESS	7.81204e-05	CDC42,EIF2AK1,SET	0.0166135
189	27	33	3	NEGATIVE_REGULATION_OF_CELLULAR_COMPONENT_ORGANIZATION_AND_BIOGENESIS	2.54458e-05	CDC42,RAC1,SET	0.0166135
189	99	33	4	ACTIN_CYTOSKELETON_ORGANIZATION_AND_BIOGENESIS	5.73545e-05	ARPC5,CDC42,RAC1,WASF2	0.0166135
195	282	32	11	CELLULAR_BIOSYNTHETIC_PROCESS	5.96967e-12	MIF,RPL11,RPL18,RPL19,RPL29,RPL37,RPL5,RPS19,RPS2,RPS5,RPS9	2.46249e-09
195	277	32	10	MACROMOLECULE_BIOSYNTHETIC_PROCESS	1.39457e-10	RPL11,RPL18,RPL19,RPL29,RPL37,RPL5,RPS19,RPS2,RPS5,RPS9	3.83507e-08
195	159	32	10	TRANSLATION	5.58442e-13	RPL11,RPL18,RPL19,RPL29,RPL37,RPL5,RPS19,RPS2,RPS5,RPS9	4.60715e-10
202	282	30	6	CELLULAR_BIOSYNTHETIC_PROCESS	1.48043e-05	NACA,RPL31,RPL35,RPL38,RPL6,RPS10	0.00407117
202	277	30	6	MACROMOLECULE_BIOSYNTHETIC_PROCESS	1.33745e-05	NACA,RPL31,RPL35,RPL38,RPL6,RPS10	0.00407117
202	159	30	6	TRANSLATION	5.38341e-07	NACA,RPL31,RPL35,RPL38,RPL6,RPS10	0.000444131
221	182	28	5	VESICLE_MEDIATED_TRANSPORT	1.73389e-05	CPNE3,LRPAP1,OPTN,PICALM,SCAMP2	0.0143046
222	20	28	3	MITOTIC_CELL_CYCLE_CHECKPOINT	6.04108e-06	BUB1B,KNTC1,TTK	0.000453081
222	99	28	8	M_PHASE	6.19693e-12	BUB1B,CIT,DLGAP5,KNTC1,NCAPH,NEK2,PKMYT1,TTK	1.70416e-09
222	79	28	3	MICROTUBULE_BASED_PROCESS	0.000389977	KIF23,KIF4A,TTK	0.0229808
222	37	28	5	REGULATION_OF_MITOSIS	5.75481e-09	BUB1B,KNTC1,NEK2,PKMYT1,TTK	5.93464e-07
222	175	28	9	CELL_CYCLE_PROCESS	1.49672e-11	BUB1B,CIT,DLGAP5,KIF23,KNTC1,NCAPH,NEK2,PKMYT1,TTK	3.087e-09
222	145	28	9	MITOTIC_CELL_CYCLE	2.72615e-12	BUB1B,CIT,DLGAP5,KIF23,KNTC1,NCAPH,NEK2,PKMYT1,TTK	1.12454e-09
222	153	28	8	CELL_CYCLE_PHASE	2.10176e-10	BUB1B,CIT,DLGAP5,KNTC1,NCAPH,NEK2,PKMYT1,TTK	2.47707e-08
222	47	28	4	CELL_CYCLE_CHECKPOINT_GO_0000075	1.48738e-06	BUB1B,FANCG,KNTC1,TTK	0.000122709
222	76	28	7	MITOSIS	5.92474e-11	BUB1B,CIT,KNTC1,NCAPH,NEK2,PKMYT1,TTK	8.14652e-09
222	294	28	10	CELL_CYCLE_GO_0007049	5.4366e-11	BUB1B,CIT,DLGAP5,FANCG,KIF23,KNTC1,NCAPH,NEK2,PKMYT1,TTK	8.14652e-09
222	174	28	6	REGULATION_OF_CELL_CYCLE	5.90727e-07	BUB1B,FANCG,KNTC1,NEK2,PKMYT1,TTK	5.415e-05
222	79	28	8	M_PHASE_OF_MITOTIC_CELL_CYCLE	9.6656e-13	BUB1B,CIT,DLGAP5,KNTC1,NCAPH,NEK2,PKMYT1,TTK	7.97412e-10
234	188	27	5	DEFENSE_RESPONSE	1.68207e-05	CD1D,CD300C,LILRA2,NLRC4,TLR6	0.00693852
234	54	27	3	CYTOKINE_PRODUCTION	0.000112872	CD28,NLRC4,TLR6	0.0148903
234	56	27	3	POSITIVE_REGULATION_OF_CELLULAR_PROTEIN_METABOLIC_PROCESS	0.000125847	CD28,CD80,TLR6	0.0148903
234	17	27	3	RESPONSE_TO_BACTERIUM	3.23137e-06	CD1D,NLRC4,TLR6	0.00266588
234	96	27	3	RESPONSE_TO_BIOTIC_STIMULUS	0.000619023	CD1D,NLRC4,TLR6	0.0425578
234	61	27	3	RESPONSE_TO_OTHER_ORGANISM	0.000162439	CD1D,NLRC4,TLR6	0.0148903
234	58	27	3	POSITIVE_REGULATION_OF_PROTEIN_METABOLIC_PROCESS	0.000139757	CD28,CD80,TLR6	0.0148903
244	20	26	3	REGULATION_OF_G_PROTEIN_COUPLED_RECEPTOR_PROTEIN_SIGNALING_PATHWAY	4.80247e-06	RGS16,RGS2,RGS4	0.00396204
256	14	25	5	CYTOKINESIS	1.47262e-11	BIRC5,DCTN3,NUSAP1,PRC1,RACGAP1	1.21491e-08
256	99	25	4	M_PHASE	1.8445e-05	BIRC5,CCNA2,DCTN3,NUSAP1	0.00169079
256	37	25	3	REGULATION_OF_MITOSIS	2.84558e-05	BIRC5,CCNA2,NUSAP1	0.0023476
256	175	25	7	CELL_CYCLE_PROCESS	8.87923e-09	BIRC5,CCNA2,CDK2,DCTN3,NUSAP1,PRC1,RACGAP1	2.44179e-06
256	145	25	6	MITOTIC_CELL_CYCLE	9.69314e-08	BIRC5,CCNA2,CDK2,DCTN3,NUSAP1,PRC1	1.99921e-05
256	153	25	5	CELL_CYCLE_PHASE	4.1363e-06	BIRC5,CCNA2,CDK2,DCTN3,NUSAP1	0.000568742
256	16	25	5	CELL_DIVISION	3.20604e-11	BIRC5,DCTN3,NUSAP1,PRC1,RACGAP1	1.32249e-08
256	76	25	4	MITOSIS	6.44666e-06	BIRC5,CCNA2,DCTN3,NUSAP1	0.000759785
256	294	25	7	CELL_CYCLE_GO_0007049	3.11578e-07	BIRC5,CCNA2,CDK2,DCTN3,NUSAP1,PRC1,RACGAP1	5.14103e-05
256	174	25	4	REGULATION_OF_CELL_CYCLE	0.000166509	BIRC5,CCNA2,CDK2,NUSAP1	0.0124882
256	79	25	4	M_PHASE_OF_MITOTIC_CELL_CYCLE	7.52499e-06	BIRC5,CCNA2,DCTN3,NUSAP1	0.000776014
287	62	22	3	HEMOPOIESIS	9.10666e-05	ACIN1,LDB1,NCOA6	0.023681
287	67	22	3	IMMUNE_SYSTEM_DEVELOPMENT	0.000114817	ACIN1,LDB1,NCOA6	0.023681
287	28	22	3	MYELOID_CELL_DIFFERENTIATION	8.14087e-06	ACIN1,LDB1,NCOA6	0.00671622
287	64	22	3	HEMOPOIETIC_OR_LYMPHOID_ORGAN_DEVELOPMENT	0.000100137	ACIN1,LDB1,NCOA6	0.023681

## Sheet: KEGG
Module_Number	# of gene in function	# of gene in module	# of common gene	Description	p-value	related_gene	adjusted_p-value
3	42	136	4	KEGG_HEDGEHOG_SIGNALING_PATHWAY	0.000505275	SMO,WNT10A,WNT11,WNT7A	0.0469906
3	45	136	5	KEGG_BASAL_CELL_CARCINOMA	4.62674e-05	FZD7,SMO,WNT10A,WNT11,WNT7A	0.00860573
9	176	109	9	KEGG_CYTOKINE_CYTOKINE_RECEPTOR_INTERACTION	4.39623e-06	CCL3,CCL4L2,CCL4,CCR1,CSF2RB,CXCL2,IL15RA,IL1B,PRLR	0.000204425
9	158	109	8	KEGG_CHEMOKINE_SIGNALING_PATHWAY	1.64454e-05	CCL3,CCL4L2,CCL4,CCR1,CXCL2,DOCK2,PLCB2,WAS	0.000509807
9	124	109	5	KEGG_NEUROACTIVE_LIGAND_RECEPTOR_INTERACTION	0.0018849	ADORA3,FPR1,GRM4,PRLR,PTAFR	0.0350591
9	114	109	7	KEGG_CELL_ADHESION_MOLECULES_CAMS	1.63647e-05	CD2,CD86,CD8A,CLDN19,ITGA4,ITGAM,ITGB7	0.000509807
9	86	109	7	KEGG_TOLL_LIKE_RECEPTOR_SIGNALING_PATHWAY	2.51402e-06	CCL3,CCL4,CD86,IL1B,TLR2,TLR3,TLR4	0.000155869
9	58	109	4	KEGG_NOD_LIKE_RECEPTOR_SIGNALING_PATHWAY	0.000755614	CARD6,CASP1,CXCL2,IL1B	0.015616
9	41	109	4	KEGG_CYTOSOLIC_DNA_SENSING_PATHWAY	0.000197818	CASP1,CCL4L2,CCL4,IL1B	0.00459927
9	63	109	7	KEGG_HEMATOPOIETIC_CELL_LINEAGE	2.95872e-07	CD2,CD3E,CD8A,FCGR1A,IL1B,ITGA4,ITGAM	3.42239e-05
9	35	109	4	KEGG_INTESTINAL_IMMUNE_NETWORK_FOR_IGA_PRODUCTION	0.000105677	CD86,IL15RA,ITGA4,ITGB7	0.00280798
9	65	109	7	KEGG_LEISHMANIA_INFECTION	3.67999e-07	FCGR1A,IL1B,ITGA4,ITGAM,NCF2,TLR2,TLR4	3.42239e-05
27	46	85	3	KEGG_N_GLYCAN_BIOSYNTHESIS	0.00208569	DDOST,RPN2,ST6GAL1	0.0471235
27	114	85	7	KEGG_SPLICEOSOME	3.13717e-06	DDX5,HNRNPC,HNRNPK,HNRNPU,PCBP1,PRPF8,SNRNP200	0.000291757
27	102	85	5	KEGG_OOCYTE_MEIOSIS	0.000250922	CALM1,CALM3,PPP1CB,PPP2R1A,YWHAB	0.0093343
27	73	85	4	KEGG_ECM_RECEPTOR_INTERACTION	0.000708524	CD47,DAG1,ITGB1,ITGB8	0.0188265
27	70	85	4	KEGG_ADHERENS_JUNCTION	0.000604409	CTNNA1,CTNNB1,CTNND1,IQGAP1	0.0187367
27	100	85	4	KEGG_LEUKOCYTE_TRANSENDOTHELIAL_MIGRATION	0.00228017	CTNNA1,CTNNB1,CTNND1,ITGB1	0.0471235
27	50	85	3	KEGG_VIBRIO_CHOLERAE_INFECTION	0.00265057	ATP6V0C,KDELR1,SEC61A1	0.0493007
27	68	85	5	KEGG_HYPERTROPHIC_CARDIOMYOPATHY_HCM	3.63736e-05	ATP2A2,DAG1,ITGB1,ITGB8,TPM3	0.00225517
27	62	85	6	KEGG_ARRHYTHMOGENIC_RIGHT_VENTRICULAR_CARDIOMYOPATHY_ARVC	1.14624e-06	ATP2A2,CTNNA1,CTNNB1,DAG1,ITGB1,ITGB8	0.0002132
27	74	85	5	KEGG_DILATED_CARDIOMYOPATHY	5.47691e-05	ATP2A2,DAG1,ITGB1,ITGB8,TPM3	0.00254677
35	116	79	6	KEGG_CELL_CYCLE	2.87607e-05	CCND3,CDC20,CDC25B,CDKN1A,MCM4,MDM2	0.00534948
40	35	74	4	KEGG_DNA_REPLICATION	2.31259e-05	MCM2,MCM3,MCM7,PCNA	0.00430142
40	116	74	5	KEGG_CELL_CYCLE	0.000238576	HDAC2,MCM2,MCM3,MCM7,PCNA	0.0221875
45	63	70	5	KEGG_HEMATOPOIETIC_CELL_LINEAGE	9.69378e-06	CD14,CD44,CD4,CSF1R,CSF1	0.00180304
51	107	67	7	KEGG_OXIDATIVE_PHOSPHORYLATION	4.00367e-07	ATP5H,NDUFA2,NDUFAB1,NDUFB10,NDUFB2,NDUFS6,UQCR11	2.48228e-05
51	147	67	7	KEGG_ALZHEIMERS_DISEASE	3.40859e-06	ATP5H,NDUFA2,NDUFAB1,NDUFB10,NDUFB2,NDUFS6,UQCR11	0.0001585
51	103	67	8	KEGG_PARKINSONS_DISEASE	1.45014e-08	ATP5H,NDUFA2,NDUFAB1,NDUFB10,NDUFB2,NDUFS6,UBE2G1,UQCR11	1.34863e-06
51	160	67	10	KEGG_HUNTINGTONS_DISEASE	1.67425e-09	ATP5H,CLTB,NDUFA2,NDUFAB1,NDUFB10,NDUFB2,NDUFS6,POLR2G,POLR2I,UQCR11	3.11411e-07
54	182	65	8	KEGG_FOCAL_ADHESION	9.38566e-07	ACTB,ACTG1,COL1A2,COL3A1,ERBB2,FN1,LAMA5,SPP1	0.000174573
54	73	65	5	KEGG_ECM_RECEPTOR_INTERACTION	1.3902e-05	COL1A2,COL3A1,FN1,LAMA5,SPP1	0.000646442
54	70	65	4	KEGG_ADHERENS_JUNCTION	0.0002164	ACTB,ACTG1,ERBB2,PTPRF	0.00805006
54	56	65	5	KEGG_ANTIGEN_PROCESSING_AND_PRESENTATION	3.7363e-06	CANX,CD74,HLA-A,HLA-DPA1,HSPA5	0.000300662
54	59	65	5	KEGG_VIRAL_MYOCARDITIS	4.84938e-06	ACTB,ACTG1,EIF4G2,HLA-A,HLA-DPA1	0.000300662
66	114	59	4	KEGG_CELL_ADHESION_MOLECULES_CAMS	0.000953322	CLDN1,HLA-DQA1,HLA-DQB1,HLA-DRB1	0.019702
66	46	59	3	KEGG_COMPLEMENT_AND_COAGULATION_CASCADES	0.000724764	C4A,SERPINA5,SERPINE1	0.0168508
66	56	59	3	KEGG_ANTIGEN_PROCESSING_AND_PRESENTATION	0.00128799	HLA-DQA1,HLA-DQB1,HLA-DRB1	0.0239565
66	35	59	3	KEGG_INTESTINAL_IMMUNE_NETWORK_FOR_IGA_PRODUCTION	0.000321989	HLA-DQA1,HLA-DQB1,HLA-DRB1	0.00855571
66	33	59	3	KEGG_TYPE_I_DIABETES_MELLITUS	0.000269881	HLA-DQA1,HLA-DQB1,HLA-DRB1	0.00836632
66	160	59	4	KEGG_HUNTINGTONS_DISEASE	0.0032966	ATP5A1,NDUFB9,SOD2,UQCRFS1	0.0437977
66	65	59	3	KEGG_LEISHMANIA_INFECTION	0.00198056	HLA-DQA1,HLA-DQB1,HLA-DRB1	0.0283372
66	18	59	3	KEGG_ASTHMA	4.20495e-05	HLA-DQA1,HLA-DQB1,HLA-DRB1	0.00782121
66	29	59	3	KEGG_AUTOIMMUNE_THYROID_DISEASE	0.000182727	HLA-DQA1,HLA-DQB1,HLA-DRB1	0.00799149
66	77	59	4	KEGG_SYSTEMIC_LUPUS_ERYTHEMATOSUS	0.000214825	C4A,HLA-DQA1,HLA-DQB1,HLA-DRB1	0.00799149
66	28	59	3	KEGG_ALLOGRAFT_REJECTION	0.000164272	HLA-DQA1,HLA-DQB1,HLA-DRB1	0.00799149
66	28	59	3	KEGG_GRAFT_VERSUS_HOST_DISEASE	0.000164272	HLA-DQA1,HLA-DQB1,HLA-DRB1	0.00799149
66	62	59	3	KEGG_ARRHYTHMOGENIC_RIGHT_VENTRICULAR_CARDIOMYOPATHY_ARVC	0.00172887	DSG2,ITGA3,ITGB4	0.0267975
66	59	59	3	KEGG_VIRAL_MYOCARDITIS	0.00149824	HLA-DQA1,HLA-DQB1,HLA-DRB1	0.0253339
71	29	59	3	KEGG_CITRATE_CYCLE_TCA_CYCLE	0.000182727	MDH1,SDHB,SUCLG1	0.0169936
71	41	59	5	KEGG_PROTEASOME	4.72003e-07	POMP,PSMA4,PSMA5,PSMA6,PSMC3	8.77925e-05
89	23	52	3	KEGG_PENTOSE_PHOSPHATE_PATHWAY	6.16192e-05	H6PD,PFKP,PGLS	0.0114612
97	107	50	16	KEGG_OXIDATIVE_PHOSPHORYLATION	0	ATP5D,ATP5E,ATP5F1,ATP5J,ATP5O,COX5A,COX6A1,COX6C,COX7A2,COX7C,NDUFA11,NDUFA1,NDUFB4,UQCRB,UQCRH,UQCRQ	0
97	55	50	8	KEGG_CARDIAC_MUSCLE_CONTRACTION	7.54574e-12	COX5A,COX6A1,COX6C,COX7A2,COX7C,UQCRB,UQCRH,UQCRQ	2.80702e-10
97	147	50	15	KEGG_ALZHEIMERS_DISEASE	0	ATP5D,ATP5E,ATP5F1,ATP5J,ATP5O,COX5A,COX6A1,COX6C,COX7A2,COX7C,NDUFA1,NDUFB4,UQCRB,UQCRH,UQCRQ	0
97	103	50	16	KEGG_PARKINSONS_DISEASE	0	ATP5D,ATP5E,ATP5F1,ATP5J,ATP5O,COX5A,COX6A1,COX6C,COX7A2,COX7C,NDUFA1,NDUFB4,UQCRB,UQCRH,UQCRQ,VDAC2	0
97	160	50	18	KEGG_HUNTINGTONS_DISEASE	0	ATP5D,ATP5E,ATP5F1,ATP5J,ATP5O,COX5A,COX6A1,COX6C,COX7A2,COX7C,NDUFA1,NDUFB4,POLR2L,SOD1,UQCRB,UQCRH,UQCRQ,VDAC2	0
98	48	49	3	KEGG_GLYCOLYSIS_GLUCONEOGENESIS	0.000475759	ALDOA,ENO1,PKM2	0.0294971
98	83	49	16	KEGG_RIBOSOME	0	RPL13,RPL15,RPL28,RPL37A,RPL3,RPL41,RPL4,RPL8,RPLP0,RPLP1,RPS16,RPS20,RPS3,RPS4X,RPS6,RPS8	0
98	56	49	5	KEGG_ANTIGEN_PROCESSING_AND_PRESENTATION	9.01589e-07	B2M,CALR,CTSB,HSP90AB1,HSPA8	8.38478e-05
126	41	43	3	KEGG_AMINOACYL_TRNA_BIOSYNTHESIS	0.000201739	EPRS,IARS2,MARS	0.0375234
130	98	42	5	KEGG_T_CELL_RECEPTOR_SIGNALING_PATHWAY	6.70082e-06	CD247,CD3D,ITK,PDCD1,ZAP70	0.00124635
134	49	41	3	KEGG_MTOR_SIGNALING_PATHWAY	0.000297853	PIK3CB,RPS6KA1,RPS6KA3	0.0277003
134	118	41	4	KEGG_NEUROTROPHIN_SIGNALING_PATHWAY	0.000268188	NFKB1,PIK3CB,RPS6KA1,RPS6KA3	0.0277003
135	45	41	3	KEGG_BASAL_CELL_CARCINOMA	0.000231107	FZD3,GLI2,PTCH1	0.042986
148	107	39	7	KEGG_OXIDATIVE_PHOSPHORYLATION	8.30659e-09	ATP5G3,ATP5J2,ATP5L,COX8A,NDUFA4,NDUFS8,PPA1	1.54503e-06
148	178	39	5	KEGG_REGULATION_OF_ACTIN_CYTOSKELETON	8.23051e-05	ARPC1B,MYL12A,MYL12B,PFN2,PPP1CA	0.00765437
148	147	39	4	KEGG_ALZHEIMERS_DISEASE	0.000508765	ATP5G3,COX8A,NDUFA4,NDUFS8	0.0236576
148	103	39	4	KEGG_PARKINSONS_DISEASE	0.000130501	ATP5G3,COX8A,NDUFA4,NDUFS8	0.00809108
148	160	39	4	KEGG_HUNTINGTONS_DISEASE	0.000699736	ATP5G3,COX8A,NDUFA4,NDUFS8	0.0260302
157	176	37	6	KEGG_CYTOKINE_CYTOKINE_RECEPTOR_INTERACTION	3.57913e-06	CD27,CXCR3,FLT3LG,IL21R,IL7R,TNFSF13B	0.000665718
157	63	37	3	KEGG_HEMATOPOIETIC_CELL_LINEAGE	0.000461338	CD5,FLT3LG,IL7R	0.0214522
157	93	37	4	KEGG_NATURAL_KILLER_CELL_MEDIATED_CYTOTOXICITY	7.11253e-05	GZMB,LAT,LCK,PRF1	0.00440977
157	27	37	3	KEGG_PRIMARY_IMMUNODEFICIENCY	3.60685e-05	BLNK,IL7R,LCK	0.00335437
188	182	33	5	KEGG_FOCAL_ADHESION	3.99116e-05	ACTN1,FLNB,LAMB2,VCL,VEGFA	0.00742356
189	70	33	3	KEGG_ADHERENS_JUNCTION	0.000447194	CDC42,RAC1,WASF2	0.0207945
189	93	33	5	KEGG_FC_GAMMA_R_MEDIATED_PHAGOCYTOSIS	1.50855e-06	ARPC2,ARPC5,CDC42,RAC1,WASF2	0.00028059
189	178	33	5	KEGG_REGULATION_OF_ACTIN_CYTOSKELETON	3.58873e-05	ARPC2,ARPC5,CDC42,RAC1,WASF2	0.00333752
189	48	33	3	KEGG_PATHOGENIC_ESCHERICHIA_COLI_INFECTION	0.000145914	ARPC2,ARPC5,CDC42	0.00904666
195	83	32	17	KEGG_RIBOSOME	0	RPL11,RPL18,RPL19,RPL23,RPL27,RPL29,RPL32,RPL35A,RPL37,RPL5,RPLP2,RPS19,RPS24,RPS2,RPS5,RPS9,UBA52	0
195	114	32	3	KEGG_CELL_ADHESION_MOLECULES_CAMS	0.00168388	HLA-B,HLA-C,HLA-DRA	0.0391503
195	56	32	3	KEGG_ANTIGEN_PROCESSING_AND_PRESENTATION	0.000210666	HLA-B,HLA-C,HLA-DRA	0.00653064
195	33	32	3	KEGG_TYPE_I_DIABETES_MELLITUS	4.28345e-05	HLA-B,HLA-C,HLA-DRA	0.00159344
195	29	32	3	KEGG_AUTOIMMUNE_THYROID_DISEASE	2.885e-05	HLA-B,HLA-C,HLA-DRA	0.00134152
195	28	32	3	KEGG_ALLOGRAFT_REJECTION	2.59021e-05	HLA-B,HLA-C,HLA-DRA	0.00134152
195	28	32	3	KEGG_GRAFT_VERSUS_HOST_DISEASE	2.59021e-05	HLA-B,HLA-C,HLA-DRA	0.00134152
195	59	32	3	KEGG_VIRAL_MYOCARDITIS	0.000246016	HLA-B,HLA-C,HLA-DRA	0.006537
202	83	30	12	KEGG_RIBOSOME	0	RPL10A,RPL10,RPL12,RPL31,RPL35,RPL38,RPL6,RPS10,RPS15A,RPS18,RPS23,RPS25	0
210	114	29	4	KEGG_SPLICEOSOME	5.90239e-05	HNRNPA3,RBMX,TRA2B,U2AF2	0.0109784
219	93	29	3	KEGG_FC_GAMMA_R_MEDIATED_PHAGOCYTOSIS	0.000698654	AKT1,DNM2,PIK3R2	0.0433165
219	50	29	3	KEGG_ENDOMETRIAL_CANCER	0.000111432	AKT1,CDH1,PIK3R2	0.0178654
219	60	29	3	KEGG_MELANOMA	0.000192101	AKT1,CDH1,PIK3R2	0.0178654
227	66	28	3	KEGG_P53_SIGNALING_PATHWAY	0.000229267	CCND1,IGFBP3,THBS1	0.0426436
228	182	27	7	KEGG_FOCAL_ADHESION	2.11055e-08	COL4A2,COL5A1,COL6A1,COL6A2,COL6A3,JUN,MYL9	3.92562e-06
228	73	27	5	KEGG_ECM_RECEPTOR_INTERACTION	1.56304e-07	COL4A2,COL5A1,COL6A1,COL6A2,COL6A3	1.45363e-05
250	115	26	5	KEGG_LYSOSOME	1.245e-06	ABCA2,ASAH1,CTSL1,HGSNAT,LGMN	0.00023157
256	116	25	5	KEGG_CELL_CYCLE	1.05601e-06	CCNA2,CCNB2,CDK1,CDK2,PTTG1	0.000196419
256	102	25	4	KEGG_OOCYTE_MEIOSIS	2.07542e-05	CCNB2,CDK1,CDK2,PTTG1	0.000965068
256	66	25	4	KEGG_P53_SIGNALING_PATHWAY	3.6613e-06	CCNB2,CDK1,CDK2,RRM2	0.000340501
256	81	25	4	KEGG_PROGESTERONE_MEDIATED_OOCYTE_MATURATION	8.3143e-06	CCNA2,CCNB2,CDK1,CDK2	0.000515487
256	83	25	3	KEGG_PROSTATE_CANCER	0.00032029	BAD,CDK2,CREB3	0.0119148
286	83	23	3	KEGG_RIBOSOME	0.000248552	RPL30,RPS11,RPS17	0.0462306
300	114	22	5	KEGG_CELL_ADHESION_MOLECULES_CAMS	4.88718e-07	HLA-DMA,HLA-DMB,HLA-DPB1,HLA-E,ICAM1	1.13627e-05
300	56	22	7	KEGG_ANTIGEN_PROCESSING_AND_PRESENTATION	9.42912e-13	HLA-DMA,HLA-DMB,HLA-DPB1,HLA-E,IFI30,TAP1,TAPBP	1.75382e-10
300	100	22	3	KEGG_LEUKOCYTE_TRANSENDOTHELIAL_MIGRATION	0.000375884	GNAI2,ICAM1,MSN	0.0058262
300	35	22	3	KEGG_INTESTINAL_IMMUNE_NETWORK_FOR_IGA_PRODUCTION	1.61591e-05	HLA-DMA,HLA-DMB,HLA-DPB1	0.00030056
300	33	22	4	KEGG_TYPE_I_DIABETES_MELLITUS	1.25192e-07	HLA-DMA,HLA-DMB,HLA-DPB1,HLA-E	3.32652e-06
300	65	22	3	KEGG_LEISHMANIA_INFECTION	0.000104885	HLA-DMA,HLA-DMB,HLA-DPB1	0.00177351
300	18	22	3	KEGG_ASTHMA	2.04665e-06	HLA-DMA,HLA-DMB,HLA-DPB1	4.22975e-05
300	29	22	4	KEGG_AUTOIMMUNE_THYROID_DISEASE	7.29375e-08	HLA-DMA,HLA-DMB,HLA-DPB1,HLA-E	2.26106e-06
300	77	22	5	KEGG_SYSTEMIC_LUPUS_ERYTHEMATOSUS	6.80642e-08	C1QA,C2,HLA-DMA,HLA-DMB,HLA-DPB1	2.26106e-06
300	28	22	4	KEGG_ALLOGRAFT_REJECTION	6.29361e-08	HLA-DMA,HLA-DMB,HLA-DPB1,HLA-E	2.26106e-06
300	28	22	4	KEGG_GRAFT_VERSUS_HOST_DISEASE	6.29361e-08	HLA-DMA,HLA-DMB,HLA-DPB1,HLA-E	2.26106e-06
300	59	22	5	KEGG_VIRAL_MYOCARDITIS	1.75358e-08	HLA-DMA,HLA-DMB,HLA-DPB1,HLA-E,ICAM1	1.63083e-06
313	107	21	3	KEGG_OXIDATIVE_PHOSPHORYLATION	0.000397909	COX4I1,COX5B,COX6B1	0.0185028
313	55	21	3	KEGG_CARDIAC_MUSCLE_CONTRACTION	5.50514e-05	COX4I1,COX5B,COX6B1	0.00365174
313	147	21	3	KEGG_ALZHEIMERS_DISEASE	0.00100391	COX4I1,COX5B,COX6B1	0.0373453
313	103	21	4	KEGG_PARKINSONS_DISEASE	1.04172e-05	COX4I1,COX5B,COX6B1,SLC25A5	0.00193761
313	160	21	4	KEGG_HUNTINGTONS_DISEASE	5.8899e-05	COX4I1,COX5B,COX6B1,SLC25A5	0.00365174

## Sheet: BIOCarta
Module_Number	# of gene in function	# of gene in module	# of common gene	Description	p-value	related_gene	adjusted_p-value
9	13	109	3	BIOCARTA_DC_PATHWAY	9.41529e-05	CD2,TLR2,TLR4	0.0068104
9	12	109	3	BIOCARTA_IL17_PATHWAY	7.28009e-05	CD2,CD3E,CD8A	0.0068104
9	20	109	3	BIOCARTA_NKT_PATHWAY	0.000361968	CCL3,CCL4,CCR1	0.0196367
9	12	109	3	BIOCARTA_TCYTOTOXIC_PATHWAY	7.28009e-05	CD2,CD3E,CD8A	0.0068104
27	37	85	3	BIOCARTA_BIOPEPTIDES_PATHWAY	0.00110647	CALM1,CALM3,GNB1	0.049866
27	17	85	3	BIOCARTA_GCR_PATHWAY	0.000104874	CALM1,CALM3,GNB1	0.0227577
27	34	85	3	BIOCARTA_FMLP_PATHWAY	0.000862372	CALM1,CALM3,GNB1	0.049866
27	39	85	3	BIOCARTA_CHREBP2_PATHWAY	0.0012911	FASN,PPP2R1A,YWHAB	0.049866
27	32	85	3	BIOCARTA_GPCR_PATHWAY	0.000720518	CALM1,CALM3,GNB1	0.049866
35	24	79	3	BIOCARTA_G2_PATHWAY	0.000244529	CDC25B,CDKN1A,MDM2	0.0265314
35	22	79	3	BIOCARTA_P53HYPOXIA_PATHWAY	0.000187437	CDKN1A,MDM2,NQO1	0.0265314
40	12	74	3	BIOCARTA_MCM_PATHWAY	2.28286e-05	MCM2,MCM3,MCM7	0.00495381
71	28	59	4	BIOCARTA_PROTEASOME_PATHWAY	3.73878e-06	PSMA4,PSMA5,PSMA6,PSMC3	0.000811316
130	20	42	3	BIOCARTA_CSK_PATHWAY	2.09251e-05	CD247,CD3D,ZAP70	0.000756792
130	19	42	3	BIOCARTA_IL12_PATHWAY	1.78202e-05	CD247,CD3D,IL12RB1	0.000756792
130	11	42	3	BIOCARTA_TCRA_PATHWAY	3.08095e-06	CD247,CD3D,ZAP70	0.000668567
130	14	42	3	BIOCARTA_NO2IL12_PATHWAY	6.75807e-06	CD247,CD3D,IL12RB1	0.000733251
130	16	42	3	BIOCARTA_TOB1_PATHWAY	1.03575e-05	CD247,CD3D,IL2RA	0.000749195
130	44	42	3	BIOCARTA_TCR_PATHWAY	0.000232259	CD247,CD3D,ZAP70	0.00630002
130	18	42	3	BIOCARTA_CTLA4_PATHWAY	1.50351e-05	CD247,CD3D,ITK	0.000756792
157	11	37	3	BIOCARTA_SET_PATHWAY	2.08936e-06	GZMA,GZMB,PRF1	0.000453391
179	86	33	3	BIOCARTA_MAPK_PATHWAY	0.000816759	GRB2,MAP3K11,MAPK3	0.0149047
188	34	33	3	BIOCARTA_INTEGRIN_PATHWAY	5.15268e-05	ACTN1,TNS1,VCL	0.0111813
189	12	33	5	BIOCARTA_SALMONELLA_PATHWAY	2.60015e-11	ACTR3,ARPC2,ARPC5,CDC42,RAC1	5.64233e-09
189	31	33	3	BIOCARTA_MPR_PATHWAY	3.88756e-05	ACTR3,ARPC2,ARPC5	0.0016872
189	31	33	3	BIOCARTA_RHO_PATHWAY	3.88756e-05	ACTR3,ARPC2,ARPC5	0.0016872
189	16	33	5	BIOCARTA_CDC42RAC_PATHWAY	1.42534e-10	ACTR3,ARPC2,ARPC5,CDC42,RAC1	1.54649e-08
189	18	33	5	BIOCARTA_ACTINY_PATHWAY	2.78736e-10	ACTR3,ARPC2,ARPC5,RAC1,WASF2	2.01619e-08
283	18	23	3	BIOCARTA_CTLA4_PATHWAY	2.35193e-06	CD3G,CTLA4,ICOS	0.000510369
