# Supplementary material for: FGMD: A novel approach for functional gene module detection in cancer
Source: PLoS One. 2017 Dec 15;12(12):e0188900. doi: 10.1371/journal.pone.0188900 (PMC5731741; doi:10.1371/journal.pone.0188900)
Supplement: S32 Table — (XLSX) [file pone.0188900.s032.xlsx]

## Sheet: GO
Module_Number	# of gene in function	# of gene in module	# of common gene	Description	p-value	related_gene	adjusted_p-value
14	235	90	7	DNA_METABOLIC_PROCESS	0.000453926	EXO1,FANCG,POLQ,RAD51,RAD54L,TOP2A,XRCC2	0.012483
14	121	90	6	DNA_REPAIR	7.62131e-05	EXO1,FANCG,POLQ,RAD51,RAD54L,XRCC2	0.00299409
14	20	90	3	MITOTIC_CELL_CYCLE_CHECKPOINT	0.000205776	BUB1B,BUB1,TTK	0.00652944
14	14	90	4	CYTOKINESIS	1.05104e-06	ANLN,INCENP,NUSAP1,RACGAP1	6.19362e-05
14	187	90	6	RESPONSE_TO_ENDOGENOUS_STIMULUS	0.000798439	EXO1,FANCG,POLQ,RAD51,RAD54L,XRCC2	0.0212488
14	99	90	22	M_PHASE	0	ANLN,AURKA,BUB1B,BUB1,CENPE,ESPL1,KIF11,KIF15,KIF22,KIF2C,NCAPH,NEK2,NUSAP1,PKMYT1,PLK1,RAD51,RAD54L,SMC4,TPX2,TTK,UBE2C,XRCC2	0
14	79	90	5	MICROTUBULE_BASED_PROCESS	9.84834e-05	KIF11,KIF2C,KIF4A,NUSAP1,TTK	0.00369313
14	37	90	8	REGULATION_OF_MITOSIS	3.37442e-11	ANLN,BUB1B,BUB1,NEK2,NUSAP1,PKMYT1,TTK,UBE2C	3.09322e-09
14	35	90	4	MICROTUBULE_CYTOSKELETON_ORGANIZATION_AND_BIOGENESIS	5.00472e-05	KIF11,KIF2C,NUSAP1,TTK	0.00206445
14	175	90	25	CELL_CYCLE_PROCESS	0	ANLN,AURKA,BUB1B,BUB1,CENPE,CENPF,E2F1,ESPL1,KIF11,KIF15,KIF22,KIF2C,NCAPH,NEK2,NUSAP1,PKMYT1,PLK1,RACGAP1,RAD51,RAD54L,SMC4,TPX2,TTK,UBE2C,XRCC2	0
14	15	90	5	MITOTIC_SISTER_CHROMATID_SEGREGATION	1.7619e-08	CENPE,ESPL1,NCAPH,NUSAP1,SMC4	1.45357e-06
14	25	90	3	MEIOTIC_CELL_CYCLE	0.000406464	RAD51,RAD54L,XRCC2	0.0115632
14	145	90	21	MITOTIC_CELL_CYCLE	0	ANLN,AURKA,BUB1B,BUB1,CENPE,CENPF,E2F1,ESPL1,KIF11,KIF15,KIF22,KIF2C,NCAPH,NEK2,NUSAP1,PKMYT1,PLK1,SMC4,TPX2,TTK,UBE2C	0
14	153	90	24	CELL_CYCLE_PHASE	0	ANLN,AURKA,BUB1B,BUB1,CENPE,CENPF,E2F1,ESPL1,KIF11,KIF15,KIF22,KIF2C,NCAPH,NEK2,NUSAP1,PKMYT1,PLK1,RAD51,RAD54L,SMC4,TPX2,TTK,UBE2C,XRCC2	0
14	47	90	4	CELL_CYCLE_CHECKPOINT_GO_0000075	0.000161594	BUB1B,BUB1,FANCG,TTK	0.00533261
14	31	90	8	CHROMOSOME_SEGREGATION	7.09444e-12	CENPE,CENPF,ESPL1,INCENP,NCAPH,NUSAP1,SMC4,TOP2A	7.31614e-10
14	17	90	3	ESTABLISHMENT_OF_ORGANELLE_LOCALIZATION	0.000124315	CENPE,CENPF,NUSAP1	0.00445911
14	16	90	4	CELL_DIVISION	1.89393e-06	ANLN,INCENP,NUSAP1,RACGAP1	0.000104166
14	39	90	3	DNA_RECOMBINATION	0.00152231	EXO1,RAD51,RAD54L	0.0380577
14	76	90	19	MITOSIS	0	ANLN,AURKA,BUB1B,BUB1,CENPE,ESPL1,KIF11,KIF15,KIF22,KIF2C,NCAPH,NEK2,NUSAP1,PKMYT1,PLK1,SMC4,TPX2,TTK,UBE2C	0
14	294	90	27	CELL_CYCLE_GO_0007049	0	ANLN,AURKA,BUB1B,BUB1,CDC20,CENPE,CENPF,E2F1,ESPL1,FANCG,KIF11,KIF15,KIF22,KIF2C,NCAPH,NEK2,NUSAP1,PKMYT1,PLK1,RACGAP1,RAD51,RAD54L,SMC4,TPX2,TTK,UBE2C,XRCC2	0
14	16	90	5	SISTER_CHROMATID_SEGREGATION	2.55096e-08	CENPE,ESPL1,NCAPH,NUSAP1,SMC4	1.91322e-06
14	22	90	3	ORGANELLE_LOCALIZATION	0.000275633	CENPE,CENPF,NUSAP1	0.00842213
14	195	90	7	CYTOSKELETON_ORGANIZATION_AND_BIOGENESIS	0.000145703	ANLN,KIF11,KIF2C,KIF4A,NUSAP1,RACGAP1,TTK	0.00500854
14	112	90	6	CHROMOSOME_ORGANIZATION_AND_BIOGENESIS	4.94786e-05	CENPE,ESPL1,NCAPH,NUSAP1,SMC4,TOP2A	0.00206445
14	29	90	4	DNA_PACKAGING	2.33189e-05	NCAPH,NUSAP1,SMC4,TOP2A	0.00113165
14	156	90	6	RESPONSE_TO_DNA_DAMAGE_STIMULUS	0.000305885	EXO1,FANCG,POLQ,RAD51,RAD54L,XRCC2	0.00901267
14	174	90	9	REGULATION_OF_CELL_CYCLE	7.96982e-07	ANLN,BUB1B,BUB1,FANCG,NEK2,NUSAP1,PKMYT1,TTK,UBE2C	5.05777e-05
14	79	90	19	M_PHASE_OF_MITOTIC_CELL_CYCLE	0	ANLN,AURKA,BUB1B,BUB1,CENPE,ESPL1,KIF11,KIF15,KIF22,KIF2C,NCAPH,NEK2,NUSAP1,PKMYT1,PLK1,SMC4,TPX2,TTK,UBE2C	0
14	10	90	4	CHROMOSOME_CONDENSATION	2.24486e-07	NCAPH,NUSAP1,SMC4,TOP2A	1.54334e-05
18	188	80	6	NEGATIVE_REGULATION_OF_NUCLEOBASENUCLEOSIDENUCLEOTIDE_AND_NUCLEIC_ACID_METABOLIC_PROCESS	0.000438156	FOSB,FOXN3,KLF10,KLF4,PER1,ZHX3	0.0187907
18	228	80	6	NEGATIVE_REGULATION_OF_CELLULAR_METABOLIC_PROCESS	0.00120004	FOSB,FOXN3,KLF10,KLF4,PER1,ZHX3	0.0421879
18	119	80	5	NEGATIVE_REGULATION_OF_TRANSCRIPTION_DNA_DEPENDENT	0.000386417	FOSB,FOXN3,KLF10,KLF4,ZHX3	0.0177108
18	268	80	7	REGULATION_OF_TRANSCRIPTION_FROM_RNA_POLYMERASE_II_PROMOTER	0.000485766	FOSB,FOSL2,FOS,JUNB,KLF10,KLF7,KLF9	0.0190837
18	170	80	6	NEGATIVE_REGULATION_OF_TRANSCRIPTION	0.000255713	FOSB,FOXN3,KLF10,KLF4,PER1,ZHX3	0.0131852
18	119	80	5	NEGATIVE_REGULATION_OF_RNA_METABOLIC_PROCESS	0.000386417	FOSB,FOXN3,KLF10,KLF4,ZHX3	0.0177108
18	229	80	6	NEGATIVE_REGULATION_OF_METABOLIC_PROCESS	0.00122728	FOSB,FOXN3,KLF10,KLF4,PER1,ZHX3	0.0421879
19	188	80	7	DEFENSE_RESPONSE	5.47051e-05	APOL3,C2,CD40,CXCL10,CXCL11,HCP5,HLA-B	0.00902635
19	111	80	5	I_KAPPAB_KINASE_NF_KAPPAB_CASCADE	0.000280083	APOL3,CASP1,CD40,STAT1,TICAM2	0.0330098
19	20	80	5	ADAPTIVE_IMMUNE_RESPONSE_GO_0002460	4.902e-08	C2,CD74,EBI3,IL18BP,IL18	2.64319e-05
19	93	80	5	INFLAMMATORY_RESPONSE	0.00012216	APOL3,C2,CD40,CXCL10,CXCL11	0.0167971
19	191	80	9	IMMUNE_RESPONSE	6.33271e-07	C2,CD274,CD74,CIITA,EBI3,GBP2,IL18BP,IL18,TAPBP	0.00017415
19	21	80	5	ADAPTIVE_IMMUNE_RESPONSE	6.40774e-08	C2,CD74,EBI3,IL18BP,IL18	2.64319e-05
19	273	80	9	IMMUNE_SYSTEM_PROCESS	1.18614e-05	C2,CD274,CD74,CIITA,EBI3,GBP2,IL18BP,IL18,TAPBP	0.00244642
20	123	80	5	POSITIVE_REGULATION_OF_CELL_PROLIFERATION	0.000449822	CD28,CD3E,HCLS1,SIRPG,TNFSF12	0.00883579
20	61	80	11	CELL_ACTIVATION	1.26565e-14	CD28,CD2,CD3D,CD3E,CD7,FOXP3,LCK,SIRPG,SIT1,SLA2,ZAP70	1.74027e-12
20	41	80	6	POSITIVE_REGULATION_OF_IMMUNE_SYSTEM_PROCESS	6.38131e-08	CD28,CD3E,LCK,SIRPG,SLA2,ZAP70	4.06645e-06
20	22	80	3	LYMPHOCYTE_DIFFERENTIATION	0.00019456	CD3D,LCK,ZAP70	0.00502251
20	62	80	4	HEMOPOIESIS	0.000301527	CD3D,HCLS1,LCK,ZAP70	0.00690998
20	67	80	4	IMMUNE_SYSTEM_DEVELOPMENT	0.000406225	CD3D,HCLS1,LCK,ZAP70	0.00817403
20	188	80	7	DEFENSE_RESPONSE	5.47051e-05	CCL5,CXCL9,ITK,PRF1,PTAFR,PTPRCAP,SP140	0.00188049
20	103	80	5	BEHAVIOR	0.000197602	CCL5,CXCL13,CXCL9,CXCR3,PTAFR	0.00502251
20	74	80	5	LOCOMOTORY_BEHAVIOR	4.0896e-05	CCL5,CXCL13,CXCL9,CXCR3,PTAFR	0.0015336
20	12	80	3	T_CELL_DIFFERENTIATION	2.88574e-05	CD3D,LCK,ZAP70	0.00132263
20	24	80	6	REGULATION_OF_T_CELL_ACTIVATION	2.04922e-09	CD28,CD3E,LCK,SIRPG,SIT1,ZAP70	1.69061e-07
20	52	80	6	POSITIVE_REGULATION_OF_MULTICELLULAR_ORGANISMAL_PROCESS	2.76095e-07	CD28,CD3E,LCK,SIRPG,SLA2,ZAP70	1.51852e-05
20	30	80	3	LEUKOCYTE_DIFFERENTIATION	0.000497782	CD3D,LCK,ZAP70	0.00923133
20	48	80	3	POSITIVE_REGULATION_OF_HYDROLASE_ACTIVITY	0.00198266	LCK,PLCB2,S1PR4	0.0314556
20	58	80	11	LEUKOCYTE_ACTIVATION	6.88338e-15	CD28,CD2,CD3D,CD3E,CD7,FOXP3,LCK,SIRPG,SIT1,SLA2,ZAP70	1.13576e-12
20	80	80	5	CELLULAR_CATION_HOMEOSTASIS	5.95642e-05	CCL5,CXCL13,CXCR3,LCK,S1PR4	0.00196562
20	251	80	7	RESPONSE_TO_CHEMICAL_STIMULUS	0.0003277	CCL5,CXCL13,CXCL9,CXCR3,HCLS1,LCK,PTAFR	0.00720797
20	193	80	6	POSITIVE_REGULATION_OF_DEVELOPMENTAL_PROCESS	0.000503527	CD27,CD2,CD38,LCK,TNFSF12,ZAP70	0.00923133
20	33	80	3	PHOSPHOINOSITIDE_MEDIATED_SIGNALING	0.000661472	PLCB2,PTAFR,S1PR4	0.0118634
20	191	80	17	IMMUNE_RESPONSE	1.11022e-16	AIM2,CCL5,CD28,CD7,CD96,CST7,CTLA4,CTSW,CXCL13,FOXP3,GZMA,IL2RG,PDCD1,PTAFR,S1PR4,SLA2,ZAP70	3.05311e-14
20	64	80	4	HEMOPOIETIC_OR_LYMPHOID_ORGAN_DEVELOPMENT	0.00034074	CD3D,HCLS1,LCK,ZAP70	0.00720797
20	18	80	5	POSITIVE_REGULATION_OF_T_CELL_ACTIVATION	2.73115e-08	CD28,CD3E,LCK,SIRPG,ZAP70	2.04836e-06
20	165	80	6	HOMEOSTATIC_PROCESS	0.000217622	CCL5,CXCL13,CXCR3,HCLS1,LCK,S1PR4	0.00528053
20	112	80	5	CELLULAR_HOMEOSTASIS	0.000291988	CCL5,CXCL13,CXCR3,LCK,S1PR4	0.00688257
20	21	80	5	POSITIVE_REGULATION_OF_LYMPHOCYTE_ACTIVATION	6.40774e-08	CD28,CD3E,LCK,SIRPG,ZAP70	4.06645e-06
20	92	80	4	SECOND_MESSENGER_MEDIATED_SIGNALING	0.00134234	PLCB2,PTAFR,S1PR4,SLA2	0.0226007
20	273	80	24	IMMUNE_SYSTEM_PROCESS	0	AIM2,CCL5,CD28,CD2,CD3D,CD3E,CD7,CD96,CST7,CTLA4,CTSW,CXCL13,FOXP3,GZMA,HCLS1,IL2RG,LCK,PDCD1,PTAFR,S1PR4,SIRPG,SIT1,SLA2,ZAP70	0
20	38	80	11	T_CELL_ACTIVATION	0	CD28,CD2,CD3D,CD3E,CD7,FOXP3,LCK,SIRPG,SIT1,SLA2,ZAP70	0
20	117	80	5	CHEMICAL_HOMEOSTASIS	0.000357374	CCL5,CXCL13,CXCR3,LCK,S1PR4	0.00737083
20	97	80	5	ION_HOMEOSTASIS	0.000149048	CCL5,CXCL13,CXCR3,LCK,S1PR4	0.00455425
20	31	80	7	REGULATION_OF_LYMPHOCYTE_ACTIVATION	1.87918e-10	CD28,CD3E,LCK,SIRPG,SIT1,SLA2,ZAP70	1.93791e-08
20	54	80	11	LYMPHOCYTE_ACTIVATION	2.88658e-15	CD28,CD2,CD3D,CD3E,CD7,FOXP3,LCK,SIRPG,SIT1,SLA2,ZAP70	5.95357e-13
20	83	80	5	CATION_HOMEOSTASIS	7.10691e-05	CCL5,CXCL13,CXCR3,LCK,S1PR4	0.00225508
20	192	80	6	G_PROTEIN_COUPLED_RECEPTOR_PROTEIN_SIGNALING_PATHWAY	0.000489881	CD3E,CXCL9,CXCR6,PLCB2,PTAFR,S1PR4	0.00923133
20	112	80	8	REGULATION_OF_MULTICELLULAR_ORGANISMAL_PROCESS	1.15561e-07	CD28,CD3E,FOXP3,LCK,SIRPG,SIT1,SLA2,ZAP70	6.80984e-06
20	55	80	8	REGULATION_OF_IMMUNE_SYSTEM_PROCESS	3.75419e-10	CD28,CD3E,FOXP3,LCK,SIRPG,SIT1,SLA2,ZAP70	3.44134e-08
20	37	80	4	CELLULAR_DEFENSE_RESPONSE	3.93969e-05	CCL5,CXCL9,ITK,PRF1	0.0015336
20	255	80	6	REGULATION_OF_CELL_PROLIFERATION	0.00211769	CD28,CD3E,FOXP3,HCLS1,SIRPG,TNFSF12	0.0329641
26	109	74	5	MULTI_ORGANISM_PROCESS	0.000178371	CCL19,FGR,NOD2,SLC11A1,SPN	0.0133778
26	62	74	4	HEMOPOIESIS	0.000223359	BLNK,CSF1,LYN,MMP9	0.0153559
26	67	74	4	IMMUNE_SYSTEM_DEVELOPMENT	0.000301379	BLNK,CSF1,LYN,MMP9	0.0176897
26	188	74	9	DEFENSE_RESPONSE	2.81401e-07	BLNK,CCR7,CLEC5A,CX3CR1,FAIM3,LILRA2,NFKB1,NOD2,SPN	0.000232156
26	103	74	5	BEHAVIOR	0.000136678	CCL19,CCR7,CX3CR1,RNASE2,SPN	0.011276
26	74	74	5	LOCOMOTORY_BEHAVIOR	2.80245e-05	CCL19,CCR7,CX3CR1,RNASE2,SPN	0.00341299
26	28	74	3	MYELOID_CELL_DIFFERENTIATION	0.000321632	CSF1,LYN,MMP9	0.0176897
26	251	74	9	RESPONSE_TO_CHEMICAL_STIMULUS	3.13081e-06	CCL19,CCR7,CX3CR1,HVCN1,LYN,NOD2,RNASE2,SOD2,SPN	0.00129146
26	17	74	3	RESPONSE_TO_BACTERIUM	6.93498e-05	NOD2,SLC11A1,SPN	0.00715169
26	64	74	4	HEMOPOIETIC_OR_LYMPHOID_ORGAN_DEVELOPMENT	0.000252563	BLNK,CSF1,LYN,MMP9	0.016028
26	96	74	5	RESPONSE_TO_BIOTIC_STIMULUS	9.79565e-05	CCL19,FGR,NOD2,SLC11A1,SPN	0.00897934
26	61	74	5	RESPONSE_TO_OTHER_ORGANISM	1.08648e-05	CCL19,FGR,NOD2,SLC11A1,SPN	0.00224086
26	273	74	9	IMMUNE_SYSTEM_PROCESS	6.20279e-06	BLNK,CCL19,CSF1,HAMP,LAT,LYN,MMP9,NLRC3,TREM1	0.00170577
26	230	74	8	RESPONSE_TO_EXTERNAL_STIMULUS	1.43185e-05	BLNK,CCL19,CCR7,CX3CR1,NFKB1,NOD2,RNASE2,SPN	0.00236256
26	37	74	4	CELLULAR_DEFENSE_RESPONSE	2.89587e-05	CLEC5A,CX3CR1,FAIM3,SPN	0.00341299
44	108	62	5	ACTIN_FILAMENT_BASED_PROCESS	7.33568e-05	DBN1,FSCN1,LIMK1,PREX1,WASL	0.0302597
44	99	62	5	ACTIN_CYTOSKELETON_ORGANIZATION_AND_BIOGENESIS	4.83936e-05	DBN1,FSCN1,LIMK1,PREX1,WASL	0.0302597
56	282	58	14	CELLULAR_BIOSYNTHETIC_PROCESS	1.74238e-12	ADK,EIF2A,EIF4B,LTA4H,RPL11,RPL18A,RPL18,RPL22,RPL28,RPS11,RPS19,RPS27,RPS2,RPS9	7.18733e-10
56	277	58	12	MACROMOLECULE_BIOSYNTHETIC_PROCESS	3.93658e-10	EIF2A,EIF4B,RPL11,RPL18A,RPL18,RPL22,RPL28,RPS11,RPS19,RPS27,RPS2,RPS9	8.11919e-08
56	159	58	12	TRANSLATION	5.82645e-13	EIF2A,EIF4B,RPL11,RPL18A,RPL18,RPL22,RPL28,RPS11,RPS19,RPS27,RPS2,RPS9	4.80682e-10
62	21	55	3	VIRAL_GENOME_REPLICATION	5.50514e-05	CCL2,IL8,TNIP1	0.0064882
62	98	55	4	REPRODUCTIVE_PROCESS	0.000412694	CCL2,IL8,SOX15,TNIP1	0.0263169
62	29	55	3	VIRAL_INFECTIOUS_CYCLE	0.000148211	CCL2,IL8,TNIP1	0.0144832
62	33	55	3	VIRAL_REPRODUCTIVE_PROCESS	0.000219073	CCL2,IL8,TNIP1	0.0180735
62	188	55	9	DEFENSE_RESPONSE	1.97667e-08	CCL20,CD83,CEBPB,CXCL1,CXCL2,ELF3,IL8,TNFAIP6,TNIP1	1.55782e-05
62	103	55	5	BEHAVIOR	3.26406e-05	CCL20,CCL2,CXCL1,CXCL2,IL8	0.00448808
62	74	55	5	LOCOMOTORY_BEHAVIOR	6.49724e-06	CCL20,CCL2,CXCL1,CXCL2,IL8	0.00107204
62	37	55	3	VIRAL_REPRODUCTION	0.000308844	CCL2,IL8,TNIP1	0.0231633
62	283	55	6	CELL_CELL_SIGNALING	0.000501713	CCL20,CD70,NAMPT,NMB,TNFAIP6,TNFSF9	0.0295653
62	93	55	7	INFLAMMATORY_RESPONSE	3.77654e-08	CCL20,CEBPB,CXCL1,CXCL2,ELF3,IL8,TNFAIP6	1.55782e-05
62	191	55	5	IMMUNE_RESPONSE	0.000590536	CCL20,CCL2,CD83,CEBPB,NFIL3	0.0320597
62	273	55	6	IMMUNE_SYSTEM_PROCESS	0.000414691	CCL20,CCL2,CD83,CEBPB,IL8,NFIL3	0.0263169
62	230	55	8	RESPONSE_TO_EXTERNAL_STIMULUS	1.47638e-06	CCL20,CCL2,CEBPB,CXCL1,CXCL2,ELF3,IL8,TNFAIP6	0.000304503
62	139	55	7	RESPONSE_TO_WOUNDING	5.99569e-07	CCL20,CEBPB,CXCL1,CXCL2,ELF3,IL8,TNFAIP6	0.000164881
78	282	51	22	CELLULAR_BIOSYNTHETIC_PROCESS	0	EIF3F,NACA,RPL14,RPL15,RPL24,RPL26,RPL27A,RPL29,RPL31,RPL34,RPL35,RPL37,RPL38,RPL39,RPL41,RPL5,RPL7A,RPS10,RPS12,RPS17,RPS3A,RPS3	0
78	277	51	22	MACROMOLECULE_BIOSYNTHETIC_PROCESS	0	EIF3F,NACA,RPL14,RPL15,RPL24,RPL26,RPL27A,RPL29,RPL31,RPL34,RPL35,RPL37,RPL38,RPL39,RPL41,RPL5,RPL7A,RPS10,RPS12,RPS17,RPS3A,RPS3	0
78	159	51	22	TRANSLATION	0	EIF3F,NACA,RPL14,RPL15,RPL24,RPL26,RPL27A,RPL29,RPL31,RPL34,RPL35,RPL37,RPL38,RPL39,RPL41,RPL5,RPL7A,RPS10,RPS12,RPS17,RPS3A,RPS3	0
99	191	47	6	IMMUNE_RESPONSE	2.3895e-05	CCR2,CD79A,CD79B,LAX1,LTF,POU2AF1	0.0197133
121	188	43	6	DEFENSE_RESPONSE	1.29201e-05	AIF1,CD300C,LSP1,NCF2,STAB1,TYROBP	0.00532954
121	37	43	4	CELLULAR_DEFENSE_RESPONSE	3.27579e-06	CD300C,LSP1,NCF2,TYROBP	0.00270253
122	188	43	6	DEFENSE_RESPONSE	1.29201e-05	C3AR1,CCR1,CD84,CYBB,LILRB2,TLR7	0.00532954
122	191	43	5	IMMUNE_RESPONSE	0.000184296	CCR1,CD86,GPR65,LILRB2,TLR7	0.0304088
122	273	43	7	IMMUNE_SYSTEM_PROCESS	9.61465e-06	CCR1,CD4,CD86,GPR65,LILRB2,TLR4,TLR7	0.00532954
128	273	42	6	PROTEIN_KINASE_CASCADE	9.09915e-05	ADORA2B,BCL3,DUSP4,PLK2,SPRED1,TGFA	0.0250226
128	61	42	4	REGULATION_OF_MAP_KINASE_ACTIVITY	2.24264e-05	ADORA2B,SPRED1,TGFA,TRIB2	0.00925089
128	96	42	4	MAPKKK_CASCADE_GO_0000165	0.000133222	ADORA2B,DUSP4,SPRED1,TGFA	0.0274771
133	43	41	3	RESPONSE_TO_VIRUS	0.000201739	APOBEC3F,APOBEC3G,IRF7	0.0145846
133	117	41	5	POSITIVE_REGULATION_OF_SIGNAL_TRANSDUCTION	1.41044e-05	CASP8,CDKN2B,CFLAR,MYD88,SHISA5	0.00559646
133	109	41	4	MULTI_ORGANISM_PROCESS	0.000197818	APOBEC3F,APOBEC3G,IRF7,TLR3	0.0145846
133	188	41	5	DEFENSE_RESPONSE	0.000135927	APOBEC3F,APOBEC3G,LY75,MICB,TLR3	0.0140175
133	111	41	4	I_KAPPAB_KINASE_NF_KAPPAB_CASCADE	0.00021214	CASP8,CFLAR,MYD88,SHISA5	0.0145846
133	205	41	5	REGULATION_OF_SIGNAL_TRANSDUCTION	0.000203617	CASP8,CDKN2B,CFLAR,MYD88,SHISA5	0.0145846
133	86	41	4	POSITIVE_REGULATION_OF_I_KAPPAB_KINASE_NF_KAPPAB_CASCADE	7.89233e-05	CASP8,CFLAR,MYD88,SHISA5	0.0130223
133	96	41	4	RESPONSE_TO_BIOTIC_STIMULUS	0.000121111	APOBEC3F,APOBEC3G,IRF7,TLR3	0.0140175
133	61	41	4	RESPONSE_TO_OTHER_ORGANISM	2.03508e-05	APOBEC3F,APOBEC3G,IRF7,TLR3	0.00559646
133	91	41	4	REGULATION_OF_I_KAPPAB_KINASE_NF_KAPPAB_CASCADE	9.8381e-05	CASP8,CFLAR,MYD88,SHISA5	0.0135274
134	99	41	5	M_PHASE	6.23631e-06	BIRC5,CDC25C,CDCA5,KPNA2,ZWINT	0.000886908
134	37	41	3	REGULATION_OF_MITOSIS	0.000128435	BIRC5,CDC25C,ZWINT	0.0105959
134	66	41	5	INTERPHASE	8.3113e-07	BIRC5,CDC25C,CDCA5,CDKN3,KPNA2	0.000342841
134	175	41	6	CELL_CYCLE_PROCESS	6.45024e-06	BIRC5,CDC25C,CDCA5,CDKN3,KPNA2,ZWINT	0.000886908
134	145	41	6	MITOTIC_CELL_CYCLE	2.17363e-06	BIRC5,CDC25C,CDCA5,CDKN3,KPNA2,ZWINT	0.000597749
134	153	41	6	CELL_CYCLE_PHASE	2.96984e-06	BIRC5,CDC25C,CDCA5,CDKN3,KPNA2,ZWINT	0.000612529
134	76	41	4	MITOSIS	4.86087e-05	BIRC5,CDC25C,CDCA5,ZWINT	0.00572888
134	294	41	6	CELL_CYCLE_GO_0007049	0.000118975	BIRC5,CDC25C,CDCA5,CDKN3,KPNA2,ZWINT	0.0105959
134	60	41	5	INTERPHASE_OF_MITOTIC_CELL_CYCLE	5.13907e-07	BIRC5,CDC25C,CDCA5,CDKN3,KPNA2	0.000342841
134	79	41	4	M_PHASE_OF_MITOTIC_CELL_CYCLE	5.65984e-05	BIRC5,CDC25C,CDCA5,ZWINT	0.00583671
147	192	38	5	G_PROTEIN_COUPLED_RECEPTOR_PROTEIN_SIGNALING_PATHWAY	0.000103568	ADCYAP1,GRP,P2RY1,PTGER1,SSTR2	0.0427218
158	77	37	4	RNA_SPLICING	3.38839e-05	GEMIN6,HNRNPC,SNRPD1,SNRPG	0.0279542
164	235	36	7	DNA_METABOLIC_PROCESS	1.02032e-06	BLM,CDC45,CDT1,FANCA,MCM7,PIF1,TIPIN	0.000302055
164	17	36	3	NEGATIVE_REGULATION_OF_DNA_METABOLIC_PROCESS	7.8395e-06	CDC45,CDT1,TIPIN	0.000646758
164	19	36	3	REGULATION_OF_DNA_REPLICATION	1.11354e-05	CDC45,CDT1,TIPIN	0.000835152
164	79	36	3	MICROTUBULE_BASED_PROCESS	0.000825201	KIF23,PRC1,STMN1	0.0378217
164	23	36	3	DNA_INTEGRITY_CHECKPOINT	2.0221e-05	CDC45,CDT1,TIPIN	0.00139019
164	35	36	3	MICROTUBULE_CYTOSKELETON_ORGANIZATION_AND_BIOGENESIS	7.33006e-05	KIF23,PRC1,STMN1	0.0043195
164	175	36	6	CELL_CYCLE_PROCESS	2.92902e-06	KIF23,MAD2L2,PRC1,SASS6,STMN1,TIPIN	0.000302055
164	43	36	4	REGULATION_OF_DNA_METABOLIC_PROCESS	2.92759e-06	CDC45,CDT1,PIF1,TIPIN	0.000302055
164	145	36	4	MITOTIC_CELL_CYCLE	0.00035365	KIF23,MAD2L2,PRC1,STMN1	0.0182351
164	47	36	4	CELL_CYCLE_CHECKPOINT_GO_0000075	4.20315e-06	CDC45,CDT1,MAD2L2,TIPIN	0.000385289
164	11	36	3	DNA_REPLICATION_INITIATION	1.9207e-06	CDC45,CDT1,TIPIN	0.000302055
164	92	36	4	DNA_REPLICATION	6.10904e-05	CDC45,CDT1,MCM7,TIPIN	0.00387689
164	12	36	3	NEGATIVE_REGULATION_OF_DNA_REPLICATION	2.55681e-06	CDC45,CDT1,TIPIN	0.000302055
164	10	36	3	MITOTIC_SPINDLE_ORGANIZATION_AND_BIOGENESIS	1.39913e-06	KIF23,PRC1,STMN1	0.000302055
164	294	36	8	CELL_CYCLE_GO_0007049	3.09028e-07	CDC45,CDT1,KIF23,MAD2L2,PRC1,SASS6,STMN1,TIPIN	0.000254948
164	49	36	3	DNA_DEPENDENT_DNA_REPLICATION	0.000201746	CDC45,CDT1,TIPIN	0.011096
164	11	36	3	SPINDLE_ORGANIZATION_AND_BIOGENESIS	1.9207e-06	KIF23,PRC1,STMN1	0.000302055
164	174	36	4	REGULATION_OF_CELL_CYCLE	0.000703726	CDC45,CDT1,MAD2L2,TIPIN	0.0341514
215	235	30	8	DNA_METABOLIC_PROCESS	1.15867e-08	CDC6,CDK2,FEN1,HELLS,MCM2,NASP,POLE2,PRIM1	4.77951e-06
215	66	30	4	INTERPHASE	7.80493e-06	CDC6,CDC7,CDK2,SKP2	0.000907027
215	175	30	5	CELL_CYCLE_PROCESS	2.042e-05	CDC6,CDC7,CDK2,DLGAP5,SKP2	0.0015315
215	145	30	5	MITOTIC_CELL_CYCLE	8.20706e-06	CDC6,CDC7,CDK2,DLGAP5,SKP2	0.000907027
215	153	30	5	CELL_CYCLE_PHASE	1.06581e-05	CDC6,CDC7,CDK2,DLGAP5,SKP2	0.000976992
215	92	30	6	DNA_REPLICATION	2.0592e-08	CDC6,CDK2,MCM2,NASP,POLE2,PRIM1	5.66279e-06
215	42	30	3	REGULATION_OF_CYCLIN_DEPENDENT_PROTEIN_KINASE_ACTIVITY	7.3119e-05	CCNE2,CDC25A,CDC6	0.0043088
215	294	30	9	CELL_CYCLE_GO_0007049	3.0448e-09	CCNE2,CDC25A,CDC6,CDC7,CDK2,DLGAP5,MCM2,NASP,SKP2	2.51196e-06
215	112	30	4	CHROMOSOME_ORGANIZATION_AND_BIOGENESIS	6.31983e-05	CHAF1B,EZH2,HELLS,NASP	0.00401066
215	68	30	4	ESTABLISHMENT_AND_OR_MAINTENANCE_OF_CHROMATIN_ARCHITECTURE	8.79541e-06	CHAF1B,EZH2,HELLS,NASP	0.000907027
215	49	30	3	DNA_DEPENDENT_DNA_REPLICATION	0.000116271	CDC6,CDK2,PRIM1	0.0063949
215	60	30	4	INTERPHASE_OF_MITOTIC_CELL_CYCLE	5.32385e-06	CDC6,CDC7,CDK2,SKP2	0.000878435
215	174	30	5	REGULATION_OF_CELL_CYCLE	1.98636e-05	CCNE2,CDC25A,CDC6,CDC7,CDK2	0.0015315
230	74	28	3	LOCOMOTORY_BEHAVIOR	0.000321632	CCR5,DOCK2,ITGB2	0.0442243
230	191	28	6	IMMUNE_RESPONSE	1.01995e-06	CCR5,FYB,LCP2,NFAM1,PTPRC,WAS	0.000420729
230	273	28	8	IMMUNE_SYSTEM_PROCESS	2.0386e-08	CCR5,DOCK2,FYB,ITGB2,LCP2,NFAM1,PTPRC,WAS	1.68185e-05
240	191	27	6	IMMUNE_RESPONSE	8.09715e-07	ETS1,IL16,IL2RA,IL7R,POU2F2,TGFB1	0.000668014
240	273	27	6	IMMUNE_SYSTEM_PROCESS	6.4193e-06	ETS1,IL16,IL2RA,IL7R,POU2F2,TGFB1	0.00264796
260	27	26	4	NUCLEOBASENUCLEOSIDENUCLEOTIDE_AND_NUCLEIC_ACID_TRANSPORT	1.09826e-07	CKAP5,HNRNPA2B1,KHDRBS1,NUP160	2.06309e-05
260	99	26	4	M_PHASE	2.16912e-05	CIT,KNTC1,MPHOSPH9,TARDBP	0.00255646
260	66	26	3	INTERPHASE	0.000183077	KHDRBS1,POLE,TIMELESS	0.0167821
260	175	26	8	CELL_CYCLE_PROCESS	3.14928e-10	CIT,CKAP5,KHDRBS1,KNTC1,MPHOSPH9,POLE,TARDBP,TIMELESS	2.59816e-07
260	145	26	6	MITOTIC_CELL_CYCLE	1.25036e-07	CIT,KHDRBS1,KNTC1,MPHOSPH9,POLE,TARDBP	2.06309e-05
260	153	26	7	CELL_CYCLE_PHASE	4.72836e-09	CIT,KHDRBS1,KNTC1,MPHOSPH9,POLE,TARDBP,TIMELESS	1.95045e-06
260	215	26	4	MACROMOLECULE_LOCALIZATION	0.0004367	CKAP5,HNRNPA2B1,KHDRBS1,NUP160	0.0257341
260	58	26	3	MRNA_PROCESSING_GO_0006397	0.000124562	HNRNPR,KHDRBS1,SFPQ	0.0128454
260	76	26	3	MITOSIS	0.000278122	CIT,KNTC1,TARDBP	0.0208592
260	294	26	8	CELL_CYCLE_GO_0007049	1.88397e-08	CIT,CKAP5,KHDRBS1,KNTC1,MPHOSPH9,POLE,TARDBP,TIMELESS	5.18091e-06
260	69	26	3	MRNA_METABOLIC_PROCESS	0.000208915	HNRNPR,KHDRBS1,SFPQ	0.0172355
260	79	26	4	M_PHASE_OF_MITOTIC_CELL_CYCLE	8.85853e-06	CIT,KNTC1,MPHOSPH9,TARDBP	0.00121805
304	16	21	9	SYNAPTOGENESIS	0	PCDHB10,PCDHB11,PCDHB13,PCDHB14,PCDHB16,PCDHB2,PCDHB5,PCDHB6,PCDHB9	0
304	283	21	9	CELL_CELL_SIGNALING	5.1782e-11	PCDHB10,PCDHB11,PCDHB13,PCDHB14,PCDHB16,PCDHB2,PCDHB5,PCDHB6,PCDHB9	3.88365e-09
304	29	21	9	EXTRACELLULAR_STRUCTURE_ORGANIZATION_AND_BIOGENESIS	0	PCDHB10,PCDHB11,PCDHB13,PCDHB14,PCDHB16,PCDHB2,PCDHB5,PCDHB6,PCDHB9	0
304	113	21	9	SYNAPTIC_TRANSMISSION	1.24345e-14	PCDHB10,PCDHB11,PCDHB13,PCDHB14,PCDHB16,PCDHB2,PCDHB5,PCDHB6,PCDHB9	1.28231e-12
304	21	21	9	SYNAPSE_ORGANIZATION_AND_BIOGENESIS	0	PCDHB10,PCDHB11,PCDHB13,PCDHB14,PCDHB16,PCDHB2,PCDHB5,PCDHB6,PCDHB9	0
304	238	21	9	NEUROLOGICAL_SYSTEM_PROCESS	1.09783e-11	PCDHB10,PCDHB11,PCDHB13,PCDHB14,PCDHB16,PCDHB2,PCDHB5,PCDHB6,PCDHB9	9.05712e-10
304	125	21	9	TRANSMISSION_OF_NERVE_IMPULSE	3.14193e-14	PCDHB10,PCDHB11,PCDHB13,PCDHB14,PCDHB16,PCDHB2,PCDHB5,PCDHB6,PCDHB9	2.8801e-12

## Sheet: KEGG
Module_Number	# of gene in function	# of gene in module	# of common gene	Description	p-value	related_gene	adjusted_p-value
7	135	105	8	KEGG_WNT_SIGNALING_PATHWAY	3.91415e-06	AXIN2,DKK1,DKK4,FZD10,NKD1,SMAD3,WIF1,WNT11	0.000728033
8	15	101	3	KEGG_STEROID_BIOSYNTHESIS	0.000118236	CYP51A1,DHCR7,FDFT1	0.0219919
10	73	92	5	KEGG_ECM_RECEPTOR_INTERACTION	7.49415e-05	COL5A3,COL6A1,COL6A2,COL6A6,ITGA1	0.0139391
14	25	90	3	KEGG_HOMOLOGOUS_RECOMBINATION	0.000406464	RAD51,RAD54L,XRCC2	0.0252008
14	116	90	9	KEGG_CELL_CYCLE	2.45305e-08	BUB1B,BUB1,CDC20,E2F1,ESPL1,PKMYT1,PLK1,RBL1,TTK	4.56267e-06
14	102	90	7	KEGG_OOCYTE_MEIOSIS	2.188e-06	AURKA,BUB1,CDC20,ESPL1,PKMYT1,PLK1,SGOL1	0.000203484
16	45	84	4	KEGG_BASAL_CELL_CARCINOMA	0.000104168	FZD2,FZD7,TCF7L1,WNT5A	0.0193752
18	231	80	8	KEGG_MAPK_SIGNALING_PATHWAY	2.63052e-05	DUSP1,DUSP2,DUSP5,FOS,GADD45B,JUN,NFATC2,NR4A1	0.00489276
19	176	80	5	KEGG_CYTOKINE_CYTOKINE_RECEPTOR_INTERACTION	0.00223405	CD40,CXCL10,CXCL11,IL17RA,IL18	0.0230852
19	158	80	5	KEGG_CHEMOKINE_SIGNALING_PATHWAY	0.00139136	CXCL10,CXCL11,GNB4,JAK2,STAT1	0.0161746
19	172	80	5	KEGG_ENDOCYTOSIS	0.00202107	HLA-A,HLA-B,HLA-C,HLA-E,HLA-F	0.0221129
19	114	80	19	KEGG_CELL_ADHESION_MOLECULES_CAMS	0	CD274,CD40,HLA-A,HLA-B,HLA-C,HLA-DMA,HLA-DMB,HLA-DOA,HLA-DOB,HLA-DPA1,HLA-DPB1,HLA-DQA1,HLA-DQA2,HLA-DQB1,HLA-DRA,HLA-DRB1,HLA-DRB5,HLA-E,HLA-F	0
19	56	80	22	KEGG_ANTIGEN_PROCESSING_AND_PRESENTATION	0	CD74,CIITA,HLA-A,HLA-B,HLA-C,HLA-DMA,HLA-DMB,HLA-DOA,HLA-DOB,HLA-DPA1,HLA-DPB1,HLA-DQA1,HLA-DQA2,HLA-DQB1,HLA-DRA,HLA-DRB1,HLA-DRB5,HLA-E,HLA-F,TAP1,TAP2,TAPBP	0
19	86	80	5	KEGG_TOLL_LIKE_RECEPTOR_SIGNALING_PATHWAY	8.42158e-05	CD40,CXCL10,CXCL11,STAT1,TICAM2	0.00120493
19	41	80	3	KEGG_CYTOSOLIC_DNA_SENSING_PATHWAY	0.00125431	CASP1,CXCL10,IL18	0.0155535
19	63	80	3	KEGG_HEMATOPOIETIC_CELL_LINEAGE	0.00430482	HLA-DRA,HLA-DRB1,HLA-DRB5	0.0421419
19	93	80	5	KEGG_NATURAL_KILLER_CELL_MEDIATED_CYTOTOXICITY	0.00012216	HLA-A,HLA-B,HLA-C,HLA-E,PPP3CC	0.00162299
19	35	80	13	KEGG_INTESTINAL_IMMUNE_NETWORK_FOR_IGA_PRODUCTION	0	CD40,HLA-DMA,HLA-DMB,HLA-DOA,HLA-DOB,HLA-DPA1,HLA-DPB1,HLA-DQA1,HLA-DQA2,HLA-DQB1,HLA-DRA,HLA-DRB1,HLA-DRB5	0
19	33	80	17	KEGG_TYPE_I_DIABETES_MELLITUS	0	HLA-A,HLA-B,HLA-C,HLA-DMA,HLA-DMB,HLA-DOA,HLA-DOB,HLA-DPA1,HLA-DPB1,HLA-DQA1,HLA-DQA2,HLA-DQB1,HLA-DRA,HLA-DRB1,HLA-DRB5,HLA-E,HLA-F	0
19	65	80	14	KEGG_LEISHMANIA_INFECTION	0	HLA-DMA,HLA-DMB,HLA-DOA,HLA-DOB,HLA-DPA1,HLA-DPB1,HLA-DQA1,HLA-DQA2,HLA-DQB1,HLA-DRA,HLA-DRB1,HLA-DRB5,JAK2,STAT1	0
19	18	80	13	KEGG_ASTHMA	0	CD40,HLA-DMA,HLA-DMB,HLA-DOA,HLA-DOB,HLA-DPA1,HLA-DPB1,HLA-DQA1,HLA-DQA2,HLA-DQB1,HLA-DRA,HLA-DRB1,HLA-DRB5	0
19	29	80	18	KEGG_AUTOIMMUNE_THYROID_DISEASE	0	CD40,HLA-A,HLA-B,HLA-C,HLA-DMA,HLA-DMB,HLA-DOA,HLA-DOB,HLA-DPA1,HLA-DPB1,HLA-DQA1,HLA-DQA2,HLA-DQB1,HLA-DRA,HLA-DRB1,HLA-DRB5,HLA-E,HLA-F	0
19	77	80	14	KEGG_SYSTEMIC_LUPUS_ERYTHEMATOSUS	0	C2,CD40,HLA-DMA,HLA-DMB,HLA-DOA,HLA-DOB,HLA-DPA1,HLA-DPB1,HLA-DQA1,HLA-DQA2,HLA-DQB1,HLA-DRA,HLA-DRB1,HLA-DRB5	0
19	28	80	18	KEGG_ALLOGRAFT_REJECTION	0	CD40,HLA-A,HLA-B,HLA-C,HLA-DMA,HLA-DMB,HLA-DOA,HLA-DOB,HLA-DPA1,HLA-DPB1,HLA-DQA1,HLA-DQA2,HLA-DQB1,HLA-DRA,HLA-DRB1,HLA-DRB5,HLA-E,HLA-F	0
19	28	80	17	KEGG_GRAFT_VERSUS_HOST_DISEASE	0	HLA-A,HLA-B,HLA-C,HLA-DMA,HLA-DMB,HLA-DOA,HLA-DOB,HLA-DPA1,HLA-DPB1,HLA-DQA1,HLA-DQA2,HLA-DQB1,HLA-DRA,HLA-DRB1,HLA-DRB5,HLA-E,HLA-F	0
19	27	80	4	KEGG_PRIMARY_IMMUNODEFICIENCY	1.08908e-05	CD40,CIITA,TAP1,TAP2	0.000168807
19	59	80	18	KEGG_VIRAL_MYOCARDITIS	0	CD40,HLA-A,HLA-B,HLA-C,HLA-DMA,HLA-DMB,HLA-DOA,HLA-DOB,HLA-DPA1,HLA-DPB1,HLA-DQA1,HLA-DQA2,HLA-DQB1,HLA-DRA,HLA-DRB1,HLA-DRB5,HLA-E,HLA-F	0
20	176	80	9	KEGG_CYTOKINE_CYTOKINE_RECEPTOR_INTERACTION	3.17628e-07	CCL5,CD27,CXCL13,CXCL9,CXCR3,CXCR6,IL2RB,IL2RG,TNFSF12	1.47697e-05
20	158	80	7	KEGG_CHEMOKINE_SIGNALING_PATHWAY	1.79563e-05	CCL5,CXCL13,CXCL9,CXCR3,CXCR6,ITK,PLCB2	0.000556646
20	124	80	5	KEGG_NEUROACTIVE_LIGAND_RECEPTOR_INTERACTION	0.000466832	GZMA,P2RX7,P2RY10,PTAFR,S1PR4	0.00868307
20	114	80	6	KEGG_CELL_ADHESION_MOLECULES_CAMS	2.80054e-05	CD28,CD2,CD8A,CTLA4,ICOS,PDCD1	0.000744144
20	63	80	7	KEGG_HEMATOPOIETIC_CELL_LINEAGE	3.46064e-08	CD2,CD38,CD3D,CD3E,CD3G,CD7,CD8A	2.1456e-06
20	93	80	7	KEGG_NATURAL_KILLER_CELL_MEDIATED_CYTOTOXICITY	5.23006e-07	CD247,KLRD1,KLRK1,LCK,PRF1,SH2D1A,ZAP70	1.94558e-05
20	98	80	12	KEGG_T_CELL_RECEPTOR_SIGNALING_PATHWAY	9.49241e-14	CD247,CD28,CD3D,CD3E,CD3G,CD8A,CTLA4,ICOS,ITK,LCK,PDCD1,ZAP70	1.76559e-11
20	29	80	3	KEGG_AUTOIMMUNE_THYROID_DISEASE	0.000449685	CD28,CTLA4,PRF1	0.00868307
20	28	80	3	KEGG_GRAFT_VERSUS_HOST_DISEASE	0.000404678	CD28,KLRD1,PRF1	0.00868307
20	27	80	7	KEGG_PRIMARY_IMMUNODEFICIENCY	6.45276e-11	CD3D,CD3E,CD8A,ICOS,IL2RG,LCK,ZAP70	6.00107e-09
24	107	76	5	KEGG_OXIDATIVE_PHOSPHORYLATION	0.000185489	ATP5G1,ATP5H,NDUFA11,NDUFA7,SDHC	0.034501
26	158	74	9	KEGG_CHEMOKINE_SIGNALING_PATHWAY	6.35822e-08	ADCY7,ARRB1,CCL19,CCR7,CX3CR1,FGR,LYN,NFKB1,VAV1	1.18263e-05
26	115	74	6	KEGG_LYSOSOME	1.88123e-05	ACP5,CTSA,CTSH,PSAP,SLC11A1,TPP1	0.00162618
26	73	74	5	KEGG_B_CELL_RECEPTOR_SIGNALING_PATHWAY	2.62287e-05	BLNK,DAPP1,LYN,NFKB1,VAV1	0.00162618
27	19	72	3	KEGG_NITROGEN_METABOLISM	9.04344e-05	AMT,CA9,GLS2	0.0168208
34	182	68	6	KEGG_FOCAL_ADHESION	0.000150963	ACTB,COL4A1,COL4A2,IGF1,ITGB1,LAMA4	0.0140395
34	73	68	5	KEGG_ECM_RECEPTOR_INTERACTION	1.73518e-05	COL4A1,COL4A2,HSPG2,ITGB1,LAMA4	0.00322744
34	82	68	4	KEGG_SMALL_CELL_LUNG_CANCER	0.000472304	COL4A1,COL4A2,ITGB1,LAMA4	0.0292829
37	124	65	5	KEGG_NEUROACTIVE_LIGAND_RECEPTOR_INTERACTION	0.000176593	ADORA1,ADRA2C,GRM2,KISS1R,OXTR	0.0328463
56	83	58	15	KEGG_RIBOSOME	0	RPL10,RPL11,RPL12,RPL13A,RPL18A,RPL18,RPL22,RPL28,RPS11,RPS19,RPS24,RPS27,RPS2,RPS4X,RPS9	0
57	182	58	10	KEGG_FOCAL_ADHESION	1.34653e-09	COL1A1,COL1A2,COL3A1,COL5A1,COL5A2,COL6A3,FN1,ITGA5,THBS1,THBS2	1.25227e-07
57	73	58	10	KEGG_ECM_RECEPTOR_INTERACTION	1.33671e-13	COL1A1,COL1A2,COL3A1,COL5A1,COL5A2,COL6A3,FN1,ITGA5,THBS1,THBS2	2.48628e-11
62	176	55	9	KEGG_CYTOKINE_CYTOKINE_RECEPTOR_INTERACTION	1.11278e-08	CCL20,CCL2,CD70,CXCL1,CXCL2,CXCL3,IL8,TNFRSF6B,TNFSF9	2.06977e-06
62	158	55	6	KEGG_CHEMOKINE_SIGNALING_PATHWAY	2.04901e-05	CCL20,CCL2,CXCL1,CXCL2,CXCL3,IL8	0.00127039
62	58	55	6	KEGG_NOD_LIKE_RECEPTOR_SIGNALING_PATHWAY	5.55478e-08	BIRC3,CCL2,CXCL1,CXCL2,IL8,TNFAIP3	5.16594e-06
65	42	54	3	KEGG_HEDGEHOG_SIGNALING_PATHWAY	0.000426807	GLI1,PTCH1,PTCH2	0.0486994
65	45	54	3	KEGG_BASAL_CELL_CARCINOMA	0.00052365	GLI1,PTCH1,PTCH2	0.0486994
78	83	51	38	KEGG_RIBOSOME	0	RPL10A,RPL14,RPL15,RPL24,RPL26,RPL27A,RPL29,RPL31,RPL32,RPL34,RPL35A,RPL35,RPL37A,RPL37,RPL38,RPL39,RPL41,RPL5,RPL7A,RPLP1,RPLP2,RPS10,RPS12,RPS13,RPS15A,RPS17,RPS18,RPS20,RPS23,RPS25,RPS27A,RPS29,RPS3A,RPS3,RPS6,RPS7,RPS8,RPSA	0
81	176	50	5	KEGG_CYTOKINE_CYTOKINE_RECEPTOR_INTERACTION	0.000259383	CCL18,CCL21,GHR,IL3RA,KIT	0.0230395
81	46	50	4	KEGG_COMPLEMENT_AND_COAGULATION_CASCADES	1.46058e-05	CFD,CFH,CR1,F13A1	0.00271667
81	105	50	4	KEGG_JAK_STAT_SIGNALING_PATHWAY	0.000371606	AKT3,GHR,IL3RA,SOCS2	0.0230395
87	41	49	4	KEGG_AMINOACYL_TRNA_BIOSYNTHESIS	8.45561e-06	HARS2,HARS,LARS,RARS	0.00157274
90	41	49	5	KEGG_PROTEASOME	1.83328e-07	PSMA2,PSMA3,PSMA6,PSMC6,PSMD13	3.40991e-05
92	98	48	4	KEGG_VASCULAR_SMOOTH_MUSCLE_CONTRACTION	0.000243614	CALCRL,MYH11,PLA2G5,PPP1R12B	0.0453122
117	105	44	4	KEGG_JAK_STAT_SIGNALING_PATHWAY	0.000226029	SPRED2,SPRY1,SPRY2,SPRY4	0.0420415
121	46	43	3	KEGG_COMPLEMENT_AND_COAGULATION_CASCADES	0.000284495	C1QA,C1QB,C1QC	0.0105832
121	63	43	4	KEGG_HEMATOPOIETIC_CELL_LINEAGE	2.80264e-05	CD14,CD33,FCGR1A,ITGAM	0.00173764
121	28	43	3	KEGG_PRION_DISEASES	6.35885e-05	C1QA,C1QB,C1QC	0.00295686
121	65	43	5	KEGG_LEISHMANIA_INFECTION	9.82222e-07	FCGR1A,FCGR2C,ITGAM,NCF2,NCF4	9.13466e-05
121	77	43	6	KEGG_SYSTEMIC_LUPUS_ERYTHEMATOSUS	6.81247e-08	C1QA,C1QB,C1QC,FCGR1A,FCGR2B,FCGR2C	1.26712e-05
122	86	43	5	KEGG_TOLL_LIKE_RECEPTOR_SIGNALING_PATHWAY	3.96586e-06	CD86,PIK3CG,TLR2,TLR4,TLR7	0.000737651
128	176	42	5	KEGG_CYTOKINE_CYTOKINE_RECEPTOR_INTERACTION	0.000112122	CCL13,CCL22,IL4R,OSMR,TNFRSF11B	0.0208546
133	81	41	4	KEGG_APOPTOSIS	6.24315e-05	CASP10,CASP8,CFLAR,MYD88	0.00733987
133	86	41	4	KEGG_TOLL_LIKE_RECEPTOR_SIGNALING_PATHWAY	7.89233e-05	CASP8,IRF7,MYD88,TLR3	0.00733987
133	52	41	3	KEGG_RIG_I_LIKE_RECEPTOR_SIGNALING_PATHWAY	0.000355304	CASP10,CASP8,IRF7	0.0220289
134	116	41	4	KEGG_CELL_CYCLE	0.000251202	CCNB1,CDC25C,CDK1,PTTG1	0.0233618
134	102	41	4	KEGG_OOCYTE_MEIOSIS	0.000153153	CCNB1,CDC25C,CDK1,PTTG1	0.0233618
136	107	41	4	KEGG_OXIDATIVE_PHOSPHORYLATION	0.000184208	ATP5E,ATP6V0E1,COX17,NDUFB4	0.0171313
136	83	41	4	KEGG_RIBOSOME	6.86915e-05	RPL26L1,RPL27,RPS21,RPS26	0.0127766
137	107	41	15	KEGG_OXIDATIVE_PHOSPHORYLATION	0	ATP5G3,ATP5J2,ATP5O,ATP6V1F,COX5B,COX6A1,COX7A2,COX7B,COX7C,NDUFA2,NDUFAB1,NDUFB2,NDUFB6,NDUFS4,UQCRQ	0
137	55	41	6	KEGG_CARDIAC_MUSCLE_CONTRACTION	6.46464e-09	COX5B,COX6A1,COX7A2,COX7B,COX7C,UQCRQ	2.40484e-07
137	147	41	13	KEGG_ALZHEIMERS_DISEASE	0	ATP5G3,ATP5O,COX5B,COX6A1,COX7A2,COX7B,COX7C,NDUFA2,NDUFAB1,NDUFB2,NDUFB6,NDUFS4,UQCRQ	0
137	103	41	13	KEGG_PARKINSONS_DISEASE	0	ATP5G3,ATP5O,COX5B,COX6A1,COX7A2,COX7B,COX7C,NDUFA2,NDUFAB1,NDUFB2,NDUFB6,NDUFS4,UQCRQ	0
137	160	41	14	KEGG_HUNTINGTONS_DISEASE	0	ATP5G3,ATP5O,COX5B,COX6A1,COX7A2,COX7B,COX7C,NDUFA2,NDUFAB1,NDUFB2,NDUFB6,NDUFS4,POLR2J,UQCRQ	0
158	114	37	5	KEGG_SPLICEOSOME	7.40319e-06	HNRNPC,SF3B14,SNRNP27,SNRPD1,SNRPG	0.00137699
164	35	36	3	KEGG_DNA_REPLICATION	7.33006e-05	MCM7,PCNA,RFC2	0.00681695
164	116	36	5	KEGG_CELL_CYCLE	7.0131e-06	CCNB2,CDC45,MAD2L2,MCM7,PCNA	0.00130444
170	48	35	4	KEGG_ARGININE_AND_PROLINE_METABOLISM	4.07833e-06	ACY1,CKMT2,CPS1,PRODH	0.000758569
189	44	32	3	KEGG_GLUTATHIONE_METABOLISM	0.000102373	GSTM1,GSTM2,GSTM4	0.00634711
189	34	32	3	KEGG_METABOLISM_OF_XENOBIOTICS_BY_CYTOCHROME_P450	4.69134e-05	GSTM1,GSTM2,GSTM4	0.00519109
189	36	32	3	KEGG_DRUG_METABOLISM_CYTOCHROME_P450	5.58182e-05	GSTM1,GSTM2,GSTM4	0.00519109
194	56	32	3	KEGG_RNA_DEGRADATION	0.000210666	DCP2,HSPA9,TTC37	0.0391838
196	114	32	4	KEGG_SPLICEOSOME	8.78459e-05	LSM2,PPIL1,SNRPC,SNRPE	0.0163393
213	22	30	3	KEGG_STEROID_HORMONE_BIOSYNTHESIS	1.00704e-05	AKR1C1,AKR1C2,AKR1C3	0.0018731
213	34	30	3	KEGG_METABOLISM_OF_XENOBIOTICS_BY_CYTOCHROME_P450	3.85172e-05	AKR1C1,AKR1C2,AKR1C3	0.0035821
215	93	30	3	KEGG_PYRIMIDINE_METABOLISM	0.000772895	POLE2,PRIM1,RRM2	0.0287517
215	35	30	6	KEGG_DNA_REPLICATION	5.05989e-11	DNA2,FEN1,MCM2,MCM6,POLE2,PRIM1	4.70569e-09
215	116	30	8	KEGG_CELL_CYCLE	4.19278e-11	CCNE2,CDC25A,CDC6,CDC7,CDK2,MCM2,MCM6,SKP2	4.70569e-09
215	66	30	3	KEGG_P53_SIGNALING_PATHWAY	0.000282397	CCNE2,CDK2,RRM2	0.0175086
215	82	30	3	KEGG_SMALL_CELL_LUNG_CANCER	0.000535149	CCNE2,CDK2,SKP2	0.0248844
229	98	28	4	KEGG_VASCULAR_SMOOTH_MUSCLE_CONTRACTION	2.82623e-05	ACTA2,CALD1,MRVI1,PTGIR	0.00525678
230	158	28	4	KEGG_CHEMOKINE_SIGNALING_PATHWAY	0.000181407	CCR5,DOCK2,PIK3R5,WAS	0.0112472
230	114	28	3	KEGG_CELL_ADHESION_MOLECULES_CAMS	0.00113639	ITGAL,ITGB2,PTPRC	0.0301956
230	93	28	4	KEGG_NATURAL_KILLER_CELL_MEDIATED_CYTOTOXICITY	2.29871e-05	ITGAL,ITGB2,LCP2,PIK3R5	0.0021378
230	98	28	3	KEGG_T_CELL_RECEPTOR_SIGNALING_PATHWAY	0.000732911	LCP2,PIK3R5,PTPRC	0.0240962
230	93	28	4	KEGG_FC_GAMMA_R_MEDIATED_PHAGOCYTOSIS	2.29871e-05	DOCK2,PIK3R5,PTPRC,WAS	0.0021378
230	100	28	3	KEGG_LEUKOCYTE_TRANSENDOTHELIAL_MIGRATION	0.000777296	ITGAL,ITGB2,PIK3R5	0.0240962
230	178	28	4	KEGG_REGULATION_OF_ACTIN_CYTOSKELETON	0.000286238	ITGAL,ITGB2,PIK3R5,WAS	0.0133101
240	176	27	5	KEGG_CYTOKINE_CYTOKINE_RECEPTOR_INTERACTION	1.22253e-05	IL2RA,IL7R,TGFB1,TNFRSF11A,TNFRSF9	0.0022739
285	86	23	3	KEGG_TOLL_LIKE_RECEPTOR_SIGNALING_PATHWAY	0.000276036	LY96,TLR1,TLR6	0.0323295
285	93	23	3	KEGG_NATURAL_KILLER_CELL_MEDIATED_CYTOTOXICITY	0.00034763	CD48,HCST,RAC2	0.0323295
286	93	23	4	KEGG_FC_GAMMA_R_MEDIATED_PHAGOCYTOSIS	1.01742e-05	FCGR2A,FCGR3A,HCK,NCF1	0.0018924
286	65	23	3	KEGG_LEISHMANIA_INFECTION	0.000120254	FCGR2A,FCGR3A,NCF1	0.0111836
298	56	22	3	KEGG_ACUTE_MYELOID_LEUKEMIA	6.71191e-05	JUP,STAT3,STAT5B	0.0124842
320	77	20	6	KEGG_SYSTEMIC_LUPUS_ERYTHEMATOSUS	4.7448e-10	HIST1H2BC,HIST1H2BJ,HIST1H3G,HIST2H2AA3,HIST2H2BE,HIST2H4A	8.82533e-08
325	55	20	5	KEGG_PPAR_SIGNALING_PATHWAY	7.23961e-09	ADIPOQ,CD36,FABP4,PLIN1,SORBS1	1.34657e-06

## Sheet: BIOCarta
Module_Number	# of gene in function	# of gene in module	# of common gene	Description	p-value	related_gene	adjusted_p-value
14	21	90	3	BIOCARTA_ATRBRCA_PATHWAY	0.000239057	FANCD2,FANCG,RAD51	0.0259377
14	10	90	3	BIOCARTA_RANMS_PATHWAY	2.25994e-05	AURKA,KIF15,TPX2	0.00490407
18	34	80	3	BIOCARTA_BCR_PATHWAY	0.000722776	FOS,JUN,NFATC2	0.0313685
18	38	80	3	BIOCARTA_FCER1_PATHWAY	0.00100381	FOS,JUN,NFATC2	0.0336582
18	10	80	3	BIOCARTA_AHSP_PATHWAY	1.58592e-05	HBA1,HBA2,HBB	0.00344144
18	18	80	3	BIOCARTA_ETS_PATHWAY	0.00010465	ETV3,FOS,JUN	0.00756968
18	45	80	3	BIOCARTA_NFAT_PATHWAY	0.00164492	EDN1,HBEGF,NFATC2	0.0336582
18	17	80	3	BIOCARTA_CARDIACEGF_PATHWAY	8.75363e-05	EDN1,FOS,JUN	0.00756968
18	32	80	3	BIOCARTA_GPCR_PATHWAY	0.000603593	FOS,JUN,NFATC2	0.0313685
18	44	80	3	BIOCARTA_TCR_PATHWAY	0.001541	FOS,JUN,NFATC2	0.0336582
19	8	80	3	BIOCARTA_ASBCELL_PATHWAY	7.45681e-06	CD40,HLA-DRA,HLA-DRB1	0.000809064
19	11	80	3	BIOCARTA_BLYMPHOCYTE_PATHWAY	2.17246e-05	CD40,HLA-DRA,HLA-DRB1	0.00157141
19	14	80	4	BIOCARTA_TH1TH2_PATHWAY	6.53963e-07	CD40,HLA-DRA,HLA-DRB1,IL18	0.00014191
20	20	80	6	BIOCARTA_CSK_PATHWAY	5.99959e-10	CD247,CD3D,CD3E,CD3G,LCK,ZAP70	1.62739e-08
20	12	80	5	BIOCARTA_CTL_PATHWAY	2.58704e-09	CD247,CD3D,CD3E,CD3G,PRF1	5.62944e-08
20	8	80	5	BIOCARTA_TCAPOPTOSIS_PATHWAY	1.85927e-10	CD247,CD28,CD3D,CD3E,CD3G	5.76375e-09
20	12	80	6	BIOCARTA_IL17_PATHWAY	1.47835e-11	CD247,CD2,CD3D,CD3E,CD3G,CD8A	6.41604e-10
20	21	80	3	BIOCARTA_IL2_PATHWAY	0.00016866	IL2RB,IL2RG,LCK	0.00261423
20	19	80	5	BIOCARTA_IL12_PATHWAY	3.6915e-08	CD247,CD3D,CD3E,CD3G,CXCR3	6.16197e-07
20	11	80	6	BIOCARTA_TCRA_PATHWAY	7.42229e-12	CD247,CD3D,CD3E,CD3G,LCK,ZAP70	5.36879e-10
20	14	80	6	BIOCARTA_NO2IL12_PATHWAY	4.76506e-11	CD247,CD2,CD3D,CD3E,CD3G,CXCR3	1.72336e-09
20	16	80	5	BIOCARTA_TOB1_PATHWAY	1.40374e-08	CD247,CD28,CD3D,CD3E,CD3G	2.53843e-07
20	16	80	5	BIOCARTA_STATHMIN_PATHWAY	1.40374e-08	CD247,CD2,CD3D,CD3E,CD3G	2.53843e-07
20	44	80	7	BIOCARTA_TCR_PATHWAY	2.59421e-09	CD247,CD3D,CD3E,CD3G,LCK,PTPN7,ZAP70	5.62944e-08
20	12	80	7	BIOCARTA_TCYTOTOXIC_PATHWAY	6.12843e-14	CD247,CD28,CD2,CD3D,CD3E,CD3G,CD8A	6.64935e-12
20	12	80	6	BIOCARTA_THELPER_PATHWAY	1.47835e-11	CD247,CD28,CD2,CD3D,CD3E,CD3G	6.41604e-10
20	18	80	9	BIOCARTA_CTLA4_PATHWAY	0	CD247,CD28,CD3D,CD3E,CD3G,CTLA4,ICOS,ITK,LCK	0
90	28	49	4	BIOCARTA_PROTEASOME_PATHWAY	1.76242e-06	PSMA2,PSMA3,PSMA6,PSMC6	0.000382445
117	17	44	3	BIOCARTA_SPRY_PATHWAY	1.44622e-05	SPRY1,SPRY2,SPRY4	0.0031383
121	11	43	3	BIOCARTA_CLASSIC_PATHWAY	3.31073e-06	C1QA,C1QB,C1QC	0.000718429
121	15	43	3	BIOCARTA_COMP_PATHWAY	9.05858e-06	C1QA,C1QB,C1QC	0.000982856
122	13	43	3	BIOCARTA_DC_PATHWAY	5.71624e-06	TLR2,TLR4,TLR7	0.00124042
122	35	43	3	BIOCARTA_TOLL_PATHWAY	0.000125319	TLR2,TLR4,TLR7	0.0135972
133	29	41	3	BIOCARTA_FAS_PATHWAY	6.13005e-05	CASP10,CASP8,CFLAR	0.00985785
133	33	41	3	BIOCARTA_DEATH_PATHWAY	9.08558e-05	CASP10,CASP8,CFLAR	0.00985785
134	11	41	3	BIOCARTA_SRCRPTP_PATHWAY	2.862e-06	CCNB1,CDC25C,CDK1	0.000310527
134	24	41	3	BIOCARTA_G2_PATHWAY	3.42712e-05	CCNB1,CDC25C,CDK1	0.00247895
134	31	41	3	BIOCARTA_MPR_PATHWAY	7.51306e-05	CCNB1,CDC25C,CDK1	0.00407583
134	10	41	3	BIOCARTA_PTC1_PATHWAY	2.08532e-06	CCNB1,CDC25C,CDK1	0.000310527
215	12	30	4	BIOCARTA_MCM_PATHWAY	5.76718e-09	CDC6,CDK2,MCM2,MCM6	1.25148e-06
215	28	30	3	BIOCARTA_G1_PATHWAY	2.12539e-05	CDC25A,CDK2,SKP2	0.00230605
230	11	28	3	BIOCARTA_BLYMPHOCYTE_PATHWAY	8.84022e-07	ITGAL,ITGB2,PTPRC	8.5155e-05
230	12	28	3	BIOCARTA_TCYTOTOXIC_PATHWAY	1.17726e-06	ITGAL,ITGB2,PTPRC	8.5155e-05
230	12	28	3	BIOCARTA_THELPER_PATHWAY	1.17726e-06	ITGAL,ITGB2,PTPRC	8.5155e-05
