# Supplementary material for: FGMD: A novel approach for functional gene module detection in cancer
Source: PLoS One. 2017 Dec 15;12(12):e0188900. doi: 10.1371/journal.pone.0188900 (PMC5731741; doi:10.1371/journal.pone.0188900)
Supplement: S33 Table — (XLSX) [file pone.0188900.s033.xlsx]

## Sheet: GO
Module_Number	# of gene in function	# of gene in module	# of common gene	Description	p-value	related_gene	adjusted_p-value
8	235	175	10	DNA_METABOLIC_PROCESS	0.000364384	HMGB2,MSH6,NASP,POLE3,RPA1,SMC1A,TOP2A,TSN,UBE2N,XRN2	0.0334019
8	189	175	9	CELLULAR_CATABOLIC_PROCESS	0.00031662	ACLY,ANAPC5,GOT2,MCCC2,OLA1,PGD,UBE2K,UBE2N,XRN2	0.0326515
8	156	175	10	RNA_PROCESSING	1.18264e-05	DDX23,EFTUD2,GRSF1,HNRNPH3,NCBP2,NUDT21,SF3A2,SF3A3,SNRPN,SSB	0.00325227
8	58	175	5	MRNA_PROCESSING_GO_0006397	0.000507743	EFTUD2,GRSF1,NUDT21,SF3A2,SF3A3	0.0380807
8	69	175	6	MRNA_METABOLIC_PROCESS	0.000132171	EFTUD2,GRSF1,NUDT21,SF3A2,SF3A3,SSB	0.0181735
8	112	175	7	CHROMOSOME_ORGANIZATION_AND_BIOGENESIS	0.000291567	HDAC2,MTA2,NASP,SMARCD1,SMC1A,TOP2A,UBE2N	0.0326515
8	77	175	7	RNA_SPLICING	2.70076e-05	DDX23,EFTUD2,HNRNPH3,NCBP2,SF3A2,SF3A3,SNRPN	0.00445626
8	199	175	9	CATABOLIC_PROCESS	0.000461702	ACLY,ANAPC5,GOT2,MCCC2,OLA1,PGD,UBE2K,UBE2N,XRN2	0.0380807
12	109	39	4	MULTI_ORGANISM_PROCESS	0.000162426	CD4,STAB1,TGFB1,TRIM22	0.0111668
12	62	39	4	HEMOPOIESIS	1.77414e-05	CD4,MAFB,MMP9,SPI1	0.00182958
12	67	39	5	IMMUNE_SYSTEM_DEVELOPMENT	6.93347e-07	CD4,MAFB,MMP9,SPI1,TGFB1	0.000143003
12	188	39	6	DEFENSE_RESPONSE	7.20076e-06	CXCL9,CYBB,IL32,LSP1,STAB1,TGFB1	0.000848661
12	28	39	3	MYELOID_CELL_DIFFERENTIATION	4.732e-05	MAFB,MMP9,SPI1	0.0039039
12	191	39	8	IMMUNE_RESPONSE	2.16858e-08	ARHGDIB,CTSS,FCGR3A,GBP2,IL32,RGS1,TGFB1,TRIM22	8.94539e-06
12	64	39	5	HEMOPOIETIC_OR_LYMPHOID_ORGAN_DEVELOPMENT	5.50422e-07	CD4,MAFB,MMP9,SPI1,TGFB1	0.000143003
12	273	39	13	IMMUNE_SYSTEM_PROCESS	7.06102e-14	ARHGDIB,CD4,CTSS,FCGR3A,GBP2,IL32,ITGB2,MAFB,MMP9,RGS1,SPI1,TGFB1,TRIM22	5.82534e-11
14	112	41	5	POSITIVE_REGULATION_OF_TRANSCRIPTIONDNA_DEPENDENT	1.14039e-05	PRPF6,SMARCC2,SP1,THRAP3,ZMIZ2	0.00128071
14	61	41	4	POSITIVE_REGULATION_OF_TRANSCRIPTION_FROM_RNA_POLYMERASE_II_PROMOTER	2.03508e-05	PRPF6,SP1,THRAP3,ZMIZ2	0.00152631
14	27	41	3	NUCLEOBASENUCLEOSIDENUCLEOTIDE_AND_NUCLEIC_ACID_TRANSPORT	4.92528e-05	SMG5,SMG7,UPF1	0.00338613
14	143	41	6	POSITIVE_REGULATION_OF_NUCLEOBASENUCLEOSIDENUCLEOTIDE_AND_NUCLEIC_ACID_METABOLIC_PROCESS	2.00471e-06	CREBBP,PRPF6,SMARCC2,SP1,THRAP3,ZMIZ2	0.000826941
14	82	41	3	NUCLEAR_TRANSPORT	0.00134704	SMG5,SMG7,UPF1	0.0427426
14	114	41	5	POSITIVE_REGULATION_OF_RNA_METABOLIC_PROCESS	1.24306e-05	PRPF6,SMARCC2,SP1,THRAP3,ZMIZ2	0.00128071
14	268	41	5	REGULATION_OF_TRANSCRIPTION_FROM_RNA_POLYMERASE_II_PROMOTER	0.000695592	PRPF6,SMARCC2,SP1,THRAP3,ZMIZ2	0.0318813
14	31	41	3	NUCLEAR_EXPORT	7.51306e-05	SMG5,SMG7,UPF1	0.0047679
14	205	41	6	POSITIVE_REGULATION_OF_METABOLIC_PROCESS	1.59185e-05	CREBBP,PRPF6,SMARCC2,SP1,THRAP3,ZMIZ2	0.00131327
14	18	41	3	RNA_EXPORT_FROM_NUCLEUS	1.39714e-05	SMG5,SMG7,UPF1	0.00128071
14	200	41	6	POSITIVE_REGULATION_OF_CELLULAR_METABOLIC_PROCESS	1.38358e-05	CREBBP,PRPF6,SMARCC2,SP1,THRAP3,ZMIZ2	0.00128071
14	133	41	6	POSITIVE_REGULATION_OF_TRANSCRIPTION	1.31259e-06	CREBBP,PRPF6,SMARCC2,SP1,THRAP3,ZMIZ2	0.000826941
14	81	41	3	NUCLEOCYTOPLASMIC_TRANSPORT	0.00130015	SMG5,SMG7,UPF1	0.0427426
18	82	149	6	MUSCLE_DEVELOPMENT	0.000143116	ADAM12,FHL3,IGF1,ITGA11,MYH11,SMTN	0.0400737
21	75	113	5	SECRETORY_PATHWAY	0.000224903	COPB1,NAPA,OPTN,RER1,SCAMP3	0.0463862
21	12	113	3	INTRA_GOLGI_VESICLE_MEDIATED_TRANSPORT	8.10508e-05	COPB1,NAPA,OPTN	0.022289
21	48	113	5	GOLGI_VESICLE_TRANSPORT	2.6119e-05	COPB1,NAPA,OPTN,RER1,SCAMP3	0.0215482
21	182	113	8	VESICLE_MEDIATED_TRANSPORT	5.87337e-05	COPB1,CPNE3,LRPAP1,NAPA,OPTN,PICALM,RER1,SCAMP3	0.022289
22	111	216	10	BIOPOLYMER_CATABOLIC_PROCESS	3.64483e-06	AIFM1,AMFR,FBXO7,HSPA1B,KIAA0368,RNF11,SYVN1,UBE2L3,UBE3A,UBR5	0.000704342
22	58	216	8	CELLULAR_PROTEIN_CATABOLIC_PROCESS	1.39805e-06	AMFR,FBXO7,KIAA0368,RNF11,SYVN1,UBE2L3,UBE3A,UBR5	0.000384463
22	189	216	12	CELLULAR_CATABOLIC_PROCESS	1.49574e-05	AIFM1,AMFR,FBXO7,HADHB,HK1,HSPA1B,KIAA0368,RNF11,SYVN1,UBE2L3,UBE3A,UBR5	0.00205664
22	67	216	8	PROTEIN_CATABOLIC_PROCESS	4.26874e-06	AMFR,FBXO7,KIAA0368,RNF11,SYVN1,UBE2L3,UBE3A,UBR5	0.000704342
22	170	216	9	PROTEOLYSIS	0.00067596	AMFR,BACE1,FBXO7,KIAA0368,RNF11,SYVN1,UBE2L3,UBE3A,UBR5	0.0428975
22	123	216	11	MACROMOLECULE_CATABOLIC_PROCESS	1.26988e-06	AIFM1,AMFR,FBXO7,HK1,HSPA1B,KIAA0368,RNF11,SYVN1,UBE2L3,UBE3A,UBR5	0.000384463
22	10	216	3	CELLULAR_RESPONSE_TO_EXTRACELLULAR_STIMULUS	0.00030515	NUAK2,PPP1R9B,SREBF1	0.0278771
22	94	216	10	CELLULAR_MACROMOLECULE_CATABOLIC_PROCESS	7.86779e-07	AMFR,FBXO7,HK1,HSPA1B,KIAA0368,RNF11,SYVN1,UBE2L3,UBE3A,UBR5	0.000384463
22	199	216	12	CATABOLIC_PROCESS	2.50142e-05	AIFM1,AMFR,FBXO7,HADHB,HK1,HSPA1B,KIAA0368,RNF11,SYVN1,UBE2L3,UBE3A,UBR5	0.0029481
23	156	17	4	RNA_PROCESSING	2.19027e-05	HNRNPD,KHDRBS1,SF3B2,SF3B3	0.0180698

## Sheet: KEGG
Module_Number	# of gene in function	# of gene in module	# of common gene	Description	p-value	related_gene	adjusted_p-value
3	107	19	12	KEGG_OXIDATIVE_PHOSPHORYLATION	0	ATP5D,ATP5E,COX5A,COX6C,COX7A2,NDUFA11,NDUFA1,NDUFB4,NDUFB5,UQCRB,UQCRH,UQCRQ	0
3	55	19	6	KEGG_CARDIAC_MUSCLE_CONTRACTION	4.14295e-11	COX5A,COX6C,COX7A2,UQCRB,UQCRH,UQCRQ	1.54118e-09
3	147	19	11	KEGG_ALZHEIMERS_DISEASE	0	ATP5D,ATP5E,COX5A,COX6C,COX7A2,NDUFA1,NDUFB4,NDUFB5,UQCRB,UQCRH,UQCRQ	0
3	103	19	11	KEGG_PARKINSONS_DISEASE	0	ATP5D,ATP5E,COX5A,COX6C,COX7A2,NDUFA1,NDUFB4,NDUFB5,UQCRB,UQCRH,UQCRQ	0
3	160	19	11	KEGG_HUNTINGTONS_DISEASE	0	ATP5D,ATP5E,COX5A,COX6C,COX7A2,NDUFA1,NDUFB4,NDUFB5,UQCRB,UQCRH,UQCRQ	0
4	73	35	4	KEGG_ECM_RECEPTOR_INTERACTION	2.19112e-05	ITGA5,LAMB1,SDC1,TNC	0.00407548
7	107	218	13	KEGG_OXIDATIVE_PHOSPHORYLATION	3.66937e-09	ATP5H,ATP5I,ATP6V0D1,NDUFA2,NDUFA3,NDUFA9,NDUFB10,NDUFB2,NDUFS3,NDUFS6,SDHB,UQCR10,UQCR11	2.27501e-07
7	93	218	6	KEGG_PYRIMIDINE_METABOLISM	0.00207528	NME4,POLR1D,POLR2H,POLR2J,POLR2K,TK1	0.0482502
7	29	218	4	KEGG_RNA_POLYMERASE	0.000707167	POLR1D,POLR2H,POLR2J,POLR2K	0.0219222
7	114	218	7	KEGG_SPLICEOSOME	0.00119464	BUD31,LSM2,LSM3,NHP2L1,SF3B14,SF3B5,SNRPC	0.0317433
7	41	218	11	KEGG_PROTEASOME	7.87603e-12	POMP,PSMA4,PSMA5,PSMA6,PSMB6,PSMB7,PSMC3,PSMC5,PSMD13,PSMD4,SHFM1	1.46494e-09
7	147	218	12	KEGG_ALZHEIMERS_DISEASE	1.21894e-06	ATP5H,HSD17B10,NDUFA2,NDUFA3,NDUFA9,NDUFB10,NDUFB2,NDUFS3,NDUFS6,SDHB,UQCR10,UQCR11	4.53446e-05
7	103	218	12	KEGG_PARKINSONS_DISEASE	2.40242e-08	ATP5H,NDUFA2,NDUFA3,NDUFA9,NDUFB10,NDUFB2,NDUFS3,NDUFS6,SDHB,UQCR10,UQCR11,VDAC3	1.11713e-06
7	160	218	16	KEGG_HUNTINGTONS_DISEASE	1.03243e-09	AP2S1,ATP5H,NDUFA2,NDUFA3,NDUFA9,NDUFB10,NDUFB2,NDUFS3,NDUFS6,POLR2H,POLR2J,POLR2K,SDHB,UQCR10,UQCR11,VDAC3	9.6016e-08
8	41	175	6	KEGG_AMINOACYL_TRNA_BIOSYNTHESIS	6.45024e-06	DARS,GARS,IARS2,LARS,MARS,TARS	0.000599872
8	114	175	9	KEGG_SPLICEOSOME	6.07657e-06	DDX23,EFTUD2,NCBP2,PRPF40A,RBM17,RBM8A,SF3A2,SF3A3,SNRPA	0.000599872
8	116	175	7	KEGG_CELL_CYCLE	0.000361277	ANAPC5,BUB3,HDAC2,MCM4,SMC1A,STAG2,TFDP1	0.0223992
11	103	13	3	KEGG_PARKINSONS_DISEASE	7.95487e-05	NDUFV1,UQCRC2,VDAC1	0.0147961
11	160	13	3	KEGG_HUNTINGTONS_DISEASE	0.000293047	NDUFV1,UQCRC2,VDAC1	0.0272534
12	65	39	4	KEGG_LEISHMANIA_INFECTION	2.14149e-05	FCGR2A,FCGR3A,ITGB2,TGFB1	0.00398318
13	29	83	3	KEGG_CITRATE_CYCLE_TCA_CYCLE	0.000500984	MDH1,SDHC,SDHD	0.031061
13	107	83	5	KEGG_OXIDATIVE_PHOSPHORYLATION	0.000280498	ATP6V1F,ATP6V1G1,COX7A2L,SDHC,SDHD	0.0260863
13	41	83	4	KEGG_PROTEASOME	6.86915e-05	PSMA1,PSMA2,PSMB1,PSMB5	0.0127766
15	56	20	3	KEGG_ANTIGEN_PROCESSING_AND_PRESENTATION	4.9943e-05	HLA-DOA,PSME2,TAP2	0.0092894
18	295	149	11	KEGG_PATHWAYS_IN_CANCER	0.000142477	CDKN1A,ETS1,FOXO1,FZD1,FZD7,GLI3,IGF1,LAMA4,PDGFRA,WNT11,WNT7A	0.0132504
18	45	149	5	KEGG_BASAL_CELL_CARCINOMA	7.14686e-05	FZD1,FZD7,GLI3,WNT11,WNT7A	0.0132504
21	81	113	4	KEGG_ERBB_SIGNALING_PATHWAY	0.00298025	GRB2,MAP2K2,MAPK1,MAPK3	0.0336355
21	115	113	6	KEGG_LYSOSOME	0.000202599	AP1B1,ASAH1,CTSC,GAA,IDS,LGMN	0.0125611
21	21	113	3	KEGG_DORSO_VENTRAL_AXIS_FORMATION	0.000466913	GRB2,MAPK1,MAPK3	0.0217115
21	72	113	4	KEGG_GAP_JUNCTION	0.00193829	GRB2,MAP2K2,MAPK1,MAPK3	0.0291758
21	93	113	4	KEGG_NATURAL_KILLER_CELL_MEDIATED_CYTOTOXICITY	0.00489042	GRB2,MAP2K2,MAPK1,MAPK3	0.0478747
21	73	113	4	KEGG_B_CELL_RECEPTOR_SIGNALING_PATHWAY	0.00203917	GRB2,MAP2K2,MAPK1,MAPK3	0.0291758
21	64	113	4	KEGG_FC_EPSILON_RI_SIGNALING_PATHWAY	0.00125211	GRB2,MAP2K2,MAPK1,MAPK3	0.025877
21	81	113	4	KEGG_GNRH_SIGNALING_PATHWAY	0.00298025	GRB2,MAP2K2,MAPK1,MAPK3	0.0336355
21	37	113	3	KEGG_ALDOSTERONE_REGULATED_SODIUM_REABSORPTION	0.00250444	MAPK1,MAPK3,SLC9A3R2	0.0332732
21	28	113	4	KEGG_PRION_DISEASES	4.94405e-05	MAP2K2,MAPK1,MAPK3,PRNP	0.00459797
21	67	113	4	KEGG_RENAL_CELL_CARCINOMA	0.00148522	GRB2,MAP2K2,MAPK1,MAPK3	0.027625
21	50	113	5	KEGG_ENDOMETRIAL_CANCER	3.19435e-05	GRB2,ILK,MAP2K2,MAPK1,MAPK3	0.00459797
21	59	113	4	KEGG_GLIOMA	0.000922493	GRB2,MAP2K2,MAPK1,MAPK3	0.0245119
21	83	113	4	KEGG_PROSTATE_CANCER	0.00325505	GRB2,MAP2K2,MAPK1,MAPK3	0.0336355
21	28	113	3	KEGG_THYROID_CANCER	0.00110784	MAP2K2,MAPK1,MAPK3	0.0257572
21	40	113	3	KEGG_BLADDER_CANCER	0.0031341	MAP2K2,MAPK1,MAPK3	0.0336355
21	71	113	4	KEGG_CHRONIC_MYELOID_LEUKEMIA	0.00184091	GRB2,MAP2K2,MAPK1,MAPK3	0.0291758
21	56	113	4	KEGG_ACUTE_MYELOID_LEUKEMIA	0.000757142	GRB2,MAP2K2,MAPK1,MAPK3	0.0234714
21	53	113	4	KEGG_NON_SMALL_CELL_LUNG_CANCER	0.000613928	GRB2,MAP2K2,MAPK1,MAPK3	0.0228381
23	114	17	3	KEGG_SPLICEOSOME	0.000250312	HNRNPA3,SF3B2,SF3B3	0.0465581
24	107	22	5	KEGG_OXIDATIVE_PHOSPHORYLATION	3.56207e-07	ATP5F1,ATP5J,ATP6V0B,ATP6V0E1,COX6A1	2.20849e-05
24	147	22	4	KEGG_ALZHEIMERS_DISEASE	5.13293e-05	ATP5F1,ATP5J,COX6A1,CYCS	0.00238681
24	103	22	5	KEGG_PARKINSONS_DISEASE	2.94411e-07	ATP5F1,ATP5J,COX6A1,CYCS,VDAC2	2.20849e-05
24	160	22	6	KEGG_HUNTINGTONS_DISEASE	7.51902e-08	ATP5F1,ATP5J,COX6A1,CYCS,SOD1,VDAC2	1.39854e-05

## Sheet: BIOCarta
Module_Number	# of gene in function	# of gene in module	# of common gene	Description	p-value	related_gene	adjusted_p-value
7	28	218	6	BIOCARTA_PROTEASOME_PATHWAY	2.2026e-06	PSMA4,PSMA5,PSMA6,PSMB6,PSMB7,PSMC3	0.000477963
10	12	92	3	BIOCARTA_MCM_PATHWAY	4.38757e-05	MCM2,MCM3,MCM7	0.00952103
13	28	83	4	BIOCARTA_PROTEASOME_PATHWAY	1.46496e-05	PSMA1,PSMA2,PSMB1,PSMB5	0.00317896
16	22	47	3	BIOCARTA_P53HYPOXIA_PATHWAY	3.95907e-05	CSNK1A1,CSNK1D,HIF1A	0.00859119
16	86	47	3	BIOCARTA_MAPK_PATHWAY	0.00229438	MKNK2,RELA,SHC1	0.0437393
21	32	113	4	BIOCARTA_AT1R_PATHWAY	8.48872e-05	GRB2,MAP2K2,MAPK1,MAPK3	0.0026315
21	37	113	4	BIOCARTA_BIOPEPTIDES_PATHWAY	0.000151558	GRB2,MAP2K2,MAPK1,MAPK3	0.00274067
21	30	113	3	BIOCARTA_EGF_PATHWAY	0.00135838	GRB2,JAK1,MAPK3	0.0117907
21	27	113	4	BIOCARTA_ERK_PATHWAY	4.26183e-05	GRB2,MAP2K2,MAPK1,MAPK3	0.00221034
21	38	113	3	BIOCARTA_FCER1_PATHWAY	0.00270467	GRB2,MAPK1,MAPK3	0.0202384
21	34	113	3	BIOCARTA_FMLP_PATHWAY	0.00195984	MAP2K2,MAPK1,MAPK3	0.0157513
21	26	113	3	BIOCARTA_GH_PATHWAY	0.000888679	GRB2,MAPK1,MAPK3	0.00803514
21	17	113	3	BIOCARTA_HCMV_PATHWAY	0.000243892	MAP2K2,MAPK1,MAPK3	0.0035283
21	21	113	3	BIOCARTA_IL2_PATHWAY	0.000466913	GRB2,JAK1,MAPK3	0.00530418
21	22	113	3	BIOCARTA_IL6_PATHWAY	0.000537751	GRB2,JAK1,MAPK3	0.00530418
21	37	113	4	BIOCARTA_IL2RB_PATHWAY	0.000151558	GRB2,JAK1,MAPK1,MAPK3	0.00274067
21	34	113	4	BIOCARTA_INTEGRIN_PATHWAY	0.000108243	GRB2,MAP2K2,MAPK1,MAPK3	0.00274067
21	28	113	4	BIOCARTA_PYK2_PATHWAY	4.94405e-05	GRB2,MAP2K2,MAPK1,MAPK3	0.00221034
21	86	113	5	BIOCARTA_MAPK_PATHWAY	0.000425673	GRB2,MAP2K2,MAP3K11,MAPK1,MAPK3	0.00513173
21	51	113	3	BIOCARTA_PPARA_PATHWAY	0.00623126	CITED2,MAPK1,MAPK3	0.0422557
21	22	113	3	BIOCARTA_IGF1R_PATHWAY	0.000537751	GRB2,MAPK1,MAPK3	0.00530418
21	32	113	3	BIOCARTA_PDGF_PATHWAY	0.00164188	GRB2,JAK1,MAPK3	0.0137034
21	25	113	4	BIOCARTA_EDG1_PATHWAY	3.10693e-05	ASAH1,ITGAV,MAPK1,MAPK3	0.00221034
21	11	113	3	BIOCARTA_CDK5_PATHWAY	6.11153e-05	MAP2K2,MAPK1,MAPK3	0.00221034
21	17	113	4	BIOCARTA_PTEN_PATHWAY	6.1168e-06	GRB2,ILK,MAPK1,MAPK3	0.00132735
21	22	113	3	BIOCARTA_HER2_PATHWAY	0.000537751	GRB2,MAPK1,MAPK3	0.00530418
21	16	113	3	BIOCARTA_ERK5_PATHWAY	0.000201931	GRB2,MAPK1,MAPK3	0.0033707
21	18	113	3	BIOCARTA_MAL_PATHWAY	0.000291106	MAP2K2,MAPK1,MAPK3	0.00394813
21	11	113	3	BIOCARTA_BARR_MAPK_PATHWAY	6.11153e-05	MAP2K2,MAPK1,MAPK3	0.00221034
21	14	113	3	BIOCARTA_BARRESTIN_SRC_PATHWAY	0.000132671	MAP2K2,MAPK1,MAPK3	0.00274067
21	36	113	4	BIOCARTA_MET_PATHWAY	0.00013594	GRB2,MAP2K2,MAPK1,MAPK3	0.00274067
21	17	113	3	BIOCARTA_SPRY_PATHWAY	0.000243892	GRB2,MAPK1,MAPK3	0.0035283
21	25	113	3	BIOCARTA_CREB_PATHWAY	0.000790352	GRB2,MAPK1,MAPK3	0.0074568
21	20	113	3	BIOCARTA_TFF_PATHWAY	0.000402359	GRB2,MAPK1,MAPK3	0.00513173
