# Supplementary material for: FGMD: A novel approach for functional gene module detection in cancer
Source: PLoS One. 2017 Dec 15;12(12):e0188900. doi: 10.1371/journal.pone.0188900 (PMC5731741; doi:10.1371/journal.pone.0188900)
Supplement: S34 Table — (XLSX) [file pone.0188900.s034.xlsx]

## Sheet: GO
Module_Number	# of gene in function	# of gene in module	# of common gene	Description	p-value	related_gene	adjusted_p-value
15	109	146	7	MULTI_ORGANISM_PROCESS	8.01062e-05	ACE2,IDO1,IFI44,IRF7,ISG20,RSAD2,TLR3	0.0330438
15	111	146	8	I_KAPPAB_KINASE_NF_KAPPAB_CASCADE	1.05649e-05	CASP8,LGALS9,MYD88,SHISA5,STAT1,TNFSF10,TNFSF15,TRIM38	0.00871602
15	86	146	6	POSITIVE_REGULATION_OF_I_KAPPAB_KINASE_NF_KAPPAB_CASCADE	0.000166629	CASP8,LGALS9,MYD88,SHISA5,TNFSF10,TRIM38	0.0386363
15	273	146	10	PROTEIN_KINASE_CASCADE	0.000280991	CASP8,LGALS9,MYD88,NMI,SHISA5,STAT1,STAT2,TNFSF10,TNFSF15,TRIM38	0.0386363
15	61	146	5	RESPONSE_TO_OTHER_ORGANISM	0.000279734	IFI44,IRF7,ISG20,RSAD2,TLR3	0.0386363
15	91	146	6	REGULATION_OF_I_KAPPAB_KINASE_NF_KAPPAB_CASCADE	0.000227246	CASP8,LGALS9,MYD88,SHISA5,TNFSF10,TRIM38	0.0386363
18	21	140	4	NITROGEN_COMPOUND_BIOSYNTHETIC_PROCESS	3.4953e-05	BBOX1,GLA,NQO1,SPR	0.0202229
36	68	111	5	AMINO_ACID_METABOLIC_PROCESS	0.000130074	ASRGL1,DDAH1,HGD,SCLY,SLC3A1	0.0357703
36	136	111	7	NITROGEN_COMPOUND_METABOLIC_PROCESS	5.73941e-05	ASRGL1,CHST6,DDAH1,GCNT2,HGD,SCLY,SLC3A1	0.0236751
36	123	111	7	AMINE_METABOLIC_PROCESS	3.0161e-05	ASRGL1,CHST6,DDAH1,GCNT2,HGD,SCLY,SLC3A1	0.0236751
44	283	104	10	CELL_CELL_SIGNALING	2.16779e-05	ADCYAP1,ADM,CEACAM6,CXCL6,FAM3D,KCNK3,KCNQ3,MME,SSTR2,TSHR	0.0178843
80	16	62	5	SYNAPTOGENESIS	3.81943e-09	PCDHB10,PCDHB13,PCDHB14,PCDHB16,PCDHB2	3.15103e-06
80	283	62	8	CELL_CELL_SIGNALING	1.70594e-05	CTF1,PCDHB10,PCDHB13,PCDHB14,PCDHB16,PCDHB2,SCN2B,TGFB2	0.00201057
80	29	62	5	EXTRACELLULAR_STRUCTURE_ORGANIZATION_AND_BIOGENESIS	9.97474e-08	PCDHB10,PCDHB13,PCDHB14,PCDHB16,PCDHB2	2.74305e-05
80	113	62	7	SYNAPTIC_TRANSMISSION	3.38587e-07	PCDHB10,PCDHB13,PCDHB14,PCDHB16,PCDHB2,SCN2B,TGFB2	6.98336e-05
80	21	62	5	SYNAPSE_ORGANIZATION_AND_BIOGENESIS	1.75202e-08	PCDHB10,PCDHB13,PCDHB14,PCDHB16,PCDHB2	7.2271e-06
80	238	62	7	NEUROLOGICAL_SYSTEM_PROCESS	4.6492e-05	PCDHB10,PCDHB13,PCDHB14,PCDHB16,PCDHB2,SCN2B,TGFB2	0.00479449
80	125	62	7	TRANSMISSION_OF_NERVE_IMPULSE	6.73251e-07	PCDHB10,PCDHB13,PCDHB14,PCDHB16,PCDHB2,SCN2B,TGFB2	9.2572e-05
89	71	52	4	CELL_CELL_ADHESION	9.56316e-05	CADM3,CDH13,CLDN16,CLDN1	0.0486272

## Sheet: KEGG
Module_Number	# of gene in function	# of gene in module	# of common gene	Description	p-value	related_gene	adjusted_p-value
1	56	197	6	KEGG_RNA_DEGRADATION	7.81667e-05	CNOT6,CNOT8,DCP2,HSPA9,SKIV2L2,TTC37	0.014539
4	12	192	6	KEGG_MATURITY_ONSET_DIABETES_OF_THE_YOUNG	3.04622e-09	FOXA2,FOXA3,HES1,HNF1A,HNF1B,NR5A2	5.66597e-07
9	25	167	4	KEGG_O_GLYCAN_BIOSYNTHESIS	0.000142167	GALNT14,GALNTL1,GALNTL2,GALNTL4	0.026443
15	52	146	8	KEGG_RIG_I_LIKE_RECEPTOR_SIGNALING_PATHWAY	2.88457e-08	CASP10,CASP8,DDX58,DHX58,IFIH1,IRF7,ISG15,TRIM25	5.36531e-06
21	19	136	3	KEGG_GLYCOSPHINGOLIPID_BIOSYNTHESIS_LACTO_AND_NEOLACTO_SERIES	0.000591448	B3GNT3,FUT2,FUT3	0.0366698
21	231	136	9	KEGG_MAPK_SIGNALING_PATHWAY	0.000214115	CHP,DUSP10,DUSP5,FOS,GADD45A,MAP3K13,MAP3K8,PTPRR,TNF	0.0366698
21	73	136	5	KEGG_ECM_RECEPTOR_INTERACTION	0.000466684	ITGA2,ITGA3,ITGB6,LAMC2,SDC4	0.0366698
27	135	125	8	KEGG_WNT_SIGNALING_PATHWAY	1.42568e-05	AXIN2,DKK1,DKK4,FZD10,NKD1,WIF1,WNT11,WNT6	0.00265177
27	45	125	4	KEGG_BASAL_CELL_CARCINOMA	0.00047949	AXIN2,FZD10,WNT11,WNT6	0.0445926
36	48	111	6	KEGG_ARGININE_AND_PROLINE_METABOLISM	1.18542e-06	ACY1,AGMAT,CKMT1B,CKMT2,CPS1,PRODH	0.000220487
36	19	111	3	KEGG_NITROGEN_METABOLISM	0.000326257	CA12,CA9,CPS1	0.0303419
72	15	69	3	KEGG_TERPENOID_BACKBONE_BIOSYNTHESIS	3.78768e-05	IDI1,IDI2,PDSS1	0.00704509
79	42	62	4	KEGG_HEDGEHOG_SIGNALING_PATHWAY	2.39257e-05	BMP8A,GLI1,WNT2B,WNT5A	0.00445018
95	77	44	22	KEGG_SYSTEMIC_LUPUS_ERYTHEMATOSUS	0	HIST1H2AC,HIST1H2AE,HIST1H2AG,HIST1H2AM,HIST1H2BC,HIST1H2BD,HIST1H2BG,HIST1H2BJ,HIST1H2BK,HIST1H2BN,HIST1H3D,HIST1H3E,HIST1H3G,HIST1H3H,HIST1H4H,HIST1H4J,HIST2H2AA3,HIST2H2BE,HIST2H2BF,HIST2H4A,HIST3H2BB,HIST4H4	0

## Sheet: BIOCarta
Module_Number	# of gene in function	# of gene in module	# of common gene	Description	p-value	related_gene	adjusted_p-value
51	23	96	3	BIOCARTA_MTOR_PATHWAY	0.000381643	EIF4A2,EIF4G1,PIK3CA	0.04711
51	24	96	3	BIOCARTA_EIF4_PATHWAY	0.000434194	EIF4A2,EIF4G1,PIK3CA	0.04711
75	19	67	3	BIOCARTA_TGFB_PATHWAY	7.29244e-05	SMAD2,SMAD4,SMAD7	0.0158246
