# Supplementary material for: FGMD: A novel approach for functional gene module detection in cancer
Source: PLoS One. 2017 Dec 15;12(12):e0188900. doi: 10.1371/journal.pone.0188900 (PMC5731741; doi:10.1371/journal.pone.0188900)
Supplement: S35 Table — (XLSX) [file pone.0188900.s035.xlsx]

## Sheet: GO
Module_Number	# of gene in function	# of gene in module	# of common gene	Description	p-value	related_gene	adjusted_p-value
7	114	269	9	SENSORY_PERCEPTION	0.000175771	AOC2,CNGA1,COL4A3,EYA1,NR2E3,OPRK1,PCDH15,TECTA,USH1C	0.0483369
7	238	269	14	NEUROLOGICAL_SYSTEM_PROCESS	7.97026e-05	AOC2,CNGA1,COL4A3,EYA1,GABRR1,GRM2,MYCBPAP,NPY,NR2E3,OPRK1,PCDH15,SLC1A2,TECTA,USH1C	0.0328773
9	109	221	8	MULTI_ORGANISM_PROCESS	0.000175725	ACE2,ADCYAP1,CCL19,CFP,CHIT1,CRHR1,RLN2,SCGB1A1	0.0289946
9	22	221	5	AMINO_ACID_CATABOLIC_PROCESS	1.2655e-05	DDO,GAD1,GCSH,HGD,HPD	0.00522019
9	24	221	5	AMINE_CATABOLIC_PROCESS	1.99524e-05	DDO,GAD1,GCSH,HGD,HPD	0.0054869
9	22	221	5	DIGESTION	1.2655e-05	CAPN9,HTR3A,MUC2,PYY,SLC15A1	0.00522019
9	26	221	5	NITROGEN_COMPOUND_CATABOLIC_PROCESS	3.01637e-05	DDO,GAD1,GCSH,HGD,HPD	0.00622126
11	32	144	4	POSITIVE_REGULATION_OF_RESPONSE_TO_STIMULUS	0.000216482	CD79A,CRTAM,EREG,NPY	0.00939987
11	61	144	7	CELL_ACTIVATION	1.56226e-06	CD3D,CD79A,CRTAM,FOXP3,LAX1,SIRPG,SIT1	0.000143207
11	41	144	4	POSITIVE_REGULATION_OF_IMMUNE_SYSTEM_PROCESS	0.000571131	CD79A,CRTAM,EREG,SIRPG	0.0204862
11	188	144	9	DEFENSE_RESPONSE	6.951e-05	CCL13,CCL21,CCR2,CD300C,CRTAM,EREG,ITK,LILRA2,PLA2G2D	0.00358411
11	103	144	11	BEHAVIOR	3.16446e-09	CCL13,CCL19,CCL21,CCL7,CCR2,CXCR3,MC4R,NPY,PROK2,PYY,RNASE2	2.61068e-06
11	22	144	3	POSITIVE_REGULATION_OF_IMMUNE_RESPONSE	0.00108762	CD79A,CRTAM,EREG	0.033233
11	74	144	8	LOCOMOTORY_BEHAVIOR	4.36043e-07	CCL13,CCL19,CCL21,CCL7,CCR2,CXCR3,PROK2,RNASE2	0.000119912
11	24	144	3	REGULATION_OF_T_CELL_ACTIVATION	0.00141001	LAX1,SIRPG,SIT1	0.0401123
11	54	144	4	CYTOKINE_PRODUCTION	0.00162355	CRTAM,EREG,FOXP3,IRF4	0.0432074
11	52	144	6	POSITIVE_REGULATION_OF_MULTICELLULAR_ORGANISMAL_PROCESS	8.68595e-06	CD79A,CRTAM,EREG,MC4R,PROK2,SIRPG	0.000651446
11	283	144	10	CELL_CELL_SIGNALING	0.000334762	CCL13,CCL21,CCL7,CD70,EREG,GAD1,NPY,PYY,SH2D1A,SIRPG	0.0125536
11	58	144	7	LEUKOCYTE_ACTIVATION	1.10219e-06	CD3D,CD79A,CRTAM,FOXP3,LAX1,SIRPG,SIT1	0.000129901
11	7	144	3	FEEDING_BEHAVIOR	2.74027e-05	MC4R,NPY,PYY	0.00173902
11	80	144	6	CELLULAR_CATION_HOMEOSTASIS	0.000103417	CCL13,CCL19,CCL7,CCR2,CXCR3,PROK2	0.00501878
11	191	144	10	IMMUNE_RESPONSE	1.25807e-05	AIM2,CCL19,CCL21,CCR2,CD79A,CRTAM,EREG,FOXP3,LAX1,SKAP1	0.000864924
11	43	144	5	REGULATION_OF_RESPONSE_TO_STIMULUS	4.86026e-05	CD79A,CRTAM,EREG,FOXP3,NPY	0.00286408
11	165	144	7	HOMEOSTATIC_PROCESS	0.000927229	CCL13,CCL19,CCL7,CCR2,CXCR3,MC4R,PROK2	0.0294217
11	112	144	6	CELLULAR_HOMEOSTASIS	0.00064467	CCL13,CCL19,CCL7,CCR2,CXCR3,PROK2	0.0221605
11	51	144	4	G_PROTEIN_SIGNALING_COUPLED_TO_CYCLIC_NUCLEOTIDE_SECOND_MESSENGER	0.00131101	ADRB2,CCR2,MC4R,NPY	0.0386281
11	273	144	13	IMMUNE_SYSTEM_PROCESS	1.74014e-06	AIM2,CCL19,CCL21,CCR2,CD3D,CD79A,CRTAM,EREG,FOXP3,LAX1,SIRPG,SIT1,SKAP1	0.000143561
11	38	144	6	T_CELL_ACTIVATION	1.3118e-06	CD3D,CRTAM,FOXP3,LAX1,SIRPG,SIT1	0.000135279
11	230	144	13	RESPONSE_TO_EXTERNAL_STIMULUS	2.49971e-07	CCL13,CCL19,CCL21,CCL7,CCR2,CXCR3,EREG,F5,HOXB13,NPY,PLA2G2D,PROK2,RNASE2	0.000103113
11	117	144	6	CHEMICAL_HOMEOSTASIS	0.000811248	CCL13,CCL19,CCL7,CCR2,CXCR3,PROK2	0.0267712
11	97	144	6	ION_HOMEOSTASIS	0.000298594	CCL13,CCL19,CCL7,CCR2,CXCR3,PROK2	0.012317
11	54	144	7	LYMPHOCYTE_ACTIVATION	6.6979e-07	CD3D,CD79A,CRTAM,FOXP3,LAX1,SIRPG,SIT1	0.000125648
11	83	144	6	CATION_HOMEOSTASIS	0.000126948	CCL13,CCL19,CCL7,CCR2,CXCR3,PROK2	0.00581844
11	139	144	7	RESPONSE_TO_WOUNDING	0.00033314	CCL13,CCL21,CCR2,EREG,F5,HOXB13,PLA2G2D	0.0125536
11	112	144	9	REGULATION_OF_MULTICELLULAR_ORGANISMAL_PROCESS	1.04637e-06	CD79A,CRTAM,EREG,FOXP3,LAX1,MC4R,PROK2,SIRPG,SIT1	0.000129901
11	55	144	7	REGULATION_OF_IMMUNE_SYSTEM_PROCESS	7.61501e-07	CD79A,CRTAM,EREG,FOXP3,LAX1,SIRPG,SIT1	0.000125648
11	53	144	4	CYCLIC_NUCLEOTIDE_MEDIATED_SIGNALING	0.00151418	ADRB2,CCR2,MC4R,NPY	0.0416399
11	24	144	4	REGULATION_OF_IMMUNE_RESPONSE	6.77996e-05	CD79A,CRTAM,EREG,FOXP3	0.00358411
13	39	267	5	AXONOGENESIS	0.000540523	CNTN4,DPYSL5,NTNG1,PAX2,SLIT1	0.0297288
13	44	267	5	CELLULAR_MORPHOGENESIS_DURING_DIFFERENTIATION	0.000950093	CNTN4,DPYSL5,NTNG1,PAX2,SLIT1	0.041351
13	74	267	7	GENERATION_OF_NEURONS	0.000293922	CNTN4,DPYSL5,NLGN1,NTNG1,PAX2,SLIT1,VWC2	0.0190614
13	283	267	14	CELL_CELL_SIGNALING	0.000443142	ACCN1,ADCYAP1,BMP3,CNTN4,FGF3,GRIK2,HAP1,KCNQ5,NLGN1,NOVA1,NPY,PCSK1,PYY,TRHDE	0.0261137
13	7	267	3	FEEDING_BEHAVIOR	0.000172162	MC4R,NPY,PYY	0.0158546
13	113	267	8	SYNAPTIC_TRANSMISSION	0.000791931	ACCN1,CNTN4,GRIK2,HAP1,KCNQ5,NLGN1,NOVA1,NPY	0.0384319
13	238	267	12	NEUROLOGICAL_SYSTEM_PROCESS	0.000952327	ACCN1,CNTN4,EYA1,GRIK2,HAP1,KCNQ5,NLGN1,NOVA1,NPY,PAX2,PCDH15,PROK2	0.041351
13	92	267	7	SECOND_MESSENGER_MEDIATED_SIGNALING	0.00109861	ADCYAP1,AGTR1,CRHR1,MC4R,NPY1R,NPY,PTH1R	0.0453176
13	51	267	6	G_PROTEIN_SIGNALING_COUPLED_TO_CYCLIC_NUCLEOTIDE_SECOND_MESSENGER	0.000242549	ADCYAP1,CRHR1,MC4R,NPY1R,NPY,PTH1R	0.0190614
13	83	267	7	NEUROGENESIS	0.000594117	CNTN4,DPYSL5,NLGN1,NTNG1,PAX2,SLIT1,VWC2	0.0306342
13	68	267	7	NEURON_DIFFERENTIATION	0.000172959	CNTN4,DPYSL5,NLGN1,NTNG1,PAX2,SLIT1,VWC2	0.0158546
13	192	267	12	G_PROTEIN_COUPLED_RECEPTOR_PROTEIN_SIGNALING_PATHWAY	0.000136283	ADCYAP1,AGTR1,CASR,CRHR1,GPR1,GRP,MC4R,NPFFR2,NPY1R,NPY,PTH1R,PYY	0.0158546
13	53	267	6	CYCLIC_NUCLEOTIDE_MEDIATED_SIGNALING	0.000300361	ADCYAP1,CRHR1,MC4R,NPY1R,NPY,PTH1R	0.0190614
13	93	267	10	CENTRAL_NERVOUS_SYSTEM_DEVELOPMENT	4.79994e-06	ACCN1,ADAM22,CNTN4,DLX2,DNER,FOXG1,HPCAL4,SH3GL2,SLIT1,SOX3	0.000791991
16	7	203	3	FEEDING_BEHAVIOR	7.63511e-05	MC4R,NPY,PYY	0.0396059
17	61	193	6	CELL_ACTIVATION	0.000113289	CD3D,CRTAM,IL7,LAX1,SIRPG,SLA2	0.0133519
17	41	193	5	POSITIVE_REGULATION_OF_IMMUNE_SYSTEM_PROCESS	0.000153699	CRTAM,EREG,IL7,SIRPG,SLA2	0.0158502
17	52	193	5	POSITIVE_REGULATION_OF_MULTICELLULAR_ORGANISMAL_PROCESS	0.000476782	CRTAM,EREG,IL7,SIRPG,SLA2	0.043705
17	58	193	6	LEUKOCYTE_ACTIVATION	8.51961e-05	CD3D,CRTAM,IL7,LAX1,SIRPG,SLA2	0.0117145
17	191	193	13	IMMUNE_RESPONSE	8.68768e-07	AIM2,CCL19,CCL22,CD79B,CRTAM,CTLA4,EREG,IL7,LAX1,ODZ1,S1PR4,SLA2,VTN	0.000716734
17	273	193	15	IMMUNE_SYSTEM_PROCESS	1.87026e-06	AIM2,CCL19,CCL22,CD3D,CD79B,CRTAM,CTLA4,EREG,IL7,LAX1,ODZ1,S1PR4,SIRPG,SLA2,VTN	0.000771481
17	38	193	6	T_CELL_ACTIVATION	7.15576e-06	CD3D,CRTAM,IL7,LAX1,SIRPG,SLA2	0.00196783
17	31	193	4	REGULATION_OF_LYMPHOCYTE_ACTIVATION	0.000580938	IL7,LAX1,SIRPG,SLA2	0.0479274
17	54	193	6	LYMPHOCYTE_ACTIVATION	5.6671e-05	CD3D,CRTAM,IL7,LAX1,SIRPG,SLA2	0.0103871
17	55	193	6	REGULATION_OF_IMMUNE_SYSTEM_PROCESS	6.29524e-05	CRTAM,EREG,IL7,LAX1,SIRPG,SLA2	0.0103871
19	283	218	12	CELL_CELL_SIGNALING	0.000734729	ACCN1,ADCYAP1,FAM3D,FGF3,GABRB2,GAD1,GRM2,MYCBPAP,NPY,OPRK1,PCSK1,TSHR	0.035656
19	7	218	3	FEEDING_BEHAVIOR	9.43757e-05	CCKBR,MC4R,NPY	0.00778599
19	37	218	6	G_PROTEIN_SIGNALING_COUPLED_TO_CAMP_NUCLEOTIDE_SECOND_MESSENGER	1.22188e-05	ADCYAP1,CRHR1,GRM2,MC4R,NPY1R,OPRK1	0.00168008
19	238	218	12	NEUROLOGICAL_SYSTEM_PROCESS	0.000153187	ACCN1,CCKBR,COL4A3,EYA1,GABRB2,GAD1,GJB6,GRM2,MYCBPAP,NPY,OPRK1,USH1C	0.0110455
19	22	218	4	DIGESTION	0.000235396	CCKBR,MUC2,PPARGC1A,PRSS3	0.0138715
19	92	218	10	SECOND_MESSENGER_MEDIATED_SIGNALING	6.99601e-07	ADCYAP1,AGTR1,CCKBR,CRHR1,GRM2,MC4R,NPY1R,NPY,OPRK1,TSHR	0.000202444
19	51	218	8	G_PROTEIN_SIGNALING_COUPLED_TO_CYCLIC_NUCLEOTIDE_SECOND_MESSENGER	5.4191e-07	ADCYAP1,CRHR1,GRM2,MC4R,NPY1R,NPY,OPRK1,TSHR	0.000202444
19	192	218	13	G_PROTEIN_COUPLED_RECEPTOR_PROTEIN_SIGNALING_PATHWAY	3.59135e-06	ADCYAP1,AGTR1,CCKBR,CRHR1,GABRB2,GRM2,GRP,MC4R,NPFFR2,NPY1R,NPY,OPRK1,TSHR	0.000740716
19	53	218	8	CYCLIC_NUCLEOTIDE_MEDIATED_SIGNALING	7.3616e-07	ADCYAP1,CRHR1,GRM2,MC4R,NPY1R,NPY,OPRK1,TSHR	0.000202444
19	93	218	9	CENTRAL_NERVOUS_SYSTEM_DEVELOPMENT	6.73753e-06	ACCN1,DLX2,DNER,FOXG1,RPS6KA6,SH3GL2,SH3GL3,SOX3,ZIC1	0.00111169
19	38	218	6	CAMP_MEDIATED_SIGNALING	1.43393e-05	ADCYAP1,CRHR1,GRM2,MC4R,NPY1R,OPRK1	0.00168999
22	61	185	6	CELL_ACTIVATION	8.97506e-05	CD1D,CD3D,CD79A,IL7,LAX1,SIT1	0.00435554
22	41	185	4	POSITIVE_REGULATION_OF_IMMUNE_SYSTEM_PROCESS	0.00145172	CD1D,CD79A,EREG,IL7	0.0416958
22	22	185	4	LYMPHOCYTE_DIFFERENTIATION	0.000125306	CD1D,CD3D,CD79A,IL7	0.0057432
22	18	185	3	POSITIVE_REGULATION_OF_CYTOKINE_BIOSYNTHETIC_PROCESS	0.00122454	EREG,IRF4,TLR6	0.0374164
22	188	185	12	DEFENSE_RESPONSE	2.91041e-06	CCL13,CCL22,CCR2,CCR7,CD1D,CYSLTR1,EREG,LILRA2,PLA2G2D,SP140,TLR6,TPSAB1	0.000266788
22	103	185	12	BEHAVIOR	3.80009e-09	CCL13,CCL19,CCL22,CCL7,CCR2,CCR7,CXCL13,CXCR3,PROK2,PYY,S100B,XCL1	3.13508e-06
22	74	185	10	LOCOMOTORY_BEHAVIOR	1.84063e-08	CCL13,CCL19,CCL22,CCL7,CCR2,CCR7,CXCL13,CXCR3,PROK2,XCL1	7.5926e-06
22	12	185	3	T_CELL_DIFFERENTIATION	0.000348176	CD1D,CD3D,IL7	0.0143623
22	52	185	5	POSITIVE_REGULATION_OF_MULTICELLULAR_ORGANISMAL_PROCESS	0.000392855	CD1D,CD79A,EREG,IL7,PROK2	0.0153027
22	30	185	4	LEUKOCYTE_DIFFERENTIATION	0.000435462	CD1D,CD3D,CD79A,IL7	0.0156198
22	283	185	12	CELL_CELL_SIGNALING	0.000165484	CCL13,CCL22,CCL7,CXCL13,EREG,HAP1,IL7,PCSK1,POMC,PYY,SH2D1A,XCL1	0.00718549
22	58	185	6	LEUKOCYTE_ACTIVATION	6.74053e-05	CD1D,CD3D,CD79A,IL7,LAX1,SIT1	0.00370729
22	80	185	10	CELLULAR_CATION_HOMEOSTASIS	3.96362e-08	CCL13,CCL19,CCL7,CCR2,CCR7,CXCL13,CXCR3,CYSLTR1,PROK2,XCL1	1.09e-05
22	18	185	3	B_CELL_ACTIVATION	0.00122454	CD79A,IL7,LAX1	0.0374164
22	251	185	10	RESPONSE_TO_CHEMICAL_STIMULUS	0.000936886	CCL13,CCL19,CCL22,CCL7,CCR2,CCR7,CXCL13,CXCR3,PROK2,XCL1	0.0309172
22	191	185	11	IMMUNE_RESPONSE	2.00748e-05	AIM2,CCL19,CCL22,CCR2,CD1D,CD79A,CTLA4,CXCL13,EREG,IL7,LAX1	0.00150561
22	165	185	11	HOMEOSTATIC_PROCESS	5.01709e-06	CCL13,CCL19,CCL7,CCR2,CCR7,CXCL13,CXCR3,CYSLTR1,IL7,PROK2,XCL1	0.00041391
22	112	185	10	CELLULAR_HOMEOSTASIS	9.77405e-07	CCL13,CCL19,CCL7,CCR2,CCR7,CXCL13,CXCR3,CYSLTR1,PROK2,XCL1	0.000115194
22	273	185	13	IMMUNE_SYSTEM_PROCESS	2.68879e-05	AIM2,CCL19,CCL22,CCR2,CD1D,CD3D,CD79A,CTLA4,CXCL13,EREG,IL7,LAX1,SIT1	0.00184854
22	38	185	5	T_CELL_ACTIVATION	8.6927e-05	CD1D,CD3D,IL7,LAX1,SIT1	0.00435554
22	230	185	14	RESPONSE_TO_EXTERNAL_STIMULUS	7.52726e-07	CCL13,CCL19,CCL22,CCL7,CCR2,CCR7,CD1D,CXCL13,CXCR3,EREG,F5,PLA2G2D,PROK2,XCL1	0.0001035
22	117	185	10	CHEMICAL_HOMEOSTASIS	1.46262e-06	CCL13,CCL19,CCL7,CCR2,CCR7,CXCL13,CXCR3,CYSLTR1,PROK2,XCL1	0.000150833
22	97	185	10	ION_HOMEOSTASIS	2.53773e-07	CCL13,CCL19,CCL7,CCR2,CCR7,CXCL13,CXCR3,CYSLTR1,PROK2,XCL1	4.18726e-05
22	54	185	6	LYMPHOCYTE_ACTIVATION	4.47577e-05	CD1D,CD3D,CD79A,IL7,LAX1,SIT1	0.00284039
22	83	185	10	CATION_HOMEOSTASIS	5.67579e-08	CCL13,CCL19,CCL7,CCR2,CCR7,CXCL13,CXCR3,CYSLTR1,PROK2,XCL1	1.17063e-05
22	139	185	7	RESPONSE_TO_WOUNDING	0.00146567	CCL13,CCL22,CCR2,CCR7,EREG,F5,PLA2G2D	0.0416958
22	112	185	7	REGULATION_OF_MULTICELLULAR_ORGANISMAL_PROCESS	0.000408073	CD1D,CD79A,EREG,IL7,LAX1,PROK2,SIT1	0.0153027
22	55	185	6	REGULATION_OF_IMMUNE_SYSTEM_PROCESS	4.97407e-05	CD1D,CD79A,EREG,IL7,LAX1,SIT1	0.00293115
24	93	247	9	CENTRAL_NERVOUS_SYSTEM_DEVELOPMENT	1.83284e-05	ACCN1,DLX2,DMBX1,FOXG1,HPCAL4,SH3GL2,SIX3,SLIT1,SOX3	0.00756048
29	12	180	3	REGULATION_OF_DEFENSE_RESPONSE	0.000321264	CD1D,CRTAM,IL12A	0.0265042
29	109	180	7	MULTI_ORGANISM_PROCESS	0.000292966	ACE2,ADCYAP1,CCL19,CD1D,IL12A,ITLN1,S100A7	0.0265042
29	61	180	6	CELL_ACTIVATION	7.71438e-05	CD1D,CD3E,CD7,CRTAM,IL12A,SIRPG	0.00997697
29	41	180	5	POSITIVE_REGULATION_OF_IMMUNE_SYSTEM_PROCESS	0.00011082	CD1D,CD3E,CRTAM,IL12A,SIRPG	0.0114284
29	188	180	10	DEFENSE_RESPONSE	7.45569e-05	CCL13,CD1D,CRTAM,CYSLTR1,GNLY,HLA-G,IL12A,ITK,S100A7,SP140	0.00997697
29	52	180	6	POSITIVE_REGULATION_OF_MULTICELLULAR_ORGANISMAL_PROCESS	3.08582e-05	CD1D,CD3E,CRTAM,IL12A,PROK2,SIRPG	0.00997697
29	58	180	6	LEUKOCYTE_ACTIVATION	5.78894e-05	CD1D,CD3E,CD7,CRTAM,IL12A,SIRPG	0.00997697
29	8	180	3	POSITIVE_REGULATION_OF_DEFENSE_RESPONSE	8.4653e-05	CD1D,CRTAM,IL12A	0.00997697
29	61	180	5	RESPONSE_TO_OTHER_ORGANISM	0.000728497	CCL19,CD1D,IL12A,ITLN1,S100A7	0.0462315
29	38	180	5	T_CELL_ACTIVATION	7.63635e-05	CD1D,CD3E,CD7,CRTAM,SIRPG	0.00997697
29	14	180	3	INNATE_IMMUNE_RESPONSE	0.00052245	CD1D,CRTAM,IL12A	0.0359184
29	54	180	6	LYMPHOCYTE_ACTIVATION	3.83966e-05	CD1D,CD3E,CD7,CRTAM,IL12A,SIRPG	0.00997697
29	55	180	5	REGULATION_OF_IMMUNE_SYSTEM_PROCESS	0.000450749	CD1D,CD3E,CRTAM,IL12A,SIRPG	0.0338062
30	7	270	4	FEEDING_BEHAVIOR	3.1239e-06	CCKBR,MC4R,NPY,PYY	0.00257722
31	283	133	11	CELL_CELL_SIGNALING	3.50263e-05	ACCN1,ADCYAP1,CD70,FAM3D,FGF14,GJA3,GRM2,HAP1,NPY,PCSK1,PYY	0.0288967
32	7	140	3	FEEDING_BEHAVIOR	2.51866e-05	MC4R,NPY,PYY	0.0207789
35	51	180	5	G_PROTEIN_SIGNALING_COUPLED_TO_CYCLIC_NUCLEOTIDE_SECOND_MESSENGER	0.00031607	CRHR1,MC4R,NPY,OPRK1,PTH1R	0.0305466
35	192	180	10	G_PROTEIN_COUPLED_RECEPTOR_PROTEIN_SIGNALING_PATHWAY	8.88636e-05	AGTR1,CASR,CRHR1,GABRR1,GRP,MC4R,NPFFR2,NPY,OPRK1,PTH1R	0.0122187
35	53	180	5	CYCLIC_NUCLEOTIDE_MEDIATED_SIGNALING	0.000378906	CRHR1,MC4R,NPY,OPRK1,PTH1R	0.0312598
35	93	180	8	CENTRAL_NERVOUS_SYSTEM_DEVELOPMENT	1.31856e-05	ACCN1,DLX2,DNER,FOXG1,NPTX1,POU6F2,SH3GL3,SLIT1	0.00271953
37	42	207	5	BRAIN_DEVELOPMENT	0.000239178	DLX2,DMBX1,FOXG1,SLIT1,ZIC1	0.0328869
37	93	207	11	CENTRAL_NERVOUS_SYSTEM_DEVELOPMENT	4.69647e-08	ADAM22,DLX2,DMBX1,FOXG1,HPCAL4,POU6F2,RPS6KA6,SH3GL2,SH3GL3,SLIT1,ZIC1	2.06426e-05
38	81	119	6	SKELETAL_DEVELOPMENT	3.83109e-05	ARSE,CASR,COL10A1,COMP,GDF10,INHBA	0.0316065
40	168	183	10	REPRODUCTION	3.31034e-05	ADCYAP1,CRHR1,DDX25,DMRT1,EREG,MYCBPAP,OPRK1,PROK2,SOX30,SPAG6	0.0273103
41	74	280	7	GAMETE_GENERATION	0.000391608	DDX25,EREG,LEFTY2,MYCBPAP,SOX30,SPAG11B,SPAG6	0.0403846
41	7	280	3	PHOTORECEPTOR_CELL_MAINTENANCE	0.000198148	GPR98,PCDH15,USH1C	0.0329578
41	7	280	3	FEEDING_BEHAVIOR	0.000198148	MC4R,NPY,PYY	0.0329578
41	114	280	9	SENSORY_PERCEPTION	0.000236901	COCH,GPR98,IMPG2,OTOF,PCDH15,PDE6A,POU6F2,SIX3,USH1C	0.0329578
41	238	280	15	NEUROLOGICAL_SYSTEM_PROCESS	3.18008e-05	COCH,GABRR1,GPR98,GRIA2,GRM2,IMPG2,MYCBPAP,NPY,OTOF,PCDH15,PDE6A,POU6F2,SIX3,SYT5,USH1C	0.0239132
42	7	178	3	FEEDING_BEHAVIOR	5.16194e-05	CCKBR,MC4R,PYY	0.042586
47	25	183	4	PATTERN_SPECIFICATION_PROCESS	0.000202074	LMX1B,PITX2,ZIC1,ZIC3	0.0416778
49	109	163	7	MULTI_ORGANISM_PROCESS	0.0001594	ADCYAP1,CCL19,CCL22,CRHR1,ENDOU,EPYC,PTHLH	0.0288548
49	27	163	4	FEMALE_PREGNANCY	0.00017669	ADCYAP1,ENDOU,EPYC,PTHLH	0.0288548
49	98	163	6	REPRODUCTIVE_PROCESS	0.000610215	ADCYAP1,CRHR1,ENDOU,EPYC,OPRK1,PTHLH	0.0459248
49	283	163	14	CELL_CELL_SIGNALING	1.93496e-06	ACCN1,ADCYAP1,CCL22,CD70,CHRNA1,CXCL14,FGF3,NPY,OPRK1,PCSK1,POMC,PTHLH,PYY,TSHR	0.00159634
49	37	163	4	G_PROTEIN_SIGNALING_COUPLED_TO_CAMP_NUCLEOTIDE_SECOND_MESSENGER	0.00061233	ADCYAP1,CRHR1,OPRK1,PTHLH	0.0459248
49	14	163	3	G_PROTEIN_SIGNALING_ADENYLATE_CYCLASE_ACTIVATING_PATHWAY	0.000390842	ADCYAP1,CRHR1,PTHLH	0.0399191
49	92	163	6	SECOND_MESSENGER_MEDIATED_SIGNALING	0.000435481	ADCYAP1,CRHR1,NPY,OPRK1,PTHLH,TSHR	0.0399191
49	51	163	6	G_PROTEIN_SIGNALING_COUPLED_TO_CYCLIC_NUCLEOTIDE_SECOND_MESSENGER	1.57225e-05	ADCYAP1,CRHR1,NPY,OPRK1,PTHLH,TSHR	0.0054161
49	192	163	9	G_PROTEIN_COUPLED_RECEPTOR_PROTEIN_SIGNALING_PATHWAY	0.000209853	ADCYAP1,CRHR1,GRP,NPFFR2,NPY,OPRK1,PTHLH,PYY,TSHR	0.0288548
49	53	163	6	CYCLIC_NUCLEOTIDE_MEDIATED_SIGNALING	1.96949e-05	ADCYAP1,CRHR1,NPY,OPRK1,PTHLH,TSHR	0.0054161
49	38	163	4	CAMP_MEDIATED_SIGNALING	0.000678762	ADCYAP1,CRHR1,OPRK1,PTHLH	0.0466649
50	19	187	4	REGULATION_OF_MAPKKK_CASCADE	7.12125e-05	ADRB2,AMBP,MAPK8IP2,REN	0.0212917
50	37	187	5	G_PROTEIN_SIGNALING_COUPLED_TO_CAMP_NUCLEOTIDE_SECOND_MESSENGER	8.02061e-05	ADCYAP1,ADRB2,CRHR1,GABBR2,GRM2	0.0212917
50	92	187	7	SECOND_MESSENGER_MEDIATED_SIGNALING	0.000129041	ADCYAP1,ADRB2,AGTR1,AVPR1A,CRHR1,GABBR2,GRM2	0.0212917
50	51	187	5	G_PROTEIN_SIGNALING_COUPLED_TO_CYCLIC_NUCLEOTIDE_SECOND_MESSENGER	0.000376688	ADCYAP1,ADRB2,CRHR1,GABBR2,GRM2	0.0443954
50	192	187	10	G_PROTEIN_COUPLED_RECEPTOR_PROTEIN_SIGNALING_PATHWAY	0.000121892	ADCYAP1,ADRB2,AGTR1,AVPR1A,CRHR1,GABBR2,GPR12,GRM2,NPFFR2,PYY	0.0212917
50	12	187	3	ADENYLATE_CYCLASE_ACTIVATION	0.000359337	ADCYAP1,ADRB2,CRHR1	0.0443954
50	53	187	5	CYCLIC_NUCLEOTIDE_MEDIATED_SIGNALING	0.000451239	ADCYAP1,ADRB2,CRHR1,GABBR2,GRM2	0.046534
50	38	187	5	CAMP_MEDIATED_SIGNALING	9.14541e-05	ADCYAP1,ADRB2,CRHR1,GABBR2,GRM2	0.0212917
52	23	197	4	POSITIVE_REGULATION_OF_TRANSLATION	0.000191311	EREG,IL6,TLR6,TLR7	0.0263053
52	109	197	9	MULTI_ORGANISM_PROCESS	1.09626e-05	ADCYAP1,CCL11,CHIT1,CRHR1,EPYC,S100A7,SCGB1A1,TLR6,TLR7	0.00452209
52	102	197	8	TISSUE_DEVELOPMENT	4.94081e-05	BTK,CALML5,CASR,KRT16,KRT6A,KRT6B,S100A7,TCF21	0.00815234
52	188	197	11	DEFENSE_RESPONSE	3.10332e-05	CCL11,CXCL2,CXCL6,EREG,LILRA2,LILRB3,S100A7,S100A8,SCG2,TLR6,TLR7	0.00815234
52	103	197	9	BEHAVIOR	6.89373e-06	CASR,CCL11,CXCL2,CXCL6,PROK2,PYY,RNASE2,SAA1,SCG2	0.00452209
52	74	197	7	LOCOMOTORY_BEHAVIOR	4.44118e-05	CCL11,CXCL2,CXCL6,PROK2,RNASE2,SAA1,SCG2	0.00815234
52	29	197	4	CYTOKINE_BIOSYNTHETIC_PROCESS	0.000483216	EREG,IL6,TLR6,TLR7	0.0498316
52	27	197	4	REGULATION_OF_CYTOKINE_BIOSYNTHETIC_PROCESS	0.000364273	EREG,IL6,TLR6,TLR7	0.0429322
53	283	208	15	CELL_CELL_SIGNALING	7.29833e-06	ACCN1,ADCYAP1,BMP3,CD70,EREG,FAM3D,GABBR2,HAP1,HCN2,IL7,INSL3,NPTX1,PCSK1,POMC,TNFSF9	0.00602112
54	283	252	17	CELL_CELL_SIGNALING	4.41844e-06	ACCN1,ADCYAP1,BMP2,BMP3,CD70,EDN3,FAM3D,FGF3,GABRB2,GRIK2,HAP1,NPY,OPRK1,PCSK1,PCSK2,PYY,SYN2	0.000729043
54	10	252	3	POSITIVE_REGULATION_OF_DNA_METABOLIC_PROCESS	0.000479562	GLI1,PPARGC1A,PRKCG	0.0395639
54	51	252	6	G_PROTEIN_SIGNALING_COUPLED_TO_CYCLIC_NUCLEOTIDE_SECOND_MESSENGER	0.000177432	ADCYAP1,CRHR1,NPY1R,NPY,OPRK1,PTH1R	0.0182977
54	192	252	12	G_PROTEIN_COUPLED_RECEPTOR_PROTEIN_SIGNALING_PATHWAY	7.88906e-05	ADCYAP1,CASR,CRHR1,GABRB2,GPR12,GRP,NPFFR2,NPY1R,NPY,OPRK1,PTH1R,PYY	0.0108475
54	53	252	6	CYCLIC_NUCLEOTIDE_MEDIATED_SIGNALING	0.000220087	ADCYAP1,CRHR1,NPY1R,NPY,OPRK1,PTH1R	0.0201746
54	93	252	8	CENTRAL_NERVOUS_SYSTEM_DEVELOPMENT	0.00014292	ACCN1,ADAM22,DNER,HPCAL4,SH3GL2,SH3GL3,SLIT1,SOX3	0.0168442
55	23	279	8	POSITIVE_REGULATION_OF_TRANSLATION	4.12091e-09	EREG,IL6,IRF4,LTB,SPN,TLR6,TLR7,TLR8	2.42839e-07
55	43	279	7	RESPONSE_TO_VIRUS	1.10758e-05	CCL11,CCL19,CCL22,CCL8,LILRB1,TLR7,TLR8	0.000203056
55	32	279	5	POSITIVE_REGULATION_OF_RESPONSE_TO_STIMULUS	0.000255918	CRTAM,EREG,IL12A,SLA2,TLR8	0.00346118
55	12	279	4	REGULATION_OF_DEFENSE_RESPONSE	4.68461e-05	CRTAM,EREG,IL12A,TLR8	0.000715704
55	109	279	17	MULTI_ORGANISM_PROCESS	1.1276e-11	ADCYAP1,CCL11,CCL19,CCL22,CCL8,CHIT1,IL10,IL12A,LILRB1,PRF1,PTHLH,S100A7,SCGB1A1,SPN,TLR6,TLR7,TLR8	1.32895e-09
55	123	279	11	POSITIVE_REGULATION_OF_CELL_PROLIFERATION	1.47366e-05	CD3E,EREG,FGF7,HOXC10,IL12RB1,IL15,IL6,IL7,PTHLH,SIRPG,TNFSF13B	0.000264297
55	61	279	11	CELL_ACTIVATION	1.08037e-08	CD2,CD3D,CD3E,CD7,CLEC7A,CRTAM,IL12A,IL7,SIRPG,SIT1,SLA2	5.21187e-07
55	19	279	3	POSITIVE_REGULATION_OF_PHOSPHORYLATION	0.00461938	CD80,EREG,IL12A	0.0428201
55	41	279	8	POSITIVE_REGULATION_OF_IMMUNE_SYSTEM_PROCESS	6.04856e-07	CD3E,CRTAM,EREG,IL12A,IL7,SIRPG,SLA2,TLR8	1.31317e-05
55	139	279	8	POSITIVE_REGULATION_OF_CATALYTIC_ACTIVITY	0.00387026	ADCYAP1,ADRB2,AVPR1A,EREG,FPR1,PROK2,S1PR4,TLR6	0.0380115
55	18	279	7	POSITIVE_REGULATION_OF_CYTOKINE_BIOSYNTHETIC_PROCESS	1.61298e-08	EREG,IRF4,LTB,SPN,TLR6,TLR7,TLR8	6.65354e-07
55	102	279	8	TISSUE_DEVELOPMENT	0.00053473	BTK,FGF7,HOXB13,KRT13,KRT16,KRT6B,PTHLH,S100A7	0.00668413
55	30	279	8	CYTOKINE_METABOLIC_PROCESS	4.40537e-08	EREG,IL6,IRF4,LTB,SPN,TLR6,TLR7,TLR8	1.34609e-06
55	77	279	9	REGULATION_OF_TRANSLATION	1.02912e-05	EREG,IL10,IL6,IRF4,LTB,SPN,TLR6,TLR7,TLR8	0.00019296
55	188	279	28	DEFENSE_RESPONSE	0	AOAH,CCL11,CCL13,CCL21,CCL22,CCR2,CD300C,CD84,CRTAM,CXCL11,CXCL9,CYSLTR1,EREG,GNLY,IL12A,ITK,LILRB2,LILRB3,NCF1,PLA2G2D,PRF1,S100A7,SP140,SPN,TLR6,TLR7,TLR8,TNFAIP6	0
55	103	279	18	BEHAVIOR	3.62821e-13	CCL11,CCL13,CCL18,CCL19,CCL21,CCL22,CCL7,CCL8,CCR2,CXCL11,CXCL13,CXCL9,CXCR3,FPR1,IL10,PROK2,RNASE2,SPN	4.98879e-11
55	146	279	11	REGULATION_OF_PROTEIN_METABOLIC_PROCESS	7.2451e-05	CD80,EREG,IL10,IL12A,IL6,IRF4,LTB,SPN,TLR6,TLR7,TLR8	0.00106736
55	22	279	5	POSITIVE_REGULATION_OF_IMMUNE_RESPONSE	3.88209e-05	CRTAM,EREG,IL12A,SLA2,TLR8	0.000604288
55	74	279	18	LOCOMOTORY_BEHAVIOR	7.77156e-16	CCL11,CCL13,CCL18,CCL19,CCL21,CCL22,CCL7,CCL8,CCR2,CXCL11,CXCL13,CXCL9,CXCR3,FPR1,IL10,PROK2,RNASE2,SPN	1.60288e-13
55	30	279	4	REGULATION_OF_CELL_ADHESION	0.00200568	CYTIP,IL12A,SIRPG,SPN	0.0214894
55	24	279	4	REGULATION_OF_T_CELL_ACTIVATION	0.000846993	CD3E,IL7,SIRPG,SIT1	0.0101271
55	54	279	10	CYTOKINE_PRODUCTION	3.9037e-08	CRTAM,EREG,IL12A,IL6,IRF4,LTB,SPN,TLR6,TLR7,TLR8	1.23867e-06
55	52	279	9	POSITIVE_REGULATION_OF_MULTICELLULAR_ORGANISMAL_PROCESS	3.48724e-07	CD3E,CRTAM,EREG,IL12A,IL7,PROK2,SIRPG,SLA2,TLR8	8.11624e-06
55	27	279	5	IMMUNE_EFFECTOR_PROCESS	0.00011049	CRTAM,IL12A,SLA2,TLR7,TLR8	0.00154499
55	283	279	25	CELL_CELL_SIGNALING	6.63365e-11	ACCN1,ADCYAP1,CCL13,CCL18,CCL21,CCL22,CCL7,CCL8,CD70,CXCL11,CXCL13,CXCL9,EREG,FAM3D,GABRR1,IL15,IL7,LILRB2,LTB,OSM,PTHLH,SH2D1A,SIRPG,TNFAIP6,TNFSF8	5.47276e-09
55	56	279	10	POSITIVE_REGULATION_OF_CELLULAR_PROTEIN_METABOLIC_PROCESS	5.62565e-08	CD80,EREG,IL12A,IL6,IRF4,LTB,SPN,TLR6,TLR7,TLR8	1.65756e-06
55	58	279	11	LEUKOCYTE_ACTIVATION	6.17428e-09	CD2,CD3D,CD3E,CD7,CLEC7A,CRTAM,IL12A,IL7,SIRPG,SIT1,SLA2	3.23275e-07
55	20	279	5	ADAPTIVE_IMMUNE_RESPONSE_GO_0002460	2.35459e-05	CRTAM,IL10,IL12A,SLA2,TLR8	0.000404695
55	8	279	4	POSITIVE_REGULATION_OF_DEFENSE_RESPONSE	7.01672e-06	CRTAM,EREG,IL12A,TLR8	0.000135714
55	93	279	10	INFLAMMATORY_RESPONSE	7.0736e-06	AOAH,CCL11,CCL13,CCL21,CCL22,CCR2,CXCL11,CXCL9,PLA2G2D,TNFAIP6	0.000135714
55	80	279	12	CELLULAR_CATION_HOMEOSTASIS	2.02516e-08	AGTR1,AVPR1A,CCL11,CCL13,CCL19,CCL7,CCR2,CXCL13,CXCR3,CYSLTR1,PROK2,S1PR4	7.51791e-07
55	251	279	21	RESPONSE_TO_CHEMICAL_STIMULUS	6.26957e-09	CCL11,CCL13,CCL18,CCL19,CCL21,CCL22,CCL7,CCL8,CCR2,CLEC7A,CXCL11,CXCL13,CXCL9,CXCR3,FPR1,IL10,PPARG,PROK2,RNASE2,S100A7,SPN	3.23275e-07
55	193	279	10	POSITIVE_REGULATION_OF_DEVELOPMENTAL_PROCESS	0.00280417	BTK,CD2,CD38,CD70,CRTAM,IL12A,IL7,PPARG,TNFRSF9,TNFSF8	0.0282127
55	17	279	6	RESPONSE_TO_BACTERIUM	3.54163e-07	CHIT1,IL10,IL12A,S100A7,SPN,TLR6	8.11624e-06
55	191	279	28	IMMUNE_RESPONSE	0	AIM2,CCL18,CCL19,CCL21,CCL22,CCR2,CD274,CD7,CD96,CRTAM,CTLA4,CTSW,CXCL13,EREG,FCGR3B,GZMA,IL10,IL12A,IL15,IL2RA,IL6,IL7R,IL7,LILRB2,S1PR4,SLA2,TLR7,TLR8	0
55	205	279	11	POSITIVE_REGULATION_OF_METABOLIC_PROCESS	0.00132733	CD80,EREG,FOXD3,IL12A,IL6,IRF4,LTB,SPN,TLR6,TLR7,TLR8	0.0147979
55	96	279	15	RESPONSE_TO_BIOTIC_STIMULUS	1.83737e-10	CCL11,CCL18,CCL19,CCL22,CCL8,CHIT1,CRTAM,IL10,IL12A,LILRB1,S100A7,SPN,TLR6,TLR7,TLR8	1.37803e-08
55	37	279	5	G_PROTEIN_SIGNALING_COUPLED_TO_CAMP_NUCLEOTIDE_SECOND_MESSENGER	0.000514457	ADCYAP1,ADRB2,CCR2,FPR1,PTHLH	0.00652964
55	14	279	3	G_PROTEIN_SIGNALING_ADENYLATE_CYCLASE_ACTIVATING_PATHWAY	0.00185552	ADCYAP1,ADRB2,PTHLH	0.0204107
55	61	279	13	RESPONSE_TO_OTHER_ORGANISM	5.28638e-11	CCL11,CCL19,CCL22,CCL8,CHIT1,IL10,IL12A,LILRB1,S100A7,SPN,TLR6,TLR7,TLR8	5.31182e-09
55	18	279	3	POSITIVE_REGULATION_OF_T_CELL_ACTIVATION	0.00394239	CD3E,IL7,SIRPG	0.0382644
55	52	279	6	EPIDERMIS_DEVELOPMENT	0.000341974	FGF7,HOXB13,KRT13,KRT16,PTHLH,S100A7	0.00455047
55	43	279	5	REGULATION_OF_RESPONSE_TO_STIMULUS	0.0010398	CRTAM,EREG,IL12A,SLA2,TLR8	0.0122547
55	165	279	15	HOMEOSTATIC_PROCESS	3.32863e-07	AGTR1,AVPR1A,CCL11,CCL13,CCL19,CCL7,CCR2,CXCL13,CXCR3,CYSLTR1,IL6,IL7,PROK2,RHCG,S1PR4	8.07683e-06
55	112	279	13	CELLULAR_HOMEOSTASIS	1.19888e-07	AGTR1,AVPR1A,CCL11,CCL13,CCL19,CCL7,CCR2,CXCL13,CXCR3,CYSLTR1,PROK2,RHCG,S1PR4	3.29692e-06
55	21	279	4	POSITIVE_REGULATION_OF_LYMPHOCYTE_ACTIVATION	0.000497926	CD3E,IL12A,IL7,SIRPG	0.00641857
55	21	279	5	ADAPTIVE_IMMUNE_RESPONSE	3.04475e-05	CRTAM,IL10,IL12A,SLA2,TLR8	0.000512637
55	11	279	4	DEFENSE_RESPONSE_TO_BACTERIUM	3.16824e-05	IL12A,S100A7,SPN,TLR6	0.00052276
55	92	279	10	SECOND_MESSENGER_MEDIATED_SIGNALING	6.41434e-06	ADCYAP1,ADRB2,AGTR1,AVPR1A,BTK,CCR2,FPR1,PTHLH,S1PR4,SLA2	0.000129069
55	51	279	5	G_PROTEIN_SIGNALING_COUPLED_TO_CYCLIC_NUCLEOTIDE_SECOND_MESSENGER	0.00225566	ADCYAP1,ADRB2,CCR2,FPR1,PTHLH	0.0235559
55	273	279	34	IMMUNE_SYSTEM_PROCESS	0	AIM2,CCL18,CCL19,CCL21,CCL22,CCR2,CD274,CD2,CD3D,CD3E,CD7,CD96,CLEC7A,CRTAM,CTLA4,CTSW,CXCL13,EREG,FCGR3B,GZMA,IL10,IL12A,IL15,IL2RA,IL6,IL7R,IL7,LILRB2,S1PR4,SIRPG,SIT1,SLA2,TLR7,TLR8	0
55	38	279	10	T_CELL_ACTIVATION	9.96102e-10	CD2,CD3D,CD3E,CD7,CLEC7A,CRTAM,IL7,SIRPG,SIT1,SLA2	6.8482e-08
55	29	279	8	CYTOKINE_BIOSYNTHETIC_PROCESS	3.2819e-08	EREG,IL6,IRF4,LTB,SPN,TLR6,TLR7,TLR8	1.08303e-06
55	200	279	11	POSITIVE_REGULATION_OF_CELLULAR_METABOLIC_PROCESS	0.0010875	CD80,EREG,FOXD3,IL12A,IL6,IRF4,LTB,SPN,TLR6,TLR7,TLR8	0.0126365
55	230	279	26	RESPONSE_TO_EXTERNAL_STIMULUS	9.01501e-14	AOAH,CCL11,CCL13,CCL18,CCL19,CCL21,CCL22,CCL7,CCL8,CCR2,CXCL11,CXCL13,CXCL9,CXCR3,EREG,F5,FGF7,FPR1,HOXB13,IL10,PLA2G2D,PPARG,PROK2,RNASE2,SPN,TNFAIP6	1.48748e-11
55	12	279	3	RESPIRATORY_GASEOUS_EXCHANGE	0.00115203	CSF2RB,CYSLTR1,SFTPB	0.0130196
55	117	279	13	CHEMICAL_HOMEOSTASIS	2.01477e-07	AGTR1,AVPR1A,CCL11,CCL13,CCL19,CCL7,CCR2,CXCL13,CXCR3,CYSLTR1,PROK2,RHCG,S1PR4	5.3619e-06
55	97	279	13	ION_HOMEOSTASIS	2.0959e-08	AGTR1,AVPR1A,CCL11,CCL13,CCL19,CCL7,CCR2,CXCL13,CXCR3,CYSLTR1,PROK2,RHCG,S1PR4	7.51791e-07
55	31	279	6	REGULATION_OF_LYMPHOCYTE_ACTIVATION	1.70148e-05	CD3E,IL12A,IL7,SIRPG,SIT1,SLA2	0.000298664
55	58	279	10	POSITIVE_REGULATION_OF_PROTEIN_METABOLIC_PROCESS	7.98462e-08	CD80,EREG,IL12A,IL6,IRF4,LTB,SPN,TLR6,TLR7,TLR8	2.27149e-06
55	14	279	4	INNATE_IMMUNE_RESPONSE	9.20533e-05	CRTAM,EREG,IL12A,TLR8	0.00133235
55	34	279	4	NEGATIVE_REGULATION_OF_SIGNAL_TRANSDUCTION	0.00320686	ADRB2,AMBP,RHOH,SLA2	0.0318755
55	54	279	11	LYMPHOCYTE_ACTIVATION	2.7681e-09	CD2,CD3D,CD3E,CD7,CLEC7A,CRTAM,IL12A,IL7,SIRPG,SIT1,SLA2	1.75668e-07
55	83	279	12	CATION_HOMEOSTASIS	3.10187e-08	AGTR1,AVPR1A,CCL11,CCL13,CCL19,CCL7,CCR2,CXCL13,CXCR3,CYSLTR1,PROK2,S1PR4	1.06627e-06
55	139	279	14	RESPONSE_TO_WOUNDING	2.34199e-07	AOAH,CCL11,CCL13,CCL21,CCL22,CCR2,CXCL11,CXCL9,EREG,F5,FGF7,HOXB13,PLA2G2D,TNFAIP6	6.03794e-06
55	192	279	15	G_PROTEIN_COUPLED_RECEPTOR_PROTEIN_SIGNALING_PATHWAY	2.29408e-06	ADCYAP1,ADRB2,AGTR1,AVPR1A,CCR2,CD3E,CXCL9,CXCR6,FPR1,GABRA3,GABRR1,GRP,NPFFR2,PTHLH,S1PR4	4.73155e-05
55	159	279	9	TRANSLATION	0.00249949	EREG,IL10,IL6,IRF4,LTB,SPN,TLR6,TLR7,TLR8	0.025776
55	112	279	10	REGULATION_OF_MULTICELLULAR_ORGANISMAL_PROCESS	3.66241e-05	CD3E,CRTAM,EREG,IL12A,IL7,PROK2,SIRPG,SIT1,SLA2,TLR8	0.000592449
55	12	279	3	INTERFERON_GAMMA_PRODUCTION	0.00115203	IL12A,TLR7,TLR8	0.0130196
55	136	279	11	REGULATION_OF_CELLULAR_PROTEIN_METABOLIC_PROCESS	3.78238e-05	CD80,EREG,IL10,IL12A,IL6,IRF4,LTB,SPN,TLR6,TLR7,TLR8	0.000600089
55	55	279	9	REGULATION_OF_IMMUNE_SYSTEM_PROCESS	5.74679e-07	CD3E,CRTAM,EREG,IL12A,IL7,SIRPG,SIT1,SLA2,TLR8	1.28138e-05
55	27	279	8	REGULATION_OF_CYTOKINE_BIOSYNTHETIC_PROCESS	1.75188e-08	EREG,IL6,IRF4,LTB,SPN,TLR6,TLR7,TLR8	6.88237e-07
55	53	279	5	CYCLIC_NUCLEOTIDE_MEDIATED_SIGNALING	0.00267585	ADCYAP1,ADRB2,CCR2,FPR1,PTHLH	0.027254
55	37	279	9	CELLULAR_DEFENSE_RESPONSE	1.4963e-08	CCR2,CD300C,CXCL9,GNLY,ITK,LILRB2,NCF1,PRF1,SPN	6.4971e-07
55	24	279	5	REGULATION_OF_IMMUNE_RESPONSE	6.08228e-05	CRTAM,EREG,IL12A,SLA2,TLR8	0.000912342
55	38	279	5	CAMP_MEDIATED_SIGNALING	0.000583716	ADCYAP1,ADRB2,CCR2,FPR1,PTHLH	0.00718754
55	255	279	13	REGULATION_OF_CELL_PROLIFERATION	0.000801394	CD3E,EREG,FGF7,HOXC10,IL12RB1,IL15,IL6,IL7,OSM,PTHLH,SIRPG,TNFRSF9,TNFSF13B	0.0097228
55	60	279	7	ECTODERM_DEVELOPMENT	0.000102056	FGF7,HOXB13,KRT13,KRT16,KRT6B,PTHLH,S100A7	0.00145166
56	43	252	5	RESPONSE_TO_VIRUS	0.000658229	CCL11,CCL19,LILRB1,TLR7,TLR8	0.027152
56	32	252	4	POSITIVE_REGULATION_OF_RESPONSE_TO_STIMULUS	0.00176665	CRTAM,EREG,IL12A,TLR8	0.0485829
56	12	252	4	REGULATION_OF_DEFENSE_RESPONSE	3.14615e-05	CRTAM,EREG,IL12A,TLR8	0.00288397
56	109	252	11	MULTI_ORGANISM_PROCESS	1.71873e-06	ACE2,ADCYAP1,CCL11,CCL19,DMBT1,EPYC,IL12A,LILRB1,S100A7,TLR7,TLR8	0.000773151
56	41	252	5	POSITIVE_REGULATION_OF_IMMUNE_SYSTEM_PROCESS	0.000526265	CD3E,CRTAM,EREG,IL12A,TLR8	0.0255393
56	102	252	7	TISSUE_DEVELOPMENT	0.00143976	BTK,CALML5,FGF7,GJB5,KRT13,KRT6B,S100A7	0.045831
56	188	252	13	DEFENSE_RESPONSE	1.37152e-05	CCL11,CCL13,CRTAM,CYSLTR1,DMBT1,EREG,IL12A,LILRA2,LILRB2,NLRP3,S100A7,TLR7,TLR8	0.00161643
56	22	252	4	POSITIVE_REGULATION_OF_IMMUNE_RESPONSE	0.00040862	CRTAM,EREG,IL12A,TLR8	0.0224939
56	74	252	6	LOCOMOTORY_BEHAVIOR	0.00133442	CCL11,CCL13,CCL19,CCRL1,FPR1,RNASE2	0.045831
56	28	252	4	DETECTION_OF_STIMULUS	0.00105884	CRTAM,NLRP3,NPFFR2,NR2E3	0.03798
56	54	252	6	CYTOKINE_PRODUCTION	0.000244241	CRTAM,EREG,IL12A,NLRP3,TLR7,TLR8	0.0154999
56	52	252	5	POSITIVE_REGULATION_OF_MULTICELLULAR_ORGANISMAL_PROCESS	0.00157698	CD3E,CRTAM,EREG,IL12A,TLR8	0.0464645
56	27	252	4	IMMUNE_EFFECTOR_PROCESS	0.000919301	CRTAM,IL12A,TLR7,TLR8	0.0344738
56	8	252	4	POSITIVE_REGULATION_OF_DEFENSE_RESPONSE	4.68576e-06	CRTAM,EREG,IL12A,TLR8	0.000773151
56	191	252	13	IMMUNE_RESPONSE	1.62436e-05	CCL19,CCRL1,CD274,CRTAM,DMBT1,EREG,FCGR3B,HAMP,IL12A,LILRB2,S1PR4,TLR7,TLR8	0.00167512
56	96	252	10	RESPONSE_TO_BIOTIC_STIMULUS	3.83793e-06	CCL11,CCL19,CRTAM,DMBT1,IL12A,LILRB1,NLRP3,S100A7,TLR7,TLR8	0.000773151
56	61	252	8	RESPONSE_TO_OTHER_ORGANISM	6.48509e-06	CCL11,CCL19,DMBT1,IL12A,LILRB1,S100A7,TLR7,TLR8	0.0008917
56	52	252	5	EPIDERMIS_DEVELOPMENT	0.00157698	CALML5,FGF7,GJB5,KRT13,S100A7	0.0464645
56	11	252	3	DEFENSE_RESPONSE_TO_BACTERIUM	0.00065143	DMBT1,IL12A,S100A7	0.027152
56	92	252	8	SECOND_MESSENGER_MEDIATED_SIGNALING	0.000132474	ADCYAP1,ADRB2,AGTR1,BTK,FPR1,GABBR2,S1PR4,TSHR	0.00993553
56	51	252	5	G_PROTEIN_SIGNALING_COUPLED_TO_CYCLIC_NUCLEOTIDE_SECOND_MESSENGER	0.00144437	ADCYAP1,ADRB2,FPR1,GABBR2,TSHR	0.045831
56	273	252	15	IMMUNE_SYSTEM_PROCESS	4.59301e-05	CCL19,CCRL1,CD274,CD3E,CRTAM,DMBT1,EREG,FCGR3B,HAMP,IL12A,LILRB2,RASGRP4,S1PR4,TLR7,TLR8	0.00378923
56	230	252	12	RESPONSE_TO_EXTERNAL_STIMULUS	0.000422973	CCL11,CCL13,CCL19,CCRL1,EREG,F5,FGF7,FPR1,NLRP3,NR2E3,RASGRP4,RNASE2	0.0224939
56	14	252	5	INNATE_IMMUNE_RESPONSE	2.01766e-06	CRTAM,DMBT1,EREG,IL12A,TLR8	0.000773151
56	192	252	14	G_PROTEIN_COUPLED_RECEPTOR_PROTEIN_SIGNALING_PATHWAY	3.44785e-06	ADCYAP1,ADRB2,AGTR1,CCRL1,CD3E,FPR1,GABBR2,GPR12,GPR1,GRP,NPFFR2,PTGER2,S1PR4,TSHR	0.000773151
56	12	252	3	INTERFERON_GAMMA_PRODUCTION	0.000858086	IL12A,TLR7,TLR8	0.0337105
56	53	252	5	CYCLIC_NUCLEOTIDE_MEDIATED_SIGNALING	0.00171832	ADCYAP1,ADRB2,FPR1,GABBR2,TSHR	0.0485829
56	24	252	4	REGULATION_OF_IMMUNE_RESPONSE	0.000578491	CRTAM,EREG,IL12A,TLR8	0.0265141
56	60	252	6	ECTODERM_DEVELOPMENT	0.000436246	CALML5,FGF7,GJB5,KRT13,KRT6B,S100A7	0.0224939
61	81	199	7	SKELETAL_DEVELOPMENT	8.47849e-05	CASR,EXTL1,INHBA,POSTN,SHOX2,TWIST1,TWIST2	0.0233159
61	103	199	8	BEHAVIOR	5.69038e-05	CASR,CCL11,CCL19,CCL21,CDH13,CXCL14,NPY,PYY	0.0233159
61	283	199	14	CELL_CELL_SIGNALING	1.94864e-05	ACCN1,CCL21,CD70,CHRNA1,CXCL14,FGF14,FGF3,GABRR1,GRM2,INHBA,NPY,PYY,TNFSF9,TRHDE	0.0160763
61	97	199	7	ION_HOMEOSTASIS	0.000263219	AGTR1,AVPR1A,CASR,CCL11,CCL14,CCL19,CHRNA1	0.041406
61	192	199	10	G_PROTEIN_COUPLED_RECEPTOR_PROTEIN_SIGNALING_PATHWAY	0.000202616	AGTR1,AVPR1A,CASR,GABRR1,GPR1,GRM2,GRP,NPFFR2,NPY,PYY	0.041406
63	74	284	7	GENERATION_OF_NEURONS	0.000426402	BRSK2,DPYSL5,LMX1B,PAX2,POU6F2,SLIT1,VWC2	0.0351782
63	22	284	4	DIGESTION	0.000641348	MUC2,PPARGC1A,PRSS3,PYY	0.0407009
63	51	284	6	G_PROTEIN_SIGNALING_COUPLED_TO_CYCLIC_NUCLEOTIDE_SECOND_MESSENGER	0.00033773	ADCYAP1,CRHR1,NPY,OPRK1,PTH1R,TSHR	0.0348284
63	83	284	7	NEUROGENESIS	0.000854595	BRSK2,DPYSL5,LMX1B,PAX2,POU6F2,SLIT1,VWC2	0.0470028
63	101	284	8	CATION_TRANSPORT	0.00056268	CACNB4,HCN4,KCNA6,KCND3,KCNJ12,NPY,RHCG,SCN2A	0.0407009
63	68	284	7	NEURON_DIFFERENTIATION	0.000252353	BRSK2,DPYSL5,LMX1B,PAX2,POU6F2,SLIT1,VWC2	0.0346985
63	192	284	13	G_PROTEIN_COUPLED_RECEPTOR_PROTEIN_SIGNALING_PATHWAY	5.95002e-05	ADCYAP1,AGTR1,CRHR1,GABRR1,GPR17,GPR20,GRP,NPFFR2,NPY,OPRK1,PTH1R,PYY,TSHR	0.0179134
63	53	284	6	CYCLIC_NUCLEOTIDE_MEDIATED_SIGNALING	0.00041745	ADCYAP1,CRHR1,NPY,OPRK1,PTH1R,TSHR	0.0351782
63	93	284	8	CENTRAL_NERVOUS_SYSTEM_DEVELOPMENT	0.000321877	DLX2,FOXG1,HPCAL4,PCP4,POU6F2,SLIT1,SOX3,ZIC2	0.0348284
64	192	203	11	G_PROTEIN_COUPLED_RECEPTOR_PROTEIN_SIGNALING_PATHWAY	4.95204e-05	ADCYAP1,CASR,CNR1,GABRR1,GPR17,GPR20,GRM2,NPFFR2,PTH1R,PYY,TSHR	0.00680905
64	93	203	10	CENTRAL_NERVOUS_SYSTEM_DEVELOPMENT	4.02376e-07	ACCN1,ADAM23,DLX2,FOXG1,HPCAL4,NNAT,NPTX1,POU6F2,SLIT1,SOX3	0.00033196
65	16	142	3	REGULATION_OF_MUSCLE_CONTRACTION	0.000395567	KCNB2,MYBPH,PROK2	0.0208043
65	103	142	10	BEHAVIOR	3.7296e-08	CCL13,CCL19,CCL7,CCR2,CCR7,CXCL11,MC4R,PROK2,PYY,RNASE2	3.07692e-05
65	74	142	8	LOCOMOTORY_BEHAVIOR	3.91768e-07	CCL13,CCL19,CCL7,CCR2,CCR7,CXCL11,PROK2,RNASE2	0.000161604
65	80	142	7	CELLULAR_CATION_HOMEOSTASIS	8.95008e-06	CCL13,CCL19,CCL7,CCR2,CCR7,CYSLTR1,PROK2	0.00151905
65	191	142	8	IMMUNE_RESPONSE	0.000398227	AIM2,CCL19,CCR2,CTLA4,EREG,FCGR3B,LAX1,SKAP1	0.0208043
65	165	142	8	HOMEOSTATIC_PROCESS	0.000147398	CCL13,CCL19,CCL7,CCR2,CCR7,CYSLTR1,MC4R,PROK2	0.00935412
65	112	142	7	CELLULAR_HOMEOSTASIS	7.98652e-05	CCL13,CCL19,CCL7,CCR2,CCR7,CYSLTR1,PROK2	0.00598989
65	22	142	4	DIGESTION	4.48388e-05	HTR3A,MUC2,PRSS3,PYY	0.0038133
65	273	142	11	IMMUNE_SYSTEM_PROCESS	4.62218e-05	AIM2,CCL19,CCR2,CD3D,CTLA4,EREG,FCGR3B,LAX1,SIRPG,SIT1,SKAP1	0.0038133
65	38	142	4	T_CELL_ACTIVATION	0.000403477	CD3D,LAX1,SIRPG,SIT1	0.0208043
65	230	142	12	RESPONSE_TO_EXTERNAL_STIMULUS	1.48173e-06	CCL13,CCL19,CCL7,CCR2,CCR7,CXCL11,EREG,F5,HOXB13,PLA2G2D,PROK2,RNASE2	0.000407477
65	117	142	7	CHEMICAL_HOMEOSTASIS	0.000105228	CCL13,CCL19,CCL7,CCR2,CCR7,CYSLTR1,PROK2	0.00723441
65	97	142	7	ION_HOMEOSTASIS	3.17682e-05	CCL13,CCL19,CCL7,CCR2,CCR7,CYSLTR1,PROK2	0.00374411
65	83	142	7	CATION_HOMEOSTASIS	1.14313e-05	CCL13,CCL19,CCL7,CCR2,CCR7,CYSLTR1,PROK2	0.00157181
65	139	142	8	RESPONSE_TO_WOUNDING	4.42294e-05	CCL13,CCR2,CCR7,CXCL11,EREG,F5,HOXB13,PLA2G2D	0.0038133
65	112	142	8	REGULATION_OF_MULTICELLULAR_ORGANISMAL_PROCESS	9.20637e-06	EREG,KCNB2,LAX1,MC4R,MYBPH,PROK2,SIRPG,SIT1	0.00151905
69	81	250	8	SKELETAL_DEVELOPMENT	5.05134e-05	ARSE,CASR,GDF10,GLI1,PTH1R,SHOX2,TLL1,TWIST1	0.00833471
69	283	250	14	CELL_CELL_SIGNALING	0.00022735	ADCYAP1,CCL21,CHRNA1,FGF14,GABRB2,GABRR1,GRIK2,NLGN1,NPTX1,NPY,PCSK1,PYY,TRHDE,TSHR	0.0267948
69	192	250	12	G_PROTEIN_COUPLED_RECEPTOR_PROTEIN_SIGNALING_PATHWAY	7.31077e-05	ADCYAP1,AGTR1,AVPR1A,CASR,GABRB2,GABRR1,GPR1,NPFFR2,NPY,PTH1R,PYY,TSHR	0.0100523
76	168	239	12	REPRODUCTION	1.25834e-05	ADCYAP1,AMHR2,CRHR1,DMRT1,DNAH9,INSL3,MYCBPAP,RLN2,SOX30,SPAG11B,TSSK3,WBP2NL	0.0103813
78	188	161	10	DEFENSE_RESPONSE	2.89387e-05	AOC3,CCL11,CCL13,CCL21,CCL22,CRTAM,GPR68,INHBA,ITK,PLA2G2D	0.00596861
78	103	161	6	BEHAVIOR	0.000744123	CCL11,CCL13,CCL19,CCL21,CCL22,CCRL1	0.0361119
78	74	161	6	LOCOMOTORY_BEHAVIOR	0.000123656	CCL11,CCL13,CCL19,CCL21,CCL22,CCRL1	0.012752
78	93	161	7	INFLAMMATORY_RESPONSE	5.39843e-05	AOC3,CCL11,CCL13,CCL21,CCL22,GPR68,PLA2G2D	0.00742284
78	80	161	6	CELLULAR_CATION_HOMEOSTASIS	0.0001905	AGTR1,AVPR1A,CCL11,CCL13,CCL14,CCL19	0.0142875
78	191	161	9	IMMUNE_RESPONSE	0.000183946	CCL19,CCL21,CCL22,CCRL1,CRTAM,CTLA4,IL7R,LAX1,VTN	0.0142875
78	165	161	8	HOMEOSTATIC_PROCESS	0.000347324	AGTR1,AVPR1A,CCL11,CCL13,CCL14,CCL19,INHBA,PCDH15	0.0220417
78	112	161	7	CELLULAR_HOMEOSTASIS	0.000174895	AGTR1,AVPR1A,CCL11,CCL13,CCL14,CCL19,PCDH15	0.0142875
78	273	161	10	IMMUNE_SYSTEM_PROCESS	0.000610542	CCL19,CCL21,CCL22,CCRL1,CRTAM,CTLA4,IL7R,INHBA,LAX1,VTN	0.0314811
78	230	161	13	RESPONSE_TO_EXTERNAL_STIMULUS	9.05616e-07	AOC3,CCL11,CCL13,CCL19,CCL21,CCL22,CCRL1,F2RL2,F5,FGF7,GPR68,INHBA,PLA2G2D	0.000373567
78	97	161	6	ION_HOMEOSTASIS	0.000541395	AGTR1,AVPR1A,CCL11,CCL13,CCL14,CCL19	0.0312639
78	83	161	6	CATION_HOMEOSTASIS	0.000233191	AGTR1,AVPR1A,CCL11,CCL13,CCL14,CCL19	0.0160318
78	139	161	10	RESPONSE_TO_WOUNDING	2.00512e-06	AOC3,CCL11,CCL13,CCL21,CCL22,F2RL2,F5,FGF7,GPR68,PLA2G2D	0.000551407
78	192	161	12	G_PROTEIN_COUPLED_RECEPTOR_PROTEIN_SIGNALING_PATHWAY	8.3876e-07	ADCYAP1,AGTR1,AVPR1A,CCRL1,GABRR1,GPR1,GPR20,GPR68,GRP,NPFFR2,PTGIR,PTH1R	0.000373567
82	283	152	11	CELL_CELL_SIGNALING	0.000118104	ACCN1,ADCYAP1,CACNA1E,CHRNA1,FGF3,GABRR1,GRM2,NPY,PCSK1,PYY,SLC1A2	0.0266885
82	7	152	3	FEEDING_BEHAVIOR	3.22134e-05	MC4R,NPY,PYY	0.0265761
82	113	152	7	SYNAPTIC_TRANSMISSION	0.000129399	ACCN1,CACNA1E,CHRNA1,GABRR1,GRM2,NPY,SLC1A2	0.0266885
82	125	152	7	TRANSMISSION_OF_NERVE_IMPULSE	0.000242109	ACCN1,CACNA1E,CHRNA1,GABRR1,GRM2,NPY,SLC1A2	0.039948
82	93	152	6	CENTRAL_NERVOUS_SYSTEM_DEVELOPMENT	0.000317821	ACCN1,DLX2,FOXG1,SH3GL2,SOX3,ZIC2	0.0406113
83	109	135	6	MULTI_ORGANISM_PROCESS	0.000396186	ADCYAP1,CCL11,CCL19,CCL22,CHIT1,EPYC	0.0466933
83	103	135	7	BEHAVIOR	3.38588e-05	CCL11,CCL13,CCL19,CCL21,CCL22,NPY,XCL1	0.0128038
83	74	135	6	LOCOMOTORY_BEHAVIOR	4.65593e-05	CCL11,CCL13,CCL19,CCL21,CCL22,XCL1	0.0128038
83	93	135	6	INFLAMMATORY_RESPONSE	0.0001672	CCL11,CCL13,CCL21,CCL22,CDO1,PLA2G2D	0.0344849
83	191	135	8	IMMUNE_RESPONSE	0.000283037	CCL19,CCL21,CCL22,CRTAM,CTLA4,GEM,IL7R,LAX1	0.0389176
83	230	135	10	RESPONSE_TO_EXTERNAL_STIMULUS	3.55775e-05	CCL11,CCL13,CCL19,CCL21,CCL22,CDO1,FGF7,NPY,PLA2G2D,XCL1	0.0128038
83	139	135	7	RESPONSE_TO_WOUNDING	0.000224523	CCL11,CCL13,CCL21,CCL22,CDO1,FGF7,PLA2G2D	0.0370462
86	7	271	4	FEEDING_BEHAVIOR	3.1702e-06	CCKBR,MC4R,NPY,PYY	0.00261541
89	283	262	15	CELL_CELL_SIGNALING	0.000106895	ADCYAP1,BMP2,CCL7,CD70,EREG,FGF3,GABRR1,GAD1,GRM2,NPY,OPRK1,PCSK1,PYY,SSTR2,TSHR	0.0176377
89	22	262	5	DIGESTION	2.87336e-05	AKR1C2,MUC2,PRSS3,PYY,SSTR2	0.0062726
89	92	262	8	SECOND_MESSENGER_MEDIATED_SIGNALING	0.000173028	ADCYAP1,AGTR1,GRM2,NPY1R,NPY,OPRK1,SSTR2,TSHR	0.0237913
89	51	262	7	G_PROTEIN_SIGNALING_COUPLED_TO_CYCLIC_NUCLEOTIDE_SECOND_MESSENGER	2.35147e-05	ADCYAP1,GRM2,NPY1R,NPY,OPRK1,SSTR2,TSHR	0.0062726
89	192	262	13	G_PROTEIN_COUPLED_RECEPTOR_PROTEIN_SIGNALING_PATHWAY	2.58637e-05	ADCYAP1,AGTR1,CCR10,GABRR1,GRM2,GRP,NPFFR2,NPY1R,NPY,OPRK1,PYY,SSTR2,TSHR	0.0062726
89	53	262	7	CYCLIC_NUCLEOTIDE_MEDIATED_SIGNALING	3.04126e-05	ADCYAP1,GRM2,NPY1R,NPY,OPRK1,SSTR2,TSHR	0.0062726
90	192	180	11	G_PROTEIN_COUPLED_RECEPTOR_PROTEIN_SIGNALING_PATHWAY	1.63157e-05	ADCYAP1,AGTR1,CASR,CNR1,CRHR1,GABRR1,GRM2,GRP,NPFFR2,NPY,PYY	0.0134604
91	109	255	8	MULTI_ORGANISM_PROCESS	0.000460787	ADCYAP1,CCL11,CCL19,CCL22,CHIT1,EPYC,ITLN1,PTHLH	0.0181024
91	61	255	7	CELL_ACTIVATION	6.46591e-05	CD3D,CD79A,CRTAM,IL7,INHBA,LAX1,SIRPG	0.00484944
91	22	255	4	LYMPHOCYTE_DIFFERENTIATION	0.000427342	CD3D,CD79A,IL7,INHBA	0.0181024
91	188	255	11	DEFENSE_RESPONSE	0.000307183	CCL11,CCL13,CCL21,CCL22,CCR2,CRTAM,INHBA,ITK,PLA2G2D,TNFAIP6,TPSAB1	0.0158391
91	103	255	10	BEHAVIOR	8.056e-06	CCL11,CCL13,CCL19,CCL21,CCL22,CCL7,CCR2,CCRL1,CXCL14,PYY	0.000949457
91	74	255	9	LOCOMOTORY_BEHAVIOR	3.56287e-06	CCL11,CCL13,CCL19,CCL21,CCL22,CCL7,CCR2,CCRL1,CXCL14	0.000734843
91	30	255	4	LEUKOCYTE_DIFFERENTIATION	0.00144282	CD3D,CD79A,IL7,INHBA	0.0440861
91	283	255	20	CELL_CELL_SIGNALING	5.45598e-08	ADCYAP1,CCL13,CCL21,CCL22,CCL7,CD70,CXCL14,HAP1,IL7,INHBA,NPTX1,PCSK1,POMC,PTGIR,PTHLH,PYY,SH2D1A,SIRPG,TNFAIP6,TRHDE	1.50039e-05
91	58	255	7	LEUKOCYTE_ACTIVATION	4.64856e-05	CD3D,CD79A,CRTAM,IL7,INHBA,LAX1,SIRPG	0.00383506
91	93	255	7	INFLAMMATORY_RESPONSE	0.000896211	CCL11,CCL13,CCL21,CCL22,CCR2,PLA2G2D,TNFAIP6	0.0308073
91	80	255	7	CELLULAR_CATION_HOMEOSTASIS	0.000360509	AGTR1,AVPR1A,CCL11,CCL13,CCL19,CCL7,CCR2	0.0174953
91	18	255	4	B_CELL_ACTIVATION	0.000188341	CD79A,IL7,INHBA,LAX1	0.0110987
91	191	255	17	IMMUNE_RESPONSE	1.97472e-08	AIM2,CCL19,CCL21,CCL22,CCR2,CCRL1,CD79A,CD79B,CRTAM,CTLA4,FCGR3B,GEM,IL2RA,IL7R,IL7,LAX1,VTN	1.23805e-05
91	14	255	3	G_PROTEIN_SIGNALING_ADENYLATE_CYCLASE_ACTIVATING_PATHWAY	0.00143367	ADCYAP1,ADRB2,PTHLH	0.0440861
91	165	255	9	HOMEOSTATIC_PROCESS	0.00174989	AGTR1,AVPR1A,CCL11,CCL13,CCL19,CCL7,CCR2,IL7,INHBA	0.0481219
91	92	255	7	SECOND_MESSENGER_MEDIATED_SIGNALING	0.000840422	ADCYAP1,ADRB2,AGTR1,AVPR1A,CCR2,PTGIR,PTHLH	0.0301456
91	51	255	5	G_PROTEIN_SIGNALING_COUPLED_TO_CYCLIC_NUCLEOTIDE_SECOND_MESSENGER	0.00152176	ADCYAP1,ADRB2,CCR2,PTGIR,PTHLH	0.0448376
91	273	255	20	IMMUNE_SYSTEM_PROCESS	3.00134e-08	AIM2,CCL19,CCL21,CCL22,CCR2,CCRL1,CD3D,CD79A,CD79B,CRTAM,CTLA4,FCGR3B,GEM,IL2RA,IL7R,IL7,INHBA,LAX1,SIRPG,VTN	1.23805e-05
91	38	255	5	T_CELL_ACTIVATION	0.00038732	CD3D,CRTAM,IL7,LAX1,SIRPG	0.0177522
91	230	255	15	RESPONSE_TO_EXTERNAL_STIMULUS	7.02463e-06	CCL11,CCL13,CCL19,CCL21,CCL22,CCL7,CCR2,CCRL1,CXCL14,F2RL2,F5,FGF7,INHBA,PLA2G2D,TNFAIP6	0.000949457
91	97	255	7	ION_HOMEOSTASIS	0.0011492	AGTR1,AVPR1A,CCL11,CCL13,CCL19,CCL7,CCR2	0.0379237
91	31	255	4	REGULATION_OF_LYMPHOCYTE_ACTIVATION	0.00163522	IL7,INHBA,LAX1,SIRPG	0.0465191
91	54	255	7	LYMPHOCYTE_ACTIVATION	2.89684e-05	CD3D,CD79A,CRTAM,IL7,INHBA,LAX1,SIRPG	0.00265544
91	83	255	7	CATION_HOMEOSTASIS	0.000451778	AGTR1,AVPR1A,CCL11,CCL13,CCL19,CCL7,CCR2	0.0181024
91	139	255	10	RESPONSE_TO_WOUNDING	0.000108036	CCL11,CCL13,CCL21,CCL22,CCR2,F2RL2,F5,FGF7,PLA2G2D,TNFAIP6	0.00685614
91	192	255	12	G_PROTEIN_COUPLED_RECEPTOR_PROTEIN_SIGNALING_PATHWAY	8.83035e-05	ADCYAP1,ADRB2,AGTR1,AVPR1A,CCR2,CCRL1,GPR17,GPR1,GRP,PTGIR,PTHLH,PYY	0.00607087
91	55	255	6	REGULATION_OF_IMMUNE_SYSTEM_PROCESS	0.000288167	CD79A,CRTAM,IL7,INHBA,LAX1,SIRPG	0.0158391
91	53	255	5	CYCLIC_NUCLEOTIDE_MEDIATED_SIGNALING	0.00180982	ADCYAP1,ADRB2,CCR2,PTGIR,PTHLH	0.0481644
93	7	194	3	FEEDING_BEHAVIOR	6.67115e-05	MC4R,NPY,PYY	0.0275185
93	192	194	12	G_PROTEIN_COUPLED_RECEPTOR_PROTEIN_SIGNALING_PATHWAY	5.9092e-06	CASR,GABRA3,GABRR1,GPR12,GPR17,GPR20,GRP,MC4R,NPFFR2,NPY,OPRK1,PYY	0.00487509

## Sheet: KEGG
Module_Number	# of gene in function	# of gene in module	# of common gene	Description	p-value	related_gene	adjusted_p-value
4	124	236	13	KEGG_NEUROACTIVE_LIGAND_RECEPTOR_INTERACTION	5.745e-08	CHRNB2,CRHR1,GABRA3,GABRR1,GRIK4,GRM2,NPFFR1,NPFFR2,P2RX1,P2RX2,PRSS3,PTH2R,TSHR	1.06857e-05
6	23	240	4	KEGG_RETINOL_METABOLISM	0.000406064	BCMO1,CYP1A2,CYP26A1,CYP4A11	0.0377639
6	124	240	10	KEGG_NEUROACTIVE_LIGAND_RECEPTOR_INTERACTION	2.45339e-05	AGTR1,CHRNA1,CHRNB2,CRHR1,F2RL2,GABRG3,GRM2,NPFFR2,P2RX2,S1PR5	0.0045633
11	176	144	8	KEGG_CYTOKINE_CYTOKINE_RECEPTOR_INTERACTION	0.000252373	CCL13,CCL19,CCL21,CCL3L1,CCL7,CCR2,CD70,CXCR3	0.0117353
11	158	144	9	KEGG_CHEMOKINE_SIGNALING_PATHWAY	1.77463e-05	CCL13,CCL19,CCL21,CCL3L1,CCL7,CCR2,CXCR3,GNGT2,ITK	0.00165041
11	63	144	7	KEGG_HEMATOPOIETIC_CELL_LINEAGE	1.95056e-06	CD1A,CD1C,CD1E,CD3D,CD3G,CD5,CD8B	0.000362804
11	98	144	6	KEGG_T_CELL_RECEPTOR_SIGNALING_PATHWAY	0.000315646	CD3D,CD3G,CD8B,CHP2,ICOS,ITK	0.011742
11	27	144	4	KEGG_PRIMARY_IMMUNODEFICIENCY	0.000109561	CD3D,CD79A,CD8B,ICOS	0.0067928
13	124	267	13	KEGG_NEUROACTIVE_LIGAND_RECEPTOR_INTERACTION	2.41105e-07	AGTR1,CRHR1,GABRB3,GABRG3,GHR,GRIK2,KISS1R,MC4R,NPFFR2,NPY1R,P2RX2,PTH1R,S1PR5	4.48456e-05
17	124	193	9	KEGG_NEUROACTIVE_LIGAND_RECEPTOR_INTERACTION	2.63222e-05	AGTR1,CYSLTR1,GRM2,NPFFR2,P2RX1,P2RX2,P2RY10,S1PR4,S1PR5	0.00489594
17	63	193	6	KEGG_HEMATOPOIETIC_CELL_LINEAGE	0.000135781	CD1C,CD1E,CD3D,CD3G,CD8B,IL7	0.0126277
17	98	193	7	KEGG_T_CELL_RECEPTOR_SIGNALING_PATHWAY	0.000232652	CD247,CD3D,CD3G,CD8B,CTLA4,ICOS,ITK	0.0144245
19	124	218	13	KEGG_NEUROACTIVE_LIGAND_RECEPTOR_INTERACTION	2.24877e-08	AGTR1,CCKBR,CHRNB2,CRHR1,GABRB2,GABRG3,GRM2,MC4R,NPFFR2,NPY1R,OPRK1,PRSS3,TSHR	4.18271e-06
22	176	185	16	KEGG_CYTOKINE_CYTOKINE_RECEPTOR_INTERACTION	3.77817e-10	CCL13,CCL19,CCL22,CCL3L1,CCL7,CCR2,CCR7,CXCL13,CXCR3,HGF,IL12RB1,IL12RB2,IL21R,IL7,TNFRSF9,XCL1	7.0274e-08
22	158	185	10	KEGG_CHEMOKINE_SIGNALING_PATHWAY	2.14241e-05	CCL13,CCL19,CCL22,CCL3L1,CCL7,CCR2,CCR7,CXCL13,CXCR3,XCL1	0.0013283
22	63	185	7	KEGG_HEMATOPOIETIC_CELL_LINEAGE	1.02175e-05	CD1A,CD1C,CD1D,CD1E,CD3D,CD3G,IL7	0.000950225
31	22	133	4	KEGG_TASTE_TRANSDUCTION	3.46988e-05	ACCN1,KCNB1,SCNN1B,SCNN1G	0.00645398
34	23	242	5	KEGG_RETINOL_METABOLISM	2.47463e-05	BCMO1,CYP1A2,CYP3A5,CYP4A11,UGT2B7	0.00460281
35	124	180	9	KEGG_NEUROACTIVE_LIGAND_RECEPTOR_INTERACTION	1.51274e-05	AGTR1,CHRNB2,CRHR1,GABRR1,MC4R,NPFFR2,OPRK1,PTH1R,S1PR5	0.00281371
35	13	180	3	KEGG_RENIN_ANGIOTENSIN_SYSTEM	0.000414053	AGTR1,CPA3,REN	0.0385069
38	34	119	4	KEGG_METABOLISM_OF_XENOBIOTICS_BY_CYTOCHROME_P450	0.00013225	ADH1B,CYP1A2,CYP2F1,GSTM1	0.0245985
40	124	183	9	KEGG_NEUROACTIVE_LIGAND_RECEPTOR_INTERACTION	1.72609e-05	CHRNB2,CRHR1,F2RL2,KISS1R,NPFFR2,NPY1R,OPRK1,P2RX1,S1PR5	0.00321052
47	124	183	10	KEGG_NEUROACTIVE_LIGAND_RECEPTOR_INTERACTION	2.25634e-06	CHRNB2,GABRA3,GABRR1,MC4R,NPFFR2,OPRK1,P2RX1,P2RX2,PRSS3,S1PR5	0.000419679
50	124	187	10	KEGG_NEUROACTIVE_LIGAND_RECEPTOR_INTERACTION	2.74109e-06	ADRB2,AGTR1,AVPR1A,CRHR1,GABBR2,GRM2,KISS1R,NPFFR2,S1PR5,VIPR2	0.000509843
50	13	187	3	KEGG_RENIN_ANGIOTENSIN_SYSTEM	0.000462965	AGTR1,CPA3,REN	0.0430557
52	23	197	4	KEGG_RETINOL_METABOLISM	0.000191311	ADH1B,CYP3A5,CYP4A11,DHRS9	0.0118613
52	176	197	12	KEGG_CYTOKINE_CYTOKINE_RECEPTOR_INTERACTION	2.81539e-06	CCL11,CD70,CSF2RA,CXCL2,CXCL3,CXCL6,HGF,IL6,IL7R,OSM,TNFSF13B,TNFSF8	0.000523662
52	63	197	6	KEGG_HEMATOPOIETIC_CELL_LINEAGE	0.000151872	CD1A,CD1C,CD1E,CSF2RA,IL6,IL7R	0.0118613
53	124	208	10	KEGG_NEUROACTIVE_LIGAND_RECEPTOR_INTERACTION	7.06901e-06	AGTR1,AVPR1A,CHRNB2,CRHR1,GABBR2,GABRG3,KISS1R,NPFFR2,P2RX2,S1PR5	0.00131484
53	13	208	3	KEGG_RENIN_ANGIOTENSIN_SYSTEM	0.000631619	AGTR1,CPA3,REN	0.0391604
53	22	208	4	KEGG_TASTE_TRANSDUCTION	0.000196665	ACCN1,KCNB1,SCNN1B,SCNN1G	0.0182898
54	124	252	10	KEGG_NEUROACTIVE_LIGAND_RECEPTOR_INTERACTION	3.71888e-05	CRHR1,GABRB2,GABRG3,GRIK2,NPFFR2,NPY1R,OPRK1,P2RX2,PTH1R,S1PR5	0.00691712
55	176	279	33	KEGG_CYTOKINE_CYTOKINE_RECEPTOR_INTERACTION	0	CCL11,CCL13,CCL18,CCL19,CCL21,CCL22,CCL3L1,CCL7,CCL8,CCR2,CD70,CSF2RA,CSF2RB,CXCL11,CXCL13,CXCL9,CXCR3,CXCR6,HGF,IL10,IL12A,IL12RB1,IL15,IL21R,IL2RA,IL6,IL7R,IL7,LTB,OSM,TNFRSF9,TNFSF13B,TNFSF8	0
55	158	279	18	KEGG_CHEMOKINE_SIGNALING_PATHWAY	5.81244e-10	CCL11,CCL13,CCL18,CCL19,CCL21,CCL22,CCL3L1,CCL7,CCL8,CCR2,CXCL11,CXCL13,CXCL9,CXCR3,CXCR6,GNGT2,ITK,NCF1	3.60371e-08
55	124	279	12	KEGG_NEUROACTIVE_LIGAND_RECEPTOR_INTERACTION	2.63548e-06	ADRB2,AGTR1,AVPR1A,CYSLTR1,FPR1,GABRA3,GABRR1,GZMA,NPFFR2,P2RY10,S1PR4,S1PR5	9.80397e-05
55	114	279	9	KEGG_CELL_ADHESION_MOLECULES_CAMS	0.0002307	CD274,CD2,CD6,CD80,CD8B,CTLA4,ICOS,PDCD1LG2,SPN	0.00330078
55	86	279	8	KEGG_TOLL_LIKE_RECEPTOR_SIGNALING_PATHWAY	0.000165996	CD80,CXCL11,CXCL9,IL12A,IL6,TLR6,TLR7,TLR8	0.00257293
55	58	279	5	KEGG_NOD_LIKE_RECEPTOR_SIGNALING_PATHWAY	0.00397067	CCL11,CCL13,CCL7,CCL8,IL6	0.0434438
55	105	279	13	KEGG_JAK_STAT_SIGNALING_PATHWAY	5.51657e-08	CSF2RA,CSF2RB,IL10,IL12A,IL12RB1,IL15,IL21R,IL2RA,IL6,IL7R,IL7,OSM,STAT4	2.5652e-06
55	63	279	15	KEGG_HEMATOPOIETIC_CELL_LINEAGE	2.93099e-13	CD1C,CD1E,CD2,CD38,CD3D,CD3E,CD3G,CD5,CD7,CD8B,CSF2RA,IL2RA,IL6,IL7R,IL7	2.72582e-11
55	93	279	7	KEGG_NATURAL_KILLER_CELL_MEDIATED_CYTOTOXICITY	0.00150748	CD247,FCGR3B,GZMB,KLRD1,KLRK1,PRF1,SH2D1A	0.0186927
55	98	279	9	KEGG_T_CELL_RECEPTOR_SIGNALING_PATHWAY	7.20577e-05	CD247,CD3D,CD3E,CD3G,CD8B,CTLA4,ICOS,IL10,ITK	0.00167534
55	35	279	6	KEGG_INTESTINAL_IMMUNE_NETWORK_FOR_IGA_PRODUCTION	3.5293e-05	CD80,ICOS,IL10,IL15,IL6,TNFSF13B	0.000937785
55	22	279	4	KEGG_TASTE_TRANSDUCTION	0.000599949	ACCN1,KCNB1,SCNN1B,SCNN1G	0.00797075
55	33	279	4	KEGG_TYPE_I_DIABETES_MELLITUS	0.00286997	CD80,GZMB,IL12A,PRF1	0.0333635
55	29	279	5	KEGG_AUTOIMMUNE_THYROID_DISEASE	0.00015778	CD80,CTLA4,GZMB,IL10,PRF1	0.00257293
55	28	279	5	KEGG_ALLOGRAFT_REJECTION	0.000132528	CD80,GZMB,IL10,IL12A,PRF1	0.00246502
55	28	279	5	KEGG_GRAFT_VERSUS_HOST_DISEASE	0.000132528	CD80,GZMB,IL6,KLRD1,PRF1	0.00246502
55	27	279	6	KEGG_PRIMARY_IMMUNODEFICIENCY	7.27072e-06	BTK,CD3D,CD3E,CD8B,ICOS,IL7R	0.000225392
56	23	252	4	KEGG_RETINOL_METABOLISM	0.000488318	ADH1B,BCMO1,CYP1A2,DHRS9	0.0454136
56	124	252	13	KEGG_NEUROACTIVE_LIGAND_RECEPTOR_INTERACTION	1.23611e-07	ADRB2,AGTR1,CYSLTR1,FPR1,GABBR2,NPFFR2,P2RX1,P2RX2,P2RY10,PTGER2,S1PR4,S1PR5,TSHR	2.29917e-05
58	77	109	8	KEGG_SYSTEMIC_LUPUS_ERYTHEMATOSUS	6.90701e-08	C6,HIST1H2AG,HIST1H2BC,HIST1H2BJ,HIST1H3D,HIST1H3G,HIST1H3H,HIST3H2BB	1.2847e-05
59	130	163	9	KEGG_CALCIUM_SIGNALING_PATHWAY	9.99285e-06	ADCY2,ADCY8,ATP2B2,ATP2B3,CACNA1E,CACNA1F,CHP2,NOS1,PRKCG	0.00185867
59	98	163	6	KEGG_VASCULAR_SMOOTH_MUSCLE_CONTRACTION	0.000610215	ADCY2,ADCY8,CACNA1F,CYP4A11,PLA2G2D,PRKCG	0.0378333
59	37	163	5	KEGG_ALDOSTERONE_REGULATED_SODIUM_REABSORPTION	4.17417e-05	FXYD4,IRS4,PRKCG,SCNN1B,SCNN1G	0.00388198
61	124	199	10	KEGG_NEUROACTIVE_LIGAND_RECEPTOR_INTERACTION	4.77864e-06	AGTR1,AVPR1A,CHRNA1,GABRR1,GRM2,NPFFR2,P2RX1,P2RX2,P2RY10,S1PR5	0.000888828
61	98	199	8	KEGG_VASCULAR_SMOOTH_MUSCLE_CONTRACTION	3.97947e-05	ADCY2,AGTR1,AVPR1A,CYP4A11,PLA2G2A,PLA2G5,PRKG1,RAMP3	0.0037009
61	13	199	3	KEGG_RENIN_ANGIOTENSIN_SYSTEM	0.000555205	AGTR1,CPA3,REN	0.0344227
62	23	135	4	KEGG_RETINOL_METABOLISM	4.42322e-05	ADH1B,BCMO1,CYP1A2,CYP26A1	0.00822719
63	124	284	14	KEGG_NEUROACTIVE_LIGAND_RECEPTOR_INTERACTION	6.91376e-08	AGTR1,CHRNB2,CRHR1,F2RL2,GABRR1,GRIK4,GRIN2A,NPFFR2,OPRK1,P2RX2,PRSS3,PTH1R,S1PR5,TSHR	1.28596e-05
64	124	203	9	KEGG_NEUROACTIVE_LIGAND_RECEPTOR_INTERACTION	3.91405e-05	CHRNB2,CNR1,GABRR1,GRM2,NPFFR2,P2RX1,P2RX2,PTH1R,TSHR	0.00728014
69	124	250	11	KEGG_NEUROACTIVE_LIGAND_RECEPTOR_INTERACTION	5.65726e-06	AGTR1,AVPR1A,CHRNA1,GABRB2,GABRB3,GABRR1,GRIK2,NPFFR2,P2RX2,PTH1R,TSHR	0.00105225
70	124	155	7	KEGG_NEUROACTIVE_LIGAND_RECEPTOR_INTERACTION	0.000259733	ADRB2,AGTR1,AVPR1A,NPFFR2,PRSS3,S1PR5,SSTR2	0.0483103
71	124	290	13	KEGG_NEUROACTIVE_LIGAND_RECEPTOR_INTERACTION	6.18696e-07	CHRNB2,CRHR1,F2RL2,GABRA3,GABRR1,GRIK4,GRM2,KISS1R,NPFFR2,OPRK1,P2RX2,PRSS3,S1PR5	0.000115078
73	124	193	10	KEGG_NEUROACTIVE_LIGAND_RECEPTOR_INTERACTION	3.63761e-06	CHRNB2,GABBR2,GABRG3,GABRR1,KISS1R,NPFFR1,NPFFR2,OPRK1,P2RX2,S1PR5	0.000676596
75	22	184	4	KEGG_TASTE_TRANSDUCTION	0.000122712	ACCN1,ADCY8,KCNB1,TRPM5	0.0228244
78	36	161	4	KEGG_DRUG_METABOLISM_CYTOCHROME_P450	0.000525614	ADH1B,CYP2D6,FMO1,FMO3	0.024441
78	176	161	10	KEGG_CYTOKINE_CYTOKINE_RECEPTOR_INTERACTION	1.63774e-05	CCL11,CCL13,CCL14,CCL19,CCL21,CCL22,IL7R,INHBA,TNFRSF8,TNFRSF9	0.0015231
78	124	161	9	KEGG_NEUROACTIVE_LIGAND_RECEPTOR_INTERACTION	6.14839e-06	AGTR1,AVPR1A,F2RL2,GABRR1,NPFFR2,P2RX1,P2RX2,PTGIR,PTH1R	0.0011436
78	98	161	7	KEGG_VASCULAR_SMOOTH_MUSCLE_CONTRACTION	7.5465e-05	ACTG2,AGTR1,AVPR1A,PLA2G2D,PLA2G5,PRKG1,PTGIR	0.00467883
82	124	152	8	KEGG_NEUROACTIVE_LIGAND_RECEPTOR_INTERACTION	3.17339e-05	CHRNA1,GABRR1,GRM2,MC4R,NPFFR1,NPFFR2,P2RX1,P2RX2	0.00590251
83	176	135	9	KEGG_CYTOKINE_CYTOKINE_RECEPTOR_INTERACTION	2.49968e-05	CCL11,CCL13,CCL19,CCL21,CCL22,CD70,IL7R,TNFRSF9,XCL1	0.0023247
83	63	135	6	KEGG_HEMATOPOIETIC_CELL_LINEAGE	1.84793e-05	CD1A,CD1C,CD1E,CD3G,CD8B,IL7R	0.0023247
89	124	262	13	KEGG_NEUROACTIVE_LIGAND_RECEPTOR_INTERACTION	1.93944e-07	AGTR1,CHRNB2,GABRR1,GRIN2C,GRM2,NPFFR2,NPY1R,OPRK1,P2RX2,PRSS3,S1PR5,SSTR2,TSHR	3.60736e-05
90	124	180	9	KEGG_NEUROACTIVE_LIGAND_RECEPTOR_INTERACTION	1.51274e-05	AGTR1,CHRNB2,CNR1,CRHR1,GABRR1,GRM2,NPFFR2,S1PR5,VIPR2	0.00281371
90	13	180	3	KEGG_RENIN_ANGIOTENSIN_SYSTEM	0.000414053	AGTR1,CPA3,REN	0.0385069
91	11	255	3	KEGG_LINOLEIC_ACID_METABOLISM	0.000674273	PLA2G2A,PLA2G2D,PLA2G5	0.0179164
91	10	255	3	KEGG_ALPHA_LINOLENIC_ACID_METABOLISM	0.000496451	PLA2G2A,PLA2G2D,PLA2G5	0.01539
91	176	255	15	KEGG_CYTOKINE_CYTOKINE_RECEPTOR_INTERACTION	2.42658e-07	CCL11,CCL13,CCL19,CCL21,CCL22,CCL7,CCR2,CD70,CXCL14,IL21R,IL2RA,IL7R,IL7,INHBA,TNFRSF9	4.51344e-05
91	158	255	9	KEGG_CHEMOKINE_SIGNALING_PATHWAY	0.00129578	CCL11,CCL13,CCL19,CCL21,CCL22,CCL7,CCR2,CXCL14,ITK	0.0301268
91	124	255	10	KEGG_NEUROACTIVE_LIGAND_RECEPTOR_INTERACTION	4.11092e-05	ADRB2,AGTR1,AVPR1A,F2RL2,GABRB3,P2RX1,P2RY10,PRSS3,PTGIR,S1PR5	0.00191158
91	98	255	9	KEGG_VASCULAR_SMOOTH_MUSCLE_CONTRACTION	3.59069e-05	ACTG2,AGTR1,AVPR1A,CYP4A11,PLA2G2A,PLA2G2D,PLA2G5,PRKG1,PTGIR	0.00191158
91	63	255	8	KEGG_HEMATOPOIETIC_CELL_LINEAGE	9.03986e-06	CD1A,CD1C,CD3D,CD3G,CD8B,IL2RA,IL7R,IL7	0.000840707
91	27	255	5	KEGG_PRIMARY_IMMUNODEFICIENCY	7.22814e-05	CD3D,CD79A,CD8B,ICOS,IL7R	0.00268887
92	130	218	8	KEGG_CALCIUM_SIGNALING_PATHWAY	0.000530999	ADCY2,ADRB2,AGTR1,GRIN2C,NOS1,P2RX2,PLN,RYR3	0.0493829
92	124	218	11	KEGG_NEUROACTIVE_LIGAND_RECEPTOR_INTERACTION	1.50653e-06	ADRB2,AGTR1,AVPR2,CNR1,GABRR1,GRIK2,GRIN2C,KISS1R,NPFFR1,NPFFR2,P2RX2	0.000280215
93	124	194	8	KEGG_NEUROACTIVE_LIGAND_RECEPTOR_INTERACTION	0.000175772	GABRA3,GABRG3,GABRR1,GRIA2,MC4R,NPFFR2,OPRK1,P2RX2	0.0326935

## Sheet: BIOCarta
Module_Number	# of gene in function	# of gene in module	# of common gene	Description	p-value	related_gene	adjusted_p-value
11	14	144	3	BIOCARTA_NO2IL12_PATHWAY	0.000271582	CD3D,CD3G,CXCR3	0.0294666
11	18	144	4	BIOCARTA_CTLA4_PATHWAY	2.03965e-05	CD3D,CD3G,ICOS,ITK	0.00442604
17	20	193	3	BIOCARTA_CSK_PATHWAY	0.00189704	CD247,CD3D,CD3G	0.0343048
17	12	193	3	BIOCARTA_CTL_PATHWAY	0.000394201	CD247,CD3D,CD3G	0.00950463
17	8	193	3	BIOCARTA_TCAPOPTOSIS_PATHWAY	0.000104136	CD247,CD3D,CD3G	0.0056494
17	12	193	3	BIOCARTA_IL17_PATHWAY	0.000394201	CD247,CD3D,CD3G	0.00950463
17	19	193	4	BIOCARTA_IL12_PATHWAY	8.05034e-05	CD247,CD3D,CD3G,STAT4	0.0056494
17	11	193	3	BIOCARTA_TCRA_PATHWAY	0.000298405	CD247,CD3D,CD3G	0.00950463
17	14	193	4	BIOCARTA_NO2IL12_PATHWAY	2.18392e-05	CD247,CD3D,CD3G,STAT4	0.00236956
17	16	193	3	BIOCARTA_TOB1_PATHWAY	0.000966946	CD247,CD3D,CD3G	0.0190752
17	16	193	3	BIOCARTA_STATHMIN_PATHWAY	0.000966946	CD247,CD3D,CD3G	0.0190752
17	12	193	3	BIOCARTA_TCYTOTOXIC_PATHWAY	0.000394201	CD247,CD3D,CD3G	0.00950463
17	12	193	3	BIOCARTA_THELPER_PATHWAY	0.000394201	CD247,CD3D,CD3G	0.00950463
17	18	193	6	BIOCARTA_CTLA4_PATHWAY	5.92991e-08	CD247,CD3D,CD3G,CTLA4,ICOS,ITK	1.28679e-05
22	19	185	5	BIOCARTA_IL12_PATHWAY	2.42382e-06	CD3D,CD3G,CXCR3,IL12RB1,IL12RB2	0.00023149
22	14	185	5	BIOCARTA_NO2IL12_PATHWAY	4.3823e-07	CD3D,CD3G,CXCR3,IL12RB1,IL12RB2	9.5096e-05
22	20	185	5	BIOCARTA_NKT_PATHWAY	3.20032e-06	CCR2,CCR7,CXCR3,IL12RB1,IL12RB2	0.00023149
22	18	185	4	BIOCARTA_CTLA4_PATHWAY	5.44294e-05	CD3D,CD3G,CTLA4,ICOS	0.00295279
29	19	180	4	BIOCARTA_IL12_PATHWAY	6.13923e-05	CD3E,CD3G,IL12A,STAT4	0.00444071
29	14	180	4	BIOCARTA_NO2IL12_PATHWAY	1.65984e-05	CD3E,CD3G,IL12A,STAT4	0.00180093
29	18	180	5	BIOCARTA_CTLA4_PATHWAY	1.57581e-06	CD3E,CD3G,CTLA4,ICOS,ITK	0.00034195
55	20	279	4	BIOCARTA_CSK_PATHWAY	0.000408882	CD247,CD3D,CD3E,CD3G	0.00554546
55	12	279	6	BIOCARTA_CTL_PATHWAY	2.85457e-08	CD247,CD3D,CD3E,CD3G,GZMB,PRF1	1.23888e-06
55	8	279	4	BIOCARTA_CYTOKINE_PATHWAY	7.01672e-06	IL10,IL12A,IL15,IL6	0.00011753
55	16	279	5	BIOCARTA_INFLAM_PATHWAY	7.04095e-06	IL10,IL12A,IL15,IL6,IL7	0.00011753
55	13	279	6	BIOCARTA_DC_PATHWAY	5.22075e-08	CD2,CD5,CD7,IL10,IL12A,TLR7	1.88817e-06
55	11	279	3	BIOCARTA_SET_PATHWAY	0.000875737	GZMA,GZMB,PRF1	0.0111785
55	8	279	4	BIOCARTA_TCAPOPTOSIS_PATHWAY	7.01672e-06	CD247,CD3D,CD3E,CD3G	0.00011753
55	12	279	6	BIOCARTA_IL17_PATHWAY	2.85457e-08	CD247,CD2,CD3D,CD3E,CD3G,IL6	1.23888e-06
55	16	279	3	BIOCARTA_IL10_PATHWAY	0.00277904	IL10,IL6,STAT4	0.0317395
55	19	279	8	BIOCARTA_IL12_PATHWAY	6.76607e-10	CD247,CD3D,CD3E,CD3G,CXCR3,IL12A,IL12RB1,STAT4	4.89412e-08
55	11	279	4	BIOCARTA_TCRA_PATHWAY	3.16824e-05	CD247,CD3D,CD3E,CD3G	0.000491078
55	14	279	9	BIOCARTA_NO2IL12_PATHWAY	3.47278e-13	CD247,CD2,CD3D,CD3E,CD3G,CXCR3,IL12A,IL12RB1,STAT4	7.53593e-11
55	16	279	5	BIOCARTA_TOB1_PATHWAY	7.04095e-06	CD247,CD3D,CD3E,CD3G,IL2RA	0.00011753
55	20	279	4	BIOCARTA_NKT_PATHWAY	0.000408882	CCR2,CXCR3,IL12A,IL12RB1	0.00554546
55	16	279	5	BIOCARTA_STATHMIN_PATHWAY	7.04095e-06	CD247,CD2,CD3D,CD3E,CD3G	0.00011753
55	12	279	5	BIOCARTA_TCYTOTOXIC_PATHWAY	1.35516e-06	CD247,CD2,CD3D,CD3E,CD3G	3.67588e-05
55	12	279	5	BIOCARTA_THELPER_PATHWAY	1.35516e-06	CD247,CD2,CD3D,CD3E,CD3G	3.67588e-05
55	14	279	3	BIOCARTA_TH1TH2_PATHWAY	0.00185552	IL12A,IL12RB1,IL2RA	0.0223693
55	18	279	8	BIOCARTA_CTLA4_PATHWAY	3.97949e-10	CD247,CD3D,CD3E,CD3G,CD80,CTLA4,ICOS,ITK	4.31775e-08
65	19	142	3	BIOCARTA_IL12_PATHWAY	0.000670718	CD3D,CD3G,STAT4	0.0485152
65	14	142	3	BIOCARTA_NO2IL12_PATHWAY	0.000260625	CD3D,CD3G,STAT4	0.0282778
65	18	142	4	BIOCARTA_CTLA4_PATHWAY	1.93035e-05	CD3D,CD3G,CTLA4,ICOS	0.00418885
78	18	161	5	BIOCARTA_CTLA4_PATHWAY	9.08287e-07	CD3G,CD80,CTLA4,ICOS,ITK	0.000197098
91	18	255	5	BIOCARTA_CTLA4_PATHWAY	8.66763e-06	CD3D,CD3G,CTLA4,ICOS,ITK	0.00188087
