# Supplementary material for: FGMD: A novel approach for functional gene module detection in cancer
Source: PLoS One. 2017 Dec 15;12(12):e0188900. doi: 10.1371/journal.pone.0188900 (PMC5731741; doi:10.1371/journal.pone.0188900)
Supplement: S36 Table — (XLSX) [file pone.0188900.s036.xlsx]

## Sheet: GO
Module_Number	# of gene in function	# of gene in module	# of common gene	Description	p-value	related_gene	adjusted_p-value
2	102	13	3	TISSUE_DEVELOPMENT	7.72695e-05	CALML5,BNC1,KRT6B	0.0318737
2	60	13	3	ECTODERM_DEVELOPMENT	1.57193e-05	CALML5,BNC1,KRT6B	0.0129684
5	43	32	3	RESPONSE_TO_VIRUS	9.55278e-05	TLR8,PTPRC,TLR7	0.00525403
5	32	32	3	POSITIVE_REGULATION_OF_RESPONSE_TO_STIMULUS	3.89956e-05	TLR8,SLA2,PTPRC	0.00321714
5	109	32	3	MULTI_ORGANISM_PROCESS	0.00148049	TLR8,PTPRC,TLR7	0.0359236
5	41	32	3	POSITIVE_REGULATION_OF_IMMUNE_SYSTEM_PROCESS	8.27493e-05	TLR8,SLA2,PTPRC	0.00525403
5	188	32	8	DEFENSE_RESPONSE	3.52484e-09	TLR8,AOAH,CYBB,CCR5,CD84,PTPRC,CSF3R,TLR7	1.64735e-06
5	22	32	3	POSITIVE_REGULATION_OF_IMMUNE_RESPONSE	1.228e-05	TLR8,SLA2,PTPRC	0.00126637
5	52	32	3	POSITIVE_REGULATION_OF_MULTICELLULAR_ORGANISMAL_PROCESS	0.000168907	TLR8,SLA2,PTPRC	0.00819695
5	27	32	4	IMMUNE_EFFECTOR_PROCESS	2.62279e-07	TLR8,SLA2,PTPRC,TLR7	5.4095e-05
5	11	32	3	DEFENSE_RESPONSE_TO_VIRUS	1.33636e-06	TLR8,PTPRC,TLR7	0.000220499
5	20	32	3	ADAPTIVE_IMMUNE_RESPONSE_GO_0002460	9.11614e-06	TLR8,SLA2,PTPRC	0.0012517
5	93	32	3	INFLAMMATORY_RESPONSE	0.000936008	AOAH,CYBB,CCR5	0.0257402
5	191	32	8	IMMUNE_RESPONSE	3.99359e-09	TLR8,CCR5,SLA2,GPR183,CD96,PTPRC,FYB,TLR7	1.64735e-06
5	96	32	3	RESPONSE_TO_BIOTIC_STIMULUS	0.00102625	TLR8,PTPRC,TLR7	0.0266398
5	61	32	3	RESPONSE_TO_OTHER_ORGANISM	0.000271591	TLR8,PTPRC,TLR7	0.0098665
5	43	32	3	REGULATION_OF_RESPONSE_TO_STIMULUS	9.55278e-05	TLR8,SLA2,PTPRC	0.00525403
5	21	32	3	ADAPTIVE_IMMUNE_RESPONSE	1.06205e-05	TLR8,SLA2,PTPRC	0.0012517
5	273	32	8	IMMUNE_SYSTEM_PROCESS	6.48677e-08	TLR8,CCR5,SLA2,GPR183,CD96,PTPRC,FYB,TLR7	1.78386e-05
5	112	32	3	REGULATION_OF_MULTICELLULAR_ORGANISMAL_PROCESS	0.00160055	TLR8,SLA2,PTPRC	0.0377051
5	55	32	3	REGULATION_OF_IMMUNE_SYSTEM_PROCESS	0.000199662	TLR8,SLA2,PTPRC	0.00866953
5	24	32	3	REGULATION_OF_IMMUNE_RESPONSE	1.60938e-05	TLR8,SLA2,PTPRC	0.00147527
8	81	97	7	SKELETAL_DEVELOPMENT	7.59564e-07	COL11A1,INHBA,COL10A1,COMP,FBN1,TLL1,AEBP1	0.000228101
9	191	36	6	IMMUNE_RESPONSE	4.85509e-06	FCGR2B,FCGR3B,CRTAM,HAMP,FCN1,EBI3	0.00200273
9	273	36	8	IMMUNE_SYSTEM_PROCESS	1.75476e-07	FCGR2B,CTSE,FCGR3B,CRTAM,MMP9,HAMP,FCN1,EBI3	0.000144768
10	191	27	5	IMMUNE_RESPONSE	1.81563e-05	GZMA,CCL5,CCL25,CD74,CTSW	0.0148783
10	273	27	5	IMMUNE_SYSTEM_PROCESS	9.97461e-05	GZMA,CCL5,CCL25,CD74,CTSW	0.0274302
10	37	27	3	CELLULAR_DEFENSE_RESPONSE	3.60685e-05	HLA-G,GNLY,CCL5	0.0148783
12	102	11	3	TISSUE_DEVELOPMENT	4.50114e-05	KRT6A,KLK5,KRT14	0.0123781
12	60	11	3	ECTODERM_DEVELOPMENT	9.11943e-06	KRT6A,KLK5,KRT14	0.00376176
27	43	30	3	RESPONSE_TO_VIRUS	7.84995e-05	RSAD2,CCL8,IFI44	0.0215874
27	103	30	4	BEHAVIOR	4.55402e-05	CXCL11,CXCL10,CCL8,CCL7	0.0187853
27	74	30	4	LOCOMOTORY_BEHAVIOR	1.23263e-05	CXCL11,CXCL10,CCL8,CCL7	0.0101692
27	61	30	3	RESPONSE_TO_OTHER_ORGANISM	0.000223569	RSAD2,CCL8,IFI44	0.0461111
29	188	19	4	DEFENSE_RESPONSE	7.27035e-05	CCL20,S100A9,S100A8,CXCL1	0.0119961
29	103	19	3	BEHAVIOR	0.000261752	CCL20,CXCL1,CXCL5	0.0308493
29	74	19	3	LOCOMOTORY_BEHAVIOR	9.81417e-05	CCL20,CXCL1,CXCL5	0.0134945
29	283	19	5	CELL_CELL_SIGNALING	1.91975e-05	CCL20,S100A9,CD70,CXCL5,LTB	0.00460358
29	93	19	4	INFLAMMATORY_RESPONSE	4.53673e-06	CCL20,S100A9,S100A8,CXCL1	0.00290017
29	230	19	5	RESPONSE_TO_EXTERNAL_STIMULUS	7.03072e-06	CCL20,S100A9,S100A8,CXCL1,CXCL5	0.00290017
29	139	19	4	RESPONSE_TO_WOUNDING	2.23204e-05	CCL20,S100A9,S100A8,CXCL1	0.00460358
30	170	42	5	PROTEOLYSIS	9.52168e-05	MMP13,MMP11,CORIN,CTSK,MMP1	0.0157108
31	61	58	7	CELL_ACTIVATION	2.78706e-09	CD79A,LAX1,CD3D,SIRPG,CD2,CD3E,SIT1	4.59864e-07
31	41	58	3	POSITIVE_REGULATION_OF_IMMUNE_SYSTEM_PROCESS	0.000490603	CD79A,SIRPG,CD3E	0.0155672
31	188	58	6	DEFENSE_RESPONSE	7.36894e-05	PLA2G2D,CCR2,CXCL9,CCL13,ITK,SP140	0.00303969
31	103	58	6	BEHAVIOR	2.38335e-06	CCR2,CXCL9,CXCL13,CCL13,CXCR3,CCL19	0.000196626
31	74	58	6	LOCOMOTORY_BEHAVIOR	3.35911e-07	CCR2,CXCL9,CXCL13,CCL13,CXCR3,CCL19	3.95895e-05
31	24	58	4	REGULATION_OF_T_CELL_ACTIVATION	1.83152e-06	LAX1,SIRPG,CD3E,SIT1	0.000176922
31	52	58	3	POSITIVE_REGULATION_OF_MULTICELLULAR_ORGANISMAL_PROCESS	0.000987643	CD79A,SIRPG,CD3E	0.030178
31	58	58	7	LEUKOCYTE_ACTIVATION	1.93766e-09	CD79A,LAX1,CD3D,SIRPG,CD2,CD3E,SIT1	4.43898e-07
31	93	58	4	INFLAMMATORY_RESPONSE	0.00041471	PLA2G2D,CCR2,CXCL9,CCL13	0.0136854
31	80	58	5	CELLULAR_CATION_HOMEOSTASIS	1.24134e-05	CCR2,CXCL13,CCL13,CXCR3,CCL19	0.000787771
31	251	58	7	RESPONSE_TO_CHEMICAL_STIMULUS	4.2047e-05	CCR2,CXCL9,CXCL13,CCL13,CXCR3,CCL19,DERL3	0.00204051
31	191	58	10	IMMUNE_RESPONSE	2.15223e-09	CD79A,LAX1,POU2AF1,CCR2,CXCL13,AIM2,CTLA4,CCL19,IL2RG,PDCD1	4.43898e-07
31	165	58	5	HOMEOSTATIC_PROCESS	0.000387949	CCR2,CXCL13,CCL13,CXCR3,CCL19	0.0133357
31	112	58	5	CELLULAR_HOMEOSTASIS	6.31931e-05	CCR2,CXCL13,CCL13,CXCR3,CCL19	0.00274391
31	273	58	15	IMMUNE_SYSTEM_PROCESS	5.63993e-14	CD79A,LAX1,POU2AF1,CCR2,CXCL13,AIM2,CD3D,SIRPG,CD2,CD3E,CTLA4,CCL19,SIT1,IL2RG,PDCD1	4.65294e-11
31	38	58	6	T_CELL_ACTIVATION	5.5575e-09	LAX1,CD3D,SIRPG,CD2,CD3E,SIT1	7.64156e-07
31	230	58	7	RESPONSE_TO_EXTERNAL_STIMULUS	2.40606e-05	PLA2G2D,CCR2,CXCL9,CXCL13,CCL13,CXCR3,CCL19	0.00132333
31	117	58	5	CHEMICAL_HOMEOSTASIS	7.78004e-05	CCR2,CXCL13,CCL13,CXCR3,CCL19	0.00305644
31	97	58	5	ION_HOMEOSTASIS	3.16924e-05	CCR2,CXCL13,CCL13,CXCR3,CCL19	0.00163414
31	31	58	4	REGULATION_OF_LYMPHOCYTE_ACTIVATION	5.31773e-06	LAX1,SIRPG,CD3E,SIT1	0.000365594
31	54	58	7	LYMPHOCYTE_ACTIVATION	1.15466e-09	CD79A,LAX1,CD3D,SIRPG,CD2,CD3E,SIT1	4.43898e-07
31	83	58	5	CATION_HOMEOSTASIS	1.48637e-05	CCR2,CXCL13,CCL13,CXCR3,CCL19	0.000875895
31	112	58	5	REGULATION_OF_MULTICELLULAR_ORGANISMAL_PROCESS	6.31931e-05	CD79A,LAX1,SIRPG,CD3E,SIT1	0.00274391
31	55	58	5	REGULATION_OF_IMMUNE_SYSTEM_PROCESS	1.93006e-06	CD79A,LAX1,SIRPG,CD3E,SIT1	0.000176922
31	37	58	3	CELLULAR_DEFENSE_RESPONSE	0.000361444	CCR2,CXCL9,ITK	0.0129648

## Sheet: KEGG
Module_Number	# of gene in function	# of gene in module	# of common gene	Description	p-value	related_gene	adjusted_p-value
5	176	32	5	KEGG_CYTOKINE_CYTOKINE_RECEPTOR_INTERACTION	2.91146e-05	CCR5,IL12RB1,IL2RB,CSF3R,CSF2RB	0.00541531
5	105	32	4	KEGG_JAK_STAT_SIGNALING_PATHWAY	6.37607e-05	IL12RB1,IL2RB,CSF3R,CSF2RB	0.00592975
8	182	97	9	KEGG_FOCAL_ADHESION	2.18763e-06	COL11A1,THBS2,COMP,COL3A1,COL5A1,COL1A1,ITGA11,COL5A2,FN1	0.00020345
8	73	97	9	KEGG_ECM_RECEPTOR_INTERACTION	7.5552e-10	COL11A1,THBS2,COMP,COL3A1,COL5A1,COL1A1,ITGA11,COL5A2,FN1	1.40527e-07
9	46	36	3	KEGG_COMPLEMENT_AND_COAGULATION_CASCADES	0.000167027	C1QB,C1QC,C1QA	0.0103557
9	63	36	3	KEGG_HEMATOPOIETIC_CELL_LINEAGE	0.000425171	CD1E,CD1A,CD1C	0.0197704
9	28	36	3	KEGG_PRION_DISEASES	3.7105e-05	C1QB,C1QC,C1QA	0.00345077
9	77	36	6	KEGG_SYSTEMIC_LUPUS_ERYTHEMATOSUS	2.2378e-08	FCGR2B,FCGR2C,FCGR3B,C1QB,C1QC,C1QA	4.16231e-06
10	114	27	11	KEGG_CELL_ADHESION_MOLECULES_CAMS	0	HLA-DOA,HLA-DQA1,HLA-DQA2,HLA-DQB1,HLA-G,HLA-DPA1,HLA-DRB5,HLA-DPB1,HLA-DRA,HLA-DMA,HLA-DRB1	0
10	56	27	12	KEGG_ANTIGEN_PROCESSING_AND_PRESENTATION	0	HLA-DOA,HLA-DQA1,HLA-DQA2,HLA-DQB1,HLA-G,HLA-DPA1,HLA-DRB5,HLA-DPB1,HLA-DRA,HLA-DMA,HLA-DRB1,CD74	0
10	63	27	3	KEGG_HEMATOPOIETIC_CELL_LINEAGE	0.000178815	HLA-DRB5,HLA-DRA,HLA-DRB1	0.00277163
10	35	27	11	KEGG_INTESTINAL_IMMUNE_NETWORK_FOR_IGA_PRODUCTION	0	HLA-DOA,HLA-DQA1,HLA-DQA2,HLA-DQB1,HLA-DPA1,HLA-DRB5,HLA-DPB1,HLA-DRA,HLA-DMA,HLA-DRB1,CCL25	0
10	33	27	11	KEGG_TYPE_I_DIABETES_MELLITUS	0	HLA-DOA,HLA-DQA1,HLA-DQA2,HLA-DQB1,HLA-G,HLA-DPA1,HLA-DRB5,HLA-DPB1,HLA-DRA,HLA-DMA,HLA-DRB1	0
10	65	27	10	KEGG_LEISHMANIA_INFECTION	0	HLA-DOA,HLA-DQA1,HLA-DQA2,HLA-DQB1,HLA-DPA1,HLA-DRB5,HLA-DPB1,HLA-DRA,HLA-DMA,HLA-DRB1	0
10	18	27	10	KEGG_ASTHMA	0	HLA-DOA,HLA-DQA1,HLA-DQA2,HLA-DQB1,HLA-DPA1,HLA-DRB5,HLA-DPB1,HLA-DRA,HLA-DMA,HLA-DRB1	0
10	29	27	11	KEGG_AUTOIMMUNE_THYROID_DISEASE	0	HLA-DOA,HLA-DQA1,HLA-DQA2,HLA-DQB1,HLA-G,HLA-DPA1,HLA-DRB5,HLA-DPB1,HLA-DRA,HLA-DMA,HLA-DRB1	0
10	77	27	10	KEGG_SYSTEMIC_LUPUS_ERYTHEMATOSUS	0	HLA-DOA,HLA-DQA1,HLA-DQA2,HLA-DQB1,HLA-DPA1,HLA-DRB5,HLA-DPB1,HLA-DRA,HLA-DMA,HLA-DRB1	0
10	28	27	11	KEGG_ALLOGRAFT_REJECTION	0	HLA-DOA,HLA-DQA1,HLA-DQA2,HLA-DQB1,HLA-G,HLA-DPA1,HLA-DRB5,HLA-DPB1,HLA-DRA,HLA-DMA,HLA-DRB1	0
10	28	27	11	KEGG_GRAFT_VERSUS_HOST_DISEASE	0	HLA-DOA,HLA-DQA1,HLA-DQA2,HLA-DQB1,HLA-G,HLA-DPA1,HLA-DRB5,HLA-DPB1,HLA-DRA,HLA-DMA,HLA-DRB1	0
10	59	27	11	KEGG_VIRAL_MYOCARDITIS	0	HLA-DOA,HLA-DQA1,HLA-DQA2,HLA-DQB1,HLA-G,HLA-DPA1,HLA-DRB5,HLA-DPB1,HLA-DRA,HLA-DMA,HLA-DRB1	0
11	231	25	5	KEGG_MAPK_SIGNALING_PATHWAY	3.04818e-05	NR4A1,FOS,DUSP1,DUSP5,TNF	0.00283481
11	176	25	6	KEGG_CYTOKINE_CYTOKINE_RECEPTOR_INTERACTION	3.0555e-07	IL6,CXCL2,CCL3L1,OSM,CXCL3,TNF	5.68323e-05
11	86	25	3	KEGG_TOLL_LIKE_RECEPTOR_SIGNALING_PATHWAY	0.000355604	FOS,IL6,TNF	0.0165356
11	58	25	3	KEGG_NOD_LIKE_RECEPTOR_SIGNALING_PATHWAY	0.000110485	IL6,CXCL2,TNF	0.00685006
14	24	47	3	KEGG_ETHER_LIPID_METABOLISM	5.18107e-05	PLA2G2A,ENPP6,PLA2G5	0.0096368
14	32	47	3	KEGG_ABC_TRANSPORTERS	0.000124808	ABCA8,ABCA6,ABCA9	0.0116071
15	135	32	4	KEGG_WNT_SIGNALING_PATHWAY	0.000168956	DKK4,WIF1,DKK1,WNT11	0.0314258
27	176	30	4	KEGG_CYTOKINE_CYTOKINE_RECEPTOR_INTERACTION	0.000360474	CXCL11,CXCL10,CCL8,CCL7	0.0223494
27	158	30	4	KEGG_CHEMOKINE_SIGNALING_PATHWAY	0.000238957	CXCL11,CXCL10,CCL8,CCL7	0.022223
27	52	30	3	KEGG_RIG_I_LIKE_RECEPTOR_SIGNALING_PATHWAY	0.00013892	ISG15,CXCL10,IFIH1	0.022223
29	176	19	6	KEGG_CYTOKINE_CYTOKINE_RECEPTOR_INTERACTION	4.95581e-08	CCL20,CD70,TNFRSF6B,CXCL1,CXCL5,LTB	9.2178e-06
30	182	42	5	KEGG_FOCAL_ADHESION	0.000131245	COL6A6,COL5A3,IBSP,COL1A2,COL6A3	0.0122058
30	73	42	5	KEGG_ECM_RECEPTOR_INTERACTION	1.55836e-06	COL6A6,COL5A3,IBSP,COL1A2,COL6A3	0.000289855
31	176	58	10	KEGG_CYTOKINE_CYTOKINE_RECEPTOR_INTERACTION	9.71155e-10	CCR2,CXCL9,IL21R,CXCL13,CCL13,CXCR6,CXCR3,CD27,CCL19,IL2RG	9.03174e-08
31	158	58	8	KEGG_CHEMOKINE_SIGNALING_PATHWAY	1.29159e-07	CCR2,CXCL9,CXCL13,CCL13,ITK,CXCR6,CXCR3,CCL19	4.80471e-06
31	114	58	5	KEGG_CELL_ADHESION_MOLECULES_CAMS	6.87561e-05	ICOS,CD2,CTLA4,CD8A,PDCD1	0.00213144
31	63	58	7	KEGG_HEMATOPOIETIC_CELL_LINEAGE	3.51398e-09	CD38,CD3D,CD2,CD3E,CD3G,CD8A,CD5	1.634e-07
31	98	58	8	KEGG_T_CELL_RECEPTOR_SIGNALING_PATHWAY	3.00731e-09	ICOS,ITK,CD3D,CD3E,CD3G,CTLA4,CD8A,PDCD1	1.634e-07
31	27	58	6	KEGG_PRIMARY_IMMUNODEFICIENCY	6.15239e-10	CD79A,ICOS,CD3D,CD3E,CD8A,IL2RG	9.03174e-08

## Sheet: BIOCarta
Module_Number	# of gene in function	# of gene in module	# of common gene	Description	p-value	related_gene	adjusted_p-value
9	11	36	3	BIOCARTA_CLASSIC_PATHWAY	1.9207e-06	C1QB,C1QC,C1QA	0.000416792
9	15	36	3	BIOCARTA_COMP_PATHWAY	5.26247e-06	C1QB,C1QC,C1QA	0.000570978
10	20	27	3	BIOCARTA_CSK_PATHWAY	5.3983e-06	HLA-DRA,HLA-DRB1,CD247	0.000390477
10	11	27	3	BIOCARTA_TCRA_PATHWAY	7.89614e-07	HLA-DRA,HLA-DRB1,CD247	0.000171346
10	18	27	3	BIOCARTA_CTLA4_PATHWAY	3.87311e-06	HLA-DRA,HLA-DRB1,CD247	0.000390477
11	10	25	3	BIOCARTA_AHSP_PATHWAY	4.52397e-07	HBB,HBA2,HBA1	9.81701e-05
31	20	58	3	BIOCARTA_CSK_PATHWAY	5.55009e-05	CD3D,CD3E,CD3G	0.00100364
31	12	58	3	BIOCARTA_CTL_PATHWAY	1.09431e-05	CD3D,CD3E,CD3G	0.000237465
31	8	58	3	BIOCARTA_TCAPOPTOSIS_PATHWAY	2.81559e-06	CD3D,CD3E,CD3G	7.63729e-05
31	12	58	5	BIOCARTA_IL17_PATHWAY	4.97247e-10	CD3D,CD2,CD3E,CD3G,CD8A	3.59676e-08
31	19	58	4	BIOCARTA_IL12_PATHWAY	6.77535e-07	CD3D,CD3E,CD3G,CXCR3	2.10036e-05
31	11	58	3	BIOCARTA_TCRA_PATHWAY	8.22937e-06	CD3D,CD3E,CD3G	0.000198419
31	14	58	5	BIOCARTA_NO2IL12_PATHWAY	1.24972e-09	CD3D,CD2,CD3E,CD3G,CXCR3	6.77972e-08
31	16	58	3	BIOCARTA_TOB1_PATHWAY	2.75577e-05	CD3D,CD3E,CD3G	0.000543638
31	16	58	4	BIOCARTA_STATHMIN_PATHWAY	3.20836e-07	CD3D,CD2,CD3E,CD3G	1.16036e-05
31	44	58	3	BIOCARTA_TCR_PATHWAY	0.000604657	CD3D,CD3E,CD3G	0.0100931
31	12	58	5	BIOCARTA_TCYTOTOXIC_PATHWAY	4.97247e-10	CD3D,CD2,CD3E,CD3G,CD8A	3.59676e-08
31	12	58	4	BIOCARTA_THELPER_PATHWAY	8.82478e-08	CD3D,CD2,CD3E,CD3G	3.82995e-06
31	18	58	6	BIOCARTA_CTLA4_PATHWAY	3.9606e-11	ICOS,ITK,CD3D,CD3E,CD3G,CTLA4	8.5945e-09
