# Supplementary material for: FGMD: A novel approach for functional gene module detection in cancer
Source: PLoS One. 2017 Dec 15;12(12):e0188900. doi: 10.1371/journal.pone.0188900 (PMC5731741; doi:10.1371/journal.pone.0188900)
Supplement: S37 Table — (XLSX) [file pone.0188900.s037.xlsx]

## Sheet: GO
Module_Number	# of gene in function	# of gene in module	# of common gene	Description	p-value	related_gene	adjusted_p-value
2	283	149	10	CELL_CELL_SIGNALING	0.000439418	FGF17,FGF3,EDN3,KCNIP1,PCDHB11,DTNA,MPZ,GCK,PCSK2,KCNMB2	0.0453149
2	12	149	3	DETECTION_OF_CHEMICAL_STIMULUS	0.000184084	KCNIP1,GCK,KCNMB2	0.0253116
2	238	149	9	NEUROLOGICAL_SYSTEM_PROCESS	0.00052347	PAX2,IMPG2,MYO15A,KCNIP1,PCDHB11,DTNA,SIX3,MPZ,KCNMB2	0.0479848
7	43	108	5	RESPONSE_TO_VIRUS	1.21307e-05	CCL5,TLR8,PTPRC,LILRB1,CCL8	0.00052673
7	32	108	3	POSITIVE_REGULATION_OF_RESPONSE_TO_STIMULUS	0.00144177	CD79A,TLR8,PTPRC	0.0228743
7	109	108	8	MULTI_ORGANISM_PROCESS	9.63849e-07	CCL5,IDO1,TLR8,HLA-DPB1,PTPRC,LILRB1,CCL8,PRF1	5.67983e-05
7	61	108	7	CELL_ACTIVATION	2.21556e-07	CD79A,CD3D,CD2,CD3E,SIT1,PTPRC,ZAP70	1.5232e-05
7	41	108	5	POSITIVE_REGULATION_OF_IMMUNE_SYSTEM_PROCESS	9.54993e-06	CD79A,CD3E,TLR8,PTPRC,ZAP70	0.000463452
7	22	108	4	LYMPHOCYTE_DIFFERENTIATION	1.52817e-05	CD79A,CD3D,PTPRC,ZAP70	0.000630369
7	62	108	4	HEMOPOIESIS	0.000939321	CD79A,CD3D,PTPRC,ZAP70	0.0168465
7	67	108	4	IMMUNE_SYSTEM_DEVELOPMENT	0.00125645	CD79A,CD3D,PTPRC,ZAP70	0.0207314
7	188	108	19	DEFENSE_RESPONSE	0	PLA2G2D,CXCL9,CCR2,ITK,LYZ,CXCL10,CCL5,CXCL11,CCR5,TLR8,SP140,CD84,GNLY,PTPRC,AOAH,CD48,CYBB,PRF1,PTPRCAP	0
7	103	108	10	BEHAVIOR	2.62358e-09	CXCL9,CXCL13,CCR2,CXCR3,CXCL10,CCL5,CXCL11,CCR5,DOCK2,CCL8	3.09208e-07
7	22	108	3	POSITIVE_REGULATION_OF_IMMUNE_RESPONSE	0.000471071	CD79A,TLR8,PTPRC	0.00947888
7	74	108	10	LOCOMOTORY_BEHAVIOR	9.45822e-11	CXCL9,CXCL13,CCR2,CXCR3,CXCL10,CCL5,CXCL11,CCR5,DOCK2,CCL8	1.95076e-08
7	12	108	3	T_CELL_DIFFERENTIATION	7.08284e-05	CD3D,PTPRC,ZAP70	0.00201494
7	24	108	4	REGULATION_OF_T_CELL_ACTIVATION	2.19597e-05	CD3E,SIT1,PTPRC,ZAP70	0.00082349
7	52	108	5	POSITIVE_REGULATION_OF_MULTICELLULAR_ORGANISMAL_PROCESS	3.11496e-05	CD79A,CD3E,TLR8,PTPRC,ZAP70	0.00107077
7	30	108	4	LEUKOCYTE_DIFFERENTIATION	5.48277e-05	CD79A,CD3D,PTPRC,ZAP70	0.00180931
7	27	108	3	IMMUNE_EFFECTOR_PROCESS	0.000872183	TLR8,PTPRC,CD74	0.01599
7	58	108	7	LEUKOCYTE_ACTIVATION	1.55354e-07	CD79A,CD3D,CD2,CD3E,SIT1,PTPRC,ZAP70	1.16516e-05
7	20	108	3	ADAPTIVE_IMMUNE_RESPONSE_GO_0002460	0.000352297	TLR8,PTPRC,CD74	0.00807348
7	93	108	10	INFLAMMATORY_RESPONSE	9.52356e-10	PLA2G2D,CXCL9,CCR2,LYZ,CXCL10,CCL5,CXCL11,CCR5,AOAH,CYBB	1.30949e-07
7	80	108	6	CELLULAR_CATION_HOMEOSTASIS	2.05973e-05	CXCL13,CCR2,CXCR3,CCL5,CCR5,PTPRC	0.00080918
7	251	108	10	RESPONSE_TO_CHEMICAL_STIMULUS	1.07166e-05	CXCL9,CXCL13,CCR2,CXCR3,CXCL10,CCL5,CXCL11,CCR5,DOCK2,CCL8	0.000491177
7	193	108	6	POSITIVE_REGULATION_OF_DEVELOPMENTAL_PROCESS	0.00240216	CD38,CD2,CD27,PTPRC,ZAP70,BTK	0.0366997
7	191	108	17	IMMUNE_RESPONSE	1.9984e-14	CD79A,CXCL13,CCR2,LTF,POU2AF1,CCL5,GZMA,CCR5,PDCD1,TLR8,IL2RG,CD96,PTPRC,ZAP70,FYB,CTSW,CD74	5.4956e-12
7	64	108	4	HEMOPOIETIC_OR_LYMPHOID_ORGAN_DEVELOPMENT	0.00105844	CD79A,CD3D,PTPRC,ZAP70	0.018192
7	96	108	5	RESPONSE_TO_BIOTIC_STIMULUS	0.000573686	CCL5,TLR8,PTPRC,LILRB1,CCL8	0.0112688
7	61	108	5	RESPONSE_TO_OTHER_ORGANISM	6.78174e-05	CCL5,TLR8,PTPRC,LILRB1,CCL8	0.00199819
7	18	108	3	POSITIVE_REGULATION_OF_T_CELL_ACTIVATION	0.000254763	CD3E,PTPRC,ZAP70	0.00636906
7	43	108	3	REGULATION_OF_RESPONSE_TO_STIMULUS	0.00339217	CD79A,TLR8,PTPRC	0.0475269
7	165	108	6	HOMEOSTATIC_PROCESS	0.00108335	CXCL13,CCR2,CXCR3,CCL5,CCR5,PTPRC	0.0182401
7	112	108	6	CELLULAR_HOMEOSTASIS	0.000136775	CXCL13,CCR2,CXCR3,CCL5,CCR5,PTPRC	0.00363999
7	21	108	3	POSITIVE_REGULATION_OF_LYMPHOCYTE_ACTIVATION	0.000408918	CD3E,PTPRC,ZAP70	0.00844565
7	21	108	3	ADAPTIVE_IMMUNE_RESPONSE	0.000408918	TLR8,PTPRC,CD74	0.00844565
7	273	108	22	IMMUNE_SYSTEM_PROCESS	0	CD79A,CXCL13,CCR2,LTF,POU2AF1,CD3D,CD2,CD3E,CCL5,GZMA,SIT1,CCR5,PDCD1,TLR8,IL2RG,CD96,PTPRC,ZAP70,DOCK2,FYB,CTSW,CD74	0
7	38	108	6	T_CELL_ACTIVATION	2.40261e-07	CD3D,CD2,CD3E,SIT1,PTPRC,ZAP70	1.52473e-05
7	230	108	14	RESPONSE_TO_EXTERNAL_STIMULUS	7.62865e-10	PLA2G2D,CXCL9,CXCL13,CCR2,CXCR3,LYZ,CXCL10,CCL5,CXCL11,CCR5,AOAH,DOCK2,CCL8,CYBB	1.25873e-07
7	117	108	6	CHEMICAL_HOMEOSTASIS	0.000173816	CXCL13,CCR2,CXCR3,CCL5,CCR5,PTPRC	0.00448119
7	19	108	3	CYTOKINE_AND_CHEMOKINE_MEDIATED_SIGNALING_PATHWAY	0.000300987	CCR2,IL2RB,PTPRC	0.0070947
7	97	108	6	ION_HOMEOSTASIS	6.15057e-05	CXCL13,CCR2,CXCR3,CCL5,CCR5,PTPRC	0.00191312
7	31	108	4	REGULATION_OF_LYMPHOCYTE_ACTIVATION	6.26111e-05	CD3E,SIT1,PTPRC,ZAP70	0.00191312
7	54	108	7	LYMPHOCYTE_ACTIVATION	9.36373e-08	CD79A,CD3D,CD2,CD3E,SIT1,PTPRC,ZAP70	7.72508e-06
7	83	108	6	CATION_HOMEOSTASIS	2.54347e-05	CXCL13,CCR2,CXCR3,CCL5,CCR5,PTPRC	0.000912332
7	139	108	10	RESPONSE_TO_WOUNDING	4.80402e-08	PLA2G2D,CXCL9,CCR2,LYZ,CXCL10,CCL5,CXCL11,CCR5,AOAH,CYBB	4.40369e-06
7	24	108	3	HUMORAL_IMMUNE_RESPONSE	0.000612831	LTF,POU2AF1,PDCD1	0.0114906
7	112	108	6	REGULATION_OF_MULTICELLULAR_ORGANISMAL_PROCESS	0.000136775	CD79A,CD3E,SIT1,TLR8,PTPRC,ZAP70	0.00363999
7	55	108	6	REGULATION_OF_IMMUNE_SYSTEM_PROCESS	2.29033e-06	CD79A,CD3E,SIT1,TLR8,PTPRC,ZAP70	0.000125968
7	37	108	7	CELLULAR_DEFENSE_RESPONSE	6.00342e-09	CXCL9,CCR2,ITK,CCL5,CCR5,GNLY,PRF1	6.19103e-07
7	24	108	3	REGULATION_OF_IMMUNE_RESPONSE	0.000612831	CD79A,TLR8,PTPRC	0.0114906
13	61	35	5	CELL_ACTIVATION	2.46475e-07	CD79A,LAX1,SIRPG,CD3D,SIT1	4.06684e-05
13	188	35	5	DEFENSE_RESPONSE	6.24834e-05	PLA2G2D,CXCL9,CCR2,ITK,LYZ	0.00368206
13	103	35	4	BEHAVIOR	8.48006e-05	CXCL9,CCR2,CXCL13,CXCR3	0.00437253
13	74	35	4	LOCOMOTORY_BEHAVIOR	2.31259e-05	CXCL9,CCR2,CXCL13,CXCR3	0.00173444
13	24	35	3	REGULATION_OF_T_CELL_ACTIVATION	2.11715e-05	LAX1,SIRPG,SIT1	0.00173444
13	58	35	5	LEUKOCYTE_ACTIVATION	1.90768e-07	CD79A,LAX1,SIRPG,CD3D,SIT1	4.06684e-05
13	93	35	4	INFLAMMATORY_RESPONSE	5.69113e-05	PLA2G2D,CXCL9,CCR2,LYZ	0.00361168
13	80	35	3	CELLULAR_CATION_HOMEOSTASIS	0.000787585	CCR2,CXCL13,CXCR3	0.0324879
13	191	35	7	IMMUNE_RESPONSE	2.05022e-07	CD79A,LAX1,POU2AF1,LTF,CCR2,CXCL13,PDCD1	4.06684e-05
13	273	35	10	IMMUNE_SYSTEM_PROCESS	3.28312e-10	CD79A,LAX1,POU2AF1,LTF,CCR2,CXCL13,SIRPG,CD3D,SIT1,PDCD1	2.70857e-07
13	38	35	4	T_CELL_ACTIVATION	1.57231e-06	LAX1,SIRPG,CD3D,SIT1	0.000216193
13	230	35	6	RESPONSE_TO_EXTERNAL_STIMULUS	1.1858e-05	PLA2G2D,CXCL9,CCR2,CXCL13,CXCR3,LYZ	0.00122286
13	97	35	3	ION_HOMEOSTASIS	0.00137648	CCR2,CXCL13,CXCR3	0.0493737
13	31	35	3	REGULATION_OF_LYMPHOCYTE_ACTIVATION	4.65079e-05	LAX1,SIRPG,SIT1	0.00319742
13	54	35	5	LYMPHOCYTE_ACTIVATION	1.32526e-07	CD79A,LAX1,SIRPG,CD3D,SIT1	4.06684e-05
13	83	35	3	CATION_HOMEOSTASIS	0.000876669	CCR2,CXCL13,CXCR3	0.0344406
13	139	35	4	RESPONSE_TO_WOUNDING	0.00026952	PLA2G2D,CXCL9,CCR2,LYZ	0.012353
13	24	35	3	HUMORAL_IMMUNE_RESPONSE	2.11715e-05	POU2AF1,LTF,PDCD1	0.00173444
13	112	35	4	REGULATION_OF_MULTICELLULAR_ORGANISMAL_PROCESS	0.000117408	CD79A,LAX1,SIRPG,SIT1	0.00569775
13	55	35	4	REGULATION_OF_IMMUNE_SYSTEM_PROCESS	7.0681e-06	CD79A,LAX1,SIRPG,SIT1	0.000833026
13	37	35	3	CELLULAR_DEFENSE_RESPONSE	7.96439e-05	CXCL9,CCR2,ITK	0.00437253
14	43	67	3	RESPONSE_TO_VIRUS	0.000861872	CCL5,CCL8,TLR8	0.0418261
14	41	67	3	POSITIVE_REGULATION_OF_IMMUNE_SYSTEM_PROCESS	0.000749117	CD3E,SLA2,TLR8	0.0386263
14	188	67	10	DEFENSE_RESPONSE	7.97631e-09	CXCL11,CXCL10,GNLY,CCL5,HLA-G,CCR5,AOAH,CD48,SP140,TLR8	2.55361e-06
14	103	67	5	BEHAVIOR	8.50347e-05	CXCL11,CXCL10,CCL5,CCR5,CCL8	0.00881988
14	74	67	5	LOCOMOTORY_BEHAVIOR	1.72465e-05	CXCL11,CXCL10,CCL5,CCR5,CCL8	0.00322143
14	27	67	3	IMMUNE_EFFECTOR_PROCESS	0.000214705	CD74,SLA2,TLR8	0.0161029
14	20	67	3	ADAPTIVE_IMMUNE_RESPONSE_GO_0002460	8.55261e-05	CD74,SLA2,TLR8	0.00881988
14	93	67	5	INFLAMMATORY_RESPONSE	5.22049e-05	CXCL11,CXCL10,CCL5,CCR5,AOAH	0.00717817
14	191	67	10	IMMUNE_RESPONSE	9.28585e-09	AIM2,CCL5,CD74,GZMA,CCR5,IL2RG,SLA2,CIITA,TLR8,CTSW	2.55361e-06
14	21	67	3	ADAPTIVE_IMMUNE_RESPONSE	9.94697e-05	CD74,SLA2,TLR8	0.00911806
14	273	67	12	IMMUNE_SYSTEM_PROCESS	1.94367e-09	AIM2,CD2,CD3E,CCL5,CD74,GZMA,CCR5,IL2RG,SLA2,CIITA,TLR8,CTSW	1.60352e-06
14	38	67	3	T_CELL_ACTIVATION	0.000598384	CD2,CD3E,SLA2	0.0352619
14	230	67	6	RESPONSE_TO_EXTERNAL_STIMULUS	0.000489539	CXCL11,CXCL10,CCL5,CCR5,CCL8,AOAH	0.0310669
14	139	67	5	RESPONSE_TO_WOUNDING	0.000346195	CXCL11,CXCL10,CCL5,CCR5,AOAH	0.0238009
14	37	67	4	CELLULAR_DEFENSE_RESPONSE	1.95238e-05	GNLY,CCL5,HLA-G,CCR5	0.00322143
19	61	62	5	CELL_ACTIVATION	4.52631e-06	CD2,CD3D,SIRPG,CD3E,SIT1	0.000622368
19	41	62	3	POSITIVE_REGULATION_OF_IMMUNE_SYSTEM_PROCESS	0.0005969	SIRPG,CD3E,TLR8	0.0351745
19	188	62	8	DEFENSE_RESPONSE	8.28493e-07	LYZ,GNLY,ITK,AOAH,CCL5,CCR5,TLR8,SP140	0.000227835
19	24	62	3	REGULATION_OF_T_CELL_ACTIVATION	0.000119001	SIRPG,CD3E,SIT1	0.00981761
19	58	62	5	LEUKOCYTE_ACTIVATION	3.51869e-06	CD2,CD3D,SIRPG,CD3E,SIT1	0.000580584
19	93	62	4	INFLAMMATORY_RESPONSE	0.000535322	LYZ,AOAH,CCL5,CCR5	0.0339724
19	191	62	6	IMMUNE_RESPONSE	0.000117244	AIM2,CD74,GZMA,CCL5,CCR5,TLR8	0.00981761
19	273	62	12	IMMUNE_SYSTEM_PROCESS	7.57579e-10	AIM2,CD2,CD3D,SIRPG,CD74,MMP9,GZMA,CCL5,CD3E,CCR5,TLR8,SIT1	6.25003e-07
19	38	62	5	T_CELL_ACTIVATION	4.1003e-07	CD2,CD3D,SIRPG,CD3E,SIT1	0.000169137
19	31	62	3	REGULATION_OF_LYMPHOCYTE_ACTIVATION	0.000259022	SIRPG,CD3E,SIT1	0.0178078
19	54	62	5	LYMPHOCYTE_ACTIVATION	2.45875e-06	CD2,CD3D,SIRPG,CD3E,SIT1	0.000507118
19	55	62	4	REGULATION_OF_IMMUNE_SYSTEM_PROCESS	7.01018e-05	SIRPG,CD3E,TLR8,SIT1	0.00722924
19	37	62	4	CELLULAR_DEFENSE_RESPONSE	1.4332e-05	GNLY,ITK,CCL5,CCR5	0.00168913
20	93	11	3	CENTRAL_NERVOUS_SYSTEM_DEVELOPMENT	3.41383e-05	NNAT,SOX3,SIX3	0.0281641
29	283	23	5	CELL_CELL_SIGNALING	5.22984e-05	PYY,CCL20,FGFBP1,CD70,ACCN1	0.0390515
29	60	23	3	ECTODERM_DEVELOPMENT	9.46704e-05	KRT6A,KRT16,S100A7	0.0390515
55	188	33	8	DEFENSE_RESPONSE	4.60442e-09	S100A7,DMBT1,HP,S100A8,CXCL1,S100A9,CXCL6,IL8	3.79865e-06
55	103	33	5	BEHAVIOR	2.50267e-06	CXCL1,CXCL5,SAA1,CXCL6,IL8	0.000412941
55	74	33	5	LOCOMOTORY_BEHAVIOR	4.8129e-07	CXCL1,CXCL5,SAA1,CXCL6,IL8	0.000132355
55	283	33	5	CELL_CELL_SIGNALING	0.000317331	FAM3D,S100A9,CXCL5,CXCL6,FGFBP1	0.0237998
55	93	33	5	INFLAMMATORY_RESPONSE	1.50855e-06	S100A8,CXCL1,S100A9,CXCL6,IL8	0.000311139
55	251	33	6	RESPONSE_TO_CHEMICAL_STIMULUS	1.36501e-05	S100A7,CXCL1,CXCL5,SAA1,CXCL6,IL8	0.00160877
55	230	33	7	RESPONSE_TO_EXTERNAL_STIMULUS	4.69636e-07	S100A8,CXCL1,S100A9,CXCL5,SAA1,CXCL6,IL8	0.000132355
55	139	33	5	RESPONSE_TO_WOUNDING	1.08821e-05	S100A8,CXCL1,S100A9,CXCL6,IL8	0.00149629
70	188	21	4	DEFENSE_RESPONSE	0.000110135	LYZ,TLR8,AOAH,CXCL6	0.0321975
70	191	21	4	IMMUNE_RESPONSE	0.000117082	FCGR3B,TLR8,HAMP,FCGR2B	0.0321975
70	273	21	5	IMMUNE_SYSTEM_PROCESS	2.74333e-05	FCGR3B,TLR8,MMP9,HAMP,FCGR2B	0.0226325
72	102	17	4	TISSUE_DEVELOPMENT	4.06735e-06	KRT13,CALML5,KRT14,KRT6A	0.00167778
72	52	17	3	EPIDERMIS_DEVELOPMENT	2.40012e-05	KRT13,CALML5,KRT14	0.00660033
72	60	17	4	ECTODERM_DEVELOPMENT	4.8021e-07	KRT13,CALML5,KRT14,KRT6A	0.000396174
75	74	75	5	GENERATION_OF_NEURONS	2.99143e-05	SLIT1,LMX1B,PAX2,PCSK9,ROBO2	0.00411321
75	83	75	5	NEUROGENESIS	5.21108e-05	SLIT1,LMX1B,PAX2,PCSK9,ROBO2	0.00614163
75	68	75	5	NEURON_DIFFERENTIATION	1.98029e-05	SLIT1,LMX1B,PAX2,PCSK9,ROBO2	0.00326748
87	102	13	3	TISSUE_DEVELOPMENT	7.72695e-05	CALML5,BNC1,KRT6B	0.0318737
87	60	13	3	ECTODERM_DEVELOPMENT	1.57193e-05	CALML5,BNC1,KRT6B	0.0129684
88	43	32	3	RESPONSE_TO_VIRUS	9.55278e-05	TLR8,PTPRC,TLR7	0.00525403
88	32	32	3	POSITIVE_REGULATION_OF_RESPONSE_TO_STIMULUS	3.89956e-05	TLR8,SLA2,PTPRC	0.00321714
88	109	32	3	MULTI_ORGANISM_PROCESS	0.00148049	TLR8,PTPRC,TLR7	0.0359236
88	41	32	3	POSITIVE_REGULATION_OF_IMMUNE_SYSTEM_PROCESS	8.27493e-05	TLR8,SLA2,PTPRC	0.00525403
88	188	32	8	DEFENSE_RESPONSE	3.52484e-09	TLR8,AOAH,CYBB,CCR5,CD84,PTPRC,CSF3R,TLR7	1.64735e-06
88	22	32	3	POSITIVE_REGULATION_OF_IMMUNE_RESPONSE	1.228e-05	TLR8,SLA2,PTPRC	0.00126637
88	52	32	3	POSITIVE_REGULATION_OF_MULTICELLULAR_ORGANISMAL_PROCESS	0.000168907	TLR8,SLA2,PTPRC	0.00819695
88	27	32	4	IMMUNE_EFFECTOR_PROCESS	2.62279e-07	TLR8,SLA2,PTPRC,TLR7	5.4095e-05
88	11	32	3	DEFENSE_RESPONSE_TO_VIRUS	1.33636e-06	TLR8,PTPRC,TLR7	0.000220499
88	20	32	3	ADAPTIVE_IMMUNE_RESPONSE_GO_0002460	9.11614e-06	TLR8,SLA2,PTPRC	0.0012517
88	93	32	3	INFLAMMATORY_RESPONSE	0.000936008	AOAH,CYBB,CCR5	0.0257402
88	191	32	8	IMMUNE_RESPONSE	3.99359e-09	TLR8,CCR5,SLA2,GPR183,CD96,PTPRC,FYB,TLR7	1.64735e-06
88	96	32	3	RESPONSE_TO_BIOTIC_STIMULUS	0.00102625	TLR8,PTPRC,TLR7	0.0266398
88	61	32	3	RESPONSE_TO_OTHER_ORGANISM	0.000271591	TLR8,PTPRC,TLR7	0.0098665
88	43	32	3	REGULATION_OF_RESPONSE_TO_STIMULUS	9.55278e-05	TLR8,SLA2,PTPRC	0.00525403
88	21	32	3	ADAPTIVE_IMMUNE_RESPONSE	1.06205e-05	TLR8,SLA2,PTPRC	0.0012517
88	273	32	8	IMMUNE_SYSTEM_PROCESS	6.48677e-08	TLR8,CCR5,SLA2,GPR183,CD96,PTPRC,FYB,TLR7	1.78386e-05
88	112	32	3	REGULATION_OF_MULTICELLULAR_ORGANISMAL_PROCESS	0.00160055	TLR8,SLA2,PTPRC	0.0377051
88	55	32	3	REGULATION_OF_IMMUNE_SYSTEM_PROCESS	0.000199662	TLR8,SLA2,PTPRC	0.00866953
88	24	32	3	REGULATION_OF_IMMUNE_RESPONSE	1.60938e-05	TLR8,SLA2,PTPRC	0.00147527
91	191	36	6	IMMUNE_RESPONSE	4.85509e-06	FCGR2B,FCGR3B,CRTAM,HAMP,FCN1,EBI3	0.00200273
91	273	36	8	IMMUNE_SYSTEM_PROCESS	1.75476e-07	FCGR2B,CTSE,FCGR3B,CRTAM,MMP9,HAMP,FCN1,EBI3	0.000144768
99	188	19	4	DEFENSE_RESPONSE	7.27035e-05	CCL20,S100A9,S100A8,CXCL1	0.0119961
99	103	19	3	BEHAVIOR	0.000261752	CCL20,CXCL1,CXCL5	0.0308493
99	74	19	3	LOCOMOTORY_BEHAVIOR	9.81417e-05	CCL20,CXCL1,CXCL5	0.0134945
99	283	19	5	CELL_CELL_SIGNALING	1.91975e-05	CCL20,S100A9,CD70,CXCL5,LTB	0.00460358
99	93	19	4	INFLAMMATORY_RESPONSE	4.53673e-06	CCL20,S100A9,S100A8,CXCL1	0.00290017
99	230	19	5	RESPONSE_TO_EXTERNAL_STIMULUS	7.03072e-06	CCL20,S100A9,S100A8,CXCL1,CXCL5	0.00290017
99	139	19	4	RESPONSE_TO_WOUNDING	2.23204e-05	CCL20,S100A9,S100A8,CXCL1	0.00460358
101	23	187	3	POSITIVE_REGULATION_OF_TRANSLATION	0.00262153	TLR8,TLR7,EBI3	0.036046
101	43	187	6	RESPONSE_TO_VIRUS	1.25337e-05	TLR8,CCL5,PTPRC,TLR7,CCL22,LILRB1	0.000382974
101	32	187	4	POSITIVE_REGULATION_OF_RESPONSE_TO_STIMULUS	0.000583934	TLR8,SLA2,PTPRC,CRTAM	0.00963546
101	19	187	3	NEGATIVE_REGULATION_OF_MULTICELLULAR_ORGANISMAL_PROCESS	0.00148652	SLA2,PTPRC,LST1	0.0218996
101	109	187	8	MULTI_ORGANISM_PROCESS	5.49905e-05	TLR8,SCGB1A1,CCL5,PTPRC,TLR7,CCL22,LILRB1,PRF1	0.00146346
101	123	187	7	POSITIVE_REGULATION_OF_CELL_PROLIFERATION	0.000763219	SIRPG,CD3E,IL12RB1,PTPRC,EBI3,TNFSF13B,CD86	0.0121088
101	61	187	12	CELL_ACTIVATION	7.62301e-12	CD3D,CD2,SIRPG,CD3E,SLA2,SIT1,ZAP70,PTPRC,EBI3,CRTAM,LST1,CD7	8.98427e-10
101	15	187	4	T_CELL_PROLIFERATION	2.6053e-05	CD3E,PTPRC,EBI3,CRTAM	0.000741162
101	41	187	8	POSITIVE_REGULATION_OF_IMMUNE_SYSTEM_PROCESS	2.79603e-08	TLR8,SIRPG,CD3E,SLA2,ZAP70,PTPRC,EBI3,CRTAM	1.4417e-06
101	22	187	3	LYMPHOCYTE_DIFFERENTIATION	0.00230002	CD3D,ZAP70,PTPRC	0.0321612
101	14	187	3	NEGATIVE_REGULATION_OF_IMMUNE_SYSTEM_PROCESS	0.000583967	SLA2,PTPRC,LST1	0.00963546
101	18	187	3	POSITIVE_REGULATION_OF_CYTOKINE_BIOSYNTHETIC_PROCESS	0.00126305	TLR8,TLR7,EBI3	0.0189458
101	9	187	3	REGULATION_OF_INTERFERON_GAMMA_BIOSYNTHETIC_PROCESS	0.000140949	TLR8,TLR7,EBI3	0.00332237
101	188	187	26	DEFENSE_RESPONSE	0	CXCL9,LYZ,CCL13,ITK,TLR8,CCL5,AOAH,CCR5,CYBB,CD84,CD48,PTPRC,GNLY,TLR7,ALOX5AP,LILRB2,SP140,CCL22,C3AR1,PRF1,NCF1,CRTAM,MNDA,PTPRCAP,LILRA2,CD300C	0
101	103	187	12	BEHAVIOR	4.29317e-09	CXCL9,CCL13,CXCL13,CCL5,CXCR3,CCR5,RNASE2,S100B,DOCK2,CCL22,FPR1,ITGB2	2.5299e-07
101	22	187	4	POSITIVE_REGULATION_OF_IMMUNE_RESPONSE	0.000130613	TLR8,SLA2,PTPRC,CRTAM	0.0031693
101	74	187	11	LOCOMOTORY_BEHAVIOR	1.37856e-09	CXCL9,CCL13,CXCL13,CCL5,CXCR3,CCR5,RNASE2,DOCK2,CCL22,FPR1,ITGB2	9.47762e-08
101	12	187	3	T_CELL_DIFFERENTIATION	0.000359337	CD3D,ZAP70,PTPRC	0.00658784
101	24	187	6	REGULATION_OF_T_CELL_ACTIVATION	3.35267e-07	SIRPG,CD3E,SIT1,ZAP70,PTPRC,EBI3	1.45576e-05
101	52	187	8	POSITIVE_REGULATION_OF_MULTICELLULAR_ORGANISMAL_PROCESS	1.96457e-07	TLR8,SIRPG,CD3E,SLA2,ZAP70,PTPRC,EBI3,CRTAM	9.0043e-06
101	30	187	4	LEUKOCYTE_DIFFERENTIATION	0.000453531	MMP9,CD3D,ZAP70,PTPRC	0.00796093
101	27	187	6	IMMUNE_EFFECTOR_PROCESS	7.15295e-07	TLR8,SLA2,FCN1,PTPRC,TLR7,CRTAM	2.95059e-05
101	283	187	11	CELL_CELL_SIGNALING	0.000703787	CXCL9,CCL13,CXCL13,SH2D1A,SIRPG,CCL5,CCR5,C1QA,LILRB2,CCL22,CD33	0.0113848
101	10	187	3	POSITIVE_REGULATION_OF_T_CELL_PROLIFERATION	0.000199554	CD3E,PTPRC,EBI3	0.0041158
101	11	187	3	DEFENSE_RESPONSE_TO_VIRUS	0.000271933	TLR8,PTPRC,TLR7	0.00534154
101	58	187	12	LEUKOCYTE_ACTIVATION	4.02811e-12	CD3D,CD2,SIRPG,CD3E,SLA2,SIT1,ZAP70,PTPRC,EBI3,CRTAM,LST1,CD7	5.53865e-10
101	20	187	5	ADAPTIVE_IMMUNE_RESPONSE_GO_0002460	3.37355e-06	TLR8,SLA2,PTPRC,EBI3,CRTAM	0.000121008
101	93	187	10	INFLAMMATORY_RESPONSE	1.87879e-07	CXCL9,LYZ,CCL13,CCL5,AOAH,CCR5,CYBB,ALOX5AP,CCL22,C3AR1	9.0043e-06
101	80	187	7	CELLULAR_CATION_HOMEOSTASIS	5.28875e-05	CCL13,CXCL13,CCL5,CXCR3,CCR5,PTPRC,C3AR1	0.00145441
101	251	187	11	RESPONSE_TO_CHEMICAL_STIMULUS	0.000256236	CXCL9,CCL13,CXCL13,CCL5,CXCR3,CCR5,RNASE2,DOCK2,CCL22,FPR1,ITGB2	0.00515597
101	191	187	33	IMMUNE_RESPONSE	0	CXCL13,IL7R,TLR8,CTLA4,AIM2,CCL5,CCR5,FCGR3B,SLA2,FCGR2B,GZMA,IL2RG,GPR183,ZAP70,FCN1,PTPRC,CD96,RGS1,TLR7,FYB,PDCD1,LILRB2,CTSW,CCL22,EBI3,IL2RA,IGSF6,CRTAM,GPR65,CD86,FCGR3A,FCGR1A,CD7	0
101	96	187	7	RESPONSE_TO_BIOTIC_STIMULUS	0.000168552	TLR8,CCL5,PTPRC,TLR7,CCL22,LILRB1,CRTAM	0.00386266
101	61	187	6	RESPONSE_TO_OTHER_ORGANISM	9.52309e-05	TLR8,CCL5,PTPRC,TLR7,CCL22,LILRB1	0.00238077
101	18	187	5	POSITIVE_REGULATION_OF_T_CELL_ACTIVATION	1.90156e-06	SIRPG,CD3E,ZAP70,PTPRC,EBI3	7.13084e-05
101	43	187	4	REGULATION_OF_RESPONSE_TO_STIMULUS	0.00180602	TLR8,SLA2,PTPRC,CRTAM	0.0261397
101	112	187	7	CELLULAR_HOMEOSTASIS	0.000435316	CCL13,CXCL13,CCL5,CXCR3,CCR5,PTPRC,C3AR1	0.00780729
101	21	187	5	POSITIVE_REGULATION_OF_LYMPHOCYTE_ACTIVATION	4.38424e-06	SIRPG,CD3E,ZAP70,PTPRC,EBI3	0.00014468
101	21	187	5	ADAPTIVE_IMMUNE_RESPONSE	4.38424e-06	TLR8,SLA2,PTPRC,EBI3,CRTAM	0.00014468
101	273	187	42	IMMUNE_SYSTEM_PROCESS	0	CXCL13,IL7R,TLR8,MMP9,CD3D,CD2,CTLA4,SIRPG,AIM2,CD3E,CCL5,CCR5,FCGR3B,SLA2,FCGR2B,SIT1,GZMA,IL2RG,GPR183,ZAP70,FCN1,PTPRC,CD96,RGS1,TLR7,FYB,PDCD1,LILRB2,CTSW,DOCK2,CCL22,EBI3,IL2RA,IGSF6,CRTAM,GPR65,CD86,FCGR3A,FCGR1A,LST1,CD7,ITGB2	0
101	12	187	3	REGULATION_OF_T_CELL_PROLIFERATION	0.000359337	CD3E,PTPRC,EBI3	0.00658784
101	38	187	11	T_CELL_ACTIVATION	5.80203e-13	CD3D,CD2,SIRPG,CD3E,SLA2,SIT1,ZAP70,PTPRC,EBI3,CRTAM,CD7	1.19667e-10
101	230	187	16	RESPONSE_TO_EXTERNAL_STIMULUS	2.14488e-08	CXCL9,LYZ,CCL13,CXCL13,CCL5,AOAH,CXCR3,CCR5,CYBB,ALOX5AP,RNASE2,DOCK2,CCL22,C3AR1,FPR1,ITGB2	1.17969e-06
101	117	187	7	CHEMICAL_HOMEOSTASIS	0.000566407	CCL13,CXCL13,CCL5,CXCR3,CCR5,PTPRC,C3AR1	0.00963546
101	97	187	7	ION_HOMEOSTASIS	0.00017982	CCL13,CXCL13,CCL5,CXCR3,CCR5,PTPRC,C3AR1	0.00400951
101	31	187	8	REGULATION_OF_LYMPHOCYTE_ACTIVATION	2.56115e-09	SIRPG,CD3E,SLA2,SIT1,ZAP70,PTPRC,EBI3,LST1	1.62535e-07
101	54	187	12	LYMPHOCYTE_ACTIVATION	1.61626e-12	CD3D,CD2,SIRPG,CD3E,SLA2,SIT1,ZAP70,PTPRC,EBI3,CRTAM,LST1,CD7	2.66683e-10
101	83	187	7	CATION_HOMEOSTASIS	6.70379e-05	CCL13,CXCL13,CCL5,CXCR3,CCR5,PTPRC,C3AR1	0.00172832
101	139	187	10	RESPONSE_TO_WOUNDING	7.64658e-06	CXCL9,LYZ,CCL13,CCL5,AOAH,CCR5,CYBB,ALOX5AP,CCL22,C3AR1	0.000242632
101	192	187	11	G_PROTEIN_COUPLED_RECEPTOR_PROTEIN_SIGNALING_PATHWAY	2.32907e-05	CXCL9,CXCR6,CD3E,CCR5,GPR183,RGS1,C3AR1,FPR1,GPR65,PIK3CG,GPR34	0.000686244
101	10	187	3	INTERFERON_GAMMA_BIOSYNTHETIC_PROCESS	0.000199554	TLR8,TLR7,EBI3	0.0041158
101	112	187	10	REGULATION_OF_MULTICELLULAR_ORGANISMAL_PROCESS	1.07816e-06	TLR8,SIRPG,CD3E,SLA2,SIT1,ZAP70,PTPRC,EBI3,CRTAM,LST1	4.23561e-05
101	12	187	3	INTERFERON_GAMMA_PRODUCTION	0.000359337	TLR8,TLR7,EBI3	0.00658784
101	55	187	10	REGULATION_OF_IMMUNE_SYSTEM_PROCESS	1.01387e-09	TLR8,SIRPG,CD3E,SLA2,SIT1,ZAP70,PTPRC,EBI3,CRTAM,LST1	7.604e-08
101	37	187	10	CELLULAR_DEFENSE_RESPONSE	1.45908e-11	CXCL9,ITK,CCL5,CCR5,GNLY,LILRB2,PRF1,NCF1,MNDA,CD300C	1.33749e-09
101	24	187	4	REGULATION_OF_IMMUNE_RESPONSE	0.00018616	TLR8,SLA2,PTPRC,CRTAM	0.00404162
101	255	187	10	REGULATION_OF_CELL_PROLIFERATION	0.00114585	SIRPG,CD3E,TNFRSF9,IL12RB1,PTPRC,EBI3,CD33,TNFSF13B,CD86,LST1	0.0175061
103	230	41	6	RESPONSE_TO_EXTERNAL_STIMULUS	3.04776e-05	INHBA,SERPINE1,CCL19,FGF7,CXCL12,AOC3	0.0251441
106	72	18	3	MONOCARBOXYLIC_ACID_METABOLIC_PROCESS	7.64118e-05	CYP4A11,PTGDS,PPARGC1A	0.0315199
106	53	18	3	FATTY_ACID_METABOLIC_PROCESS	3.04343e-05	CYP4A11,PTGDS,PPARGC1A	0.0251083
112	60	19	3	ECTODERM_DEVELOPMENT	5.23776e-05	KRT6A,KRT16,GJB5	0.0432116
129	113	13	3	SYNAPTIC_TRANSMISSION	0.000104802	NPY,MPZ,GAD1	0.0288206
129	238	13	4	NEUROLOGICAL_SYSTEM_PROCESS	3.58777e-05	NPY,SIX3,MPZ,GAD1	0.0241954
129	125	13	3	TRANSMISSION_OF_NERVE_IMPULSE	0.000141396	NPY,MPZ,GAD1	0.029163
129	93	13	3	CENTRAL_NERVOUS_SYSTEM_DEVELOPMENT	5.86556e-05	NNAT,SOX3,SIX3	0.0241954
134	82	49	4	MUSCLE_DEVELOPMENT	0.000132685	ADAM12,COL5A3,COL6A3,CHRNA1	0.0156379
134	81	49	4	SKELETAL_DEVELOPMENT	0.000126508	POSTN,COL1A2,TWIST2,SPARC	0.0156379
134	102	49	5	TISSUE_DEVELOPMENT	1.76157e-05	TWIST2,SNAI2,COL1A1,COL5A2,SPARC	0.00290659
134	170	49	5	PROTEOLYSIS	0.000200535	MMP13,MMP11,CORIN,CTSK,MMP1	0.0206802
137	82	91	5	MUSCLE_DEVELOPMENT	0.00012392	ADAM12,COL5A3,ITGA11,COL6A3,AEBP1	0.0146049
137	81	91	8	SKELETAL_DEVELOPMENT	2.48985e-08	COL11A1,POSTN,COL1A2,FBN1,TWIST2,TLL1,AEBP1,SPARC	5.13531e-06
137	102	91	6	TISSUE_DEVELOPMENT	3.10746e-05	COL11A1,COL1A1,COL5A2,TWIST2,SNAI2,SPARC	0.00427276
141	23	105	4	POSITIVE_REGULATION_OF_TRANSLATION	1.64605e-05	TLR8,TLR7,LTB,EBI3	0.000969995
141	43	105	4	RESPONSE_TO_VIRUS	0.00020656	TLR8,TLR7,PTPRC,LILRB1	0.00460573
141	32	105	3	POSITIVE_REGULATION_OF_RESPONSE_TO_STIMULUS	0.00132947	TLR8,PTPRC,CRTAM	0.022384
141	61	105	5	CELL_ACTIVATION	5.92836e-05	PTPRC,CLEC7A,EBI3,CRTAM,LST1	0.0016303
141	15	105	3	T_CELL_PROLIFERATION	0.000132689	PTPRC,EBI3,CRTAM	0.00312766
141	41	105	4	POSITIVE_REGULATION_OF_IMMUNE_SYSTEM_PROCESS	0.000171287	TLR8,PTPRC,EBI3,CRTAM	0.00392533
141	18	105	4	POSITIVE_REGULATION_OF_CYTOKINE_BIOSYNTHETIC_PROCESS	5.83971e-06	TLR8,TLR7,LTB,EBI3	0.000481776
141	9	105	3	REGULATION_OF_INTERFERON_GAMMA_BIOSYNTHETIC_PROCESS	2.5239e-05	TLR8,TLR7,EBI3	0.00138814
141	30	105	4	CYTOKINE_METABOLIC_PROCESS	4.91044e-05	TLR8,TLR7,LTB,EBI3	0.00140939
141	77	105	4	REGULATION_OF_TRANSLATION	0.00189675	TLR8,TLR7,LTB,EBI3	0.0306827
141	188	105	17	DEFENSE_RESPONSE	9.4369e-15	TLR8,LYZ,AOAH,CD84,CCR5,CYBB,TLR7,PTPRC,NCF1,CX3CR1,ALOX5AP,LILRB2,CD48,MNDA,C3AR1,CRTAM,CSF3R	2.59515e-12
141	103	105	6	BEHAVIOR	7.35244e-05	CCR5,RNASE2,DOCK2,CX3CR1,CCL18,FPR1	0.00183811
141	146	105	5	REGULATION_OF_PROTEIN_METABOLIC_PROCESS	0.0032546	TLR8,CD80,TLR7,LTB,EBI3	0.0455092
141	22	105	3	POSITIVE_REGULATION_OF_IMMUNE_RESPONSE	0.000433751	TLR8,PTPRC,CRTAM	0.00894611
141	74	105	6	LOCOMOTORY_BEHAVIOR	1.11755e-05	CCR5,RNASE2,DOCK2,CX3CR1,CCL18,FPR1	0.000713501
141	54	105	5	CYTOKINE_PRODUCTION	3.27302e-05	TLR8,TLR7,LTB,EBI3,CRTAM	0.00140939
141	52	105	4	POSITIVE_REGULATION_OF_MULTICELLULAR_ORGANISMAL_PROCESS	0.00043229	TLR8,PTPRC,EBI3,CRTAM	0.00894611
141	27	105	5	IMMUNE_EFFECTOR_PROCESS	9.67104e-07	TLR8,FCN1,TLR7,PTPRC,CRTAM	0.000132977
141	283	105	8	CELL_CELL_SIGNALING	0.000712115	CCR5,IL1B,LILRB2,CCL18,OSM,LTB,C1QA,CD33	0.0136627
141	56	105	5	POSITIVE_REGULATION_OF_CELLULAR_PROTEIN_METABOLIC_PROCESS	3.91077e-05	TLR8,CD80,TLR7,LTB,EBI3	0.00140939
141	11	105	3	DEFENSE_RESPONSE_TO_VIRUS	4.90852e-05	TLR8,TLR7,PTPRC	0.00140939
141	58	105	5	LEUKOCYTE_ACTIVATION	4.64076e-05	PTPRC,CLEC7A,EBI3,CRTAM,LST1	0.00140939
141	20	105	4	ADAPTIVE_IMMUNE_RESPONSE_GO_0002460	9.14948e-06	TLR8,PTPRC,EBI3,CRTAM	0.000686211
141	93	105	6	INFLAMMATORY_RESPONSE	4.14134e-05	LYZ,AOAH,CCR5,CYBB,ALOX5AP,C3AR1	0.00140939
141	251	105	7	RESPONSE_TO_CHEMICAL_STIMULUS	0.00166455	CCR5,RNASE2,DOCK2,CX3CR1,CCL18,CLEC7A,FPR1	0.0274651
141	191	105	18	IMMUNE_RESPONSE	6.66134e-16	IL7R,TLR8,FCGR3B,CCR5,GPR183,FCGR2B,FCN1,TLR7,PTPRC,FYB,RGS1,LILRB2,CCL18,EBI3,CRTAM,GPR65,IL2RA,FCGR3A	2.7478e-13
141	96	105	6	RESPONSE_TO_BIOTIC_STIMULUS	4.95423e-05	TLR8,TLR7,PTPRC,LILRB1,CCL18,CRTAM	0.00140939
141	61	105	4	RESPONSE_TO_OTHER_ORGANISM	0.000795027	TLR8,TLR7,PTPRC,LILRB1	0.0149068
141	43	105	3	REGULATION_OF_RESPONSE_TO_STIMULUS	0.00313291	TLR8,PTPRC,CRTAM	0.0445629
141	132	105	5	NEGATIVE_REGULATION_OF_CELL_PROLIFERATION	0.00210343	TNFRSF9,IL1B,OSM,CD33,LST1	0.032742
141	21	105	4	ADAPTIVE_IMMUNE_RESPONSE	1.1243e-05	TLR8,PTPRC,EBI3,CRTAM	0.000713501
141	273	105	22	IMMUNE_SYSTEM_PROCESS	0	IL7R,TLR8,MMP9,FCGR3B,CCR5,GPR183,FCGR2B,FCN1,TLR7,PTPRC,FYB,DOCK2,RGS1,LILRB2,CCL18,CLEC7A,EBI3,CRTAM,GPR65,LST1,IL2RA,FCGR3A	0
141	38	105	4	T_CELL_ACTIVATION	0.000126828	PTPRC,CLEC7A,EBI3,CRTAM	0.00307744
141	29	105	4	CYTOKINE_BIOSYNTHETIC_PROCESS	4.27811e-05	TLR8,TLR7,LTB,EBI3	0.00140939
141	230	105	12	RESPONSE_TO_EXTERNAL_STIMULUS	5.4052e-08	LYZ,AOAH,CCR5,CYBB,F5,RNASE2,DOCK2,CX3CR1,ALOX5AP,CCL18,C3AR1,FPR1	1.11482e-05
141	31	105	3	REGULATION_OF_LYMPHOCYTE_ACTIVATION	0.00121081	PTPRC,EBI3,LST1	0.0212536
141	58	105	5	POSITIVE_REGULATION_OF_PROTEIN_METABOLIC_PROCESS	4.64076e-05	TLR8,CD80,TLR7,LTB,EBI3	0.00140939
141	54	105	5	LYMPHOCYTE_ACTIVATION	3.27302e-05	PTPRC,CLEC7A,EBI3,CRTAM,LST1	0.00140939
141	139	105	8	RESPONSE_TO_WOUNDING	4.86434e-06	LYZ,AOAH,CCR5,CYBB,F5,CX3CR1,ALOX5AP,C3AR1	0.000453404
141	192	105	7	G_PROTEIN_COUPLED_RECEPTOR_PROTEIN_SIGNALING_PATHWAY	0.000344611	CCR5,GPR183,RGS1,CX3CR1,C3AR1,GPR65,FPR1	0.00748168
141	10	105	3	INTERFERON_GAMMA_BIOSYNTHETIC_PROCESS	3.58765e-05	TLR8,TLR7,EBI3	0.00140939
141	112	105	5	REGULATION_OF_MULTICELLULAR_ORGANISMAL_PROCESS	0.00101561	TLR8,PTPRC,EBI3,CRTAM,LST1	0.0182147
141	12	105	3	INTERFERON_GAMMA_PRODUCTION	6.51219e-05	TLR8,TLR7,EBI3	0.00167892
141	136	105	5	REGULATION_OF_CELLULAR_PROTEIN_METABOLIC_PROCESS	0.00239572	TLR8,CD80,TLR7,LTB,EBI3	0.0359358
141	55	105	5	REGULATION_OF_IMMUNE_SYSTEM_PROCESS	3.58091e-05	TLR8,PTPRC,EBI3,CRTAM,LST1	0.00140939
141	27	105	4	REGULATION_OF_CYTOKINE_BIOSYNTHETIC_PROCESS	3.19453e-05	TLR8,TLR7,LTB,EBI3	0.00140939
141	37	105	5	CELLULAR_DEFENSE_RESPONSE	4.94623e-06	CCR5,NCF1,CX3CR1,LILRB2,MNDA	0.000453404
141	24	105	3	REGULATION_OF_IMMUNE_RESPONSE	0.000564444	TLR8,PTPRC,CRTAM	0.0113577
141	255	105	9	REGULATION_OF_CELL_PROLIFERATION	6.20052e-05	TNFRSF9,IL12RB1,IL1B,PTPRC,OSM,EBI3,TNFSF13B,CD33,LST1	0.00165014
142	43	123	5	RESPONSE_TO_VIRUS	2.27982e-05	CCL5,TLR8,CCL22,PTPRC,LILRB1	0.000752342
142	32	123	3	POSITIVE_REGULATION_OF_RESPONSE_TO_STIMULUS	0.00209245	SLA2,TLR8,PTPRC	0.047952
142	109	123	9	MULTI_ORGANISM_PROCESS	2.17716e-07	HLA-DPB1,CCL5,IDO1,TLR8,SCGB1A1,PRF1,CCL22,PTPRC,LILRB1	1.63287e-05
142	61	123	9	CELL_ACTIVATION	1.22114e-09	CD3D,CD2,SIRPG,CD3E,SLA2,SIT1,ZAP70,PTPRC,CD7	1.4392e-07
142	41	123	6	POSITIVE_REGULATION_OF_IMMUNE_SYSTEM_PROCESS	8.29564e-07	SIRPG,CD3E,SLA2,ZAP70,TLR8,PTPRC	5.26454e-05
142	22	123	3	LYMPHOCYTE_DIFFERENTIATION	0.000688635	CD3D,ZAP70,PTPRC	0.0177539
142	188	123	18	DEFENSE_RESPONSE	9.4369e-15	GNLY,HLA-G,ITK,CCL5,LYZ,SP140,CD48,CCR5,TLR8,AOAH,PTPRCAP,PRF1,CYBB,CCL22,CD84,PTPRC,LILRB2,ALOX5AP	2.59515e-12
142	103	123	7	BEHAVIOR	1.85477e-05	CCL25,CXCR3,CCL5,MC4R,CCR5,CCL22,RNASE2	0.00069554
142	22	123	3	POSITIVE_REGULATION_OF_IMMUNE_RESPONSE	0.000688635	SLA2,TLR8,PTPRC	0.0177539
142	74	123	6	LOCOMOTORY_BEHAVIOR	2.7563e-05	CCL25,CXCR3,CCL5,CCR5,CCL22,RNASE2	0.000874594
142	12	123	3	T_CELL_DIFFERENTIATION	0.000104298	CD3D,ZAP70,PTPRC	0.00307306
142	24	123	5	REGULATION_OF_T_CELL_ACTIVATION	1.13672e-06	SIRPG,CD3E,SIT1,ZAP70,PTPRC	6.69854e-05
142	52	123	7	POSITIVE_REGULATION_OF_MULTICELLULAR_ORGANISMAL_PROCESS	1.75375e-07	SIRPG,CD3E,SLA2,MC4R,ZAP70,TLR8,PTPRC	1.44684e-05
142	30	123	3	LEUKOCYTE_DIFFERENTIATION	0.00173281	CD3D,ZAP70,PTPRC	0.0408449
142	27	123	4	IMMUNE_EFFECTOR_PROCESS	5.93761e-05	CD74,SLA2,TLR8,PTPRC	0.00181427
142	58	123	9	LEUKOCYTE_ACTIVATION	7.65066e-10	CD3D,CD2,SIRPG,CD3E,SLA2,SIT1,ZAP70,PTPRC,CD7	1.05197e-07
142	20	123	4	ADAPTIVE_IMMUNE_RESPONSE_GO_0002460	1.71175e-05	CD74,SLA2,TLR8,PTPRC	0.000672475
142	93	123	7	INFLAMMATORY_RESPONSE	9.47291e-06	CCL5,LYZ,CCR5,AOAH,CYBB,CCL22,ALOX5AP	0.000459715
142	191	123	21	IMMUNE_RESPONSE	0	AIM2,CCL25,GZMA,CCL5,CTLA4,CD74,SLA2,CTSW,CIITA,IL2RG,ZAP70,PDCD1,CD96,CCR5,TLR8,FCGR2B,CCL22,FYB,PTPRC,LILRB2,CD7	0
142	96	123	5	RESPONSE_TO_BIOTIC_STIMULUS	0.00103332	CCL5,TLR8,CCL22,PTPRC,LILRB1	0.0250732
142	61	123	5	RESPONSE_TO_OTHER_ORGANISM	0.000125617	CCL5,TLR8,CCL22,PTPRC,LILRB1	0.00346523
142	18	123	4	POSITIVE_REGULATION_OF_T_CELL_ACTIVATION	1.09458e-05	SIRPG,CD3E,ZAP70,PTPRC	0.000501685
142	21	123	4	POSITIVE_REGULATION_OF_LYMPHOCYTE_ACTIVATION	2.10147e-05	SIRPG,CD3E,ZAP70,PTPRC	0.000722379
142	21	123	4	ADAPTIVE_IMMUNE_RESPONSE	2.10147e-05	CD74,SLA2,TLR8,PTPRC	0.000722379
142	273	123	26	IMMUNE_SYSTEM_PROCESS	0	AIM2,CD3D,CD2,CCL25,SIRPG,CD3E,GZMA,CCL5,CTLA4,CD74,SLA2,SIT1,CTSW,CIITA,IL2RG,ZAP70,PDCD1,CD96,CCR5,TLR8,FCGR2B,CCL22,FYB,PTPRC,LILRB2,CD7	0
142	38	123	9	T_CELL_ACTIVATION	1.33902e-11	CD3D,CD2,SIRPG,CD3E,SLA2,SIT1,ZAP70,PTPRC,CD7	2.76172e-09
142	230	123	10	RESPONSE_TO_EXTERNAL_STIMULUS	1.58411e-05	CCL25,CXCR3,CCL5,LYZ,CCR5,AOAH,CYBB,CCL22,ALOX5AP,RNASE2	0.000653445
142	31	123	6	REGULATION_OF_LYMPHOCYTE_ACTIVATION	1.45008e-07	SIRPG,CD3E,SLA2,SIT1,ZAP70,PTPRC	1.32924e-05
142	54	123	9	LYMPHOCYTE_ACTIVATION	3.92438e-10	CD3D,CD2,SIRPG,CD3E,SLA2,SIT1,ZAP70,PTPRC,CD7	6.47523e-08
142	139	123	7	RESPONSE_TO_WOUNDING	0.000126008	CCL5,LYZ,CCR5,AOAH,CYBB,CCL22,ALOX5AP	0.00346523
142	112	123	8	REGULATION_OF_MULTICELLULAR_ORGANISMAL_PROCESS	3.16899e-06	SIRPG,CD3E,SLA2,SIT1,MC4R,ZAP70,TLR8,PTPRC	0.000174294
142	55	123	7	REGULATION_OF_IMMUNE_SYSTEM_PROCESS	2.60789e-07	SIRPG,CD3E,SLA2,SIT1,ZAP70,TLR8,PTPRC	1.79292e-05
142	37	123	7	CELLULAR_DEFENSE_RESPONSE	1.49038e-08	GNLY,HLA-G,ITK,CCL5,CCR5,PRF1,LILRB2	1.53696e-06
142	24	123	3	REGULATION_OF_IMMUNE_RESPONSE	0.000894567	SLA2,TLR8,PTPRC	0.0223642
144	43	42	3	RESPONSE_TO_VIRUS	0.000216834	RSAD2,CCL8,IFI44	0.0447221
144	188	42	5	DEFENSE_RESPONSE	0.000152778	CXCL11,MX1,RSAD2,CXCL10,HLA-G	0.0447221
144	103	42	4	BEHAVIOR	0.000174876	CXCL11,CXCL10,CCL8,CCL7	0.0447221
144	74	42	4	LOCOMOTORY_BEHAVIOR	4.81933e-05	CXCL11,CXCL10,CCL8,CCL7	0.0397595
148	82	213	8	MUSCLE_DEVELOPMENT	1.76087e-05	ADAM12,COL5A3,ITGA11,CHRNA1,COL6A3,AEBP1,MYH11,TAGLN	0.00145272
148	81	213	13	SKELETAL_DEVELOPMENT	7.87004e-11	COL11A1,POSTN,COL10A1,COL1A2,FBN1,AEBP1,TLL1,TWIST2,INHBA,SPARC,MATN3,COMP,ADAMTS4	1.29856e-08
148	102	213	9	TISSUE_DEVELOPMENT	1.19381e-05	COL11A1,COL1A1,COL5A2,SNAI2,TWIST2,SPARC,FGF7,CTGF,CALML5	0.00118488
148	103	213	9	BEHAVIOR	1.29259e-05	SCG2,CCRL1,CXCL14,CCL11,CXCL12,PLAU,CCL21,FOSB,CCL19	0.00118488
148	74	213	8	LOCOMOTORY_BEHAVIOR	8.18607e-06	SCG2,CCRL1,CXCL14,CCL11,CXCL12,PLAU,CCL21,CCL19	0.000964786
148	230	213	15	RESPONSE_TO_EXTERNAL_STIMULUS	7.55595e-07	SCG2,CCRL1,CXCL14,CCL11,F2RL2,INHBA,FGF7,CXCL12,PLAU,TNFAIP6,SERPINE1,CCL21,CTGF,AOC3,CCL19	0.000103894
148	139	213	9	RESPONSE_TO_WOUNDING	0.000137427	SCG2,CCL11,F2RL2,FGF7,TNFAIP6,SERPINE1,CCL21,CTGF,AOC3	0.010307
150	188	19	4	DEFENSE_RESPONSE	7.27035e-05	S100A7,DMBT1,HP,S100A8	0.0326126
152	102	14	3	TISSUE_DEVELOPMENT	9.78692e-05	KLK5,KRT6A,KRT14	0.026914
152	60	14	3	ECTODERM_DEVELOPMENT	1.99508e-05	KLK5,KRT6A,KRT14	0.013504
154	61	70	8	CELL_ACTIVATION	2.97395e-10	CD79A,LAX1,CD3D,SIRPG,CD2,CD3E,SIT1,ZAP70	4.62639e-08
154	41	70	4	POSITIVE_REGULATION_OF_IMMUNE_SYSTEM_PROCESS	3.51422e-05	CD79A,SIRPG,CD3E,ZAP70	0.00205267
154	22	70	3	LYMPHOCYTE_DIFFERENTIATION	0.000130834	CD79A,CD3D,ZAP70	0.00490629
154	188	70	6	DEFENSE_RESPONSE	0.000211457	PLA2G2D,CCR2,CXCL9,CCL13,ITK,SP140	0.00646118
154	103	70	6	BEHAVIOR	7.23568e-06	CCR2,CXCL9,CXCL13,CCL13,CXCR3,CCL19	0.000542676
154	74	70	6	LOCOMOTORY_BEHAVIOR	1.03971e-06	CCR2,CXCL9,CXCL13,CCL13,CXCR3,CCL19	8.57763e-05
154	24	70	5	REGULATION_OF_T_CELL_ACTIVATION	6.72561e-08	LAX1,SIRPG,CD3E,SIT1,ZAP70	7.92661e-06
154	52	70	4	POSITIVE_REGULATION_OF_MULTICELLULAR_ORGANISMAL_PROCESS	9.04692e-05	CD79A,SIRPG,CD3E,ZAP70	0.00373185
154	30	70	3	LEUKOCYTE_DIFFERENTIATION	0.000336042	CD79A,CD3D,ZAP70	0.00990124
154	58	70	8	LEUKOCYTE_ACTIVATION	1.95675e-10	CD79A,LAX1,CD3D,SIRPG,CD2,CD3E,SIT1,ZAP70	4.03579e-08
154	93	70	4	INFLAMMATORY_RESPONSE	0.000848078	PLA2G2D,CCR2,CXCL9,CCL13	0.0233221
154	80	70	5	CELLULAR_CATION_HOMEOSTASIS	3.12292e-05	CCR2,CXCL13,CCL13,CXCR3,CCL19	0.00198185
154	251	70	7	RESPONSE_TO_CHEMICAL_STIMULUS	0.000141979	CCR2,CXCL9,CXCL13,CCL13,CXCR3,CCL19,DERL3	0.00509273
154	191	70	12	IMMUNE_RESPONSE	5.42244e-11	CD79A,LAX1,POU2AF1,CCR2,CXCL13,AIM2,CTLA4,CCL19,IL2RG,PDCD1,ZAP70,LTF	2.23676e-08
154	18	70	3	POSITIVE_REGULATION_OF_T_CELL_ACTIVATION	7.02367e-05	SIRPG,CD3E,ZAP70	0.00340854
154	165	70	5	HOMEOSTATIC_PROCESS	0.000924168	CCR2,CXCL13,CCL13,CXCR3,CCL19	0.0238262
154	112	70	5	CELLULAR_HOMEOSTASIS	0.000155734	CCR2,CXCL13,CCL13,CXCR3,CCL19	0.00535335
154	21	70	3	POSITIVE_REGULATION_OF_LYMPHOCYTE_ACTIVATION	0.000113363	SIRPG,CD3E,ZAP70	0.00445354
154	273	70	17	IMMUNE_SYSTEM_PROCESS	3.55271e-15	CD79A,LAX1,POU2AF1,CCR2,CXCL13,AIM2,CD3D,SIRPG,CD2,CD3E,CTLA4,CCL19,SIT1,IL2RG,PDCD1,ZAP70,LTF	2.93099e-12
154	38	70	7	T_CELL_ACTIVATION	3.36464e-10	LAX1,CD3D,SIRPG,CD2,CD3E,SIT1,ZAP70	4.62639e-08
154	230	70	7	RESPONSE_TO_EXTERNAL_STIMULUS	8.24062e-05	PLA2G2D,CCR2,CXCL9,CXCL13,CCL13,CXCR3,CCL19	0.00357816
154	117	70	5	CHEMICAL_HOMEOSTASIS	0.000191117	CCR2,CXCL13,CCL13,CXCR3,CCL19	0.0060643
154	97	70	5	ION_HOMEOSTASIS	7.8861e-05	CCR2,CXCL13,CCL13,CXCR3,CCL19	0.00357816
154	31	70	5	REGULATION_OF_LYMPHOCYTE_ACTIVATION	2.62301e-07	LAX1,SIRPG,CD3E,SIT1,ZAP70	2.40443e-05
154	54	70	8	LYMPHOCYTE_ACTIVATION	1.07754e-10	CD79A,LAX1,CD3D,SIRPG,CD2,CD3E,SIT1,ZAP70	2.96322e-08
154	83	70	5	CATION_HOMEOSTASIS	3.73212e-05	CCR2,CXCL13,CCL13,CXCR3,CCL19	0.00205267
154	24	70	3	HUMORAL_IMMUNE_RESPONSE	0.000170835	POU2AF1,PDCD1,LTF	0.00563756
154	112	70	6	REGULATION_OF_MULTICELLULAR_ORGANISMAL_PROCESS	1.17241e-05	CD79A,LAX1,SIRPG,CD3E,SIT1,ZAP70	0.000806032
154	55	70	6	REGULATION_OF_IMMUNE_SYSTEM_PROCESS	1.74129e-07	CD79A,LAX1,SIRPG,CD3E,SIT1,ZAP70	1.7957e-05
154	37	70	3	CELLULAR_DEFENSE_RESPONSE	0.000628615	CCR2,CXCL9,ITK	0.017883
160	191	44	8	IMMUNE_RESPONSE	5.92417e-08	GZMA,CCL25,CCL5,CTSW,SLA2,PDCD1,CD96,CD74	2.61268e-05
160	273	44	9	IMMUNE_SYSTEM_PROCESS	6.33378e-08	CD3E,GZMA,CCL25,CCL5,CTSW,SLA2,PDCD1,CD96,CD74	2.61268e-05
160	37	44	4	CELLULAR_DEFENSE_RESPONSE	3.59718e-06	CCL5,PRF1,HLA-G,GNLY	0.000989226
162	81	76	5	SKELETAL_DEVELOPMENT	4.93947e-05	COL2A1,SHOX2,TBX1,CASR,PTH1R	0.0101876
164	188	27	7	DEFENSE_RESPONSE	2.64027e-08	CCL20,S100A7,S100A9,S100A8,DEFB1,CXCL1,IL8	4.35645e-06
164	103	27	7	BEHAVIOR	3.9202e-10	CCL20,SAA1,CXCL5,DEFB1,CXCL1,PROK2,IL8	1.07806e-07
164	74	27	7	LOCOMOTORY_BEHAVIOR	3.68057e-11	CCL20,SAA1,CXCL5,DEFB1,CXCL1,PROK2,IL8	3.03647e-08
164	283	27	5	CELL_CELL_SIGNALING	0.000118133	CCL20,CD70,S100A9,CXCL5,LTB	0.00810474
164	93	27	5	INFLAMMATORY_RESPONSE	5.28043e-07	CCL20,S100A9,S100A8,CXCL1,IL8	7.26059e-05
164	251	27	8	RESPONSE_TO_CHEMICAL_STIMULUS	7.66708e-09	CCL20,S100A7,SAA1,CXCL5,DEFB1,CXCL1,PROK2,IL8	1.58134e-06
164	230	27	9	RESPONSE_TO_EXTERNAL_STIMULUS	1.19054e-10	CCL20,S100A9,S100A8,SAA1,CXCL5,DEFB1,CXCL1,PROK2,IL8	4.91098e-08
164	139	27	5	RESPONSE_TO_WOUNDING	3.86644e-06	CCL20,S100A9,S100A8,CXCL1,IL8	0.000455687
164	255	27	4	REGULATION_OF_CELL_PROLIFERATION	0.000960678	CXCL5,CXCL1,HOXC10,IL8	0.0442827

## Sheet: KEGG
Module_Number	# of gene in function	# of gene in module	# of common gene	Description	p-value	related_gene	adjusted_p-value
7	176	108	16	KEGG_CYTOKINE_CYTOKINE_RECEPTOR_INTERACTION	8.92619e-14	CXCL9,CXCL13,CCR2,IL21R,CXCR3,CXCR6,CXCL10,CCL5,CXCL11,IL12RB1,CD27,CCR5,IL2RG,IL2RB,CCL8,CSF2RB	1.66027e-12
7	158	108	12	KEGG_CHEMOKINE_SIGNALING_PATHWAY	1.08703e-09	CXCL9,CXCL13,CCR2,ITK,CXCR3,CXCR6,CXCL10,CCL5,CXCL11,CCR5,DOCK2,CCL8	1.34792e-08
7	114	108	16	KEGG_CELL_ADHESION_MOLECULES_CAMS	0	HLA-DQA1,CD2,HLA-DQA2,CD8A,HLA-DPA1,PDCD1LG2,HLA-DOA,HLA-DQB1,ITGAL,PDCD1,HLA-DMA,HLA-DPB1,HLA-DRB5,HLA-DRA,HLA-DRB1,PTPRC	0
7	56	108	12	KEGG_ANTIGEN_PROCESSING_AND_PRESENTATION	3.33067e-15	HLA-DQA1,HLA-DQA2,CD8A,HLA-DPA1,HLA-DOA,HLA-DQB1,HLA-DMA,HLA-DPB1,HLA-DRB5,HLA-DRA,HLA-DRB1,CD74	7.74381e-14
7	86	108	5	KEGG_TOLL_LIKE_RECEPTOR_SIGNALING_PATHWAY	0.000345504	CXCL9,CXCL10,CCL5,CXCL11,TLR8	0.00357021
7	41	108	3	KEGG_CYTOSOLIC_DNA_SENSING_PATHWAY	0.00296002	CXCL10,CCL5,ZBP1	0.0275281
7	105	108	5	KEGG_JAK_STAT_SIGNALING_PATHWAY	0.000862209	IL21R,IL12RB1,IL2RG,IL2RB,CSF2RB	0.00844057
7	63	108	9	KEGG_HEMATOPOIETIC_CELL_LINEAGE	5.12623e-10	CD38,CD3D,CD2,CD3E,CD8A,CD5,HLA-DRB5,HLA-DRA,HLA-DRB1	6.81056e-09
7	93	108	6	KEGG_NATURAL_KILLER_CELL_MEDIATED_CYTOTOXICITY	4.85319e-05	ITGAL,CD247,ZAP70,CD48,GZMB,PRF1	0.000530996
7	98	108	8	KEGG_T_CELL_RECEPTOR_SIGNALING_PATHWAY	4.25509e-07	ITK,CD3D,CD3E,CD8A,PDCD1,CD247,PTPRC,ZAP70	4.94655e-06
7	100	108	4	KEGG_LEUKOCYTE_TRANSENDOTHELIAL_MIGRATION	0.00538789	ITK,ITGAL,RHOH,CYBB	0.0477213
7	35	108	11	KEGG_INTESTINAL_IMMUNE_NETWORK_FOR_IGA_PRODUCTION	4.44089e-16	PIGR,HLA-DQA1,HLA-DQA2,HLA-DPA1,HLA-DOA,HLA-DQB1,HLA-DMA,HLA-DPB1,HLA-DRB5,HLA-DRA,HLA-DRB1	1.18001e-14
7	33	108	12	KEGG_TYPE_I_DIABETES_MELLITUS	0	HLA-DQA1,HLA-DQA2,HLA-DPA1,HLA-DOA,HLA-DQB1,HLA-DMA,HLA-DPB1,HLA-DRB5,HLA-DRA,HLA-DRB1,GZMB,PRF1	0
7	65	108	11	KEGG_LEISHMANIA_INFECTION	7.9714e-13	HLA-DQA1,HLA-DQA2,HLA-DPA1,HLA-DOA,HLA-DQB1,HLA-DMA,HLA-DPB1,HLA-DRB5,HLA-DRA,HLA-DRB1,FCGR2C	1.34789e-11
7	18	108	10	KEGG_ASTHMA	0	HLA-DQA1,HLA-DQA2,HLA-DPA1,HLA-DOA,HLA-DQB1,HLA-DMA,HLA-DPB1,HLA-DRB5,HLA-DRA,HLA-DRB1	0
7	29	108	12	KEGG_AUTOIMMUNE_THYROID_DISEASE	0	HLA-DQA1,HLA-DQA2,HLA-DPA1,HLA-DOA,HLA-DQB1,HLA-DMA,HLA-DPB1,HLA-DRB5,HLA-DRA,HLA-DRB1,GZMB,PRF1	0
7	77	108	11	KEGG_SYSTEMIC_LUPUS_ERYTHEMATOSUS	5.54956e-12	HLA-DQA1,HLA-DQA2,HLA-DPA1,HLA-DOA,HLA-DQB1,HLA-DMA,HLA-DPB1,HLA-DRB5,HLA-DRA,HLA-DRB1,FCGR2C	8.60182e-11
7	28	108	12	KEGG_ALLOGRAFT_REJECTION	0	HLA-DQA1,HLA-DQA2,HLA-DPA1,HLA-DOA,HLA-DQB1,HLA-DMA,HLA-DPB1,HLA-DRB5,HLA-DRA,HLA-DRB1,GZMB,PRF1	0
7	28	108	12	KEGG_GRAFT_VERSUS_HOST_DISEASE	0	HLA-DQA1,HLA-DQA2,HLA-DPA1,HLA-DOA,HLA-DQB1,HLA-DMA,HLA-DPB1,HLA-DRB5,HLA-DRA,HLA-DRB1,GZMB,PRF1	0
7	27	108	8	KEGG_PRIMARY_IMMUNODEFICIENCY	9.0592e-12	CD79A,CD3D,CD3E,CD8A,IL2RG,PTPRC,ZAP70,BTK	1.29616e-10
7	59	108	12	KEGG_VIRAL_MYOCARDITIS	6.55032e-15	HLA-DQA1,HLA-DQA2,HLA-DPA1,HLA-DOA,HLA-DQB1,ITGAL,HLA-DMA,HLA-DPB1,HLA-DRB5,HLA-DRA,HLA-DRB1,PRF1	1.35373e-13
13	176	35	6	KEGG_CYTOKINE_CYTOKINE_RECEPTOR_INTERACTION	2.5468e-06	CXCL9,CCR2,CXCL13,IL21R,CXCR3,CD27	0.000473704
13	158	35	5	KEGG_CHEMOKINE_SIGNALING_PATHWAY	2.72291e-05	CXCL9,CCR2,CXCL13,CXCR3,ITK	0.0018881
13	63	35	3	KEGG_HEMATOPOIETIC_CELL_LINEAGE	0.000390879	CD38,CD3D,CD8A	0.0145407
13	98	35	4	KEGG_T_CELL_RECEPTOR_SIGNALING_PATHWAY	6.98449e-05	ITK,CD3D,CD8A,PDCD1	0.00324779
13	27	35	3	KEGG_PRIMARY_IMMUNODEFICIENCY	3.04533e-05	CD79A,CD3D,CD8A	0.0018881
14	176	67	9	KEGG_CYTOKINE_CYTOKINE_RECEPTOR_INTERACTION	6.6522e-08	CXCL11,CXCL10,CCL5,CXCR6,CCR5,CCL8,IL12RB1,IL2RG,IL2RB	1.03109e-06
14	158	67	6	KEGG_CHEMOKINE_SIGNALING_PATHWAY	6.37323e-05	CXCL11,CXCL10,CCL5,CXCR6,CCR5,CCL8	0.000740888
14	114	67	15	KEGG_CELL_ADHESION_MOLECULES_CAMS	0	HLA-DQA2,HLA-DOA,HLA-DQA1,HLA-DPA1,HLA-DMA,CD2,HLA-DRB5,HLA-DPB1,HLA-DRB1,HLA-G,HLA-DRA,PDCD1LG2,HLA-DMB,HLA-DQB1,ITGAL	0
14	56	67	14	KEGG_ANTIGEN_PROCESSING_AND_PRESENTATION	0	HLA-DQA2,HLA-DOA,HLA-DQA1,HLA-DPA1,HLA-DMA,HLA-DRB5,HLA-DPB1,HLA-DRB1,HLA-G,CD74,HLA-DRA,HLA-DMB,HLA-DQB1,CIITA	0
14	86	67	4	KEGG_TOLL_LIKE_RECEPTOR_SIGNALING_PATHWAY	0.000534859	CXCL11,CXCL10,CCL5,TLR8	0.00552688
14	41	67	4	KEGG_CYTOSOLIC_DNA_SENSING_PATHWAY	2.95472e-05	CXCL10,AIM2,CCL5,ZBP1	0.000392556
14	63	67	6	KEGG_HEMATOPOIETIC_CELL_LINEAGE	3.04774e-07	CD1E,CD2,HLA-DRB5,CD3E,HLA-DRB1,HLA-DRA	4.36062e-06
14	93	67	5	KEGG_NATURAL_KILLER_CELL_MEDIATED_CYTOTOXICITY	5.22049e-05	HLA-G,KLRK1,GZMB,ITGAL,CD48	0.00064734
14	35	67	11	KEGG_INTESTINAL_IMMUNE_NETWORK_FOR_IGA_PRODUCTION	0	HLA-DQA2,HLA-DOA,HLA-DQA1,HLA-DPA1,HLA-DMA,HLA-DRB5,HLA-DPB1,HLA-DRB1,HLA-DRA,HLA-DMB,HLA-DQB1	0
14	33	67	13	KEGG_TYPE_I_DIABETES_MELLITUS	0	HLA-DQA2,HLA-DOA,HLA-DQA1,HLA-DPA1,HLA-DMA,HLA-DRB5,HLA-DPB1,HLA-DRB1,HLA-G,HLA-DRA,GZMB,HLA-DMB,HLA-DQB1	0
14	65	67	11	KEGG_LEISHMANIA_INFECTION	3.33067e-15	HLA-DQA2,HLA-DOA,HLA-DQA1,HLA-DPA1,HLA-DMA,HLA-DRB5,HLA-DPB1,HLA-DRB1,HLA-DRA,HLA-DMB,HLA-DQB1	6.19504e-14
14	18	67	11	KEGG_ASTHMA	0	HLA-DQA2,HLA-DOA,HLA-DQA1,HLA-DPA1,HLA-DMA,HLA-DRB5,HLA-DPB1,HLA-DRB1,HLA-DRA,HLA-DMB,HLA-DQB1	0
14	29	67	13	KEGG_AUTOIMMUNE_THYROID_DISEASE	0	HLA-DQA2,HLA-DOA,HLA-DQA1,HLA-DPA1,HLA-DMA,HLA-DRB5,HLA-DPB1,HLA-DRB1,HLA-G,HLA-DRA,GZMB,HLA-DMB,HLA-DQB1	0
14	77	67	11	KEGG_SYSTEMIC_LUPUS_ERYTHEMATOSUS	2.43139e-14	HLA-DQA2,HLA-DOA,HLA-DQA1,HLA-DPA1,HLA-DMA,HLA-DRB5,HLA-DPB1,HLA-DRB1,HLA-DRA,HLA-DMB,HLA-DQB1	4.11126e-13
14	28	67	13	KEGG_ALLOGRAFT_REJECTION	0	HLA-DQA2,HLA-DOA,HLA-DQA1,HLA-DPA1,HLA-DMA,HLA-DRB5,HLA-DPB1,HLA-DRB1,HLA-G,HLA-DRA,GZMB,HLA-DMB,HLA-DQB1	0
14	28	67	13	KEGG_GRAFT_VERSUS_HOST_DISEASE	0	HLA-DQA2,HLA-DOA,HLA-DQA1,HLA-DPA1,HLA-DMA,HLA-DRB5,HLA-DPB1,HLA-DRB1,HLA-G,HLA-DRA,GZMB,HLA-DMB,HLA-DQB1	0
14	27	67	3	KEGG_PRIMARY_IMMUNODEFICIENCY	0.000214705	CD3E,IL2RG,CIITA	0.00234912
14	59	67	13	KEGG_VIRAL_MYOCARDITIS	0	HLA-DQA2,HLA-DOA,HLA-DQA1,HLA-DPA1,HLA-DMA,HLA-DRB5,HLA-DPB1,HLA-DRB1,HLA-G,HLA-DRA,HLA-DMB,HLA-DQB1,ITGAL	0
19	176	62	6	KEGG_CYTOKINE_CYTOKINE_RECEPTOR_INTERACTION	7.47017e-05	IL21R,CXCR6,LTB,CCL5,CCR5,IL12RB1	0.000992465
19	158	62	4	KEGG_CHEMOKINE_SIGNALING_PATHWAY	0.00377174	ITK,CXCR6,CCL5,CCR5	0.0438465
19	114	62	14	KEGG_CELL_ADHESION_MOLECULES_CAMS	0	HLA-DOA,HLA-DQA2,HLA-DQA1,HLA-DPA1,CD2,CD8A,HLA-DPB1,HLA-DMA,HLA-DRB5,HLA-DRB1,HLA-DQB1,HLA-DRA,PDCD1LG2,ITGAL	0
19	56	62	12	KEGG_ANTIGEN_PROCESSING_AND_PRESENTATION	0	HLA-DOA,HLA-DQA2,HLA-DQA1,HLA-DPA1,CD8A,HLA-DPB1,HLA-DMA,HLA-DRB5,HLA-DRB1,HLA-DQB1,HLA-DRA,CD74	0
19	63	62	11	KEGG_HEMATOPOIETIC_CELL_LINEAGE	8.88178e-16	CD1E,CD1A,CD2,CD8A,CD3D,CD1C,HLA-DRB5,HLA-DRB1,HLA-DRA,CD3G,CD3E	1.65201e-14
19	98	62	5	KEGG_T_CELL_RECEPTOR_SIGNALING_PATHWAY	4.60914e-05	ITK,CD8A,CD3D,CD3G,CD3E	0.000659462
19	35	62	10	KEGG_INTESTINAL_IMMUNE_NETWORK_FOR_IGA_PRODUCTION	1.11022e-16	HLA-DOA,HLA-DQA2,HLA-DQA1,HLA-DPA1,HLA-DPB1,HLA-DMA,HLA-DRB5,HLA-DRB1,HLA-DQB1,HLA-DRA	2.58127e-15
19	33	62	10	KEGG_TYPE_I_DIABETES_MELLITUS	0	HLA-DOA,HLA-DQA2,HLA-DQA1,HLA-DPA1,HLA-DPB1,HLA-DMA,HLA-DRB5,HLA-DRB1,HLA-DQB1,HLA-DRA	0
19	65	62	10	KEGG_LEISHMANIA_INFECTION	8.01581e-14	HLA-DOA,HLA-DQA2,HLA-DQA1,HLA-DPA1,HLA-DPB1,HLA-DMA,HLA-DRB5,HLA-DRB1,HLA-DQB1,HLA-DRA	1.3554e-12
19	18	62	11	KEGG_ASTHMA	0	HLA-DOA,HLA-DQA2,HLA-DQA1,HLA-DPA1,HLA-DPB1,HLA-DMA,HLA-DRB5,HLA-DRB1,HLA-DQB1,HLA-DRA,FCER1A	0
19	29	62	10	KEGG_AUTOIMMUNE_THYROID_DISEASE	0	HLA-DOA,HLA-DQA2,HLA-DQA1,HLA-DPA1,HLA-DPB1,HLA-DMA,HLA-DRB5,HLA-DRB1,HLA-DQB1,HLA-DRA	0
19	77	62	10	KEGG_SYSTEMIC_LUPUS_ERYTHEMATOSUS	4.73177e-13	HLA-DOA,HLA-DQA2,HLA-DQA1,HLA-DPA1,HLA-DPB1,HLA-DMA,HLA-DRB5,HLA-DRB1,HLA-DQB1,HLA-DRA	7.33424e-12
19	28	62	10	KEGG_ALLOGRAFT_REJECTION	0	HLA-DOA,HLA-DQA2,HLA-DQA1,HLA-DPA1,HLA-DPB1,HLA-DMA,HLA-DRB5,HLA-DRB1,HLA-DQB1,HLA-DRA	0
19	28	62	10	KEGG_GRAFT_VERSUS_HOST_DISEASE	0	HLA-DOA,HLA-DQA2,HLA-DQA1,HLA-DPA1,HLA-DPB1,HLA-DMA,HLA-DRB5,HLA-DRB1,HLA-DQB1,HLA-DRA	0
19	27	62	3	KEGG_PRIMARY_IMMUNODEFICIENCY	0.000170499	CD8A,CD3D,CD3E	0.00211419
19	59	62	11	KEGG_VIRAL_MYOCARDITIS	4.44089e-16	HLA-DOA,HLA-DQA2,HLA-DQA1,HLA-DPA1,HLA-DPB1,HLA-DMA,HLA-DRB5,HLA-DRB1,HLA-DQB1,HLA-DRA,ITGAL	9.17784e-15
33	24	72	3	KEGG_ETHER_LIPID_METABOLISM	0.000185746	PLA2G2A,ENPP6,PLA2G5	0.0172744
33	32	72	3	KEGG_ABC_TRANSPORTERS	0.000443124	ABCA8,ABCA6,ABCA9	0.0274737
33	176	72	7	KEGG_CYTOKINE_CYTOKINE_RECEPTOR_INTERACTION	1.80045e-05	CCL14,CCL21,AMHR2,PDGFRA,NGFR,HGF,CCL18	0.00334884
55	176	33	5	KEGG_CYTOKINE_CYTOKINE_RECEPTOR_INTERACTION	3.39973e-05	TNFRSF18,CXCL1,CXCL5,CXCL6,IL8	0.0063235
55	158	33	4	KEGG_CHEMOKINE_SIGNALING_PATHWAY	0.000348355	CXCL1,CXCL5,CXCL6,IL8	0.032397
70	77	21	3	KEGG_SYSTEMIC_LUPUS_ERYTHEMATOSUS	0.00015056	FCGR3B,FCGR2B,FCGR2C	0.0280042
71	114	27	8	KEGG_CELL_ADHESION_MOLECULES_CAMS	1.40692e-11	HLA-DQA2,HLA-DQA1,HLA-DQB1,HLA-DPA1,HLA-DRB5,HLA-DPB1,HLA-DRA,HLA-DRB1	2.37897e-10
71	56	27	8	KEGG_ANTIGEN_PROCESSING_AND_PRESENTATION	3.86358e-14	HLA-DQA2,HLA-DQA1,HLA-DQB1,HLA-DPA1,HLA-DRB5,HLA-DPB1,HLA-DRA,HLA-DRB1	1.02661e-12
71	63	27	6	KEGG_HEMATOPOIETIC_CELL_LINEAGE	1.02675e-09	CD1E,CD1A,CD1C,HLA-DRB5,HLA-DRA,HLA-DRB1	1.59146e-08
71	35	27	8	KEGG_INTESTINAL_IMMUNE_NETWORK_FOR_IGA_PRODUCTION	6.66134e-16	HLA-DQA2,HLA-DQA1,HLA-DQB1,HLA-DPA1,HLA-DRB5,HLA-DPB1,HLA-DRA,HLA-DRB1	2.06501e-14
71	33	27	8	KEGG_TYPE_I_DIABETES_MELLITUS	4.44089e-16	HLA-DQA2,HLA-DQA1,HLA-DQB1,HLA-DPA1,HLA-DRB5,HLA-DPB1,HLA-DRA,HLA-DRB1	1.65201e-14
71	65	27	8	KEGG_LEISHMANIA_INFECTION	1.36224e-13	HLA-DQA2,HLA-DQA1,HLA-DQB1,HLA-DPA1,HLA-DRB5,HLA-DPB1,HLA-DRA,HLA-DRB1	2.8153e-12
71	18	27	9	KEGG_ASTHMA	0	HLA-DQA2,HLA-DQA1,HLA-DQB1,HLA-DPA1,HLA-DRB5,FCER1A,HLA-DPB1,HLA-DRA,HLA-DRB1	0
71	29	27	8	KEGG_AUTOIMMUNE_THYROID_DISEASE	1.11022e-16	HLA-DQA2,HLA-DQA1,HLA-DQB1,HLA-DPA1,HLA-DRB5,HLA-DPB1,HLA-DRA,HLA-DRB1	5.16254e-15
71	77	27	8	KEGG_SYSTEMIC_LUPUS_ERYTHEMATOSUS	5.60441e-13	HLA-DQA2,HLA-DQA1,HLA-DQB1,HLA-DPA1,HLA-DRB5,HLA-DPB1,HLA-DRA,HLA-DRB1	1.04242e-11
71	28	27	8	KEGG_ALLOGRAFT_REJECTION	1.11022e-16	HLA-DQA2,HLA-DQA1,HLA-DQB1,HLA-DPA1,HLA-DRB5,HLA-DPB1,HLA-DRA,HLA-DRB1	5.16254e-15
71	28	27	8	KEGG_GRAFT_VERSUS_HOST_DISEASE	1.11022e-16	HLA-DQA2,HLA-DQA1,HLA-DQB1,HLA-DPA1,HLA-DRB5,HLA-DPB1,HLA-DRA,HLA-DRB1	5.16254e-15
71	59	27	8	KEGG_VIRAL_MYOCARDITIS	6.01741e-14	HLA-DQA2,HLA-DQA1,HLA-DQB1,HLA-DPA1,HLA-DRB5,HLA-DPB1,HLA-DRA,HLA-DRB1	1.39905e-12
76	124	11	3	KEGG_NEUROACTIVE_LIGAND_RECEPTOR_INTERACTION	8.06021e-05	GABRB2,MC4R,CCKBR	0.014992
88	176	32	5	KEGG_CYTOKINE_CYTOKINE_RECEPTOR_INTERACTION	2.91146e-05	CCR5,IL12RB1,IL2RB,CSF3R,CSF2RB	0.00541531
88	105	32	4	KEGG_JAK_STAT_SIGNALING_PATHWAY	6.37607e-05	IL12RB1,IL2RB,CSF3R,CSF2RB	0.00592975
91	46	36	3	KEGG_COMPLEMENT_AND_COAGULATION_CASCADES	0.000167027	C1QB,C1QC,C1QA	0.0103557
91	63	36	3	KEGG_HEMATOPOIETIC_CELL_LINEAGE	0.000425171	CD1E,CD1A,CD1C	0.0197704
91	28	36	3	KEGG_PRION_DISEASES	3.7105e-05	C1QB,C1QC,C1QA	0.00345077
91	77	36	6	KEGG_SYSTEMIC_LUPUS_ERYTHEMATOSUS	2.2378e-08	FCGR2B,FCGR2C,FCGR3B,C1QB,C1QC,C1QA	4.16231e-06
99	176	19	6	KEGG_CYTOKINE_CYTOKINE_RECEPTOR_INTERACTION	4.95581e-08	CCL20,CD70,TNFRSF6B,CXCL1,CXCL5,LTB	9.2178e-06
101	176	187	20	KEGG_CYTOKINE_CYTOKINE_RECEPTOR_INTERACTION	3.78586e-14	CXCL9,CCL13,IL21R,CXCL13,IL7R,CXCR6,CCL5,CXCR3,CCR5,IL2RG,TNFRSF9,IL12RB1,IL2RB,CSF2RB,CSF1R,CCL22,IL2RA,IL10RA,TNFSF13B,CCL4L2	3.52085e-12
101	158	187	13	KEGG_CHEMOKINE_SIGNALING_PATHWAY	6.67705e-08	CXCL9,CCL13,CXCL13,ITK,CXCR6,CCL5,CXCR3,CCR5,DOCK2,CCL22,NCF1,PIK3CG,CCL4L2	1.55241e-06
101	124	187	6	KEGG_NEUROACTIVE_LIGAND_RECEPTOR_INTERACTION	0.00408127	P2RY10,GZMA,P2RY13,FPR3,C3AR1,FPR1	0.0345053
101	114	187	13	KEGG_CELL_ADHESION_MOLECULES_CAMS	1.24603e-09	ICOS,CD2,CTLA4,CD8A,ITGAL,PDCD1LG2,PTPRC,PDCD1,SIGLEC1,ITGAM,CD80,CD86,ITGB2	4.63524e-08
101	46	187	4	KEGG_COMPLEMENT_AND_COAGULATION_CASCADES	0.00232148	C1QB,C1QC,C1QA,C3AR1	0.0205617
101	86	187	7	KEGG_TOLL_LIKE_RECEPTOR_SIGNALING_PATHWAY	8.41409e-05	CXCL9,TLR8,CCL5,TLR7,CD80,CD86,PIK3CG	0.00104335
101	105	187	10	KEGG_JAK_STAT_SIGNALING_PATHWAY	5.9146e-07	IL21R,IL7R,IL2RG,IL12RB1,IL2RB,CSF2RB,IL2RA,STAT4,IL10RA,PIK3CG	1.22235e-05
101	63	187	16	KEGG_HEMATOPOIETIC_CELL_LINEAGE	0	CD1E,CD1A,IL7R,CD1C,CD3D,CD2,CD8A,CD3G,CD3E,CD5,CSF1R,ITGAM,IL2RA,CD33,FCGR1A,CD7	0
101	93	187	13	KEGG_NATURAL_KILLER_CELL_MEDIATED_CYTOTOXICITY	9.31948e-11	KLRK1,SH2D1A,ITGAL,FCGR3B,ZAP70,CD247,CD48,GZMB,PRF1,KLRD1,FCGR3A,PIK3CG,ITGB2	4.33356e-09
101	98	187	12	KEGG_T_CELL_RECEPTOR_SIGNALING_PATHWAY	2.40436e-09	ITK,ICOS,CD3D,CTLA4,CD8A,CD3G,CD3E,ZAP70,CD247,PTPRC,PDCD1,PIK3CG	7.45353e-08
101	93	187	8	KEGG_FC_GAMMA_R_MEDIATED_PHAGOCYTOSIS	1.73896e-05	FCGR2C,FCGR2B,PTPRC,DOCK2,NCF1,FCGR3A,FCGR1A,PIK3CG	0.000269539
101	100	187	9	KEGG_LEUKOCYTE_TRANSENDOTHELIAL_MIGRATION	3.52899e-06	ITK,MMP9,ITGAL,CYBB,RHOH,ITGAM,NCF1,PIK3CG,ITGB2	6.56392e-05
101	35	187	4	KEGG_INTESTINAL_IMMUNE_NETWORK_FOR_IGA_PRODUCTION	0.000826428	ICOS,CD80,TNFSF13B,CD86	0.00768578
101	33	187	4	KEGG_TYPE_I_DIABETES_MELLITUS	0.000658211	GZMB,PRF1,CD80,CD86	0.00680151
101	28	187	4	KEGG_PRION_DISEASES	0.000345336	CCL5,C1QB,C1QC,C1QA	0.00377838
101	65	187	7	KEGG_LEISHMANIA_INFECTION	1.35113e-05	FCGR2C,FCGR3B,ITGAM,NCF1,FCGR3A,FCGR1A,ITGB2	0.000228464
101	29	187	5	KEGG_AUTOIMMUNE_THYROID_DISEASE	2.36431e-05	CTLA4,GZMB,PRF1,CD80,CD86	0.000314116
101	77	187	10	KEGG_SYSTEMIC_LUPUS_ERYTHEMATOSUS	3.01767e-08	FCGR2C,FCGR3B,FCGR2B,C1QB,C1QC,C1QA,CD80,CD86,FCGR3A,FCGR1A	8.01837e-07
101	28	187	4	KEGG_ALLOGRAFT_REJECTION	0.000345336	GZMB,PRF1,CD80,CD86	0.00377838
101	28	187	5	KEGG_GRAFT_VERSUS_HOST_DISEASE	1.97607e-05	GZMB,PRF1,CD80,KLRD1,CD86	0.00028273
101	27	187	9	KEGG_PRIMARY_IMMUNODEFICIENCY	1.8646e-11	IL7R,ICOS,CD3D,CD8A,CD3E,IL2RG,ZAP70,PTPRC,BTK	1.15605e-09
101	59	187	5	KEGG_VIRAL_MYOCARDITIS	0.000742295	ITGAL,PRF1,CD80,CD86,ITGB2	0.00726668
104	114	17	11	KEGG_CELL_ADHESION_MOLECULES_CAMS	0	HLA-DQA2,HLA-DQA1,HLA-DOA,HLA-DQB1,HLA-DPA1,HLA-DPB1,HLA-DRA,HLA-DRB5,HLA-DMA,HLA-DRB1,HLA-DMB	0
104	56	17	12	KEGG_ANTIGEN_PROCESSING_AND_PRESENTATION	0	HLA-DQA2,HLA-DQA1,HLA-DOA,HLA-DQB1,HLA-DPA1,HLA-DPB1,HLA-DRA,HLA-DRB5,HLA-DMA,HLA-DRB1,HLA-DMB,CD74	0
104	63	17	3	KEGG_HEMATOPOIETIC_CELL_LINEAGE	4.28041e-05	HLA-DRA,HLA-DRB5,HLA-DRB1	0.000663464
104	35	17	12	KEGG_INTESTINAL_IMMUNE_NETWORK_FOR_IGA_PRODUCTION	0	HLA-DQA2,HLA-DQA1,HLA-DOA,HLA-DQB1,HLA-DPA1,CCL25,HLA-DPB1,HLA-DRA,HLA-DRB5,HLA-DMA,HLA-DRB1,HLA-DMB	0
104	33	17	11	KEGG_TYPE_I_DIABETES_MELLITUS	0	HLA-DQA2,HLA-DQA1,HLA-DOA,HLA-DQB1,HLA-DPA1,HLA-DPB1,HLA-DRA,HLA-DRB5,HLA-DMA,HLA-DRB1,HLA-DMB	0
104	65	17	11	KEGG_LEISHMANIA_INFECTION	0	HLA-DQA2,HLA-DQA1,HLA-DOA,HLA-DQB1,HLA-DPA1,HLA-DPB1,HLA-DRA,HLA-DRB5,HLA-DMA,HLA-DRB1,HLA-DMB	0
104	18	17	11	KEGG_ASTHMA	0	HLA-DQA2,HLA-DQA1,HLA-DOA,HLA-DQB1,HLA-DPA1,HLA-DPB1,HLA-DRA,HLA-DRB5,HLA-DMA,HLA-DRB1,HLA-DMB	0
104	29	17	11	KEGG_AUTOIMMUNE_THYROID_DISEASE	0	HLA-DQA2,HLA-DQA1,HLA-DOA,HLA-DQB1,HLA-DPA1,HLA-DPB1,HLA-DRA,HLA-DRB5,HLA-DMA,HLA-DRB1,HLA-DMB	0
104	77	17	11	KEGG_SYSTEMIC_LUPUS_ERYTHEMATOSUS	0	HLA-DQA2,HLA-DQA1,HLA-DOA,HLA-DQB1,HLA-DPA1,HLA-DPB1,HLA-DRA,HLA-DRB5,HLA-DMA,HLA-DRB1,HLA-DMB	0
104	28	17	11	KEGG_ALLOGRAFT_REJECTION	0	HLA-DQA2,HLA-DQA1,HLA-DOA,HLA-DQB1,HLA-DPA1,HLA-DPB1,HLA-DRA,HLA-DRB5,HLA-DMA,HLA-DRB1,HLA-DMB	0
104	28	17	11	KEGG_GRAFT_VERSUS_HOST_DISEASE	0	HLA-DQA2,HLA-DQA1,HLA-DOA,HLA-DQB1,HLA-DPA1,HLA-DPB1,HLA-DRA,HLA-DRB5,HLA-DMA,HLA-DRB1,HLA-DMB	0
104	59	17	11	KEGG_VIRAL_MYOCARDITIS	0	HLA-DQA2,HLA-DQA1,HLA-DOA,HLA-DQB1,HLA-DPA1,HLA-DPB1,HLA-DRA,HLA-DRB5,HLA-DMA,HLA-DRB1,HLA-DMB	0
117	31	40	3	KEGG_TYROSINE_METABOLISM	6.97283e-05	ADH1B,AOC3,ALDH1A3	0.00648473
117	55	40	4	KEGG_PPAR_SIGNALING_PATHWAY	1.21742e-05	ADIPOQ,FABP4,PLIN1,CD36	0.0022644
134	182	49	9	KEGG_FOCAL_ADHESION	5.11952e-09	COL6A6,COL5A3,IBSP,COL1A2,COL6A3,COL3A1,COL1A1,COL5A2,COL6A1	4.76115e-07
134	73	49	9	KEGG_ECM_RECEPTOR_INTERACTION	1.30096e-12	COL6A6,COL5A3,IBSP,COL1A2,COL6A3,COL3A1,COL1A1,COL5A2,COL6A1	2.41978e-10
137	182	91	11	KEGG_FOCAL_ADHESION	9.83642e-09	COL6A6,COL11A1,COL3A1,COL1A1,COL5A1,COL5A3,ITGA11,COL5A2,COL1A2,IBSP,COL6A3	9.14787e-07
137	73	91	11	KEGG_ECM_RECEPTOR_INTERACTION	4.42091e-13	COL6A6,COL11A1,COL3A1,COL1A1,COL5A1,COL5A3,ITGA11,COL5A2,COL1A2,IBSP,COL6A3	8.22289e-11
140	231	32	5	KEGG_MAPK_SIGNALING_PATHWAY	0.000106046	NR4A1,FOS,DUSP1,DUSP5,TNF	0.00986227
140	176	32	6	KEGG_CYTOKINE_CYTOKINE_RECEPTOR_INTERACTION	1.4629e-06	CXCL2,IL6,CCL3L1,CXCL3,OSM,TNF	0.0002721
140	86	32	3	KEGG_TOLL_LIKE_RECEPTOR_SIGNALING_PATHWAY	0.000745508	FOS,IL6,TNF	0.0346661
140	58	32	3	KEGG_NOD_LIKE_RECEPTOR_SIGNALING_PATHWAY	0.000233837	CXCL2,IL6,TNF	0.0144979
141	176	105	15	KEGG_CYTOKINE_CYTOKINE_RECEPTOR_INTERACTION	9.47353e-13	IL21R,IL7R,CCR5,CSF2RB,TNFRSF9,IL12RB1,IL1B,CSF1R,CX3CR1,CCL18,OSM,LTB,TNFSF13B,CSF3R,IL2RA	1.76208e-10
141	114	105	6	KEGG_CELL_ADHESION_MOLECULES_CAMS	0.000129087	PDCD1LG2,ITGAL,SIGLEC1,CD80,PTPRC,ITGAM	0.00266781
141	46	105	5	KEGG_COMPLEMENT_AND_COAGULATION_CASCADES	1.48142e-05	F5,C1QB,C3AR1,C1QC,C1QA	0.00045924
141	86	105	4	KEGG_TOLL_LIKE_RECEPTOR_SIGNALING_PATHWAY	0.00284032	TLR8,IL1B,CD80,TLR7	0.044025
141	105	105	7	KEGG_JAK_STAT_SIGNALING_PATHWAY	7.44955e-06	IL21R,IL7R,CSF2RB,IL12RB1,OSM,CSF3R,IL2RA	0.000277123
141	63	105	10	KEGG_HEMATOPOIETIC_CELL_LINEAGE	1.34911e-11	CD1E,CD1A,IL7R,CD1C,IL1B,CSF1R,ITGAM,CSF3R,CD33,IL2RA	1.25467e-09
141	93	105	6	KEGG_FC_GAMMA_R_MEDIATED_PHAGOCYTOSIS	4.14134e-05	FCGR2C,FCGR2B,PTPRC,DOCK2,NCF1,FCGR3A	0.000962861
141	100	105	5	KEGG_LEUKOCYTE_TRANSENDOTHELIAL_MIGRATION	0.000607945	MMP9,CYBB,ITGAL,NCF1,ITGAM	0.0113078
141	28	105	4	KEGG_PRION_DISEASES	3.70744e-05	IL1B,C1QB,C1QC,C1QA	0.000962861
141	65	105	6	KEGG_LEISHMANIA_INFECTION	5.23644e-06	FCGR3B,FCGR2C,IL1B,NCF1,ITGAM,FCGR3A	0.000243495
141	77	105	8	KEGG_SYSTEMIC_LUPUS_ERYTHEMATOSUS	5.15092e-08	FCGR3B,FCGR2C,FCGR2B,CD80,C1QB,C1QC,C1QA,FCGR3A	3.19357e-06
141	27	105	3	KEGG_PRIMARY_IMMUNODEFICIENCY	0.000803668	IL7R,PTPRC,BTK	0.0135893
142	176	123	10	KEGG_CYTOKINE_CYTOKINE_RECEPTOR_INTERACTION	1.4721e-06	CCL25,CXCR6,CXCR3,CCL5,IL12RB1,IL2RB,IL2RG,IL21R,CCR5,CCL22	1.71132e-05
142	158	123	7	KEGG_CHEMOKINE_SIGNALING_PATHWAY	0.000277841	ITK,CCL25,CXCR6,CXCR3,CCL5,CCR5,CCL22	0.00303991
142	114	123	22	KEGG_CELL_ADHESION_MOLECULES_CAMS	0	HLA-DOA,HLA-DQA2,HLA-DQA1,HLA-DPA1,ICOS,HLA-DQB1,HLA-G,HLA-DRB5,HLA-DRA,HLA-DPB1,CD2,HLA-DMA,HLA-DRB1,HLA-DMB,CD8A,CTLA4,HLA-DOB,PDCD1,PDCD1LG2,ITGAL,HLA-F,PTPRC	0
142	56	123	17	KEGG_ANTIGEN_PROCESSING_AND_PRESENTATION	0	HLA-DOA,HLA-DQA2,HLA-DQA1,HLA-DPA1,HLA-DQB1,HLA-G,HLA-DRB5,HLA-DRA,HLA-DPB1,HLA-DMA,HLA-DRB1,HLA-DMB,CD8A,CD74,HLA-DOB,CIITA,HLA-F	0
142	63	123	13	KEGG_HEMATOPOIETIC_CELL_LINEAGE	2.22045e-15	CD3D,HLA-DRB5,HLA-DRA,CD2,HLA-DRB1,CD3E,CD8A,CD3G,CD1E,CD5,CD1A,CD1C,CD7	3.75457e-14
142	93	123	8	KEGG_NATURAL_KILLER_CELL_MEDIATED_CYTOTOXICITY	7.70232e-07	HLA-G,KLRK1,CD247,GZMB,ZAP70,ITGAL,CD48,PRF1	9.55087e-06
142	98	123	11	KEGG_T_CELL_RECEPTOR_SIGNALING_PATHWAY	3.40255e-10	ICOS,CD3D,ITK,CD3E,CD8A,CD3G,CTLA4,CD247,ZAP70,PDCD1,PTPRC	4.52053e-09
142	35	123	14	KEGG_INTESTINAL_IMMUNE_NETWORK_FOR_IGA_PRODUCTION	0	HLA-DOA,HLA-DQA2,HLA-DQA1,HLA-DPA1,ICOS,HLA-DQB1,HLA-DRB5,HLA-DRA,HLA-DPB1,HLA-DMA,CCL25,HLA-DRB1,HLA-DMB,HLA-DOB	0
142	33	123	16	KEGG_TYPE_I_DIABETES_MELLITUS	0	HLA-DOA,HLA-DQA2,HLA-DQA1,HLA-DPA1,HLA-DQB1,HLA-G,HLA-DRB5,HLA-DRA,HLA-DPB1,HLA-DMA,HLA-DRB1,HLA-DMB,GZMB,HLA-DOB,HLA-F,PRF1	0
142	28	123	3	KEGG_PRION_DISEASES	0.00141457	CCL5,C1QA,C1QB	0.0146172
142	65	123	13	KEGG_LEISHMANIA_INFECTION	3.33067e-15	HLA-DOA,HLA-DQA2,HLA-DQA1,HLA-DPA1,HLA-DQB1,HLA-DRB5,HLA-DRA,HLA-DPB1,HLA-DMA,HLA-DRB1,HLA-DMB,HLA-DOB,FCGR2C	5.16254e-14
142	18	123	12	KEGG_ASTHMA	0	HLA-DOA,HLA-DQA2,HLA-DQA1,HLA-DPA1,HLA-DQB1,HLA-DRB5,HLA-DRA,HLA-DPB1,HLA-DMA,HLA-DRB1,HLA-DMB,HLA-DOB	0
142	29	123	17	KEGG_AUTOIMMUNE_THYROID_DISEASE	0	HLA-DOA,HLA-DQA2,HLA-DQA1,HLA-DPA1,HLA-DQB1,HLA-G,HLA-DRB5,HLA-DRA,HLA-DPB1,HLA-DMA,HLA-DRB1,HLA-DMB,CTLA4,GZMB,HLA-DOB,HLA-F,PRF1	0
142	77	123	16	KEGG_SYSTEMIC_LUPUS_ERYTHEMATOSUS	0	HLA-DOA,HLA-DQA2,HLA-DQA1,HLA-DPA1,HLA-DQB1,HLA-DRB5,HLA-DRA,HLA-DPB1,HLA-DMA,HLA-DRB1,HLA-DMB,HLA-DOB,FCGR2B,FCGR2C,C1QA,C1QB	0
142	28	123	16	KEGG_ALLOGRAFT_REJECTION	0	HLA-DOA,HLA-DQA2,HLA-DQA1,HLA-DPA1,HLA-DQB1,HLA-G,HLA-DRB5,HLA-DRA,HLA-DPB1,HLA-DMA,HLA-DRB1,HLA-DMB,GZMB,HLA-DOB,HLA-F,PRF1	0
142	28	123	16	KEGG_GRAFT_VERSUS_HOST_DISEASE	0	HLA-DOA,HLA-DQA2,HLA-DQA1,HLA-DPA1,HLA-DQB1,HLA-G,HLA-DRB5,HLA-DRA,HLA-DPB1,HLA-DMA,HLA-DRB1,HLA-DMB,GZMB,HLA-DOB,HLA-F,PRF1	0
142	27	123	8	KEGG_PRIMARY_IMMUNODEFICIENCY	2.60678e-11	ICOS,CD3D,CD3E,CD8A,CIITA,IL2RG,ZAP70,PTPRC	3.7297e-10
142	59	123	16	KEGG_VIRAL_MYOCARDITIS	0	HLA-DOA,HLA-DQA2,HLA-DQA1,HLA-DPA1,HLA-DQB1,HLA-G,HLA-DRB5,HLA-DRA,HLA-DPB1,HLA-DMA,HLA-DRB1,HLA-DMB,HLA-DOB,ITGAL,HLA-F,PRF1	0
144	52	42	4	KEGG_RIG_I_LIKE_RECEPTOR_SIGNALING_PATHWAY	1.18431e-05	ISG15,CXCL10,IFIH1,DDX58	0.00220281
144	41	42	3	KEGG_CYTOSOLIC_DNA_SENSING_PATHWAY	0.000188011	ZBP1,CXCL10,DDX58	0.0174851
148	176	213	10	KEGG_CYTOKINE_CYTOKINE_RECEPTOR_INTERACTION	0.000173382	CXCL14,CCL11,INHBA,IL7R,CXCL12,CCL21,CCL14,PDGFRA,IL6,CCL19	0.00644982
148	98	213	8	KEGG_VASCULAR_SMOOTH_MUSCLE_CONTRACTION	6.43436e-05	PRKG1,ACTG2,ACTA2,PLA2G2A,CACNA1C,MYH11,MRVI1,CALML5	0.0039893
148	80	213	7	KEGG_TGF_BETA_SIGNALING_PATHWAY	0.000119758	THBS2,DCN,PITX2,INHBA,COMP,THBS1,GDF6	0.00556877
148	182	213	17	KEGG_FOCAL_ADHESION	6.18015e-10	COL11A1,COL6A6,THBS2,COL3A1,COL5A1,COL1A1,COL5A3,ITGA11,COL5A2,IBSP,COL1A2,COL6A3,FN1,COMP,THBS1,COL6A2,PDGFRA	5.74754e-08
148	73	213	16	KEGG_ECM_RECEPTOR_INTERACTION	2.77556e-15	COL11A1,COL6A6,THBS2,COL3A1,COL5A1,COL1A1,COL5A3,ITGA11,COL5A2,IBSP,COL1A2,COL6A3,FN1,COMP,THBS1,COL6A2	5.16254e-13
151	55	54	4	KEGG_PPAR_SIGNALING_PATHWAY	4.05932e-05	ADIPOQ,FABP4,PLIN1,OLR1	0.00755033
154	176	70	10	KEGG_CYTOKINE_CYTOKINE_RECEPTOR_INTERACTION	6.55976e-09	CCR2,CXCL9,IL21R,CXCL13,CCL13,CXCR6,CXCR3,CD27,CCL19,IL2RG	4.06705e-07
154	158	70	8	KEGG_CHEMOKINE_SIGNALING_PATHWAY	5.73138e-07	CCR2,CXCL9,CXCL13,CCL13,ITK,CXCR6,CXCR3,CCL19	2.13207e-05
154	114	70	5	KEGG_CELL_ADHESION_MOLECULES_CAMS	0.000169226	ICOS,CD2,CTLA4,CD8A,PDCD1	0.00524599
154	63	70	7	KEGG_HEMATOPOIETIC_CELL_LINEAGE	1.34831e-08	CD38,CD3D,CD2,CD3E,CD3G,CD8A,CD5	6.26966e-07
154	98	70	9	KEGG_T_CELL_RECEPTOR_SIGNALING_PATHWAY	5.63973e-10	ICOS,ITK,CD3D,CD3E,CD3G,CTLA4,CD8A,PDCD1,ZAP70	5.24495e-08
154	27	70	7	KEGG_PRIMARY_IMMUNODEFICIENCY	2.46301e-11	CD79A,ICOS,CD3D,CD3E,CD8A,IL2RG,ZAP70	4.58119e-09
160	114	44	13	KEGG_CELL_ADHESION_MOLECULES_CAMS	0	HLA-DQA2,HLA-DOA,HLA-DQA1,HLA-DQB1,HLA-DPA1,HLA-DRB5,HLA-DPB1,HLA-DMA,HLA-DRA,HLA-DRB1,HLA-DMB,PDCD1,HLA-G	0
160	56	44	13	KEGG_ANTIGEN_PROCESSING_AND_PRESENTATION	0	HLA-DQA2,HLA-DOA,HLA-DQA1,HLA-DQB1,HLA-DPA1,HLA-DRB5,HLA-DPB1,HLA-DMA,HLA-DRA,HLA-DRB1,HLA-DMB,CD74,HLA-G	0
160	63	44	4	KEGG_HEMATOPOIETIC_CELL_LINEAGE	3.07346e-05	HLA-DRB5,CD3E,HLA-DRA,HLA-DRB1	0.000476387
160	93	44	4	KEGG_NATURAL_KILLER_CELL_MEDIATED_CYTOTOXICITY	0.000141542	KLRK1,CD247,PRF1,HLA-G	0.00202514
160	98	44	3	KEGG_T_CELL_RECEPTOR_SIGNALING_PATHWAY	0.00275246	CD3E,PDCD1,CD247	0.0365683
160	35	44	12	KEGG_INTESTINAL_IMMUNE_NETWORK_FOR_IGA_PRODUCTION	0	HLA-DQA2,HLA-DOA,HLA-DQA1,HLA-DQB1,HLA-DPA1,HLA-DRB5,HLA-DPB1,CCL25,HLA-DMA,HLA-DRA,HLA-DRB1,HLA-DMB	0
160	33	44	13	KEGG_TYPE_I_DIABETES_MELLITUS	0	HLA-DQA2,HLA-DOA,HLA-DQA1,HLA-DQB1,HLA-DPA1,HLA-DRB5,HLA-DPB1,HLA-DMA,HLA-DRA,HLA-DRB1,HLA-DMB,PRF1,HLA-G	0
160	65	44	11	KEGG_LEISHMANIA_INFECTION	0	HLA-DQA2,HLA-DOA,HLA-DQA1,HLA-DQB1,HLA-DPA1,HLA-DRB5,HLA-DPB1,HLA-DMA,HLA-DRA,HLA-DRB1,HLA-DMB	0
160	18	44	11	KEGG_ASTHMA	0	HLA-DQA2,HLA-DOA,HLA-DQA1,HLA-DQB1,HLA-DPA1,HLA-DRB5,HLA-DPB1,HLA-DMA,HLA-DRA,HLA-DRB1,HLA-DMB	0
160	29	44	13	KEGG_AUTOIMMUNE_THYROID_DISEASE	0	HLA-DQA2,HLA-DOA,HLA-DQA1,HLA-DQB1,HLA-DPA1,HLA-DRB5,HLA-DPB1,HLA-DMA,HLA-DRA,HLA-DRB1,HLA-DMB,PRF1,HLA-G	0
160	77	44	11	KEGG_SYSTEMIC_LUPUS_ERYTHEMATOSUS	2.22045e-16	HLA-DQA2,HLA-DOA,HLA-DQA1,HLA-DQB1,HLA-DPA1,HLA-DRB5,HLA-DPB1,HLA-DMA,HLA-DRA,HLA-DRB1,HLA-DMB	3.75457e-15
160	28	44	13	KEGG_ALLOGRAFT_REJECTION	0	HLA-DQA2,HLA-DOA,HLA-DQA1,HLA-DQB1,HLA-DPA1,HLA-DRB5,HLA-DPB1,HLA-DMA,HLA-DRA,HLA-DRB1,HLA-DMB,PRF1,HLA-G	0
160	28	44	13	KEGG_GRAFT_VERSUS_HOST_DISEASE	0	HLA-DQA2,HLA-DOA,HLA-DQA1,HLA-DQB1,HLA-DPA1,HLA-DRB5,HLA-DPB1,HLA-DMA,HLA-DRA,HLA-DRB1,HLA-DMB,PRF1,HLA-G	0
160	59	44	13	KEGG_VIRAL_MYOCARDITIS	0	HLA-DQA2,HLA-DOA,HLA-DQA1,HLA-DQB1,HLA-DPA1,HLA-DRB5,HLA-DPB1,HLA-DMA,HLA-DRA,HLA-DRB1,HLA-DMB,PRF1,HLA-G	0
164	176	27	7	KEGG_CYTOKINE_CYTOKINE_RECEPTOR_INTERACTION	1.67387e-08	CCL20,CD70,CXCL5,TNFRSF6B,LTB,CXCL1,IL8	3.11341e-06
164	158	27	4	KEGG_CHEMOKINE_SIGNALING_PATHWAY	0.000156739	CCL20,CXCL5,CXCL1,IL8	0.0145768

## Sheet: BIOCarta
Module_Number	# of gene in function	# of gene in module	# of common gene	Description	p-value	related_gene	adjusted_p-value
7	20	108	7	BIOCARTA_CSK_PATHWAY	4.98559e-11	CD3D,CD3E,HLA-DRA,CD247,HLA-DRB1,PTPRC,ZAP70	2.70468e-09
7	11	108	4	BIOCARTA_BLYMPHOCYTE_PATHWAY	7.31722e-07	ITGAL,HLA-DRA,HLA-DRB1,PTPRC	1.44349e-05
7	12	108	6	BIOCARTA_CTL_PATHWAY	9.32574e-11	CD3D,CD3E,ITGAL,CD247,GZMB,PRF1	3.37281e-09
7	11	108	3	BIOCARTA_SET_PATHWAY	5.33942e-05	GZMA,GZMB,PRF1	0.00082761
7	8	108	4	BIOCARTA_TCAPOPTOSIS_PATHWAY	1.5776e-07	CD3D,CD3E,CCR5,CD247	3.42339e-06
7	12	108	5	BIOCARTA_IL17_PATHWAY	1.18683e-08	CD3D,CD2,CD3E,CD8A,CD247	2.86158e-07
7	19	108	6	BIOCARTA_IL12_PATHWAY	2.63123e-09	CXCR3,CD3D,CD3E,IL12RB1,CCR5,CD247	7.13721e-08
7	11	108	7	BIOCARTA_TCRA_PATHWAY	2.23599e-13	CD3D,CD3E,HLA-DRA,CD247,HLA-DRB1,PTPRC,ZAP70	4.8521e-11
7	14	108	7	BIOCARTA_NO2IL12_PATHWAY	2.28495e-12	CXCR3,CD3D,CD2,CD3E,IL12RB1,CCR5,CD247	1.65278e-10
7	16	108	3	BIOCARTA_TOB1_PATHWAY	0.000176635	CD3D,CD3E,CD247	0.00239561
7	20	108	4	BIOCARTA_NKT_PATHWAY	1.02318e-05	CCR2,CXCR3,IL12RB1,CCR5	0.000170792
7	16	108	4	BIOCARTA_STATHMIN_PATHWAY	3.92768e-06	CD3D,CD2,CD3E,CD247	7.10255e-05
7	44	108	4	BIOCARTA_TCR_PATHWAY	0.000251827	CD3D,CD3E,CD247,ZAP70	0.0032145
7	12	108	7	BIOCARTA_TCYTOTOXIC_PATHWAY	5.33351e-13	CD3D,CD2,CD3E,CD8A,ITGAL,CD247,PTPRC	5.78686e-11
7	12	108	6	BIOCARTA_THELPER_PATHWAY	9.32574e-11	CD3D,CD2,CD3E,ITGAL,CD247,PTPRC	3.37281e-09
7	14	108	3	BIOCARTA_TH1TH2_PATHWAY	0.000115994	IL12RB1,HLA-DRA,HLA-DRB1	0.00167805
7	18	108	6	BIOCARTA_CTLA4_PATHWAY	1.81061e-09	ITK,CD3D,CD3E,HLA-DRA,CD247,HLA-DRB1	5.61289e-08
14	20	67	3	BIOCARTA_CSK_PATHWAY	8.55261e-05	CD3E,HLA-DRB1,HLA-DRA	0.00185592
14	11	67	3	BIOCARTA_BLYMPHOCYTE_PATHWAY	1.27315e-05	HLA-DRB1,HLA-DRA,ITGAL	0.000612026
14	12	67	3	BIOCARTA_CTL_PATHWAY	1.69224e-05	CD3E,GZMB,ITGAL	0.000612026
14	19	67	3	BIOCARTA_IL12_PATHWAY	7.29244e-05	CD3E,CCR5,IL12RB1	0.00175829
14	11	67	3	BIOCARTA_TCRA_PATHWAY	1.27315e-05	CD3E,HLA-DRB1,HLA-DRA	0.000612026
14	14	67	4	BIOCARTA_NO2IL12_PATHWAY	3.19087e-07	CD2,CD3E,CCR5,IL12RB1	6.92419e-05
14	12	67	3	BIOCARTA_TCYTOTOXIC_PATHWAY	1.69224e-05	CD2,CD3E,ITGAL	0.000612026
14	12	67	3	BIOCARTA_THELPER_PATHWAY	1.69224e-05	CD2,CD3E,ITGAL	0.000612026
14	14	67	3	BIOCARTA_TH1TH2_PATHWAY	2.78245e-05	HLA-DRB1,HLA-DRA,IL12RB1	0.00086256
14	18	67	3	BIOCARTA_CTLA4_PATHWAY	6.16019e-05	CD3E,HLA-DRB1,HLA-DRA	0.00167095
19	20	62	5	BIOCARTA_CSK_PATHWAY	1.33901e-08	CD3D,HLA-DRB1,HLA-DRA,CD3G,CD3E	3.63207e-07
19	11	62	3	BIOCARTA_BLYMPHOCYTE_PATHWAY	1.00709e-05	HLA-DRB1,HLA-DRA,ITGAL	0.000182116
19	12	62	4	BIOCARTA_CTL_PATHWAY	1.15838e-07	CD3D,CD3G,CD3E,ITGAL	2.51368e-06
19	8	62	4	BIOCARTA_TCAPOPTOSIS_PATHWAY	1.65803e-08	CD3D,CD3G,CD3E,CCR5	3.9977e-07
19	12	62	5	BIOCARTA_IL17_PATHWAY	7.01159e-10	CD2,CD8A,CD3D,CD3G,CD3E	2.53586e-08
19	19	62	5	BIOCARTA_IL12_PATHWAY	1.00737e-08	CD3D,CD3G,CD3E,CCR5,IL12RB1	3.12285e-07
19	11	62	5	BIOCARTA_TCRA_PATHWAY	4.10277e-10	CD3D,HLA-DRB1,HLA-DRA,CD3G,CD3E	2.22575e-08
19	14	62	6	BIOCARTA_NO2IL12_PATHWAY	9.82692e-12	CD2,CD3D,CD3G,CD3E,CCR5,IL12RB1	1.06622e-09
19	16	62	3	BIOCARTA_TOB1_PATHWAY	3.36916e-05	CD3D,CD3G,CD3E	0.00052222
19	16	62	4	BIOCARTA_STATHMIN_PATHWAY	4.20792e-07	CD2,CD3D,CD3G,CD3E	8.30108e-06
19	44	62	3	BIOCARTA_TCR_PATHWAY	0.000735239	CD3D,CD3G,CD3E	0.00938511
19	12	62	6	BIOCARTA_TCYTOTOXIC_PATHWAY	3.04268e-12	CD2,CD8A,CD3D,CD3G,CD3E,ITGAL	6.60261e-10
19	12	62	5	BIOCARTA_THELPER_PATHWAY	7.01159e-10	CD2,CD3D,CD3G,CD3E,ITGAL	2.53586e-08
19	14	62	3	BIOCARTA_TH1TH2_PATHWAY	2.2026e-05	HLA-DRB1,HLA-DRA,IL12RB1	0.000367665
19	18	62	6	BIOCARTA_CTLA4_PATHWAY	5.99929e-11	ITK,CD3D,HLA-DRB1,HLA-DRA,CD3G,CD3E	4.33949e-09
91	11	36	3	BIOCARTA_CLASSIC_PATHWAY	1.9207e-06	C1QB,C1QC,C1QA	0.000416792
91	15	36	3	BIOCARTA_COMP_PATHWAY	5.26247e-06	C1QB,C1QC,C1QA	0.000570978
101	20	187	6	BIOCARTA_CSK_PATHWAY	1.00537e-07	CD3D,CD3G,CD3E,ZAP70,CD247,PTPRC	2.16783e-06
101	11	187	3	BIOCARTA_GRANULOCYTES_PATHWAY	0.000271933	ITGAL,ITGAM,ITGB2	0.00310576
101	11	187	5	BIOCARTA_BLYMPHOCYTE_PATHWAY	1.0989e-07	ITGAL,FCGR2B,PTPRC,CD80,ITGB2	2.16783e-06
101	11	187	3	BIOCARTA_CLASSIC_PATHWAY	0.000271933	C1QB,C1QC,C1QA	0.00310576
101	15	187	3	BIOCARTA_COMP_PATHWAY	0.000723446	C1QB,C1QC,C1QA	0.00747561
101	12	187	8	BIOCARTA_CTL_PATHWAY	1.95843e-13	CD3D,CD3G,CD3E,ITGAL,CD247,GZMB,PRF1,ITGB2	9.22236e-12
101	13	187	5	BIOCARTA_DC_PATHWAY	3.00119e-07	CD2,CD5,TLR7,CD33,CD7	5.42715e-06
101	11	187	3	BIOCARTA_SET_PATHWAY	0.000271933	GZMA,GZMB,PRF1	0.00310576
101	8	187	5	BIOCARTA_TCAPOPTOSIS_PATHWAY	1.37219e-08	CD3D,CD3G,CD3E,CCR5,CD247	3.30849e-07
101	12	187	6	BIOCARTA_IL17_PATHWAY	2.59903e-09	CD3D,CD2,CD8A,CD3G,CD3E,CD247	7.04988e-08
101	21	187	3	BIOCARTA_IL2_PATHWAY	0.00200419	IL2RG,IL2RB,IL2RA	0.0173964
101	19	187	8	BIOCARTA_IL12_PATHWAY	2.77988e-11	CD3D,CD3G,CD3E,CXCR3,CCR5,IL12RB1,CD247,STAT4	1.00539e-09
101	37	187	4	BIOCARTA_IL2RB_PATHWAY	0.00102289	IL2RG,IL2RB,IL2RA,PIK3CG	0.0100198
101	17	187	3	BIOCARTA_IL7_PATHWAY	0.001062	IL7R,IL2RG,PIK3CG	0.0100198
101	11	187	6	BIOCARTA_TCRA_PATHWAY	1.31276e-09	CD3D,CD3G,CD3E,ZAP70,CD247,PTPRC	4.06955e-08
101	10	187	3	BIOCARTA_MONOCYTE_PATHWAY	0.000199554	ITGAL,ITGAM,ITGB2	0.00270645
101	14	187	9	BIOCARTA_NO2IL12_PATHWAY	9.10383e-15	CD3D,CD2,CD3G,CD3E,CXCR3,CCR5,IL12RB1,CD247,STAT4	9.87765e-13
101	16	187	5	BIOCARTA_TOB1_PATHWAY	9.88788e-07	CD3D,CD3G,CD3E,CD247,IL2RA	1.53262e-05
101	20	187	3	BIOCARTA_NKT_PATHWAY	0.00173329	CXCR3,CCR5,IL12RB1	0.0156718
101	16	187	5	BIOCARTA_STATHMIN_PATHWAY	9.88788e-07	CD3D,CD2,CD3G,CD3E,CD247	1.53262e-05
101	44	187	6	BIOCARTA_TCR_PATHWAY	1.43671e-05	CD3D,CD3G,CD3E,ZAP70,CD247,PIK3CG	0.000207844
101	12	187	9	BIOCARTA_TCYTOTOXIC_PATHWAY	9.99201e-16	CD3D,CD2,CD8A,CD3G,CD3E,ITGAL,CD247,PTPRC,ITGB2	2.16827e-13
101	12	187	8	BIOCARTA_THELPER_PATHWAY	1.95843e-13	CD3D,CD2,CD3G,CD3E,ITGAL,CD247,PTPRC,ITGB2	9.22236e-12
101	14	187	3	BIOCARTA_TH1TH2_PATHWAY	0.000583967	IL12RB1,IL2RA,CD86	0.00633605
101	18	187	9	BIOCARTA_CTLA4_PATHWAY	2.12497e-13	ITK,ICOS,CD3D,CTLA4,CD3G,CD3E,CD247,CD80,CD86	9.22236e-12
140	10	32	3	BIOCARTA_AHSP_PATHWAY	9.73272e-07	HBA2,HBB,HBA1	0.0002112
141	11	105	4	BIOCARTA_BLYMPHOCYTE_PATHWAY	6.53402e-07	ITGAL,FCGR2B,CD80,PTPRC	0.000141788
141	11	105	3	BIOCARTA_CLASSIC_PATHWAY	4.90852e-05	C1QB,C1QC,C1QA	0.00532574
141	15	105	3	BIOCARTA_COMP_PATHWAY	0.000132689	C1QB,C1QC,C1QA	0.00959781
142	20	123	8	BIOCARTA_CSK_PATHWAY	1.54987e-12	CD3D,HLA-DRA,HLA-DRB1,CD3E,CD3G,CD247,ZAP70,PTPRC	4.8046e-11
142	11	123	5	BIOCARTA_BLYMPHOCYTE_PATHWAY	1.34291e-08	HLA-DRA,HLA-DRB1,ITGAL,FCGR2B,PTPRC	2.6492e-07
142	12	123	7	BIOCARTA_CTL_PATHWAY	1.35292e-12	CD3D,CD3E,CD3G,CD247,GZMB,ITGAL,PRF1	4.8046e-11
142	13	123	3	BIOCARTA_DC_PATHWAY	0.000134796	CD2,CD5,CD7	0.00182817
142	11	123	3	BIOCARTA_SET_PATHWAY	7.86829e-05	GZMA,GZMB,PRF1	0.00113828
142	8	123	5	BIOCARTA_TCAPOPTOSIS_PATHWAY	1.65941e-09	CD3D,CD3E,CD3G,CD247,CCR5	3.60091e-08
142	12	123	6	BIOCARTA_IL17_PATHWAY	2.06053e-10	CD3D,CD2,CD3E,CD8A,CD3G,CD247	4.96816e-09
142	19	123	7	BIOCARTA_IL12_PATHWAY	8.21734e-11	CD3D,CD3E,CXCR3,CD3G,IL12RB1,CD247,CCR5	2.22895e-09
142	11	123	8	BIOCARTA_TCRA_PATHWAY	2.22045e-15	CD3D,HLA-DRA,HLA-DRB1,CD3E,CD3G,CD247,ZAP70,PTPRC	4.65776e-13
142	14	123	8	BIOCARTA_NO2IL12_PATHWAY	3.84137e-14	CD3D,CD2,CD3E,CXCR3,CD3G,IL12RB1,CD247,CCR5	2.08394e-12
142	16	123	4	BIOCARTA_TOB1_PATHWAY	6.59146e-06	CD3D,CD3E,CD3G,CD247	0.000110027
142	20	123	3	BIOCARTA_NKT_PATHWAY	0.000515754	CXCR3,IL12RB1,CCR5	0.00621771
142	16	123	5	BIOCARTA_STATHMIN_PATHWAY	1.2296e-07	CD3D,CD2,CD3E,CD3G,CD247	2.22353e-06
142	44	123	5	BIOCARTA_TCR_PATHWAY	2.55574e-05	CD3D,CD3E,CD3G,CD247,ZAP70	0.000396139
142	12	123	8	BIOCARTA_TCYTOTOXIC_PATHWAY	6.43929e-15	CD3D,CD2,CD3E,CD8A,CD3G,CD247,ITGAL,PTPRC	4.65776e-13
142	12	123	7	BIOCARTA_THELPER_PATHWAY	1.35292e-12	CD3D,CD2,CD3E,CD3G,CD247,ITGAL,PTPRC	4.8046e-11
142	14	123	3	BIOCARTA_TH1TH2_PATHWAY	0.000170557	HLA-DRA,HLA-DRB1,IL12RB1	0.00217711
142	18	123	9	BIOCARTA_CTLA4_PATHWAY	4.55191e-15	ICOS,CD3D,HLA-DRA,ITK,HLA-DRB1,CD3E,CD3G,CTLA4,CD247	4.65776e-13
154	20	70	4	BIOCARTA_CSK_PATHWAY	1.80697e-06	CD3D,CD3E,CD3G,ZAP70	4.35681e-05
154	12	70	3	BIOCARTA_CTL_PATHWAY	1.93113e-05	CD3D,CD3E,CD3G	0.00038096
154	8	70	3	BIOCARTA_TCAPOPTOSIS_PATHWAY	4.98035e-06	CD3D,CD3E,CD3G	0.000108074
154	12	70	5	BIOCARTA_IL17_PATHWAY	1.30742e-09	CD3D,CD2,CD3E,CD3G,CD8A	9.45703e-08
154	19	70	4	BIOCARTA_IL12_PATHWAY	1.45055e-06	CD3D,CD3E,CD3G,CXCR3	3.93462e-05
154	11	70	4	BIOCARTA_TCRA_PATHWAY	1.26943e-07	CD3D,CD3E,CD3G,ZAP70	5.50932e-06
154	14	70	5	BIOCARTA_NO2IL12_PATHWAY	3.28163e-09	CD3D,CD2,CD3E,CD3G,CXCR3	1.78028e-07
154	16	70	3	BIOCARTA_TOB1_PATHWAY	4.85176e-05	CD3D,CD3E,CD3G	0.000809871
154	16	70	4	BIOCARTA_STATHMIN_PATHWAY	6.88176e-07	CD3D,CD2,CD3E,CD3G	2.13334e-05
154	44	70	4	BIOCARTA_TCR_PATHWAY	4.66255e-05	CD3D,CD3E,CD3G,ZAP70	0.000809871
154	12	70	5	BIOCARTA_TCYTOTOXIC_PATHWAY	1.30742e-09	CD3D,CD2,CD3E,CD3G,CD8A	9.45703e-08
154	12	70	4	BIOCARTA_THELPER_PATHWAY	1.89761e-07	CD3D,CD2,CD3E,CD3G	6.86301e-06
154	18	70	6	BIOCARTA_CTLA4_PATHWAY	1.27271e-10	ICOS,ITK,CD3D,CD3E,CD3G,CTLA4	2.76177e-08
160	20	44	4	BIOCARTA_CSK_PATHWAY	2.73396e-07	CD3E,HLA-DRA,HLA-DRB1,CD247	1.97756e-05
160	12	44	3	BIOCARTA_CTL_PATHWAY	4.72599e-06	CD3E,CD247,PRF1	0.000256385
160	11	44	4	BIOCARTA_TCRA_PATHWAY	1.89738e-08	CD3E,HLA-DRA,HLA-DRB1,CD247	4.11732e-06
160	18	44	4	BIOCARTA_CTLA4_PATHWAY	1.73392e-07	CD3E,HLA-DRA,HLA-DRB1,CD247	1.8813e-05
