# Supplementary material for: FGMD: A novel approach for functional gene module detection in cancer
Source: PLoS One. 2017 Dec 15;12(12):e0188900. doi: 10.1371/journal.pone.0188900 (PMC5731741; doi:10.1371/journal.pone.0188900)
Supplement: S38 Table — (XLSX) [file pone.0188900.s038.xlsx]

## Sheet: GO
Module_Number	# of gene in function	# of gene in module	# of common gene	Description	p-value	related_gene	adjusted_p-value
3	43	86	5	RESPONSE_TO_VIRUS	3.96586e-06	IFI44,IRF7,ISG20,RSAD2,TRIM22	0.00163592
3	109	86	6	MULTI_ORGANISM_PROCESS	3.28151e-05	IFI44,IRF7,ISG20,RSAD2,TLR3,TRIM22	0.00676811
3	96	86	6	RESPONSE_TO_BIOTIC_STIMULUS	1.59182e-05	IFI44,IRF7,ISG20,RSAD2,TLR3,TRIM22	0.0043775
3	61	86	6	RESPONSE_TO_OTHER_ORGANISM	1.11445e-06	IFI44,IRF7,ISG20,RSAD2,TLR3,TRIM22	0.000919421
10	82	223	8	MUSCLE_DEVELOPMENT	2.44974e-05	CAPN3,COL4A4,HDAC7,ITGA7,MYH6,POU6F1,SPEG,TTN	0.0202104
12	22	120	4	DIGESTION	2.31618e-05	AKR1C2,CEL,PRSS3,SLC15A1	0.0191085
23	109	141	6	MULTI_ORGANISM_PROCESS	0.000499407	APOBEC3G,CCL19,CCL5,HLA-DPB1,PRF1,SPN	0.0105644
23	61	141	12	CELL_ACTIVATION	2.61458e-13	CD2,CD3D,CD3E,CD7,FOXP3,LAT,LCK,NLRC3,SIRPG,SIT1,SLA2,ZAP70	3.59504e-11
23	41	141	5	POSITIVE_REGULATION_OF_IMMUNE_SYSTEM_PROCESS	3.4724e-05	CD3E,LCK,SIRPG,SLA2,ZAP70	0.000988393
23	22	141	3	LYMPHOCYTE_DIFFERENTIATION	0.00102344	CD3D,LCK,ZAP70	0.0196357
23	188	141	15	DEFENSE_RESPONSE	1.86051e-10	ADORA2A,APOBEC3G,CCL5,CCR5,CCR7,CD40,CXCL9,FAIM3,GNLY,ITK,PLA2G2D,PRF1,PTPRCAP,SP140,SPN	1.91865e-08
23	103	141	8	BEHAVIOR	4.68348e-06	CCL19,CCL5,CCR5,CCR7,CXCL13,CXCL9,CXCR3,SPN	0.000193193
23	74	141	8	LOCOMOTORY_BEHAVIOR	3.71115e-07	CCL19,CCL5,CCR5,CCR7,CXCL13,CXCL9,CXCR3,SPN	1.91356e-05
23	30	141	3	REGULATION_OF_CELL_ADHESION	0.00255746	CYTIP,SIRPG,SPN	0.0413707
23	12	141	3	T_CELL_DIFFERENTIATION	0.000156366	CD3D,LCK,ZAP70	0.00379419
23	24	141	6	REGULATION_OF_T_CELL_ACTIVATION	6.28353e-08	CD3E,LAT,LCK,SIRPG,SIT1,ZAP70	4.16659e-06
23	52	141	5	POSITIVE_REGULATION_OF_MULTICELLULAR_ORGANISMAL_PROCESS	0.00011107	CD3E,LCK,SIRPG,SLA2,ZAP70	0.00277675
23	30	141	3	LEUKOCYTE_DIFFERENTIATION	0.00255746	CD3D,LCK,ZAP70	0.0413707
23	27	141	4	IMMUNE_EFFECTOR_PROCESS	0.000100984	APOBEC3G,CD74,FOXP3,SLA2	0.00268748
23	283	141	9	CELL_CELL_SIGNALING	0.0012036	ADORA2A,AKAP5,CCL5,CCR5,CXCL13,CXCL9,GCH1,SH2D1A,SIRPG	0.0225675
23	58	141	12	LEUKOCYTE_ACTIVATION	1.37002e-13	CD2,CD3D,CD3E,CD7,FOXP3,LAT,LCK,NLRC3,SIRPG,SIT1,SLA2,ZAP70	2.26053e-11
23	20	141	4	ADAPTIVE_IMMUNE_RESPONSE_GO_0002460	2.93037e-05	CD74,FOXP3,IL18BP,SLA2	0.000895391
23	93	141	7	INFLAMMATORY_RESPONSE	2.30792e-05	ADORA2A,CCL5,CCR5,CCR7,CD40,CXCL9,PLA2G2D	0.00073232
23	80	141	9	CELLULAR_CATION_HOMEOSTASIS	4.74107e-08	CCL19,CCL5,CCR5,CCR7,CD52,CXCL13,CXCR3,LCK,S1PR4	3.5558e-06
23	251	141	10	RESPONSE_TO_CHEMICAL_STIMULUS	0.000106832	CCL19,CCL5,CCR5,CCR7,CXCL13,CXCL9,CXCR3,HERPUD1,LCK,SPN	0.00275425
23	193	141	7	POSITIVE_REGULATION_OF_DEVELOPMENTAL_PROCESS	0.00202449	CD27,CD2,CD38,CFLAR,LCK,TNFRSF9,ZAP70	0.0355362
23	191	141	23	IMMUNE_RESPONSE	0	AIM2,APOBEC3G,CCL19,CCL5,CCR5,CD74,CD7,CD96,CIITA,CST7,CTLA4,CTSW,CXCL13,FOXP3,GBP2,GZMA,IL18BP,IL2RG,LAT,PDCD1,S1PR4,SLA2,ZAP70	0
23	96	141	5	RESPONSE_TO_BIOTIC_STIMULUS	0.00189334	APOBEC3G,CCL19,CCL5,HERPUD1,SPN	0.0339566
23	61	141	4	RESPONSE_TO_OTHER_ORGANISM	0.0023601	APOBEC3G,CCL19,CCL5,SPN	0.039786
23	18	141	4	POSITIVE_REGULATION_OF_T_CELL_ACTIVATION	1.87734e-05	CD3E,LCK,SIRPG,ZAP70	0.000645336
23	165	141	9	HOMEOSTATIC_PROCESS	2.11871e-05	CCL19,CCL5,CCR5,CCR7,CD52,CXCL13,CXCR3,LCK,S1PR4	0.000699174
23	112	141	9	CELLULAR_HOMEOSTASIS	8.76734e-07	CCL19,CCL5,CCR5,CCR7,CD52,CXCL13,CXCR3,LCK,S1PR4	4.01836e-05
23	21	141	4	POSITIVE_REGULATION_OF_LYMPHOCYTE_ACTIVATION	3.59416e-05	CD3E,LCK,SIRPG,ZAP70	0.000988393
23	21	141	4	ADAPTIVE_IMMUNE_RESPONSE	3.59416e-05	CD74,FOXP3,IL18BP,SLA2	0.000988393
23	153	141	6	PROTEIN_COMPLEX_ASSEMBLY	0.00286722	CD3E,CD40,CD74,GJD3,IL2RB,TRAF1	0.0454896
23	273	141	30	IMMUNE_SYSTEM_PROCESS	0	AIM2,APOBEC3G,CCL19,CCL5,CCR5,CD2,CD3D,CD3E,CD74,CD7,CD96,CIITA,CST7,CTLA4,CTSW,CXCL13,FOXP3,GBP2,GZMA,IL18BP,IL2RG,LAT,LCK,NLRC3,PDCD1,S1PR4,SIRPG,SIT1,SLA2,ZAP70	0
23	38	141	12	T_CELL_ACTIVATION	4.44089e-16	CD2,CD3D,CD3E,CD7,FOXP3,LAT,LCK,NLRC3,SIRPG,SIT1,SLA2,ZAP70	1.22125e-13
23	230	141	11	RESPONSE_TO_EXTERNAL_STIMULUS	8.83656e-06	ADORA2A,CCL19,CCL5,CCR5,CCR7,CD40,CXCL13,CXCL9,CXCR3,PLA2G2D,SPN	0.00034715
23	117	141	9	CHEMICAL_HOMEOSTASIS	1.26779e-06	CCL19,CCL5,CCR5,CCR7,CD52,CXCL13,CXCR3,LCK,S1PR4	5.50488e-05
23	97	141	9	ION_HOMEOSTASIS	2.56126e-07	CCL19,CCL5,CCR5,CCR7,CD52,CXCL13,CXCR3,LCK,S1PR4	1.40869e-05
23	31	141	7	REGULATION_OF_LYMPHOCYTE_ACTIVATION	1.02809e-08	CD3E,LAT,LCK,SIRPG,SIT1,SLA2,ZAP70	8.48177e-07
23	54	141	12	LYMPHOCYTE_ACTIVATION	5.44009e-14	CD2,CD3D,CD3E,CD7,FOXP3,LAT,LCK,NLRC3,SIRPG,SIT1,SLA2,ZAP70	1.12202e-11
23	83	141	9	CATION_HOMEOSTASIS	6.56554e-08	CCL19,CCL5,CCR5,CCR7,CD52,CXCL13,CXCR3,LCK,S1PR4	4.16659e-06
23	139	141	7	RESPONSE_TO_WOUNDING	0.000293063	ADORA2A,CCL5,CCR5,CCR7,CD40,CXCL9,PLA2G2D	0.00636255
23	112	141	9	REGULATION_OF_MULTICELLULAR_ORGANISMAL_PROCESS	8.76734e-07	APOBEC3G,CD3E,FOXP3,LAT,LCK,SIRPG,SIT1,SLA2,ZAP70	4.01836e-05
23	55	141	9	REGULATION_OF_IMMUNE_SYSTEM_PROCESS	1.57792e-09	APOBEC3G,CD3E,FOXP3,LAT,LCK,SIRPG,SIT1,SLA2,ZAP70	1.44643e-07
23	37	141	9	CELLULAR_DEFENSE_RESPONSE	3.54976e-11	ADORA2A,CCL5,CCR5,CXCL9,FAIM3,GNLY,ITK,PRF1,SPN	4.18365e-09
24	25	43	3	CHROMATIN_ASSEMBLY_OR_DISASSEMBLY	4.49059e-05	HDAC8,NAP1L2,RSF1	0.0370473
28	188	30	5	DEFENSE_RESPONSE	2.88217e-05	CCL20,S100A7,S100A8,S100A9,TNFAIP6	0.00838307
28	74	30	3	LOCOMOTORY_BEHAVIOR	0.000395859	CCL20,CCL2,SAA1	0.0466548
28	283	30	5	CELL_CELL_SIGNALING	0.000199326	CCL20,CD70,S100A9,TNFAIP6,TNFSF9	0.0274073
28	93	30	4	INFLAMMATORY_RESPONSE	3.04839e-05	CCL20,S100A8,S100A9,TNFAIP6	0.00838307
28	230	30	6	RESPONSE_TO_EXTERNAL_STIMULUS	4.61764e-06	CCL20,CCL2,S100A8,S100A9,SAA1,TNFAIP6	0.00380955
28	139	30	4	RESPONSE_TO_WOUNDING	0.000146092	CCL20,S100A8,S100A9,TNFAIP6	0.0274073
36	191	22	5	IMMUNE_RESPONSE	6.22902e-06	CCR2,CD79A,CD79B,LAX1,POU2AF1	0.00513894
36	273	22	5	IMMUNE_SYSTEM_PROCESS	3.49892e-05	CCR2,CD79A,CD79B,LAX1,POU2AF1	0.014433
65	228	60	5	NEGATIVE_REGULATION_OF_CELLULAR_METABOLIC_PROCESS	0.00193214	FOSB,IL6,KLF10,KLF4,PER1	0.0473136
65	135	60	4	NEGATIVE_REGULATION_OF_APOPTOSIS	0.00189536	IER3,IL6,MCL1,SOCS3	0.0473136
65	230	60	5	RESPONSE_TO_EXTERNAL_STIMULUS	0.00200724	CTGF,CXCL2,FOSL1,FOS,PER1	0.0473136
65	229	60	5	NEGATIVE_REGULATION_OF_METABOLIC_PROCESS	0.00196943	FOSB,IL6,KLF10,KLF4,PER1	0.0473136
65	136	60	4	NEGATIVE_REGULATION_OF_PROGRAMMED_CELL_DEATH	0.00194715	IER3,IL6,MCL1,SOCS3	0.0473136
73	235	216	24	DNA_METABOLIC_PROCESS	2.80886e-14	BLM,BRCA1,CDC6,CDK2,CDT1,CHEK1,DBF4,DNMT3B,EXO1,FANCA,FEN1,HELLS,HMGB2,KPNA2,MCM2,NASP,PIF1,POLE2,POLQ,PRIM1,RAD51,RAD54L,TOP2A,XRCC2	2.57479e-12
73	121	216	11	DNA_REPAIR	1.07817e-06	BLM,BRCA1,EXO1,FANCA,FEN1,HMGB2,POLE2,POLQ,RAD51,RAD54L,XRCC2	2.96496e-05
73	20	216	5	MITOTIC_CELL_CYCLE_CHECKPOINT	6.8234e-06	BUB1B,BUB1,CCNA2,TTK,ZWINT	0.000152143
73	14	216	6	CYTOKINESIS	1.9618e-08	ANLN,BIRC5,INCENP,NUSAP1,PRC1,RACGAP1	7.70708e-07
73	15	216	3	CHROMATIN_ASSEMBLY	0.00109848	CHAF1A,CHAF1B,HELLS	0.0184948
73	19	216	3	REGULATION_OF_DNA_REPLICATION	0.00224449	CDC6,CDK2,CDT1	0.0363079
73	187	216	13	RESPONSE_TO_ENDOGENOUS_STIMULUS	2.42104e-06	BLM,BRCA1,CCNA2,CHEK1,EXO1,FANCA,FEN1,HMGB2,POLE2,POLQ,RAD51,RAD54L,XRCC2	6.0526e-05
73	99	216	31	M_PHASE	0	ANLN,AURKA,BIRC5,BUB1B,BUB1,CCNA2,CDC25C,CDCA5,CENPE,CHEK1,DLGAP5,ESPL1,KIF11,KIF15,KIF22,KIF2C,KPNA2,NCAPH,NDC80,NEK2,NUSAP1,PLK1,RAD51,RAD54L,RCC1,SMC4,TPX2,TTK,UBE2C,XRCC2,ZWINT	0
73	149	216	8	REGULATION_OF_TRANSFERASE_ACTIVITY	0.00122074	CCNE2,CDC25A,CDC25C,CDC6,CDKN3,CHEK1,PIF1,RBL1	0.0201422
73	79	216	9	MICROTUBULE_BASED_PROCESS	1.5856e-06	KIF11,KIF23,KIF2C,KIF4A,KPNA2,NUSAP1,PRC1,RCC1,TTK	4.21973e-05
73	23	216	4	DNA_INTEGRITY_CHECKPOINT	0.000272072	CCNA2,CDC6,CDT1,CHEK1	0.00498799
73	37	216	12	REGULATION_OF_MITOSIS	5.92859e-14	ANLN,BIRC5,BUB1B,BUB1,CCNA2,CDC25C,NEK2,NUSAP1,RCC1,TTK,UBE2C,ZWINT	4.44644e-12
73	35	216	7	MICROTUBULE_CYTOSKELETON_ORGANIZATION_AND_BIOGENESIS	4.7202e-07	KIF11,KIF23,KIF2C,NUSAP1,PRC1,RCC1,TTK	1.39077e-05
73	66	216	14	INTERPHASE	3.11084e-13	BIRC5,CDC25C,CDC6,CDC7,CDCA5,CDK2,CDKN3,CENPF,DBF4,E2F1,KPNA2,RCC1,SKP2,TIMELESS	2.13871e-11
73	175	216	44	CELL_CYCLE_PROCESS	0	ANLN,AURKA,BIRC5,BUB1B,BUB1,CCNA2,CDC25C,CDC6,CDC7,CDCA5,CDK2,CDKN3,CENPE,CENPF,CHEK1,DBF4,DLGAP5,E2F1,ESPL1,KIF11,KIF15,KIF22,KIF23,KIF2C,KPNA2,NCAPH,NDC80,NEK2,NUSAP1,PLK1,PRC1,RACGAP1,RAD51,RAD54L,RCC1,SASS6,SKP2,SMC4,TIMELESS,TPX2,TTK,UBE2C,XRCC2,ZWINT	0
73	15	216	8	MITOTIC_SISTER_CHROMATID_SEGREGATION	7.88725e-12	CDCA5,CENPE,ESPL1,NCAPH,NDC80,NUSAP1,SMC4,ZWINT	4.64784e-10
73	43	216	6	REGULATION_OF_DNA_METABOLIC_PROCESS	2.83426e-05	CDC6,CDK2,CDT1,KPNA2,PIF1,RAD51	0.00055673
73	25	216	4	MEIOTIC_CELL_CYCLE	0.000380214	CHEK1,RAD51,RAD54L,XRCC2	0.00681906
73	145	216	37	MITOTIC_CELL_CYCLE	0	ANLN,AURKA,BIRC5,BUB1B,BUB1,CCNA2,CDC25C,CDC6,CDC7,CDCA5,CDK2,CDKN3,CENPE,CENPF,DBF4,DLGAP5,E2F1,ESPL1,KIF11,KIF15,KIF22,KIF23,KIF2C,KPNA2,NCAPH,NDC80,NEK2,NUSAP1,PLK1,PRC1,RCC1,SKP2,SMC4,TPX2,TTK,UBE2C,ZWINT	0
73	153	216	40	CELL_CYCLE_PHASE	0	ANLN,AURKA,BIRC5,BUB1B,BUB1,CCNA2,CDC25C,CDC6,CDC7,CDCA5,CDK2,CDKN3,CENPE,CENPF,CHEK1,DBF4,DLGAP5,E2F1,ESPL1,KIF11,KIF15,KIF22,KIF2C,KPNA2,NCAPH,NDC80,NEK2,NUSAP1,PLK1,RAD51,RAD54L,RCC1,SKP2,SMC4,TIMELESS,TPX2,TTK,UBE2C,XRCC2,ZWINT	0
73	13	216	3	S_PHASE	0.000704949	CDC7,RCC1,TIMELESS	0.0121163
73	47	216	10	CELL_CYCLE_CHECKPOINT_GO_0000075	8.00513e-10	BIRC5,BUB1B,BUB1,CCNA2,CCNE2,CDC6,CDT1,CHEK1,TTK,ZWINT	3.47591e-08
73	31	216	12	CHROMOSOME_SEGREGATION	4.88498e-15	BRCA1,CDCA5,CENPE,CENPF,ESPL1,INCENP,NCAPH,NDC80,NUSAP1,SMC4,TOP2A,ZWINT	5.03764e-13
73	17	216	5	ESTABLISHMENT_OF_ORGANELLE_LOCALIZATION	2.81867e-06	BIRC5,CDCA5,CENPE,CENPF,NUSAP1	6.83942e-05
73	16	216	6	CELL_DIVISION	5.10984e-08	ANLN,BIRC5,INCENP,NUSAP1,PRC1,RACGAP1	1.91619e-06
73	12	216	4	G1_PHASE_OF_MITOTIC_CELL_CYCLE	1.71719e-05	CDC25C,CDC6,CDK2,E2F1	0.00035417
73	22	216	5	REGULATION_OF_MITOTIC_CELL_CYCLE	1.13272e-05	BIRC5,CDC25C,CDC6,CDK2,RCC1	0.000239614
73	92	216	11	DNA_REPLICATION	6.47836e-08	CDC6,CDK2,CDT1,DBF4,EXO1,HMGB2,MCM2,NASP,POLE2,PRIM1,RAD51	2.32376e-06
73	42	216	6	REGULATION_OF_CYCLIN_DEPENDENT_PROTEIN_KINASE_ACTIVITY	2.46747e-05	CCNE2,CDC25A,CDC25C,CDC6,CDKN3,CHEK1	0.000496504
73	39	216	7	DNA_RECOMBINATION	1.02937e-06	BLM,BRCA1,CHEK1,EXO1,KPNA2,RAD51,RAD54L	2.92838e-05
73	14	216	4	G1_PHASE	3.39659e-05	CDC25C,CDC6,CDK2,E2F1	0.000651672
73	10	216	5	MITOTIC_SPINDLE_ORGANIZATION_AND_BIOGENESIS	1.24393e-07	KIF11,KIF23,PRC1,RCC1,TTK	4.10498e-06
73	76	216	25	MITOSIS	0	ANLN,AURKA,BIRC5,BUB1B,BUB1,CCNA2,CDC25C,CDCA5,CENPE,ESPL1,KIF11,KIF15,KIF22,KIF2C,NCAPH,NDC80,NEK2,NUSAP1,PLK1,RCC1,SMC4,TPX2,TTK,UBE2C,ZWINT	0
73	294	216	50	CELL_CYCLE_GO_0007049	0	ANLN,AURKA,BIRC5,BUB1B,BUB1,CCNA2,CCNE2,CDC20,CDC25A,CDC25C,CDC6,CDC7,CDCA5,CDK2,CDKN3,CDT1,CENPE,CENPF,CHEK1,DBF4,DLGAP5,E2F1,ESPL1,KIF11,KIF15,KIF22,KIF23,KIF2C,KPNA2,MCM2,NASP,NCAPH,NDC80,NEK2,NUSAP1,PLK1,PRC1,RACGAP1,RAD51,RAD54L,RCC1,SASS6,SKP2,SMC4,TIMELESS,TPX2,TTK,UBE2C,XRCC2,ZWINT	0
73	16	216	8	SISTER_CHROMATID_SEGREGATION	1.55848e-11	CDCA5,CENPE,ESPL1,NCAPH,NDC80,NUSAP1,SMC4,ZWINT	8.57162e-10
73	22	216	5	ORGANELLE_LOCALIZATION	1.13272e-05	BIRC5,CDCA5,CENPE,CENPF,NUSAP1	0.000239614
73	195	216	11	CYTOSKELETON_ORGANIZATION_AND_BIOGENESIS	9.95089e-05	ANLN,KIF11,KIF23,KIF2C,KIF4A,KPNA2,NUSAP1,PRC1,RACGAP1,RCC1,TTK	0.00186579
73	112	216	15	CHROMOSOME_ORGANIZATION_AND_BIOGENESIS	4.75868e-11	CDCA5,CENPE,CHAF1A,CHAF1B,ESPL1,EZH2,HELLS,NASP,NCAPH,NDC80,NUSAP1,PIF1,SMC4,TOP2A,ZWINT	2.4537e-09
73	68	216	5	ESTABLISHMENT_AND_OR_MAINTENANCE_OF_CHROMATIN_ARCHITECTURE	0.00265738	CHAF1A,CHAF1B,EZH2,HELLS,NASP	0.0421604
73	49	216	7	DNA_DEPENDENT_DNA_REPLICATION	5.10342e-06	CDC6,CDK2,CDT1,EXO1,HMGB2,PRIM1,RAD51	0.000116953
73	60	216	13	INTERPHASE_OF_MITOTIC_CELL_CYCLE	1.67166e-12	BIRC5,CDC25C,CDC6,CDC7,CDCA5,CDK2,CDKN3,CENPF,DBF4,E2F1,KPNA2,RCC1,SKP2	1.06086e-10
73	29	216	8	DNA_PACKAGING	4.44164e-09	CDCA5,CHAF1A,CHAF1B,HELLS,NCAPH,NUSAP1,SMC4,TOP2A	1.83218e-07
73	11	216	5	SPINDLE_ORGANIZATION_AND_BIOGENESIS	2.25449e-07	KIF11,KIF23,PRC1,RCC1,TTK	7.15367e-06
73	156	216	13	RESPONSE_TO_DNA_DAMAGE_STIMULUS	3.08121e-07	BLM,BRCA1,CCNA2,CHEK1,EXO1,FANCA,FEN1,HMGB2,POLE2,POLQ,RAD51,RAD54L,XRCC2	9.41482e-06
73	174	216	21	REGULATION_OF_CELL_CYCLE	4.51861e-14	ANLN,BIRC5,BUB1B,BUB1,CCNA2,CCNE2,CDC25A,CDC25C,CDC6,CDC7,CDK2,CDKN3,CDT1,CHEK1,NEK2,NUSAP1,RCC1,TIMELESS,TTK,UBE2C,ZWINT	3.72785e-12
73	79	216	26	M_PHASE_OF_MITOTIC_CELL_CYCLE	0	ANLN,AURKA,BIRC5,BUB1B,BUB1,CCNA2,CDC25C,CDCA5,CENPE,DLGAP5,ESPL1,KIF11,KIF15,KIF22,KIF2C,NCAPH,NDC80,NEK2,NUSAP1,PLK1,RCC1,SMC4,TPX2,TTK,UBE2C,ZWINT	0
73	10	216	5	CHROMOSOME_CONDENSATION	1.24393e-07	CDCA5,NCAPH,NUSAP1,SMC4,TOP2A	4.10498e-06
73	27	216	6	G1_S_TRANSITION_OF_MITOTIC_CELL_CYCLE	1.65986e-06	CDC7,CDCA5,CDKN3,DBF4,RCC1,SKP2	4.27932e-05
80	188	49	6	DEFENSE_RESPONSE	2.78871e-05	APOL3,C2,CXCL10,CXCL11,HCP5,HLA-B	0.0230069
90	36	127	4	TRANSLATIONAL_INITIATION	0.00021317	EIF3E,EIF3F,EIF4B,RPS3A	0.0175865
90	282	127	43	CELLULAR_BIOSYNTHETIC_PROCESS	0	EEF1A1,EIF2A,EIF3E,EIF3F,EIF4B,LTA4H,NACA,RPL11,RPL13,RPL14,RPL15,RPL18A,RPL18,RPL22,RPL24,RPL26,RPL27A,RPL28,RPL29,RPL30,RPL31,RPL34,RPL35,RPL37,RPL38,RPL39,RPL3,RPL41,RPL4,RPL5,RPL6,RPL7A,RPL9,RPS10,RPS11,RPS12,RPS17,RPS19,RPS27,RPS2,RPS3A,RPS3,RPS9	0
90	74	127	7	RIBONUCLEOPROTEIN_COMPLEX_BIOGENESIS_AND_ASSEMBLY	2.52739e-06	EIF2A,EIF3E,EIF3F,EIF4B,NPM1,RPS14,RPS3A	0.000231678
90	55	127	7	PROTEIN_RNA_COMPLEX_ASSEMBLY	3.24517e-07	EIF2A,EIF3E,EIF3F,EIF4B,NPM1,RPS14,RPS3A	3.34658e-05
90	277	127	42	MACROMOLECULE_BIOSYNTHETIC_PROCESS	0	EEF1A1,EIF2A,EIF3E,EIF3F,EIF4B,NACA,RPL11,RPL13,RPL14,RPL15,RPL18A,RPL18,RPL22,RPL24,RPL26,RPL27A,RPL28,RPL29,RPL30,RPL31,RPL34,RPL35,RPL37,RPL38,RPL39,RPL3,RPL41,RPL4,RPL5,RPL6,RPL7A,RPL9,RPS10,RPS11,RPS12,RPS17,RPS19,RPS27,RPS2,RPS3A,RPS3,RPS9	0
90	18	127	3	RIBOSOME_BIOGENESIS_AND_ASSEMBLY	0.000410264	EIF2A,NPM1,RPS14	0.0307698
90	159	127	42	TRANSLATION	0	EEF1A1,EIF2A,EIF3E,EIF3F,EIF4B,NACA,RPL11,RPL13,RPL14,RPL15,RPL18A,RPL18,RPL22,RPL24,RPL26,RPL27A,RPL28,RPL29,RPL30,RPL31,RPL34,RPL35,RPL37,RPL38,RPL39,RPL3,RPL41,RPL4,RPL5,RPL6,RPL7A,RPL9,RPS10,RPS11,RPS12,RPS17,RPS19,RPS27,RPS2,RPS3A,RPS3,RPS9	0

## Sheet: KEGG
Module_Number	# of gene in function	# of gene in module	# of common gene	Description	p-value	related_gene	adjusted_p-value
3	52	86	5	KEGG_RIG_I_LIKE_RECEPTOR_SIGNALING_PATHWAY	1.0293e-05	DDX58,DHX58,IFIH1,IRF7,ISG15	0.00191449
3	41	86	4	KEGG_CYTOSOLIC_DNA_SENSING_PATHWAY	7.89233e-05	ADAR,DDX58,IRF7,ZBP1	0.00733987
7	24	235	4	KEGG_ETHER_LIPID_METABOLISM	0.000444545	ENPP2,ENPP6,PLA2G2A,PLA2G5	0.0275618
7	98	235	8	KEGG_VASCULAR_SMOOTH_MUSCLE_CONTRACTION	0.000127575	CALCRL,MYH11,MYLK,PLA2G2A,PLA2G5,PPP1R12B,RAMP2,RAMP3	0.0118645
7	114	235	9	KEGG_CELL_ADHESION_MOLECULES_CAMS	6.29493e-05	CD34,CDH5,CLDN11,CLDN5,CNTN1,ESAM,JAM2,JAM3,NEGR1	0.0117086
12	12	120	3	KEGG_MATURITY_ONSET_DIABETES_OF_THE_YOUNG	9.69191e-05	FOXA2,FOXA3,NR5A2	0.0180269
20	114	50	5	KEGG_SPLICEOSOME	3.33274e-05	LSM2,PPIL1,SNRPC,SNRPE,SNRPG	0.00619889
23	176	141	15	KEGG_CYTOKINE_CYTOKINE_RECEPTOR_INTERACTION	7.29303e-11	CCL19,CCL5,CCR5,CCR7,CD27,CD40,CXCL13,CXCL9,CXCR3,CXCR6,IL12RB1,IL21R,IL2RB,IL2RG,TNFRSF9	1.56726e-09
23	158	141	13	KEGG_CHEMOKINE_SIGNALING_PATHWAY	2.20958e-09	CCL19,CCL5,CCR5,CCR7,CXCL13,CXCL9,CXCR3,CXCR6,ELMO1,ITK,PRKCB,RAC2,RASGRP2	2.93558e-08
23	114	141	18	KEGG_CELL_ADHESION_MOLECULES_CAMS	0	CD2,CD40,CD6,CD8A,CTLA4,HLA-DMB,HLA-DPA1,HLA-DPB1,HLA-DQA2,HLA-DQB1,HLA-DRA,ICOS,ITGAL,ITGB7,PDCD1LG2,PDCD1,SELL,SPN	0
23	56	141	10	KEGG_ANTIGEN_PROCESSING_AND_PRESENTATION	7.58353e-11	CD74,CD8A,CIITA,HLA-DMB,HLA-DPA1,HLA-DPB1,HLA-DQA2,HLA-DQB1,HLA-DRA,KLRD1	1.56726e-09
23	63	141	9	KEGG_HEMATOPOIETIC_CELL_LINEAGE	5.5202e-09	CD2,CD38,CD3D,CD3E,CD3G,CD5,CD7,CD8A,HLA-DRA	6.84505e-08
23	93	141	12	KEGG_NATURAL_KILLER_CELL_MEDIATED_CYTOTOXICITY	4.8733e-11	CD247,GZMB,ITGAL,KLRD1,KLRK1,LAT,LCK,PRF1,PRKCB,RAC2,SH2D1A,ZAP70	1.29491e-09
23	98	141	12	KEGG_T_CELL_RECEPTOR_SIGNALING_PATHWAY	9.13989e-11	CD247,CD3D,CD3E,CD3G,CD8A,CTLA4,ICOS,ITK,LAT,LCK,PDCD1,ZAP70	1.70002e-09
23	64	141	4	KEGG_FC_EPSILON_RI_SIGNALING_PATHWAY	0.00281338	LAT,PLA2G2D,PRKCB,RAC2	0.0275415
23	100	141	5	KEGG_LEUKOCYTE_TRANSENDOTHELIAL_MIGRATION	0.00226511	ITGAL,ITK,PRKCB,RAC2,RHOH	0.0234062
23	35	141	9	KEGG_INTESTINAL_IMMUNE_NETWORK_FOR_IGA_PRODUCTION	2.04623e-11	CD40,HLA-DMB,HLA-DPA1,HLA-DPB1,HLA-DQA2,HLA-DQB1,HLA-DRA,ICOS,ITGB7	6.34331e-10
23	33	141	8	KEGG_TYPE_I_DIABETES_MELLITUS	4.68962e-10	GZMB,HLA-DMB,HLA-DPA1,HLA-DPB1,HLA-DQA2,HLA-DQB1,HLA-DRA,PRF1	6.70976e-09
23	65	141	7	KEGG_LEISHMANIA_INFECTION	2.09939e-06	HLA-DMB,HLA-DPA1,HLA-DPB1,HLA-DQA2,HLA-DQB1,HLA-DRA,PRKCB	2.44054e-05
23	18	141	7	KEGG_ASTHMA	1.37435e-10	CD40,HLA-DMB,HLA-DPA1,HLA-DPB1,HLA-DQA2,HLA-DQB1,HLA-DRA	2.13024e-09
23	29	141	10	KEGG_AUTOIMMUNE_THYROID_DISEASE	5.26246e-14	CD40,CTLA4,GZMB,HLA-DMB,HLA-DPA1,HLA-DPB1,HLA-DQA2,HLA-DQB1,HLA-DRA,PRF1	4.89409e-12
23	77	141	7	KEGG_SYSTEMIC_LUPUS_ERYTHEMATOSUS	6.61772e-06	CD40,HLA-DMB,HLA-DPA1,HLA-DPB1,HLA-DQA2,HLA-DQB1,HLA-DRA	7.24057e-05
23	28	141	9	KEGG_ALLOGRAFT_REJECTION	2.11342e-12	CD40,GZMB,HLA-DMB,HLA-DPA1,HLA-DPB1,HLA-DQA2,HLA-DQB1,HLA-DRA,PRF1	7.86192e-11
23	28	141	9	KEGG_GRAFT_VERSUS_HOST_DISEASE	2.11342e-12	GZMB,HLA-DMB,HLA-DPA1,HLA-DPB1,HLA-DQA2,HLA-DQB1,HLA-DRA,KLRD1,PRF1	7.86192e-11
23	27	141	9	KEGG_PRIMARY_IMMUNODEFICIENCY	1.44529e-12	CD3D,CD3E,CD40,CD8A,CIITA,ICOS,IL2RG,LCK,ZAP70	7.86192e-11
23	59	141	10	KEGG_VIRAL_MYOCARDITIS	1.30724e-10	CD40,HLA-DMB,HLA-DPA1,HLA-DPB1,HLA-DQA2,HLA-DQB1,HLA-DRA,ITGAL,PRF1,RAC2	2.13024e-09
28	176	30	5	KEGG_CYTOKINE_CYTOKINE_RECEPTOR_INTERACTION	2.09885e-05	CCL20,CCL2,CD70,TNFRSF6B,TNFSF9	0.00390386
34	48	55	5	KEGG_ARGININE_AND_PROLINE_METABOLISM	7.41074e-07	ACY1,CKMT1B,CKMT2,CPS1,PRODH	0.00013784
40	135	61	6	KEGG_WNT_SIGNALING_PATHWAY	1.53198e-05	AXIN2,DKK1,DKK4,NKD1,WIF1,WNT11	0.00284948
65	231	60	9	KEGG_MAPK_SIGNALING_PATHWAY	2.53719e-07	DUSP1,DUSP2,DUSP5,FOS,GADD45A,GADD45B,JUN,NFATC2,NR4A1	4.71917e-05
73	93	216	7	KEGG_PYRIMIDINE_METABOLISM	0.00033403	POLA2,POLE2,POLR2D,PRIM1,RRM1,RRM2,TK1	0.00887565
73	35	216	10	KEGG_DNA_REPLICATION	3.28737e-11	DNA2,FEN1,MCM2,MCM4,MCM6,PCNA,POLA2,POLE2,PRIM1,RFC2	3.05725e-09
73	33	216	4	KEGG_BASE_EXCISION_REPAIR	0.00112649	FEN1,NEIL3,PCNA,POLE2	0.0261909
73	25	216	5	KEGG_HOMOLOGOUS_RECOMBINATION	2.20816e-05	BLM,EME1,RAD51,RAD54L,XRCC2	0.00068453
73	116	216	27	KEGG_CELL_CYCLE	0	BUB1B,BUB1,CCNA2,CCNB1,CCNB2,CCNE2,CDC20,CDC25A,CDC25C,CDC6,CDC7,CDK1,CDK2,CHEK1,DBF4,E2F1,ESPL1,MCM2,MCM4,MCM6,PCNA,PLK1,PRKDC,PTTG1,RBL1,SKP2,TTK	0
73	102	216	13	KEGG_OOCYTE_MEIOSIS	1.80204e-09	AURKA,BUB1,CCNB1,CCNB2,CCNE2,CDC20,CDC25C,CDK1,CDK2,ESPL1,PLK1,PTTG1,SGOL1	1.11726e-07
73	66	216	9	KEGG_P53_SIGNALING_PATHWAY	3.33921e-07	CASP3,CCNB1,CCNB2,CCNE2,CDK1,CDK2,CHEK1,GTSE1,RRM2	1.55273e-05
73	81	216	9	KEGG_PROGESTERONE_MEDIATED_OOCYTE_MATURATION	1.96172e-06	BUB1,CCNA2,CCNB1,CCNB2,CDC25A,CDC25C,CDK1,CDK2,PLK1	7.29759e-05
80	41	49	5	KEGG_PROTEASOME	1.83328e-07	PSMB10,PSMB8,PSMB9,PSME1,PSME2	3.78879e-06
80	176	49	4	KEGG_CYTOKINE_CYTOKINE_RECEPTOR_INTERACTION	0.00235396	CXCL10,CXCL11,IL15RA,IL15	0.0291891
80	172	49	5	KEGG_ENDOCYTOSIS	0.000211749	HLA-A,HLA-B,HLA-C,HLA-E,HLA-F	0.00286805
80	114	49	10	KEGG_CELL_ADHESION_MOLECULES_CAMS	2.16893e-12	CD274,HLA-A,HLA-B,HLA-C,HLA-DMA,HLA-DOA,HLA-DOB,HLA-DRB1,HLA-E,HLA-F	5.76316e-11
80	56	49	15	KEGG_ANTIGEN_PROCESSING_AND_PRESENTATION	0	B2M,HLA-A,HLA-B,HLA-C,HLA-DMA,HLA-DOA,HLA-DOB,HLA-DRB1,HLA-E,HLA-F,PSME1,PSME2,TAP1,TAP2,TAPBP	0
80	105	49	3	KEGG_JAK_STAT_SIGNALING_PATHWAY	0.00454089	IL15RA,IL15,JAK2	0.0479855
80	93	49	4	KEGG_NATURAL_KILLER_CELL_MEDIATED_CYTOTOXICITY	0.000215875	HLA-A,HLA-B,HLA-C,HLA-E	0.00286805
80	35	49	6	KEGG_INTESTINAL_IMMUNE_NETWORK_FOR_IGA_PRODUCTION	1.15552e-09	HLA-DMA,HLA-DOA,HLA-DOB,HLA-DRB1,IL15RA,IL15	2.68658e-08
80	33	49	9	KEGG_TYPE_I_DIABETES_MELLITUS	5.55112e-16	HLA-A,HLA-B,HLA-C,HLA-DMA,HLA-DOA,HLA-DOB,HLA-DRB1,HLA-E,HLA-F	2.06501e-14
80	65	49	5	KEGG_LEISHMANIA_INFECTION	1.90814e-06	HLA-DMA,HLA-DOA,HLA-DOB,HLA-DRB1,JAK2	3.2265e-05
80	18	49	4	KEGG_ASTHMA	2.69639e-07	HLA-DMA,HLA-DOA,HLA-DOB,HLA-DRB1	5.01529e-06
80	29	49	9	KEGG_AUTOIMMUNE_THYROID_DISEASE	2.22045e-16	HLA-A,HLA-B,HLA-C,HLA-DMA,HLA-DOA,HLA-DOB,HLA-DRB1,HLA-E,HLA-F	1.03251e-14
80	77	49	5	KEGG_SYSTEMIC_LUPUS_ERYTHEMATOSUS	4.43546e-06	C2,HLA-DMA,HLA-DOA,HLA-DOB,HLA-DRB1	6.87497e-05
80	28	49	9	KEGG_ALLOGRAFT_REJECTION	1.11022e-16	HLA-A,HLA-B,HLA-C,HLA-DMA,HLA-DOA,HLA-DOB,HLA-DRB1,HLA-E,HLA-F	6.88338e-15
80	28	49	9	KEGG_GRAFT_VERSUS_HOST_DISEASE	1.11022e-16	HLA-A,HLA-B,HLA-C,HLA-DMA,HLA-DOA,HLA-DOB,HLA-DRB1,HLA-E,HLA-F	6.88338e-15
80	59	49	9	KEGG_VIRAL_MYOCARDITIS	1.74083e-13	HLA-A,HLA-B,HLA-C,HLA-DMA,HLA-DOA,HLA-DOB,HLA-DRB1,HLA-E,HLA-F	5.39657e-12
90	83	127	67	KEGG_RIBOSOME	0	RPL10A,RPL10,RPL11,RPL12,RPL13A,RPL13,RPL14,RPL15,RPL17,RPL18A,RPL18,RPL22,RPL24,RPL26,RPL27A,RPL27,RPL28,RPL29,RPL30,RPL31,RPL32,RPL34,RPL35A,RPL35,RPL36AL,RPL36,RPL37A,RPL37,RPL38,RPL39,RPL3,RPL41,RPL4,RPL5,RPL6,RPL7A,RPL9,RPLP0,RPLP1,RPLP2,RPS10,RPS11,RPS12,RPS13,RPS15A,RPS15,RPS17,RPS18,RPS19,RPS20,RPS21,RPS23,RPS24,RPS25,RPS27A,RPS27,RPS29,RPS2,RPS3A,RPS3,RPS4X,RPS6,RPS7,RPS8,RPS9,RPSA,RSL24…	0
92	42	23	4	KEGG_HEDGEHOG_SIGNALING_PATHWAY	4.10238e-07	BMP8A,GLI1,PTCH2,WNT5A	7.63042e-05
92	45	23	3	KEGG_BASAL_CELL_CARCINOMA	3.98357e-05	GLI1,PTCH2,WNT5A	0.00370472
103	77	23	21	KEGG_SYSTEMIC_LUPUS_ERYTHEMATOSUS	0	HIST1H2AC,HIST1H2AE,HIST1H2AG,HIST1H2AM,HIST1H2BC,HIST1H2BD,HIST1H2BG,HIST1H2BJ,HIST1H2BK,HIST1H2BN,HIST1H3D,HIST1H3E,HIST1H3G,HIST1H3H,HIST1H4H,HIST2H2AA3,HIST2H2BE,HIST2H2BF,HIST2H4A,HIST3H2BB,HIST4H4	0

## Sheet: BIOCarta
Module_Number	# of gene in function	# of gene in module	# of common gene	Description	p-value	related_gene	adjusted_p-value
23	20	141	7	BIOCARTA_CSK_PATHWAY	3.29691e-10	CD247,CD3D,CD3E,CD3G,HLA-DRA,LCK,ZAP70	8.94287e-09
23	11	141	3	BIOCARTA_BLYMPHOCYTE_PATHWAY	0.000118067	CD40,HLA-DRA,ITGAL	0.00150709
23	12	141	7	BIOCARTA_CTL_PATHWAY	3.58114e-12	CD247,CD3D,CD3E,CD3G,GZMB,ITGAL,PRF1	1.55421e-10
23	13	141	4	BIOCARTA_DC_PATHWAY	4.54596e-06	CD2,CD40,CD5,CD7	7.58825e-05
23	11	141	3	BIOCARTA_SET_PATHWAY	0.000118067	GZMA,GZMB,PRF1	0.00150709
23	8	141	5	BIOCARTA_TCAPOPTOSIS_PATHWAY	3.31021e-09	CCR5,CD247,CD3D,CD3E,CD3G	6.53015e-08
23	12	141	6	BIOCARTA_IL17_PATHWAY	4.72265e-10	CD247,CD2,CD3D,CD3E,CD3G,CD8A	1.02481e-08
23	21	141	3	BIOCARTA_IL2_PATHWAY	0.000889824	IL2RB,IL2RG,LCK	0.0101627
23	19	141	7	BIOCARTA_IL12_PATHWAY	2.15946e-10	CCR5,CD247,CD3D,CD3E,CD3G,CXCR3,IL12RB1	6.69432e-09
23	37	141	3	BIOCARTA_IL2RB_PATHWAY	0.0046711	CFLAR,IL2RB,IL2RG	0.0422345
23	11	141	7	BIOCARTA_TCRA_PATHWAY	1.50358e-12	CD247,CD3D,CD3E,CD3G,HLA-DRA,LCK,ZAP70	1.08759e-10
23	14	141	8	BIOCARTA_NO2IL12_PATHWAY	1.17462e-13	CCR5,CD247,CD2,CD3D,CD3E,CD3G,CXCR3,IL12RB1	1.27446e-11
23	16	141	4	BIOCARTA_TOB1_PATHWAY	1.13263e-05	CD247,CD3D,CD3E,CD3G	0.000175558
23	20	141	4	BIOCARTA_NKT_PATHWAY	2.93037e-05	CCR5,CCR7,CXCR3,IL12RB1	0.000423927
23	16	141	5	BIOCARTA_STATHMIN_PATHWAY	2.43367e-07	CD247,CD2,CD3D,CD3E,CD3G	4.40089e-06
23	44	141	9	BIOCARTA_TCR_PATHWAY	1.91597e-10	CD247,CD3D,CD3E,CD3G,LAT,LCK,PRKCB,PTPN7,ZAP70	6.69432e-09
23	12	141	7	BIOCARTA_TCYTOTOXIC_PATHWAY	3.58114e-12	CD247,CD2,CD3D,CD3E,CD3G,CD8A,ITGAL	1.55421e-10
23	12	141	6	BIOCARTA_THELPER_PATHWAY	4.72265e-10	CD247,CD2,CD3D,CD3E,CD3G,ITGAL	1.02481e-08
23	14	141	3	BIOCARTA_TH1TH2_PATHWAY	0.000255256	CD40,HLA-DRA,IL12RB1	0.00307726
23	18	141	9	BIOCARTA_CTLA4_PATHWAY	1.60982e-14	CD247,CD3D,CD3E,CD3G,CTLA4,HLA-DRA,ICOS,ITK,LCK	3.49332e-12
52	57	60	4	BIOCARTA_HIVNEF_PATHWAY	7.09363e-05	CDK11A,CDK11B,DFFA,DFFB	0.0153932
65	34	60	3	BIOCARTA_BCR_PATHWAY	0.000310261	FOS,JUN,NFATC2	0.0134653
65	38	60	3	BIOCARTA_FCER1_PATHWAY	0.000432569	FOS,JUN,NFATC2	0.0156446
65	22	60	3	BIOCARTA_IL6_PATHWAY	8.25511e-05	FOS,IL6,JUN	0.00780438
65	24	60	3	BIOCARTA_VIP_PATHWAY	0.000107895	EGR2,EGR3,NFATC2	0.00780438
65	45	60	3	BIOCARTA_NFAT_PATHWAY	0.000713639	HBEGF,LIF,NFATC2	0.0193575
65	12	60	3	BIOCARTA_ARENRF2_PATHWAY	1.21255e-05	FOS,JUN,MAFF	0.00263122
65	32	60	3	BIOCARTA_GPCR_PATHWAY	0.000258599	FOS,JUN,NFATC2	0.0134653
65	44	60	3	BIOCARTA_TCR_PATHWAY	0.00066791	FOS,JUN,NFATC2	0.0193575
73	11	216	4	BIOCARTA_SRCRPTP_PATHWAY	1.15753e-05	CCNB1,CDC25A,CDC25C,CDK1	0.000418639
73	10	216	3	BIOCARTA_DNAFRAGMENT_PATHWAY	0.00030515	CASP3,HMGB2,TOP2A	0.00601977
73	20	216	3	BIOCARTA_ATM_PATHWAY	0.00261342	BRCA1,CHEK1,RAD51	0.0405081
73	12	216	6	BIOCARTA_MCM_PATHWAY	6.18006e-09	CDC6,CDK2,CDT1,MCM2,MCM4,MCM6	6.70536e-07
73	28	216	5	BIOCARTA_G1_PATHWAY	3.94688e-05	CDC25A,CDK1,CDK2,E2F1,SKP2	0.00107059
73	24	216	8	BIOCARTA_G2_PATHWAY	8.08491e-10	BRCA1,CCNB1,CDC25A,CDC25C,CDK1,CHEK1,PLK1,PRKDC	1.75443e-07
73	23	216	6	BIOCARTA_CELLCYCLE_PATHWAY	5.93267e-07	CCNB1,CDC25A,CDK1,CDK2,E2F1,RBL1	3.21847e-05
73	10	216	3	BIOCARTA_SKP2E2F_PATHWAY	0.00030515	CDK2,E2F1,SKP2	0.00601977
73	16	216	3	BIOCARTA_P53_PATHWAY	0.00133803	CDK2,E2F1,PCNA	0.0223349
73	13	216	4	BIOCARTA_RB_PATHWAY	2.45311e-05	CDC25C,CDK1,CDK2,CHEK1	0.000760463
73	13	216	3	BIOCARTA_P27_PATHWAY	0.000704949	CDK2,E2F1,SKP2	0.0127478
73	21	216	4	BIOCARTA_ATRBRCA_PATHWAY	0.000187986	BRCA1,CHEK1,FANCD2,RAD51	0.00453256
73	10	216	5	BIOCARTA_RANMS_PATHWAY	1.24393e-07	AURKA,KIF15,KPNA2,RCC1,TPX2	8.99779e-06
73	10	216	4	BIOCARTA_PTC1_PATHWAY	7.44807e-06	CCNB1,CDC25A,CDC25C,CDK1	0.000323246
