# Supplementary material for: FGMD: A novel approach for functional gene module detection in cancer
Source: PLoS One. 2017 Dec 15;12(12):e0188900. doi: 10.1371/journal.pone.0188900 (PMC5731741; doi:10.1371/journal.pone.0188900)
Supplement: S39 Table — (XLSX) [file pone.0188900.s039.xlsx]

## Sheet: GO
Module_Number	# of gene in function	# of gene in module	# of common gene	Description	p-value	related_gene	adjusted_p-value
3	23	96	4	POSITIVE_REGULATION_OF_TRANSLATION	1.15415e-05	TLR4,TLR7,TLR8,TLR1	0.00158695
3	18	96	4	POSITIVE_REGULATION_OF_CYTOKINE_BIOSYNTHETIC_PROCESS	4.085e-06	TLR4,TLR7,TLR8,TLR1	0.000960167
3	30	96	4	CYTOKINE_METABOLIC_PROCESS	3.45428e-05	TLR4,TLR7,TLR8,TLR1	0.00219214
3	6	96	3	INTERLEUKIN_8_BIOSYNTHETIC_PROCESS	4.65535e-06	TLR4,TLR7,TLR8	0.000960167
3	188	96	9	DEFENSE_RESPONSE	2.62045e-06	NCF1,TLR7,CCR5,NLRC4,MNDA,LILRB2,CD84,TLR8,LYZ	0.000960167
3	54	96	5	CYTOKINE_PRODUCTION	2.12196e-05	TLR4,TLR7,NLRC4,TLR8,TLR1	0.00207248
3	56	96	5	POSITIVE_REGULATION_OF_CELLULAR_PROTEIN_METABOLIC_PROCESS	2.53788e-05	TLR4,TLR7,HCLS1,TLR8,TLR1	0.00207248
3	7	96	3	INTERLEUKIN_8_PRODUCTION	8.10993e-06	TLR4,TLR7,TLR8	0.00133814
3	191	96	8	IMMUNE_RESPONSE	2.55585e-05	FYB,TLR7,CCR5,IGSF6,LILRB2,TLR8,CMKLR1,IL16	0.00207248
3	61	96	4	RESPONSE_TO_OTHER_ORGANISM	0.000567358	LILRB1,TLR7,NLRC4,TLR8	0.0312047
3	273	96	11	IMMUNE_SYSTEM_PROCESS	1.05017e-06	TLR4,FYB,TLR7,CCR5,IGSF6,DOCK2,LILRB2,HCLS1,TLR8,CMKLR1,IL16	0.000866394
3	29	96	4	CYTOKINE_BIOSYNTHETIC_PROCESS	3.00806e-05	TLR4,TLR7,TLR8,TLR1	0.00207248
3	58	96	5	POSITIVE_REGULATION_OF_PROTEIN_METABOLIC_PROCESS	3.01452e-05	TLR4,TLR7,HCLS1,TLR8,TLR1	0.00207248
3	27	96	4	REGULATION_OF_CYTOKINE_BIOSYNTHETIC_PROCESS	2.24407e-05	TLR4,TLR7,TLR8,TLR1	0.00207248
3	37	96	4	CELLULAR_DEFENSE_RESPONSE	8.0508e-05	NCF1,CCR5,MNDA,LILRB2	0.00474422
4	61	82	5	CELL_ACTIVATION	1.79617e-05	LAT2,CLEC7A,CD1D,LST1,TGFB1	0.00211691
4	188	82	12	DEFENSE_RESPONSE	3.0887e-10	AIF1,RNASE6,CCR1,CD48,NLRP3,CD1D,LILRB3,ALOX5AP,TGFB1,TYROBP,LY96,STAB1	2.54818e-07
4	58	82	5	LEUKOCYTE_ACTIVATION	1.40084e-05	LAT2,CLEC7A,CD1D,LST1,TGFB1	0.00200941
4	93	82	5	INFLAMMATORY_RESPONSE	0.00013734	AIF1,CCR1,NLRP3,ALOX5AP,TGFB1	0.0141632
4	191	82	11	IMMUNE_RESPONSE	5.30051e-09	LAT2,FCGR1A,FCGR3A,GPR65,LY86,CCR1,ARHGDIB,CTSS,CD1D,GPR183,TGFB1	1.45764e-06
4	273	82	13	IMMUNE_SYSTEM_PROCESS	1.96424e-09	LAT2,FCGR1A,FCGR3A,GPR65,LY86,CCR1,ARHGDIB,CTSS,CLEC7A,CD1D,LST1,GPR183,TGFB1	8.1025e-07
4	230	82	7	RESPONSE_TO_EXTERNAL_STIMULUS	0.000224576	AIF1,CCR1,NLRP3,CD1D,ALOX5AP,TGFB1,FPR1	0.0185276
4	54	82	5	LYMPHOCYTE_ACTIVATION	9.83103e-06	LAT2,CLEC7A,CD1D,LST1,TGFB1	0.00200941
4	112	82	5	REGULATION_OF_MULTICELLULAR_ORGANISMAL_PROCESS	0.000327605	LAT2,SRGN,CD1D,LST1,TGFB1	0.0245704
4	55	82	4	REGULATION_OF_IMMUNE_SYSTEM_PROCESS	0.000208461	LAT2,CD1D,LST1,TGFB1	0.0185276
5	19	72	3	NEGATIVE_REGULATION_OF_MULTICELLULAR_ORGANISMAL_PROCESS	9.04344e-05	SLA2,LAX1,FOXP3	0.00276327
5	61	72	11	CELL_ACTIVATION	3.77476e-15	SLA2,CD2,LAX1,SIRPG,SIT1,CD3E,CD3D,LCK,ZAP70,CD7,FOXP3	5.19029e-13
5	41	72	5	POSITIVE_REGULATION_OF_IMMUNE_SYSTEM_PROCESS	1.28604e-06	SLA2,SIRPG,CD3E,LCK,ZAP70	8.17048e-05
5	22	72	3	LYMPHOCYTE_DIFFERENTIATION	0.000142282	CD3D,LCK,ZAP70	0.00366821
5	14	72	3	NEGATIVE_REGULATION_OF_IMMUNE_SYSTEM_PROCESS	3.45476e-05	SLA2,LAX1,FOXP3	0.00109622
5	188	72	8	DEFENSE_RESPONSE	2.64269e-06	CCR2,CXCL9,PLA2G2D,ITK,PTPRCAP,SP140,CCL5,PRF1	0.000121123
5	103	72	5	BEHAVIOR	0.000119977	CCR2,CXCL9,CXCR3,CXCL13,CCL5	0.0032812
5	74	72	5	LOCOMOTORY_BEHAVIOR	2.45236e-05	CCR2,CXCL9,CXCR3,CXCL13,CCL5	0.000809279
5	12	72	3	T_CELL_DIFFERENTIATION	2.10215e-05	CD3D,LCK,ZAP70	0.000722613
5	24	72	6	REGULATION_OF_T_CELL_ACTIVATION	1.07407e-09	LAX1,SIRPG,SIT1,CD3E,LCK,ZAP70	9.84562e-08
5	52	72	5	POSITIVE_REGULATION_OF_MULTICELLULAR_ORGANISMAL_PROCESS	4.2854e-06	SLA2,SIRPG,CD3E,LCK,ZAP70	0.000186077
5	30	72	3	LEUKOCYTE_DIFFERENTIATION	0.000365161	CD3D,LCK,ZAP70	0.00912903
5	58	72	11	LEUKOCYTE_ACTIVATION	1.9984e-15	SLA2,CD2,LAX1,SIRPG,SIT1,CD3E,CD3D,LCK,ZAP70,CD7,FOXP3	3.29736e-13
5	20	72	3	ADAPTIVE_IMMUNE_RESPONSE_GO_0002460	0.000106036	SLA2,IL18BP,FOXP3	0.00312428
5	93	72	4	INFLAMMATORY_RESPONSE	0.000942865	CCR2,CXCL9,PLA2G2D,CCL5	0.0210233
5	80	72	6	CELLULAR_CATION_HOMEOSTASIS	1.95093e-06	S1PR4,CCR2,LCK,CXCR3,CXCL13,CCL5	0.000107301
5	251	72	6	RESPONSE_TO_CHEMICAL_STIMULUS	0.00113302	CCR2,CXCL9,LCK,CXCR3,CXCL13,CCL5	0.0245984
5	193	72	5	POSITIVE_REGULATION_OF_DEVELOPMENTAL_PROCESS	0.00209747	CD2,CD27,LCK,ZAP70,CD38	0.0422053
5	191	72	17	IMMUNE_RESPONSE	0	IL2RG,S1PR4,SLA2,LAX1,CCR2,CD96,PDCD1,CXCL13,ZAP70,GBP2,CTLA4,GZMA,AIM2,CCL5,IL18BP,CD7,FOXP3	0
5	18	72	4	POSITIVE_REGULATION_OF_T_CELL_ACTIVATION	1.28747e-06	SIRPG,CD3E,LCK,ZAP70	8.17048e-05
5	165	72	6	HOMEOSTATIC_PROCESS	0.000121419	S1PR4,CCR2,LCK,CXCR3,CXCL13,CCL5	0.0032812
5	112	72	6	CELLULAR_HOMEOSTASIS	1.38066e-05	S1PR4,CCR2,LCK,CXCR3,CXCL13,CCL5	0.000517748
5	21	72	4	POSITIVE_REGULATION_OF_LYMPHOCYTE_ACTIVATION	2.49153e-06	SIRPG,CD3E,LCK,ZAP70	0.000120913
5	21	72	3	ADAPTIVE_IMMUNE_RESPONSE	0.000123294	SLA2,IL18BP,FOXP3	0.0032812
5	273	72	23	IMMUNE_SYSTEM_PROCESS	0	IL2RG,S1PR4,SLA2,CD2,LAX1,CCR2,SIRPG,SIT1,CD96,CD3E,CD3D,PDCD1,LCK,CXCL13,ZAP70,GBP2,CTLA4,GZMA,AIM2,CCL5,IL18BP,CD7,FOXP3	0
5	38	72	11	T_CELL_ACTIVATION	0	SLA2,CD2,LAX1,SIRPG,SIT1,CD3E,CD3D,LCK,ZAP70,CD7,FOXP3	0
5	230	72	6	RESPONSE_TO_EXTERNAL_STIMULUS	0.00072038	CCR2,CXCL9,PLA2G2D,CXCR3,CXCL13,CCL5	0.0165087
5	117	72	6	CHEMICAL_HOMEOSTASIS	1.77205e-05	S1PR4,CCR2,LCK,CXCR3,CXCL13,CCL5	0.000635625
5	97	72	6	ION_HOMEOSTASIS	6.02634e-06	S1PR4,CCR2,LCK,CXCR3,CXCL13,CCL5	0.000248586
5	31	72	7	REGULATION_OF_LYMPHOCYTE_ACTIVATION	8.81026e-11	SLA2,LAX1,SIRPG,SIT1,CD3E,LCK,ZAP70	1.03835e-08
5	54	72	11	LYMPHOCYTE_ACTIVATION	8.88178e-16	SLA2,CD2,LAX1,SIRPG,SIT1,CD3E,CD3D,LCK,ZAP70,CD7,FOXP3	1.83187e-13
5	83	72	6	CATION_HOMEOSTASIS	2.42358e-06	S1PR4,CCR2,LCK,CXCR3,CXCL13,CCL5	0.000120913
5	192	72	5	G_PROTEIN_COUPLED_RECEPTOR_PROTEIN_SIGNALING_PATHWAY	0.0020505	S1PR4,CCR2,CXCL9,CXCR6,CD3E	0.0422053
5	112	72	8	REGULATION_OF_MULTICELLULAR_ORGANISMAL_PROCESS	5.0072e-08	SLA2,LAX1,SIRPG,SIT1,CD3E,LCK,ZAP70,FOXP3	4.13094e-06
5	55	72	8	REGULATION_OF_IMMUNE_SYSTEM_PROCESS	1.5843e-10	SLA2,LAX1,SIRPG,SIT1,CD3E,LCK,ZAP70,FOXP3	1.63381e-08
5	37	72	5	CELLULAR_DEFENSE_RESPONSE	7.58994e-07	CCR2,CXCL9,ITK,CCL5,PRF1	5.69246e-05
6	32	182	4	POSITIVE_REGULATION_OF_RESPONSE_TO_STIMULUS	0.000527299	NFAM1,TLR8,LAT2,CD1D	0.0181259
6	19	182	3	NEGATIVE_REGULATION_OF_MULTICELLULAR_ORGANISMAL_PROCESS	0.00137519	FOXP3,SRGN,LST1	0.0333686
6	109	182	7	MULTI_ORGANISM_PROCESS	0.0003133	CD4,TLR8,LILRB1,TLR7,CD1D,NLRC4,HLA-DPB1	0.0152043
6	61	182	8	CELL_ACTIVATION	5.70112e-07	FOXP3,CD4,NFAM1,TLR4,CLEC7A,LST1,LAT2,CD1D	9.40685e-05
6	41	182	4	POSITIVE_REGULATION_OF_IMMUNE_SYSTEM_PROCESS	0.00136693	NFAM1,TLR8,LAT2,CD1D	0.0333686
6	22	182	3	LYMPHOCYTE_DIFFERENTIATION	0.0021293	CD4,NFAM1,CD1D	0.0462282
6	62	182	5	HEMOPOIESIS	0.000824998	CD4,NFAM1,SPI1,HCLS1,CD1D	0.0261778
6	67	182	5	IMMUNE_SYSTEM_DEVELOPMENT	0.00117411	CD4,NFAM1,SPI1,HCLS1,CD1D	0.0312465
6	18	182	3	POSITIVE_REGULATION_OF_CYTOKINE_BIOSYNTHETIC_PROCESS	0.00116817	TLR8,TLR4,TLR7	0.0312465
6	30	182	4	CYTOKINE_METABOLIC_PROCESS	0.000409333	FOXP3,TLR8,TLR4,TLR7	0.0153403
6	6	182	3	INTERLEUKIN_8_BIOSYNTHETIC_PROCESS	3.17946e-05	TLR8,TLR4,TLR7	0.00291451
6	188	182	18	DEFENSE_RESPONSE	9.05276e-12	CCR5,SP140,CD48,NCF1,CD84,TLR8,NCF2,LSP1,LILRB2,AIF1,LYZ,MNDA,CCR1,TLR7,RNASE6,CD1D,NLRC4,LILRB3	2.48951e-09
6	22	182	4	POSITIVE_REGULATION_OF_IMMUNE_RESPONSE	0.000117641	NFAM1,TLR8,LAT2,CD1D	0.00693244
6	74	182	5	LOCOMOTORY_BEHAVIOR	0.00183251	CCR5,DOCK2,CCRL2,ITGB2,CMKLR1	0.04251
6	54	182	6	CYTOKINE_PRODUCTION	4.08474e-05	FOXP3,TLR8,TLR4,SRGN,TLR7,NLRC4	0.00336991
6	58	182	8	LEUKOCYTE_ACTIVATION	3.82478e-07	FOXP3,CD4,NFAM1,TLR4,CLEC7A,LST1,LAT2,CD1D	7.88861e-05
6	7	182	3	INTERLEUKIN_8_PRODUCTION	5.51554e-05	TLR8,TLR4,TLR7	0.00379193
6	191	182	24	IMMUNE_RESPONSE	0	CCR5,FYB,FOXP3,IGSF6,AIM2,CTLA4,CTSS,IRF8,FCGR3A,NFAM1,TLR8,ARHGDIB,FCGR1A,GPR65,NCF4,LILRB2,IL16,CCR1,CMKLR1,IL2RA,TLR7,LAT2,CD1D,LY86	0
6	64	182	5	HEMOPOIETIC_OR_LYMPHOID_ORGAN_DEVELOPMENT	0.000953746	CD4,NFAM1,SPI1,HCLS1,CD1D	0.0281014
6	61	182	5	RESPONSE_TO_OTHER_ORGANISM	0.000765716	TLR8,LILRB1,TLR7,CD1D,NLRC4	0.0252686
6	43	182	5	REGULATION_OF_RESPONSE_TO_STIMULUS	0.000147101	FOXP3,NFAM1,TLR8,LAT2,CD1D	0.00809054
6	19	182	3	PEPTIDYL_TYROSINE_PHOSPHORYLATION	0.00137519	ABI3,ITGB2,HCLS1	0.0333686
6	273	182	32	IMMUNE_SYSTEM_PROCESS	0	CCR5,FYB,FOXP3,IGSF6,AIM2,CTLA4,CTSS,DOCK2,CD4,IRF8,FCGR3A,NFAM1,TLR8,TLR4,ARHGDIB,FCGR1A,GPR65,NCF4,LILRB2,ITGB2,IL16,CLEC7A,SPI1,CCR1,CMKLR1,IL2RA,LST1,HCLS1,TLR7,LAT2,CD1D,LY86	0
6	21	182	3	PEPTIDYL_TYROSINE_MODIFICATION	0.00185498	ABI3,ITGB2,HCLS1	0.04251
6	38	182	4	T_CELL_ACTIVATION	0.0010242	FOXP3,CD4,CLEC7A,CD1D	0.0291368
6	29	182	4	CYTOKINE_BIOSYNTHETIC_PROCESS	0.000358044	FOXP3,TLR8,TLR4,TLR7	0.0152536
6	230	182	10	RESPONSE_TO_EXTERNAL_STIMULUS	0.000419623	CCR5,DOCK2,CCRL2,ITGB2,AIF1,LYZ,CCR1,CMKLR1,CD1D,NLRC4	0.0153403
6	54	182	7	LYMPHOCYTE_ACTIVATION	3.21497e-06	FOXP3,CD4,NFAM1,CLEC7A,LST1,LAT2,CD1D	0.000442058
6	13	182	3	CYTOKINE_SECRETION	0.000427669	FOXP3,SRGN,NLRC4	0.0153403
6	112	182	7	REGULATION_OF_MULTICELLULAR_ORGANISMAL_PROCESS	0.000369784	FOXP3,NFAM1,TLR8,SRGN,LST1,LAT2,CD1D	0.0152536
6	12	182	3	INTERFERON_GAMMA_PRODUCTION	0.00033186	FOXP3,TLR8,TLR7	0.0152103
6	55	182	6	REGULATION_OF_IMMUNE_SYSTEM_PROCESS	4.54026e-05	FOXP3,NFAM1,TLR8,LST1,LAT2,CD1D	0.00340519
6	27	182	4	REGULATION_OF_CYTOKINE_BIOSYNTHETIC_PROCESS	0.000269495	FOXP3,TLR8,TLR4,TLR7	0.0138958
6	37	182	6	CELLULAR_DEFENSE_RESPONSE	4.34361e-06	CCR5,NCF1,NCF2,LSP1,LILRB2,MNDA	0.000511925
6	24	182	5	REGULATION_OF_IMMUNE_RESPONSE	7.7922e-06	FOXP3,NFAM1,TLR8,LAT2,CD1D	0.000803571
7	23	115	4	POSITIVE_REGULATION_OF_TRANSLATION	2.35711e-05	TLR4,TLR7,TLR8,TLR1	0.00162051
7	32	115	3	POSITIVE_REGULATION_OF_RESPONSE_TO_STIMULUS	0.00172655	LAT2,TLR8,CD1D	0.0459486
7	109	115	7	MULTI_ORGANISM_PROCESS	1.73246e-05	LILRB1,TLR7,NLRC4,TLR8,CD1D,TGFB1,STAB1	0.00129934
7	61	115	4	CELL_ACTIVATION	0.0011164	LAT2,TLR4,CD1D,TGFB1	0.0354243
7	41	115	4	POSITIVE_REGULATION_OF_IMMUNE_SYSTEM_PROCESS	0.000243007	LAT2,TLR8,CD1D,TGFB1	0.0111378
7	18	115	4	POSITIVE_REGULATION_OF_CYTOKINE_BIOSYNTHETIC_PROCESS	8.3841e-06	TLR4,TLR7,TLR8,TLR1	0.000768542
7	30	115	4	CYTOKINE_METABOLIC_PROCESS	7.00617e-05	TLR4,TLR7,TLR8,TLR1	0.00347837
7	6	115	3	INTERLEUKIN_8_BIOSYNTHETIC_PROCESS	8.02228e-06	TLR4,TLR7,TLR8	0.000768542
7	188	115	13	DEFENSE_RESPONSE	1.48407e-09	CD300C,TLR7,RNASE6,NLRC4,CD84,LILRB2,TLR8,NLRP3,CD1D,LILRB3,ALOX5AP,TGFB1,STAB1	7.57548e-07
7	22	115	3	POSITIVE_REGULATION_OF_IMMUNE_RESPONSE	0.000566028	LAT2,TLR8,CD1D	0.0233487
7	28	115	3	DETECTION_OF_STIMULUS	0.00116542	NLRC4,NLRP3,CD1D	0.0356099
7	54	115	6	CYTOKINE_PRODUCTION	2.96138e-06	TLR4,TLR7,NLRC4,TLR8,NLRP3,TLR1	0.000610785
7	52	115	4	POSITIVE_REGULATION_OF_MULTICELLULAR_ORGANISMAL_PROCESS	0.000609836	LAT2,TLR8,CD1D,TGFB1	0.0239578
7	27	115	3	IMMUNE_EFFECTOR_PROCESS	0.00104622	TLR7,TLR8,TGFB1	0.0345254
7	56	115	5	POSITIVE_REGULATION_OF_CELLULAR_PROTEIN_METABOLIC_PROCESS	6.04658e-05	TLR4,TLR7,TLR8,TGFB1,TLR1	0.00335892
7	58	115	4	LEUKOCYTE_ACTIVATION	0.000923378	LAT2,TLR4,CD1D,TGFB1	0.0317411
7	7	115	3	INTERLEUKIN_8_PRODUCTION	1.39623e-05	TLR4,TLR7,TLR8	0.00115189
7	17	115	3	RESPONSE_TO_BACTERIUM	0.000256841	NLRC4,CD1D,STAB1	0.0111523
7	191	115	12	IMMUNE_RESPONSE	1.93261e-08	LAT2,NCF4,TLR7,LILRB2,TLR8,FCGR2B,CMKLR1,LY86,CD1D,GPR183,TGFB1,IL16	5.31468e-06
7	96	115	7	RESPONSE_TO_BIOTIC_STIMULUS	7.50606e-06	LILRB1,TLR7,NLRC4,TLR8,NLRP3,CD1D,STAB1	0.000768542
7	61	115	6	RESPONSE_TO_OTHER_ORGANISM	6.10158e-06	LILRB1,TLR7,NLRC4,TLR8,CD1D,STAB1	0.000768542
7	273	115	15	IMMUNE_SYSTEM_PROCESS	1.83648e-09	LAT2,SPI1,NCF4,TLR4,TLR7,DOCK2,LILRB2,TLR8,FCGR2B,CMKLR1,LY86,CD1D,GPR183,TGFB1,IL16	7.57548e-07
7	29	115	4	CYTOKINE_BIOSYNTHETIC_PROCESS	6.10713e-05	TLR4,TLR7,TLR8,TLR1	0.00335892
7	230	115	7	RESPONSE_TO_EXTERNAL_STIMULUS	0.00170891	NLRC4,DOCK2,NLRP3,CMKLR1,CD1D,ALOX5AP,TGFB1	0.0459486
7	58	115	5	POSITIVE_REGULATION_OF_PROTEIN_METABOLIC_PROCESS	7.16754e-05	TLR4,TLR7,TLR8,TGFB1,TLR1	0.00347837
7	6	115	3	DETECTION_OF_BIOTIC_STIMULUS	8.02228e-06	NLRC4,NLRP3,CD1D	0.000768542
7	55	115	4	REGULATION_OF_IMMUNE_SYSTEM_PROCESS	0.00075515	LAT2,TLR8,CD1D,TGFB1	0.0270869
7	27	115	4	REGULATION_OF_CYTOKINE_BIOSYNTHETIC_PROCESS	4.56502e-05	TLR4,TLR7,TLR8,TLR1	0.00289703
7	24	115	3	REGULATION_OF_IMMUNE_RESPONSE	0.000735865	LAT2,TLR8,CD1D	0.0270869
8	61	71	4	CELL_ACTIVATION	0.000178664	CD4,NFAM1,CLEC7A,LST1	0.0184247
8	188	71	8	DEFENSE_RESPONSE	2.37365e-06	AIF1,CCR1,NCF1,LSP1,MNDA,CD48,NCF2,TYROBP	0.000489565
8	58	71	4	LEUKOCYTE_ACTIVATION	0.000146776	CD4,NFAM1,CLEC7A,LST1	0.0172987
8	191	71	9	IMMUNE_RESPONSE	2.23886e-07	FCGR1A,GPR65,FCGR3A,NFAM1,CCR1,IGSF6,ARHGDIB,IRF8,CTSS	9.23531e-05
8	273	71	13	IMMUNE_SYSTEM_PROCESS	3.04452e-10	CD4,FCGR1A,GPR65,FCGR3A,NFAM1,ITGB2,CCR1,IGSF6,ARHGDIB,CLEC7A,IRF8,CTSS,LST1	2.51173e-07
8	54	71	4	LYMPHOCYTE_ACTIVATION	0.000110939	CD4,NFAM1,CLEC7A,LST1	0.0152541
8	37	71	5	CELLULAR_DEFENSE_RESPONSE	7.07514e-07	NCF1,LSP1,MNDA,NCF2,TYROBP	0.000194566
13	23	101	4	POSITIVE_REGULATION_OF_TRANSLATION	1.41152e-05	TLR7,TLR4,TLR8,TLR1	0.00145563
13	109	101	5	MULTI_ORGANISM_PROCESS	0.000753972	TLR7,NLRC4,TGFB1,TLR8,STAB1	0.0327383
13	18	101	4	POSITIVE_REGULATION_OF_CYTOKINE_BIOSYNTHETIC_PROCESS	5.00245e-06	TLR7,TLR4,TLR8,TLR1	0.000746054
13	30	101	4	CYTOKINE_METABOLIC_PROCESS	4.21692e-05	TLR7,TLR4,TLR8,TLR1	0.00267612
13	6	101	3	INTERLEUKIN_8_BIOSYNTHETIC_PROCESS	5.42584e-06	TLR7,TLR4,TLR8	0.000746054
13	188	101	12	DEFENSE_RESPONSE	3.63167e-09	TLR7,RNASE6,ADORA3,CD300C,NLRC4,MNDA,CD84,ALOX5AP,NLRP3,TGFB1,TLR8,STAB1	2.99613e-06
13	54	101	6	CYTOKINE_PRODUCTION	1.38485e-06	TLR7,TLR4,NLRC4,NLRP3,TLR8,TLR1	0.000380834
13	27	101	3	IMMUNE_EFFECTOR_PROCESS	0.000717799	TLR7,TGFB1,TLR8	0.0327383
13	56	101	5	POSITIVE_REGULATION_OF_CELLULAR_PROTEIN_METABOLIC_PROCESS	3.24364e-05	TLR7,TLR4,TGFB1,TLR8,TLR1	0.0026474
13	7	101	3	INTERLEUKIN_8_PRODUCTION	9.44986e-06	TLR7,TLR4,TLR8	0.00111373
13	191	101	9	IMMUNE_RESPONSE	4.55829e-06	TLR7,LAT2,LY86,NCF4,FCGR2B,CMKLR1,TGFB1,TLR8,GPR183	0.000746054
13	96	101	5	RESPONSE_TO_BIOTIC_STIMULUS	0.000421879	TLR7,NLRC4,NLRP3,TLR8,STAB1	0.0232034
13	61	101	4	RESPONSE_TO_OTHER_ORGANISM	0.000687112	TLR7,NLRC4,TLR8,STAB1	0.0327383
13	273	101	12	IMMUNE_SYSTEM_PROCESS	2.26094e-07	TLR7,LAT2,LY86,NCF4,SPI1,TLR4,FCGR2B,DOCK2,CMKLR1,TGFB1,TLR8,GPR183	9.32638e-05
13	29	101	4	CYTOKINE_BIOSYNTHETIC_PROCESS	3.67313e-05	TLR7,TLR4,TLR8,TLR1	0.0026474
13	230	101	8	RESPONSE_TO_EXTERNAL_STIMULUS	0.000135889	ADORA3,NLRC4,DOCK2,ALOX5AP,NLRP3,CMKLR1,TGFB1,FPR1	0.00800777
13	58	101	5	POSITIVE_REGULATION_OF_PROTEIN_METABOLIC_PROCESS	3.85076e-05	TLR7,TLR4,TGFB1,TLR8,TLR1	0.0026474
13	27	101	4	REGULATION_OF_CYTOKINE_BIOSYNTHETIC_PROCESS	2.74165e-05	TLR7,TLR4,TLR8,TLR1	0.00251318
14	191	67	7	IMMUNE_RESPONSE	1.89614e-05	GPR65,FCGR1A,FCGR3A,CCR1,IRF8,IGSF6,CTSS	0.00782157
14	273	67	9	IMMUNE_SYSTEM_PROCESS	2.6742e-06	GPR65,FCGR1A,FCGR3A,CCR1,CLEC7A,LST1,IRF8,IGSF6,CTSS	0.00220621
15	22	51	3	LYMPHOCYTE_DIFFERENTIATION	5.06583e-05	CD4,NFAM1,CD1D	0.00607665
15	62	51	4	HEMOPOIESIS	5.19881e-05	CD4,NFAM1,HCLS1,CD1D	0.00607665
15	67	51	4	IMMUNE_SYSTEM_DEVELOPMENT	7.05649e-05	CD4,NFAM1,HCLS1,CD1D	0.00646845
15	188	51	6	DEFENSE_RESPONSE	3.5195e-05	LSP1,CCR5,LILRB2,NCF2,CD1D,LILRB3	0.00580718
15	30	51	3	LEUKOCYTE_DIFFERENTIATION	0.000131078	CD4,NFAM1,CD1D	0.00983083
15	58	51	3	LEUKOCYTE_ACTIVATION	0.000933152	CD4,NFAM1,CD1D	0.0481157
15	191	51	8	IMMUNE_RESPONSE	1.9761e-07	NFAM1,ARHGDIB,FYB,CCR5,LILRB2,CD1D,S1PR4,IL2RG	8.15142e-05
15	64	51	4	HEMOPOIETIC_OR_LYMPHOID_ORGAN_DEVELOPMENT	5.89251e-05	CD4,NFAM1,HCLS1,CD1D	0.00607665
15	273	51	11	IMMUNE_SYSTEM_PROCESS	1.1494e-09	CD4,ITGB2,NFAM1,ARHGDIB,FYB,CCR5,LILRB2,HCLS1,CD1D,S1PR4,IL2RG	9.48255e-07
15	54	51	3	LYMPHOCYTE_ACTIVATION	0.000757155	CD4,NFAM1,CD1D	0.0416435
15	37	51	4	CELLULAR_DEFENSE_RESPONSE	6.5428e-06	LSP1,CCR5,LILRB2,NCF2	0.00134945
18	32	86	3	POSITIVE_REGULATION_OF_RESPONSE_TO_STIMULUS	0.000745508	NFAM1,TLR8,CD1D	0.0361791
18	61	86	6	CELL_ACTIVATION	1.11445e-06	CD4,NFAM1,TLR4,CLEC7A,LST1,CD1D	0.000183884
18	22	86	3	LYMPHOCYTE_DIFFERENTIATION	0.000241003	CD4,NFAM1,CD1D	0.0206606
18	188	86	11	DEFENSE_RESPONSE	7.51765e-09	CD48,TLR8,CD84,NCF2,LILRB2,AIF1,CCR1,LYZ,MNDA,CD1D,LILRB3	2.4392e-06
18	22	86	3	POSITIVE_REGULATION_OF_IMMUNE_RESPONSE	0.000241003	NFAM1,TLR8,CD1D	0.0206606
18	30	86	3	LEUKOCYTE_DIFFERENTIATION	0.000615176	CD4,NFAM1,CD1D	0.0328857
18	58	86	6	LEUKOCYTE_ACTIVATION	8.2333e-07	CD4,NFAM1,TLR4,CLEC7A,LST1,CD1D	0.000169812
18	191	86	11	IMMUNE_RESPONSE	8.86981e-09	IGSF6,CTSS,IRF8,NFAM1,TLR8,LILRB2,ARHGDIB,CCR1,CMKLR1,IL2RA,CD1D	2.4392e-06
18	273	86	16	IMMUNE_SYSTEM_PROCESS	2.00173e-12	IGSF6,CD4,CTSS,IRF8,NFAM1,TLR8,LILRB2,ARHGDIB,ITGB2,TLR4,CCR1,CLEC7A,CMKLR1,IL2RA,LST1,CD1D	1.65143e-09
18	38	86	3	T_CELL_ACTIVATION	0.00123768	CD4,CLEC7A,CD1D	0.048623
18	230	86	7	RESPONSE_TO_EXTERNAL_STIMULUS	0.000301786	CCRL2,AIF1,ITGB2,CCR1,LYZ,CMKLR1,CD1D	0.0216011
18	54	86	5	LYMPHOCYTE_ACTIVATION	1.24155e-05	CD4,NFAM1,CLEC7A,LST1,CD1D	0.00170713
18	112	86	5	REGULATION_OF_MULTICELLULAR_ORGANISMAL_PROCESS	0.000408618	NFAM1,TLR8,SRGN,LST1,CD1D	0.0259315
18	55	86	4	REGULATION_OF_IMMUNE_SYSTEM_PROCESS	0.000250432	NFAM1,TLR8,LST1,CD1D	0.0206606
18	37	86	3	CELLULAR_DEFENSE_RESPONSE	0.00114457	NCF2,LILRB2,MNDA	0.0472133
18	24	86	3	REGULATION_OF_IMMUNE_RESPONSE	0.000314198	NFAM1,TLR8,CD1D	0.0216011
19	191	80	9	IMMUNE_RESPONSE	6.33271e-07	CCR5,FYB,FCGR3A,FCGR1A,NCF4,GPR65,IL16,TLR7,LAT2	0.000261224
19	273	80	12	IMMUNE_SYSTEM_PROCESS	1.59076e-08	CCR5,FYB,DOCK2,FCGR3A,FCGR1A,NCF4,SPI1,GPR65,IL16,TLR7,LAT2,HCLS1	1.31237e-05
20	61	66	10	CELL_ACTIVATION	7.92699e-14	CD2,CD3E,SLA2,SIRPG,CD3D,SIT1,ZAP70,CD7,FOXP3,LCK	1.08996e-11
20	41	66	5	POSITIVE_REGULATION_OF_IMMUNE_SYSTEM_PROCESS	8.3113e-07	CD3E,SLA2,SIRPG,ZAP70,LCK	6.22804e-05
20	22	66	3	LYMPHOCYTE_DIFFERENTIATION	0.000109777	CD3D,ZAP70,LCK	0.0045032
20	188	66	6	DEFENSE_RESPONSE	0.00015257	ITK,CCL5,PRF1,PTPRCAP,SP140,CXCL9	0.00572138
20	12	66	3	T_CELL_DIFFERENTIATION	1.61718e-05	CD3D,ZAP70,LCK	0.000889448
20	24	66	5	REGULATION_OF_T_CELL_ACTIVATION	4.98677e-08	CD3E,SIRPG,SIT1,ZAP70,LCK	4.57121e-06
20	52	66	5	POSITIVE_REGULATION_OF_MULTICELLULAR_ORGANISMAL_PROCESS	2.77943e-06	CD3E,SLA2,SIRPG,ZAP70,LCK	0.000163788
20	30	66	3	LEUKOCYTE_DIFFERENTIATION	0.000282397	CD3D,ZAP70,LCK	0.0101294
20	58	66	10	LEUKOCYTE_ACTIVATION	4.62963e-14	CD2,CD3E,SLA2,SIRPG,CD3D,SIT1,ZAP70,CD7,FOXP3,LCK	7.63889e-12
20	20	66	3	ADAPTIVE_IMMUNE_RESPONSE_GO_0002460	8.17644e-05	SLA2,FOXP3,IL18BP	0.00374754
20	80	66	4	CELLULAR_CATION_HOMEOSTASIS	0.000383478	S1PR4,CCL5,CXCR3,LCK	0.0131821
20	191	66	16	IMMUNE_RESPONSE	1.11022e-16	IL2RG,CD96,SLA2,S1PR4,GZMA,CCL5,ZAP70,CD7,FOXP3,AIM2,CTLA4,PDCD1,CST7,GBP2,CTSW,IL18BP	4.57967e-14
20	18	66	4	POSITIVE_REGULATION_OF_T_CELL_ACTIVATION	9.05897e-07	CD3E,SIRPG,ZAP70,LCK	6.22804e-05
20	112	66	4	CELLULAR_HOMEOSTASIS	0.00135905	S1PR4,CCL5,CXCR3,LCK	0.0386626
20	21	66	4	POSITIVE_REGULATION_OF_LYMPHOCYTE_ACTIVATION	1.75475e-06	CD3E,SIRPG,ZAP70,LCK	0.000111359
20	21	66	3	ADAPTIVE_IMMUNE_RESPONSE	9.50993e-05	SLA2,FOXP3,IL18BP	0.00412931
20	273	66	22	IMMUNE_SYSTEM_PROCESS	0	IL2RG,CD96,CD2,CD3E,SLA2,S1PR4,SIRPG,GZMA,CD3D,CCL5,SIT1,ZAP70,CD7,FOXP3,LCK,AIM2,CTLA4,PDCD1,CST7,GBP2,CTSW,IL18BP	0
20	38	66	10	T_CELL_ACTIVATION	4.44089e-16	CD2,CD3E,SLA2,SIRPG,CD3D,SIT1,ZAP70,CD7,FOXP3,LCK	1.22125e-13
20	117	66	4	CHEMICAL_HOMEOSTASIS	0.0015965	S1PR4,CCL5,CXCR3,LCK	0.0425191
20	97	66	4	ION_HOMEOSTASIS	0.000795503	S1PR4,CCL5,CXCR3,LCK	0.0252419
20	31	66	6	REGULATION_OF_LYMPHOCYTE_ACTIVATION	3.35781e-09	CD3E,SLA2,SIRPG,SIT1,ZAP70,LCK	3.46275e-07
20	54	66	10	LYMPHOCYTE_ACTIVATION	2.15383e-14	CD2,CD3E,SLA2,SIRPG,CD3D,SIT1,ZAP70,CD7,FOXP3,LCK	4.44228e-12
20	83	66	4	CATION_HOMEOSTASIS	0.000441288	S1PR4,CCL5,CXCR3,LCK	0.0145625
20	112	66	7	REGULATION_OF_MULTICELLULAR_ORGANISMAL_PROCESS	4.9261e-07	CD3E,SLA2,SIRPG,SIT1,ZAP70,FOXP3,LCK	4.06403e-05
20	55	66	7	REGULATION_OF_IMMUNE_SYSTEM_PROCESS	3.34288e-09	CD3E,SLA2,SIRPG,SIT1,ZAP70,FOXP3,LCK	3.46275e-07
20	37	66	4	CELLULAR_DEFENSE_RESPONSE	1.83898e-05	ITK,CCL5,PRF1,CXCL9	0.000948223
24	81	62	4	SKELETAL_DEVELOPMENT	0.000316238	SPARC,COL1A2,INHBA,POSTN	0.0434828
24	15	62	3	CELL_RECOGNITION	2.74534e-05	VCAN,COLEC12,NTM	0.00566225
26	23	130	4	POSITIVE_REGULATION_OF_TRANSLATION	3.81569e-05	TLR7,TLR4,TLR8,TLR1	0.00185173
26	32	130	4	POSITIVE_REGULATION_OF_RESPONSE_TO_STIMULUS	0.00014609	NFAM1,LAT2,TLR8,CD1D	0.0043407
26	109	130	8	MULTI_ORGANISM_PROCESS	3.91025e-06	CD4,LILRB1,TLR7,NLRC4,TLR8,CD1D,TGFB1,STAB1	0.000806489
26	61	130	6	CELL_ACTIVATION	1.23499e-05	CD4,TLR4,NFAM1,LAT2,CD1D,TGFB1	0.000965202
26	41	130	5	POSITIVE_REGULATION_OF_IMMUNE_SYSTEM_PROCESS	2.34918e-05	NFAM1,LAT2,TLR8,CD1D,TGFB1	0.00129205
26	22	130	3	LYMPHOCYTE_DIFFERENTIATION	0.000808846	CD4,NFAM1,CD1D	0.0196264
26	62	130	4	HEMOPOIESIS	0.00186393	CD4,SPI1,NFAM1,CD1D	0.0377458
26	67	130	5	IMMUNE_SYSTEM_DEVELOPMENT	0.000254	CD4,SPI1,NFAM1,CD1D,TGFB1	0.006985
26	18	130	4	POSITIVE_REGULATION_OF_CYTOKINE_BIOSYNTHETIC_PROCESS	1.36252e-05	TLR7,TLR4,TLR8,TLR1	0.000965202
26	30	130	4	CYTOKINE_METABOLIC_PROCESS	0.0001128	TLR7,TLR4,TLR8,TLR1	0.00372241
26	6	130	3	INTERLEUKIN_8_BIOSYNTHETIC_PROCESS	1.15985e-05	TLR7,TLR4,TLR8	0.000965202
26	188	130	15	DEFENSE_RESPONSE	5.77849e-11	TLR7,CD84,MNDA,NLRC4,LILRB2,CD300C,LSP1,RNASE6,NCF2,NLRP3,TLR8,CD1D,ALOX5AP,TGFB1,STAB1	4.76725e-08
26	146	130	6	REGULATION_OF_PROTEIN_METABOLIC_PROCESS	0.0015034	TLR7,TLR4,ITGB2,TLR8,TGFB1,TLR1	0.0326397
26	22	130	4	POSITIVE_REGULATION_OF_IMMUNE_RESPONSE	3.17281e-05	NFAM1,LAT2,TLR8,CD1D	0.00163598
26	28	130	3	DETECTION_OF_STIMULUS	0.00165814	NLRC4,NLRP3,CD1D	0.035076
26	54	130	6	CYTOKINE_PRODUCTION	6.02901e-06	TLR7,TLR4,NLRC4,NLRP3,TLR8,TLR1	0.000965202
26	52	130	5	POSITIVE_REGULATION_OF_MULTICELLULAR_ORGANISMAL_PROCESS	7.56328e-05	NFAM1,LAT2,TLR8,CD1D,TGFB1	0.00311985
26	30	130	3	LEUKOCYTE_DIFFERENTIATION	0.00202981	CD4,NFAM1,CD1D	0.0389441
26	27	130	3	IMMUNE_EFFECTOR_PROCESS	0.00148963	TLR7,TLR8,TGFB1	0.0326397
26	56	130	5	POSITIVE_REGULATION_OF_CELLULAR_PROTEIN_METABOLIC_PROCESS	0.000108199	TLR7,TLR4,TLR8,TGFB1,TLR1	0.00371934
26	58	130	6	LEUKOCYTE_ACTIVATION	9.19094e-06	CD4,TLR4,NFAM1,LAT2,CD1D,TGFB1	0.000965202
26	18	130	3	B_CELL_ACTIVATION	0.000439307	NFAM1,LAT2,TGFB1	0.0113259
26	7	130	3	INTERLEUKIN_8_PRODUCTION	2.01717e-05	TLR7,TLR4,TLR8	0.00118869
26	17	130	3	RESPONSE_TO_BACTERIUM	0.00036836	NLRC4,CD1D,STAB1	0.00980312
26	191	130	12	IMMUNE_RESPONSE	7.68116e-08	TLR7,NFAM1,LAT2,NCF4,LILRB2,IRF8,LY86,FCGR2B,TLR8,CD1D,CMKLR1,TGFB1	2.11232e-05
26	64	130	5	HEMOPOIETIC_OR_LYMPHOID_ORGAN_DEVELOPMENT	0.000204624	CD4,SPI1,NFAM1,CD1D,TGFB1	0.00582119
26	96	130	7	RESPONSE_TO_BIOTIC_STIMULUS	1.67738e-05	LILRB1,TLR7,NLRC4,NLRP3,TLR8,CD1D,STAB1	0.00106449
26	61	130	6	RESPONSE_TO_OTHER_ORGANISM	1.23499e-05	LILRB1,TLR7,NLRC4,TLR8,CD1D,STAB1	0.000965202
26	43	130	4	REGULATION_OF_RESPONSE_TO_STIMULUS	0.000466611	NFAM1,LAT2,TLR8,CD1D	0.0116653
26	273	130	17	IMMUNE_SYSTEM_PROCESS	1.42662e-10	CD4,TLR7,DOCK2,TLR4,ITGB2,SPI1,NFAM1,LAT2,NCF4,LILRB2,IRF8,LY86,FCGR2B,TLR8,CD1D,CMKLR1,TGFB1	5.88479e-08
26	29	130	4	CYTOKINE_BIOSYNTHETIC_PROCESS	9.8402e-05	TLR7,TLR4,TLR8,TLR1	0.00355847
26	230	130	9	RESPONSE_TO_EXTERNAL_STIMULUS	0.000147321	DOCK2,ITGB2,NLRC4,NLRP3,CD1D,CMKLR1,ALOX5AP,TGFB1,FPR1	0.0043407
26	58	130	5	POSITIVE_REGULATION_OF_PROTEIN_METABOLIC_PROCESS	0.000128052	TLR7,TLR4,TLR8,TGFB1,TLR1	0.00406317
26	54	130	5	LYMPHOCYTE_ACTIVATION	9.07981e-05	CD4,NFAM1,LAT2,CD1D,TGFB1	0.00355847
26	6	130	3	DETECTION_OF_BIOTIC_STIMULUS	1.15985e-05	NLRC4,NLRP3,CD1D	0.000965202
26	112	130	5	REGULATION_OF_MULTICELLULAR_ORGANISMAL_PROCESS	0.00260839	NFAM1,LAT2,TLR8,CD1D,TGFB1	0.0478205
26	136	130	6	REGULATION_OF_CELLULAR_PROTEIN_METABOLIC_PROCESS	0.00104361	TLR7,TLR4,ITGB2,TLR8,TGFB1,TLR1	0.0245995
26	55	130	5	REGULATION_OF_IMMUNE_SYSTEM_PROCESS	9.92058e-05	NFAM1,LAT2,TLR8,CD1D,TGFB1	0.00355847
26	27	130	4	REGULATION_OF_CYTOKINE_BIOSYNTHETIC_PROCESS	7.36689e-05	TLR7,TLR4,TLR8,TLR1	0.00311985
26	37	130	5	CELLULAR_DEFENSE_RESPONSE	1.40393e-05	MNDA,LILRB2,CD300C,LSP1,NCF2	0.000965202
26	24	130	4	REGULATION_OF_IMMUNE_RESPONSE	4.54892e-05	NFAM1,LAT2,TLR8,CD1D	0.00208492
27	188	84	7	DEFENSE_RESPONSE	7.48606e-05	CCR1,AIF1,CCR5,NCF1,CD48,LILRB3,TYROBP	0.012352
27	191	84	12	IMMUNE_RESPONSE	4.9503e-10	FCGR1A,GPR65,CCR1,FYB,FCGR3A,CCR5,IGSF6,ARHGDIB,CTSS,IL2RG,GPR183,S1PR4	2.042e-07
27	273	84	15	IMMUNE_SYSTEM_PROCESS	1.8557e-11	FCGR1A,GPR65,CCR1,FYB,FCGR3A,CCR5,IGSF6,ARHGDIB,CLEC7A,CTSS,HCLS1,IL2RG,GPR183,LST1,S1PR4	1.53096e-08

## Sheet: KEGG
Module_Number	# of gene in function	# of gene in module	# of common gene	Description	p-value	related_gene	adjusted_p-value
3	176	96	6	KEGG_CYTOKINE_CYTOKINE_RECEPTOR_INTERACTION	0.000817868	CCR5,IL12RB1,IL21R,TNFRSF1B,CSF2RB,TNFRSF9	0.0304247
3	158	96	6	KEGG_CHEMOKINE_SIGNALING_PATHWAY	0.000463666	PIK3R5,NCF1,CCR5,HCK,DOCK2,PIK3CG	0.0234507
3	86	96	6	KEGG_TOLL_LIKE_RECEPTOR_SIGNALING_PATHWAY	1.59182e-05	PIK3R5,TLR4,TLR7,PIK3CG,TLR8,TLR1	0.00231739
3	105	96	5	KEGG_JAK_STAT_SIGNALING_PATHWAY	0.000504315	PIK3R5,PIK3CG,IL12RB1,IL21R,CSF2RB	0.0234507
3	93	96	6	KEGG_FC_GAMMA_R_MEDIATED_PHAGOCYTOSIS	2.49182e-05	PIK3R5,NCF1,HCK,DOCK2,PIK3CG,INPP5D	0.00231739
4	63	82	4	KEGG_HEMATOPOIETIC_CELL_LINEAGE	0.000352503	FCGR1A,CSF2RA,CSF1R,CD1D	0.0218552
4	93	82	6	KEGG_NATURAL_KILLER_CELL_MEDIATED_CYTOTOXICITY	1.00725e-05	FCER1G,FCGR3A,CD48,TYROBP,RAC2,HCST	0.00187348
4	65	82	5	KEGG_LEISHMANIA_INFECTION	2.4526e-05	FCGR1A,FCGR3A,FCGR2A,TLR2,TGFB1	0.00228092
5	176	72	9	KEGG_CYTOKINE_CYTOKINE_RECEPTOR_INTERACTION	1.26084e-07	IL2RG,CD27,CCR2,CXCL9,CXCR6,CXCR3,CXCL13,CCL5,IL2RB	4.69032e-06
5	158	72	7	KEGG_CHEMOKINE_SIGNALING_PATHWAY	8.91852e-06	CCR2,CXCL9,ITK,CXCR6,CXCR3,CXCL13,CCL5	0.000276474
5	114	72	6	KEGG_CELL_ADHESION_MOLECULES_CAMS	1.5278e-05	ITGAL,CD2,ICOS,CD8A,PDCD1,CTLA4	0.000405959
5	63	72	8	KEGG_HEMATOPOIETIC_CELL_LINEAGE	4.892e-10	CD2,CD3G,CD3E,CD3D,CD8A,CD38,CD7,CD5	3.03304e-08
5	93	72	8	KEGG_NATURAL_KILLER_CELL_MEDIATED_CYTOTOXICITY	1.15084e-08	ITGAL,CD247,SH2D1A,LCK,ZAP70,KLRK1,PRF1,KLRD1	5.35138e-07
5	98	72	11	KEGG_T_CELL_RECEPTOR_SIGNALING_PATHWAY	8.70637e-13	CD247,ITK,CD3G,ICOS,CD3E,CD3D,CD8A,PDCD1,LCK,ZAP70,CTLA4	1.61938e-10
5	27	72	7	KEGG_PRIMARY_IMMUNODEFICIENCY	3.01976e-11	IL2RG,ICOS,CD3E,CD3D,CD8A,LCK,ZAP70	2.80838e-09
6	176	182	11	KEGG_CYTOKINE_CYTOKINE_RECEPTOR_INTERACTION	7.96283e-06	CCR5,IL12RB1,IL21R,TNFSF13B,CSF2RB,TNFRSF9,CSF2RA,CCR1,IL2RA,PLEKHO2,TNFRSF1B	0.000211584
6	158	182	9	KEGG_CHEMOKINE_SIGNALING_PATHWAY	0.000110726	CCR5,RAC2,DOCK2,PIK3CG,NCF1,PIK3R5,GNGT2,HCK,CCR1	0.0020595
6	114	182	10	KEGG_CELL_ADHESION_MOLECULES_CAMS	9.91788e-07	ICOS,PDCD1LG2,CTLA4,CD4,ITGB2,ITGA4,SELPLG,HLA-DPA1,HLA-E,HLA-DPB1	3.68945e-05
6	56	182	5	KEGG_ANTIGEN_PROCESSING_AND_PRESENTATION	0.000515622	CTSS,CD4,HLA-DPA1,HLA-E,HLA-DPB1	0.00674671
6	86	182	6	KEGG_TOLL_LIKE_RECEPTOR_SIGNALING_PATHWAY	0.000544089	PIK3CG,TLR8,PIK3R5,TLR4,TLR2,TLR7	0.00674671
6	105	182	7	KEGG_JAK_STAT_SIGNALING_PATHWAY	0.000248982	IL12RB1,IL21R,PIK3CG,CSF2RB,PIK3R5,CSF2RA,IL2RA	0.00385922
6	63	182	8	KEGG_HEMATOPOIETIC_CELL_LINEAGE	7.34826e-07	CD4,CD37,FCGR1A,CSF2RA,ITGA4,IL2RA,CD1D,CD33	3.41694e-05
6	93	182	9	KEGG_NATURAL_KILLER_CELL_MEDIATED_CYTOTOXICITY	1.53325e-06	CD48,RAC2,PIK3CG,FCGR3A,PIK3R5,ITGB2,HCST,FCER1G,HLA-E	4.75307e-05
6	98	182	5	KEGG_T_CELL_RECEPTOR_SIGNALING_PATHWAY	0.00615763	ICOS,CTLA4,CD4,PIK3CG,PIK3R5	0.0497965
6	73	182	6	KEGG_B_CELL_RECEPTOR_SIGNALING_PATHWAY	0.000223605	RAC2,CD72,PIK3CG,PIK3R5,INPP5D,LILRB3	0.00378097
6	64	182	5	KEGG_FC_EPSILON_RI_SIGNALING_PATHWAY	0.000953746	RAC2,PIK3CG,PIK3R5,FCER1G,INPP5D	0.0104351
6	93	182	11	KEGG_FC_GAMMA_R_MEDIATED_PHAGOCYTOSIS	1.2414e-08	RAC2,DOCK2,PIK3CG,FCGR3A,NCF1,PIK3R5,FCGR1A,FCGR2A,HCK,FCGR2C,INPP5D	1.15451e-06
6	100	182	8	KEGG_LEUKOCYTE_TRANSENDOTHELIAL_MIGRATION	2.43352e-05	RAC2,PIK3CG,NCF1,PIK3R5,NCF2,NCF4,ITGB2,ITGA4	0.000565793
6	35	182	5	KEGG_INTESTINAL_IMMUNE_NETWORK_FOR_IGA_PRODUCTION	5.35557e-05	ICOS,TNFSF13B,ITGA4,HLA-DPA1,HLA-DPB1	0.00110682
6	178	182	7	KEGG_REGULATION_OF_ACTIN_CYTOSKELETON	0.00531506	RAC2,PIK3CG,PIK3R5,ITGAX,ITGB2,ITGA4,ARHGEF6	0.0449364
6	28	182	3	KEGG_PRION_DISEASES	0.00430004	C1QB,C1QA,C1QC	0.038086
6	65	182	13	KEGG_LEISHMANIA_INFECTION	5.59552e-13	FCGR3A,NCF1,NCF2,TLR4,FCGR1A,NCF4,ITGB2,ITGA4,FCGR2A,TLR2,HLA-DPA1,FCGR2C,HLA-DPB1	1.04077e-10
6	18	182	3	KEGG_ASTHMA	0.00116817	FCER1G,HLA-DPA1,HLA-DPB1	0.0120711
6	29	182	4	KEGG_AUTOIMMUNE_THYROID_DISEASE	0.000358044	CTLA4,HLA-DPA1,HLA-E,HLA-DPB1	0.00512278
6	77	182	9	KEGG_SYSTEMIC_LUPUS_ERYTHEMATOSUS	3.02484e-07	FCGR3A,C1QB,C1QA,FCGR1A,FCGR2A,C1QC,HLA-DPA1,FCGR2C,HLA-DPB1	1.8754e-05
6	28	182	3	KEGG_ALLOGRAFT_REJECTION	0.00430004	HLA-DPA1,HLA-E,HLA-DPB1	0.038086
6	28	182	3	KEGG_GRAFT_VERSUS_HOST_DISEASE	0.00430004	HLA-DPA1,HLA-E,HLA-DPB1	0.038086
6	59	182	5	KEGG_VIRAL_MYOCARDITIS	0.000656757	RAC2,ITGB2,HLA-DPA1,HLA-E,HLA-DPB1	0.0076348
7	86	115	7	KEGG_TOLL_LIKE_RECEPTOR_SIGNALING_PATHWAY	3.59819e-06	PIK3R5,CD14,TLR4,TLR7,PIK3CG,TLR8,TLR1	0.000669264
7	105	115	5	KEGG_JAK_STAT_SIGNALING_PATHWAY	0.00114332	PIK3R5,PIK3CG,CSF2RA,CSF2RB,IL21R	0.0270959
7	63	115	6	KEGG_HEMATOPOIETIC_CELL_LINEAGE	7.37628e-06	CD14,CSF1R,CSF2RA,CD33,ITGA4,CD1D	0.000685994
7	73	115	5	KEGG_B_CELL_RECEPTOR_SIGNALING_PATHWAY	0.000214933	PIK3R5,PIK3CG,FCGR2B,PIK3AP1,LILRB3	0.00999437
7	93	115	5	KEGG_FC_GAMMA_R_MEDIATED_PHAGOCYTOSIS	0.000660591	PIK3R5,FCGR2C,PIK3CG,DOCK2,FCGR2B	0.0204783
7	28	115	3	KEGG_PRION_DISEASES	0.00116542	C1QB,C1QA,C1QC	0.0270959
7	65	115	5	KEGG_LEISHMANIA_INFECTION	0.000123942	NCF4,TLR4,FCGR2C,ITGA4,TGFB1	0.00768439
7	68	115	4	KEGG_PANCREATIC_CANCER	0.00167377	PIK3R5,PIK3CG,ARHGEF6,TGFB1	0.0345913
7	77	115	5	KEGG_SYSTEMIC_LUPUS_ERYTHEMATOSUS	0.000276096	C1QB,C1QA,FCGR2C,C1QC,FCGR2B	0.0102708
8	158	71	5	KEGG_CHEMOKINE_SIGNALING_PATHWAY	0.000811365	CCR1,NCF1,HCK,GNGT2,RAC2	0.0301828
8	93	71	7	KEGG_NATURAL_KILLER_CELL_MEDIATED_CYTOTOXICITY	2.28824e-07	FCGR3A,ITGB2,FCER1G,CD48,RAC2,TYROBP,HCST	2.12806e-05
8	93	71	6	KEGG_FC_GAMMA_R_MEDIATED_PHAGOCYTOSIS	4.34536e-06	FCGR1A,FCGR3A,FCGR2A,NCF1,HCK,RAC2	0.000269413
8	100	71	5	KEGG_LEUKOCYTE_TRANSENDOTHELIAL_MIGRATION	9.75655e-05	ITGB2,NCF1,ITGAM,NCF2,RAC2	0.0045368
8	65	71	8	KEGG_LEISHMANIA_INFECTION	5.64386e-10	FCGR1A,FCGR3A,FCGR2A,ITGB2,NCF1,ITGAM,TLR2,NCF2	1.04976e-07
10	32	114	4	KEGG_ABC_TRANSPORTERS	8.78459e-05	ABCA6,ABCA8,ABCA9,ABCG2	0.0163393
11	182	85	12	KEGG_FOCAL_ADHESION	3.26611e-10	COL5A2,COL1A2,COL3A1,COL1A1,THBS2,COL5A1,COL6A3,PDGFRB,FN1,THBS1,ITGA5,COL4A1	3.03748e-08
11	73	85	11	KEGG_ECM_RECEPTOR_INTERACTION	2.03837e-13	COL5A2,COL1A2,COL3A1,COL1A1,THBS2,COL5A1,COL6A3,FN1,THBS1,ITGA5,COL4A1	3.79137e-11
13	176	101	6	KEGG_CYTOKINE_CYTOKINE_RECEPTOR_INTERACTION	0.00106683	CSF1R,CSF2RA,TGFB1,TNFRSF1B,CSF2RB,IL21R	0.0220479
13	86	101	7	KEGG_TOLL_LIKE_RECEPTOR_SIGNALING_PATHWAY	1.50437e-06	TLR7,CD14,PIK3R5,TLR4,PIK3CG,TLR8,TLR1	0.000279813
13	105	101	5	KEGG_JAK_STAT_SIGNALING_PATHWAY	0.000636177	PIK3R5,CSF2RA,PIK3CG,CSF2RB,IL21R	0.0197215
13	63	101	5	KEGG_HEMATOPOIETIC_CELL_LINEAGE	5.75564e-05	CSF1R,CD14,CSF2RA,CD33,ITGA4	0.0041502
13	73	101	4	KEGG_B_CELL_RECEPTOR_SIGNALING_PATHWAY	0.0013495	PIK3R5,FCGR2B,PIK3CG,PIK3AP1	0.0251008
13	93	101	5	KEGG_FC_GAMMA_R_MEDIATED_PHAGOCYTOSIS	0.000364315	PIK3R5,FCGR2C,FCGR2B,PIK3CG,DOCK2	0.0135525
13	28	101	3	KEGG_PRION_DISEASES	0.000800116	C1QB,C1QC,C1QA	0.0212602
13	65	101	5	KEGG_LEISHMANIA_INFECTION	6.69387e-05	NCF4,FCGR2C,TLR4,ITGA4,TGFB1	0.0041502
13	68	101	4	KEGG_PANCREATIC_CANCER	0.00103532	PIK3R5,PIK3CG,ARHGEF6,TGFB1	0.0220479
13	77	101	5	KEGG_SYSTEMIC_LUPUS_ERYTHEMATOSUS	0.000150461	C1QB,C1QC,C1QA,FCGR2C,FCGR2B	0.00699642
14	93	67	5	KEGG_NATURAL_KILLER_CELL_MEDIATED_CYTOTOXICITY	5.22049e-05	FCGR3A,FCER1G,CD48,TYROBP,HCST	0.0032367
14	93	67	5	KEGG_FC_GAMMA_R_MEDIATED_PHAGOCYTOSIS	5.22049e-05	FCGR1A,FCGR3A,FCGR2A,NCF1,HCK	0.0032367
14	65	67	5	KEGG_LEISHMANIA_INFECTION	9.11461e-06	FCGR1A,FCGR3A,FCGR2A,TLR2,NCF1	0.00169532
15	114	51	4	KEGG_CELL_ADHESION_MOLECULES_CAMS	0.000547806	CD4,ITGAM,ITGB2,ITGAL	0.033964
15	63	51	3	KEGG_HEMATOPOIETIC_CELL_LINEAGE	0.00118703	CD4,ITGAM,CD1D	0.0402878
15	73	51	3	KEGG_B_CELL_RECEPTOR_SIGNALING_PATHWAY	0.00181636	INPP5D,LILRB3,RAC2	0.0482634
15	100	51	6	KEGG_LEUKOCYTE_TRANSENDOTHELIAL_MIGRATION	9.25176e-07	ITGAM,ITGB2,ITGAL,NCF2,RHOH,RAC2	0.000172083
15	178	51	5	KEGG_REGULATION_OF_ACTIN_CYTOSKELETON	0.000300197	ITGAM,ITGB2,ITGAX,ITGAL,RAC2	0.0279183
15	65	51	3	KEGG_LEISHMANIA_INFECTION	0.00129961	ITGAM,ITGB2,NCF2	0.0402878
15	59	51	3	KEGG_VIRAL_MYOCARDITIS	0.000980854	ITGB2,ITGAL,RAC2	0.0402878
18	176	86	7	KEGG_CYTOKINE_CYTOKINE_RECEPTOR_INTERACTION	5.74172e-05	TNFSF13B,CSF2RB,TNFRSF9,CCR1,CSF2RA,IL2RA,PLEKHO2	0.0053398
18	63	86	4	KEGG_HEMATOPOIETIC_CELL_LINEAGE	0.000422778	CD4,CSF2RA,IL2RA,CD1D	0.0196592
18	93	86	5	KEGG_NATURAL_KILLER_CELL_MEDIATED_CYTOTOXICITY	0.000171999	CD48,RAC2,ITGB2,HCST,FCER1G	0.0106639
18	65	86	5	KEGG_LEISHMANIA_INFECTION	3.09003e-05	NCF2,ITGB2,TLR4,FCGR2A,TLR2	0.0053398
19	158	80	5	KEGG_CHEMOKINE_SIGNALING_PATHWAY	0.00139136	CCR5,DOCK2,PIK3CG,PIK3R5,NCF1	0.0431321
19	46	80	3	KEGG_COMPLEMENT_AND_COAGULATION_CASCADES	0.00175313	C1QB,C1QA,C1QC	0.0465831
19	93	80	8	KEGG_FC_GAMMA_R_MEDIATED_PHAGOCYTOSIS	2.67945e-08	DOCK2,PIK3CG,PIK3R5,FCGR3A,NCF1,FCGR1A,FCGR2C,INPP5D	4.98379e-06
19	100	80	5	KEGG_LEUKOCYTE_TRANSENDOTHELIAL_MIGRATION	0.000172019	PIK3CG,PIK3R5,NCF1,NCF4,ITGA4	0.00799891
19	28	80	3	KEGG_PRION_DISEASES	0.000404678	C1QB,C1QA,C1QC	0.015054
19	65	80	6	KEGG_LEISHMANIA_INFECTION	1.06163e-06	FCGR3A,NCF1,FCGR1A,NCF4,ITGA4,FCGR2C	9.8732e-05
19	77	80	6	KEGG_SYSTEMIC_LUPUS_ERYTHEMATOSUS	2.90009e-06	FCGR3A,C1QB,C1QA,FCGR1A,C1QC,FCGR2C	0.000179806
20	176	66	7	KEGG_CYTOKINE_CYTOKINE_RECEPTOR_INTERACTION	1.00832e-05	IL2RG,CXCR6,CCL5,IL2RB,CXCR3,CD27,CXCL9	0.00015629
20	158	66	5	KEGG_CHEMOKINE_SIGNALING_PATHWAY	0.000580309	ITK,CXCR6,CCL5,CXCR3,CXCL9	0.00719583
20	124	66	4	KEGG_NEUROACTIVE_LIGAND_RECEPTOR_INTERACTION	0.00197547	P2RY10,S1PR4,GZMA,P2RY8	0.0229648
20	114	66	10	KEGG_CELL_ADHESION_MOLECULES_CAMS	5.01348e-11	ITGAL,CD2,CD8A,ICOS,CTLA4,PDCD1,HLA-E,HLA-DPA1,HLA-DPB1,HLA-DRA	3.10836e-09
20	56	66	6	KEGG_ANTIGEN_PROCESSING_AND_PRESENTATION	1.36175e-07	CD8A,HLA-E,HLA-DPA1,HLA-DPB1,HLA-DRA,KLRD1	2.81429e-06
20	63	66	8	KEGG_HEMATOPOIETIC_CELL_LINEAGE	2.39289e-10	CD2,CD3E,CD3D,CD3G,CD8A,CD7,HLA-DRA,CD5	8.90155e-09
20	93	66	9	KEGG_NATURAL_KILLER_CELL_MEDIATED_CYTOTOXICITY	2.03722e-10	ITGAL,CD247,SH2D1A,KLRK1,PRF1,ZAP70,LCK,HLA-E,KLRD1	8.90155e-09
20	98	66	11	KEGG_T_CELL_RECEPTOR_SIGNALING_PATHWAY	3.193e-13	ITK,CD3E,CD247,CD3D,CD3G,CD8A,ICOS,ZAP70,LCK,CTLA4,PDCD1	5.93898e-11
20	35	66	4	KEGG_INTESTINAL_IMMUNE_NETWORK_FOR_IGA_PRODUCTION	1.46736e-05	ICOS,HLA-DPA1,HLA-DPB1,HLA-DRA	0.000209945
20	33	66	5	KEGG_TYPE_I_DIABETES_MELLITUS	2.70281e-07	PRF1,HLA-E,HLA-DPA1,HLA-DPB1,HLA-DRA	4.57021e-06
20	65	66	3	KEGG_LEISHMANIA_INFECTION	0.00272989	HLA-DPA1,HLA-DPB1,HLA-DRA	0.0298682
20	18	66	3	KEGG_ASTHMA	5.88867e-05	HLA-DPA1,HLA-DPB1,HLA-DRA	0.000782352
20	29	66	6	KEGG_AUTOIMMUNE_THYROID_DISEASE	2.1809e-09	PRF1,CTLA4,HLA-E,HLA-DPA1,HLA-DPB1,HLA-DRA	5.79496e-08
20	77	66	3	KEGG_SYSTEMIC_LUPUS_ERYTHEMATOSUS	0.00440763	HLA-DPA1,HLA-DPB1,HLA-DRA	0.0455455
20	28	66	5	KEGG_ALLOGRAFT_REJECTION	1.1379e-07	PRF1,HLA-E,HLA-DPA1,HLA-DPB1,HLA-DRA	2.64562e-06
20	28	66	6	KEGG_GRAFT_VERSUS_HOST_DISEASE	1.73548e-09	PRF1,HLA-E,HLA-DPA1,HLA-DPB1,HLA-DRA,KLRD1	5.38e-08
20	27	66	7	KEGG_PRIMARY_IMMUNODEFICIENCY	1.60744e-11	IL2RG,CD3E,CD3D,CD8A,ICOS,ZAP70,LCK	1.49492e-09
20	59	66	6	KEGG_VIRAL_MYOCARDITIS	1.87085e-07	ITGAL,PRF1,HLA-E,HLA-DPA1,HLA-DPB1,HLA-DRA	3.47979e-06
21	24	92	3	KEGG_ETHER_LIPID_METABOLISM	0.000383187	PLA2G5,ENPP6,ENPP2	0.0356364
21	32	92	4	KEGG_ABC_TRANSPORTERS	3.79824e-05	ABCA8,ABCA6,ABCA9,ABCG2	0.00706473
23	182	105	8	KEGG_FOCAL_ADHESION	3.46767e-05	COL6A3,PDGFRB,ITGA5,THBS1,FN1,ITGA11,COL11A1,COL4A1	0.00322493
23	73	105	7	KEGG_ECM_RECEPTOR_INTERACTION	6.37525e-07	COL6A3,ITGA5,THBS1,FN1,ITGA11,COL11A1,COL4A1	0.00011858
24	182	62	8	KEGG_FOCAL_ADHESION	6.48011e-07	COL3A1,COL5A2,COL5A1,COL1A2,COL1A1,THBS2,COL6A2,COL6A1	6.0265e-05
24	73	62	8	KEGG_ECM_RECEPTOR_INTERACTION	4.79921e-10	COL3A1,COL5A2,COL5A1,COL1A2,COL1A1,THBS2,COL6A2,COL6A1	8.92652e-08
26	176	130	7	KEGG_CYTOKINE_CYTOKINE_RECEPTOR_INTERACTION	0.000741233	CSF1R,CSF2RA,PLEKHO2,IL21R,TNFRSF1B,CSF2RB,TGFB1	0.0153188
26	114	130	6	KEGG_CELL_ADHESION_MOLECULES_CAMS	0.000411824	CD4,ITGB2,ITGAM,SELPLG,ITGA4,SIGLEC1	0.0109427
26	86	130	7	KEGG_TOLL_LIKE_RECEPTOR_SIGNALING_PATHWAY	8.10931e-06	PIK3R5,TLR7,TLR4,PIK3CG,CD14,TLR8,TLR1	0.000502777
26	105	130	5	KEGG_JAK_STAT_SIGNALING_PATHWAY	0.00196748	PIK3R5,PIK3CG,CSF2RA,IL21R,CSF2RB	0.0332684
26	63	130	8	KEGG_HEMATOPOIETIC_CELL_LINEAGE	5.51648e-08	CSF1R,CD4,ITGAM,CSF2RA,CD33,CD14,ITGA4,CD1D	6.59228e-06
26	73	130	4	KEGG_B_CELL_RECEPTOR_SIGNALING_PATHWAY	0.00338651	PIK3R5,PIK3CG,FCGR2B,PIK3AP1	0.0484531
26	93	130	6	KEGG_FC_GAMMA_R_MEDIATED_PHAGOCYTOSIS	0.00013598	PIK3R5,DOCK2,PIK3CG,HCK,FCGR2C,FCGR2B	0.00421539
26	100	130	7	KEGG_LEUKOCYTE_TRANSENDOTHELIAL_MIGRATION	2.19063e-05	PIK3R5,ITGB2,PIK3CG,ITGAM,NCF4,ITGA4,NCF2	0.00101864
26	178	130	8	KEGG_REGULATION_OF_ACTIN_CYTOSKELETON	0.000134885	PIK3R5,ITGB2,PIK3CG,ITGAM,CD14,ITGAX,ITGA4,ARHGEF6	0.00421539
26	28	130	3	KEGG_PRION_DISEASES	0.00165814	C1QB,C1QA,C1QC	0.0308414
26	65	130	8	KEGG_LEISHMANIA_INFECTION	7.08847e-08	TLR4,ITGB2,ITGAM,NCF4,FCGR2C,ITGA4,NCF2,TGFB1	6.59228e-06
26	68	130	4	KEGG_PANCREATIC_CANCER	0.00261725	PIK3R5,PIK3CG,ARHGEF6,TGFB1	0.0405674
26	77	130	5	KEGG_SYSTEMIC_LUPUS_ERYTHEMATOSUS	0.000485804	C1QB,C1QA,FCGR2C,C1QC,FCGR2B	0.011295
27	93	84	7	KEGG_NATURAL_KILLER_CELL_MEDIATED_CYTOTOXICITY	7.31228e-07	FCGR3A,CD48,ITGAL,FCER1G,TYROBP,HCST,RAC2	0.000136008
27	93	84	6	KEGG_FC_GAMMA_R_MEDIATED_PHAGOCYTOSIS	1.15798e-05	FCGR1A,FCGR2A,FCGR3A,NCF1,INPP5D,RAC2	0.00107692
27	65	84	5	KEGG_LEISHMANIA_INFECTION	2.75703e-05	FCGR1A,FCGR2A,TLR2,FCGR3A,NCF1	0.00170936

## Sheet: BIOCarta
Module_Number	# of gene in function	# of gene in module	# of common gene	Description	p-value	related_gene	adjusted_p-value
5	20	72	6	BIOCARTA_CSK_PATHWAY	3.13898e-10	CD247,CD3G,CD3E,CD3D,LCK,ZAP70	8.51447e-09
5	12	72	6	BIOCARTA_CTL_PATHWAY	7.70695e-12	ITGAL,CD247,CD3G,CD3E,CD3D,PRF1	2.78735e-10
5	13	72	3	BIOCARTA_DC_PATHWAY	2.72361e-05	CD2,CD7,CD5	0.000422159
5	8	72	4	BIOCARTA_TCAPOPTOSIS_PATHWAY	3.0514e-08	CD247,CD3G,CD3E,CD3D	5.51795e-07
5	12	72	6	BIOCARTA_IL17_PATHWAY	7.70695e-12	CD2,CD247,CD3G,CD3E,CD3D,CD8A	2.78735e-10
5	21	72	3	BIOCARTA_IL2_PATHWAY	0.000123294	IL2RG,LCK,IL2RB	0.00178365
5	19	72	5	BIOCARTA_IL12_PATHWAY	2.16162e-08	CD247,CD3G,CD3E,CD3D,CXCR3	4.26428e-07
5	11	72	6	BIOCARTA_TCRA_PATHWAY	3.86779e-12	CD247,CD3G,CD3E,CD3D,LCK,ZAP70	2.78735e-10
5	14	72	6	BIOCARTA_NO2IL12_PATHWAY	2.48638e-11	CD2,CD247,CD3G,CD3E,CD3D,CXCR3	7.70777e-10
5	16	72	4	BIOCARTA_TOB1_PATHWAY	7.71192e-07	CD247,CD3G,CD3E,CD3D	1.2873e-05
5	16	72	5	BIOCARTA_STATHMIN_PATHWAY	8.20909e-09	CD2,CD247,CD3G,CD3E,CD3D	1.78137e-07
5	44	72	7	BIOCARTA_TCR_PATHWAY	1.22349e-09	CD247,CD3G,CD3E,CD3D,LCK,ZAP70,PTPN7	2.94998e-08
5	12	72	7	BIOCARTA_TCYTOTOXIC_PATHWAY	2.84217e-14	ITGAL,CD2,CD247,CD3G,CD3E,CD3D,CD8A	3.08376e-12
5	12	72	6	BIOCARTA_THELPER_PATHWAY	7.70695e-12	ITGAL,CD2,CD247,CD3G,CD3E,CD3D	2.78735e-10
5	18	72	8	BIOCARTA_CTLA4_PATHWAY	6.55032e-15	CD247,ITK,CD3G,ICOS,CD3E,CD3D,LCK,CTLA4	1.42142e-12
6	15	182	3	BIOCARTA_LAIR_PATHWAY	0.000668616	ITGB2,ITGA4,SELPLG	0.0241816
6	11	182	3	BIOCARTA_CLASSIC_PATHWAY	0.000251079	C1QB,C1QA,C1QC	0.0181614
6	15	182	3	BIOCARTA_COMP_PATHWAY	0.000668616	C1QB,C1QA,C1QC	0.0241816
6	13	182	5	BIOCARTA_DC_PATHWAY	2.62267e-07	TLR4,ITGAX,TLR2,TLR7,CD33	5.69119e-05
6	14	182	3	BIOCARTA_NO2IL12_PATHWAY	0.000539578	CCR5,IL12RB1,CD4	0.0241816
6	20	182	4	BIOCARTA_NKT_PATHWAY	7.9374e-05	CCR5,IL12RB1,CD4,CCR1	0.00861208
7	11	115	3	BIOCARTA_CLASSIC_PATHWAY	6.43979e-05	C1QB,C1QA,C1QC	0.0119794
7	15	115	3	BIOCARTA_COMP_PATHWAY	0.000173743	C1QB,C1QA,C1QC	0.0125674
7	13	115	3	BIOCARTA_DC_PATHWAY	0.00011041	TLR4,TLR7,CD33	0.0119794
13	11	101	3	BIOCARTA_CLASSIC_PATHWAY	4.37046e-05	C1QB,C1QC,C1QA	0.00814114
13	15	101	3	BIOCARTA_COMP_PATHWAY	0.000118236	C1QB,C1QC,C1QA	0.0085524
13	13	101	3	BIOCARTA_DC_PATHWAY	7.50335e-05	TLR7,CD33,TLR4	0.00814114
15	11	51	3	BIOCARTA_GRANULOCYTES_PATHWAY	5.5693e-06	ITGAM,ITGB2,ITGAL	0.000535871
15	10	51	3	BIOCARTA_MONOCYTE_PATHWAY	4.0599e-06	ITGAM,ITGB2,ITGAL	0.000535871
15	12	51	3	BIOCARTA_THELPER_PATHWAY	7.40836e-06	CD4,ITGB2,ITGAL	0.000535871
19	11	80	3	BIOCARTA_CLASSIC_PATHWAY	2.17246e-05	C1QB,C1QA,C1QC	0.00471423
19	15	80	3	BIOCARTA_COMP_PATHWAY	5.90136e-05	C1QB,C1QA,C1QC	0.00640297
20	20	66	7	BIOCARTA_CSK_PATHWAY	1.43663e-12	CD3E,CD247,CD3D,CD3G,ZAP70,LCK,HLA-DRA	7.79371e-11
20	12	66	6	BIOCARTA_CTL_PATHWAY	4.49096e-12	ITGAL,CD3E,CD247,CD3D,CD3G,PRF1	1.3922e-10
20	13	66	3	BIOCARTA_DC_PATHWAY	2.09588e-05	CD2,CD7,CD5	0.000324861
20	8	66	4	BIOCARTA_TCAPOPTOSIS_PATHWAY	2.14034e-08	CD3E,CD247,CD3D,CD3G	4.22231e-07
20	12	66	6	BIOCARTA_IL17_PATHWAY	4.49096e-12	CD2,CD3E,CD247,CD3D,CD3G,CD8A	1.3922e-10
20	21	66	3	BIOCARTA_IL2_PATHWAY	9.50993e-05	IL2RG,IL2RB,LCK	0.00137577
20	19	66	5	BIOCARTA_IL12_PATHWAY	1.38703e-08	CD3E,CD247,CD3D,CD3G,CXCR3	3.00984e-07
20	11	66	7	BIOCARTA_TCRA_PATHWAY	6.32827e-15	CD3E,CD247,CD3D,CD3G,ZAP70,LCK,HLA-DRA	6.86617e-13
20	14	66	6	BIOCARTA_NO2IL12_PATHWAY	1.44982e-11	CD2,CD3E,CD247,CD3D,CD3G,CXCR3	3.93263e-10
20	16	66	4	BIOCARTA_TOB1_PATHWAY	5.42292e-07	CD3E,CD247,CD3D,CD3G	9.05211e-06
20	16	66	5	BIOCARTA_STATHMIN_PATHWAY	5.26231e-09	CD2,CD3E,CD247,CD3D,CD3G	1.2688e-07
20	44	66	6	BIOCARTA_TCR_PATHWAY	3.08207e-08	CD3E,CD247,CD3D,CD3G,ZAP70,LCK	5.57341e-07
20	12	66	7	BIOCARTA_TCYTOTOXIC_PATHWAY	1.5099e-14	ITGAL,CD2,CD3E,CD247,CD3D,CD3G,CD8A	1.09216e-12
20	12	66	6	BIOCARTA_THELPER_PATHWAY	4.49096e-12	ITGAL,CD2,CD3E,CD247,CD3D,CD3G	1.3922e-10
20	18	66	9	BIOCARTA_CTLA4_PATHWAY	0	ITK,CD3E,CD247,CD3D,CD3G,ICOS,LCK,CTLA4,HLA-DRA	0
26	11	130	3	BIOCARTA_GRANULOCYTES_PATHWAY	9.27646e-05	ITGB2,ITGAM,SELPLG	0.00503248
26	15	130	3	BIOCARTA_LAIR_PATHWAY	0.000249545	ITGB2,SELPLG,ITGA4	0.00902521
26	11	130	3	BIOCARTA_CLASSIC_PATHWAY	9.27646e-05	C1QB,C1QA,C1QC	0.00503248
26	15	130	3	BIOCARTA_COMP_PATHWAY	0.000249545	C1QB,C1QA,C1QC	0.00902521
26	13	130	4	BIOCARTA_DC_PATHWAY	3.28988e-06	TLR7,TLR4,CD33,ITGAX	0.000713903
26	10	130	3	BIOCARTA_MONOCYTE_PATHWAY	6.78847e-05	ITGB2,ITGAM,ITGA4	0.00503248
27	20	84	3	BIOCARTA_NKT_PATHWAY	0.000167731	CCR1,CCR5,IL12RB1	0.0363976
