# Supplementary material for: FGMD: A novel approach for functional gene module detection in cancer
Source: PLoS One. 2017 Dec 15;12(12):e0188900. doi: 10.1371/journal.pone.0188900 (PMC5731741; doi:10.1371/journal.pone.0188900)
Supplement: S40 Table — (XLSX) [file pone.0188900.s040.xlsx]

## Sheet: GO
Module_Number	# of gene in function	# of gene in module	# of common gene	Description	p-value	related_gene	adjusted_p-value
1	150	231	7	NEGATIVE_REGULATION_OF_APOPTOSIS	0.00157346	CD74,CFL1,CRYAB,DHCR24,PPT1,SFRP1,YWHAZ	0.0424026
1	30	231	4	REGULATION_OF_PROTEIN_AMINO_ACID_PHOSPHORYLATION	0.000340025	CCND1,CCND2,CD81,IGFBP3	0.0215785
1	274	231	10	INTRACELLULAR_TRANSPORT	0.00112787	APOE,CD74,CRYAB,FLNA,HSP90AA1,KIF1A,MYH9,STARD3,TIMM17B,UXT	0.0372198
1	102	231	6	SKELETAL_DEVELOPMENT	0.00104201	ATP6V1B1,COL11A1,COMP,FGFR1,MGP,PRELP	0.0358192
1	44	231	4	REGULATION_OF_PROTEIN_MODIFICATION_PROCESS	0.00148937	CCND1,CCND2,CD81,IGFBP3	0.0424026
1	138	231	12	TISSUE_DEVELOPMENT	5.40654e-08	ATP6V1B1,COL11A1,COL5A2,CRABP2,CTGF,DHCR24,KLK5,KRT17,KRT5,LAMA3,MEST,MGP	2.2302e-05
1	14	231	3	FATTY_ACID_BIOSYNTHETIC_PROCESS	0.000466932	CD74,FADS2,PTGDS	0.0256813
1	49	231	4	REGULATION_OF_PHOSPHORYLATION	0.00222499	CCND1,CCND2,CD81,IGFBP3	0.0483057
1	95	231	6	LIPID_BIOSYNTHETIC_PROCESS	0.000717734	APOA1,CD74,CD81,DHCR24,FADS2,PTGDS	0.0296133
1	189	231	9	PROTEOLYSIS	0.000300026	CTSB,CTSK,LTBP4,MMP2,MMP7,MMP9,MYH9,PLAT,PSMC4	0.0215358
1	46	231	4	RESPONSE_TO_OXIDATIVE_STRESS	0.00175926	DHCR24,DUSP1,GPX3,SCARA3	0.0424026
1	71	231	8	EPIDERMIS_DEVELOPMENT	1.31531e-06	COL5A2,CRABP2,CTGF,DHCR24,KLK5,KRT17,KRT5,LAMA3	0.000225848
1	249	231	10	CELLULAR_LIPID_METABOLIC_PROCESS	0.000542876	APOA1,CD74,CD81,CEL,DHCR24,ECH1,FADS2,PPT1,PTGDS,STARD3	0.0270217
1	12	231	3	POSITIVE_REGULATION_OF_CELL_ADHESION	0.000286949	CD47,CX3CL1,TGM2	0.0215358
1	207	231	8	CYTOSKELETON_ORGANIZATION_AND_BIOGENESIS	0.00244782	APOE,CFL1,FLNA,KIF1A,MYH9,PAK1,PYY,UXT	0.0492549
1	197	231	8	NEGATIVE_REGULATION_OF_DEVELOPMENTAL_PROCESS	0.0017989	CD74,CFL1,CRYAB,DHCR24,PPT1,SERPINF1,SFRP1,YWHAZ	0.0424026
1	20	231	3	POSITIVE_REGULATION_OF_PROTEIN_AMINO_ACID_PHOSPHORYLATION	0.00139128	CCND1,CCND2,CD81	0.0424026
1	151	231	7	NEGATIVE_REGULATION_OF_PROGRAMMED_CELL_DEATH	0.00163449	CD74,CFL1,CRYAB,DHCR24,PPT1,SFRP1,YWHAZ	0.0424026
1	19	231	3	MITOCHONDRIAL_TRANSPORT	0.00119244	HSP90AA1,STARD3,TIMM17B	0.0378371
1	80	231	8	ECTODERM_DEVELOPMENT	3.28561e-06	COL5A2,CRABP2,CTGF,DHCR24,KLK5,KRT17,KRT5,LAMA3	0.000387233
5	118	141	6	POSITIVE_REGULATION_OF_TRANSCRIPTIONDNA_DEPENDENT	0.000165376	HNRNPAB,MAML1,SCAP,SMARCC1,SMARCD1,ZMIZ2	0.0490451
5	120	141	6	POSITIVE_REGULATION_OF_RNA_METABOLIC_PROCESS	0.000181282	HNRNPAB,MAML1,SCAP,SMARCC1,SMARCD1,ZMIZ2	0.0490451
15	32	104	4	VIRAL_INFECTIOUS_CYCLE	2.00306e-05	ACE2,APOBEC3F,APOBEC3G,ITCH	0.0133257
15	36	104	4	VIRAL_REPRODUCTIVE_PROCESS	3.23048e-05	ACE2,APOBEC3F,APOBEC3G,ITCH	0.0133257
15	41	104	4	VIRAL_REPRODUCTION	5.44694e-05	ACE2,APOBEC3F,APOBEC3G,ITCH	0.0149791
18	189	102	8	CELL_CYCLE_PROCESS	4.6604e-06	ANAPC4,CDK10,FBXO5,KNTC1,MPHOSPH9,NCAPH,PRC1,SAC3D1	0.00384483
18	153	102	7	MITOTIC_CELL_CYCLE	1.13621e-05	ANAPC4,CDK10,FBXO5,KNTC1,MPHOSPH9,NCAPH,PRC1	0.00468687
23	21	95	3	MITOTIC_CELL_CYCLE_CHECKPOINT	0.000120155	BUB1B,TTK,ZWINT	0.0165213
23	111	95	5	M_PHASE	0.000166022	BUB1B,NUSAP1,PKMYT1,TTK,ZWINT	0.0195669
23	81	95	5	MICROTUBULE_BASED_PROCESS	3.70173e-05	KIF4A,NF2,NUSAP1,PRC1,TTK	0.00963298
23	41	95	5	REGULATION_OF_MITOSIS	1.25277e-06	BUB1B,NUSAP1,PKMYT1,TTK,ZWINT	0.00103353
23	35	95	3	MICROTUBULE_CYTOSKELETON_ORGANIZATION_AND_BIOGENESIS	0.000564186	NUSAP1,PRC1,TTK	0.0465453
23	189	95	6	CELL_CYCLE_PROCESS	0.000247751	BUB1B,NUSAP1,PKMYT1,PRC1,TTK,ZWINT	0.0255494
23	153	95	6	MITOTIC_CELL_CYCLE	7.81499e-05	BUB1B,NUSAP1,PKMYT1,PRC1,TTK,ZWINT	0.0128947
23	82	95	5	MITOSIS	3.92777e-05	BUB1B,NUSAP1,PKMYT1,TTK,ZWINT	0.00963298
23	207	95	6	CYTOSKELETON_ORGANIZATION_AND_BIOGENESIS	0.000402946	ATP2C1,KIF4A,NF2,NUSAP1,PRC1,TTK	0.0369367
23	85	95	5	M_PHASE_OF_MITOTIC_CELL_CYCLE	4.67054e-05	BUB1B,NUSAP1,PKMYT1,TTK,ZWINT	0.00963298
28	275	93	8	PROTEIN_AMINO_ACID_PHOSPHORYLATION	3.56374e-05	CDK11A,CDK11B,DAPK2,EPHB2,IRAK3,MAP4K4,STK36,STK38L	0.0147004
45	76	82	4	CELL_ACTIVATION	0.000243681	EBI3,HELLS,JAG2,LCK	0.0343901
45	69	82	4	LEUKOCYTE_ACTIVATION	0.000167713	EBI3,HELLS,JAG2,LCK	0.0343901
45	207	82	6	CYTOSKELETON_ORGANIZATION_AND_BIOGENESIS	0.000180907	ABI2,ANK3,CDC42BPA,ELMO1,PLEK2,SHROOM2	0.0343901
45	61	82	4	LYMPHOCYTE_ACTIVATION	0.000103722	EBI3,HELLS,JAG2,LCK	0.0343901
47	30	81	3	GLYCEROPHOSPHOLIPID_BIOSYNTHETIC_PROCESS	0.000222415	DPM1,PIGA,PIGV	0.0405151
47	33	81	3	LIPOPROTEIN_METABOLIC_PROCESS	0.000296354	DPM1,PIGA,PIGV	0.0407486
47	24	81	3	PROTEIN_AMINO_ACID_LIPIDATION	0.000112787	DPM1,PIGA,PIGV	0.0396171
47	24	81	3	PHOSPHOINOSITIDE_BIOSYNTHETIC_PROCESS	0.000112787	DPM1,PIGA,PIGV	0.0396171
47	26	81	3	LIPOPROTEIN_BIOSYNTHETIC_PROCESS	0.000144062	DPM1,PIGA,PIGV	0.0396171
47	31	81	3	PHOSPHOINOSITIDE_METABOLIC_PROCESS	0.000245546	DPM1,PIGA,PIGV	0.0405151
49	150	84	5	NEGATIVE_REGULATION_OF_APOPTOSIS	0.000377941	DDAH2,NUAK2,RELA,RTN4,YWHAZ	0.0379063
49	211	84	6	CELLULAR_CATABOLIC_PROCESS	0.000229001	DDAH2,SDHA,SDHD,UBE2D2,UBE2I,YWHAH	0.0377851
49	197	84	6	NEGATIVE_REGULATION_OF_DEVELOPMENTAL_PROCESS	0.000157914	DDAH2,NUAK2,RELA,RTN4,YWHAH,YWHAZ	0.0325698
49	223	84	6	CATABOLIC_PROCESS	0.000308156	DDAH2,SDHA,SDHD,UBE2D2,UBE2I,YWHAH	0.0379063
49	151	84	5	NEGATIVE_REGULATION_OF_PROGRAMMED_CELL_DEATH	0.000389641	DDAH2,NUAK2,RELA,RTN4,YWHAZ	0.0379063
56	59	83	4	MRNA_PROCESSING_GO_0006397	9.54132e-05	EFTUD2,SF1,SF3A2,TRA2B	0.0157432
56	25	83	3	RNA_SPLICINGVIA_TRANSESTERIFICATION_REACTIONS	0.00013741	SF1,SF3A2,TRA2B	0.0188938
56	70	83	5	MRNA_METABOLIC_PROCESS	9.41366e-06	EFTUD2,HSPA1B,SF1,SF3A2,TRA2B	0.00776627
56	77	83	4	RNA_SPLICING	0.000268471	EFTUD2,SF1,SF3A2,TRA2B	0.0276861
64	179	72	17	TRANSLATION	0	EEF1A1,HSPB1,RPL13,RPL15,RPL18,RPL28,RPL29,RPL30,RPL37,RPL3,RPL41,RPL4,RPL5,RPS11,RPS17,RPS19,RPS5	0
83	40	68	3	STRIATED_MUSCLE_DEVELOPMENT	0.000314482	KRT19,MYL6,UBB	0.0288275
83	31	68	3	SKELETAL_MUSCLE_DEVELOPMENT	0.000146159	KRT19,MYL6,UBB	0.0150726
83	179	68	11	TRANSLATION	1.61819e-11	EIF4G2,KRT7,RPL11,RPL19,RPL27A,RPL31,RPL35,RPL38,RPL6,RPS2,RPS9	1.33501e-08
110	232	65	11	IMMUNE_RESPONSE	1.58422e-10	CD7,CMKLR1,CST7,CTSW,FCGR1A,FCGR3A,IRF8,NFAM1,PTAFR,PTGER4,TLR7	1.30698e-07
113	76	63	4	CELL_ACTIVATION	8.75145e-05	CD3D,CD4,CLEC7A,SIT1	0.0144399
113	69	63	4	LEUKOCYTE_ACTIVATION	5.99237e-05	CD3D,CD4,CLEC7A,SIT1	0.0129513
113	44	63	4	T_CELL_ACTIVATION	9.96543e-06	CD3D,CD4,CLEC7A,SIT1	0.00822148
113	61	63	4	LYMPHOCYTE_ACTIVATION	3.68428e-05	CD3D,CD4,CLEC7A,SIT1	0.0129513
115	124	68	6	REGULATION_OF_CELLULAR_COMPONENT_ORGANIZATION_AND_BIOGENESIS	3.46359e-06	CDC42EP1,CDC42EP4,EIF3D,EIF4B,HCFC1,SET	0.00285746
117	111	60	5	M_PHASE	1.8182e-05	ANLN,AURKA,KIF15,NCAPH,RAD51	0.00300003
117	189	60	8	CELL_CYCLE_PROCESS	7.5566e-08	ANLN,AURKA,KIF15,KIF23,NCAPH,RACGAP1,RAD51,SASS6	3.1171e-05
117	153	60	6	MITOTIC_CELL_CYCLE	5.57652e-06	ANLN,ASNS,AURKA,KIF15,KIF23,NCAPH	0.00153354
117	167	60	5	CELL_CYCLE_PHASE	0.000127599	ANLN,AURKA,KIF15,NCAPH,RAD51	0.0131586
117	95	60	4	DNA_REPLICATION	0.000172012	GMNN,HMGB2,RAD51,RPA2	0.0157678
117	82	60	4	MITOSIS	9.7215e-05	ANLN,AURKA,KIF15,NCAPH	0.0131586
117	51	60	4	DNA_DEPENDENT_DNA_REPLICATION	1.48598e-05	GMNN,HMGB2,RAD51,RPA2	0.00300003
117	85	60	4	M_PHASE_OF_MITOTIC_CELL_CYCLE	0.000111808	ANLN,AURKA,KIF15,NCAPH	0.0131586
123	68	62	4	INTERPHASE	5.31191e-05	CUL1,CUL4A,RB1,TBRG4	0.0438233
125	15	66	3	AEROBIC_RESPIRATION	1.40437e-05	UQCRB,UQCRC1,UQCRC2	0.011586
125	19	66	3	CELLULAR_RESPIRATION	2.96344e-05	UQCRB,UQCRC1,UQCRC2	0.0122242
138	165	55	5	POSITIVE_REGULATION_OF_CATALYTIC_ACTIVITY	7.93318e-05	GADD45G,LPAR2,MAP4K5,PAK1,RGN	0.0327244
149	187	59	5	ESTABLISHMENT_OF_PROTEIN_LOCALIZATION	0.000199697	CD74,PDIA3,PDIA4,PTTG1IP,TRAM1	0.03295
149	274	59	6	INTRACELLULAR_TRANSPORT	0.000133199	CD74,NPC2,PDIA3,PTTG1IP,TMED10,TRAM1	0.0274723
149	231	59	6	MACROMOLECULE_LOCALIZATION	5.20578e-05	CD74,HNRNPA2B1,PDIA3,PDIA4,PTTG1IP,TRAM1	0.022075
149	211	59	5	PROTEIN_LOCALIZATION	0.000348732	CD74,PDIA3,PDIA4,PTTG1IP,TRAM1	0.0479507
150	232	55	6	IMMUNE_RESPONSE	3.56218e-05	C2,CD164,CIITA,IL2RG,PTPRC,TNFRSF14	0.014694
173	76	52	5	CELL_ACTIVATION	1.37993e-06	CD28,FOXP3,LAT2,SLA2,ZAP70	0.00018974
173	51	52	4	POSITIVE_REGULATION_OF_IMMUNE_SYSTEM_PROCESS	8.37155e-06	CD28,LAT2,SLA2,ZAP70	0.000863316
173	42	52	3	CYTOKINE_METABOLIC_PROCESS	0.000164065	CD28,FOXP3,SPN	0.00676769
173	93	52	3	REGULATION_OF_TRANSLATION	0.0016934	CD28,FOXP3,SPN	0.0358218
173	173	52	5	REGULATION_OF_PROTEIN_METABOLIC_PROCESS	7.56279e-05	CD28,CD80,FOXP3,ITGB2,SPN	0.0040857
173	73	52	3	CYTOKINE_PRODUCTION	0.000841048	CD28,FOXP3,SPN	0.0247809
173	66	52	4	POSITIVE_REGULATION_OF_MULTICELLULAR_ORGANISMAL_PROCESS	2.34765e-05	CD28,LAT2,SLA2,ZAP70	0.00215201
173	73	52	3	POSITIVE_REGULATION_OF_CELLULAR_PROTEIN_METABOLIC_PROCESS	0.000841048	CD28,CD80,SPN	0.0247809
173	69	52	5	LEUKOCYTE_ACTIVATION	8.50719e-07	CD28,FOXP3,LAT2,SLA2,ZAP70	0.000140369
173	232	52	11	IMMUNE_RESPONSE	1.21609e-11	AIM2,CD274,CD28,CTLA4,FOXP3,IL16,LAT2,NCF4,S1PR4,SLA2,ZAP70	1.00328e-08
173	232	52	4	POSITIVE_REGULATION_OF_METABOLIC_PROCESS	0.00281275	CD28,CD80,FOXP3,SPN	0.0473575
173	59	52	3	REGULATION_OF_RESPONSE_TO_STIMULUS	0.000450713	FOXP3,LAT2,SLA2	0.0169017
173	153	52	4	SECOND_MESSENGER_MEDIATED_SIGNALING	0.000607866	LAT2,P2RY6,S1PR4,SLA2	0.0208954
173	44	52	4	T_CELL_ACTIVATION	4.6075e-06	CD28,FOXP3,SLA2,ZAP70	0.000543027
173	41	52	3	CYTOKINE_BIOSYNTHETIC_PROCESS	0.000152619	CD28,FOXP3,SPN	0.00662686
173	225	52	4	POSITIVE_REGULATION_OF_CELLULAR_METABOLIC_PROCESS	0.0025188	CD28,CD80,FOXP3,SPN	0.0451742
173	35	52	3	REGULATION_OF_LYMPHOCYTE_ACTIVATION	9.47143e-05	CD28,SLA2,ZAP70	0.00459643
173	75	52	3	POSITIVE_REGULATION_OF_PROTEIN_METABOLIC_PROCESS	0.000909862	CD28,CD80,SPN	0.0257941
173	61	52	5	LYMPHOCYTE_ACTIVATION	4.57259e-07	CD28,FOXP3,LAT2,SLA2,ZAP70	0.000125746
173	150	52	5	REGULATION_OF_MULTICELLULAR_ORGANISMAL_PROCESS	3.83723e-05	CD28,FOXP3,LAT2,SLA2,ZAP70	0.0026381
173	162	52	5	REGULATION_OF_CELLULAR_PROTEIN_METABOLIC_PROCESS	5.5385e-05	CD28,CD80,FOXP3,ITGB2,SPN	0.00351482
173	67	52	5	REGULATION_OF_IMMUNE_SYSTEM_PROCESS	7.33848e-07	CD28,FOXP3,LAT2,SLA2,ZAP70	0.000140369
173	38	52	3	REGULATION_OF_CYTOKINE_BIOSYNTHETIC_PROCESS	0.000121427	CD28,FOXP3,SPN	0.00556539
173	33	52	3	REGULATION_OF_IMMUNE_RESPONSE	7.92379e-05	FOXP3,LAT2,SLA2	0.0040857
206	10	44	3	EPITHELIAL_TO_MESENCHYMAL_TRANSITION	1.09051e-06	BMP7,CTNNB1,TGFB2	0.000899668
211	232	44	6	IMMUNE_RESPONSE	9.62051e-06	FCGR2B,HAMP,IL16,IL2RA,IRF8,LILRB2	0.00396846
216	102	48	4	SKELETAL_DEVELOPMENT	9.44515e-05	COL12A1,COL1A2,IGFBP4,SPARC	0.0382605
228	15	49	3	AEROBIC_RESPIRATION	5.69662e-06	SDHB,SDHC,UQCRC1	0.00469971
228	37	49	3	ENERGY_DERIVATION_BY_OXIDATION_OF_ORGANIC_COMPOUNDS	9.37524e-05	SDHB,SDHC,UQCRC1	0.0257819
228	19	49	3	CELLULAR_RESPIRATION	1.20507e-05	SDHB,SDHC,UQCRC1	0.00497089
244	111	45	4	M_PHASE	0.000101629	BUB1,CDCA5,ESPL1,RCC1	0.0167688
244	86	45	3	NUCLEAR_TRANSPORT	0.000886756	AKT1,KPNB1,SMG7	0.0487716
244	189	45	5	CELL_CYCLE_PROCESS	5.68184e-05	BUB1,CDCA5,ESPL1,RACGAP1,RCC1	0.0117623
244	153	45	4	MITOTIC_CELL_CYCLE	0.000348331	BUB1,CDCA5,ESPL1,RCC1	0.0359216
244	167	45	4	CELL_CYCLE_PHASE	0.000485134	BUB1,CDCA5,ESPL1,RCC1	0.0414591
244	82	45	4	MITOSIS	3.10855e-05	BUB1,CDCA5,ESPL1,RCC1	0.0117623
244	85	45	3	NUCLEOCYTOPLASMIC_TRANSPORT	0.000857131	AKT1,KPNB1,SMG7	0.0487716
244	85	45	4	M_PHASE_OF_MITOTIC_CELL_CYCLE	3.58141e-05	BUB1,CDCA5,ESPL1,RCC1	0.0117623
257	83	47	4	SECRETORY_PATHWAY	3.87959e-05	KIF1C,RER1,SCRN1,VAMP3	0.0106689
257	115	47	4	SECRETION_BY_CELL	0.000138349	KIF1C,RER1,SCRN1,VAMP3	0.0228277
257	23	47	3	CELLULAR_CARBOHYDRATE_CATABOLIC_PROCESS	1.92821e-05	GNS,PGD,PYGB	0.00907555
257	24	47	3	CARBOHYDRATE_CATABOLIC_PROCESS	2.20013e-05	GNS,PGD,PYGB	0.00907555
283	232	42	7	IMMUNE_RESPONSE	4.14089e-07	CCR5,CD96,FCGR3A,GPR65,IGSF6,IL16,TLR8	0.000170812
292	247	40	5	DNA_METABOLIC_PROCESS	0.000112913	CDC6,FANCA,FANCG,GMNN,RAD54L	0.0116441
292	111	40	5	M_PHASE	2.38715e-06	DLGAP5,KIF11,NDC80,NEK2,RAD54L	0.000393879
292	189	40	7	CELL_CYCLE_PROCESS	7.22819e-08	CDC6,CDKN3,DLGAP5,KIF11,NDC80,NEK2,RAD54L	1.98775e-05
292	153	40	6	MITOTIC_CELL_CYCLE	4.83351e-07	CDC6,CDKN3,DLGAP5,KIF11,NDC80,NEK2	9.96911e-05
292	167	40	7	CELL_CYCLE_PHASE	3.08883e-08	CDC6,CDKN3,DLGAP5,KIF11,NDC80,NEK2,RAD54L	1.27414e-05
292	82	40	3	MITOSIS	0.000545334	KIF11,NDC80,NEK2	0.0416395
292	182	40	5	REGULATION_OF_CELL_CYCLE	2.65082e-05	CDC6,CDKN3,FANCG,GMNN,NEK2	0.00312418
292	85	40	4	M_PHASE_OF_MITOTIC_CELL_CYCLE	2.23163e-05	DLGAP5,KIF11,NDC80,NEK2	0.00306849
318	18	35	6	SYNAPTOGENESIS	2.85771e-13	PCDHB10,PCDHB11,PCDHB13,PCDHB14,PCDHB16,PCDHB6	2.35761e-10
318	31	35	6	EXTRACELLULAR_STRUCTURE_ORGANIZATION_AND_BIOGENESIS	1.11541e-11	PCDHB10,PCDHB11,PCDHB13,PCDHB14,PCDHB16,PCDHB6	3.06737e-09
318	173	35	6	SYNAPTIC_TRANSMISSION	4.34932e-07	PCDHB10,PCDHB11,PCDHB13,PCDHB14,PCDHB16,PCDHB6	8.97048e-05
318	23	35	6	SYNAPSE_ORGANIZATION_AND_BIOGENESIS	1.5441e-12	PCDHB10,PCDHB11,PCDHB13,PCDHB14,PCDHB16,PCDHB6	6.36941e-10
318	188	35	6	TRANSMISSION_OF_NERVE_IMPULSE	7.0834e-07	PCDHB10,PCDHB11,PCDHB13,PCDHB14,PCDHB16,PCDHB6	0.000116876
345	35	34	3	MICROTUBULE_CYTOSKELETON_ORGANIZATION_AND_BIOGENESIS	2.61906e-05	MAP7,STMN1,TUBGCP2	0.0216072
402	47	34	3	JNK_CASCADE	6.40111e-05	MAP3K10,MAP4K1,MAPK8IP2	0.0299339
402	49	34	3	STRESS_ACTIVATED_PROTEIN_KINASE_SIGNALING_PATHWAY	7.2567e-05	MAP3K10,MAP4K1,MAPK8IP2	0.0299339
430	111	31	4	M_PHASE	2.27492e-05	CENPE,UBE2C,XRCC2,ZWINT	0.00938404
430	189	31	5	CELL_CYCLE_PROCESS	8.77098e-06	CENPE,CKAP5,UBE2C,XRCC2,ZWINT	0.00723606
430	167	31	4	CELL_CYCLE_PHASE	0.000111934	CENPE,UBE2C,XRCC2,ZWINT	0.0230864
430	82	31	3	MITOSIS	0.000254611	CENPE,UBE2C,ZWINT	0.0305107
430	85	31	3	M_PHASE_OF_MITOTIC_CELL_CYCLE	0.000283096	CENPE,UBE2C,ZWINT	0.0305107
435	46	32	3	RESPONSE_TO_OXIDATIVE_STRESS	4.98832e-05	ERCC8,NDUFS2,PRDX2	0.0411536
496	179	29	8	TRANSLATION	1.04747e-10	EEF1A1,EIF4A2,NACA,RPL24,RPL26,RPL7A,RPS10,RPS12	8.64164e-08
516	179	30	5	TRANSLATION	5.68817e-06	EIF3E,RPL15,RPL22,RPL34,RPS3A	0.00469274
536	57	29	3	PROTEIN_FOLDING	7.04294e-05	CCT4,CCT7,DNAJA1	0.0116208
540	232	27	5	IMMUNE_RESPONSE	1.16291e-05	CTSS,FCGR3A,FCGRT,GPR183,IL18	0.00959398
559	267	26	5	DEFENSE_RESPONSE	1.88446e-05	AIF1,C3AR1,CCR1,RNASE6,STAB1	0.0155468
561	189	24	5	PROTEOLYSIS	2.31186e-06	ACE,CASP3,CASP8,FBXL4,USP33	0.00190729
593	82	22	3	MITOSIS	8.9521e-05	AURKA,CDC25C,NEK2	0.0410991
593	85	22	3	M_PHASE_OF_MITOTIC_CELL_CYCLE	9.96342e-05	AURKA,CDC25C,NEK2	0.0410991
594	74	26	3	ESTABLISHMENT_AND_OR_MAINTENANCE_OF_CHROMATIN_ARCHITECTURE	0.0001101	NAP1L4,SMARCA5,SMARCC1	0.0454163
652	73	22	3	POSITIVE_REGULATION_OF_CELLULAR_PROTEIN_METABOLIC_PROCESS	6.32649e-05	CD276,PPP2R4,TPP1	0.0282934
652	75	22	3	POSITIVE_REGULATION_OF_PROTEIN_METABOLIC_PROCESS	6.85902e-05	CD276,PPP2R4,TPP1	0.0282934
669	111	22	3	M_PHASE	0.000219755	ANLN,KIF11,KIF2C	0.0453245
669	82	22	3	MITOSIS	8.9521e-05	ANLN,KIF11,KIF2C	0.0273994
669	207	22	4	CYTOSKELETON_ORGANIZATION_AND_BIOGENESIS	6.36775e-05	AMOT,ANLN,KIF11,KIF2C	0.0273994
669	85	22	3	M_PHASE_OF_MITOTIC_CELL_CYCLE	9.96342e-05	ANLN,KIF11,KIF2C	0.0273994
716	111	20	4	M_PHASE	3.66723e-06	BIRC5,CDC25C,NUSAP1,UBE2C	0.000756366
716	41	20	4	REGULATION_OF_MITOSIS	6.47808e-08	BIRC5,CDC25C,NUSAP1,UBE2C	5.34442e-05
716	189	20	4	CELL_CYCLE_PROCESS	3.00312e-05	BIRC5,CDC25C,NUSAP1,UBE2C	0.00309697
716	153	20	4	MITOTIC_CELL_CYCLE	1.30911e-05	BIRC5,CDC25C,NUSAP1,UBE2C	0.00216004
716	167	20	4	CELL_CYCLE_PHASE	1.8481e-05	BIRC5,CDC25C,NUSAP1,UBE2C	0.00254114
716	82	20	4	MITOSIS	1.09057e-06	BIRC5,CDC25C,NUSAP1,UBE2C	0.000346536
716	182	20	4	REGULATION_OF_CELL_CYCLE	2.59045e-05	BIRC5,CDC25C,NUSAP1,UBE2C	0.00305303
716	85	20	4	M_PHASE_OF_MITOTIC_CELL_CYCLE	1.26013e-06	BIRC5,CDC25C,NUSAP1,UBE2C	0.000346536
726	86	21	3	NUCLEAR_TRANSPORT	8.93662e-05	AGFG1,GSK3B,KPNA1	0.0368636
726	85	21	3	NUCLEOCYTOPLASMIC_TRANSPORT	8.63055e-05	AGFG1,GSK3B,KPNA1	0.0368636

## Sheet: KEGG
Module_Number	# of gene in function	# of gene in module	# of common gene	Description	p-value	related_gene	adjusted_p-value
1	87	231	5	KEGG_RIBOSOME	0.00301873	RPL28,RPLP1,RPLP2,RPS17,RPS18	0.0215955
1	265	231	10	KEGG_MAPK_SIGNALING_PATHWAY	0.00087622	AKT2,DUSP1,FGFR1,FLNA,FOS,HSPA8,JUN,KRAS,NR4A1,PAK1	0.0077608
1	87	231	5	KEGG_ERBB_SIGNALING_PATHWAY	0.00301873	AKT2,ERBB2,JUN,KRAS,PAK1	0.0215955
1	67	231	4	KEGG_P53_SIGNALING_PATHWAY	0.00688013	CCND1,CCND2,IGFBP3,THBS1	0.0426092
1	150	231	6	KEGG_WNT_SIGNALING_PATHWAY	0.00710153	CCND1,CCND2,JUN,MMP7,SFRP1,SFRP4	0.0426092
1	198	231	19	KEGG_FOCAL_ADHESION	1.10101e-12	ACTB,ACTG1,AKT2,CCND1,CCND2,COL11A1,COL5A1,COL5A2,COL6A2,COMP,ERBB2,FLNA,FN1,ITGB4,JUN,LAMA3,PAK1,SPP1,THBS1	1.02394e-10
1	83	231	13	KEGG_ECM_RECEPTOR_INTERACTION	8.70937e-12	AGRN,CD47,COL11A1,COL5A1,COL5A2,COL6A2,COMP,FN1,ITGB4,LAMA3,SDC1,SPP1,THBS1	5.39981e-10
1	131	231	12	KEGG_CELL_ADHESION_MOLECULES_CAMS	3.0191e-08	CLDN6,HLA-B,HLA-DMA,HLA-DPA1,HLA-DPB1,HLA-DQA1,HLA-DQB1,HLA-DRB1,HLA-DRB5,L1CAM,SDC1,VCAN	5.61553e-07
1	73	231	4	KEGG_ADHERENS_JUNCTION	0.00927439	ACTB,ACTG1,ERBB2,FGFR1	0.0464838
1	132	231	6	KEGG_TIGHT_JUNCTION	0.00383831	ACTB,ACTG1,AKT2,CLDN6,KRAS,MYH9	0.0254973
1	68	231	6	KEGG_COMPLEMENT_AND_COAGULATION_CASCADES	0.000116252	C1QA,C1QB,C1QC,C7,PLAT,SERPINA5	0.00120127
1	81	231	14	KEGG_ANTIGEN_PROCESSING_AND_PRESENTATION	3.28404e-13	CD74,CTSB,HLA-B,HLA-DMA,HLA-DPA1,HLA-DPB1,HLA-DQA1,HLA-DQB1,HLA-DRB1,HLA-DRB5,HSP90AA1,HSP90AB1,HSPA8,IFI30	6.10831e-11
1	102	231	5	KEGG_TOLL_LIKE_RECEPTOR_SIGNALING_PATHWAY	0.00594425	AKT2,CTSK,FOS,JUN,SPP1	0.0381252
1	108	231	5	KEGG_T_CELL_RECEPTOR_SIGNALING_PATHWAY	0.00753762	AKT2,FOS,JUN,KRAS,PAK1	0.0438124
1	75	231	5	KEGG_B_CELL_RECEPTOR_SIGNALING_PATHWAY	0.00157176	AKT2,CD81,FOS,JUN,KRAS	0.0132885
1	115	231	5	KEGG_LEUKOCYTE_TRANSENDOTHELIAL_MIGRATION	0.00974661	ACTB,ACTG1,CLDN6,MMP2,MMP9	0.0464838
1	46	231	8	KEGG_INTESTINAL_IMMUNE_NETWORK_FOR_IGA_PRODUCTION	4.10756e-08	HLA-DMA,HLA-DPA1,HLA-DPB1,HLA-DQA1,HLA-DQB1,HLA-DRB1,HLA-DRB5,PIGR	6.94551e-07
1	210	231	10	KEGG_REGULATION_OF_ACTIN_CYTOSKELETON	0.000139498	ACTB,ACTG1,CFL1,FGFR1,FN1,ITGB4,KRAS,MYH9,PAK1,PFN1	0.00136561
1	41	231	8	KEGG_TYPE_I_DIABETES_MELLITUS	1.57867e-08	HLA-B,HLA-DMA,HLA-DPA1,HLA-DPB1,HLA-DQA1,HLA-DQB1,HLA-DRB1,HLA-DRB5	4.19476e-07
1	35	231	5	KEGG_PRION_DISEASES	4.2559e-05	C1QA,C1QB,C1QC,C7,EGR1	0.000527731
1	53	231	4	KEGG_PATHOGENIC_ESCHERICHIA_COLI_INFECTION	0.0029694	ACTB,ACTG1,TUBB,YWHAZ	0.0215955
1	70	231	9	KEGG_LEISHMANIA_INFECTION	8.86048e-08	FOS,HLA-DMA,HLA-DPA1,HLA-DPB1,HLA-DQA1,HLA-DQB1,HLA-DRB1,HLA-DRB5,JUN	1.26773e-06
1	62	231	5	KEGG_COLORECTAL_CANCER	0.000663105	AKT2,CCND1,FOS,JUN,KRAS	0.00616688
1	70	231	4	KEGG_RENAL_CELL_CARCINOMA	0.00801868	AKT2,JUN,KRAS,PAK1	0.0438669
1	70	231	4	KEGG_PANCREATIC_CANCER	0.00801868	AKT2,CCND1,ERBB2,KRAS	0.0438669
1	52	231	4	KEGG_ENDOMETRIAL_CANCER	0.00276939	AKT2,CCND1,ERBB2,KRAS	0.0215955
1	89	231	7	KEGG_PROSTATE_CANCER	6.56372e-05	AKT2,CCND1,ERBB2,FGFR1,HSP90AA1,HSP90AB1,KRAS	0.000763033
1	71	231	4	KEGG_MELANOMA	0.00842401	AKT2,CCND1,FGFR1,KRAS	0.0447676
1	42	231	6	KEGG_BLADDER_CANCER	7.10764e-06	CCND1,ERBB2,KRAS,MMP2,MMP9,THBS1	9.443e-05
1	73	231	4	KEGG_CHRONIC_MYELOID_LEUKEMIA	0.00927439	AKT2,CCND1,GAB2,KRAS	0.0464838
1	54	231	4	KEGG_NON_SMALL_CELL_LUNG_CANCER	0.00317907	AKT2,CCND1,ERBB2,KRAS	0.0219003
1	28	231	7	KEGG_ASTHMA	2.01814e-08	HLA-DMA,HLA-DPA1,HLA-DPB1,HLA-DQA1,HLA-DQB1,HLA-DRB1,HLA-DRB5	4.39914e-07
1	50	231	8	KEGG_AUTOIMMUNE_THYROID_DISEASE	8.13067e-08	HLA-B,HLA-DMA,HLA-DPA1,HLA-DPB1,HLA-DQA1,HLA-DQB1,HLA-DRB1,HLA-DRB5	1.26025e-06
1	127	231	12	KEGG_SYSTEMIC_LUPUS_ERYTHEMATOSUS	2.12862e-08	C1QA,C1QB,C1QC,C7,HIST1H2BK,HLA-DMA,HLA-DPA1,HLA-DPB1,HLA-DQA1,HLA-DQB1,HLA-DRB1,HLA-DRB5	4.39914e-07
1	35	231	8	KEGG_ALLOGRAFT_REJECTION	4.12125e-09	HLA-B,HLA-DMA,HLA-DPA1,HLA-DPB1,HLA-DQA1,HLA-DQB1,HLA-DRB1,HLA-DRB5	1.5331e-07
1	37	231	8	KEGG_GRAFT_VERSUS_HOST_DISEASE	6.63079e-09	HLA-B,HLA-DMA,HLA-DPA1,HLA-DPB1,HLA-DQA1,HLA-DQB1,HLA-DRB1,HLA-DRB5	2.05555e-07
1	74	231	4	KEGG_ARRHYTHMOGENIC_RIGHT_VENTRICULAR_CARDIOMYOPATHY_ARVC	0.00971976	ACTB,ACTG1,DSG2,ITGB4	0.0464838
1	68	231	12	KEGG_VIRAL_MYOCARDITIS	1.29177e-11	ACTB,ACTG1,CCND1,HLA-B,HLA-DMA,HLA-DPA1,HLA-DPB1,HLA-DQA1,HLA-DQB1,HLA-DRB1,HLA-DRB5,MYH9	6.00672e-10
4	77	151	5	KEGG_PEROXISOME	0.000259851	ACAA1,ACSL3,HMGCL,PEX10,PEX14	0.0483323
9	87	116	8	KEGG_RIBOSOME	3.27878e-08	RPL37A,RPL4,RPL5,RPL9,RPS12,RPS3A,RPS7,RPSA	6.09852e-06
18	112	102	5	KEGG_OOCYTE_MEIOSIS	0.000241499	ANAPC4,FBXO5,FBXW11,PPP1CA,PPP2R5E	0.0449189
24	129	88	5	KEGG_AXON_GUIDANCE	0.000233852	EFNB3,EPHA4,SEMA3A,SEMA6C,SRGAP2	0.0434965
29	81	94	4	KEGG_ANTIGEN_PROCESSING_AND_PRESENTATION	0.000523601	CIITA,HLA-DMB,HLA-DQB1,HLA-DRA	0.0199982
29	46	94	3	KEGG_INTESTINAL_IMMUNE_NETWORK_FOR_IGA_PRODUCTION	0.00122336	HLA-DMB,HLA-DQB1,HLA-DRA	0.0284432
29	41	94	3	KEGG_TYPE_I_DIABETES_MELLITUS	0.00087341	HLA-DMB,HLA-DQB1,HLA-DRA	0.0232078
29	70	94	4	KEGG_LEISHMANIA_INFECTION	0.000299839	HLA-DMB,HLA-DQB1,HLA-DRA,NFKBIB	0.01859
29	28	94	3	KEGG_ASTHMA	0.000280219	HLA-DMB,HLA-DQB1,HLA-DRA	0.01859
29	50	94	3	KEGG_AUTOIMMUNE_THYROID_DISEASE	0.00155885	HLA-DMB,HLA-DQB1,HLA-DRA	0.0322161
29	35	94	3	KEGG_ALLOGRAFT_REJECTION	0.000547007	HLA-DMB,HLA-DQB1,HLA-DRA	0.0199982
29	37	94	3	KEGG_GRAFT_VERSUS_HOST_DISEASE	0.000645103	HLA-DMB,HLA-DQB1,HLA-DRA	0.0199982
29	68	94	4	KEGG_VIRAL_MYOCARDITIS	0.000268181	BID,HLA-DMB,HLA-DQB1,HLA-DRA	0.01859
45	188	82	5	KEGG_CHEMOKINE_SIGNALING_PATHWAY	0.00094176	AKT1,CXCR3,ELMO1,JAK2,PIK3R5	0.0325876
45	132	82	5	KEGG_NATURAL_KILLER_CELL_MEDIATED_CYTOTOXICITY	0.000186871	GZMB,HLA-B,LCK,PIK3R5,PRF1	0.0268203
45	41	82	3	KEGG_TYPE_I_DIABETES_MELLITUS	0.000586698	GZMB,HLA-B,PRF1	0.0272815
45	50	82	3	KEGG_AUTOIMMUNE_THYROID_DISEASE	0.00105121	GZMB,HLA-B,PRF1	0.0325876
45	35	82	3	KEGG_ALLOGRAFT_REJECTION	0.000366487	GZMB,HLA-B,PRF1	0.0268203
45	37	82	3	KEGG_GRAFT_VERSUS_HOST_DISEASE	0.000432586	GZMB,HLA-B,PRF1	0.0268203
49	112	84	5	KEGG_PARKINSONS_DISEASE	9.67492e-05	COX7A2L,NDUFV1,SDHA,SDHD,VDAC1	0.0179953
53	118	81	8	KEGG_CELL_CYCLE	2.12384e-08	CCNA2,CCNB1,CCNB2,CDC25B,CDK1,CDK2,MCM6,PTTG1	3.95034e-06
53	112	81	5	KEGG_OOCYTE_MEIOSIS	8.13434e-05	CCNB1,CCNB2,CDK1,CDK2,PTTG1	0.00378247
53	67	81	5	KEGG_P53_SIGNALING_PATHWAY	6.72562e-06	CCNB1,CCNB2,CDK1,CDK2,RRM2	0.000416988
53	85	81	6	KEGG_PROGESTERONE_MEDIATED_OOCYTE_MATURATION	1.06602e-06	CCNA2,CCNB1,CCNB2,CDC25B,CDK1,CDK2	9.91396e-05
56	114	83	8	KEGG_SPLICEOSOME	1.96623e-08	EFTUD2,EIF4A3,HNRNPK,HNRNPU,HSPA1B,PRPF19,SF3A2,TRA2B	3.65719e-06
64	62	72	4	KEGG_GLYCOLYSIS_GLUCONEOGENESIS	6.65014e-05	ALDOA,ENO1,LDHA,PKM2	0.00412309
64	87	72	27	KEGG_RIBOSOME	0	RPL13,RPL15,RPL18,RPL27,RPL28,RPL29,RPL30,RPL32,RPL35A,RPL37A,RPL37,RPL3,RPL41,RPL4,RPL5,RPLP0,RPLP1,RPLP2,RPS11,RPS16,RPS17,RPS19,RPS20,RPS4X,RPS5,RPS6,RPS8	0
64	81	72	5	KEGG_ANTIGEN_PROCESSING_AND_PRESENTATION	9.59483e-06	CALR,CD74,HLA-B,HLA-C,HLA-DRA	0.000892319
64	41	72	3	KEGG_TYPE_I_DIABETES_MELLITUS	0.000400612	HLA-B,HLA-C,HLA-DRA	0.012419
64	53	72	3	KEGG_PATHOGENIC_ESCHERICHIA_COLI_INFECTION	0.000854252	KRT18,TUBA1B,TUBB	0.0198614
64	50	72	3	KEGG_AUTOIMMUNE_THYROID_DISEASE	0.000720132	HLA-B,HLA-C,HLA-DRA	0.0191349
64	35	72	3	KEGG_ALLOGRAFT_REJECTION	0.000249703	HLA-B,HLA-C,HLA-DRA	0.0109722
64	37	72	3	KEGG_GRAFT_VERSUS_HOST_DISEASE	0.000294953	HLA-B,HLA-C,HLA-DRA	0.0109722
64	68	72	3	KEGG_VIRAL_MYOCARDITIS	0.00176014	HLA-B,HLA-C,HLA-DRA	0.0363761
70	83	69	3	KEGG_ECM_RECEPTOR_INTERACTION	0.0027544	CD47,COL5A3,SPP1	0.0426932
70	131	69	8	KEGG_CELL_ADHESION_MOLECULES_CAMS	1.3357e-08	ALCAM,HLA-DPA1,HLA-DQA2,HLA-DQB1,HLA-DRB1,HLA-DRB5,VCAM1,VCAN	1.2422e-06
70	81	69	6	KEGG_ANTIGEN_PROCESSING_AND_PRESENTATION	3.07206e-07	HLA-DPA1,HLA-DQA2,HLA-DQB1,HLA-DRB1,HLA-DRB5,HSPA1A	8.16289e-06
70	46	69	6	KEGG_INTESTINAL_IMMUNE_NETWORK_FOR_IGA_PRODUCTION	9.72223e-09	CXCL12,HLA-DPA1,HLA-DQA2,HLA-DQB1,HLA-DRB1,HLA-DRB5	1.2422e-06
70	41	69	5	KEGG_TYPE_I_DIABETES_MELLITUS	2.52412e-07	HLA-DPA1,HLA-DQA2,HLA-DQB1,HLA-DRB1,HLA-DRB5	7.82478e-06
70	70	69	5	KEGG_LEISHMANIA_INFECTION	3.78077e-06	HLA-DPA1,HLA-DQA2,HLA-DQB1,HLA-DRB1,HLA-DRB5	7.03223e-05
70	28	69	5	KEGG_ASTHMA	3.42403e-08	HLA-DPA1,HLA-DQA2,HLA-DQB1,HLA-DRB1,HLA-DRB5	2.1229e-06
70	50	69	5	KEGG_AUTOIMMUNE_THYROID_DISEASE	6.97147e-07	HLA-DPA1,HLA-DQA2,HLA-DQB1,HLA-DRB1,HLA-DRB5	1.62087e-05
70	127	69	5	KEGG_SYSTEMIC_LUPUS_ERYTHEMATOSUS	6.85051e-05	HLA-DPA1,HLA-DQA2,HLA-DQB1,HLA-DRB1,HLA-DRB5	0.00115836
70	35	69	5	KEGG_ALLOGRAFT_REJECTION	1.11061e-07	HLA-DPA1,HLA-DQA2,HLA-DQB1,HLA-DRB1,HLA-DRB5	5.16434e-06
70	37	69	5	KEGG_GRAFT_VERSUS_HOST_DISEASE	1.48353e-07	HLA-DPA1,HLA-DQA2,HLA-DQB1,HLA-DRB1,HLA-DRB5	5.51873e-06
70	68	69	5	KEGG_VIRAL_MYOCARDITIS	3.27326e-06	HLA-DPA1,HLA-DQA2,HLA-DQB1,HLA-DRB1,HLA-DRB5	6.76475e-05
73	114	66	4	KEGG_VASCULAR_SMOOTH_MUSCLE_CONTRACTION	0.000498426	ADCY4,ADCY8,GUCY1A3,GUCY1B3	0.0463536
73	87	66	4	KEGG_GAP_JUNCTION	0.000177413	ADCY4,ADCY8,GUCY1A3,GUCY1B3	0.0329989
76	84	71	4	KEGG_HEMATOPOIETIC_CELL_LINEAGE	0.000205617	CD1D,CD33,FCGR1A,FLT3LG	0.0382447
83	87	68	16	KEGG_RIBOSOME	0	RPL10A,RPL11,RPL19,RPL23,RPL27A,RPL31,RPL35,RPL36,RPL38,RPL6,RPS21,RPS23,RPS24,RPS25,RPS2,RPS9	0
96	25	67	3	KEGG_GLYCOSYLPHOSPHATIDYLINOSITOL_GPI_ANCHOR_BIOSYNTHESIS	7.25694e-05	PIGG,PIGN,PIGT	0.0134979
107	127	65	6	KEGG_SYSTEMIC_LUPUS_ERYTHEMATOSUS	3.0482e-06	HIST1H2BG,HIST1H2BJ,HIST1H3D,HIST1H3G,HIST1H3H,HIST1H4J	0.000566966
110	188	65	5	KEGG_CHEMOKINE_SIGNALING_PATHWAY	0.000323108	DOCK2,NCF1,PLCB2,PTK2B,VAV1	0.0120196
110	132	65	6	KEGG_NATURAL_KILLER_CELL_MEDIATED_CYTOTOXICITY	3.81343e-06	FCGR3A,HCST,PTK2B,PTPN6,SH3BP2,VAV1	0.000354649
110	95	65	5	KEGG_FC_GAMMA_R_MEDIATED_PHAGOCYTOSIS	1.26501e-05	DOCK2,FCGR1A,FCGR3A,NCF1,VAV1	0.000784309
110	115	65	5	KEGG_LEUKOCYTE_TRANSENDOTHELIAL_MIGRATION	3.19179e-05	ITGAM,NCF1,NCF2,PTK2B,VAV1	0.00148418
110	70	65	6	KEGG_LEISHMANIA_INFECTION	8.89757e-08	FCGR1A,FCGR3A,ITGAM,NCF1,NCF2,PTPN6	1.65495e-05
113	188	63	6	KEGG_CHEMOKINE_SIGNALING_PATHWAY	2.39745e-05	CCR7,CXCR6,FGR,ITK,PLCB2,RAP1B	0.00445926
113	84	63	4	KEGG_HEMATOPOIETIC_CELL_LINEAGE	0.000129224	CD3D,CD44,CD4,ITGAM	0.0120179
113	108	63	4	KEGG_T_CELL_RECEPTOR_SIGNALING_PATHWAY	0.000339722	CD3D,CD4,ITK,PDCD1	0.0210628
125	116	66	12	KEGG_OXIDATIVE_PHOSPHORYLATION	2.22045e-15	ATP5F1,ATP5J2,ATP6V0E1,ATP6V1F,COX5A,COX6C,NDUFA11,NDUFA1,UQCRB,UQCRC1,UQCRC2,UQCRQ	4.13003e-13
125	73	66	6	KEGG_CARDIAC_MUSCLE_CONTRACTION	1.25782e-07	COX5A,COX6C,UQCRB,UQCRC1,UQCRC2,UQCRQ	4.67909e-06
125	157	66	8	KEGG_ALZHEIMERS_DISEASE	3.85543e-08	ATP5F1,COX5A,COX6C,NDUFA1,UQCRB,UQCRC1,UQCRC2,UQCRQ	1.79278e-06
125	112	66	9	KEGG_PARKINSONS_DISEASE	8.81187e-11	ATP5F1,COX5A,COX6C,NDUFA1,UQCRB,UQCRC1,UQCRC2,UQCRQ,VDAC2	8.19504e-09
125	172	66	10	KEGG_HUNTINGTONS_DISEASE	1.84295e-10	ATP5F1,COX5A,COX6C,NDUFA1,POLR2L,UQCRB,UQCRC1,UQCRC2,UQCRQ,VDAC2	1.14263e-08
129	44	57	3	KEGG_ABC_TRANSPORTERS	0.000247845	ABCC3,ABCC5,CFTR	0.0460991
142	116	61	7	KEGG_OXIDATIVE_PHOSPHORYLATION	5.19112e-08	ATP5D,ATP5G1,ATP5H,NDUFA7,NDUFB2,NDUFS6,UQCR11	2.41387e-06
142	44	61	3	KEGG_PROTEASOME	0.000303034	POMP,PSMB6,SHFM1	0.0112729
142	157	61	8	KEGG_ALZHEIMERS_DISEASE	2.04164e-08	ATP5D,ATP5G1,ATP5H,HSD17B10,NDUFA7,NDUFB2,NDUFS6,UQCR11	1.89872e-06
142	112	61	8	KEGG_PARKINSONS_DISEASE	1.40979e-09	ATP5D,ATP5G1,ATP5H,NDUFA7,NDUFB2,NDUFS6,UBE2G1,UQCR11	2.62222e-07
142	172	61	8	KEGG_HUNTINGTONS_DISEASE	4.15885e-08	ATP5D,ATP5G1,ATP5H,NDUFA7,NDUFB2,NDUFS6,POLR2J,UQCR11	2.41387e-06
143	198	59	6	KEGG_FOCAL_ADHESION	2.19652e-05	CAV1,CAV2,COL6A2,FN1,IGF1,PDGFRA	0.00408554
144	35	59	3	KEGG_BASAL_TRANSCRIPTION_FACTORS	0.00013819	GTF2H3,GTF2IRD1,TBP	0.0257034
149	198	59	5	KEGG_FOCAL_ADHESION	0.000260234	ACTB,ACTG1,COL1A2,COL3A1,LAMC1	0.0096807
149	83	59	4	KEGG_ECM_RECEPTOR_INTERACTION	9.54132e-05	COL1A2,COL3A1,DAG1,LAMC1	0.00591562
149	81	59	3	KEGG_ANTIGEN_PROCESSING_AND_PRESENTATION	0.00164032	B2M,CD74,PDIA3	0.0363587
149	54	59	4	KEGG_VIBRIO_CHOLERAE_INFECTION	1.74712e-05	ACTB,ACTG1,GNAS,PDIA4	0.00162482
149	53	59	4	KEGG_PATHOGENIC_ESCHERICHIA_COLI_INFECTION	1.62117e-05	ACTB,ACTG1,TUBA1C,YWHAQ	0.00162482
149	83	59	3	KEGG_HYPERTROPHIC_CARDIOMYOPATHY_HCM	0.00175929	ACTB,ACTG1,DAG1	0.0363587
149	74	59	3	KEGG_ARRHYTHMOGENIC_RIGHT_VENTRICULAR_CARDIOMYOPATHY_ARVC	0.00126413	ACTB,ACTG1,DAG1	0.0335898
149	90	59	4	KEGG_DILATED_CARDIOMYOPATHY	0.000130701	ACTB,ACTG1,DAG1,GNAS	0.00607761
149	68	59	3	KEGG_VIRAL_MYOCARDITIS	0.000989312	ACTB,ACTG1,DAG1	0.0306687
150	121	55	4	KEGG_LYSOSOME	0.000310363	ACP5,CD164,CTSL1,LIPA	0.0231321
150	68	55	3	KEGG_COMPLEMENT_AND_COAGULATION_CASCADES	0.000805961	C1S,C2,SERPINA1	0.0374772
150	81	55	3	KEGG_ANTIGEN_PROCESSING_AND_PRESENTATION	0.00133882	CIITA,CTSL1,HLA-DMB	0.049804
150	127	55	4	KEGG_SYSTEMIC_LUPUS_ERYTHEMATOSUS	0.000373099	C1S,C2,FCGR2A,HLA-DMB	0.0231321
150	35	55	3	KEGG_PRIMARY_IMMUNODEFICIENCY	0.000112043	CIITA,IL2RG,PTPRC	0.0208399
152	116	50	4	KEGG_OXIDATIVE_PHOSPHORYLATION	0.000182311	ATP5C1,NDUFA10,NDUFS2,NDUFS8	0.0113033
152	157	50	4	KEGG_ALZHEIMERS_DISEASE	0.000576443	ATP5C1,NDUFA10,NDUFS2,NDUFS8	0.0268046
152	112	50	4	KEGG_PARKINSONS_DISEASE	0.000159272	ATP5C1,NDUFA10,NDUFS2,NDUFS8	0.0113033
152	172	50	5	KEGG_HUNTINGTONS_DISEASE	6.08024e-05	ATP5C1,NDUFA10,NDUFS2,NDUFS8,POLR2G	0.0113033
154	129	54	5	KEGG_AXON_GUIDANCE	2.23845e-05	DPYSL5,ITGB1,PAK1,SEMA4G,SEMA6A	0.00416352
159	35	58	3	KEGG_BASAL_TRANSCRIPTION_FACTORS	0.000131317	GTF2B,GTF2E2,TAF5L	0.024425
173	131	52	7	KEGG_CELL_ADHESION_MOLECULES_CAMS	3.85999e-08	CD274,CD28,CD80,CTLA4,ICOS,ITGB2,SPN	7.17957e-06
173	132	52	4	KEGG_NATURAL_KILLER_CELL_MEDIATED_CYTOTOXICITY	0.000347988	CD247,ITGB2,KLRK1,ZAP70	0.0129452
173	108	52	6	KEGG_T_CELL_RECEPTOR_SIGNALING_PATHWAY	3.08028e-07	CD247,CD28,CD3G,CTLA4,ICOS,ZAP70	2.86466e-05
173	46	52	3	KEGG_INTESTINAL_IMMUNE_NETWORK_FOR_IGA_PRODUCTION	0.000215399	CD28,CD80,ICOS	0.0128404
173	50	52	3	KEGG_AUTOIMMUNE_THYROID_DISEASE	0.000276138	CD28,CD80,CTLA4	0.0128404
173	68	52	3	KEGG_VIRAL_MYOCARDITIS	0.00068376	CD28,CD80,ITGB2	0.0211966
179	73	48	4	KEGG_ADHERENS_JUNCTION	2.54227e-05	INSR,LMO7,PTPRF,TGFBR2	0.00472862
179	137	48	4	KEGG_INSULIN_SIGNALING_PATHWAY	0.00029401	FOXO1,INSR,PRKAA1,PTPRF	0.0273429
195	129	49	4	KEGG_AXON_GUIDANCE	0.000253194	EPHB1,FYN,NFATC1,ROBO3	0.0470941
204	44	47	3	KEGG_AMINO_SUGAR_AND_NUCLEOTIDE_SUGAR_METABOLISM	0.000139416	GALE,NPL,PGM1	0.0259314
205	44	48	3	KEGG_NUCLEOTIDE_EXCISION_REPAIR	0.000148488	ERCC2,LIG1,RFC4	0.0276188
206	30	44	3	KEGG_O_GLYCAN_BIOSYNTHESIS	3.58068e-05	GALNT4,ST6GALNAC1,WBSCR17	0.00594185
206	198	44	4	KEGG_FOCAL_ADHESION	0.000842446	CTNNB1,ITGB1,ITGB3,LAMA4	0.0251706
206	83	44	3	KEGG_ECM_RECEPTOR_INTERACTION	0.000748642	ITGB1,ITGB3,LAMA4	0.0251706
206	83	44	3	KEGG_HYPERTROPHIC_CARDIOMYOPATHY_HCM	0.000748642	ITGB1,ITGB3,TGFB2	0.0251706
206	74	44	3	KEGG_ARRHYTHMOGENIC_RIGHT_VENTRICULAR_CARDIOMYOPATHY_ARVC	0.000535323	CTNNB1,ITGB1,ITGB3	0.0251706
206	90	44	3	KEGG_DILATED_CARDIOMYOPATHY	0.000947282	ITGB1,ITGB3,TGFB2	0.0251706
216	67	48	3	KEGG_P53_SIGNALING_PATHWAY	0.000517225	IGFBP3,SERPINE1,THBS1	0.024051
216	85	48	3	KEGG_TGF_BETA_SIGNALING_PATHWAY	0.00103545	DCN,THBS1,THBS2	0.0385187
216	198	48	6	KEGG_FOCAL_ADHESION	6.53259e-06	COL1A2,COL6A1,COL6A3,FN1,THBS1,THBS2	0.000405021
216	83	48	6	KEGG_ECM_RECEPTOR_INTERACTION	3.89248e-08	COL1A2,COL6A1,COL6A3,FN1,THBS1,THBS2	7.24e-06
216	68	48	5	KEGG_COMPLEMENT_AND_COAGULATION_CASCADES	5.26222e-07	A2M,C1R,C1S,SERPINE1,SERPING1	4.89387e-05
217	116	51	9	KEGG_OXIDATIVE_PHOSPHORYLATION	1.0676e-11	ATP5C1,ATP5G3,ATP5L,ATP5O,ATP6V0B,COX6A1,COX7B,NDUFS8,PPA1	1.98574e-09
217	87	51	4	KEGG_RIBOSOME	6.45626e-05	RPL10,RPS27A,RPS7,RPSA	0.00240173
217	77	51	3	KEGG_PEROXISOME	0.00092798	IDH2,PRDX5,SOD1	0.0246577
217	73	51	3	KEGG_CARDIAC_MUSCLE_CONTRACTION	0.000794544	COX6A1,COX7B,TPM3	0.0246309
217	157	51	6	KEGG_ALZHEIMERS_DISEASE	2.46259e-06	ATP5C1,ATP5G3,ATP5O,COX6A1,COX7B,NDUFS8	0.000114511
217	112	51	7	KEGG_PARKINSONS_DISEASE	1.12975e-08	ATP5C1,ATP5G3,ATP5O,COX6A1,COX7B,NDUFS8,UBE2L6	7.00447e-07
217	172	51	8	KEGG_HUNTINGTONS_DISEASE	9.65557e-09	ATP5C1,ATP5G3,ATP5O,CLTA,COX6A1,COX7B,NDUFS8,SOD1	7.00447e-07
228	30	49	3	KEGG_CITRATE_CYCLE_TCA_CYCLE	4.95667e-05	SDHB,SDHC,SUCLG1	0.0046097
228	44	49	6	KEGG_PROTEASOME	8.86945e-10	PSMA1,PSMA4,PSMA5,PSMA6,PSMB5,PSMC3	1.64972e-07
235	102	44	4	KEGG_TOLL_LIKE_RECEPTOR_SIGNALING_PATHWAY	6.69064e-05	AKT3,CCL3,CCL4,IL1B	0.0124446
280	116	44	4	KEGG_OXIDATIVE_PHOSPHORYLATION	0.000110304	NDUFA2,NDUFAB1,NDUFB10,NDUFS3	0.00683883
280	157	44	4	KEGG_ALZHEIMERS_DISEASE	0.000352083	NDUFA2,NDUFAB1,NDUFB10,NDUFS3	0.0163719
280	112	44	5	KEGG_PARKINSONS_DISEASE	4.04724e-06	NDUFA2,NDUFAB1,NDUFB10,NDUFS3,PARK7	0.000752786
280	172	44	5	KEGG_HUNTINGTONS_DISEASE	3.2455e-05	NDUFA2,NDUFAB1,NDUFB10,NDUFS3,POLR2G	0.00301831
309	36	42	5	KEGG_DNA_REPLICATION	1.00739e-08	MCM2,MCM3,MCM4,MCM7,PCNA	1.87374e-06
309	118	42	5	KEGG_CELL_CYCLE	4.13317e-06	MCM2,MCM3,MCM4,MCM7,PCNA	0.000384385
310	121	43	5	KEGG_LYSOSOME	5.26526e-06	ATP6V0C,CLTC,LAMP1,SCARB2,SORT1	0.000979339
310	54	43	3	KEGG_VIBRIO_CHOLERAE_INFECTION	0.000197021	ATP6V0C,KDELR1,KDELR2	0.0183229
311	114	42	3	KEGG_VASCULAR_SMOOTH_MUSCLE_CONTRACTION	0.00163477	GNAS,MYL6,MYL9	0.0380085
311	198	42	4	KEGG_FOCAL_ADHESION	0.000705122	ACTB,ITGA3,MYL9,TLN1	0.023333
311	87	42	3	KEGG_GAP_JUNCTION	0.000748717	GNAI2,GNAS,TUBA1A	0.023333
311	115	42	4	KEGG_LEUKOCYTE_TRANSENDOTHELIAL_MIGRATION	8.87103e-05	ACTB,GNAI2,MSN,MYL9	0.00825006
311	210	42	4	KEGG_REGULATION_OF_ACTIN_CYTOSKELETON	0.000878123	ACTB,ITGA3,MSN,MYL9	0.023333
311	53	42	4	KEGG_PATHOGENIC_ESCHERICHIA_COLI_INFECTION	4.11841e-06	ACTB,NCL,TUBA1A,YWHAZ	0.000766024
311	74	42	3	KEGG_ARRHYTHMOGENIC_RIGHT_VENTRICULAR_CARDIOMYOPATHY_ARVC	0.000466426	ACTB,ITGA3,JUP	0.023333
311	90	42	3	KEGG_DILATED_CARDIOMYOPATHY	0.000826319	ACTB,GNAS,ITGA3	0.023333
312	87	37	5	KEGG_RIBOSOME	4.76469e-07	RPL13A,RPL27,RPL39,RPLP0,RPS26	8.86233e-05
323	127	36	5	KEGG_SYSTEMIC_LUPUS_ERYTHEMATOSUS	2.70494e-06	C4A,HIST1H2AC,HIST2H2AA3,HIST2H2BE,HIST2H4A	0.000503119
344	121	36	4	KEGG_LYSOSOME	5.84346e-05	AP1B1,ARSA,MCOLN1,PPT2	0.0108688
367	116	36	4	KEGG_OXIDATIVE_PHOSPHORYLATION	4.95586e-05	COX4I1,COX5B,COX6B1,NDUFB7	0.00460895
367	73	36	3	KEGG_CARDIAC_MUSCLE_CONTRACTION	0.000283024	COX4I1,COX5B,COX6B1	0.0105285
367	157	36	4	KEGG_ALZHEIMERS_DISEASE	0.000160204	COX4I1,COX5B,COX6B1,NDUFB7	0.00993266
367	112	36	4	KEGG_PARKINSONS_DISEASE	4.32021e-05	COX4I1,COX5B,COX6B1,NDUFB7	0.00460895
367	172	36	4	KEGG_HUNTINGTONS_DISEASE	0.000227272	COX4I1,COX5B,COX6B1,NDUFB7	0.0105285
368	87	36	4	KEGG_RIBOSOME	1.59733e-05	RPL10A,RPL4,RPS27L,RPS9	0.00297103
369	198	30	4	KEGG_FOCAL_ADHESION	0.000188948	MYLK,PDPK1,PIK3CD,TLN2	0.0351444
371	69	32	3	KEGG_PPAR_SIGNALING_PATHWAY	0.000168033	ADIPOQ,CD36,FABP4	0.0312541
384	129	37	5	KEGG_AXON_GUIDANCE	3.36049e-06	EFNB1,EPHB3,EPHB4,PLXNA1,SEMA3F	0.000625052
384	157	37	4	KEGG_ALZHEIMERS_DISEASE	0.000178559	ATP5E,COX7A2,NDUFB4,PSENEN	0.016606
393	264	35	5	KEGG_CYTOKINE_CYTOKINE_RECEPTOR_INTERACTION	8.01385e-05	CCL2,CXCL12,PDGFRB,TGFB1,VEGFA	0.00496859
393	198	35	7	KEGG_FOCAL_ADHESION	3.7326e-08	COL6A1,COL6A2,COL6A3,ITGA5,PDGFRB,TNC,VEGFA	6.94264e-06
393	83	35	5	KEGG_ECM_RECEPTOR_INTERACTION	2.82067e-07	COL6A1,COL6A2,COL6A3,ITGA5,TNC	2.62322e-05
396	87	36	4	KEGG_RIBOSOME	1.59733e-05	RPL13,RPL22,RPL28,RPS15A	0.00297103
478	73	30	3	KEGG_CHRONIC_MYELOID_LEUKEMIA	0.000163417	AKT2,E2F1,MECOM	0.0303956
486	67	26	3	KEGG_ADIPOCYTOKINE_SIGNALING_PATHWAY	8.18437e-05	ACACB,ACSL3,CAMKK2	0.0152229
496	87	29	11	KEGG_RIBOSOME	0	FAU,RPL24,RPL26,RPL7A,RPLP0,RPS10,RPS12,RPS13,RPS15A,RPS29,UBA52	0
497	81	29	4	KEGG_ANTIGEN_PROCESSING_AND_PRESENTATION	4.95299e-06	HLA-C,HLA-F,TAP1,TAP2	0.000921256
516	87	30	6	KEGG_RIBOSOME	2.65938e-09	RPL15,RPL22,RPL34,RPS15,RPS3A,RPS6	4.94645e-07
530	62	24	3	KEGG_NOD_LIKE_RECEPTOR_SIGNALING_PATHWAY	5.0729e-05	NAIP,NLRC4,NLRP3	0.0094356
536	210	29	4	KEGG_REGULATION_OF_ACTIN_CYTOSKELETON	0.000206712	CDC42,NCKAP1,PPP1CB,RAC1	0.0384485
545	73	24	3	KEGG_ADHERENS_JUNCTION	8.27244e-05	FGFR1,LEF1,PTPRB	0.0138761
545	89	24	3	KEGG_PROSTATE_CANCER	0.000149205	FGFR1,LEF1,PIK3R3	0.0138761
553	27	24	3	KEGG_PENTOSE_PHOSPHATE_PATHWAY	4.03016e-06	ALDOA,H6PD,PFKP	0.000749609
554	116	28	3	KEGG_OXIDATIVE_PHOSPHORYLATION	0.000519338	ATP5A1,CYC1,NDUFB9	0.0241492
554	87	28	5	KEGG_RIBOSOME	1.10696e-07	RPL10,RPL11,RPL12,RPS24,RPS2	2.05894e-05
554	157	28	5	KEGG_ALZHEIMERS_DISEASE	2.09149e-06	ATP5A1,CALM2,CALM3,CYC1,NDUFB9	0.000194509
554	112	28	4	KEGG_PARKINSONS_DISEASE	1.55302e-05	ATP5A1,CYC1,NDUFB9,UBA1	0.00096287
560	41	26	3	KEGG_AMINOACYL_TRNA_BIOSYNTHESIS	1.86143e-05	NARS2,QARS,SARS	0.00346225
563	127	20	3	KEGG_SYSTEMIC_LUPUS_ERYTHEMATOSUS	0.000243989	HIST1H2AC,HIST1H2BJ,HIST2H4A	0.0453819
574	198	27	5	KEGG_FOCAL_ADHESION	5.38776e-06	COL4A1,COL4A2,COL6A1,COL6A2,FN1	0.000501061
574	83	27	6	KEGG_ECM_RECEPTOR_INTERACTION	1.00458e-09	COL4A1,COL4A2,COL6A1,COL6A2,FN1,HSPG2	1.86852e-07
574	84	27	3	KEGG_SMALL_CELL_LUNG_CANCER	0.00018001	COL4A1,COL4A2,FN1	0.0111606
586	70	23	3	KEGG_LEISHMANIA_INFECTION	6.40096e-05	FCGR2C,ITGA4,TLR4	0.0119058
593	112	22	3	KEGG_OOCYTE_MEIOSIS	0.000225647	AURKA,CDC25C,SGOL1	0.0419703
631	67	22	3	KEGG_P53_SIGNALING_PATHWAY	4.89316e-05	CDK1,CHEK1,GTSE1	0.00910128
637	83	20	3	KEGG_ECM_RECEPTOR_INTERACTION	6.91085e-05	CD44,ITGAV,LAMA3	0.0128542
637	131	20	3	KEGG_CELL_ADHESION_MOLECULES_CAMS	0.000267307	CD4,ITGAV,ITGB2	0.0248596
690	35	22	3	KEGG_BASAL_TRANSCRIPTION_FACTORS	6.83542e-06	GTF2I,TAF5,TAF6	0.00127139
750	87	20	5	KEGG_RIBOSOME	1.79343e-08	RPL31,RPL32,RPL3,RPS2,RPS4X	3.33577e-06

## Sheet: BIOCarta
Module_Number	# of gene in function	# of gene in module	# of common gene	Description	p-value	related_gene	adjusted_p-value
1	13	231	4	BIOCARTA_CLASSIC_PATHWAY	1.0309e-05	C1QA,C1QB,C1QC,C7	0.00223705
1	18	231	4	BIOCARTA_COMP_PATHWAY	4.22091e-05	C1QA,C1QB,C1QC,C7	0.00457969
45	11	82	3	BIOCARTA_SET_PATHWAY	9.90077e-06	GZMA,GZMB,PRF1	0.00214847
49	22	84	3	BIOCARTA_AKT_PATHWAY	9.61844e-05	PPP2CA,RELA,YWHAH	0.020872
53	11	81	3	BIOCARTA_SRCRPTP_PATHWAY	9.54134e-06	CCNB1,CDC25B,CDK1	0.00103524
53	24	81	3	BIOCARTA_G2_PATHWAY	0.000112787	CCNB1,CDC25B,CDK1	0.00489494
53	23	81	3	BIOCARTA_CELLCYCLE_PATHWAY	9.89696e-05	CCNB1,CDK1,CDK2	0.00489494
53	13	81	3	BIOCARTA_RB_PATHWAY	1.64443e-05	CDC25B,CDK1,CDK2	0.00118947
53	11	81	3	BIOCARTA_PTC1_PATHWAY	9.54134e-06	CCNB1,CDC25B,CDK1	0.00103524
56	42	83	3	BIOCARTA_BIOPEPTIDES_PATHWAY	0.000652715	GRB2,MAP2K2,STAT3	0.047213
56	28	83	3	BIOCARTA_ERK_PATHWAY	0.000194014	GRB2,MAP2K2,STAT3	0.0421011
56	37	83	3	BIOCARTA_MET_PATHWAY	0.000448252	GRB2,MAP2K2,STAT3	0.047213
64	19	72	3	BIOCARTA_MTA3_PATHWAY	3.84878e-05	ALDOA,CTSD,HSPB1	0.00835186
83	10	68	3	BIOCARTA_GLYCOLYSIS_PATHWAY	4.10125e-06	GAPDH,PGK1,TPI1	0.000889972
92	15	64	3	BIOCARTA_IL17_PATHWAY	1.27978e-05	CD2,CD3E,CD8A	0.00138856
92	12	64	3	BIOCARTA_TCYTOTOXIC_PATHWAY	6.22947e-06	CD2,CD3E,CD8A	0.0013518
96	22	67	3	BIOCARTA_CERAMIDE_PATHWAY	4.89316e-05	BAX,CASP8,MAP2K4	0.0106182
110	20	65	3	BIOCARTA_NKCELLS_PATHWAY	3.32234e-05	PTK2B,PTPN6,VAV1	0.00720948
111	35	62	3	BIOCARTA_CARM_ER_PATHWAY	0.000160205	HDAC10,HDAC1,HDAC7	0.0347644
115	25	68	3	BIOCARTA_MCALPAIN_PATHWAY	7.58578e-05	CAPN1,CAPN2,EZR	0.00548705
115	23	68	3	BIOCARTA_MTOR_PATHWAY	5.86883e-05	AKT1,EIF4B,EIF4G1	0.00548705
115	18	68	3	BIOCARTA_TEL_PATHWAY	2.73637e-05	AKT1,MYC,POLR2A	0.00548705
123	10	62	3	BIOCARTA_SKP2E2F_PATHWAY	3.09977e-06	CUL1,RB1,TFDP1	0.000672649
123	13	62	3	BIOCARTA_P27_PATHWAY	7.34015e-06	CUL1,RB1,TFDP1	0.000796406
123	17	62	3	BIOCARTA_ARF_PATHWAY	1.73023e-05	POLR1C,POLR1D,RB1	0.00125153
149	19	59	3	BIOCARTA_GCR_PATHWAY	2.11393e-05	CALM1,GNAS,GNB1	0.00458723
149	34	59	3	BIOCARTA_GPCR_PATHWAY	0.000126604	CALM1,GNAS,GNB1	0.0137365
173	22	52	3	BIOCARTA_CSK_PATHWAY	2.28099e-05	CD247,CD3G,ZAP70	0.000494974
173	13	52	3	BIOCARTA_CTL_PATHWAY	4.30491e-06	CD247,CD3G,ITGB2	0.000155694
173	9	52	3	BIOCARTA_TCAPOPTOSIS_PATHWAY	1.27347e-06	CD247,CD28,CD3G	6.90856e-05
173	21	52	3	BIOCARTA_IL12_PATHWAY	1.97347e-05	CD247,CD3G,IL12RB1	0.000475826
173	11	52	3	BIOCARTA_TCRA_PATHWAY	2.49251e-06	CD247,CD3G,ZAP70	0.000108175
173	17	52	3	BIOCARTA_NO2IL12_PATHWAY	1.01624e-05	CD247,CD3G,IL12RB1	0.000315035
173	19	52	3	BIOCARTA_TOB1_PATHWAY	1.44297e-05	CD247,CD28,CD3G	0.000391405
173	44	52	3	BIOCARTA_TCR_PATHWAY	0.0001886	CD247,CD3G,ZAP70	0.00372057
173	12	52	4	BIOCARTA_TCYTOTOXIC_PATHWAY	1.78372e-08	CD247,CD28,CD3G,ITGB2	1.29022e-06
173	12	52	4	BIOCARTA_THELPER_PATHWAY	1.78372e-08	CD247,CD28,CD3G,ITGB2	1.29022e-06
173	19	52	6	BIOCARTA_CTLA4_PATHWAY	5.18274e-12	CD247,CD28,CD3G,CD80,CTLA4,ICOS	1.12466e-09
178	26	49	3	BIOCARTA_WNT_PATHWAY	3.19561e-05	CSNK1D,CTBP1,MAP3K7	0.00693447
206	37	44	3	BIOCARTA_ALK_PATHWAY	6.78128e-05	BMP7,CTNNB1,TGFB2	0.0147154
228	11	49	3	BIOCARTA_ETC_PATHWAY	2.07974e-06	SDHB,SDHC,UQCRC1	0.000225652
228	28	49	6	BIOCARTA_PROTEASOME_PATHWAY	4.87173e-11	PSMA1,PSMA4,PSMA5,PSMA6,PSMB5,PSMC3	1.05716e-08
270	16	37	3	BIOCARTA_EIF_PATHWAY	2.96878e-06	EIF4E,EIF5,EIF6	0.000644225
309	12	42	4	BIOCARTA_MCM_PATHWAY	7.39777e-09	MCM2,MCM3,MCM4,MCM7	1.60532e-06
417	58	32	3	BIOCARTA_HIVNEF_PATHWAY	0.000100117	CDK11A,PTK2,RELA	0.0217253
423	38	33	3	BIOCARTA_INTEGRIN_PATHWAY	3.07139e-05	BCR,CAPN1,CRKL	0.00666492
536	13	29	3	BIOCARTA_SALMONELLA_PATHWAY	7.17781e-07	ACTR3,CDC42,RAC1	0.000152057
536	16	29	3	BIOCARTA_CDC42RAC_PATHWAY	1.40145e-06	ACTR3,CDC42,RAC1	0.000152057
536	20	29	3	BIOCARTA_ACTINY_PATHWAY	2.84212e-06	ACTR3,NCKAP1,RAC1	0.00020558
554	42	28	3	BIOCARTA_BIOPEPTIDES_PATHWAY	2.51651e-05	CALM2,CALM3,STAT1	0.00546083
571	42	26	3	BIOCARTA_CHREBP2_PATHWAY	2.00293e-05	PRKAB2,PRKAG2,YWHAQ	0.00434636
