# Supplementary material for: FGMD: A novel approach for functional gene module detection in cancer
Source: PLoS One. 2017 Dec 15;12(12):e0188900. doi: 10.1371/journal.pone.0188900 (PMC5731741; doi:10.1371/journal.pone.0188900)
Supplement: S41 Table — (XLSX) [file pone.0188900.s041.xlsx]

## Sheet: GO
Module_Number	# of gene in function	# of gene in module	# of common gene	Description	p-value	related_gene	adjusted_p-value
5	151	92	6	POSITIVE_REGULATION_OF_NUCLEOBASENUCLEOSIDENUCLEOTIDE_AND_NUCLEIC_ACID_METABOLIC_PROCESS	6.06997e-05	CAMKK2,FOXO3,HNF1A,PLAGL1,ZBTB38,ZNF423	0.017187
5	232	92	7	POSITIVE_REGULATION_OF_METABOLIC_PROCESS	8.3331e-05	CAMKK2,FOXO3,HNF1A,PLAGL1,TNFRSF8,ZBTB38,ZNF423	0.017187
5	225	92	7	POSITIVE_REGULATION_OF_CELLULAR_METABOLIC_PROCESS	6.87717e-05	CAMKK2,FOXO3,HNF1A,PLAGL1,TNFRSF8,ZBTB38,ZNF423	0.017187
5	141	92	6	POSITIVE_REGULATION_OF_TRANSCRIPTION	4.14043e-05	CAMKK2,FOXO3,HNF1A,PLAGL1,ZBTB38,ZNF423	0.017187
7	50	62	4	RESPONSE_TO_VIRUS	1.56441e-05	IFI44,IRF7,ISG20,TRIM22	0.0129064
7	82	62	4	RESPONSE_TO_OTHER_ORGANISM	0.00011054	IFI44,IRF7,ISG20,TRIM22	0.0455979
18	267	81	11	DEFENSE_RESPONSE	7.94478e-09	ADORA3,AIF1,ALOX5AP,C3AR1,CCR1,CD300C,CYBB,NCF1,RNASE6,TYROBP,WAS	2.18481e-06
18	129	81	6	INFLAMMATORY_RESPONSE	1.20813e-05	ADORA3,AIF1,ALOX5AP,C3AR1,CCR1,CYBB	0.00163969
18	232	81	12	IMMUNE_RESPONSE	1.15976e-10	CCR1,CD86,FCGR1A,FCGR2B,FCGR3A,GPR65,IGSF6,LAT2,LY86,NCF4,NFAM1,WAS	4.78401e-08
18	153	81	5	SECOND_MESSENGER_MEDIATED_SIGNALING	0.000349672	ADORA3,BTK,CCR1,GNA15,LAT2	0.0316822
18	189	81	7	RESPONSE_TO_WOUNDING	9.81e-06	ADORA3,AIF1,ALOX5AP,C3AR1,CCR1,CYBB,WAS	0.00161865
38	21	47	3	COFACTOR_BIOSYNTHETIC_PROCESS	1.45273e-05	COASY,COQ7,NFE2L1	0.011985
53	26	40	3	ONE_CARBON_COMPOUND_METABOLIC_PROCESS	1.72667e-05	MPST,PICK1,TST	0.0142451
68	18	43	3	SYNAPTOGENESIS	6.83127e-06	PCDHB4,PCDHB6,PCDHB9	0.0056358
68	31	43	3	EXTRACELLULAR_STRUCTURE_ORGANIZATION_AND_BIOGENESIS	3.69228e-05	PCDHB4,PCDHB6,PCDHB9	0.0101538
68	23	43	3	SYNAPSE_ORGANIZATION_AND_BIOGENESIS	1.47183e-05	PCDHB4,PCDHB6,PCDHB9	0.0060713
71	76	61	9	CELL_ACTIVATION	1.18894e-12	CD2,CD3D,CD3E,CD7,LCK,SIRPG,SIT1,SLA2,ZAP70	1.63479e-10
71	51	61	5	POSITIVE_REGULATION_OF_IMMUNE_SYSTEM_PROCESS	4.14233e-07	CD3E,LCK,SIRPG,SLA2,ZAP70	2.84785e-05
71	26	61	3	LYMPHOCYTE_DIFFERENTIATION	6.1798e-05	CD3D,LCK,ZAP70	0.00203933
71	73	61	3	HEMOPOIESIS	0.00133867	CD3D,LCK,ZAP70	0.0256837
71	79	61	3	IMMUNE_SYSTEM_DEVELOPMENT	0.00168069	CD3D,LCK,ZAP70	0.0308126
71	267	61	7	DEFENSE_RESPONSE	1.39331e-05	CCL5,CXCL9,ITK,PLA2G2D,PRF1,PTPRCAP,SIGIRR	0.000638602
71	151	61	4	BEHAVIOR	0.00105961	CCL5,CXCL13,CXCL9,CXCR3	0.0208138
71	94	61	4	LOCOMOTORY_BEHAVIOR	0.0001761	CCL5,CXCL13,CXCL9,CXCR3	0.00496193
71	15	61	3	T_CELL_DIFFERENTIATION	1.10695e-05	CD3D,LCK,ZAP70	0.000537197
71	28	61	5	REGULATION_OF_T_CELL_ACTIVATION	1.82613e-08	CD3E,LCK,SIRPG,SIT1,ZAP70	1.67395e-06
71	66	61	5	POSITIVE_REGULATION_OF_MULTICELLULAR_ORGANISMAL_PROCESS	1.52311e-06	CD3E,LCK,SIRPG,SLA2,ZAP70	8.97544e-05
71	38	61	3	LEUKOCYTE_DIFFERENTIATION	0.000195486	CD3D,LCK,ZAP70	0.00520244
71	69	61	9	LEUKOCYTE_ACTIVATION	4.80505e-13	CD2,CD3D,CD3E,CD7,LCK,SIRPG,SIT1,SLA2,ZAP70	7.92832e-11
71	129	61	4	INFLAMMATORY_RESPONSE	0.000588423	CCL5,CXCL9,PLA2G2D,SIGIRR	0.0121362
71	106	61	5	CELLULAR_CATION_HOMEOSTASIS	1.57712e-05	CCL5,CXCL13,CXCR3,LCK,S1PR4	0.000684804
71	218	61	5	POSITIVE_REGULATION_OF_DEVELOPMENTAL_PROCESS	0.000473013	CD27,CD2,LCK,RUNX3,ZAP70	0.0105469
71	232	61	15	IMMUNE_RESPONSE	2.22045e-16	CCL5,CD7,CD96,CST7,CTLA4,CTSW,CXCL13,FYB,GZMA,IL16,IL2RG,PDCD1,S1PR4,SLA2,ZAP70	9.15934e-14
71	75	61	3	HEMOPOIETIC_OR_LYMPHOID_ORGAN_DEVELOPMENT	0.00144726	CD3D,LCK,ZAP70	0.0271361
71	21	61	4	POSITIVE_REGULATION_OF_T_CELL_ACTIVATION	4.06349e-07	CD3E,LCK,SIRPG,ZAP70	2.84785e-05
71	207	61	5	HOMEOSTATIC_PROCESS	0.000373405	CCL5,CXCL13,CXCR3,LCK,S1PR4	0.00855719
71	147	61	5	CELLULAR_HOMEOSTASIS	7.57242e-05	CCL5,CXCL13,CXCR3,LCK,S1PR4	0.00240279
71	24	61	4	POSITIVE_REGULATION_OF_LYMPHOCYTE_ACTIVATION	7.16655e-07	CD3E,LCK,SIRPG,ZAP70	4.548e-05
71	44	61	9	T_CELL_ACTIVATION	6.43929e-15	CD2,CD3D,CD3E,CD7,LCK,SIRPG,SIT1,SLA2,ZAP70	1.77081e-12
71	155	61	5	CHEMICAL_HOMEOSTASIS	9.72713e-05	CCL5,CXCL13,CXCR3,LCK,S1PR4	0.00297218
71	129	61	5	ION_HOMEOSTASIS	4.0655e-05	CCL5,CXCL13,CXCR3,LCK,S1PR4	0.00139751
71	35	61	6	REGULATION_OF_LYMPHOCYTE_ACTIVATION	8.11117e-10	CD3E,LCK,SIRPG,SIT1,SLA2,ZAP70	8.36464e-08
71	37	61	3	NEGATIVE_REGULATION_OF_SIGNAL_TRANSDUCTION	0.000180434	RHOH,SIGIRR,SLA2	0.00496193
71	61	61	9	LYMPHOCYTE_ACTIVATION	1.49769e-13	CD2,CD3D,CD3E,CD7,LCK,SIRPG,SIT1,SLA2,ZAP70	3.08899e-11
71	109	61	5	CATION_HOMEOSTASIS	1.80581e-05	CCL5,CXCL13,CXCR3,LCK,S1PR4	0.000744895
71	189	61	4	RESPONSE_TO_WOUNDING	0.0024113	CCL5,CXCL9,PLA2G2D,SIGIRR	0.0414441
71	150	61	6	REGULATION_OF_MULTICELLULAR_ORGANISMAL_PROCESS	5.48514e-06	CD3E,LCK,SIRPG,SIT1,SLA2,ZAP70	0.000282828
71	67	61	6	REGULATION_OF_IMMUNE_SYSTEM_PROCESS	4.63324e-08	CD3E,LCK,SIRPG,SIT1,SLA2,ZAP70	3.82243e-06
71	57	61	4	CELLULAR_DEFENSE_RESPONSE	2.47592e-05	CCL5,CXCL9,ITK,PRF1	0.000972684
81	93	52	4	MUSCLE_DEVELOPMENT	9.04313e-05	ADAM12,AEBP1,COL6A3,ITGA11	0.0124343
81	102	52	6	SKELETAL_DEVELOPMENT	2.19272e-07	AEBP1,COL11A1,COL1A2,FBN1,INHBA,SPARC	6.02997e-05
81	138	52	4	TISSUE_DEVELOPMENT	0.000411913	COL11A1,COL1A1,COL5A2,SPARC	0.0485468
94	33	41	3	CELLULAR_PROTEIN_COMPLEX_ASSEMBLY	3.86838e-05	FMOD,MAPK8IP2,SMAD3	0.0319141
99	36	39	3	TRANSFORMING_GROWTH_FACTOR_BETA_RECEPTOR_SIGNALING_PATHWAY	4.33245e-05	SMAD2,SMAD4,SMAD7	0.0357427
99	47	39	3	TRANSMEMBRANE_RECEPTOR_PROTEIN_SERINE_THREONINE_KINASE_SIGNALING_PATHWAY	9.69788e-05	SMAD2,SMAD4,SMAD7	0.0400037
101	15	44	3	CYTOKINESIS	4.10398e-06	ANLN,INCENP,RACGAP1	0.000260445
101	111	44	12	M_PHASE	0	ANLN,AURKA,BUB1,CENPE,DLGAP5,ESPL1,KIF11,KIF15,NCAPH,NEK2,TPX2,TTK	0
101	81	44	3	MICROTUBULE_BASED_PROCESS	0.000697261	KIF11,KIF4A,TTK	0.0239683
101	41	44	4	REGULATION_OF_MITOSIS	1.75333e-06	ANLN,BUB1,NEK2,TTK	0.000120541
101	189	44	16	CELL_CYCLE_PROCESS	0	ANLN,AURKA,BUB1,CDC6,CENPE,CENPF,DLGAP5,ESPL1,FBXO5,KIF11,KIF15,NCAPH,NEK2,RACGAP1,TPX2,TTK	0
101	16	44	3	MITOTIC_SISTER_CHROMATID_SEGREGATION	5.04349e-06	CENPE,ESPL1,NCAPH	0.000297206
101	153	44	15	MITOTIC_CELL_CYCLE	0	ANLN,AURKA,BUB1,CDC6,CENPE,CENPF,DLGAP5,ESPL1,FBXO5,KIF11,KIF15,NCAPH,NEK2,TPX2,TTK	0
101	167	44	14	CELL_CYCLE_PHASE	0	ANLN,AURKA,BUB1,CDC6,CENPE,CENPF,DLGAP5,ESPL1,KIF11,KIF15,NCAPH,NEK2,TPX2,TTK	0
101	48	44	3	CELL_CYCLE_CHECKPOINT_GO_0000075	0.000148488	BUB1,CDC6,TTK	0.00644752
101	32	44	6	CHROMOSOME_SEGREGATION	5.90501e-11	CENPE,CENPF,ESPL1,INCENP,NCAPH,TOP2A	6.08954e-09
101	17	44	3	CELL_DIVISION	6.11507e-06	ANLN,INCENP,RACGAP1	0.000315308
101	82	44	11	MITOSIS	0	ANLN,AURKA,BUB1,CENPE,ESPL1,KIF11,KIF15,NCAPH,NEK2,TPX2,TTK	0
101	17	44	3	SISTER_CHROMATID_SEGREGATION	6.11507e-06	CENPE,ESPL1,NCAPH	0.000315308
101	207	44	5	CYTOSKELETON_ORGANIZATION_AND_BIOGENESIS	7.8301e-05	ANLN,KIF11,KIF4A,RACGAP1,TTK	0.0037999
101	120	44	4	CHROMOSOME_ORGANIZATION_AND_BIOGENESIS	0.000125761	CENPE,ESPL1,NCAPH,TOP2A	0.00576403
101	182	44	7	REGULATION_OF_CELL_CYCLE	1.11332e-07	ANLN,BUB1,CDC25A,CDC6,FBXO5,NEK2,TTK	1.02055e-05
101	85	44	12	M_PHASE_OF_MITOTIC_CELL_CYCLE	0	ANLN,AURKA,BUB1,CENPE,DLGAP5,ESPL1,KIF11,KIF15,NCAPH,NEK2,TPX2,TTK	0
123	35	45	3	POSITIVE_REGULATION_OF_TRANSLATION	6.13135e-05	EBI3,SPN,TLR6	0.0125397
123	163	45	4	MULTI_ORGANISM_PROCESS	0.000442713	LILRB1,SPN,TGFB1,TLR6	0.034945
123	76	45	3	CELL_ACTIVATION	0.000618514	CLEC7A,EBI3,TGFB1	0.0364482
123	25	45	3	POSITIVE_REGULATION_OF_CYTOKINE_BIOSYNTHETIC_PROCESS	2.18792e-05	EBI3,SPN,TLR6	0.00601679
123	42	45	3	CYTOKINE_METABOLIC_PROCESS	0.000106397	EBI3,SPN,TLR6	0.0125397
123	173	45	4	REGULATION_OF_PROTEIN_METABOLIC_PROCESS	0.000554092	EBI3,SPN,TGFB1,TLR6	0.0351635
123	73	45	3	CYTOKINE_PRODUCTION	0.000549729	EBI3,SPN,TLR6	0.0351635
123	73	45	4	POSITIVE_REGULATION_OF_CELLULAR_PROTEIN_METABOLIC_PROCESS	1.96242e-05	EBI3,SPN,TGFB1,TLR6	0.00601679
123	69	45	3	LEUKOCYTE_ACTIVATION	0.000465933	CLEC7A,EBI3,TGFB1	0.034945
123	82	45	3	RESPONSE_TO_OTHER_ORGANISM	0.000772058	LILRB1,SPN,TLR6	0.0424632
123	41	45	3	CYTOKINE_BIOSYNTHETIC_PROCESS	9.89488e-05	EBI3,SPN,TLR6	0.0125397
123	75	45	4	POSITIVE_REGULATION_OF_PROTEIN_METABOLIC_PROCESS	2.18445e-05	EBI3,SPN,TGFB1,TLR6	0.00601679
123	61	45	3	LYMPHOCYTE_ACTIVATION	0.000323995	CLEC7A,EBI3,TGFB1	0.0334119
123	162	45	4	REGULATION_OF_CELLULAR_PROTEIN_METABOLIC_PROCESS	0.000432537	EBI3,SPN,TGFB1,TLR6	0.034945
123	38	45	3	REGULATION_OF_CYTOKINE_BIOSYNTHETIC_PROCESS	7.86658e-05	EBI3,SPN,TLR6	0.0125397
135	28	41	3	REGULATION_OF_CELL_MIGRATION	2.3389e-05	AMOT,CDH13,NF2	0.0176715
135	39	41	3	CELL_SUBSTRATE_ADHESION	6.42598e-05	CDH13,NF2,SORBS1	0.0176715
135	38	41	3	CELL_MATRIX_ADHESION	5.93991e-05	CDH13,NF2,SORBS1	0.0176715
157	179	27	7	TRANSLATION	2.60923e-09	EIF4B,RPL11,RPL22,RPL4,RPL5,RPL6,RPS2	2.15261e-06
181	58	27	3	REGULATION_OF_BINDING	5.96358e-05	BCL3,LDLRAP1,TNF	0.0375103
200	138	29	4	TISSUE_DEVELOPMENT	4.073e-05	ATP2A2,ATP2C1,FST,KRT15	0.0112007
200	71	29	4	EPIDERMIS_DEVELOPMENT	2.92091e-06	ATP2A2,ATP2C1,FST,KRT15	0.00194411
200	80	29	4	ECTODERM_DEVELOPMENT	4.71299e-06	ATP2A2,ATP2C1,FST,KRT15	0.00194411
204	111	30	10	M_PHASE	4.44089e-16	ANLN,CDCA5,DLGAP5,KIF15,KIF22,KIF2C,KPNA2,PKMYT1,PLK1,UBE2C	1.22125e-13
204	41	30	3	REGULATION_OF_MITOSIS	2.8906e-05	ANLN,PKMYT1,UBE2C	0.00298093
204	68	30	3	INTERPHASE	0.000132328	CDCA5,CDKN3,KPNA2	0.0102541
204	189	30	11	CELL_CYCLE_PROCESS	1.33227e-15	ANLN,CDCA5,CDKN3,DLGAP5,KIF15,KIF22,KIF2C,KPNA2,PKMYT1,PLK1,UBE2C	2.7478e-13
204	153	30	11	MITOTIC_CELL_CYCLE	1.11022e-16	ANLN,CDCA5,CDKN3,DLGAP5,KIF15,KIF22,KIF2C,KPNA2,PKMYT1,PLK1,UBE2C	9.15934e-14
204	167	30	11	CELL_CYCLE_PHASE	3.33067e-16	ANLN,CDCA5,CDKN3,DLGAP5,KIF15,KIF22,KIF2C,KPNA2,PKMYT1,PLK1,UBE2C	1.22125e-13
204	82	30	8	MITOSIS	2.48579e-13	ANLN,CDCA5,KIF15,KIF22,KIF2C,PKMYT1,PLK1,UBE2C	2.92968e-11
204	62	30	3	INTERPHASE_OF_MITOTIC_CELL_CYCLE	0.000100453	CDCA5,CDKN3,KPNA2	0.0092082
204	182	30	4	REGULATION_OF_CELL_CYCLE	0.000136722	ANLN,CDKN3,PKMYT1,UBE2C	0.0102541
204	85	30	9	M_PHASE_OF_MITOTIC_CELL_CYCLE	3.10862e-15	ANLN,CDCA5,DLGAP5,KIF15,KIF22,KIF2C,PKMYT1,PLK1,UBE2C	5.12923e-13
260	232	36	5	POSITIVE_REGULATION_OF_METABOLIC_PROCESS	4.99887e-05	CDC42EP2,FOXE1,IL6,NFATC2,RUNX1	0.00515508
260	225	36	5	POSITIVE_REGULATION_OF_CELLULAR_METABOLIC_PROCESS	4.32102e-05	CDC42EP2,FOXE1,IL6,NFATC2,RUNX1	0.00515508
281	247	31	6	DNA_METABOLIC_PROCESS	1.63272e-06	CDK2,CHEK1,FEN1,HELLS,MCM2,PRIM1	0.001347
281	95	31	3	DNA_REPLICATION	0.000392698	CDK2,MCM2,PRIM1	0.0462823
281	182	31	4	REGULATION_OF_CELL_CYCLE	0.000155895	CCNE2,CDC7,CDK2,CHEK1	0.0214356
303	150	25	4	NEGATIVE_REGULATION_OF_APOPTOSIS	3.07252e-05	ANXA1,IER3,MCL1,PIM1	0.00260167
303	118	25	3	ANTI_APOPTOSIS	0.000388116	ANXA1,IER3,MCL1	0.0200122
303	275	25	5	PROTEIN_AMINO_ACID_PHOSPHORYLATION	1.77338e-05	ABL2,PIM1,PLK3,SGK1,TRIB1	0.00209006
303	197	25	4	NEGATIVE_REGULATION_OF_DEVELOPMENTAL_PROCESS	8.88114e-05	ANXA1,IER3,MCL1,PIM1	0.00666086
303	151	25	4	NEGATIVE_REGULATION_OF_PROGRAMMED_CELL_DEATH	3.15355e-05	ANXA1,IER3,MCL1,PIM1	0.00260167
304	151	32	4	POSITIVE_REGULATION_OF_NUCLEOBASENUCLEOSIDENUCLEOTIDE_AND_NUCLEIC_ACID_METABOLIC_PROCESS	8.61285e-05	ARNT2,HNF1B,SMAD3,SMARCA1	0.035528
304	141	32	4	POSITIVE_REGULATION_OF_TRANSCRIPTION	6.601e-05	ARNT2,HNF1B,SMAD3,SMARCA1	0.035528
317	18	29	5	SYNAPTOGENESIS	3.30651e-11	PCDHB10,PCDHB11,PCDHB13,PCDHB14,PCDHB16	1.36394e-08
317	31	29	5	EXTRACELLULAR_STRUCTURE_ORGANIZATION_AND_BIOGENESIS	6.4745e-10	PCDHB10,PCDHB11,PCDHB13,PCDHB14,PCDHB16	1.12209e-07
317	173	29	5	SYNAPTIC_TRANSMISSION	4.04122e-06	PCDHB10,PCDHB11,PCDHB13,PCDHB14,PCDHB16	0.000416751
317	23	29	5	SYNAPSE_ORGANIZATION_AND_BIOGENESIS	1.29224e-10	PCDHB10,PCDHB11,PCDHB13,PCDHB14,PCDHB16	3.55367e-08
317	188	29	5	TRANSMISSION_OF_NERVE_IMPULSE	6.06378e-06	PCDHB10,PCDHB11,PCDHB13,PCDHB14,PCDHB16	0.000555846
323	39	31	3	CELL_SUBSTRATE_ADHESION	2.74548e-05	ITGA7,LYVE1,SORBS1	0.0113251
323	38	31	3	CELL_MATRIX_ADHESION	2.53688e-05	ITGA7,LYVE1,SORBS1	0.0113251
326	73	33	3	HEMOPOIESIS	0.000217933	ETS1,MAFB,MMP9	0.0378506
326	79	33	3	IMMUNE_SYSTEM_DEVELOPMENT	0.000275277	ETS1,MAFB,MMP9	0.0378506
326	35	33	3	MYELOID_CELL_DIFFERENTIATION	2.39076e-05	ETS1,MAFB,MMP9	0.00986188
326	232	33	4	IMMUNE_RESPONSE	0.000502585	C5AR1,ETS1,GPR183,RGS1	0.0460703
326	75	33	3	HEMOPOIETIC_OR_LYMPHOID_ORGAN_DEVELOPMENT	0.000236088	ETS1,MAFB,MMP9	0.0378506
346	151	32	4	BEHAVIOR	8.61285e-05	CCL13,CCL18,CCL22,DOCK2	0.017764
346	94	32	4	LOCOMOTORY_BEHAVIOR	1.34301e-05	CCL13,CCL18,CCL22,DOCK2	0.00369329
346	232	32	7	IMMUNE_RESPONSE	5.68712e-08	CCL18,CCL22,CD28,FCN1,HAMP,IRF8,LCP2	2.34594e-05
350	68	30	3	INTERPHASE	0.000132328	ANAPC5,CDK2AP1,POLE	0.0260819
350	189	30	4	CELL_CYCLE_PROCESS	0.000158072	ANAPC5,CDK2AP1,POLE,RAN	0.0260819
350	153	30	4	MITOTIC_CELL_CYCLE	6.98759e-05	ANAPC5,CDK2AP1,POLE,RAN	0.0260819
350	167	30	4	CELL_CYCLE_PHASE	9.81104e-05	ANAPC5,CDK2AP1,POLE,RAN	0.0260819
350	62	30	3	INTERPHASE_OF_MITOTIC_CELL_CYCLE	0.000100453	ANAPC5,CDK2AP1,POLE	0.0260819
361	247	31	5	DNA_METABOLIC_PROCESS	3.18445e-05	PTGES3,RBMS1,SUMO1,TDG,UVRAG	0.0262717
370	71	23	3	EPIDERMIS_DEVELOPMENT	6.67847e-05	BNC1,KRT17,PLOD1	0.0393416
370	80	23	3	ECTODERM_DEVELOPMENT	9.53737e-05	BNC1,KRT17,PLOD1	0.0393416
378	267	31	5	MACROMOLECULAR_COMPLEX_ASSEMBLY	4.61574e-05	ATXN2,EIF2B1,HMGB1,MTIF3,SF1	0.0126933
378	77	31	4	RIBONUCLEOPROTEIN_COMPLEX_BIOGENESIS_AND_ASSEMBLY	5.32767e-06	ATXN2,EIF2B1,MTIF3,SF1	0.00219767
378	58	31	4	PROTEIN_RNA_COMPLEX_ASSEMBLY	1.70404e-06	ATXN2,EIF2B1,MTIF3,SF1	0.00140583
378	284	31	5	CELLULAR_COMPONENT_ASSEMBLY	6.18645e-05	ATXN2,EIF2B1,HMGB1,MTIF3,SF1	0.0127596
428	267	22	4	DEFENSE_RESPONSE	0.000170089	CCL3,CCL4,HLA-B,LILRB2	0.0468918
428	232	22	4	IMMUNE_RESPONSE	9.90356e-05	CCL4,IKBKG,LILRB2,LTF	0.0468918
428	109	22	3	CATION_HOMEOSTASIS	0.000208273	ATP2C1,CCL3,SLC9A1	0.0468918
467	58	18	3	EMBRYONIC_DEVELOPMENT	1.69402e-05	CEP290,PBX1,VANGL2	0.0139757
473	68	24	4	INTERPHASE	1.11229e-06	E2F1,KHDRBS1,POLE,TIMELESS	0.000203166
473	189	24	6	CELL_CYCLE_PROCESS	6.59087e-08	CIT,E2F1,KHDRBS1,KNTC1,POLE,TIMELESS	2.71873e-05
473	153	24	5	MITOTIC_CELL_CYCLE	8.16036e-07	CIT,E2F1,KHDRBS1,KNTC1,POLE	0.000203166
473	167	24	6	CELL_CYCLE_PHASE	3.15538e-08	CIT,E2F1,KHDRBS1,KNTC1,POLE,TIMELESS	2.60319e-05
473	62	24	3	INTERPHASE_OF_MITOTIC_CELL_CYCLE	5.0729e-05	E2F1,KHDRBS1,POLE	0.00697524
479	179	17	6	TRANSLATION	4.61491e-09	RPL18,RPL28,RPL41,RPS11,RPS19,RPS9	3.8073e-06
515	232	21	5	IMMUNE_RESPONSE	3.09796e-06	CMKLR1,IL2RA,IL7R,LILRB2,TLR8	0.00255582
516	50	23	3	RESPONSE_TO_VIRUS	2.32564e-05	IFI44,RSAD2,TRIM22	0.0191865
516	82	23	3	RESPONSE_TO_OTHER_ORGANISM	0.000102653	IFI44,RSAD2,TRIM22	0.0423443
548	111	19	4	M_PHASE	2.94604e-06	BUB1B,NUSAP1,RAD51,TPX2	0.00121524
548	81	19	3	MICROTUBULE_BASED_PROCESS	5.47711e-05	CKAP5,KIF4A,NUSAP1	0.00745531
548	189	19	5	CELL_CYCLE_PROCESS	6.56559e-07	BUB1B,CKAP5,NUSAP1,RAD51,TPX2	0.000541661
548	153	19	3	MITOTIC_CELL_CYCLE	0.000360228	BUB1B,NUSAP1,TPX2	0.0371486
548	167	19	4	CELL_CYCLE_PHASE	1.4879e-05	BUB1B,NUSAP1,RAD51,TPX2	0.00306879
548	82	19	3	MITOSIS	5.68178e-05	BUB1B,NUSAP1,TPX2	0.00745531
548	85	19	3	M_PHASE_OF_MITOTIC_CELL_CYCLE	6.32572e-05	BUB1B,NUSAP1,TPX2	0.00745531
560	267	27	4	DEFENSE_RESPONSE	0.000387746	CXCL1,CXCL2,CXCL6,IL8	0.0456986
560	151	27	5	BEHAVIOR	1.42661e-06	CXCL1,CXCL2,CXCL5,CXCL6,IL8	0.000392318
560	94	27	5	LOCOMOTORY_BEHAVIOR	1.34684e-07	CXCL1,CXCL2,CXCL5,CXCL6,IL8	5.55571e-05
560	129	27	4	INFLAMMATORY_RESPONSE	2.3337e-05	CXCL1,CXCL2,CXCL6,IL8	0.00385061
560	189	27	4	RESPONSE_TO_WOUNDING	0.000103436	CXCL1,CXCL2,CXCL6,IL8	0.0142224
566	128	21	3	NEGATIVE_REGULATION_OF_TRANSCRIPTION_DNA_DEPENDENT	0.00028998	FOSB,KLF10,KLF4	0.0265815
566	155	21	3	NEGATIVE_REGULATION_OF_CELL_PROLIFERATION	0.000507949	BTG2,KLF10,KLF4	0.0419058
566	128	21	3	NEGATIVE_REGULATION_OF_RNA_METABOLIC_PROCESS	0.00028998	FOSB,KLF10,KLF4	0.0265815
585	102	26	4	SKELETAL_DEVELOPMENT	7.89167e-06	AEBP1,COL11A1,COL1A2,GHR	0.00651063
589	118	15	3	POSITIVE_REGULATION_OF_TRANSCRIPTIONDNA_DEPENDENT	8.00676e-05	SMARCD1,TCF3,ZMIZ2	0.0224074
589	151	15	3	POSITIVE_REGULATION_OF_NUCLEOBASENUCLEOSIDENUCLEOTIDE_AND_NUCLEIC_ACID_METABOLIC_PROCESS	0.0001663	SMARCD1,TCF3,ZMIZ2	0.0228663
589	120	15	3	POSITIVE_REGULATION_OF_RNA_METABOLIC_PROCESS	8.41705e-05	SMARCD1,TCF3,ZMIZ2	0.0224074
589	232	15	3	POSITIVE_REGULATION_OF_METABOLIC_PROCESS	0.000586156	SMARCD1,TCF3,ZMIZ2	0.0439617
589	225	15	3	POSITIVE_REGULATION_OF_CELLULAR_METABOLIC_PROCESS	0.000536114	SMARCD1,TCF3,ZMIZ2	0.0439617
589	141	15	3	POSITIVE_REGULATION_OF_TRANSCRIPTION	0.000135802	SMARCD1,TCF3,ZMIZ2	0.0224074
600	267	19	6	MACROMOLECULAR_COMPLEX_ASSEMBLY	1.07655e-07	ATF7IP,ATXN2,CELF1,GJA1,HMGA1,NAP1L1	6.39348e-05
600	284	19	6	CELLULAR_COMPONENT_ASSEMBLY	1.54993e-07	ATF7IP,ATXN2,CELF1,GJA1,HMGA1,NAP1L1	6.39348e-05
640	247	16	3	DNA_METABOLIC_PROCESS	0.000857897	CDC45,SMARCB1,TBRG1	0.0442353
640	21	16	3	VIRAL_GENOME_REPLICATION	5.12047e-07	APOBEC3F,APOBEC3G,SMARCB1	0.000422439
640	162	16	3	REPRODUCTIVE_PROCESS	0.000250414	APOBEC3F,APOBEC3G,SMARCB1	0.0158917
640	32	16	3	VIRAL_INFECTIOUS_CYCLE	1.89964e-06	APOBEC3F,APOBEC3G,SMARCB1	0.000750575
640	36	16	3	VIRAL_REPRODUCTIVE_PROCESS	2.72936e-06	APOBEC3F,APOBEC3G,SMARCB1	0.000750575
640	41	16	3	VIRAL_REPRODUCTION	4.06526e-06	APOBEC3F,APOBEC3G,SMARCB1	0.00083846
640	264	16	3	REPRODUCTION	0.00103988	APOBEC3F,APOBEC3G,SMARCB1	0.0476614
641	267	22	5	DEFENSE_RESPONSE	7.87216e-06	CD84,CYBB,LSP1,STAB1,TLR7	0.00649454
658	179	18	8	TRANSLATION	1.15885e-12	RPL24,RPL26,RPL31,RPL37,RPL38,RPL39,RPS10,RPS17	9.56052e-10
703	76	15	3	GROWTH	2.14805e-05	CDK11A,CDK11B,EREG	0.0177214
712	232	15	4	IMMUNE_RESPONSE	1.96659e-05	CD274,GBP2,IL18BP,PSMB10	0.0162244
753	187	17	3	ESTABLISHMENT_OF_PROTEIN_LOCALIZATION	0.000460222	DERL2,EIF5A,RPAIN	0.042187
753	274	17	4	INTRACELLULAR_TRANSPORT	6.44076e-05	DERL2,EIF5A,MYBBP1A,RPAIN	0.0177121
753	142	17	3	INTRACELLULAR_PROTEIN_TRANSPORT	0.000205155	DERL2,EIF5A,RPAIN	0.0282088
753	86	17	3	NUCLEAR_TRANSPORT	4.6248e-05	EIF5A,MYBBP1A,RPAIN	0.0177121
753	154	17	3	PROTEIN_TRANSPORT	0.000260516	DERL2,EIF5A,RPAIN	0.0307037
753	211	17	3	PROTEIN_LOCALIZATION	0.000654263	DERL2,EIF5A,RPAIN	0.0490697
753	85	17	3	NUCLEOCYTOPLASMIC_TRANSPORT	4.46575e-05	EIF5A,MYBBP1A,RPAIN	0.0177121
764	179	16	7	TRANSLATION	3.64446e-11	EIF3F,RPL14,RPL15,RPL27A,RPL29,RPL35,RPL7A	3.00668e-08
776	267	14	4	DEFENSE_RESPONSE	2.52638e-05	CD1D,CLEC5A,NLRP3,STAB1	0.0104213
776	119	14	3	RESPONSE_TO_BIOTIC_STIMULUS	6.59606e-05	CD1D,NLRP3,STAB1	0.0136044

## Sheet: KEGG
Module_Number	# of gene in function	# of gene in module	# of common gene	Description	p-value	related_gene	adjusted_p-value
7	71	62	4	KEGG_RIG_I_LIKE_RECEPTOR_SIGNALING_PATHWAY	6.29487e-05	DHX58,IRF7,ISG15,TRIM25	0.0117084
10	44	79	4	KEGG_PROTEASOME	2.45181e-05	PSMA3,PSMA6,PSMC1,PSMC6	0.00456036
18	131	81	4	KEGG_CELL_ADHESION_MOLECULES_CAMS	0.001802	CD86,ITGAM,ITGB2,SELPLG	0.0372412
18	68	81	4	KEGG_COMPLEMENT_AND_COAGULATION_CASCADES	0.000151115	C1QA,C1QB,C1QC,C3AR1	0.00546771
18	84	81	4	KEGG_HEMATOPOIETIC_CELL_LINEAGE	0.000341327	CD14,CD37,FCGR1A,ITGAM	0.00821866
18	132	81	5	KEGG_NATURAL_KILLER_CELL_MEDIATED_CYTOTOXICITY	0.000176378	FCER1G,FCGR3A,ITGB2,PTPN6,TYROBP	0.00546771
18	95	81	6	KEGG_FC_GAMMA_R_MEDIATED_PHAGOCYTOSIS	2.0531e-06	FCGR1A,FCGR2A,FCGR2B,FCGR3A,NCF1,WAS	0.000127292
18	115	81	5	KEGG_LEUKOCYTE_TRANSENDOTHELIAL_MIGRATION	9.22053e-05	CYBB,ITGAM,ITGB2,NCF1,NCF4	0.00428755
18	35	81	3	KEGG_PRION_DISEASES	0.000353491	C1QA,C1QB,C1QC	0.00821866
18	70	81	8	KEGG_LEISHMANIA_INFECTION	3.19091e-10	FCGR1A,FCGR2A,FCGR3A,ITGAM,ITGB2,NCF1,NCF4,PTPN6	5.9351e-08
18	127	81	8	KEGG_SYSTEMIC_LUPUS_ERYTHEMATOSUS	3.78207e-08	C1QA,C1QB,C1QC,CD86,FCGR1A,FCGR2A,FCGR2B,FCGR3A	3.51733e-06
19	114	65	4	KEGG_SPLICEOSOME	0.000470216	ACIN1,HNRNPC,HNRNPM,SNRNP70	0.0437301
19	118	65	5	KEGG_CELL_CYCLE	3.61221e-05	CDC25B,CDC25C,CDK1,DBF4,PCNA	0.00671872
23	52	47	3	KEGG_MTOR_SIGNALING_PATHWAY	0.000229675	MLST8,PDPK1,TSC2	0.0427195
27	121	59	4	KEGG_LYSOSOME	0.000406727	AP1B1,ARSA,SLC11A1,TCIRG1	0.0468535
27	54	59	3	KEGG_VIBRIO_CHOLERAE_INFECTION	0.000503801	ATP6V1B2,TCIRG1,TJP2	0.0468535
31	16	51	3	KEGG_STEROID_BIOSYNTHESIS	7.9041e-06	CYP51A1,DHCR7,FDFT1	0.00147016
34	155	50	5	KEGG_JAK_STAT_SIGNALING_PATHWAY	3.7033e-05	CLCF1,SPRED1,SPRY1,SPRY2,SPRY4	0.00688814
47	69	58	4	KEGG_PPAR_SIGNALING_PATHWAY	4.32241e-05	ACADM,ACOX1,ACOX2,SCP2	0.00803968
50	150	56	5	KEGG_WNT_SIGNALING_PATHWAY	5.50897e-05	AXIN2,DKK1,DKK4,NKD1,WIF1	0.0102467
59	46	53	3	KEGG_N_GLYCAN_BIOSYNTHESIS	0.000227965	DOLPP1,DPM2,MAN1B1	0.0424016
61	44	52	3	KEGG_NUCLEOTIDE_EXCISION_REPAIR	0.0001886	POLE3,RAD23B,XPA	0.0350796
64	116	66	12	KEGG_OXIDATIVE_PHOSPHORYLATION	2.22045e-15	ATP5L,ATP5O,COX17,COX5B,COX7A2,COX7B,NDUFA2,NDUFAB1,NDUFB10,NDUFB2,NDUFB4,UQCRQ	4.13003e-13
64	73	66	4	KEGG_CARDIAC_MUSCLE_CONTRACTION	8.97267e-05	COX5B,COX7A2,COX7B,UQCRQ	0.00333783
64	157	66	10	KEGG_ALZHEIMERS_DISEASE	7.48467e-11	ATP5O,COX5B,COX7A2,COX7B,NDUFA2,NDUFAB1,NDUFB10,NDUFB2,NDUFB4,UQCRQ	3.48037e-09
64	112	66	10	KEGG_PARKINSONS_DISEASE	2.53197e-12	ATP5O,COX5B,COX7A2,COX7B,NDUFA2,NDUFAB1,NDUFB10,NDUFB2,NDUFB4,UQCRQ	2.35474e-10
64	172	66	11	KEGG_HUNTINGTONS_DISEASE	7.45293e-12	ATP5O,COX5B,COX7A2,COX7B,NDUFA2,NDUFAB1,NDUFB10,NDUFB2,NDUFB4,POLR2G,UQCRQ	4.62081e-10
71	264	61	9	KEGG_CYTOKINE_CYTOKINE_RECEPTOR_INTERACTION	8.11403e-08	CCL5,CD27,CXCL13,CXCL9,CXCR3,CXCR6,IL12RB1,IL2RB,IL2RG	5.0307e-06
71	188	61	6	KEGG_CHEMOKINE_SIGNALING_PATHWAY	1.98912e-05	CCL5,CXCL13,CXCL9,CXCR3,CXCR6,ITK	0.000528539
71	131	61	6	KEGG_CELL_ADHESION_MOLECULES_CAMS	2.5047e-06	CD2,CD8A,CTLA4,ICOS,ITGAL,PDCD1	8.11563e-05
71	84	61	6	KEGG_HEMATOPOIETIC_CELL_LINEAGE	1.81487e-07	CD2,CD3D,CD3E,CD3G,CD7,CD8A	8.43912e-06
71	132	61	6	KEGG_NATURAL_KILLER_CELL_MEDIATED_CYTOTOXICITY	2.61795e-06	CD247,ITGAL,KLRK1,LCK,PRF1,ZAP70	8.11563e-05
71	108	61	11	KEGG_T_CELL_RECEPTOR_SIGNALING_PATHWAY	1.69864e-14	CD247,CD3D,CD3E,CD3G,CD8A,CTLA4,ICOS,ITK,LCK,PDCD1,ZAP70	3.15947e-12
71	35	61	7	KEGG_PRIMARY_IMMUNODEFICIENCY	9.02389e-12	CD3D,CD3E,CD8A,ICOS,IL2RG,LCK,ZAP70	8.39222e-10
72	265	48	5	KEGG_MAPK_SIGNALING_PATHWAY	0.00037537	AKT2,ECSIT,MAPK3,PAK1,PPP5C	0.0232729
72	87	48	3	KEGG_ERBB_SIGNALING_PATHWAY	0.00110756	AKT2,MAPK3,PAK1	0.0294296
72	198	48	5	KEGG_FOCAL_ADHESION	9.69727e-05	AKT2,CCND3,LAMA4,MAPK3,PAK1	0.00901846
72	108	48	3	KEGG_T_CELL_RECEPTOR_SIGNALING_PATHWAY	0.00206131	AKT2,MAPK3,PAK1	0.0479254
72	78	48	3	KEGG_FC_EPSILON_RI_SIGNALING_PATHWAY	0.000806725	AKT2,GAB2,MAPK3	0.0250085
72	95	48	4	KEGG_FC_GAMMA_R_MEDIATED_PHAGOCYTOSIS	7.16104e-05	AKT2,GAB2,MAPK3,PAK1	0.00901846
72	70	48	3	KEGG_RENAL_CELL_CARCINOMA	0.000588126	AKT2,MAPK3,PAK1	0.0247365
72	73	48	3	KEGG_CHRONIC_MYELOID_LEUKEMIA	0.000664958	AKT2,GAB2,MAPK3	0.0247365
75	54	50	4	KEGG_ARGININE_AND_PROLINE_METABOLISM	8.9969e-06	ACY1,CKMT2,CPS1,PRODH	0.00167342
81	198	52	11	KEGG_FOCAL_ADHESION	2.17204e-12	COL11A1,COL1A1,COL1A2,COL3A1,COL5A1,COL5A2,COL6A3,ITGA11,ITGA5,THBS1,THBS2	2.02e-10
81	83	52	11	KEGG_ECM_RECEPTOR_INTERACTION	1.11022e-16	COL11A1,COL1A1,COL1A2,COL3A1,COL5A1,COL5A2,COL6A3,ITGA11,ITGA5,THBS1,THBS2	2.06501e-14
101	118	44	5	KEGG_CELL_CYCLE	5.22849e-06	BUB1,CDC25A,CDC6,ESPL1,TTK	0.00048625
101	112	44	5	KEGG_OOCYTE_MEIOSIS	4.04724e-06	AURKA,BUB1,ESPL1,FBXO5,SGOL1	0.00048625
106	17	48	3	KEGG_ONE_CARBON_POOL_BY_FOLATE	7.96965e-06	ALDH1L1,GART,MTHFD1L	0.00148235
119	62	49	4	KEGG_NOD_LIKE_RECEPTOR_SIGNALING_PATHWAY	1.44251e-05	BIRC3,CASP8,RIPK2,TNFAIP3	0.00268308
120	112	46	4	KEGG_PARKINSONS_DISEASE	0.000114765	CASP3,PPID,SLC25A4,SNCA	0.0213462
142	129	33	4	KEGG_AXON_GUIDANCE	5.28486e-05	EPHB4,RGS3,SEMA5A,SEMA6B	0.00982983
157	87	27	12	KEGG_RIBOSOME	0	RPL10,RPL11,RPL13A,RPL22,RPL4,RPL5,RPL6,RPLP0,RPS20,RPS24,RPS2,RPS4X	0
166	131	22	13	KEGG_CELL_ADHESION_MOLECULES_CAMS	0	HLA-B,HLA-DMA,HLA-DMB,HLA-DOA,HLA-DOB,HLA-DPA1,HLA-DPB1,HLA-DQA1,HLA-DQA2,HLA-DQB1,HLA-DRA,HLA-DRB1,HLA-DRB5	0
166	81	22	17	KEGG_ANTIGEN_PROCESSING_AND_PRESENTATION	0	CD74,CIITA,HLA-B,HLA-DMA,HLA-DMB,HLA-DOA,HLA-DOB,HLA-DPA1,HLA-DPB1,HLA-DQA1,HLA-DQA2,HLA-DQB1,HLA-DRA,HLA-DRB1,HLA-DRB5,RFX5,TAP2	0
166	84	22	3	KEGG_HEMATOPOIETIC_CELL_LINEAGE	9.61844e-05	HLA-DRA,HLA-DRB1,HLA-DRB5	0.00137618
166	46	22	12	KEGG_INTESTINAL_IMMUNE_NETWORK_FOR_IGA_PRODUCTION	0	HLA-DMA,HLA-DMB,HLA-DOA,HLA-DOB,HLA-DPA1,HLA-DPB1,HLA-DQA1,HLA-DQA2,HLA-DQB1,HLA-DRA,HLA-DRB1,HLA-DRB5	0
166	41	22	13	KEGG_TYPE_I_DIABETES_MELLITUS	0	HLA-B,HLA-DMA,HLA-DMB,HLA-DOA,HLA-DOB,HLA-DPA1,HLA-DPB1,HLA-DQA1,HLA-DQA2,HLA-DQB1,HLA-DRA,HLA-DRB1,HLA-DRB5	0
166	70	22	12	KEGG_LEISHMANIA_INFECTION	0	HLA-DMA,HLA-DMB,HLA-DOA,HLA-DOB,HLA-DPA1,HLA-DPB1,HLA-DQA1,HLA-DQA2,HLA-DQB1,HLA-DRA,HLA-DRB1,HLA-DRB5	0
166	28	22	12	KEGG_ASTHMA	0	HLA-DMA,HLA-DMB,HLA-DOA,HLA-DOB,HLA-DPA1,HLA-DPB1,HLA-DQA1,HLA-DQA2,HLA-DQB1,HLA-DRA,HLA-DRB1,HLA-DRB5	0
166	50	22	13	KEGG_AUTOIMMUNE_THYROID_DISEASE	0	HLA-B,HLA-DMA,HLA-DMB,HLA-DOA,HLA-DOB,HLA-DPA1,HLA-DPB1,HLA-DQA1,HLA-DQA2,HLA-DQB1,HLA-DRA,HLA-DRB1,HLA-DRB5	0
166	127	22	12	KEGG_SYSTEMIC_LUPUS_ERYTHEMATOSUS	0	HLA-DMA,HLA-DMB,HLA-DOA,HLA-DOB,HLA-DPA1,HLA-DPB1,HLA-DQA1,HLA-DQA2,HLA-DQB1,HLA-DRA,HLA-DRB1,HLA-DRB5	0
166	35	22	13	KEGG_ALLOGRAFT_REJECTION	0	HLA-B,HLA-DMA,HLA-DMB,HLA-DOA,HLA-DOB,HLA-DPA1,HLA-DPB1,HLA-DQA1,HLA-DQA2,HLA-DQB1,HLA-DRA,HLA-DRB1,HLA-DRB5	0
166	37	22	13	KEGG_GRAFT_VERSUS_HOST_DISEASE	0	HLA-B,HLA-DMA,HLA-DMB,HLA-DOA,HLA-DOB,HLA-DPA1,HLA-DPB1,HLA-DQA1,HLA-DQA2,HLA-DQB1,HLA-DRA,HLA-DRB1,HLA-DRB5	0
166	35	22	3	KEGG_PRIMARY_IMMUNODEFICIENCY	6.83542e-06	CIITA,RFX5,TAP2	0.000105949
166	68	22	13	KEGG_VIRAL_MYOCARDITIS	0	HLA-B,HLA-DMA,HLA-DMB,HLA-DOA,HLA-DOB,HLA-DPA1,HLA-DPB1,HLA-DQA1,HLA-DQA2,HLA-DQB1,HLA-DRA,HLA-DRB1,HLA-DRB5	0
181	121	27	5	KEGG_LYSOSOME	4.76123e-07	ACP2,ACP5,ARSA,CTSA,GAA	8.85589e-05
181	87	27	3	KEGG_APOPTOSIS	0.000199719	IRAK2,NFKBIA,TNF	0.0123826
181	108	27	3	KEGG_T_CELL_RECEPTOR_SIGNALING_PATHWAY	0.000377669	NFATC1,NFKBIA,TNF	0.0175616
195	114	40	5	KEGG_SPLICEOSOME	2.72266e-06	LSM2,PPIL1,SNRPC,SNRPE,SNRPG	0.000506415
204	118	30	4	KEGG_CELL_CYCLE	2.53135e-05	CDC20,CDK1,PKMYT1,PLK1	0.00235416
204	112	30	5	KEGG_OOCYTE_MEIOSIS	5.64362e-07	CDC20,CDK1,PKMYT1,PLK1,SGOL1	0.000104971
204	85	30	3	KEGG_PROGESTERONE_MEDIATED_OOCYTE_MATURATION	0.000256465	CDK1,PKMYT1,PLK1	0.0159008
221	73	33	3	KEGG_CARDIAC_MUSCLE_CONTRACTION	0.000217933	UQCRB,UQCRHL,UQCRH	0.0405354
222	158	35	4	KEGG_PURINE_METABOLISM	0.000146796	NME1,NME2,NT5C,POLR1B	0.013652
222	98	35	4	KEGG_PYRIMIDINE_METABOLISM	2.28114e-05	NME1,NME2,NT5C,POLR1B	0.00424291
227	198	29	4	KEGG_FOCAL_ADHESION	0.000164994	COL5A3,COL6A1,COL6A2,COL6A6	0.0153444
227	83	29	4	KEGG_ECM_RECEPTOR_INTERACTION	5.45998e-06	COL5A3,COL6A1,COL6A2,COL6A6	0.00101556
230	87	40	7	KEGG_RIBOSOME	3.1933e-10	RPL27,RPL31,RPL32,RPL37A,RPL38,RPS26,RPSA	5.93955e-08
248	114	38	4	KEGG_VASCULAR_SMOOTH_MUSCLE_CONTRACTION	5.75261e-05	ACTA2,CALD1,MRVI1,PTGIR	0.0106999
249	132	28	3	KEGG_TIGHT_JUNCTION	0.000756564	CTTN,GNAI2,RHOA	0.046907
249	115	28	3	KEGG_LEUKOCYTE_TRANSENDOTHELIAL_MIGRATION	0.000506368	CYBA,GNAI2,RHOA	0.046907
249	53	28	4	KEGG_PATHOGENIC_ESCHERICHIA_COLI_INFECTION	7.73776e-07	ARPC1B,CTTN,RHOA,TUBA4A	0.000143922
271	127	32	17	KEGG_SYSTEMIC_LUPUS_ERYTHEMATOSUS	0	HIST1H2AC,HIST1H2AE,HIST1H2AG,HIST1H2AM,HIST1H2BC,HIST1H2BD,HIST1H2BG,HIST1H2BJ,HIST1H2BK,HIST1H3D,HIST1H3E,HIST1H3G,HIST1H3H,HIST1H4H,HIST2H2AA3,HIST2H2BE,HIST2H4A	0
281	36	31	6	KEGG_DNA_REPLICATION	1.33709e-11	FEN1,MCM2,MCM4,MCM6,PCNA,PRIM1	1.24349e-09
281	118	31	9	KEGG_CELL_CYCLE	9.10383e-14	CCNE2,CDC7,CDK2,CHEK1,MCM2,MCM4,MCM6,PCNA,PRKDC	1.69331e-11
281	67	31	3	KEGG_P53_SIGNALING_PATHWAY	0.000139853	CCNE2,CDK2,CHEK1	0.00792013
319	137	39	4	KEGG_INSULIN_SIGNALING_PATHWAY	0.000130189	MKNK1,PYGL,SOS1,SOS2	0.0242151
323	69	31	4	KEGG_PPAR_SIGNALING_PATHWAY	3.43221e-06	ADIPOQ,CD36,FABP4,SORBS1	0.000638391
323	67	31	3	KEGG_ADIPOCYTOKINE_SIGNALING_PATHWAY	0.000139853	ACACB,ADIPOQ,CD36	0.0130064
324	81	27	4	KEGG_ANTIGEN_PROCESSING_AND_PRESENTATION	3.68187e-06	CTSL1,HLA-B,HLA-F,IFI30	0.000684827
325	87	31	3	KEGG_ERBB_SIGNALING_PATHWAY	0.000303185	PAK1,PIK3R5,PLCG2	0.0112785
325	264	31	7	KEGG_CYTOKINE_CYTOKINE_RECEPTOR_INTERACTION	1.08443e-07	ACVRL1,CCL19,CCR7,CSF1,CSF2RB,FLT3LG,TNFRSF11A	2.01704e-05
325	188	31	4	KEGG_CHEMOKINE_SIGNALING_PATHWAY	0.000176563	CCL19,CCR7,PAK1,PIK3R5	0.0109469
325	84	31	3	KEGG_HEMATOPOIETIC_CELL_LINEAGE	0.000273383	CD44,CSF1,FLT3LG	0.0112785
325	132	31	3	KEGG_NATURAL_KILLER_CELL_MEDIATED_CYTOTOXICITY	0.00102358	PAK1,PIK3R5,PLCG2	0.027198
325	75	31	4	KEGG_B_CELL_RECEPTOR_SIGNALING_PATHWAY	4.79516e-06	PIK3AP1,PIK3R5,PLCG2,RASGRP3	0.00044595
325	95	31	3	KEGG_FC_GAMMA_R_MEDIATED_PHAGOCYTOSIS	0.000392698	PAK1,PIK3R5,PLCG2	0.0121736
343	198	25	5	KEGG_FOCAL_ADHESION	3.6018e-06	COL6A1,COL6A2,COL6A3,FN1,PDGFRB	0.000334967
343	83	25	4	KEGG_ECM_RECEPTOR_INTERACTION	2.94405e-06	COL6A1,COL6A2,COL6A3,FN1	0.000334967
346	188	32	6	KEGG_CHEMOKINE_SIGNALING_PATHWAY	4.04584e-07	ARRB1,CCL13,CCL18,CCL22,DOCK2,PLCB2	7.52526e-05
353	114	39	4	KEGG_SPLICEOSOME	6.3827e-05	CTNNBL1,DHX38,HNRNPM,SNRPA	0.0118718
371	83	33	4	KEGG_ECM_RECEPTOR_INTERACTION	9.29182e-06	CD36,COL4A1,COL4A2,ITGA1	0.00172828
371	84	33	3	KEGG_HEMATOPOIETIC_CELL_LINEAGE	0.000329879	CD36,IL3RA,ITGA1	0.0306787
374	114	21	3	KEGG_SPLICEOSOME	0.00020615	PRPF3,RBM8A,SF3B4	0.037002
384	87	26	5	KEGG_RIBOSOME	7.45852e-08	RPL12,RPL17,RPL3,RPL5,RPS27A	1.38728e-05
395	116	26	3	KEGG_OXIDATIVE_PHOSPHORYLATION	0.000415578	ATP5J2,ATP6V0B,ATP6V1F	0.0437287
395	121	26	3	KEGG_LYSOSOME	0.000470201	AP1S1,AP4M1,ATP6V0B	0.0437287
409	264	19	4	KEGG_CYTOKINE_CYTOKINE_RECEPTOR_INTERACTION	8.89625e-05	IFNAR2,IFNGR2,IL10RB,TNFRSF25	0.016547
409	155	19	3	KEGG_JAK_STAT_SIGNALING_PATHWAY	0.000374199	IFNAR2,IFNGR2,IL10RB	0.0348005
428	264	22	4	KEGG_CYTOKINE_CYTOKINE_RECEPTOR_INTERACTION	0.000162874	CCL3L1,CCL3,CCL4L2,CCL4	0.00757364
428	188	22	6	KEGG_CHEMOKINE_SIGNALING_PATHWAY	3.59465e-08	CCL3L1,CCL3,CCL4L2,CCL4,IKBKG,PIK3CG	6.68604e-06
428	102	22	4	KEGG_TOLL_LIKE_RECEPTOR_SIGNALING_PATHWAY	3.92079e-06	CCL3,CCL4,IKBKG,PIK3CG	0.000364634
428	55	22	3	KEGG_CYTOSOLIC_DNA_SENSING_PATHWAY	2.70213e-05	CCL4L2,CCL4,IKBKG	0.00167532
428	132	22	3	KEGG_NATURAL_KILLER_CELL_MEDIATED_CYTOTOXICITY	0.000365812	HLA-A,HLA-B,PIK3CG	0.0136082
454	36	21	3	KEGG_DNA_REPLICATION	6.44328e-06	DNA2,MCM7,RFC2	0.00119845
478	150	25	3	KEGG_WNT_SIGNALING_PATHWAY	0.00078131	FRAT1,FRAT2,PPP3CB	0.0363309
479	87	17	9	KEGG_RIBOSOME	0	RPL18,RPL28,RPL36AL,RPL41,RPS11,RPS15,RPS19,RPS29,RPS9	0
481	155	30	4	KEGG_JAK_STAT_SIGNALING_PATHWAY	7.34905e-05	IL10RA,IL2RG,PTPN6,STAT6	0.0136692
482	57	30	3	KEGG_RNA_DEGRADATION	7.81009e-05	DDX6,SKIV2L2,XRN2	0.0145268
515	264	21	6	KEGG_CYTOKINE_CYTOKINE_RECEPTOR_INTERACTION	1.97091e-07	CSF2RA,CSF2RB,IL21R,IL2RA,IL7R,TNFRSF9	1.83295e-05
515	155	21	5	KEGG_JAK_STAT_SIGNALING_PATHWAY	4.24293e-07	CSF2RA,CSF2RB,IL21R,IL2RA,IL7R	2.63061e-05
515	84	21	5	KEGG_HEMATOPOIETIC_CELL_LINEAGE	1.96398e-08	CD44,CSF2RA,IL2RA,IL7R,ITGAM	3.653e-06
518	264	21	5	KEGG_CYTOKINE_CYTOKINE_RECEPTOR_INTERACTION	5.81932e-06	CCL20,CCL2,CD70,TNFRSF6B,TNFSF9	0.00108239
523	87	24	4	KEGG_RIBOSOME	2.9954e-06	RPL34,RPL35A,RPS10,RPS21	0.000557145
556	87	16	3	KEGG_RIBOSOME	3.95477e-05	RPL12,RPL31,RPS12	0.00735588
560	264	27	8	KEGG_CYTOKINE_CYTOKINE_RECEPTOR_INTERACTION	1.20805e-09	CCL4L2,CXCL1,CXCL2,CXCL3,CXCL5,CXCL6,IL1B,IL8	2.24697e-07
560	188	27	7	KEGG_CHEMOKINE_SIGNALING_PATHWAY	3.67107e-09	CCL4L2,CXCL1,CXCL2,CXCL3,CXCL5,CXCL6,IL8	3.41409e-07
560	62	27	4	KEGG_NOD_LIKE_RECEPTOR_SIGNALING_PATHWAY	1.25573e-06	CXCL1,CXCL2,IL1B,IL8	7.78555e-05
566	265	21	4	KEGG_MAPK_SIGNALING_PATHWAY	0.000136588	DUSP2,DUSP5,GADD45B,MAP3K8	0.0254053
585	264	26	5	KEGG_CYTOKINE_CYTOKINE_RECEPTOR_INTERACTION	1.78476e-05	CCL11,CXCL14,FAS,GHR,PDGFRB	0.00331966
585	198	26	4	KEGG_FOCAL_ADHESION	0.000106231	COL11A1,COL1A2,ILK,PDGFRB	0.00987947
591	114	24	4	KEGG_SPLICEOSOME	8.79252e-06	HSPA1A,HSPA1B,SNRNP200,SNRNP27	0.00163541
591	81	24	3	KEGG_ANTIGEN_PROCESSING_AND_PRESENTATION	0.000112787	HLA-DRB1,HSPA1A,HSPA1B	0.0104892
658	87	18	15	KEGG_RIBOSOME	0	RPL10A,RPL24,RPL26,RPL31,RPL35A,RPL37A,RPL37,RPL38,RPL39,RPLP1,RPS10,RPS17,RPS27A,RPS7,RPS8	0
675	265	13	4	KEGG_MAPK_SIGNALING_PATHWAY	1.77011e-05	DUSP1,FOS,JUN,NR4A1	0.0032924
676	131	18	3	KEGG_CELL_ADHESION_MOLECULES_CAMS	0.00019313	CD80,PDCD1LG2,SIGLEC1	0.0359222
698	127	16	3	KEGG_SYSTEMIC_LUPUS_ERYTHEMATOSUS	0.000122042	HIST1H4J,HIST3H2A,SNRPB	0.0226999
704	87	16	3	KEGG_RIBOSOME	3.95477e-05	RPL19,RPL23A,RPL23	0.00735588
713	180	12	5	KEGG_ENDOCYTOSIS	3.69192e-08	HLA-A,HLA-B,HLA-C,HLA-E,HLA-F	8.58371e-07
713	131	12	5	KEGG_CELL_ADHESION_MOLECULES_CAMS	7.48373e-09	HLA-A,HLA-B,HLA-C,HLA-E,HLA-F	1.98853e-07
713	81	12	8	KEGG_ANTIGEN_PROCESSING_AND_PRESENTATION	0	HLA-A,HLA-B,HLA-C,HLA-E,HLA-F,TAP1,TAP2,TAPBP	0
713	132	12	4	KEGG_NATURAL_KILLER_CELL_MEDIATED_CYTOTOXICITY	7.76435e-07	HLA-A,HLA-B,HLA-C,HLA-E	1.60463e-05
713	41	12	5	KEGG_TYPE_I_DIABETES_MELLITUS	1.93345e-11	HLA-A,HLA-B,HLA-C,HLA-E,HLA-F	8.99056e-10
713	50	12	5	KEGG_AUTOIMMUNE_THYROID_DISEASE	5.45244e-11	HLA-A,HLA-B,HLA-C,HLA-E,HLA-F	2.02831e-09
713	35	12	5	KEGG_ALLOGRAFT_REJECTION	8.38984e-12	HLA-A,HLA-B,HLA-C,HLA-E,HLA-F	6.98058e-10
713	37	12	5	KEGG_GRAFT_VERSUS_HOST_DISEASE	1.1259e-11	HLA-A,HLA-B,HLA-C,HLA-E,HLA-F	6.98058e-10
713	68	12	5	KEGG_VIRAL_MYOCARDITIS	2.66884e-10	HLA-A,HLA-B,HLA-C,HLA-E,HLA-F	8.2734e-09
727	172	14	3	KEGG_HUNTINGTONS_DISEASE	0.000196506	CLTA,CREB3,NDUFB6	0.0365501
740	70	16	3	KEGG_LEISHMANIA_INFECTION	2.05897e-05	FCGR3A,ITGAM,TLR2	0.00382969
764	87	16	11	KEGG_RIBOSOME	0	RPL14,RPL15,RPL27A,RPL29,RPL32,RPL35,RPL7A,RPLP2,RPS13,RPS25,RPSA	0
765	87	14	5	KEGG_RIBOSOME	2.36259e-09	RPL10A,RPL10,RPL34,RPS18,RPS23	4.39441e-07
777	115	18	3	KEGG_LEUKOCYTE_TRANSENDOTHELIAL_MIGRATION	0.000131382	ITGA4,ITGB2,NCF2	0.0122186
777	70	18	4	KEGG_LEISHMANIA_INFECTION	3.65667e-07	ITGA4,ITGB2,NCF2,TLR4	6.80141e-05

## Sheet: BIOCarta
Module_Number	# of gene in function	# of gene in module	# of common gene	Description	p-value	related_gene	adjusted_p-value
8	18	74	3	BIOCARTA_NDKDYNAMIN_PATHWAY	3.52782e-05	BIN1,PICALM,PPP3CC	0.00765536
10	28	79	3	BIOCARTA_PROTEASOME_PATHWAY	0.000167592	PSMA3,PSMA6,PSMC6	0.0363675
18	14	81	3	BIOCARTA_GRANULOCYTES_PATHWAY	2.08696e-05	ITGAM,ITGB2,SELPLG	0.00226435
18	13	81	3	BIOCARTA_CLASSIC_PATHWAY	1.64443e-05	C1QA,C1QB,C1QC	0.00226435
18	18	81	3	BIOCARTA_COMP_PATHWAY	4.62545e-05	C1QA,C1QB,C1QC	0.00334574
19	11	65	3	BIOCARTA_SRCRPTP_PATHWAY	4.90767e-06	CDC25B,CDC25C,CDK1	0.000354988
19	24	65	4	BIOCARTA_G2_PATHWAY	9.26871e-07	BRCA1,CDC25B,CDC25C,CDK1	0.000201131
19	13	65	3	BIOCARTA_RB_PATHWAY	8.46816e-06	CDC25B,CDC25C,CDK1	0.000459398
19	11	65	3	BIOCARTA_PTC1_PATHWAY	4.90767e-06	CDC25B,CDC25C,CDK1	0.000354988
34	18	50	3	BIOCARTA_SPRY_PATHWAY	1.08079e-05	SPRY1,SPRY2,SPRY4	0.00234531
71	22	61	6	BIOCARTA_CSK_PATHWAY	3.84164e-11	CD247,CD3D,CD3E,CD3G,LCK,ZAP70	9.26262e-10
71	13	61	6	BIOCARTA_CTL_PATHWAY	9.01945e-13	CD247,CD3D,CD3E,CD3G,ITGAL,PRF1	3.26204e-11
71	9	61	4	BIOCARTA_TCAPOPTOSIS_PATHWAY	8.78596e-09	CD247,CD3D,CD3E,CD3G	1.5888e-07
71	15	61	6	BIOCARTA_IL17_PATHWAY	2.61879e-12	CD247,CD2,CD3D,CD3E,CD3G,CD8A	8.11826e-11
71	22	61	3	BIOCARTA_IL2_PATHWAY	3.69147e-05	IL2RB,IL2RG,LCK	0.000572178
71	21	61	6	BIOCARTA_IL12_PATHWAY	2.80036e-11	CD247,CD3D,CD3E,CD3G,CXCR3,IL12RB1	7.59598e-10
71	11	61	6	BIOCARTA_TCRA_PATHWAY	2.44027e-13	CD247,CD3D,CD3E,CD3G,LCK,ZAP70	1.32385e-11
71	17	61	7	BIOCARTA_NO2IL12_PATHWAY	2.72005e-14	CD247,CD2,CD3D,CD3E,CD3G,CXCR3,IL12RB1	1.9675e-12
71	19	61	4	BIOCARTA_TOB1_PATHWAY	2.64332e-07	CD247,CD3D,CD3E,CD3G	4.4123e-06
71	19	61	5	BIOCARTA_STATHMIN_PATHWAY	2.20529e-09	CD247,CD2,CD3D,CD3E,CD3G	4.35043e-08
71	44	61	7	BIOCARTA_TCR_PATHWAY	5.03677e-11	CD247,CD3D,CD3E,CD3G,LCK,PTPN7,ZAP70	1.09298e-09
71	12	61	7	BIOCARTA_TCYTOTOXIC_PATHWAY	1.11022e-15	CD247,CD2,CD3D,CD3E,CD3G,CD8A,ITGAL	1.20459e-13
71	12	61	6	BIOCARTA_THELPER_PATHWAY	4.86833e-13	CD247,CD2,CD3D,CD3E,CD3G,ITGAL	2.11285e-11
71	19	61	8	BIOCARTA_CTLA4_PATHWAY	2.22045e-16	CD247,CD3D,CD3E,CD3G,CTLA4,ICOS,ITK,LCK	4.81837e-14
72	36	48	3	BIOCARTA_AGR_PATHWAY	8.11098e-05	LAMA4,MAPK3,PAK1	0.0176008
99	19	39	3	BIOCARTA_TGFB_PATHWAY	6.01263e-06	SMAD2,SMAD4,SMAD7	0.00130474
101	10	44	3	BIOCARTA_RANMS_PATHWAY	1.09051e-06	AURKA,KIF15,TPX2	0.00023664
181	58	27	3	BIOCARTA_HIVNEF_PATHWAY	5.96358e-05	NFKBIA,TNF,TRAF1	0.00647049
181	33	27	3	BIOCARTA_IL1R_PATHWAY	1.07785e-05	IRAK2,NFKBIA,TNF	0.00233894
191	24	46	4	BIOCARTA_EIF4_PATHWAY	2.26737e-07	EIF4G2,MAPK14,PABPC1,RPS6KB1	4.92019e-05
260	26	36	3	BIOCARTA_VIP_PATHWAY	1.25202e-05	EGR3,NFATC1,NFATC2	0.00271688
281	12	31	4	BIOCARTA_MCM_PATHWAY	2.08676e-09	CDK2,MCM2,MCM4,MCM6	4.52827e-07
352	57	38	3	BIOCARTA_PPARA_PATHWAY	0.000159744	MED1,NCOR1,PIK3R1	0.0236093
401	13	29	3	BIOCARTA_AHSP_PATHWAY	7.17781e-07	HBA1,HBA2,HBB	0.000155758
