# Supplementary material for: FGMD: A novel approach for functional gene module detection in cancer
Source: PLoS One. 2017 Dec 15;12(12):e0188900. doi: 10.1371/journal.pone.0188900 (PMC5731741; doi:10.1371/journal.pone.0188900)
Supplement: S42 Table — (XLSX) [file pone.0188900.s042.xlsx]

## Sheet: GO
Module_Number	# of gene in function	# of gene in module	# of common gene	Description	p-value	related_gene	adjusted_p-value
2	116	150	6	BIOPOLYMER_CATABOLIC_PROCESS	0.000210884	BNIP3,CDKN2A,NEDD8,UBE2C,UBE2E1,UBE2N	0.0217474
2	15	150	4	AEROBIC_RESPIRATION	3.50948e-06	SDHB,SDHC,UQCRC1,UQCRH	0.00144766
2	211	150	9	CELLULAR_CATABOLIC_PROCESS	2.56115e-05	BNIP3,CDKN2A,NEDD8,OLA1,SDHB,SDHC,UBE2C,UBE2E1,UBE2N	0.00528237
2	46	150	6	MITOCHONDRION_ORGANIZATION_AND_BIOGENESIS	1.01256e-06	BNIP3,CDKN2A,FIS1,MRPL12,NDUFS5,TSPO	0.00083536
2	23	150	3	DNA_CATABOLIC_PROCESS	0.000608079	BNIP3,CDKN2A,UBE2N	0.0466211
2	37	150	4	ENERGY_DERIVATION_BY_OXIDATION_OF_ORGANIC_COMPOUNDS	0.000149853	SDHB,SDHC,UQCRC1,UQCRH	0.0206048
2	136	150	6	MACROMOLECULE_CATABOLIC_PROCESS	0.00049572	BNIP3,CDKN2A,NEDD8,UBE2C,UBE2E1,UBE2N	0.045441
2	223	150	9	CATABOLIC_PROCESS	3.94987e-05	BNIP3,CDKN2A,NEDD8,OLA1,SDHB,SDHC,UBE2C,UBE2E1,UBE2N	0.00651728
2	19	150	4	CELLULAR_RESPIRATION	9.74105e-06	SDHB,SDHC,UQCRC1,UQCRH	0.00267879
6	116	460	10	BIOPOLYMER_CATABOLIC_PROCESS	0.00028399	ANAPC5,EGLN2,MTOR,SMG1,UBE2G1,UBE2L3,UBE3A,UBE4A,UBE4B,XRN2	0.00616557
6	202	460	15	NEGATIVE_REGULATION_OF_NUCLEOBASENUCLEOSIDENUCLEOTIDE_AND_NUCLEIC_ACID_METABOLIC_PROCESS	5.35708e-05	BCL6,BCLAF1,CENPF,GATAD2A,HEXIM1,ILF3,MECP2,PDCD4,SIN3A,SMAD4,SMARCE1,SUDS3,TCF25,TIMELESS,ZNF24	0.00192156
6	49	460	7	NUCLEAR_IMPORT	0.000103118	BCL6,HNRNPA1,KPNA1,NOP58,NUP205,PPP1R10,RANBP2	0.00293353
6	250	460	18	NEGATIVE_REGULATION_OF_CELLULAR_METABOLIC_PROCESS	1.49605e-05	ARHGEF2,BCL6,BCLAF1,CDKN1B,CENPF,GATAD2A,HEXIM1,ILF3,MECP2,PDCD4,PPP2R4,SIN3A,SMAD4,SMARCE1,SUDS3,TCF25,TIMELESS,ZNF24	0.000920148
6	187	460	11	ESTABLISHMENT_OF_PROTEIN_LOCALIZATION	0.00338945	AP1G1,BCL6,GSK3B,KPNA1,NOP58,NUP205,PPP1R10,RANBP2,SEC63,TRPC4AP,XPO7	0.0473948
6	25	460	4	CHROMATIN_REMODELING	0.00216571	ARID1A,KAT2A,SMARCC1,SMARCD1	0.0330791
6	274	460	20	INTRACELLULAR_TRANSPORT	4.12271e-06	ABCA2,AGFG1,AP1G1,BCL2L1,BCL6,BET1L,GSK3B,HNRNPA1,KIF1B,KPNA1,NCBP2,NOP58,NUP205,PPP1R10,RANBP2,SEC22B,SEC63,SMG1,TRPC4AP,XPO7	0.000377915
6	142	460	11	INTRACELLULAR_PROTEIN_TRANSPORT	0.000363383	AP1G1,BCL6,GSK3B,KPNA1,NOP58,NUP205,PPP1R10,RANBP2,SEC63,TRPC4AP,XPO7	0.00768696
6	86	460	12	NUCLEAR_TRANSPORT	4.73038e-07	AGFG1,BCL6,GSK3B,HNRNPA1,KPNA1,NCBP2,NOP58,NUP205,PPP1R10,RANBP2,SMG1,XPO7	7.80513e-05
6	58	460	6	CELLULAR_PROTEIN_CATABOLIC_PROCESS	0.00185097	ANAPC5,UBE2G1,UBE2L3,UBE3A,UBE4A,UBE4B	0.0299422
6	128	460	9	NEGATIVE_REGULATION_OF_TRANSCRIPTION_DNA_DEPENDENT	0.00239338	BCL6,GATAD2A,HEXIM1,ILF3,MECP2,SIN3A,SMAD4,SMARCE1,TCF25	0.034641
6	106	460	9	PROTEIN_TARGETING	0.000633795	BCL6,GSK3B,KPNA1,NOP58,NUP205,PPP1R10,RANBP2,SEC63,XPO7	0.0124495
6	60	460	6	PROTEIN_IMPORT	0.00220527	BCL6,KPNA1,NOP58,NUP205,PPP1R10,RANBP2	0.0330791
6	287	460	17	REGULATION_OF_TRANSCRIPTION_FROM_RNA_POLYMERASE_II_PROMOTER	0.000279672	ABCA2,BCL6,CHD2,HEXIM1,KAT2A,MAML1,MECP2,NR2F2,SMARCA5,SMARCC1,SMARCD1,SMARCE1,STAT2,TCEB3,TCF25,UBN1,ZMIZ2	0.00616557
6	158	460	12	RNA_PROCESSING	0.000238983	CPSF6,DKC1,HNRNPH3,HNRNPUL1,INTS5,NCBP2,NOLC1,NOP58,PTBP1,SNRNP200,SRRM1,SYNCRIP	0.00563316
6	47	460	6	PROTEIN_IMPORT_INTO_NUCLEUS	0.000603776	BCL6,KPNA1,NOP58,NUP205,PPP1R10,RANBP2	0.0121491
6	32	460	5	NUCLEAR_EXPORT	0.000675037	AGFG1,GSK3B,NCBP2,SMG1,XPO7	0.0129513
6	76	460	7	GROWTH	0.00156384	ACVR1B,BCL6,CDKN1B,MTOR,NOP58,SMAD4,XRN2	0.0258033
6	68	460	8	PROTEIN_CATABOLIC_PROCESS	0.000136079	ANAPC5,EGLN2,MTOR,UBE2G1,UBE2L3,UBE3A,UBE4A,UBE4B	0.00350829
6	231	460	16	MACROMOLECULE_LOCALIZATION	7.02296e-05	AGFG1,AP1G1,BCL6,CKAP5,GSK3B,KPNA1,NCBP2,NOP58,NUP205,PPP1R10,RANBP2,SEC63,SHROOM3,SMG1,TRPC4AP,XPO7	0.00231758
6	136	460	12	MACROMOLECULE_CATABOLIC_PROCESS	5.72481e-05	ANAPC5,EGLN2,GNS,GUSB,MTOR,SMG1,UBE2G1,UBE2L3,UBE3A,UBE4A,UBE4B,XRN2	0.0019679
6	181	460	15	NEGATIVE_REGULATION_OF_TRANSCRIPTION	1.48506e-05	BCL6,BCLAF1,CENPF,GATAD2A,HEXIM1,ILF3,MECP2,PDCD4,SIN3A,SMAD4,SMARCE1,SUDS3,TCF25,TIMELESS,ZNF24	0.000920148
6	104	460	10	CELLULAR_MACROMOLECULE_CATABOLIC_PROCESS	0.000115276	ANAPC5,GNS,GUSB,SMG1,UBE2G1,UBE2L3,UBE3A,UBE4A,UBE4B,XRN2	0.00306783
6	128	460	9	NEGATIVE_REGULATION_OF_RNA_METABOLIC_PROCESS	0.00239338	BCL6,GATAD2A,HEXIM1,ILF3,MECP2,SIN3A,SMAD4,SMARCE1,TCF25	0.034641
6	253	460	18	NEGATIVE_REGULATION_OF_METABOLIC_PROCESS	1.75717e-05	ARHGEF2,BCL6,BCLAF1,CDKN1B,CENPF,GATAD2A,HEXIM1,ILF3,MECP2,PDCD4,PPP2R4,SIN3A,SMAD4,SMARCE1,SUDS3,TCF25,TIMELESS,ZNF24	0.000920148
6	275	460	16	PROTEIN_AMINO_ACID_PHOSPHORYLATION	0.000509597	ABI2,ACVR1B,CSNK1A1,CSNK1D,CSNK1G2,ERBB3,GSK3B,IGF1R,MINK1,PRKAA1,PRKCD,RAF1,SMG1,TYK2,ULK1,WNK1	0.0105104
6	120	460	12	CHROMOSOME_ORGANIZATION_AND_BIOGENESIS	1.64207e-05	ARID1A,CARM1,DKC1,EHMT1,HDAC7,KAT2A,REC8,SMARCA5,SMARCC1,SMARCD1,SMARCE1,SMC4	0.000920148
6	52	460	7	CHROMATIN_MODIFICATION	0.000151586	ARID1A,CARM1,EHMT1,HDAC7,KAT2A,SMARCC1,SMARCD1	0.0036782
6	74	460	9	ESTABLISHMENT_AND_OR_MAINTENANCE_OF_CHROMATIN_ARCHITECTURE	4.00304e-05	ARID1A,CARM1,EHMT1,HDAC7,KAT2A,SMARCA5,SMARCC1,SMARCD1,SMARCE1	0.00168109
6	154	460	11	PROTEIN_TRANSPORT	0.000721105	AP1G1,BCL6,GSK3B,KPNA1,NOP58,NUP205,PPP1R10,RANBP2,SEC63,TRPC4AP,XPO7	0.0135207
6	211	460	12	PROTEIN_LOCALIZATION	0.00297852	AP1G1,BCL6,GSK3B,KPNA1,NOP58,NUP205,PPP1R10,RANBP2,SEC63,SHROOM3,TRPC4AP,XPO7	0.0423669
6	85	460	12	NUCLEOCYTOPLASMIC_TRANSPORT	4.15349e-07	AGFG1,BCL6,GSK3B,HNRNPA1,KPNA1,NCBP2,NOP58,NUP205,PPP1R10,RANBP2,SMG1,XPO7	7.80513e-05
8	116	242	10	BIOPOLYMER_CATABOLIC_PROCESS	1.17574e-06	AIFM1,AMFR,ARIH1,HNRNPD,KIAA0368,PCNP,RNF11,STUB1,UBE2D3,UBE2K	0.000143877
8	11	242	4	PROTEIN_POLYUBIQUITINATION	5.82294e-06	AMFR,STUB1,UBE2V1,UBE3C	0.000369532
8	58	242	8	CELLULAR_PROTEIN_CATABOLIC_PROCESS	3.82748e-07	AMFR,ARIH1,KIAA0368,PCNP,RNF11,STUB1,UBE2D3,UBE2K	8.1548e-05
8	176	242	11	CARBOXYLIC_ACID_METABOLIC_PROCESS	8.05866e-06	ACADVL,AGPAT1,ARPP19,GLUD1,IDH3B,KARS,LTA4H,MAT2B,MCCC2,MTHFD2,YARS	0.000443226
8	211	242	13	CELLULAR_CATABOLIC_PROCESS	1.4139e-06	ACADVL,AIFM1,AMFR,ARIH1,GLUD1,HNRNPD,KIAA0368,MCCC2,PCNP,RNF11,STUB1,UBE2D3,UBE2K	0.000143877
8	178	242	11	ORGANIC_ACID_METABOLIC_PROCESS	8.97179e-06	ACADVL,AGPAT1,ARPP19,GLUD1,IDH3B,KARS,LTA4H,MAT2B,MCCC2,MTHFD2,YARS	0.000462608
8	66	242	5	RAS_PROTEIN_SIGNAL_TRANSDUCTION	0.00108679	ARHGAP29,CRKL,G3BP1,MFN2,RALBP1	0.0344845
8	19	242	3	TRNA_METABOLIC_PROCESS	0.00136305	KARS,SSB,YARS	0.0401614
8	158	242	12	RNA_PROCESSING	3.95384e-07	DDX17,GRSF1,HNRNPC,HNRNPD,HNRNPF,HNRNPR,HNRNPUL1,NUDT21,PTBP1,SF3A3,SLBP,SSB	8.1548e-05
8	43	242	7	PROTEIN_MODIFICATION_BY_SMALL_PROTEIN_CONJUGATION	6.50638e-07	AMFR,PCNP,RNF11,STUB1,SUMO1,UBE2V1,UBE3C	0.000107355
8	40	242	6	PROTEIN_UBIQUITINATION	6.91724e-06	AMFR,PCNP,RNF11,STUB1,UBE2V1,UBE3C	0.000407623
8	68	242	8	PROTEIN_CATABOLIC_PROCESS	1.33376e-06	AMFR,ARIH1,KIAA0368,PCNP,RNF11,STUB1,UBE2D3,UBE2K	0.000143877
8	119	242	7	RESPONSE_TO_BIOTIC_STIMULUS	0.00053007	AMFR,BNIP3L,ERP44,HERPUD1,HNRNPUL1,HSPH1,IFNAR1	0.0174923
8	59	242	6	MRNA_PROCESSING_GO_0006397	6.73658e-05	GRSF1,HNRNPR,NUDT21,PTBP1,SF3A3,SLBP	0.00292509
8	136	242	10	MACROMOLECULE_CATABOLIC_PROCESS	4.98906e-06	AIFM1,AMFR,ARIH1,HNRNPD,KIAA0368,PCNP,RNF11,STUB1,UBE2D3,UBE2K	0.000342998
8	104	242	9	CELLULAR_MACROMOLECULE_CATABOLIC_PROCESS	3.93125e-06	AMFR,ARIH1,HNRNPD,KIAA0368,PCNP,RNF11,STUB1,UBE2D3,UBE2K	0.000294844
8	18	242	3	ER_TO_GOLGI_VESICLE_MEDIATED_TRANSPORT	0.00115786	NRBP1,RAB2A,YKT6	0.035379
8	70	242	7	MRNA_METABOLIC_PROCESS	1.84736e-05	GRSF1,HNRNPR,NUDT21,PTBP1,SF3A3,SLBP,SSB	0.000896515
8	223	242	13	CATABOLIC_PROCESS	2.61571e-06	ACADVL,AIFM1,AMFR,ARIH1,GLUD1,HNRNPD,KIAA0368,MCCC2,PCNP,RNF11,STUB1,UBE2D3,UBE2K	0.000215796
8	48	242	6	UBIQUITIN_CYCLE	2.04407e-05	AMFR,PCNP,RNF11,STUB1,UBE2V1,UBE3C	0.000936865
10	36	46	3	TRANSFORMING_GROWTH_FACTOR_BETA_RECEPTOR_SIGNALING_PATHWAY	7.13584e-05	ENG,KLF10,TGFB1	0.0147177
10	47	46	3	TRANSMEMBRANE_RECEPTOR_PROTEIN_SERINE_THREONINE_KINASE_SIGNALING_PATHWAY	0.000159284	ENG,KLF10,TGFB1	0.0219015
12	247	58	6	DNA_METABOLIC_PROCESS	6.84311e-05	MCM2,MCM3,MCM7,RPA1,SMC1A,TOP2A	0.0112911
12	158	58	6	RNA_PROCESSING	5.49299e-06	DDX23,EFTUD2,HNRPDL,NOP56,RNPS1,SF3A2	0.00226586
12	95	58	4	DNA_REPLICATION	0.000150721	MCM2,MCM3,MCM7,RPA1	0.0207241
12	77	58	4	RNA_SPLICING	6.65352e-05	DDX23,EFTUD2,RNPS1,SF3A2	0.0112911
14	50	51	3	RESPONSE_TO_VIRUS	0.000260653	IFI44,RSAD2,TRIM22	0.044786
14	267	51	7	DEFENSE_RESPONSE	4.13025e-06	C2,CXCL10,CXCL9,HLA-B,MX1,MX2,RSAD2	0.00340746
14	37	51	3	IMMUNE_EFFECTOR_PROCESS	0.000105708	C2,CD74,RSAD2	0.0422337
14	232	51	5	IMMUNE_RESPONSE	0.00027143	C2,CD74,CTSS,RSAD2,TRIM22	0.044786
19	70	38	4	MRNA_METABOLIC_PROCESS	8.37865e-06	KHDRBS1,KHSRP,NONO,SMG5	0.00691239
26	86	154	5	NUCLEAR_TRANSPORT	0.000475265	KPNB1,RERE,SMG7,TPR,XPO6	0.0490117
26	22	154	4	COVALENT_CHROMATIN_MODIFICATION	2.00438e-05	HUWE1,KDM4A,NSD1,RBM14	0.00330723
26	21	154	4	HISTONE_MODIFICATION	1.64956e-05	HUWE1,KDM4A,NSD1,RBM14	0.00330723
26	85	154	5	NUCLEOCYTOPLASMIC_TRANSPORT	0.000450326	KPNB1,RERE,SMG7,TPR,XPO6	0.0490117
27	19	105	3	TRNA_METABOLIC_PROCESS	0.000118663	AARS,DARS,SARS	0.0386647
27	28	105	4	MEMBRANE_FUSION	1.20315e-05	NAPA,NPLOC4,VAMP3,VAPA	0.00992601

## Sheet: KEGG
Module_Number	# of gene in function	# of gene in module	# of common gene	Description	p-value	related_gene	adjusted_p-value
2	30	150	4	KEGG_CITRATE_CYCLE_TCA_CYCLE	6.46995e-05	MDH1,SDHB,SDHC,SUCLG1	0.00200569
2	116	150	13	KEGG_OXIDATIVE_PHOSPHORYLATION	2.87925e-12	ATP5H,ATP5J2,ATP6V0C,COX6C,COX7C,NDUFA9,NDUFB5,NDUFS5,SDHB,SDHC,UQCR11,UQCRC1,UQCRH	2.6777e-10
2	98	150	5	KEGG_PYRIMIDINE_METABOLISM	0.000766168	NME4,POLE3,POLR2J,POLR2K,TK1	0.0178134
2	44	150	10	KEGG_PROTEASOME	6.41931e-13	POMP,PSMA1,PSMA4,PSMA5,PSMA6,PSMB5,PSMB7,PSMC3,PSMD4,SHFM1	1.19399e-10
2	73	150	5	KEGG_CARDIAC_MUSCLE_CONTRACTION	0.000196094	COX6C,COX7C,UQCR11,UQCRC1,UQCRH	0.00521049
2	157	150	13	KEGG_ALZHEIMERS_DISEASE	1.37568e-10	ATP5H,COX6C,COX7C,GAPDH,NDUFA9,NDUFB5,NDUFS5,PSENEN,SDHB,SDHC,UQCR11,UQCRC1,UQCRH	6.39692e-09
2	112	150	12	KEGG_PARKINSONS_DISEASE	3.49921e-11	ATP5H,COX6C,COX7C,NDUFA9,NDUFB5,NDUFS5,PARK7,SDHB,SDHC,UQCR11,UQCRC1,UQCRH	2.16951e-09
2	172	150	13	KEGG_HUNTINGTONS_DISEASE	4.29474e-10	ATP5H,COX6C,COX7C,NDUFA9,NDUFB5,NDUFS5,POLR2J,POLR2K,SDHB,SDHC,UQCR11,UQCRC1,UQCRH	1.59764e-08
4	121	11	3	KEGG_LYSOSOME	3.18297e-05	AP1M2,DNASE2,MAN2B1	0.00592033
6	114	460	11	KEGG_SPLICEOSOME	5.1302e-05	DDX46,HNRNPA1,HNRNPK,HNRNPM,HNRNPU,NCBP2,RBM22,SART1,SNRNP200,SNRPA,XAB2	0.00318072
6	134	460	12	KEGG_UBIQUITIN_MEDIATED_PROTEOLYSIS	4.95085e-05	ANAPC5,BIRC6,CUL3,CUL7,KEAP1,PIAS3,UBE2E3,UBE2G1,UBE2L3,UBE3A,UBE4A,UBE4B	0.00318072
6	180	460	13	KEGG_ENDOCYTOSIS	0.0002192	ACAP2,AP2A2,AP2B1,EHD4,EPN1,ERBB3,GIT1,IGF1R,PIP4K2B,PIP5K1A,RAB11FIP4,RAB5A,RAB5B	0.0101928
6	47	460	6	KEGG_NOTCH_SIGNALING_PATHWAY	0.000603776	DVL1,JAG1,KAT2A,MAML1,NCOR2,NOTCH1	0.0187171
6	137	460	13	KEGG_INSULIN_SIGNALING_PATHWAY	1.30074e-05	EXOC7,FASN,GSK3B,GYS1,HK2,IRS2,MTOR,PRKAA1,PRKACA,PTPN1,RAF1,RHOQ,SHC1	0.00241937
6	44	460	6	KEGG_VASOPRESSIN_REGULATED_WATER_REABSORPTION	0.000420022	DCTN4,DYNC1LI2,PRKACA,RAB5A,RAB5B,VAMP2	0.0156248
10	198	46	8	KEGG_FOCAL_ADHESION	1.23806e-08	COL11A1,COL5A2,COL6A1,COL6A3,FN1,ITGA5,PDGFRB,THBS1	1.1514e-06
10	83	46	8	KEGG_ECM_RECEPTOR_INTERACTION	1.16315e-11	COL11A1,COL5A2,COL6A1,COL6A3,FN1,HSPG2,ITGA5,THBS1	2.16345e-09
10	83	46	3	KEGG_HYPERTROPHIC_CARDIOMYOPATHY_HCM	0.000853103	ITGA5,TGFB1,TPM2	0.0396693
10	90	46	3	KEGG_DILATED_CARDIOMYOPATHY	0.00107891	ITGA5,TGFB1,TPM2	0.0401356
11	87	18	5	KEGG_RIBOSOME	9.97731e-09	RPL13A,RPL27,RPL39,RPLP0,RPS26	1.85578e-06
12	36	58	6	KEGG_DNA_REPLICATION	7.10559e-10	MCM2,MCM3,MCM4,MCM7,PCNA,RPA1	1.32164e-07
12	114	58	5	KEGG_SPLICEOSOME	1.75102e-05	DDX23,EFTUD2,HNRNPK,PRPF19,SF3A2	0.00108563
12	118	58	7	KEGG_CELL_CYCLE	4.08431e-08	HDAC2,MCM2,MCM3,MCM4,MCM7,PCNA,SMC1A	3.79841e-06
13	73	83	4	KEGG_ADHERENS_JUNCTION	0.000218592	CTNND1,MAPK3,PVRL2,VCL	0.0406581
14	44	51	3	KEGG_PROTEASOME	0.000177985	PSMB8,PSMB9,PSME2	0.00662105
14	81	51	8	KEGG_ANTIGEN_PROCESSING_AND_PRESENTATION	2.28582e-11	CD74,CTSS,HLA-B,HLA-DOA,HLA-DPA1,PSME2,TAP1,TAP2	4.25162e-09
14	71	51	3	KEGG_RIG_I_LIKE_RECEPTOR_SIGNALING_PATHWAY	0.0007327	CXCL10,DDX58,IFIH1	0.0151425
14	55	51	3	KEGG_CYTOSOLIC_DNA_SENSING_PATHWAY	0.000345853	ADAR,CXCL10,DDX58	0.00918981
14	41	51	3	KEGG_TYPE_I_DIABETES_MELLITUS	0.000144013	HLA-B,HLA-DOA,HLA-DPA1	0.00662105
14	50	51	3	KEGG_AUTOIMMUNE_THYROID_DISEASE	0.000260653	HLA-B,HLA-DOA,HLA-DPA1	0.00808025
14	35	51	3	KEGG_ALLOGRAFT_REJECTION	8.93543e-05	HLA-B,HLA-DOA,HLA-DPA1	0.00655387
14	37	51	3	KEGG_GRAFT_VERSUS_HOST_DISEASE	0.000105708	HLA-B,HLA-DOA,HLA-DPA1	0.00655387
14	68	51	3	KEGG_VIRAL_MYOCARDITIS	0.000645837	HLA-B,HLA-DOA,HLA-DPA1	0.0150157
15	116	53	5	KEGG_OXIDATIVE_PHOSPHORYLATION	1.2201e-05	ATP6V1F,COX7A2L,NDUFA11,NDUFA1,SDHD	0.00226939
16	62	384	6	KEGG_GLYCOLYSIS_GLUCONEOGENESIS	0.00104679	ADH5,AKR1A1,ALDOA,PDHA1,PDHB,PGAM1	0.0324504
16	116	384	16	KEGG_OXIDATIVE_PHOSPHORYLATION	5.21006e-10	ATP5D,ATP5G1,ATP5I,ATP5J,ATP6V0E2,ATP6V1E1,NDUFA2,NDUFA3,NDUFA7,NDUFAB1,NDUFB10,NDUFB2,NDUFB8,NDUFS3,NDUFS6,NDUFV2	5.63651e-08
16	29	384	4	KEGG_RNA_POLYMERASE	0.00197637	POLR1D,POLR2C,POLR2G,POLR2I	0.0459507
16	114	384	12	KEGG_SPLICEOSOME	1.53491e-06	BUD31,HNRNPA1,HNRNPK,LSM2,LSM3,NHP2L1,SNRPB,SNRPD3,THOC3,THOC4,USP39,ZMAT2	5.70986e-05
16	44	384	5	KEGG_PROTEASOME	0.00132979	PSMB6,PSMC2,PSMC5,PSMD14,PSMD7	0.0353345
16	157	384	15	KEGG_ALZHEIMERS_DISEASE	2.73086e-07	APH1A,ATP5D,ATP5G1,ATP5J,HSD17B10,NDUFA2,NDUFA3,NDUFA7,NDUFAB1,NDUFB10,NDUFB2,NDUFB8,NDUFS3,NDUFS6,NDUFV2	1.26985e-05
16	112	384	14	KEGG_PARKINSONS_DISEASE	2.31298e-08	ATP5D,ATP5G1,ATP5J,NDUFA2,NDUFA3,NDUFA7,NDUFAB1,NDUFB10,NDUFB2,NDUFB8,NDUFS3,NDUFS6,NDUFV2,PARK7	1.43405e-06
16	172	384	19	KEGG_HUNTINGTONS_DISEASE	6.06076e-10	AP2S1,ATP5D,ATP5G1,ATP5J,CLTB,CREB3,NDUFA2,NDUFA3,NDUFA7,NDUFAB1,NDUFB10,NDUFB2,NDUFB8,NDUFS3,NDUFS6,NDUFV2,POLR2C,POLR2G,POLR2I	5.63651e-08
17	116	15	11	KEGG_OXIDATIVE_PHOSPHORYLATION	0	ATP5E,ATP5F1,ATP5J2,ATP5O,ATP6V0B,COX5A,COX6A1,COX7A2,COX7B,NDUFB4,UQCRQ	0
17	73	15	5	KEGG_CARDIAC_MUSCLE_CONTRACTION	1.44402e-09	COX5A,COX6A1,COX7A2,COX7B,UQCRQ	5.37175e-08
17	157	15	9	KEGG_ALZHEIMERS_DISEASE	3.33067e-16	ATP5E,ATP5F1,ATP5O,COX5A,COX6A1,COX7A2,COX7B,NDUFB4,UQCRQ	1.54876e-14
17	112	15	9	KEGG_PARKINSONS_DISEASE	0	ATP5E,ATP5F1,ATP5O,COX5A,COX6A1,COX7A2,COX7B,NDUFB4,UQCRQ	0
17	172	15	10	KEGG_HUNTINGTONS_DISEASE	0	ATP5E,ATP5F1,ATP5O,COX5A,COX6A1,COX7A2,COX7B,NDUFB4,SOD1,UQCRQ	0
21	198	160	10	KEGG_FOCAL_ADHESION	3.60075e-06	COL6A2,FLNC,FN1,ITGA11,ITGAV,LAMA4,LAMB1,PDGFRA,SHC1,TNC	0.00033487
21	83	160	9	KEGG_ECM_RECEPTOR_INTERACTION	1.69869e-08	CD44,COL6A2,FN1,ITGA11,ITGAV,LAMA4,LAMB1,SDC2,TNC	3.15956e-06
21	131	160	6	KEGG_CELL_ADHESION_MOLECULES_CAMS	0.000571706	CD4,ITGAV,ITGB2,SDC2,VCAM1,VCAN	0.0265843
21	68	160	5	KEGG_COMPLEMENT_AND_COAGULATION_CASCADES	0.000189434	CFH,F13A1,F2R,PLAUR,PLAU	0.0117449
27	41	105	4	KEGG_AMINOACYL_TRNA_BIOSYNTHESIS	5.65451e-05	AARS,DARS,EPRS,SARS	0.0105174
27	23	105	3	KEGG_PROTEIN_EXPORT	0.000213672	SEC62,SPCS3,SRP72	0.0196676
27	112	105	4	KEGG_OOCYTE_MEIOSIS	0.00262782	MAPK1,PPP1CB,YWHAH,YWHAZ	0.0451112
27	73	105	4	KEGG_ADHERENS_JUNCTION	0.000536134	ACTG1,IQGAP1,MAPK1,PTPRF	0.0196676
27	87	105	4	KEGG_GAP_JUNCTION	0.00103809	GNAI3,GRB2,MAP2K2,MAPK1	0.0241356
27	126	105	5	KEGG_NEUROTROPHIN_SIGNALING_PATHWAY	0.000475522	GRB2,MAP2K2,MAPK1,YWHAH,YWHAZ	0.0196676
27	210	105	6	KEGG_REGULATION_OF_ACTIN_CYTOSKELETON	0.00074018	ACTG1,GNG12,IQGAP1,MAP2K2,MAPK1,PPP1CB	0.0196676
27	137	105	5	KEGG_INSULIN_SIGNALING_PATHWAY	0.000695857	GRB2,MAP2K2,MAPK1,PPP1CB,PTPRF	0.0196676
27	70	105	4	KEGG_RENAL_CELL_CARCINOMA	0.000456969	GRB2,HIF1A,MAP2K2,MAPK1	0.0196676
27	52	105	3	KEGG_ENDOMETRIAL_CANCER	0.00239465	GRB2,MAP2K2,MAPK1	0.0451112
27	57	105	3	KEGG_ACUTE_MYELOID_LEUKEMIA	0.00311248	GRB2,MAP2K2,MAPK1	0.0482435
27	54	105	3	KEGG_NON_SMALL_CELL_LUNG_CANCER	0.00266787	GRB2,MAP2K2,MAPK1	0.0451112

## Sheet: BIOCarta
Module_Number	# of gene in function	# of gene in module	# of common gene	Description	p-value	related_gene	adjusted_p-value
2	11	150	3	BIOCARTA_ETC_PATHWAY	6.04182e-05	SDHB,SDHC,UQCRC1	0.00655537
2	28	150	7	BIOCARTA_PROTEASOME_PATHWAY	1.00494e-09	PSMA1,PSMA4,PSMA5,PSMA6,PSMB5,PSMB7,PSMC3	2.18071e-07
6	11	460	3	BIOCARTA_P35ALZHEIMERS_PATHWAY	0.00161243	CSNK1A1,CSNK1D,GSK3B	0.0388775
6	21	460	4	BIOCARTA_IGF1_PATHWAY	0.00109975	IGF1R,RAF1,SHC1,SRF	0.0388775
6	22	460	4	BIOCARTA_IL6_PATHWAY	0.00132055	RAF1,SHC1,SRF,TYK2	0.0388775
6	15	460	4	BIOCARTA_PITX2_PATHWAY	0.00027901	CTNNB1,DVL1,GSK3B,TRRAP	0.0201818
6	23	460	4	BIOCARTA_PTDINS_PATHWAY	0.00157053	ARHGEF2,GSK3B,JAG1,RAB5A	0.0388775
6	14	460	4	BIOCARTA_PS1_PATHWAY	0.000208282	CTNNB1,DVL1,GSK3B,NOTCH1	0.0201818
6	22	460	4	BIOCARTA_HER2_PATHWAY	0.00132055	CARM1,ERBB3,RAF1,SHC1	0.0388775
6	20	460	4	BIOCARTA_IGF1MTOR_PATHWAY	0.000906187	GSK3B,IGF1R,MTOR,PDK2	0.0388775
6	26	460	6	BIOCARTA_WNT_PATHWAY	1.92608e-05	CSNK1A1,CSNK1D,CTNNB1,DVL1,GSK3B,SMAD4	0.0041796
12	12	58	4	BIOCARTA_MCM_PATHWAY	2.79015e-08	MCM2,MCM3,MCM4,MCM7	6.05462e-06
13	38	83	4	BIOCARTA_INTEGRIN_PATHWAY	1.65056e-05	CAPN1,MAPK3,TNS1,VCL	0.00358172
21	12	160	3	BIOCARTA_FIBRINOLYSIS_PATHWAY	9.70457e-05	F13A1,F2R,PLAU	0.0210589
23	57	51	3	BIOCARTA_PPARA_PATHWAY	0.000384385	EP300,PRKAR1A,SP1	0.0348664
27	32	105	3	BIOCARTA_AT1R_PATHWAY	0.000578752	GRB2,MAP2K2,MAPK1	0.0313973
27	42	105	3	BIOCARTA_BIOPEPTIDES_PATHWAY	0.00129079	GRB2,MAP2K2,MAPK1	0.0375042
27	28	105	3	BIOCARTA_ERK_PATHWAY	0.000387975	GRB2,MAP2K2,MAPK1	0.0280635
27	38	105	3	BIOCARTA_INTEGRIN_PATHWAY	0.000962685	GRB2,MAP2K2,MAPK1	0.0348171
27	28	105	3	BIOCARTA_PYK2_PATHWAY	0.000387975	GRB2,MAP2K2,MAPK1	0.0280635
27	23	105	3	BIOCARTA_IGF1R_PATHWAY	0.000213672	GRB2,MAPK1,YWHAH	0.0280635
27	37	105	3	BIOCARTA_MET_PATHWAY	0.000889976	GRB2,MAP2K2,MAPK1	0.0348171
