# Supplementary material for: FGMD: A novel approach for functional gene module detection in cancer
Source: PLoS One. 2017 Dec 15;12(12):e0188900. doi: 10.1371/journal.pone.0188900 (PMC5731741; doi:10.1371/journal.pone.0188900)
Supplement: S43 Table — (XLSX) [file pone.0188900.s043.xlsx]

## Sheet: GO
Module_Number	# of gene in function	# of gene in module	# of common gene	Description	p-value	related_gene	adjusted_p-value
5	102	278	7	SKELETAL_DEVELOPMENT	0.000477855	ACVR1,BMP4,CDK6,COL2A1,HOXD13,MGP,TWIST2	0.0492788
5	29	278	5	BONE_REMODELING	3.99524e-05	ACVR1,BMP4,CDK6,MGP,TWIST2	0.00651958
5	30	278	5	TISSUE_REMODELING	4.74152e-05	ACVR1,BMP4,CDK6,MGP,TWIST2	0.00651958
6	126	204	12	POSITIVE_REGULATION_OF_SIGNAL_TRANSDUCTION	4.84074e-09	APOL3,CASP1,CD40,IKBKE,IL12A,LGALS9,NOD2,PLEKHG5,RELA,RIPK1,SECTM1,TNFSF10	5.22865e-07
6	149	204	7	POSITIVE_REGULATION_OF_CELL_PROLIFERATION	0.000736513	CD47,CXCL10,IL15,IL7,MST1R,NCK1,TCIRG1	0.0164222
6	150	204	8	NEGATIVE_REGULATION_OF_APOPTOSIS	0.000130515	BAG1,BIRC3,CD74,CLN3,HTATIP2,IL7,RELA,TNFAIP8	0.00384553
6	51	204	5	POSITIVE_REGULATION_OF_IMMUNE_SYSTEM_PROCESS	0.000149425	C2,CD47,IL12A,IL7,NCK1	0.00400239
6	267	204	19	DEFENSE_RESPONSE	2.39647e-11	APOL3,C2,CD40,CXCL10,CXCL11,ELF3,GNLY,HCP5,HLA-B,IL12A,IRAK2,LY75,MICA,MICB,MST1R,NOD2,RELA,TCIRG1,TNIP1	6.5903e-09
6	114	204	13	I_KAPPAB_KINASE_NF_KAPPAB_CASCADE	1.12722e-10	APOL3,CASP1,CD40,IKBKE,IRAK2,LGALS9,NOD2,PLEKHG5,RELA,RIPK1,SECTM1,SQSTM1,TNFSF10	2.27475e-08
6	222	204	13	REGULATION_OF_SIGNAL_TRANSDUCTION	3.63904e-07	APOL3,CASP1,CD40,IKBKE,IL12A,LGALS9,NOD2,PLEKHG5,RELA,RIPK1,SECTM1,SQSTM1,TNFSF10	1.87638e-05
6	28	204	3	REGULATION_OF_T_CELL_ACTIVATION	0.00263677	CD47,IL7,NCK1	0.0483408
6	66	204	6	POSITIVE_REGULATION_OF_MULTICELLULAR_ORGANISMAL_PROCESS	4.94654e-05	C2,CD47,IL12A,IL7,NCK1,NOD2	0.00185495
6	87	204	11	POSITIVE_REGULATION_OF_I_KAPPAB_KINASE_NF_KAPPAB_CASCADE	1.03053e-09	APOL3,CASP1,CD40,IKBKE,LGALS9,NOD2,PLEKHG5,RELA,RIPK1,SECTM1,TNFSF10	1.41698e-07
6	24	204	4	ADAPTIVE_IMMUNE_RESPONSE_GO_0002460	8.60498e-05	C2,CD74,IL12A,IL18BP	0.00283964
6	129	204	9	INFLAMMATORY_RESPONSE	5.79829e-06	APOL3,C2,CD40,CXCL10,CXCL11,ELF3,IRAK2,LY75,RELA	0.00023918
6	218	204	11	POSITIVE_REGULATION_OF_DEVELOPMENTAL_PROCESS	1.21687e-05	BAK1,BBC3,CASP4,HTATIP2,IFI16,IL12A,IL7,MTCH1,PMAIP1,RIPK3,TNFSF10	0.000478055
6	232	204	14	IMMUNE_RESPONSE	8.81778e-08	BST1,C2,CD74,CIITA,IL12A,IL15,IL18BP,IL7,LY75,MR1,PSMB10,SECTM1,TAPBP,TNFRSF14	5.19619e-06
6	292	204	16	PROTEIN_KINASE_CASCADE	3.97645e-08	ADRA2C,APOL3,CASP1,CD40,IFNAR2,IKBKE,IL12A,IRAK2,LGALS9,NOD2,PLEKHG5,RELA,RIPK1,SECTM1,SQSTM1,TNFSF10	3.64508e-06
6	21	204	3	POSITIVE_REGULATION_OF_T_CELL_ACTIVATION	0.0011266	CD47,IL7,NCK1	0.0226693
6	11	204	3	APOPTOTIC_MITOCHONDRIAL_CHANGES	0.000150393	BAK1,BBC3,PMAIP1	0.00400239
6	24	204	4	POSITIVE_REGULATION_OF_LYMPHOCYTE_ACTIVATION	8.60498e-05	CD47,IL12A,IL7,NCK1	0.00283964
6	25	204	4	ADAPTIVE_IMMUNE_RESPONSE	0.000101646	C2,CD74,IL12A,IL18BP	0.00322532
6	35	204	4	REGULATION_OF_LYMPHOCYTE_ACTIVATION	0.00038929	CD47,IL12A,IL7,NCK1	0.00973225
6	189	204	9	RESPONSE_TO_WOUNDING	0.000118606	APOL3,C2,CD40,CXCL10,CXCL11,ELF3,IRAK2,LY75,RELA	0.00362407
6	197	204	8	NEGATIVE_REGULATION_OF_DEVELOPMENTAL_PROCESS	0.000814389	BAG1,BIRC3,CD74,CLN3,HTATIP2,IL7,RELA,TNFAIP8	0.0172275
6	31	204	4	HUMORAL_IMMUNE_RESPONSE	0.000241313	BST1,C2,IL7,PSMB10	0.00622134
6	67	204	5	REGULATION_OF_IMMUNE_SYSTEM_PROCESS	0.000540314	C2,CD47,IL12A,IL7,NCK1	0.0127417
6	151	204	8	NEGATIVE_REGULATION_OF_PROGRAMMED_CELL_DEATH	0.000136659	BAG1,BIRC3,CD74,CLN3,HTATIP2,IL7,RELA,TNFAIP8	0.00388772
6	57	204	4	CELLULAR_DEFENSE_RESPONSE	0.00247771	GNLY,MICA,MICB,TCIRG1	0.046457
6	93	204	12	REGULATION_OF_I_KAPPAB_KINASE_NF_KAPPAB_CASCADE	1.37863e-10	APOL3,CASP1,CD40,IKBKE,LGALS9,NOD2,PLEKHG5,RELA,RIPK1,SECTM1,SQSTM1,TNFSF10	2.27475e-08
6	26	204	3	CASPASE_ACTIVATION	0.00212341	BBC3,MTCH1,PMAIP1	0.0417099
8	50	187	6	RESPONSE_TO_VIRUS	6.00141e-06	APOBEC3G,IFI44,IRF7,ISG20,RSAD2,TRIM22	0.00247558
8	163	187	10	MULTI_ORGANISM_PROCESS	2.55098e-06	ACE2,APOBEC3G,IDO1,IFI44,IRF7,ISG20,LNPEP,RSAD2,TLR3,TRIM22	0.00210456
8	31	187	4	JAK_STAT_CASCADE	0.000172988	NMI,STAT1,STAT2,STAT5A	0.0237859
8	114	187	7	I_KAPPAB_KINASE_NF_KAPPAB_CASCADE	8.41628e-05	CASP8,LGALS9,MYD88,SHISA5,STAT1,TNFSF15,TRIM38	0.0173586
8	119	187	7	RESPONSE_TO_BIOTIC_STIMULUS	0.000110292	APOBEC3G,IFI44,IRF7,ISG20,RSAD2,TLR3,TRIM22	0.0181982
8	292	187	10	PROTEIN_KINASE_CASCADE	0.000359186	CASP8,LGALS9,MYD88,NMI,SHISA5,STAT1,STAT2,STAT5A,TNFSF15,TRIM38	0.0423327
8	82	187	7	RESPONSE_TO_OTHER_ORGANISM	9.93041e-06	APOBEC3G,IFI44,IRF7,ISG20,RSAD2,TLR3,TRIM22	0.00273086
9	77	215	6	RIBONUCLEOPROTEIN_COMPLEX_BIOGENESIS_AND_ASSEMBLY	0.000157019	EIF2A,EIF3F,EIF4A2,EIF4B,NPM1,RPS3A	0.0143934
9	58	215	6	PROTEIN_RNA_COMPLEX_ASSEMBLY	3.16146e-05	EIF2A,EIF3F,EIF4A2,EIF4B,NPM1,RPS3A	0.00326025
9	179	215	29	TRANSLATION	0	EEF1A1,EIF2A,EIF3F,EIF4A2,EIF4B,NACA,RPL11,RPL13,RPL14,RPL15,RPL18A,RPL22,RPL30,RPL31,RPL34,RPL3,RPL41,RPL4,RPL5,RPL6,RPL7A,RPL9,RPS12,RPS17,RPS27,RPS2,RPS3A,RPS3,RPS9	0
10	247	265	16	DNA_METABOLIC_PROCESS	1.47728e-07	DBF4,GMNN,MSH2,MSH6,OGG1,RAD1,RAD51C,RAN,RFC3,SMARCB1,SMUG1,SUMO1,TFAM,TSN,UBE2N,UBE2V2	0.000121875
10	122	265	10	DNA_REPAIR	4.19894e-06	MSH2,MSH6,OGG1,RAD1,RAD51C,RFC3,SMUG1,SUMO1,UBE2N,UBE2V2	0.00173206
10	197	265	10	RESPONSE_TO_ENDOGENOUS_STIMULUS	0.000252021	MSH2,MSH6,OGG1,RAD1,RAD51C,RFC3,SMUG1,SUMO1,UBE2N,UBE2V2	0.0297024
10	189	265	10	CELL_CYCLE_PROCESS	0.000180313	BIRC5,CDK4,DBF4,MAD2L1,MPHOSPH6,RAD1,RAN,SKP2,STMN1,TUBG1	0.0247931
10	153	265	9	MITOTIC_CELL_CYCLE	0.000171799	BIRC5,CDC123,CDK4,DBF4,MAD2L1,MPHOSPH6,RAN,SKP2,STMN1	0.0247931
10	51	265	5	DNA_DEPENDENT_DNA_REPLICATION	0.000499019	GMNN,MSH2,MSH6,RFC3,TFAM	0.0457434
10	16	265	4	BASE_EXCISION_REPAIR	4.37016e-05	MSH2,MSH6,OGG1,SMUG1	0.00901345
10	11	265	3	SPINDLE_ORGANIZATION_AND_BIOGENESIS	0.00032492	RAN,STMN1,TUBG1	0.0335074
10	159	265	10	RESPONSE_TO_DNA_DAMAGE_STIMULUS	4.28088e-05	MSH2,MSH6,OGG1,RAD1,RAD51C,RFC3,SMUG1,SUMO1,UBE2N,UBE2V2	0.00901345
13	267	258	11	MACROMOLECULAR_COMPLEX_ASSEMBLY	0.000591623	ATF7IP,CDC42,CELF1,EIF4A2,EIF4G2,EIF4H,IKBKAP,MAZ,MED27,NAP1L1,NPM1	0.0488089
13	124	258	8	REGULATION_OF_CELLULAR_COMPONENT_ORGANIZATION_AND_BIOGENESIS	0.000175083	ATF7IP,CDC42,EIF4A2,EIF4G2,EIF4H,MID1IP1,NCK2,TAOK2	0.024074
13	158	258	8	RNA_PROCESSING	0.000888532	CDK11A,CELF1,PABPC1,PPIG,PTBP1,RBMS1,SMNDC1,SSB	0.0488693
13	58	258	5	PROTEIN_RNA_COMPLEX_ASSEMBLY	0.000802419	CELF1,EIF4A2,EIF4G2,EIF4H,NPM1	0.0488693
13	59	258	5	MRNA_PROCESSING_GO_0006397	0.000867842	CDK11A,CELF1,PABPC1,PTBP1,SMNDC1	0.0488693
13	31	258	4	PHOSPHOINOSITIDE_METABOLIC_PROCESS	0.000586918	PIGA,PIK3C2A,PIK3R1,SMG1	0.0488089
13	70	258	7	MRNA_METABOLIC_PROCESS	2.78539e-05	CDK11A,CELF1,PABPC1,PTBP1,SMG1,SMNDC1,SSB	0.00863132
16	53	213	5	NEURITE_DEVELOPMENT	0.000219506	NRXN3,NTNG1,PAX2,SEMA4F,SLIT1	0.015091
16	43	213	5	AXONOGENESIS	8.00856e-05	NRXN3,NTNG1,PAX2,SEMA4F,SLIT1	0.00734118
16	49	213	5	CELLULAR_MORPHOGENESIS_DURING_DIFFERENTIATION	0.000150843	NRXN3,NTNG1,PAX2,SEMA4F,SLIT1	0.0124445
16	83	213	7	GENERATION_OF_NEURONS	2.49574e-05	DTX1,NRXN3,NTNG1,PAX2,SEMA4F,SLIT1,SMARCA1	0.00294141
16	93	213	7	NEUROGENESIS	5.21783e-05	DTX1,NRXN3,NTNG1,PAX2,SEMA4F,SLIT1,SMARCA1	0.00538089
16	76	213	7	NEURON_DIFFERENTIATION	1.39717e-05	DTX1,NRXN3,NTNG1,PAX2,SEMA4F,SLIT1,SMARCA1	0.00192111
16	61	213	5	NEURON_DEVELOPMENT	0.000425528	NRXN3,NTNG1,PAX2,SEMA4F,SLIT1	0.023404
16	96	213	6	CELL_MIGRATION	0.000495788	ABI2,NRXN3,PPAP2B,SEMA4F,SLIT1,THBS4	0.0255641
24	48	196	5	PROTEIN_DNA_COMPLEX_ASSEMBLY	9.24466e-05	ASF1A,MED23,PBX1,SMARCA5,TBP	0.0254228
28	14	184	3	REGULATION_OF_RHO_PROTEIN_SIGNAL_TRANSDUCTION	0.000239686	ARAP1,ARHGAP27,TSC1	0.0329569
28	81	184	6	MICROTUBULE_BASED_PROCESS	8.87815e-05	ARAP1,GSN,KIF13B,MAP7,TSC1,TUBGCP6	0.0228577
28	115	184	6	ACTIN_FILAMENT_BASED_PROCESS	0.000599007	ABL1,ARAP1,GSN,LIMK1,SHROOM2,TSC1	0.0424432
28	19	184	3	REGULATION_OF_RAS_PROTEIN_SIGNAL_TRANSDUCTION	0.000617355	ARAP1,ARHGAP27,TSC1	0.0424432
28	40	184	4	REGULATION_OF_ORGANELLE_ORGANIZATION_AND_BIOGENESIS	0.000443445	ARAP1,GSN,SET,TSC1	0.0365843
28	105	184	6	ACTIN_CYTOSKELETON_ORGANIZATION_AND_BIOGENESIS	0.000368787	ABL1,ARAP1,GSN,LIMK1,SHROOM2,TSC1	0.0338055
28	10	184	3	REGULATION_OF_RHO_GTPASE_ACTIVITY	8.11351e-05	ARAP1,ARHGAP27,TSC1	0.0228577
28	13	184	3	ACTIN_FILAMENT_BUNDLE_FORMATION	0.000189573	ARAP1,SHROOM2,TSC1	0.0312796
28	15	184	3	REGULATION_OF_GTPASE_ACTIVITY	0.000297635	ARAP1,ARHGAP27,TSC1	0.0338055
28	207	184	9	CYTOSKELETON_ORGANIZATION_AND_BIOGENESIS	0.000108072	ABL1,ARAP1,GSN,KIF13B,LIMK1,MAP7,SHROOM2,TSC1,TUBGCP6	0.0228577
28	11	184	3	REGULATION_OF_RAS_GTPASE_ACTIVITY	0.000110825	ARAP1,ARHGAP27,TSC1	0.0228577
28	38	184	4	RHO_PROTEIN_SIGNAL_TRANSDUCTION	0.0003632	ARAP1,ARHGAP27,LIMK1,TSC1	0.0338055
40	247	167	11	DNA_METABOLIC_PROCESS	5.92627e-06	APTX,BLM,CDC45,CDT1,DUT,FANCG,HMGB2,MUTYH,NOL8,NT5M,PIF1	0.000977835
40	15	167	3	CYTOKINESIS	0.000223818	ANLN,BIRC5,DCTN3	0.0119177
40	111	167	6	M_PHASE	0.000296277	ANLN,BIRC5,CHMP1A,DCTN3,KIF2C,UBE2C	0.0143782
40	68	167	5	INTERPHASE	0.00023113	BIRC5,CDC7,CDKN2C,CDKN3,CHMP1A	0.0119177
40	189	167	11	CELL_CYCLE_PROCESS	4.35805e-07	ANLN,BIRC5,CDC7,CDKN2C,CDKN3,CHMP1A,DCTN3,KIF23,KIF2C,SAC3D1,UBE2C	8.98848e-05
40	153	167	12	MITOTIC_CELL_CYCLE	4.61921e-09	ANLN,ASNS,BIRC5,CDC7,CDKN2C,CDKN3,CHMP1A,DCTN3,KIF23,KIF2C,TMEM8B,UBE2C	1.27028e-06
40	167	167	9	CELL_CYCLE_PHASE	9.37009e-06	ANLN,BIRC5,CDC7,CDKN2C,CDKN3,CHMP1A,DCTN3,KIF2C,UBE2C	0.00128839
40	48	167	4	CELL_CYCLE_CHECKPOINT_GO_0000075	0.00062168	BIRC5,CDC45,CDT1,FANCG	0.026994
40	158	167	8	RNA_PROCESSING	4.63559e-05	DHX38,EXOSC3,LSM4,NOP14,SNRPB,SNRPD3,SNRPG,U2AF1	0.00360428
40	17	167	3	CELL_DIVISION	0.000330519	ANLN,BIRC5,DCTN3	0.0151488
40	23	167	4	REGULATION_OF_MITOTIC_CELL_CYCLE	3.31398e-05	ASNS,BIRC5,CHMP1A,TMEM8B	0.00341754
40	95	167	7	DNA_REPLICATION	1.25844e-05	CDC45,CDT1,DUT,HMGB2,MUTYH,NOL8,NT5M	0.00148316
40	82	167	6	MITOSIS	5.56135e-05	ANLN,BIRC5,CHMP1A,DCTN3,KIF2C,UBE2C	0.00382343
40	77	167	6	RNA_SPLICING	3.89374e-05	DHX38,LSM4,SNRPB,SNRPD3,SNRPG,U2AF1	0.00356927
40	51	167	4	DNA_DEPENDENT_DNA_REPLICATION	0.000783466	CDC45,CDT1,HMGB2,MUTYH	0.032318
40	62	167	5	INTERPHASE_OF_MITOTIC_CELL_CYCLE	0.000149219	BIRC5,CDC7,CDKN2C,CDKN3,CHMP1A	0.00879324
40	182	167	13	REGULATION_OF_CELL_CYCLE	3.23589e-09	ANLN,ASNS,BIRC5,CDC45,CDC7,CDKN2C,CDKN3,CDT1,CHMP1A,CKS2,FANCG,TMEM8B,UBE2C	1.27028e-06
40	85	167	6	M_PHASE_OF_MITOTIC_CELL_CYCLE	6.80812e-05	ANLN,BIRC5,CHMP1A,DCTN3,KIF2C,UBE2C	0.00432054
51	158	136	7	RNA_PROCESSING	8.9028e-05	CSTF3,KHDRBS1,SARS,SF3A3,SFPQ,SNRNP40,U2AF1	0.036724
52	202	143	6	NEGATIVE_REGULATION_OF_NUCLEOBASENUCLEOSIDENUCLEOTIDE_AND_NUCLEIC_ACID_METABOLIC_PROCESS	0.00294943	FOSB,ID1,KLF10,KLF4,PER1,TGIF1	0.0467938
52	250	143	8	NEGATIVE_REGULATION_OF_CELLULAR_METABOLIC_PROCESS	0.000373865	FOSB,ID1,IL6,KLF10,KLF4,PER1,TGIF1,TIMP1	0.00771097
52	149	143	8	POSITIVE_REGULATION_OF_CELL_PROLIFERATION	9.91145e-06	EDN1,FOSL1,IL11,IL6,LIF,NAMPT,TIMP1,VEGFA	0.000408847
52	150	143	11	NEGATIVE_REGULATION_OF_APOPTOSIS	8.27492e-09	ANXA1,BAG1,CLCF1,IER3,IL6,KRT18,MCL1,PIM1,SOCS3,VEGFA,YWHAZ	1.25996e-06
52	157	143	7	REGULATION_OF_KINASE_ACTIVITY	0.000117183	C13orf15,DUSP2,EDN2,GADD45A,GADD45B,MAP3K5,TRIB1	0.00296806
52	155	143	7	REGULATION_OF_PROTEIN_KINASE_ACTIVITY	0.000108174	C13orf15,DUSP2,EDN2,GADD45A,GADD45B,MAP3K5,TRIB1	0.00296806
52	161	143	7	REGULATION_OF_TRANSFERASE_ACTIVITY	0.000137031	C13orf15,DUSP2,EDN2,GADD45A,GADD45B,MAP3K5,TRIB1	0.00332501
52	29	143	3	RHYTHMIC_PROCESS	0.00105868	EGR3,PER1,PER2	0.0194091
52	56	143	5	ANATOMICAL_STRUCTURE_FORMATION	4.38663e-05	CD9,KLF4,RHOB,RUNX1,VEGFA	0.00139191
52	287	143	8	REGULATION_OF_TRANSCRIPTION_FROM_RNA_POLYMERASE_II_PROMOTER	0.00092349	FOSB,FOSL1,FOS,JUNB,KLF10,PRKAR1A,RUNX1,TGIF1	0.0173154
52	129	143	5	INFLAMMATORY_RESPONSE	0.00210706	ANXA1,CXCL2,ELF3,FOS,PTX3	0.0340848
52	14	143	3	CIRCADIAN_RHYTHM	0.000113846	EGR3,PER1,PER2	0.00296806
52	181	143	6	NEGATIVE_REGULATION_OF_TRANSCRIPTION	0.00170341	FOSB,ID1,KLF10,KLF4,PER1,TGIF1	0.0299002
52	275	143	7	REGULATION_OF_CATALYTIC_ACTIVITY	0.0031934	C13orf15,DUSP2,EDN2,GADD45A,GADD45B,MAP3K5,TRIB1	0.048788
52	118	143	6	ANTI_APOPTOSIS	0.000178567	ANXA1,BAG1,IER3,MCL1,SOCS3,YWHAZ	0.00420907
52	253	143	8	NEGATIVE_REGULATION_OF_METABOLIC_PROCESS	0.000404746	FOSB,ID1,IL6,KLF10,KLF4,PER1,TGIF1,TIMP1	0.00814429
52	275	143	7	PROTEIN_AMINO_ACID_PHOSPHORYLATION	0.0031934	CLCF1,MAP3K8,NR4A3,PIM1,PLK3,SGK1,TRIB1	0.048788
52	197	143	11	NEGATIVE_REGULATION_OF_DEVELOPMENTAL_PROCESS	1.37656e-07	ANXA1,BAG1,CLCF1,IER3,IL6,KRT18,MCL1,PIM1,SOCS3,VEGFA,YWHAZ	1.41958e-05
52	151	143	11	NEGATIVE_REGULATION_OF_PROGRAMMED_CELL_DEATH	8.87246e-09	ANXA1,BAG1,CLCF1,IER3,IL6,KRT18,MCL1,PIM1,SOCS3,VEGFA,YWHAZ	1.25996e-06
58	12	158	3	N_ACETYLGLUCOSAMINE_METABOLIC_PROCESS	9.34911e-05	CHIT1,CHST7,EXTL2	0.0498515
58	13	158	3	GLUCOSAMINE_METABOLIC_PROCESS	0.000120852	CHIT1,CHST7,EXTL2	0.0498515
95	158	103	7	RNA_PROCESSING	1.49334e-05	CDK11B,CELF1,HNRNPA0,PTBP1,RBMS1,SARS,USP39	0.00410668
95	58	103	4	PROTEIN_RNA_COMPLEX_ASSEMBLY	0.000205838	CELF1,EIF2A,PAIP1,USP39	0.042454
95	59	103	5	MRNA_PROCESSING_GO_0006397	1.16351e-05	CDK11B,CELF1,HNRNPA0,PTBP1,USP39	0.00410668
95	70	103	6	MRNA_METABOLIC_PROCESS	1.39145e-06	CDK11B,CELF1,HNRNPA0,PAIP1,PTBP1,USP39	0.00114795
125	71	66	4	EPIDERMIS_DEVELOPMENT	8.04853e-05	KRT17,LAMB3,LAMC2,SCEL	0.0211531
125	80	66	4	ECTODERM_DEVELOPMENT	0.000128201	KRT17,LAMB3,LAMC2,SCEL	0.0211531
132	79	61	4	NEGATIVE_REGULATION_OF_CELL_CYCLE	8.9695e-05	BTG3,HEXIM2,HPGD,PCBP4	0.0369992
132	178	61	5	ORGANIC_ACID_METABOLIC_PROCESS	0.000185984	BCKDHB,GGT1,GOT1,HPGD,MPST	0.042534
132	182	61	5	REGULATION_OF_CELL_CYCLE	0.000206226	ASNS,BTG3,HEXIM2,HPGD,PCBP4	0.042534
132	29	61	3	NITROGEN_COMPOUND_CATABOLIC_PROCESS	8.63004e-05	BCKDHB,GOT1,MPST	0.0369992
147	18	45	7	SYNAPTOGENESIS	4.66294e-15	PCDHB10,PCDHB13,PCDHB14,PCDHB16,PCDHB2,PCDHB3,PCDHB4	3.84692e-12
147	31	45	7	EXTRACELLULAR_STRUCTURE_ORGANIZATION_AND_BIOGENESIS	3.76588e-13	PCDHB10,PCDHB13,PCDHB14,PCDHB16,PCDHB2,PCDHB3,PCDHB4	1.03562e-10
147	173	45	7	SYNAPTIC_TRANSMISSION	9.25365e-08	PCDHB10,PCDHB13,PCDHB14,PCDHB16,PCDHB2,PCDHB3,PCDHB4	1.25722e-05
147	23	45	7	SYNAPSE_ORGANIZATION_AND_BIOGENESIS	3.55271e-14	PCDHB10,PCDHB13,PCDHB14,PCDHB16,PCDHB2,PCDHB3,PCDHB4	1.46549e-11
147	188	45	7	TRANSMISSION_OF_NERVE_IMPULSE	1.63235e-07	PCDHB10,PCDHB13,PCDHB14,PCDHB16,PCDHB2,PCDHB3,PCDHB4	1.68336e-05

## Sheet: KEGG
Module_Number	# of gene in function	# of gene in module	# of common gene	Description	p-value	related_gene	adjusted_p-value
3	114	309	10	KEGG_SPLICEOSOME	8.82078e-06	BUD31,DHX16,HNRNPC,LSM2,PPIL1,SNRNP27,SNRPC,SNRPE,SNRPF,SNRPG	0.00164067
5	26	278	4	KEGG_GLYCOSPHINGOLIPID_BIOSYNTHESIS_LACTO_AND_NEOLACTO_SERIES	0.000388837	B3GNT1,B3GNT5,ST3GAL3,ST8SIA1	0.0361619
5	55	278	6	KEGG_BASAL_CELL_CARCINOMA	9.70242e-05	BMP4,FZD7,GLI3,SMO,TCF7L1,TCF7L2	0.0180465
6	264	204	12	KEGG_CYTOKINE_CYTOKINE_RECEPTOR_INTERACTION	1.39843e-05	CD40,CXCL10,CXCL11,CXCL16,IFNAR2,IL12A,IL15RA,IL15,IL7,TNFRSF14,TNFRSF1B,TNFSF10	0.000173405
6	188	204	7	KEGG_CHEMOKINE_SIGNALING_PATHWAY	0.00279722	CXCL10,CXCL11,CXCL16,ELMO1,MAPK3,NFKBIA,RELA	0.0260141
6	87	204	6	KEGG_APOPTOSIS	0.000231335	BIRC3,IRAK2,NFKBIA,RELA,RIPK1,TNFSF10	0.00239046
6	131	204	18	KEGG_CELL_ADHESION_MOLECULES_CAMS	8.88178e-16	CD40,HLA-A,HLA-B,HLA-C,HLA-DMA,HLA-DMB,HLA-DOA,HLA-DOB,HLA-DPA1,HLA-DPB1,HLA-DQA1,HLA-DQA2,HLA-DQB1,HLA-DRA,HLA-DRB1,HLA-DRB5,HLA-E,HLA-F	1.65201e-14
6	81	204	23	KEGG_ANTIGEN_PROCESSING_AND_PRESENTATION	0	B2M,CD74,CIITA,HLA-A,HLA-B,HLA-C,HLA-DMA,HLA-DMB,HLA-DOA,HLA-DOB,HLA-DPA1,HLA-DPB1,HLA-DQA1,HLA-DQA2,HLA-DQB1,HLA-DRA,HLA-DRB1,HLA-DRB5,HLA-E,HLA-F,TAP1,TAP2,TAPBP	0
6	102	204	11	KEGG_TOLL_LIKE_RECEPTOR_SIGNALING_PATHWAY	5.75832e-09	CD40,CXCL10,CXCL11,IFNAR2,IKBKE,IL12A,MAPK3,NFKBIA,RELA,RIPK1,TLR5	8.9254e-08
6	62	204	6	KEGG_NOD_LIKE_RECEPTOR_SIGNALING_PATHWAY	3.45889e-05	BIRC3,CASP1,MAPK3,NFKBIA,NOD2,RELA	0.000402096
6	71	204	6	KEGG_RIG_I_LIKE_RECEPTOR_SIGNALING_PATHWAY	7.48279e-05	CXCL10,IKBKE,IL12A,NFKBIA,RELA,RIPK1	0.000818705
6	55	204	8	KEGG_CYTOSOLIC_DNA_SENSING_PATHWAY	6.75676e-08	CASP1,CXCL10,IKBKE,NFKBIA,RELA,RIPK1,RIPK3,TREX1	9.66736e-07
6	155	204	6	KEGG_JAK_STAT_SIGNALING_PATHWAY	0.00459319	CCND3,IFNAR2,IL12A,IL15RA,IL15,IL7	0.0388334
6	132	204	9	KEGG_NATURAL_KILLER_CELL_MEDIATED_CYTOTOXICITY	6.9971e-06	HLA-A,HLA-B,HLA-C,HLA-E,IFNAR2,MAPK3,MICA,MICB,TNFSF10	9.29615e-05
6	46	204	15	KEGG_INTESTINAL_IMMUNE_NETWORK_FOR_IGA_PRODUCTION	0	CD40,HLA-DMA,HLA-DMB,HLA-DOA,HLA-DOB,HLA-DPA1,HLA-DPB1,HLA-DQA1,HLA-DQA2,HLA-DQB1,HLA-DRA,HLA-DRB1,HLA-DRB5,IL15RA,IL15	0
6	67	204	4	KEGG_ADIPOCYTOKINE_SIGNALING_PATHWAY	0.00445201	ACSL5,NFKBIA,RELA,TNFRSF1B	0.0388334
6	41	204	18	KEGG_TYPE_I_DIABETES_MELLITUS	0	HLA-A,HLA-B,HLA-C,HLA-DMA,HLA-DMB,HLA-DOA,HLA-DOB,HLA-DPA1,HLA-DPB1,HLA-DQA1,HLA-DQA2,HLA-DQB1,HLA-DRA,HLA-DRB1,HLA-DRB5,HLA-E,HLA-F,IL12A	0
6	70	204	16	KEGG_LEISHMANIA_INFECTION	0	HLA-DMA,HLA-DMB,HLA-DOA,HLA-DOB,HLA-DPA1,HLA-DPB1,HLA-DQA1,HLA-DQA2,HLA-DQB1,HLA-DRA,HLA-DRB1,HLA-DRB5,IL12A,MAPK3,NFKBIA,RELA	0
6	28	204	13	KEGG_ASTHMA	0	CD40,HLA-DMA,HLA-DMB,HLA-DOA,HLA-DOB,HLA-DPA1,HLA-DPB1,HLA-DQA1,HLA-DQA2,HLA-DQB1,HLA-DRA,HLA-DRB1,HLA-DRB5	0
6	50	204	18	KEGG_AUTOIMMUNE_THYROID_DISEASE	0	CD40,HLA-A,HLA-B,HLA-C,HLA-DMA,HLA-DMB,HLA-DOA,HLA-DOB,HLA-DPA1,HLA-DPB1,HLA-DQA1,HLA-DQA2,HLA-DQB1,HLA-DRA,HLA-DRB1,HLA-DRB5,HLA-E,HLA-F	0
6	127	204	14	KEGG_SYSTEMIC_LUPUS_ERYTHEMATOSUS	3.37852e-11	C2,CD40,HLA-DMA,HLA-DMB,HLA-DOA,HLA-DOB,HLA-DPA1,HLA-DPB1,HLA-DQA1,HLA-DQA2,HLA-DQB1,HLA-DRA,HLA-DRB1,HLA-DRB5	5.71277e-10
6	35	204	19	KEGG_ALLOGRAFT_REJECTION	0	CD40,HLA-A,HLA-B,HLA-C,HLA-DMA,HLA-DMB,HLA-DOA,HLA-DOB,HLA-DPA1,HLA-DPB1,HLA-DQA1,HLA-DQA2,HLA-DQB1,HLA-DRA,HLA-DRB1,HLA-DRB5,HLA-E,HLA-F,IL12A	0
6	37	204	17	KEGG_GRAFT_VERSUS_HOST_DISEASE	0	HLA-A,HLA-B,HLA-C,HLA-DMA,HLA-DMB,HLA-DOA,HLA-DOB,HLA-DPA1,HLA-DPB1,HLA-DQA1,HLA-DQA2,HLA-DQB1,HLA-DRA,HLA-DRB1,HLA-DRB5,HLA-E,HLA-F	0
6	35	204	4	KEGG_PRIMARY_IMMUNODEFICIENCY	0.00038929	CD40,CIITA,TAP1,TAP2	0.00381094
6	68	204	18	KEGG_VIRAL_MYOCARDITIS	0	CD40,HLA-A,HLA-B,HLA-C,HLA-DMA,HLA-DMB,HLA-DOA,HLA-DOB,HLA-DPA1,HLA-DPB1,HLA-DQA1,HLA-DQA2,HLA-DQB1,HLA-DRA,HLA-DRB1,HLA-DRB5,HLA-E,HLA-F	0
8	17	187	3	KEGG_RENIN_ANGIOTENSIN_SYSTEM	0.000460222	ACE2,CTSA,LNPEP	0.0345009
8	71	187	8	KEGG_RIG_I_LIKE_RECEPTOR_SIGNALING_PATHWAY	2.65744e-07	CASP10,CASP8,DDX58,DHX58,IFIH1,IRF7,ISG15,TRIM25	4.94284e-05
8	155	187	7	KEGG_JAK_STAT_SIGNALING_PATHWAY	0.000556465	IL6R,IRF9,JAK2,STAT1,STAT2,STAT5A,STAT6	0.0345009
9	87	215	43	KEGG_RIBOSOME	0	RPL10A,RPL10,RPL11,RPL12,RPL13A,RPL13,RPL14,RPL15,RPL17,RPL18A,RPL22,RPL30,RPL31,RPL32,RPL34,RPL35A,RPL36AL,RPL37A,RPL3,RPL41,RPL4,RPL5,RPL6,RPL7A,RPL9,RPLP0,RPS12,RPS15A,RPS17,RPS18,RPS20,RPS27,RPS29,RPS2,RPS3A,RPS3,RPS4X,RPS6,RPS7,RPS9,RPSA,RSL24D1,UBA52	0
13	87	258	10	KEGG_RIBOSOME	1.41189e-07	RPL10,RPL12,RPL13A,RPL14,RPL17,RPL3,RPL5,RPL7,RPS27A,RPS2	2.62611e-05
13	114	258	7	KEGG_SPLICEOSOME	0.000598997	HNRNPA1,HNRNPK,HNRNPU,HSPA1A,RBMX,SMNDC1,SNRNP27	0.0371378
13	53	258	5	KEGG_PATHOGENIC_ESCHERICHIA_COLI_INFECTION	0.000528789	ARPC2,CDC42,ITGB1,KRT18,NCK2	0.0371378
16	129	213	10	KEGG_AXON_GUIDANCE	9.8262e-07	ABLIM1,EFNA5,EPHA4,NTNG1,SEMA4A,SEMA4F,SEMA6A,SEMA6B,SLIT1,SRGAP2	0.000182767
17	264	228	13	KEGG_CYTOKINE_CYTOKINE_RECEPTOR_INTERACTION	8.58835e-06	CCL20,CCL2,CD40,CD70,CXCL16,CXCL5,IL1B,IL2RG,IL8,LTB,TNFRSF6B,TNFSF9,TNF	0.00159743
18	62	175	5	KEGG_COLORECTAL_CANCER	0.000185622	APPL1,CTNNB1,MLH1,RAF1,RHOA	0.0345257
19	25	217	5	KEGG_MATURITY_ONSET_DIABETES_OF_THE_YOUNG	5.63266e-06	FOXA2,FOXA3,HES1,HHEX,HNF1A	0.00104767
28	180	184	8	KEGG_ENDOCYTOSIS	0.000225092	ARAP1,DNM1,DNM2,FAM125B,IQSEC1,IQSEC2,LDLRAP1,PIP5K1C	0.0139557
28	129	184	7	KEGG_AXON_GUIDANCE	0.000165065	ABL1,EPHB2,LIMK1,NFATC2,PLXNA1,PLXNB2,RGS3	0.0139557
28	95	184	6	KEGG_FC_GAMMA_R_MEDIATED_PHAGOCYTOSIS	0.000214399	DNM1,DNM2,GSN,LIMK1,PIP5K1C,VAV2	0.0139557
31	150	195	8	KEGG_WNT_SIGNALING_PATHWAY	9.54968e-05	AXIN2,CTBP2,DKK1,DKK4,FZD10,NKD1,WIF1,WNT11	0.0177624
33	46	188	5	KEGG_N_GLYCAN_BIOSYNTHESIS	6.17033e-05	ALG3,ALG9,DPM1,GANAB,RPN1	0.0114768
34	30	182	4	KEGG_O_GLYCAN_BIOSYNTHESIS	0.000136722	GALNT2,GALNT9,GALNTL4,GCNT3	0.0254302
36	44	138	4	KEGG_NUCLEOTIDE_EXCISION_REPAIR	0.000215311	ERCC1,ERCC2,LIG1,POLD1	0.0400478
40	114	167	7	KEGG_SPLICEOSOME	4.11839e-05	DHX38,LSM4,RBMX,SNRPB,SNRPD3,SNRPG,U2AF1	0.00766021
52	265	143	11	KEGG_MAPK_SIGNALING_PATHWAY	2.58745e-06	DUSP1,DUSP2,DUSP5,FOS,GADD45A,GADD45B,JUN,MAP3K14,MAP3K5,MAP3K8,NR4A1	0.000481266
52	102	143	5	KEGG_TOLL_LIKE_RECEPTOR_SIGNALING_PATHWAY	0.000740462	FOS,IL6,JUN,MAP3K8,NFKBIA	0.0297144
52	62	143	4	KEGG_NOD_LIKE_RECEPTOR_SIGNALING_PATHWAY	0.000920231	CXCL2,IL6,NFKBIA,TNFAIP3	0.0297144
52	155	143	6	KEGG_JAK_STAT_SIGNALING_PATHWAY	0.000767192	CLCF1,IL11,IL6,LIF,PIM1,SOCS3	0.0297144
52	108	143	5	KEGG_T_CELL_RECEPTOR_SIGNALING_PATHWAY	0.00095853	FOS,JUN,MAP3K14,MAP3K8,NFKBIA	0.0297144
52	13	143	3	KEGG_CIRCADIAN_RHYTHM_MAMMAL	8.99088e-05	BHLHE40,PER1,PER2	0.00836152
52	68	143	4	KEGG_EPITHELIAL_CELL_SIGNALING_IN_HELICOBACTER_PYLORI_INFECTION	0.00130085	HBEGF,JUN,MAP3K14,NFKBIA	0.0345654
53	44	147	7	KEGG_PROTEASOME	2.56535e-08	PSMA3,PSMA5,PSMA6,PSMB5,PSMC6,PSME1,PSME2	4.77154e-06
58	56	158	7	KEGG_HEDGEHOG_SIGNALING_PATHWAY	2.36452e-07	BMP6,BMP8A,GLI2,PTCH1,PTCH2,WNT2B,WNT5A	4.398e-05
58	55	158	5	KEGG_BASAL_CELL_CARCINOMA	6.46076e-05	GLI2,PTCH1,PTCH2,WNT2B,WNT5A	0.00600851
59	129	141	6	KEGG_AXON_GUIDANCE	0.000268429	ITGB1,NTN1,PLXNB2,RAC1,SEMA3B,UNC5B	0.014128
59	132	141	6	KEGG_NATURAL_KILLER_CELL_MEDIATED_CYTOTOXICITY	0.000303828	BID,ICAM1,PTK2B,RAC1,SH3BP2,TNFRSF10B	0.014128
59	115	141	6	KEGG_LEUKOCYTE_TRANSENDOTHELIAL_MIGRATION	0.000143608	ICAM1,ITGB1,PTK2B,RAC1,THY1,VCL	0.014128
59	83	141	5	KEGG_HYPERTROPHIC_CARDIOMYOPATHY_HCM	0.000268759	ITGB1,ITGB4,ITGB6,LMNA,TPM4	0.014128
59	90	141	5	KEGG_DILATED_CARDIOMYOPATHY	0.000391509	ITGB1,ITGB4,ITGB6,LMNA,TPM4	0.0145641
68	54	140	5	KEGG_ARGININE_AND_PROLINE_METABOLISM	3.31783e-05	ACY1,CKMT1B,CKMT2,CPS1,PRODH	0.00617116
71	38	118	4	KEGG_SNARE_INTERACTIONS_IN_VESICULAR_TRANSPORT	6.58059e-05	GOSR1,SEC22B,SNAP47,STX6	0.0122399
90	129	97	6	KEGG_AXON_GUIDANCE	3.38923e-05	CDC42,CXCR4,EPHA1,RND1,ROBO1,SEMA5B	0.00630396
90	29	97	3	KEGG_THYROID_CANCER	0.000341677	PAX8,RXRG,TCF7	0.021184
96	15	69	3	KEGG_TERPENOID_BACKBONE_BIOSYNTHESIS	1.60585e-05	IDI1,IDI2,PDSS1	0.00298687
98	34	92	3	KEGG_FRUCTOSE_AND_MANNOSE_METABOLISM	0.000471158	AKR1B1,PFKFB3,PFKP	0.0321301
98	26	92	3	KEGG_GALACTOSE_METABOLISM	0.000210092	AKR1B1,PFKP,PGM1	0.0321301
98	49	92	3	KEGG_STARCH_AND_SUCROSE_METABOLISM	0.00138194	AGL,PGM1,PGM2L1	0.0321301
98	265	92	6	KEGG_MAPK_SIGNALING_PATHWAY	0.00123313	CACNA1B,EGFR,FGF11,HSPA6,MAP3K6,MRAS	0.0321301
98	264	92	6	KEGG_CYTOKINE_CYTOKINE_RECEPTOR_INTERACTION	0.00120951	CXCL1,EGFR,FLT1,KITLG,TNFRSF10C,VEGFA	0.0321301
98	180	92	5	KEGG_ENDOCYTOSIS	0.00130184	EGFR,EPN1,FLT1,HSPA6,PSD4	0.0321301
98	42	92	3	KEGG_BLADDER_CANCER	0.00088079	DAPK2,EGFR,VEGFA	0.0321301
115	33	48	3	KEGG_BASE_EXCISION_REPAIR	6.22857e-05	APEX1,PARP2,POLL	0.0115851
125	188	66	5	KEGG_CHEMOKINE_SIGNALING_PATHWAY	0.000347024	CCL13,CCL18,CCL22,PARD3,SHC2	0.0381002
125	198	66	5	KEGG_FOCAL_ADHESION	0.000439927	ITGA2,LAMB3,LAMC2,MET,SHC2	0.0381002
132	32	61	3	KEGG_ALANINE_ASPARTATE_AND_GLUTAMATE_METABOLISM	0.000116405	ABAT,ASNS,GOT1	0.0216512
143	127	46	21	KEGG_SYSTEMIC_LUPUS_ERYTHEMATOSUS	0	HIST1H2AC,HIST1H2AE,HIST1H2AG,HIST1H2AM,HIST1H2BC,HIST1H2BD,HIST1H2BG,HIST1H2BH,HIST1H2BJ,HIST1H2BK,HIST1H3D,HIST1H3E,HIST1H3G,HIST1H3H,HIST1H4H,HIST1H4J,HIST2H2AA3,HIST2H2BE,HIST2H2BF,HIST2H4A,HIST3H2BB	0

## Sheet: BIOCarta
Module_Number	# of gene in function	# of gene in module	# of common gene	Description	p-value	related_gene	adjusted_p-value
5	13	278	3	BIOCARTA_AGPCR_PATHWAY	0.000635192	GNAS,PRKACB,PRKAR1B	0.0275673
5	12	278	3	BIOCARTA_CFTR_PATHWAY	0.000493539	GNAS,PRKACB,PRKAR1B	0.0275673
5	12	278	3	BIOCARTA_PLCE_PATHWAY	0.000493539	GNAS,PRKACB,PRKAR1B	0.0275673
5	16	278	4	BIOCARTA_SHH_PATHWAY	5.26624e-05	GLI3,PRKACB,PRKAR1B,SMO	0.0114277
5	13	278	3	BIOCARTA_CARM1_PATHWAY	0.000635192	PRKACB,PRKAR1B,RARA	0.0275673
6	16	204	4	BIOCARTA_RELA_PATHWAY	1.56861e-05	NFKBIA,RELA,RIPK1,TNFRSF1B	0.00126236
6	12	204	3	BIOCARTA_ASBCELL_PATHWAY	0.000199057	CD40,HLA-DRA,HLA-DRB1	0.00431953
6	11	204	3	BIOCARTA_BLYMPHOCYTE_PATHWAY	0.000150393	CD40,HLA-DRA,HLA-DRB1	0.00362614
6	16	204	3	BIOCARTA_CDMAC_PATHWAY	0.000492039	MAPK3,NFKBIA,RELA	0.00821327
6	23	204	3	BIOCARTA_CASPASE_PATHWAY	0.00147839	BIRC3,CASP1,CASP4	0.0188712
6	15	204	3	BIOCARTA_CD40_PATHWAY	0.000402723	CD40,NFKBIA,RELA	0.00728257
6	22	204	3	BIOCARTA_CERAMIDE_PATHWAY	0.00129498	MAPK3,RELA,RIPK1	0.0175632
6	19	204	3	BIOCARTA_TID_PATHWAY	0.000832903	NFKBIA,RELA,TNFRSF1B	0.01291
6	29	204	5	BIOCARTA_INFLAM_PATHWAY	9.01891e-06	HLA-DRA,HLA-DRB1,IL12A,IL15,IL7	0.00126236
6	36	204	3	BIOCARTA_FMLP_PATHWAY	0.00542201	MAPK3,NFKBIA,RELA	0.0452529
6	58	204	5	BIOCARTA_HIVNEF_PATHWAY	0.000275536	BIRC3,NFKBIA,RELA,RIPK1,TNFRSF1B	0.00543558
6	33	204	5	BIOCARTA_DEATH_PATHWAY	1.7452e-05	BIRC3,NFKBIA,RELA,RIPK1,TNFSF10	0.00126236
6	26	204	3	BIOCARTA_RACCYCD_PATHWAY	0.00212341	MAPK3,NFKBIA,RELA	0.023039
6	46	204	5	BIOCARTA_KERATINOCYTE_PATHWAY	9.0772e-05	MAPK3,NFKBIA,RELA,RIPK1,TNFRSF1B	0.00281393
6	24	204	3	BIOCARTA_NTHI_PATHWAY	0.00167729	NFKBIA,NR3C1,RELA	0.0202207
6	23	204	4	BIOCARTA_NFKB_PATHWAY	7.22683e-05	NFKBIA,RELA,RIPK1,TNFRSF1B	0.00261371
6	20	204	3	BIOCARTA_NKCELLS_PATHWAY	0.000972743	B2M,HLA-A,MAPK3	0.0140723
6	33	204	3	BIOCARTA_IL1R_PATHWAY	0.00423448	IRAK2,NFKBIA,RELA	0.0399514
6	10	204	3	BIOCARTA_SODD_PATHWAY	0.000110183	BIRC3,RIPK1,TNFRSF1B	0.00298872
6	19	204	4	BIOCARTA_TH1TH2_PATHWAY	3.26341e-05	CD40,HLA-DRA,HLA-DRB1,IL12A	0.00141632
6	25	204	3	BIOCARTA_STRESS_PATHWAY	0.00189216	NFKBIA,RELA,RIPK1	0.0216104
6	18	204	4	BIOCARTA_TNFR2_PATHWAY	2.59653e-05	NFKBIA,RELA,RIPK1,TNFRSF1B	0.00140862
7	42	264	5	BIOCARTA_CHREBP2_PATHWAY	0.000195149	GCK,MLXIPL,PPP2CB,PPP2R1B,PRKACA	0.0423473
8	42	187	5	BIOCARTA_BIOPEPTIDES_PATHWAY	3.84521e-05	JAK2,STAT1,STAT2,STAT5A,STAT6	0.00278137
8	31	187	4	BIOCARTA_EGF_PATHWAY	0.000172988	STAT1,STAT2,STAT5A,STAT6	0.00851946
8	17	187	4	BIOCARTA_IL10_PATHWAY	1.44564e-05	STAT1,STAT2,STAT5A,STAT6	0.00156852
8	16	187	5	BIOCARTA_IL22BP_PATHWAY	2.39243e-07	JAK2,STAT1,STAT2,STAT5A,STAT6	5.19157e-05
8	23	187	3	BIOCARTA_GLEEVEC_PATHWAY	0.00115139	JAK2,STAT1,STAT5A	0.0405202
8	32	187	4	BIOCARTA_PDGF_PATHWAY	0.000196301	STAT1,STAT2,STAT5A,STAT6	0.00851946
8	24	187	3	BIOCARTA_TPO_PATHWAY	0.0013071	JAK2,STAT1,STAT5A	0.0405202
13	19	258	4	BIOCARTA_GCR_PATHWAY	8.13894e-05	GNAS,HSP90AA1,PIK3R1,RELA	0.00883076
13	16	258	3	BIOCARTA_EIF_PATHWAY	0.000973099	EIF2S2,EIF4A2,EIF4G2	0.0351937
13	57	258	5	BIOCARTA_PPARA_PATHWAY	0.000740745	HSD17B4,HSP90AA1,HSPA1A,PIK3R1,RELA	0.0351937
13	23	258	4	BIOCARTA_MTOR_PATHWAY	0.000178731	EIF4A2,EIF4G2,PIK3R1,RPS6KB1	0.0129282
13	24	258	5	BIOCARTA_EIF4_PATHWAY	1.05381e-05	EIF4A2,EIF4G2,PABPC1,PIK3R1,RPS6KB1	0.00228677
13	16	258	3	BIOCARTA_CDC42RAC_PATHWAY	0.000973099	ARPC2,CDC42,PIK3R1	0.0351937
52	20	143	3	BIOCARTA_ATM_PATHWAY	0.000345791	GADD45A,JUN,NFKBIA	0.00468979
52	16	143	3	BIOCARTA_CDMAC_PATHWAY	0.000173367	FOS,JUN,NFKBIA	0.00313505
52	15	143	4	BIOCARTA_CD40_PATHWAY	2.90178e-06	DUSP1,MAP3K14,NFKBIA,TNFAIP3	0.000157422
52	13	143	3	BIOCARTA_AHSP_PATHWAY	8.99088e-05	HBA1,HBA2,HBB	0.0021678
52	58	143	4	BIOCARTA_HIVNEF_PATHWAY	0.000715088	LMNA,MAP3K14,MAP3K5,NFKBIA	0.00705337
52	15	143	3	BIOCARTA_HIF_PATHWAY	0.000141582	EDN1,JUN,VEGFA	0.00279303
52	22	143	3	BIOCARTA_IL6_PATHWAY	0.00046238	FOS,IL6,JUN	0.00590215
52	33	143	3	BIOCARTA_DEATH_PATHWAY	0.00154895	LMNA,MAP3K14,NFKBIA	0.0140051
52	46	143	6	BIOCARTA_KERATINOCYTE_PATHWAY	7.65235e-07	ETS2,FOS,JUN,MAP3K14,MAP3K5,NFKBIA	0.00015476
52	86	143	6	BIOCARTA_MAPK_PATHWAY	3.05674e-05	FOS,JUN,MAP3K14,MAP3K5,MAP3K8,NFKBIA	0.00110552
52	57	143	5	BIOCARTA_PPARA_PATHWAY	4.78165e-05	ACOX1,DUSP1,JUN,NFKBIA,PRKAR1A	0.00148231
52	18	143	3	BIOCARTA_ETS_PATHWAY	0.000250053	ETS2,FOS,JUN	0.00361743
52	26	143	3	BIOCARTA_VIP_PATHWAY	0.000764892	EGR3,NFKBIA,PRKAR1A	0.00721659
52	53	143	4	BIOCARTA_NFAT_PATHWAY	0.000506995	EDN1,HBEGF,LIF,PRKAR1A	0.00604212
52	24	143	3	BIOCARTA_NTHI_PATHWAY	0.000601536	DUSP1,MAP3K14,NFKBIA	0.00652667
52	23	143	3	BIOCARTA_NFKB_PATHWAY	0.000529034	MAP3K14,NFKBIA,TNFAIP3	0.00604212
52	13	143	4	BIOCARTA_ARENRF2_PATHWAY	1.53656e-06	FOS,JUN,MAFF,MAFK	0.00015476
52	14	143	4	BIOCARTA_DREAM_PATHWAY	2.13954e-06	CREM,FOS,JUN,PRKAR1A	0.00015476
52	18	143	3	BIOCARTA_CARDIACEGF_PATHWAY	0.000250053	EDN1,FOS,JUN	0.00361743
52	33	143	4	BIOCARTA_IL1R_PATHWAY	7.89155e-05	IL6,JUN,MAP3K14,NFKBIA	0.00214058
52	34	143	3	BIOCARTA_GPCR_PATHWAY	0.00169024	FOS,JUN,PRKAR1A	0.0146713
52	44	143	3	BIOCARTA_TCR_PATHWAY	0.00355592	FOS,JUN,NFKBIA	0.028579
52	17	143	3	BIOCARTA_41BB_PATHWAY	0.000209444	JUN,MAP3K5,NFKBIA	0.00349611
52	25	143	3	BIOCARTA_STRESS_PATHWAY	0.00068009	JUN,MAP3K14,NFKBIA	0.0070276
52	18	143	4	BIOCARTA_TNFR2_PATHWAY	6.40019e-06	DUSP1,MAP3K14,NFKBIA,TNFAIP3	0.000277768
52	37	143	4	BIOCARTA_TOLL_PATHWAY	0.000124648	FOS,JUN,MAP3K14,NFKBIA	0.00270486
53	28	147	5	BIOCARTA_PROTEASOME_PATHWAY	1.51248e-06	PSMA3,PSMA5,PSMA6,PSMB5,PSMC6	0.000328209
59	38	141	4	BIOCARTA_INTEGRIN_PATHWAY	0.000131239	CAPN1,ITGB1,TNS1,VCL	0.0239999
59	20	141	3	BIOCARTA_NKCELLS_PATHWAY	0.000331796	ITGB1,PTK2B,RAC1	0.0239999
59	18	141	3	BIOCARTA_UCALPAIN_PATHWAY	0.000239898	CAPN1,ITGB1,RAC1	0.0239999
99	18	89	3	BIOCARTA_SPRY_PATHWAY	6.1297e-05	SPRY1,SPRY2,SPRY4	0.0133014
104	22	86	3	BIOCARTA_HER2_PATHWAY	0.000103164	ERBB4,ESR1,IL6R	0.0223865
107	19	61	3	BIOCARTA_TGFB_PATHWAY	2.33755e-05	SMAD2,SMAD4,SMAD7	0.00507249
