# Supplementary material for: FGMD: A novel approach for functional gene module detection in cancer
Source: PLoS One. 2017 Dec 15;12(12):e0188900. doi: 10.1371/journal.pone.0188900 (PMC5731741; doi:10.1371/journal.pone.0188900)
Supplement: S44 Table — (XLSX) [file pone.0188900.s044.xlsx]

## Sheet: GO
Module_Number	# of gene in function	# of gene in module	# of common gene	Description	p-value	related_gene	adjusted_p-value

## Sheet: KEGG
Module_Number	# of gene in function	# of gene in module	# of common gene	Description	p-value	related_gene	adjusted_p-value
5	131	50	4	KEGG_CELL_ADHESION_MOLECULES_CAMS	0.000290436	CTLA4,HLA-A,ITGAL,PDCD1LG2	0.00794426
5	155	50	5	KEGG_JAK_STAT_SIGNALING_PATHWAY	3.7033e-05	IL10RA,IL21R,IL2RA,IL7R,PTPN6	0.00322532
5	84	50	4	KEGG_HEMATOPOIETIC_CELL_LINEAGE	5.20213e-05	CD3D,CD44,IL2RA,IL7R	0.00322532
5	132	50	4	KEGG_NATURAL_KILLER_CELL_MEDIATED_CYTOTOXICITY	0.000298978	HLA-A,ITGAL,PTPN6,VAV3	0.00794426
5	108	50	4	KEGG_T_CELL_RECEPTOR_SIGNALING_PATHWAY	0.000138416	CD3D,CTLA4,PTPN6,VAV3	0.00514908
5	75	50	5	KEGG_B_CELL_RECEPTOR_SIGNALING_PATHWAY	1.05896e-06	CD72,FCGR2B,PTPN6,RASGRP3,VAV3	0.000196967
5	35	50	3	KEGG_PRIMARY_IMMUNODEFICIENCY	8.41964e-05	CD3D,IL7R,TAP2	0.00391513
13	73	42	4	KEGG_ADHERENS_JUNCTION	1.48616e-05	CTNNB1,ERBB2,PARD3,WASF1	0.00276426
16	198	11	3	KEGG_FOCAL_ADHESION	0.00013769	ACTB,PPP1CB,SPP1	0.0256103

## Sheet: BIOCarta
Module_Number	# of gene in function	# of gene in module	# of common gene	Description	p-value	related_gene	adjusted_p-value
5	13	50	3	BIOCARTA_CTL_PATHWAY	3.82072e-06	CD3D,HLA-A,ITGAL	0.000829096
12	11	60	3	BIOCARTA_BLYMPHOCYTE_PATHWAY	3.85042e-06	FCGR2B,HLA-DRA,ITGAL	0.000835541
12	19	60	3	BIOCARTA_CTLA4_PATHWAY	2.22389e-05	CD3D,CTLA4,HLA-DRA	0.00241292
