# Supplementary material for: FGMD: A novel approach for functional gene module detection in cancer
Source: PLoS One. 2017 Dec 15;12(12):e0188900. doi: 10.1371/journal.pone.0188900 (PMC5731741; doi:10.1371/journal.pone.0188900)
Supplement: S45 Table — (XLSX) [file pone.0188900.s045.xlsx]

## Sheet: GO
Module_Number	# of gene in function	# of gene in module	# of common gene	Description	p-value	related_gene	adjusted_p-value
2	50	71	4	RESPONSE_TO_VIRUS	2.68129e-05	LILRB1,PTPRC,FGR,TLR8	0.00151037
2	41	71	4	POSITIVE_REGULATION_OF_RESPONSE_TO_STIMULUS	1.20704e-05	PTPRC,SLA2,TLR8,LAT2	0.000905277
2	31	71	3	NEGATIVE_REGULATION_OF_MULTICELLULAR_ORGANISMAL_PROCESS	0.000166177	PTPRC,SLA2,FOXP3	0.00616879
2	163	71	4	MULTI_ORGANISM_PROCESS	0.00246112	LILRB1,PTPRC,FGR,TLR8	0.0483433
2	76	71	4	CELL_ACTIVATION	0.000139594	PTPRC,SLA2,FOXP3,LAT2	0.00548405
2	51	71	4	POSITIVE_REGULATION_OF_IMMUNE_SYSTEM_PROCESS	2.90191e-05	PTPRC,SLA2,TLR8,LAT2	0.00151037
2	14	71	3	NEGATIVE_REGULATION_OF_IMMUNE_SYSTEM_PROCESS	1.40367e-05	PTPRC,SLA2,FOXP3	0.000965021
2	42	71	3	CYTOKINE_METABOLIC_PROCESS	0.000413001	FOXP3,TLR8,LTB	0.0126195
2	267	71	9	DEFENSE_RESPONSE	3.42612e-07	LILRB2,CD84,PTPRC,CYBB,LYZ,AOAH,TLR8,GNLY,FAIM3	7.06637e-05
2	29	71	4	POSITIVE_REGULATION_OF_IMMUNE_RESPONSE	2.92091e-06	PTPRC,SLA2,TLR8,LAT2	0.000301219
2	70	71	3	DEPHOSPHORYLATION	0.00183769	PTPN22,PTPN6,PTPRC	0.0379024
2	73	71	3	CYTOKINE_PRODUCTION	0.00207262	FOXP3,TLR8,LTB	0.0417051
2	66	71	4	POSITIVE_REGULATION_OF_MULTICELLULAR_ORGANISMAL_PROCESS	8.04853e-05	PTPRC,SLA2,TLR8,LAT2	0.00349476
2	37	71	4	IMMUNE_EFFECTOR_PROCESS	7.95446e-06	PTPRC,SLA2,FOXP3,TLR8	0.000656243
2	69	71	4	LEUKOCYTE_ACTIVATION	9.57909e-05	PTPRC,SLA2,FOXP3,LAT2	0.00395137
2	24	71	4	ADAPTIVE_IMMUNE_RESPONSE_GO_0002460	1.32396e-06	PTPRC,SLA2,FOXP3,TLR8	0.000216155
2	17	71	3	ACTIVATION_OF_IMMUNE_RESPONSE	2.60277e-05	PTPRC,SLA2,LAT2	0.00151037
2	20	71	3	B_CELL_ACTIVATION	4.33109e-05	PTPRC,SLA2,LAT2	0.00210185
2	232	71	12	IMMUNE_RESPONSE	2.31873e-11	LILRB2,FYB,PTPRC,IL7R,FCGR1A,FCGR2B,SLA2,FOXP3,CTLA4,AIM2,TLR8,LAT2	9.56478e-09
2	119	71	4	RESPONSE_TO_BIOTIC_STIMULUS	0.000772703	LILRB1,PTPRC,FGR,TLR8	0.0193176
2	82	71	4	RESPONSE_TO_OTHER_ORGANISM	0.00018736	LILRB1,PTPRC,FGR,TLR8	0.0064405
2	59	71	5	REGULATION_OF_RESPONSE_TO_STIMULUS	1.85614e-06	PTPRC,SLA2,FOXP3,TLR8,LAT2	0.000218759
2	25	71	4	ADAPTIVE_IMMUNE_RESPONSE	1.57203e-06	PTPRC,SLA2,FOXP3,TLR8	0.000216155
2	44	71	3	T_CELL_ACTIVATION	0.00047411	PTPRC,SLA2,FOXP3	0.0139693
2	41	71	3	CYTOKINE_BIOSYNTHETIC_PROCESS	0.000384452	FOXP3,TLR8,LTB	0.012199
2	61	71	4	LYMPHOCYTE_ACTIVATION	5.9041e-05	PTPRC,SLA2,FOXP3,LAT2	0.00270605
2	150	71	5	REGULATION_OF_MULTICELLULAR_ORGANISMAL_PROCESS	0.000171978	PTPRC,SLA2,FOXP3,TLR8,LAT2	0.00616879
2	67	71	5	REGULATION_OF_IMMUNE_SYSTEM_PROCESS	3.50473e-06	PTPRC,SLA2,FOXP3,TLR8,LAT2	0.000321267
2	38	71	3	REGULATION_OF_CYTOKINE_BIOSYNTHETIC_PROCESS	0.000306512	FOXP3,TLR8,LTB	0.0101149
2	63	71	3	PROTEIN_AMINO_ACID_DEPHOSPHORYLATION	0.00135637	PTPN22,PTPN6,PTPRC	0.0297709
2	57	71	3	CELLULAR_DEFENSE_RESPONSE	0.00101432	LILRB2,GNLY,FAIM3	0.0246122
2	33	71	5	REGULATION_OF_IMMUNE_RESPONSE	9.43413e-08	PTPRC,SLA2,FOXP3,TLR8,LAT2	2.59439e-05
3	232	14	4	IMMUNE_RESPONSE	1.45505e-05	LAX1,CD79A,POU2AF1,CCR2	0.0120042
11	189	31	6	PROTEOLYSIS	3.41736e-07	MMP13,MMP11,MMP1,CTSK,BMP1,REN	0.000281932
17	151	12	3	BEHAVIOR	8.17232e-05	CXCL9,CCR2,CXCL13	0.0168554
17	94	12	3	LOCOMOTORY_BEHAVIOR	1.98448e-05	CXCL9,CCR2,CXCL13	0.00946041
17	129	12	3	INFLAMMATORY_RESPONSE	5.11498e-05	PLA2G2D,CXCL9,CCR2	0.0140662
17	232	12	3	IMMUNE_RESPONSE	0.000290612	LTF,CCR2,CXCL13	0.0399591
17	189	12	3	RESPONSE_TO_WOUNDING	0.000158895	PLA2G2D,CXCL9,CCR2	0.0262176
23	102	45	5	SKELETAL_DEVELOPMENT	2.86075e-06	COL11A1,INHBA,COL10A1,COMP,AEBP1	0.000892996

## Sheet: KEGG
Module_Number	# of gene in function	# of gene in module	# of common gene	Description	p-value	related_gene	adjusted_p-value
2	131	71	5	KEGG_CELL_ADHESION_MOLECULES_CAMS	9.10136e-05	ICOS,PTPRC,ITGAL,CTLA4,ITGAM	0.00471195
2	155	71	5	KEGG_JAK_STAT_SIGNALING_PATHWAY	0.000200372	PTPN6,IL21R,IL7R,IL10RA,CSF2RB	0.00742692
2	84	71	5	KEGG_HEMATOPOIETIC_CELL_LINEAGE	1.07051e-05	CD1A,IL7R,FCGR1A,CD1C,ITGAM	0.00181432
2	108	71	4	KEGG_T_CELL_RECEPTOR_SIGNALING_PATHWAY	0.000536579	PTPN6,ICOS,PTPRC,CTLA4	0.0142577
2	95	71	5	KEGG_FC_GAMMA_R_MEDIATED_PHAGOCYTOSIS	1.95088e-05	FCGR2C,PTPRC,FCGR1A,FCGR2B,DOCK2	0.00181432
2	70	71	4	KEGG_LEISHMANIA_INFECTION	0.000101332	FCGR2C,PTPN6,FCGR1A,ITGAM	0.00471195
2	35	71	3	KEGG_PRIMARY_IMMUNODEFICIENCY	0.000239578	ICOS,PTPRC,IL7R	0.00742692
8	198	40	5	KEGG_FOCAL_ADHESION	3.96669e-05	IGF1,COL5A2,COL5A1,COL3A1,COL1A1	0.00368902
8	83	40	4	KEGG_ECM_RECEPTOR_INTERACTION	2.03103e-05	COL5A2,COL5A1,COL3A1,COL1A1	0.00368902
11	198	31	4	KEGG_FOCAL_ADHESION	0.000215313	COL6A6,COL11A1,COL5A3,COL5A2	0.0200241
11	83	31	4	KEGG_ECM_RECEPTOR_INTERACTION	7.18894e-06	COL6A6,COL11A1,COL5A3,COL5A2	0.00133714
12	150	14	3	KEGG_WNT_SIGNALING_PATHWAY	0.000131156	DKK4,WIF1,DKK1	0.0243951
17	264	12	3	KEGG_CYTOKINE_CYTOKINE_RECEPTOR_INTERACTION	0.000424382	CXCL9,CCR2,CXCL13	0.0394676
17	188	12	3	KEGG_CHEMOKINE_SIGNALING_PATHWAY	0.000156424	CXCL9,CCR2,CXCL13	0.0290949
23	85	45	4	KEGG_TGF_BETA_SIGNALING_PATHWAY	3.58141e-05	INHBA,THBS2,COMP,DCN	0.00222047
23	198	45	6	KEGG_FOCAL_ADHESION	4.44135e-06	COL11A1,FN1,THBS2,COMP,ITGA11,COL6A3	0.000413046
23	83	45	6	KEGG_ECM_RECEPTOR_INTERACTION	2.60864e-08	COL11A1,FN1,THBS2,COMP,ITGA11,COL6A3	4.85207e-06
23	83	45	3	KEGG_HYPERTROPHIC_CARDIOMYOPATHY_HCM	0.000799788	TPM1,ITGA11,DMD	0.0371901
23	90	45	3	KEGG_DILATED_CARDIOMYOPATHY	0.00101174	TPM1,ITGA11,DMD	0.0376368

## Sheet: BIOCarta
Module_Number	# of gene in function	# of gene in module	# of common gene	Description	p-value	related_gene	adjusted_p-value
2	11	71	3	BIOCARTA_BLYMPHOCYTE_PATHWAY	6.41038e-06	PTPRC,FCGR2B,ITGAL	0.00139105
