# Supplementary material for: FGMD: A novel approach for functional gene module detection in cancer
Source: PLoS One. 2017 Dec 15;12(12):e0188900. doi: 10.1371/journal.pone.0188900 (PMC5731741; doi:10.1371/journal.pone.0188900)
Supplement: S46 Table — (XLSX) [file pone.0188900.s046.xlsx]

## Sheet: GO
Module_Number	# of gene in function	# of gene in module	# of common gene	Description	p-value	related_gene	adjusted_p-value
5	83	228	6	GENERATION_OF_NEURONS	0.000325068	DPYSL5,PAX2,SLIT1,POU6F2,VWC2,RTN4	0.0297979
5	93	228	6	NEUROGENESIS	0.000598852	DPYSL5,PAX2,SLIT1,POU6F2,VWC2,RTN4	0.0449139
5	76	228	6	NEURON_DIFFERENTIATION	0.000200805	DPYSL5,PAX2,SLIT1,POU6F2,VWC2,RTN4	0.0236663
12	53	62	3	NEURITE_DEVELOPMENT	0.000551655	DPYSL5,SLIT1,PAX2	0.0455116
12	43	62	3	AXONOGENESIS	0.000296925	DPYSL5,SLIT1,PAX2	0.0306204
12	49	62	3	CELLULAR_MORPHOGENESIS_DURING_DIFFERENTIATION	0.000437606	DPYSL5,SLIT1,PAX2	0.0401139
42	76	49	3	CELL_ACTIVATION	0.000794585	SLA2,FOXP3,SIT1	0.0312158
42	42	49	3	CYTOKINE_METABOLIC_PROCESS	0.00013736	FOXP3,LTB,TLR8	0.0113322
42	267	49	5	DEFENSE_RESPONSE	0.000428108	LILRB2,LYZ,CD84,CXCL10,TLR8	0.0228511
42	73	49	3	CYTOKINE_PRODUCTION	0.000706525	FOXP3,LTB,TLR8	0.0291441
42	37	49	3	IMMUNE_EFFECTOR_PROCESS	9.37524e-05	SLA2,FOXP3,TLR8	0.0104793
42	69	49	3	LEUKOCYTE_ACTIVATION	0.000599175	SLA2,FOXP3,SIT1	0.0260168
42	24	49	3	ADAPTIVE_IMMUNE_RESPONSE_GO_0002460	2.49603e-05	SLA2,FOXP3,TLR8	0.0046722
42	232	49	8	IMMUNE_RESPONSE	7.1297e-08	SLA2,CTLA4,FOXP3,LILRB2,FYB,CIITA,AIM2,TLR8	2.941e-05
42	59	49	3	REGULATION_OF_RESPONSE_TO_STIMULUS	0.000378048	SLA2,FOXP3,TLR8	0.0228511
42	25	49	3	ADAPTIVE_IMMUNE_RESPONSE	2.83164e-05	SLA2,FOXP3,TLR8	0.0046722
42	44	49	3	T_CELL_ACTIVATION	0.000157936	SLA2,FOXP3,SIT1	0.0118452
42	41	49	3	CYTOKINE_BIOSYNTHETIC_PROCESS	0.000127763	FOXP3,LTB,TLR8	0.0113322
42	61	49	3	LYMPHOCYTE_ACTIVATION	0.00041713	SLA2,FOXP3,SIT1	0.0228511
42	150	49	4	REGULATION_OF_MULTICELLULAR_ORGANISMAL_PROCESS	0.000449163	SLA2,FOXP3,SIT1,TLR8	0.0228511
42	67	49	4	REGULATION_OF_IMMUNE_SYSTEM_PROCESS	1.96473e-05	SLA2,FOXP3,SIT1,TLR8	0.0046722
42	38	49	3	REGULATION_OF_CYTOKINE_BIOSYNTHETIC_PROCESS	0.000101618	FOXP3,LTB,TLR8	0.0104793
42	33	49	3	REGULATION_OF_IMMUNE_RESPONSE	6.62752e-05	SLA2,FOXP3,TLR8	0.00911284
55	41	56	3	POSITIVE_REGULATION_OF_RESPONSE_TO_STIMULUS	0.000190371	PTPRC,SLA2,LAT2	0.00682854
55	31	56	3	NEGATIVE_REGULATION_OF_MULTICELLULAR_ORGANISMAL_PROCESS	8.18402e-05	PTPRC,SLA2,FOXP3	0.00321515
55	126	56	4	POSITIVE_REGULATION_OF_SIGNAL_TRANSDUCTION	0.000388076	APOL3,PTPRC,NOD2,RASGRP4	0.0120879
55	163	56	5	MULTI_ORGANISM_PROCESS	8.17034e-05	LILRB1,PTPRC,SCGB1A1,NOD2,HLA-DPB1	0.00321515
55	76	56	5	CELL_ACTIVATION	2.00491e-06	PTPRC,SLA2,LAT2,CD3D,FOXP3	0.000206756
55	51	56	3	POSITIVE_REGULATION_OF_IMMUNE_SYSTEM_PROCESS	0.000364791	PTPRC,SLA2,LAT2	0.0120381
55	73	56	3	HEMOPOIESIS	0.00104425	PTPRC,RASGRP4,CD3D	0.0232839
55	79	56	3	IMMUNE_SYSTEM_DEVELOPMENT	0.00131246	PTPRC,RASGRP4,CD3D	0.0270695
55	14	56	3	NEGATIVE_REGULATION_OF_IMMUNE_SYSTEM_PROCESS	6.84895e-06	PTPRC,SLA2,FOXP3	0.000565038
55	267	56	9	DEFENSE_RESPONSE	4.13099e-08	LILRB2,APOL3,LYZ,PTPRC,CYBB,AOAH,NOD2,ITK,FAIM3	1.13602e-05
55	222	56	5	REGULATION_OF_SIGNAL_TRANSDUCTION	0.000344636	APOL3,PTPRC,SLA2,NOD2,RASGRP4	0.0118469
55	29	56	3	POSITIVE_REGULATION_OF_IMMUNE_RESPONSE	6.67859e-05	PTPRC,SLA2,LAT2	0.00289992
55	70	56	3	DEPHOSPHORYLATION	0.00092439	PTPN22,PTPN6,PTPRC	0.0211839
55	66	56	4	POSITIVE_REGULATION_OF_MULTICELLULAR_ORGANISMAL_PROCESS	3.15446e-05	PTPRC,SLA2,NOD2,LAT2	0.00184138
55	37	56	3	IMMUNE_EFFECTOR_PROCESS	0.000139837	PTPRC,SLA2,FOXP3	0.00524388
55	69	56	5	LEUKOCYTE_ACTIVATION	1.23742e-06	PTPRC,SLA2,LAT2,CD3D,FOXP3	0.000204174
55	24	56	3	ADAPTIVE_IMMUNE_RESPONSE_GO_0002460	3.73531e-05	PTPRC,SLA2,FOXP3	0.00192602
55	129	56	4	INFLAMMATORY_RESPONSE	0.000424283	APOL3,LYZ,CYBB,AOAH	0.0125012
55	17	56	3	ACTIVATION_OF_IMMUNE_RESPONSE	1.27206e-05	PTPRC,SLA2,LAT2	0.000954047
55	20	56	3	B_CELL_ACTIVATION	2.12023e-05	PTPRC,SLA2,LAT2	0.00134553
55	232	56	9	IMMUNE_RESPONSE	1.22839e-08	LILRB2,FYB,PTPRC,CIITA,SLA2,AIM2,PDCD1,LAT2,FOXP3	5.0671e-06
55	75	56	3	HEMOPOIETIC_OR_LYMPHOID_ORGAN_DEVELOPMENT	0.00112936	PTPRC,RASGRP4,CD3D	0.0238903
55	82	56	3	RESPONSE_TO_OTHER_ORGANISM	0.00146135	LILRB1,PTPRC,NOD2	0.0294053
55	59	56	4	REGULATION_OF_RESPONSE_TO_STIMULUS	2.02041e-05	PTPRC,SLA2,LAT2,FOXP3	0.00134553
55	25	56	3	ADAPTIVE_IMMUNE_RESPONSE	4.23647e-05	PTPRC,SLA2,FOXP3	0.00205593
55	44	56	4	T_CELL_ACTIVATION	6.21211e-06	PTPRC,SLA2,CD3D,FOXP3	0.000565038
55	61	56	5	LYMPHOCYTE_ACTIVATION	6.65972e-07	PTPRC,SLA2,LAT2,CD3D,FOXP3	0.000137357
55	189	56	4	RESPONSE_TO_WOUNDING	0.00175868	APOL3,LYZ,CYBB,AOAH	0.0337422
55	150	56	5	REGULATION_OF_MULTICELLULAR_ORGANISMAL_PROCESS	5.50897e-05	PTPRC,SLA2,NOD2,LAT2,FOXP3	0.00252495
55	67	56	4	REGULATION_OF_IMMUNE_SYSTEM_PROCESS	3.34796e-05	PTPRC,SLA2,LAT2,FOXP3	0.00184138
55	63	56	3	PROTEIN_AMINO_ACID_DEPHOSPHORYLATION	0.000679703	PTPN22,PTPN6,PTPRC	0.0180889
55	57	56	3	CELLULAR_DEFENSE_RESPONSE	0.000506649	LILRB2,ITK,FAIM3	0.0139328
55	33	56	4	REGULATION_OF_IMMUNE_RESPONSE	1.91473e-06	PTPRC,SLA2,LAT2,FOXP3	0.000206756
58	93	87	5	MUSCLE_DEVELOPMENT	4.71613e-05	ADAM12,IGF1,ITGA11,COL6A3,AEBP1	0.00648468
58	102	87	8	SKELETAL_DEVELOPMENT	1.18741e-08	COL11A1,INHBA,IGF1,COL10A1,COMP,FBN1,AEBP1,COL1A2	3.14278e-06
67	94	16	3	LOCOMOTORY_BEHAVIOR	4.98469e-05	CCL13,CCL18,CXCL5	0.0411237
70	53	27	3	NEURITE_DEVELOPMENT	4.54746e-05	DPYSL5,PAX2,SLIT1	0.00468957
70	43	27	3	AXONOGENESIS	2.41673e-05	DPYSL5,PAX2,SLIT1	0.003323
70	49	27	3	CELLULAR_MORPHOGENESIS_DURING_DIFFERENTIATION	3.58903e-05	DPYSL5,PAX2,SLIT1	0.00422993
70	83	27	3	GENERATION_OF_NEURONS	0.000173733	DPYSL5,PAX2,SLIT1	0.01303
70	144	27	3	ORGAN_MORPHOGENESIS	0.000873584	TBX1,LHX1,ZIC1	0.0423945
70	93	27	3	NEUROGENESIS	0.000243228	DPYSL5,PAX2,SLIT1	0.0154356
70	76	27	3	NEURON_DIFFERENTIATION	0.000133744	DPYSL5,PAX2,SLIT1	0.0110339
70	61	27	3	NEURON_DEVELOPMENT	6.93758e-05	DPYSL5,PAX2,SLIT1	0.00635945
70	121	27	3	CENTRAL_NERVOUS_SYSTEM_DEVELOPMENT	0.000526709	SOX3,SLIT1,ZIC1	0.028969
91	50	71	4	RESPONSE_TO_VIRUS	2.68129e-05	LILRB1,PTPRC,FGR,TLR8	0.00151037
91	41	71	4	POSITIVE_REGULATION_OF_RESPONSE_TO_STIMULUS	1.20704e-05	PTPRC,SLA2,TLR8,LAT2	0.000905277
91	31	71	3	NEGATIVE_REGULATION_OF_MULTICELLULAR_ORGANISMAL_PROCESS	0.000166177	PTPRC,SLA2,FOXP3	0.00616879
91	163	71	4	MULTI_ORGANISM_PROCESS	0.00246112	LILRB1,PTPRC,FGR,TLR8	0.0483433
91	76	71	4	CELL_ACTIVATION	0.000139594	PTPRC,SLA2,FOXP3,LAT2	0.00548405
91	51	71	4	POSITIVE_REGULATION_OF_IMMUNE_SYSTEM_PROCESS	2.90191e-05	PTPRC,SLA2,TLR8,LAT2	0.00151037
91	14	71	3	NEGATIVE_REGULATION_OF_IMMUNE_SYSTEM_PROCESS	1.40367e-05	PTPRC,SLA2,FOXP3	0.000965021
91	42	71	3	CYTOKINE_METABOLIC_PROCESS	0.000413001	FOXP3,TLR8,LTB	0.0126195
91	267	71	9	DEFENSE_RESPONSE	3.42612e-07	LILRB2,CD84,PTPRC,CYBB,LYZ,AOAH,TLR8,GNLY,FAIM3	7.06637e-05
91	29	71	4	POSITIVE_REGULATION_OF_IMMUNE_RESPONSE	2.92091e-06	PTPRC,SLA2,TLR8,LAT2	0.000301219
91	70	71	3	DEPHOSPHORYLATION	0.00183769	PTPN22,PTPN6,PTPRC	0.0379024
91	73	71	3	CYTOKINE_PRODUCTION	0.00207262	FOXP3,TLR8,LTB	0.0417051
91	66	71	4	POSITIVE_REGULATION_OF_MULTICELLULAR_ORGANISMAL_PROCESS	8.04853e-05	PTPRC,SLA2,TLR8,LAT2	0.00349476
91	37	71	4	IMMUNE_EFFECTOR_PROCESS	7.95446e-06	PTPRC,SLA2,FOXP3,TLR8	0.000656243
91	69	71	4	LEUKOCYTE_ACTIVATION	9.57909e-05	PTPRC,SLA2,FOXP3,LAT2	0.00395137
91	24	71	4	ADAPTIVE_IMMUNE_RESPONSE_GO_0002460	1.32396e-06	PTPRC,SLA2,FOXP3,TLR8	0.000216155
91	17	71	3	ACTIVATION_OF_IMMUNE_RESPONSE	2.60277e-05	PTPRC,SLA2,LAT2	0.00151037
91	20	71	3	B_CELL_ACTIVATION	4.33109e-05	PTPRC,SLA2,LAT2	0.00210185
91	232	71	12	IMMUNE_RESPONSE	2.31873e-11	LILRB2,FYB,PTPRC,IL7R,FCGR1A,FCGR2B,SLA2,FOXP3,CTLA4,AIM2,TLR8,LAT2	9.56478e-09
91	119	71	4	RESPONSE_TO_BIOTIC_STIMULUS	0.000772703	LILRB1,PTPRC,FGR,TLR8	0.0193176
91	82	71	4	RESPONSE_TO_OTHER_ORGANISM	0.00018736	LILRB1,PTPRC,FGR,TLR8	0.0064405
91	59	71	5	REGULATION_OF_RESPONSE_TO_STIMULUS	1.85614e-06	PTPRC,SLA2,FOXP3,TLR8,LAT2	0.000218759
91	25	71	4	ADAPTIVE_IMMUNE_RESPONSE	1.57203e-06	PTPRC,SLA2,FOXP3,TLR8	0.000216155
91	44	71	3	T_CELL_ACTIVATION	0.00047411	PTPRC,SLA2,FOXP3	0.0139693
91	41	71	3	CYTOKINE_BIOSYNTHETIC_PROCESS	0.000384452	FOXP3,TLR8,LTB	0.012199
91	61	71	4	LYMPHOCYTE_ACTIVATION	5.9041e-05	PTPRC,SLA2,FOXP3,LAT2	0.00270605
91	150	71	5	REGULATION_OF_MULTICELLULAR_ORGANISMAL_PROCESS	0.000171978	PTPRC,SLA2,FOXP3,TLR8,LAT2	0.00616879
91	67	71	5	REGULATION_OF_IMMUNE_SYSTEM_PROCESS	3.50473e-06	PTPRC,SLA2,FOXP3,TLR8,LAT2	0.000321267
91	38	71	3	REGULATION_OF_CYTOKINE_BIOSYNTHETIC_PROCESS	0.000306512	FOXP3,TLR8,LTB	0.0101149
91	63	71	3	PROTEIN_AMINO_ACID_DEPHOSPHORYLATION	0.00135637	PTPN22,PTPN6,PTPRC	0.0297709
91	57	71	3	CELLULAR_DEFENSE_RESPONSE	0.00101432	LILRB2,GNLY,FAIM3	0.0246122
91	33	71	5	REGULATION_OF_IMMUNE_RESPONSE	9.43413e-08	PTPRC,SLA2,FOXP3,TLR8,LAT2	2.59439e-05
97	151	12	3	BEHAVIOR	8.17232e-05	CXCL9,CCR2,CXCL13	0.0168554
97	94	12	3	LOCOMOTORY_BEHAVIOR	1.98448e-05	CXCL9,CCR2,CXCL13	0.00946041
97	129	12	3	INFLAMMATORY_RESPONSE	5.11498e-05	PLA2G2D,CXCL9,CCR2	0.0140662
97	232	12	3	IMMUNE_RESPONSE	0.000290612	LTF,CCR2,CXCL13	0.0399591
97	189	12	3	RESPONSE_TO_WOUNDING	0.000158895	PLA2G2D,CXCL9,CCR2	0.0262176
101	93	211	7	MUSCLE_DEVELOPMENT	4.91556e-05	ADAM12,ITGA11,COL6A3,IGF1,AEBP1,COL5A3,TCF12	0.00675889
101	102	211	13	SKELETAL_DEVELOPMENT	4.12339e-11	COL11A1,POSTN,INHBA,COL10A1,FBN1,IGF1,BMP1,COMP,COL1A2,AEBP1,TLL1,TWIST2,SPARC	1.7009e-08
101	138	211	8	TISSUE_DEVELOPMENT	9.22215e-05	COL11A1,COL5A2,COL1A1,BMP1,FGF7,TWIST2,SPARC,SNAI2	0.010869
101	94	211	6	LOCOMOTORY_BEHAVIOR	0.00042137	SCG2,CXCL14,CXCL12,CCL11,CCRL1,CCL21	0.0434538
102	76	41	3	CELL_ACTIVATION	0.00046961	LAX1,CD79A,SIT1	0.0215238
102	267	41	5	DEFENSE_RESPONSE	0.000183098	CCR2,PLA2G2D,CXCL9,CD19,FAIM3	0.0137323
102	151	41	5	BEHAVIOR	1.21891e-05	CCR2,CCL19,CXCL9,CXCL13,CXCR3	0.00201121
102	94	41	5	LOCOMOTORY_BEHAVIOR	1.18857e-06	CCR2,CCL19,CXCL9,CXCL13,CXCR3	0.000326856
102	69	41	3	LEUKOCYTE_ACTIVATION	0.000353404	LAX1,CD79A,SIT1	0.0182224
102	106	41	4	CELLULAR_CATION_HOMEOSTASIS	5.8678e-05	CCR2,CCL19,CXCL13,CXCR3	0.0059977
102	232	41	9	IMMUNE_RESPONSE	6.58063e-10	LAX1,CD79A,POU2AF1,CCR2,CCL19,LTF,CXCL13,PDCD1,CTLA4	2.73437e-07
102	207	41	4	HOMEOSTATIC_PROCESS	0.000759004	CCR2,CCL19,CXCL13,CXCR3	0.0313089
102	147	41	4	CELLULAR_HOMEOSTASIS	0.000207913	CCR2,CCL19,CXCL13,CXCR3	0.014294
102	155	41	4	CHEMICAL_HOMEOSTASIS	0.000254608	CCR2,CCL19,CXCL13,CXCR3	0.0150037
102	129	41	4	ION_HOMEOSTASIS	0.000125807	CCR2,CCL19,CXCL13,CXCR3	0.0103791
102	61	41	3	LYMPHOCYTE_ACTIVATION	0.000245461	LAX1,CD79A,SIT1	0.0150037
102	109	41	4	CATION_HOMEOSTASIS	6.54295e-05	CCR2,CCL19,CXCL13,CXCR3	0.0059977
102	31	41	3	HUMORAL_IMMUNE_RESPONSE	3.19587e-05	POU2AF1,LTF,PDCD1	0.00383419
102	67	41	3	REGULATION_OF_IMMUNE_SYSTEM_PROCESS	0.000324021	LAX1,CD79A,SIT1	0.0178212
102	57	41	4	CELLULAR_DEFENSE_RESPONSE	5.00713e-06	CCR2,CXCL9,CD19,FAIM3	0.00103272
105	102	47	5	SKELETAL_DEVELOPMENT	3.56357e-06	COL11A1,INHBA,COL10A1,COMP,AEBP1	0.000587989
111	50	134	4	RESPONSE_TO_VIRUS	0.0003166	LILRB1,FGR,PTPRC,CCL5	0.00652987
111	41	134	3	POSITIVE_REGULATION_OF_RESPONSE_TO_STIMULUS	0.00241749	SLA2,LAT2,PTPRC	0.0362624
111	31	134	3	NEGATIVE_REGULATION_OF_MULTICELLULAR_ORGANISMAL_PROCESS	0.001069	SLA2,PTPRC,FOXP3	0.0176385
111	76	134	12	CELL_ACTIVATION	7.87148e-14	SLA2,LAT2,PTPRC,CD3D,SIT1,FOXP3,SIRPG,CD2,LCK,CD3E,ZAP70,CLEC7A	1.08233e-11
111	51	134	7	POSITIVE_REGULATION_OF_IMMUNE_SYSTEM_PROCESS	3.92725e-08	SLA2,LAT2,PTPRC,SIRPG,LCK,CD3E,ZAP70	2.69998e-06
111	26	134	4	LYMPHOCYTE_DIFFERENTIATION	2.32e-05	PTPRC,CD3D,LCK,ZAP70	0.000708888
111	73	134	6	HEMOPOIESIS	8.21572e-06	RASGRP4,PTPRC,MMP9,CD3D,LCK,ZAP70	0.00032276
111	79	134	6	IMMUNE_SYSTEM_DEVELOPMENT	1.29927e-05	RASGRP4,PTPRC,MMP9,CD3D,LCK,ZAP70	0.000466044
111	14	134	3	NEGATIVE_REGULATION_OF_IMMUNE_SYSTEM_PROCESS	9.38811e-05	SLA2,PTPRC,FOXP3	0.00242037
111	267	134	13	DEFENSE_RESPONSE	2.21921e-08	PLA2G2D,CXCL9,LILRB2,CD84,CYBB,LYZ,PTPRC,APOL3,GNLY,AOAH,ITK,CCL5,FAIM3	1.73429e-06
111	16	134	3	CALCIUM_MEDIATED_SIGNALING	0.000143058	SLA2,LAT2,BTK	0.00347125
111	151	134	6	BEHAVIOR	0.000474657	CXCL9,CXCL13,RNASE2,DOCK2,CXCR3,CCL5	0.00932362
111	29	134	3	POSITIVE_REGULATION_OF_IMMUNE_RESPONSE	0.000877308	SLA2,LAT2,PTPRC	0.0153996
111	94	134	6	LOCOMOTORY_BEHAVIOR	3.51357e-05	CXCL9,CXCL13,RNASE2,DOCK2,CXCR3,CCL5	0.00103525
111	15	134	4	T_CELL_DIFFERENTIATION	2.23963e-06	PTPRC,CD3D,LCK,ZAP70	9.72471e-05
111	28	134	6	REGULATION_OF_T_CELL_ACTIVATION	2.31239e-08	PTPRC,SIT1,SIRPG,LCK,CD3E,ZAP70	1.73429e-06
111	66	134	7	POSITIVE_REGULATION_OF_MULTICELLULAR_ORGANISMAL_PROCESS	2.43561e-07	SLA2,LAT2,PTPRC,SIRPG,LCK,CD3E,ZAP70	1.43527e-05
111	38	134	5	LEUKOCYTE_DIFFERENTIATION	4.63913e-06	PTPRC,MMP9,CD3D,LCK,ZAP70	0.000191364
111	37	134	4	IMMUNE_EFFECTOR_PROCESS	9.69473e-05	SLA2,PTPRC,FOXP3,CD74	0.00242368
111	69	134	12	LEUKOCYTE_ACTIVATION	2.33147e-14	SLA2,LAT2,PTPRC,CD3D,SIT1,FOXP3,SIRPG,CD2,LCK,CD3E,ZAP70,CLEC7A	3.84692e-12
111	24	134	4	ADAPTIVE_IMMUNE_RESPONSE_GO_0002460	1.66576e-05	SLA2,PTPRC,FOXP3,CD74	0.000572604
111	129	134	7	INFLAMMATORY_RESPONSE	2.22365e-05	PLA2G2D,CXCL9,CYBB,LYZ,APOL3,AOAH,CCL5	0.000705581
111	17	134	3	ACTIVATION_OF_IMMUNE_RESPONSE	0.000172885	SLA2,LAT2,PTPRC	0.00407513
111	106	134	6	CELLULAR_CATION_HOMEOSTASIS	6.90604e-05	CXCL13,PTPRC,CXCR3,LCK,CCL5,ATP2C1	0.00189916
111	20	134	3	B_CELL_ACTIVATION	0.000285712	SLA2,LAT2,PTPRC	0.0060439
111	232	134	19	IMMUNE_RESPONSE	8.88178e-16	LILRB2,CXCL13,FYB,SLA2,LAT2,CTLA4,FCGR1A,PTPRC,AIM2,CIITA,FCGR3A,FCGR2B,FOXP3,PDCD1,CCL5,ZAP70,GZMA,IL2RG,CD74	3.66374e-13
111	75	134	6	HEMOPOIETIC_OR_LYMPHOID_ORGAN_DEVELOPMENT	9.61498e-06	RASGRP4,PTPRC,MMP9,CD3D,LCK,ZAP70	0.000360562
111	82	134	4	RESPONSE_TO_OTHER_ORGANISM	0.00204746	LILRB1,FGR,PTPRC,CCL5	0.0324837
111	21	134	5	POSITIVE_REGULATION_OF_T_CELL_ACTIVATION	2.05585e-07	PTPRC,SIRPG,LCK,CD3E,ZAP70	1.30467e-05
111	59	134	4	REGULATION_OF_RESPONSE_TO_STIMULUS	0.00059796	SLA2,LAT2,PTPRC,FOXP3	0.0107243
111	207	134	6	HOMEOSTATIC_PROCESS	0.00240853	CXCL13,PTPRC,CXCR3,LCK,CCL5,ATP2C1	0.0362624
111	147	134	6	CELLULAR_HOMEOSTASIS	0.000411551	CXCL13,PTPRC,CXCR3,LCK,CCL5,ATP2C1	0.00828121
111	24	134	5	POSITIVE_REGULATION_OF_LYMPHOCYTE_ACTIVATION	4.22717e-07	PTPRC,SIRPG,LCK,CD3E,ZAP70	2.32494e-05
111	25	134	4	ADAPTIVE_IMMUNE_RESPONSE	1.97303e-05	SLA2,PTPRC,FOXP3,CD74	0.000651101
111	44	134	11	T_CELL_ACTIVATION	3.77476e-15	SLA2,PTPRC,CD3D,SIT1,FOXP3,SIRPG,CD2,LCK,CD3E,ZAP70,CLEC7A	9.84629e-13
111	155	134	6	CHEMICAL_HOMEOSTASIS	0.000545064	CXCL13,PTPRC,CXCR3,LCK,CCL5,ATP2C1	0.0100791
111	129	134	6	ION_HOMEOSTASIS	0.000203784	CXCL13,PTPRC,CXCR3,LCK,CCL5,ATP2C1	0.00461016
111	35	134	7	REGULATION_OF_LYMPHOCYTE_ACTIVATION	2.48771e-09	SLA2,PTPRC,SIT1,SIRPG,LCK,CD3E,ZAP70	2.2804e-07
111	61	134	12	LYMPHOCYTE_ACTIVATION	4.77396e-15	SLA2,LAT2,PTPRC,CD3D,SIT1,FOXP3,SIRPG,CD2,LCK,CD3E,ZAP70,CLEC7A	9.84629e-13
111	109	134	6	CATION_HOMEOSTASIS	8.06817e-05	CXCL13,PTPRC,CXCR3,LCK,CCL5,ATP2C1	0.00214717
111	189	134	7	RESPONSE_TO_WOUNDING	0.000245978	PLA2G2D,CXCL9,CYBB,LYZ,APOL3,AOAH,CCL5	0.00534032
111	150	134	9	REGULATION_OF_MULTICELLULAR_ORGANISMAL_PROCESS	6.25621e-07	SLA2,LAT2,PTPRC,SIT1,FOXP3,SIRPG,LCK,CD3E,ZAP70	3.22586e-05
111	67	134	9	REGULATION_OF_IMMUNE_SYSTEM_PROCESS	5.08615e-10	SLA2,LAT2,PTPRC,SIT1,FOXP3,SIRPG,LCK,CD3E,ZAP70	5.24509e-08
111	57	134	6	CELLULAR_DEFENSE_RESPONSE	1.90747e-06	CXCL9,LILRB2,GNLY,ITK,CCL5,FAIM3	8.74257e-05
111	33	134	4	REGULATION_OF_IMMUNE_RESPONSE	6.12926e-05	SLA2,LAT2,PTPRC,FOXP3	0.00174367
113	267	31	5	DEFENSE_RESPONSE	4.61574e-05	CXCL11,MX1,RSAD2,CXCL10,HLA-G	0.0190399
113	151	31	4	BEHAVIOR	7.57943e-05	CXCL11,CCL7,CXCL10,CCL8	0.0208434
113	94	31	4	LOCOMOTORY_BEHAVIOR	1.17926e-05	CXCL11,CCL7,CXCL10,CCL8	0.0097289
120	93	66	4	MUSCLE_DEVELOPMENT	0.00022938	MYH11,FOXL2,LAMA2,IGF1	0.0473096
125	93	94	7	MUSCLE_DEVELOPMENT	2.31184e-07	COL5A3,CHRNA1,ADAM12,TCF12,ITGA11,COL6A3,AEBP1	3.17878e-05
125	102	94	9	SKELETAL_DEVELOPMENT	9.65333e-10	POSTN,COL11A1,BMP1,COL1A2,SHOX2,INHBA,COL10A1,FBN1,AEBP1	1.5928e-07
125	94	94	5	LOCOMOTORY_BEHAVIOR	7.19165e-05	CCRL1,SCG2,CXCL14,CCL11,CXCL12	0.00741639
125	189	94	7	PROTEOLYSIS	2.61154e-05	MMP13,MMP11,MMP1,CTSK,BMP1,REN,MMP2	0.00307789

## Sheet: KEGG
Module_Number	# of gene in function	# of gene in module	# of common gene	Description	p-value	related_gene	adjusted_p-value
1	81	44	4	KEGG_ANTIGEN_PROCESSING_AND_PRESENTATION	2.70648e-05	CIITA,HLA-G,HLA-DOA,HLA-A	0.00420439
1	132	44	4	KEGG_NATURAL_KILLER_CELL_MEDIATED_CYTOTOXICITY	0.000181561	TNFSF10,HLA-G,PTPN6,HLA-A	0.00482434
1	46	44	3	KEGG_INTESTINAL_IMMUNE_NETWORK_FOR_IGA_PRODUCTION	0.000130712	PIGR,HLA-DOA,IL15	0.00482434
1	41	44	3	KEGG_TYPE_I_DIABETES_MELLITUS	9.24804e-05	HLA-G,HLA-DOA,HLA-A	0.00430034
1	50	44	3	KEGG_AUTOIMMUNE_THYROID_DISEASE	0.000167766	HLA-G,HLA-DOA,HLA-A	0.00482434
1	35	44	3	KEGG_ALLOGRAFT_REJECTION	5.72928e-05	HLA-G,HLA-DOA,HLA-A	0.00420439
1	37	44	3	KEGG_GRAFT_VERSUS_HOST_DISEASE	6.78128e-05	HLA-G,HLA-DOA,HLA-A	0.00420439
1	68	44	3	KEGG_VIRAL_MYOCARDITIS	0.000417587	HLA-G,HLA-DOA,HLA-A	0.00970889
2	57	112	5	KEGG_RNA_DEGRADATION	1.47488e-05	ENO1,SKIV2L2,ZCCHC7,PARN,CNOT8	0.00274327
2	112	112	5	KEGG_OOCYTE_MEIOSIS	0.000372548	PPP3CA,ANAPC5,YWHAZ,PPP1CB,YWHAE	0.034647
8	131	9	3	KEGG_CELL_ADHESION_MOLECULES_CAMS	2.07353e-05	ITGB8,HLA-G,HLA-DRB5	0.00385677
15	131	21	8	KEGG_CELL_ADHESION_MOLECULES_CAMS	4.19997e-13	HLA-DQB1,HLA-DOA,HLA-DQA1,HLA-DRA,HLA-DPA1,HLA-DQA2,HLA-DMA,HLA-DRB1	7.10177e-12
15	81	21	9	KEGG_ANTIGEN_PROCESSING_AND_PRESENTATION	0	HLA-DQB1,HLA-DOA,CIITA,HLA-DQA1,HLA-DRA,HLA-DPA1,HLA-DQA2,HLA-DMA,HLA-DRB1	0
15	46	21	8	KEGG_INTESTINAL_IMMUNE_NETWORK_FOR_IGA_PRODUCTION	0	HLA-DQB1,HLA-DOA,HLA-DQA1,HLA-DRA,HLA-DPA1,HLA-DQA2,HLA-DMA,HLA-DRB1	0
15	41	21	8	KEGG_TYPE_I_DIABETES_MELLITUS	0	HLA-DQB1,HLA-DOA,HLA-DQA1,HLA-DRA,HLA-DPA1,HLA-DQA2,HLA-DMA,HLA-DRB1	0
15	70	21	9	KEGG_LEISHMANIA_INFECTION	0	HLA-DQB1,HLA-DOA,HLA-DQA1,HLA-DRA,HLA-DPA1,HLA-DQA2,PTPN6,HLA-DMA,HLA-DRB1	0
15	28	21	8	KEGG_ASTHMA	0	HLA-DQB1,HLA-DOA,HLA-DQA1,HLA-DRA,HLA-DPA1,HLA-DQA2,HLA-DMA,HLA-DRB1	0
15	50	21	8	KEGG_AUTOIMMUNE_THYROID_DISEASE	1.11022e-16	HLA-DQB1,HLA-DOA,HLA-DQA1,HLA-DRA,HLA-DPA1,HLA-DQA2,HLA-DMA,HLA-DRB1	2.58127e-15
15	127	21	8	KEGG_SYSTEMIC_LUPUS_ERYTHEMATOSUS	3.26184e-13	HLA-DQB1,HLA-DOA,HLA-DQA1,HLA-DRA,HLA-DPA1,HLA-DQA2,HLA-DMA,HLA-DRB1	6.06701e-12
15	35	21	8	KEGG_ALLOGRAFT_REJECTION	0	HLA-DQB1,HLA-DOA,HLA-DQA1,HLA-DRA,HLA-DPA1,HLA-DQA2,HLA-DMA,HLA-DRB1	0
15	37	21	8	KEGG_GRAFT_VERSUS_HOST_DISEASE	0	HLA-DQB1,HLA-DOA,HLA-DQA1,HLA-DRA,HLA-DPA1,HLA-DQA2,HLA-DMA,HLA-DRB1	0
15	68	21	8	KEGG_VIRAL_MYOCARDITIS	1.88738e-15	HLA-DQB1,HLA-DOA,HLA-DQA1,HLA-DRA,HLA-DPA1,HLA-DQA2,HLA-DMA,HLA-DRB1	3.90058e-14
31	73	29	3	KEGG_CARDIAC_MUSCLE_CONTRACTION	0.000147451	ATP1A2,MYH6,ATP1B2	0.0274259
40	83	34	3	KEGG_HYPERTROPHIC_CARDIOMYOPATHY_HCM	0.000348247	TPM1,IGF1,DMD	0.032387
40	90	34	4	KEGG_DILATED_CARDIOMYOPATHY	1.44789e-05	TPM1,IGF1,DMD,PLN	0.00269308
42	131	49	11	KEGG_CELL_ADHESION_MOLECULES_CAMS	1.11022e-14	ICOS,HLA-A,CTLA4,HLA-DOA,HLA-DQA1,HLA-DQA2,HLA-DRB5,ITGAM,CD8A,ITGAL,HLA-DQB1	2.06501e-12
42	81	49	8	KEGG_ANTIGEN_PROCESSING_AND_PRESENTATION	1.62919e-11	HLA-A,HLA-DOA,HLA-DQA1,HLA-DQA2,HLA-DRB5,CIITA,CD8A,HLA-DQB1	1.51514e-09
42	84	49	5	KEGG_HEMATOPOIETIC_CELL_LINEAGE	1.68233e-06	CD1A,CD1C,HLA-DRB5,ITGAM,CD8A	2.84467e-05
42	132	49	3	KEGG_NATURAL_KILLER_CELL_MEDIATED_CYTOTOXICITY	0.00385681	HLA-A,PTPN6,ITGAL	0.0478245
42	108	49	4	KEGG_T_CELL_RECEPTOR_SIGNALING_PATHWAY	0.000127858	ICOS,CTLA4,PTPN6,CD8A	0.00169868
42	46	49	6	KEGG_INTESTINAL_IMMUNE_NETWORK_FOR_IGA_PRODUCTION	1.17268e-09	ICOS,HLA-DOA,HLA-DQA1,HLA-DQA2,HLA-DRB5,HLA-DQB1	2.42355e-08
42	41	49	6	KEGG_TYPE_I_DIABETES_MELLITUS	5.68011e-10	HLA-A,HLA-DOA,HLA-DQA1,HLA-DQA2,HLA-DRB5,HLA-DQB1	1.32062e-08
42	70	49	7	KEGG_LEISHMANIA_INFECTION	3.01773e-10	PTPN6,HLA-DOA,HLA-DQA1,HLA-DQA2,HLA-DRB5,ITGAM,HLA-DQB1	8.01854e-09
42	28	49	5	KEGG_ASTHMA	5.91935e-09	HLA-DOA,HLA-DQA1,HLA-DQA2,HLA-DRB5,HLA-DQB1	1.101e-07
42	50	49	7	KEGG_AUTOIMMUNE_THYROID_DISEASE	2.60627e-11	HLA-A,CTLA4,HLA-DOA,HLA-DQA1,HLA-DQA2,HLA-DRB5,HLA-DQB1	1.61589e-09
42	127	49	5	KEGG_SYSTEMIC_LUPUS_ERYTHEMATOSUS	1.28299e-05	HLA-DOA,HLA-DQA1,HLA-DQA2,HLA-DRB5,HLA-DQB1	0.000198864
42	35	49	6	KEGG_ALLOGRAFT_REJECTION	2.07271e-10	HLA-A,HLA-DOA,HLA-DQA1,HLA-DQA2,HLA-DRB5,HLA-DQB1	8.01854e-09
42	37	49	6	KEGG_GRAFT_VERSUS_HOST_DISEASE	2.958e-10	HLA-A,HLA-DOA,HLA-DQA1,HLA-DQA2,HLA-DRB5,HLA-DQB1	8.01854e-09
42	35	49	3	KEGG_PRIMARY_IMMUNODEFICIENCY	7.92371e-05	ICOS,CIITA,CD8A	0.0011337
42	68	49	7	KEGG_VIRAL_MYOCARDITIS	2.4492e-10	HLA-A,HLA-DOA,HLA-DQA1,HLA-DQA2,HLA-DRB5,ITGAL,HLA-DQB1	8.01854e-09
43	264	18	4	KEGG_CYTOKINE_CYTOKINE_RECEPTOR_INTERACTION	7.09485e-05	CCL20,TNFRSF6B,CD70,IL1RAP	0.0131964
45	264	17	4	KEGG_CYTOKINE_CYTOKINE_RECEPTOR_INTERACTION	5.57441e-05	CCL18,IL7R,CXCL5,CSF2RB	0.0051842
45	84	17	3	KEGG_HEMATOPOIETIC_CELL_LINEAGE	4.31034e-05	IL7R,CD1A,ITGAM	0.0051842
55	131	56	12	KEGG_CELL_ADHESION_MOLECULES_CAMS	1.22125e-15	HLA-DQB1,HLA-DQA1,PTPRC,HLA-DQA2,HLA-A,HLA-DOA,ITGAL,PDCD1,CD8A,HLA-DPA1,PDCD1LG2,HLA-DPB1	2.27152e-13
55	81	56	9	KEGG_ANTIGEN_PROCESSING_AND_PRESENTATION	9.55347e-13	HLA-DQB1,HLA-DQA1,HLA-DQA2,HLA-A,CIITA,HLA-DOA,CD8A,HLA-DPA1,HLA-DPB1	8.88473e-11
55	84	56	3	KEGG_HEMATOPOIETIC_CELL_LINEAGE	0.00156627	CD1C,CD8A,CD3D	0.020809
55	108	56	6	KEGG_T_CELL_RECEPTOR_SIGNALING_PATHWAY	4.82955e-07	PTPN6,PTPRC,PDCD1,CD8A,ITK,CD3D	7.4858e-06
55	95	56	3	KEGG_FC_GAMMA_R_MEDIATED_PHAGOCYTOSIS	0.00222764	PTPRC,FCGR2C,DOCK2	0.0276227
55	115	56	3	KEGG_LEUKOCYTE_TRANSENDOTHELIAL_MIGRATION	0.00382399	ITGAL,CYBB,ITK	0.0444539
55	46	56	6	KEGG_INTESTINAL_IMMUNE_NETWORK_FOR_IGA_PRODUCTION	2.69112e-09	HLA-DQB1,HLA-DQA1,HLA-DQA2,HLA-DOA,HLA-DPA1,HLA-DPB1	5.00548e-08
55	41	56	7	KEGG_TYPE_I_DIABETES_MELLITUS	1.59326e-11	HLA-DQB1,HLA-DQA1,HLA-DQA2,HLA-A,HLA-DOA,HLA-DPA1,HLA-DPB1	4.23352e-10
55	70	56	8	KEGG_LEISHMANIA_INFECTION	1.50727e-11	HLA-DQB1,PTPN6,HLA-DQA1,HLA-DQA2,HLA-DOA,FCGR2C,HLA-DPA1,HLA-DPB1	4.23352e-10
55	28	56	6	KEGG_ASTHMA	1.12388e-10	HLA-DQB1,HLA-DQA1,HLA-DQA2,HLA-DOA,HLA-DPA1,HLA-DPB1	2.32269e-09
55	50	56	7	KEGG_AUTOIMMUNE_THYROID_DISEASE	6.94664e-11	HLA-DQB1,HLA-DQA1,HLA-DQA2,HLA-A,HLA-DOA,HLA-DPA1,HLA-DPB1	1.61509e-09
55	127	56	7	KEGG_SYSTEMIC_LUPUS_ERYTHEMATOSUS	5.28954e-08	HLA-DQB1,HLA-DQA1,HLA-DQA2,HLA-DOA,FCGR2C,HLA-DPA1,HLA-DPB1	8.94414e-07
55	35	56	7	KEGG_ALLOGRAFT_REJECTION	4.8257e-12	HLA-DQB1,HLA-DQA1,HLA-DQA2,HLA-A,HLA-DOA,HLA-DPA1,HLA-DPB1	2.99193e-10
55	37	56	7	KEGG_GRAFT_VERSUS_HOST_DISEASE	7.35756e-12	HLA-DQB1,HLA-DQA1,HLA-DQA2,HLA-A,HLA-DOA,HLA-DPA1,HLA-DPB1	3.42126e-10
55	35	56	4	KEGG_PRIMARY_IMMUNODEFICIENCY	2.44013e-06	PTPRC,CIITA,CD8A,CD3D	3.49126e-05
55	68	56	8	KEGG_VIRAL_MYOCARDITIS	1.18516e-11	HLA-DQB1,HLA-DQA1,HLA-DQA2,HLA-A,HLA-DOA,ITGAL,HLA-DPA1,HLA-DPB1	4.23352e-10
58	198	87	12	KEGG_FOCAL_ADHESION	4.36566e-11	COL11A1,THBS2,IGF1,FN1,COL3A1,COL5A1,COL5A2,COL1A1,COMP,ITGA11,COL6A3,COL1A2	4.06007e-09
58	83	87	11	KEGG_ECM_RECEPTOR_INTERACTION	5.18474e-14	COL11A1,THBS2,FN1,COL3A1,COL5A1,COL5A2,COL1A1,COMP,ITGA11,COL6A3,COL1A2	9.64362e-12
60	264	10	3	KEGG_CYTOKINE_CYTOKINE_RECEPTOR_INTERACTION	0.000235939	CCL20,CD70,TNFRSF6B	0.0438847
74	198	11	4	KEGG_FOCAL_ADHESION	2.62645e-06	COL6A6,COL11A1,COL1A2,IBSP	0.00024426
74	83	11	4	KEGG_ECM_RECEPTOR_INTERACTION	8.01854e-08	COL6A6,COL11A1,COL1A2,IBSP	1.49145e-05
91	131	71	5	KEGG_CELL_ADHESION_MOLECULES_CAMS	9.10136e-05	ICOS,PTPRC,ITGAL,CTLA4,ITGAM	0.00471195
91	155	71	5	KEGG_JAK_STAT_SIGNALING_PATHWAY	0.000200372	PTPN6,IL21R,IL7R,IL10RA,CSF2RB	0.00742692
91	84	71	5	KEGG_HEMATOPOIETIC_CELL_LINEAGE	1.07051e-05	CD1A,IL7R,FCGR1A,CD1C,ITGAM	0.00181432
91	108	71	4	KEGG_T_CELL_RECEPTOR_SIGNALING_PATHWAY	0.000536579	PTPN6,ICOS,PTPRC,CTLA4	0.0142577
91	95	71	5	KEGG_FC_GAMMA_R_MEDIATED_PHAGOCYTOSIS	1.95088e-05	FCGR2C,PTPRC,FCGR1A,FCGR2B,DOCK2	0.00181432
91	70	71	4	KEGG_LEISHMANIA_INFECTION	0.000101332	FCGR2C,PTPN6,FCGR1A,ITGAM	0.00471195
91	35	71	3	KEGG_PRIMARY_IMMUNODEFICIENCY	0.000239578	ICOS,PTPRC,IL7R	0.00742692
93	150	14	3	KEGG_WNT_SIGNALING_PATHWAY	0.000131156	DKK4,WIF1,DKK1	0.0243951
97	264	12	3	KEGG_CYTOKINE_CYTOKINE_RECEPTOR_INTERACTION	0.000424382	CXCL9,CCR2,CXCL13	0.0394676
97	188	12	3	KEGG_CHEMOKINE_SIGNALING_PATHWAY	0.000156424	CXCL9,CCR2,CXCL13	0.0290949
101	198	211	18	KEGG_FOCAL_ADHESION	2.39586e-12	COL11A1,COL6A6,FN1,THBS2,COL5A2,ITGA11,COL6A3,COL3A1,COL5A1,COL1A1,IGF1,COMP,COL1A2,COL5A3,THBS1,ITGB1,PDGFRA,COL6A2	2.22815e-10
101	83	211	16	KEGG_ECM_RECEPTOR_INTERACTION	2.22045e-16	COL11A1,COL6A6,FN1,THBS2,COL5A2,ITGA11,COL6A3,COL3A1,COL5A1,COL1A1,COMP,COL1A2,COL5A3,THBS1,ITGB1,COL6A2	4.13003e-14
102	264	41	7	KEGG_CYTOKINE_CYTOKINE_RECEPTOR_INTERACTION	8.30789e-07	CCR2,CD27,CCL19,CXCL9,CXCL13,IL21R,CXCR3	0.000154527
102	188	41	5	KEGG_CHEMOKINE_SIGNALING_PATHWAY	3.50061e-05	CCR2,CCL19,CXCL9,CXCL13,CXCR3	0.00286914
102	35	41	3	KEGG_PRIMARY_IMMUNODEFICIENCY	4.62764e-05	CD79A,ICOS,CD19	0.00286914
105	85	47	4	KEGG_TGF_BETA_SIGNALING_PATHWAY	4.26046e-05	INHBA,THBS2,COMP,DCN	0.00264148
105	198	47	6	KEGG_FOCAL_ADHESION	5.76197e-06	COL11A1,FN1,THBS2,COMP,ITGA11,COL6A3	0.000535863
105	83	47	6	KEGG_ECM_RECEPTOR_INTERACTION	3.41689e-08	COL11A1,FN1,THBS2,COMP,ITGA11,COL6A3	6.35542e-06
105	83	47	3	KEGG_HYPERTROPHIC_CARDIOMYOPATHY_HCM	0.000908624	TPM1,ITGA11,DMD	0.042251
105	90	47	3	KEGG_DILATED_CARDIOMYOPATHY	0.00114884	TPM1,ITGA11,DMD	0.0427369
107	264	17	4	KEGG_CYTOKINE_CYTOKINE_RECEPTOR_INTERACTION	5.57441e-05	CCL20,CD70,TNFRSF6B,CXCL5	0.0103684
111	264	134	10	KEGG_CYTOKINE_CYTOKINE_RECEPTOR_INTERACTION	9.38841e-06	CXCL9,IL21R,CXCL13,XCL2,LTB,CXCR3,CXCR6,CCL5,IL10RA,IL2RG	0.00010914
111	188	134	9	KEGG_CHEMOKINE_SIGNALING_PATHWAY	4.07604e-06	CXCL9,CXCL13,FGR,XCL2,DOCK2,ITK,CXCR3,CXCR6,CCL5	5.05428e-05
111	131	134	21	KEGG_CELL_ADHESION_MOLECULES_CAMS	0	HLA-A,HLA-DQA2,ICOS,HLA-DOA,HLA-DQA1,HLA-DQB1,CTLA4,PTPRC,HLA-DRA,ITGAM,CD8A,HLA-DPB1,ITGAL,HLA-DPA1,PDCD1LG2,PDCD1,CD2,HLA-DRB5,HLA-DMA,HLA-DRB1,HLA-DMB	0
111	81	134	15	KEGG_ANTIGEN_PROCESSING_AND_PRESENTATION	0	HLA-A,HLA-DQA2,HLA-DOA,HLA-DQA1,HLA-DQB1,HLA-DRA,CD8A,HLA-DPB1,CIITA,HLA-DPA1,HLA-DRB5,HLA-DMA,HLA-DRB1,CD74,HLA-DMB	0
111	84	134	13	KEGG_HEMATOPOIETIC_CELL_LINEAGE	9.10383e-15	CD1A,CD1C,FCGR1A,HLA-DRA,ITGAM,CD8A,CD3D,CD2,CD3E,HLA-DRB5,CD37,CD3G,HLA-DRB1	1.41109e-13
111	132	134	7	KEGG_NATURAL_KILLER_CELL_MEDIATED_CYTOTOXICITY	2.57981e-05	HLA-A,PTPN6,FCGR3A,ITGAL,KLRK1,LCK,ZAP70	0.000282261
111	108	134	12	KEGG_T_CELL_RECEPTOR_SIGNALING_PATHWAY	5.93259e-12	ICOS,PTPN6,CTLA4,PTPRC,CD8A,CD3D,PDCD1,ITK,LCK,CD3E,ZAP70,CD3G	7.88187e-11
111	95	134	6	KEGG_FC_GAMMA_R_MEDIATED_PHAGOCYTOSIS	3.73052e-05	FCGR2C,FCGR1A,PTPRC,FCGR3A,FCGR2B,DOCK2	0.000385487
111	115	134	5	KEGG_LEUKOCYTE_TRANSENDOTHELIAL_MIGRATION	0.000949901	CYBB,ITGAM,MMP9,ITGAL,ITK	0.00929903
111	46	134	12	KEGG_INTESTINAL_IMMUNE_NETWORK_FOR_IGA_PRODUCTION	1.11022e-16	HLA-DQA2,ICOS,HLA-DOA,HLA-DQA1,HLA-DQB1,HLA-DRA,HLA-DPB1,HLA-DPA1,HLA-DRB5,HLA-DMA,HLA-DRB1,HLA-DMB	2.29446e-15
111	41	134	12	KEGG_TYPE_I_DIABETES_MELLITUS	0	HLA-A,HLA-DQA2,HLA-DOA,HLA-DQA1,HLA-DQB1,HLA-DRA,HLA-DPB1,HLA-DPA1,HLA-DRB5,HLA-DMA,HLA-DRB1,HLA-DMB	0
111	70	134	16	KEGG_LEISHMANIA_INFECTION	0	HLA-DQA2,FCGR2C,HLA-DOA,HLA-DQA1,HLA-DQB1,PTPN6,FCGR1A,HLA-DRA,ITGAM,HLA-DPB1,FCGR3A,HLA-DPA1,HLA-DRB5,HLA-DMA,HLA-DRB1,HLA-DMB	0
111	28	134	11	KEGG_ASTHMA	0	HLA-DQA2,HLA-DOA,HLA-DQA1,HLA-DQB1,HLA-DRA,HLA-DPB1,HLA-DPA1,HLA-DRB5,HLA-DMA,HLA-DRB1,HLA-DMB	0
111	50	134	13	KEGG_AUTOIMMUNE_THYROID_DISEASE	0	HLA-A,HLA-DQA2,HLA-DOA,HLA-DQA1,HLA-DQB1,CTLA4,HLA-DRA,HLA-DPB1,HLA-DPA1,HLA-DRB5,HLA-DMA,HLA-DRB1,HLA-DMB	0
111	127	134	15	KEGG_SYSTEMIC_LUPUS_ERYTHEMATOSUS	4.66294e-15	HLA-DQA2,FCGR2C,HLA-DOA,HLA-DQA1,HLA-DQB1,FCGR1A,HLA-DRA,HLA-DPB1,FCGR3A,FCGR2B,HLA-DPA1,HLA-DRB5,HLA-DMA,HLA-DRB1,HLA-DMB	7.8846e-14
111	35	134	12	KEGG_ALLOGRAFT_REJECTION	0	HLA-A,HLA-DQA2,HLA-DOA,HLA-DQA1,HLA-DQB1,HLA-DRA,HLA-DPB1,HLA-DPA1,HLA-DRB5,HLA-DMA,HLA-DRB1,HLA-DMB	0
111	37	134	12	KEGG_GRAFT_VERSUS_HOST_DISEASE	0	HLA-A,HLA-DQA2,HLA-DOA,HLA-DQA1,HLA-DQB1,HLA-DRA,HLA-DPB1,HLA-DPA1,HLA-DRB5,HLA-DMA,HLA-DRB1,HLA-DMB	0
111	35	134	10	KEGG_PRIMARY_IMMUNODEFICIENCY	1.59872e-14	ICOS,PTPRC,CD8A,CIITA,CD3D,LCK,CD3E,ZAP70,BTK,IL2RG	2.2874e-13
111	68	134	13	KEGG_VIRAL_MYOCARDITIS	4.44089e-16	HLA-A,HLA-DQA2,HLA-DOA,HLA-DQA1,HLA-DQB1,HLA-DRA,HLA-DPB1,ITGAL,HLA-DPA1,HLA-DRB5,HLA-DMA,HLA-DRB1,HLA-DMB	8.26006e-15
112	198	44	5	KEGG_FOCAL_ADHESION	6.34542e-05	IGF1,COL5A2,COL5A1,COL3A1,COL1A1	0.00590124
112	83	44	4	KEGG_ECM_RECEPTOR_INTERACTION	2.98004e-05	COL5A2,COL5A1,COL3A1,COL1A1	0.00554288
113	264	31	4	KEGG_CYTOKINE_CYTOKINE_RECEPTOR_INTERACTION	0.000639744	CXCL11,CCL7,CXCL10,CCL8	0.0396641
113	188	31	5	KEGG_CHEMOKINE_SIGNALING_PATHWAY	8.54799e-06	CXCL11,CCL7,STAT1,CXCL10,CCL8	0.00158993
113	102	31	3	KEGG_TOLL_LIKE_RECEPTOR_SIGNALING_PATHWAY	0.000483663	CXCL11,STAT1,CXCL10	0.0396641
120	198	66	5	KEGG_FOCAL_ADHESION	0.000439927	LAMA2,TNXB,PDGFRA,MYLK,IGF1	0.0409132
120	90	66	4	KEGG_DILATED_CARDIOMYOPATHY	0.000202195	TPM1,PLN,LAMA2,IGF1	0.0376082
125	198	94	13	KEGG_FOCAL_ADHESION	6.38667e-12	COL6A6,COL11A1,COL5A3,COL5A2,COL1A2,COL3A1,COL1A1,ITGA11,IBSP,FN1,THBS2,COL5A1,COL6A3	5.9396e-10
125	83	94	13	KEGG_ECM_RECEPTOR_INTERACTION	0	COL6A6,COL11A1,COL5A3,COL5A2,COL1A2,COL3A1,COL1A1,ITGA11,IBSP,FN1,THBS2,COL5A1,COL6A3	0

## Sheet: BIOCarta
Module_Number	# of gene in function	# of gene in module	# of common gene	Description	p-value	related_gene	adjusted_p-value
55	13	56	3	BIOCARTA_CTL_PATHWAY	5.39175e-06	HLA-A,ITGAL,CD3D	0.000390003
55	12	56	4	BIOCARTA_TCYTOTOXIC_PATHWAY	2.41693e-08	PTPRC,ITGAL,CD8A,CD3D	5.24475e-06
55	12	56	3	BIOCARTA_THELPER_PATHWAY	4.15554e-06	PTPRC,ITGAL,CD3D	0.000390003
91	11	71	3	BIOCARTA_BLYMPHOCYTE_PATHWAY	6.41038e-06	PTPRC,FCGR2B,ITGAL	0.00139105
101	17	211	4	BIOCARTA_LAIR_PATHWAY	2.32341e-05	SELP,ITGB1,IL6,VCAM1	0.0050418
111	22	134	8	BIOCARTA_CSK_PATHWAY	7.89258e-13	PTPRC,HLA-DRA,CD3D,LCK,CD3E,ZAP70,CD3G,HLA-DRB1	4.28172e-11
111	11	134	5	BIOCARTA_BLYMPHOCYTE_PATHWAY	4.91891e-09	PTPRC,HLA-DRA,FCGR2B,ITGAL,HLA-DRB1	1.77901e-07
111	13	134	5	BIOCARTA_CTL_PATHWAY	1.35596e-08	HLA-A,CD3D,ITGAL,CD3E,CD3G	4.20348e-07
111	9	134	3	BIOCARTA_TCAPOPTOSIS_PATHWAY	2.21896e-05	CD3D,CD3E,CD3G	0.000370396
111	15	134	5	BIOCARTA_IL17_PATHWAY	3.13089e-08	CD8A,CD3D,CD2,CD3E,CD3G	8.49254e-07
111	21	134	4	BIOCARTA_IL12_PATHWAY	9.52584e-06	CD3D,CXCR3,CD3E,CD3G	0.0001759
111	11	134	8	BIOCARTA_TCRA_PATHWAY	4.44089e-16	PTPRC,HLA-DRA,CD3D,LCK,CD3E,ZAP70,CD3G,HLA-DRB1	9.63674e-14
111	17	134	5	BIOCARTA_NO2IL12_PATHWAY	6.38421e-08	CD3D,CD2,CXCR3,CD3E,CD3G	1.5393e-06
111	19	134	3	BIOCARTA_TOB1_PATHWAY	0.000244018	CD3D,CD3E,CD3G	0.00378227
111	19	134	4	BIOCARTA_STATHMIN_PATHWAY	6.23193e-06	CD3D,CD2,CD3E,CD3G	0.000135233
111	44	134	5	BIOCARTA_TCR_PATHWAY	9.72721e-06	CD3D,LCK,CD3E,ZAP70,CD3G	0.0001759
111	12	134	7	BIOCARTA_TCYTOTOXIC_PATHWAY	3.31957e-13	PTPRC,CD8A,CD3D,ITGAL,CD2,CD3E,CD3G	2.40115e-11
111	12	134	6	BIOCARTA_THELPER_PATHWAY	6.17874e-11	PTPRC,CD3D,ITGAL,CD2,CD3E,CD3G	2.68157e-09
111	19	134	9	BIOCARTA_CTLA4_PATHWAY	1.44329e-15	ICOS,CTLA4,HLA-DRA,CD3D,ITK,LCK,CD3E,CD3G,HLA-DRB1	1.56597e-13
