# Supplementary material for: FGMD: A novel approach for functional gene module detection in cancer
Source: PLoS One. 2017 Dec 15;12(12):e0188900. doi: 10.1371/journal.pone.0188900 (PMC5731741; doi:10.1371/journal.pone.0188900)
Supplement: S47 Table — (XLSX) [file pone.0188900.s047.xlsx]

## Sheet: GO
Module_Number	# of gene in function	# of gene in module	# of common gene	Description	p-value	related_gene	adjusted_p-value
5	50	93	6	RESPONSE_TO_VIRUS	9.92945e-08	CCL8,IFI44,IRF7,ISG20,RSAD2,TRIM22	4.0959e-05
5	163	93	7	MULTI_ORGANISM_PROCESS	9.3363e-06	CCL8,IFI44,IRF7,ISG20,RSAD2,TLR3,TRIM22	0.00192561
5	31	93	3	JAK_STAT_CASCADE	0.000368912	NMI,STAT1,STAT2	0.0434789
5	119	93	7	RESPONSE_TO_BIOTIC_STIMULUS	1.15437e-06	CCL8,IFI44,IRF7,ISG20,RSAD2,TLR3,TRIM22	0.000317451
5	82	93	7	RESPONSE_TO_OTHER_ORGANISM	8.97292e-08	CCL8,IFI44,IRF7,ISG20,RSAD2,TLR3,TRIM22	4.0959e-05
19	46	261	6	RESPONSE_TO_OXIDATIVE_STRESS	2.437e-05	ATOX1,NDUFA12,NDUFB4,PRDX5,RNF7,SOD1	0.0201053
19	20	261	4	OXYGEN_AND_REACTIVE_OXYGEN_SPECIES_METABOLIC_PROCESS	0.000105334	NDUFA13,NDUFS3,NDUFS4,SOD1	0.0434501
23	274	183	11	INTRACELLULAR_TRANSPORT	3.67354e-05	DOPEY1,IPO5,KIF1B,KPNB1,MON2,NF1,NUP98,PEX1,RANBP2,SMG7,SYNRG	0.0151533
23	86	183	6	NUCLEAR_TRANSPORT	0.000120308	IPO5,KPNB1,NF1,NUP98,RANBP2,SMG7	0.0198615
23	60	183	5	PROTEIN_IMPORT	0.000195599	IPO5,KPNB1,NF1,PEX1,RANBP2	0.0230528
23	19	183	3	STEROID_HORMONE_RECEPTOR_SIGNALING_PATHWAY	0.000607645	ARID1A,MED1,THRAP3	0.0455733
23	20	183	3	INTRACELLULAR_RECEPTOR_MEDIATED_SIGNALING_PATHWAY	0.000710205	ARID1A,MED1,THRAP3	0.0488266
23	12	183	3	ANDROGEN_RECEPTOR_SIGNALING_PATHWAY	0.000144447	ARID1A,MED1,THRAP3	0.0198615
23	85	183	6	NUCLEOCYTOPLASMIC_TRANSPORT	0.00011274	IPO5,KPNB1,NF1,NUP98,RANBP2,SMG7	0.0198615
37	111	87	5	M_PHASE	0.000109564	ANAPC5,CHFR,CIT,KNTC1,MPHOSPH9	0.0225976
37	189	87	6	CELL_CYCLE_PROCESS	0.000152961	ANAPC5,CHFR,CIT,KNTC1,MPHOSPH9,POLE	0.0252385
37	153	87	6	MITOTIC_CELL_CYCLE	4.7682e-05	ANAPC5,CHFR,CIT,KNTC1,MPHOSPH9,POLE	0.0196688
37	167	87	6	CELL_CYCLE_PHASE	7.7564e-05	ANAPC5,CHFR,CIT,KNTC1,MPHOSPH9,POLE	0.0213301
37	85	87	5	M_PHASE_OF_MITOTIC_CELL_CYCLE	3.05666e-05	ANAPC5,CHFR,CIT,KNTC1,MPHOSPH9	0.0196688
38	50	118	3	RESPONSE_TO_VIRUS	0.00297963	CCL19,CCL5,PTPRC	0.0372453
38	31	118	3	NEGATIVE_REGULATION_OF_MULTICELLULAR_ORGANISMAL_PROCESS	0.000739705	FOXP3,PTPRC,SLA2	0.0122051
38	163	118	5	MULTI_ORGANISM_PROCESS	0.00252383	CCL19,CCL5,PRF1,PTPRC,SPN	0.0320332
38	149	118	7	POSITIVE_REGULATION_OF_CELL_PROLIFERATION	2.47721e-05	CD3E,FLT3LG,IL12RB1,IL15,PTK2B,PTPRC,SIRPG	0.000552351
38	76	118	13	CELL_ACTIVATION	4.44089e-16	CD2,CD3D,CD3E,CD7,FOXP3,LAT,LCK,NLRC3,PTPRC,SIRPG,SIT1,SLA2,ZAP70	6.10623e-14
38	51	118	6	POSITIVE_REGULATION_OF_IMMUNE_SYSTEM_PROCESS	4.62441e-07	CD3E,LCK,PTPRC,SIRPG,SLA2,ZAP70	1.52606e-05
38	26	118	4	LYMPHOCYTE_DIFFERENTIATION	1.40564e-05	CD3D,LCK,PTPRC,ZAP70	0.000322125
38	73	118	4	HEMOPOIESIS	0.000831302	CD3D,LCK,PTPRC,ZAP70	0.0131889
38	79	118	4	IMMUNE_SYSTEM_DEVELOPMENT	0.00111763	CD3D,LCK,PTPRC,ZAP70	0.0161762
38	14	118	3	NEGATIVE_REGULATION_OF_IMMUNE_SYSTEM_PROCESS	6.43237e-05	FOXP3,PTPRC,SLA2	0.00126256
38	267	118	13	DEFENSE_RESPONSE	4.69594e-09	CCL5,CCR5,CCR7,CXCL9,FAIM3,GNLY,ITK,LYZ,PLA2G2D,PRF1,PTPRCAP,PTPRC,SPN	2.58277e-07
38	151	118	8	BEHAVIOR	2.6258e-06	CCL19,CCL5,CCR5,CCR7,CXCL13,CXCL9,CXCR3,SPN	7.22095e-05
38	94	118	8	LOCOMOTORY_BEHAVIOR	6.90842e-08	CCL19,CCL5,CCR5,CCR7,CXCL13,CXCL9,CXCR3,SPN	3.16636e-06
38	35	118	3	REGULATION_OF_CELL_ADHESION	0.0010592	CYTIP,SIRPG,SPN	0.0158635
38	15	118	4	T_CELL_DIFFERENTIATION	1.34768e-06	CD3D,LCK,PTPRC,ZAP70	3.97084e-05
38	28	118	7	REGULATION_OF_T_CELL_ACTIVATION	1.85403e-10	CD3E,LAT,LCK,PTPRC,SIRPG,SIT1,ZAP70	1.52958e-08
38	66	118	6	POSITIVE_REGULATION_OF_MULTICELLULAR_ORGANISMAL_PROCESS	2.17507e-06	CD3E,LCK,PTPRC,SIRPG,SLA2,ZAP70	6.18771e-05
38	38	118	4	LEUKOCYTE_DIFFERENTIATION	6.58059e-05	CD3D,LCK,PTPRC,ZAP70	0.00126256
38	37	118	3	IMMUNE_EFFECTOR_PROCESS	0.00124699	FOXP3,PTPRC,SLA2	0.0174367
38	69	118	13	LEUKOCYTE_ACTIVATION	1.11022e-16	CD2,CD3D,CD3E,CD7,FOXP3,LAT,LCK,NLRC3,PTPRC,SIRPG,SIT1,SLA2,ZAP70	1.83187e-14
38	24	118	4	ADAPTIVE_IMMUNE_RESPONSE_GO_0002460	1.00799e-05	FOXP3,IL18BP,PTPRC,SLA2	0.000251998
38	129	118	6	INFLAMMATORY_RESPONSE	0.000101511	CCL5,CCR5,CCR7,CXCL9,LYZ,PLA2G2D	0.00182058
38	106	118	10	CELLULAR_CATION_HOMEOSTASIS	5.35289e-10	CCL19,CCL5,CCR5,CCR7,CD52,CXCL13,CXCR3,LCK,PTPRC,S1PR4	4.01467e-08
38	218	118	8	POSITIVE_REGULATION_OF_DEVELOPMENTAL_PROCESS	3.82055e-05	CD27,CD2,CD38,CFLAR,LCK,PTPRC,RUNX3,ZAP70	0.000787988
38	232	118	24	IMMUNE_RESPONSE	0	AIM2,CCL19,CCL5,CCR5,CD7,CD96,CST7,CTLA4,CTSW,CXCL13,FOXP3,FYB,GBP2,GZMA,IL15,IL16,IL18BP,IL2RG,LAT,PDCD1,PTPRC,S1PR4,SLA2,ZAP70	0
38	75	118	4	HEMOPOIETIC_OR_LYMPHOID_ORGAN_DEVELOPMENT	0.000920172	CD3D,LCK,PTPRC,ZAP70	0.0140582
38	82	118	4	RESPONSE_TO_OTHER_ORGANISM	0.00128397	CCL19,CCL5,PTPRC,SPN	0.0176545
38	21	118	5	POSITIVE_REGULATION_OF_T_CELL_ACTIVATION	1.08869e-07	CD3E,LCK,PTPRC,SIRPG,ZAP70	4.72719e-06
38	207	118	10	HOMEOSTATIC_PROCESS	3.30409e-07	CCL19,CCL5,CCR5,CCR7,CD52,CXCL13,CXCR3,LCK,PTPRC,S1PR4	1.13578e-05
38	147	118	10	CELLULAR_HOMEOSTASIS	1.31072e-08	CCL19,CCL5,CCR5,CCR7,CD52,CXCL13,CXCR3,LCK,PTPRC,S1PR4	6.75842e-07
38	24	118	5	POSITIVE_REGULATION_OF_LYMPHOCYTE_ACTIVATION	2.24289e-07	CD3E,LCK,PTPRC,SIRPG,ZAP70	8.04514e-06
38	25	118	4	ADAPTIVE_IMMUNE_RESPONSE	1.19468e-05	FOXP3,IL18BP,PTPRC,SLA2	0.000289884
38	44	118	13	T_CELL_ACTIVATION	0	CD2,CD3D,CD3E,CD7,FOXP3,LAT,LCK,NLRC3,PTPRC,SIRPG,SIT1,SLA2,ZAP70	0
38	155	118	10	CHEMICAL_HOMEOSTASIS	2.17847e-08	CCL19,CCL5,CCR5,CCR7,CD52,CXCL13,CXCR3,LCK,PTPRC,S1PR4	1.0572e-06
38	129	118	10	ION_HOMEOSTASIS	3.70071e-09	CCL19,CCL5,CCR5,CCR7,CD52,CXCL13,CXCR3,LCK,PTPRC,S1PR4	2.18078e-07
38	35	118	8	REGULATION_OF_LYMPHOCYTE_ACTIVATION	1.93554e-11	CD3E,LAT,LCK,PTPRC,SIRPG,SIT1,SLA2,ZAP70	1.99603e-09
38	37	118	3	NEGATIVE_REGULATION_OF_SIGNAL_TRANSDUCTION	0.00124699	PTPRC,RHOH,SLA2	0.0174367
38	61	118	13	LYMPHOCYTE_ACTIVATION	0	CD2,CD3D,CD3E,CD7,FOXP3,LAT,LCK,NLRC3,PTPRC,SIRPG,SIT1,SLA2,ZAP70	0
38	109	118	10	CATION_HOMEOSTASIS	7.06218e-10	CCL19,CCL5,CCR5,CCR7,CD52,CXCL13,CXCR3,LCK,PTPRC,S1PR4	4.85525e-08
38	189	118	6	RESPONSE_TO_WOUNDING	0.000789222	CCL5,CCR5,CCR7,CXCL9,LYZ,PLA2G2D	0.0127668
38	150	118	9	REGULATION_OF_MULTICELLULAR_ORGANISMAL_PROCESS	2.117e-07	CD3E,FOXP3,LAT,LCK,PTPRC,SIRPG,SIT1,SLA2,ZAP70	7.93873e-06
38	67	118	9	REGULATION_OF_IMMUNE_SYSTEM_PROCESS	1.62385e-10	CD3E,FOXP3,LAT,LCK,PTPRC,SIRPG,SIT1,SLA2,ZAP70	1.48853e-08
38	57	118	8	CELLULAR_DEFENSE_RESPONSE	1.22346e-09	CCL5,CCR5,CXCL9,FAIM3,GNLY,ITK,PRF1,SPN	7.76428e-08
38	33	118	3	REGULATION_OF_IMMUNE_RESPONSE	0.000890373	FOXP3,PTPRC,SLA2	0.0138596
43	26	92	3	LYMPHOCYTE_DIFFERENTIATION	0.000210092	HDAC4,HDAC5,SART1	0.0123804
43	73	92	4	HEMOPOIESIS	0.000324466	ACIN1,HDAC4,HDAC5,SART1	0.014843
43	79	92	4	IMMUNE_SYSTEM_DEVELOPMENT	0.000438835	ACIN1,HDAC4,HDAC5,SART1	0.0172399
43	38	92	4	LEUKOCYTE_DIFFERENTIATION	2.48e-05	ACIN1,HDAC4,HDAC5,SART1	0.00265944
43	75	92	4	HEMOPOIETIC_OR_LYMPHOID_ORGAN_DEVELOPMENT	0.000359869	ACIN1,HDAC4,HDAC5,SART1	0.0148446
43	29	92	3	REGULATION_OF_GENE_EXPRESSION_EPIGENETIC	0.000292402	ARID1A,DNMT3A,HDAC5	0.0143927
43	120	92	5	CHROMOSOME_ORGANIZATION_AND_BIOGENESIS	0.000205634	ACIN1,ARID1A,HDAC4,HDAC5,HUWE1	0.0123804
43	52	92	4	CHROMATIN_MODIFICATION	8.67034e-05	ARID1A,HDAC4,HDAC5,HUWE1	0.00794781
43	74	92	4	ESTABLISHMENT_AND_OR_MAINTENANCE_OF_CHROMATIN_ARCHITECTURE	0.00034184	ARID1A,HDAC4,HDAC5,HUWE1	0.014843
52	129	51	4	INFLAMMATORY_RESPONSE	0.000295753	CCL20,S100A8,S100A9,TNFAIP6	0.0487992
52	189	51	5	RESPONSE_TO_WOUNDING	0.000104474	CCL20,F12,S100A8,S100A9,TNFAIP6	0.0332794
56	232	30	5	IMMUNE_RESPONSE	1.99684e-05	CCR2,CD79A,LAX1,LTF,POU2AF1	0.016474
56	185	30	4	ION_TRANSPORT	0.000145597	ATP2A3,KCNA3,KCNN3,P2RX1	0.0400393
57	102	55	6	SKELETAL_DEVELOPMENT	3.08501e-07	AEBP1,COL11A1,COL12A1,COL1A2,POSTN,SPARC	0.000127257
73	136	62	5	MACROMOLECULE_CATABOLIC_PROCESS	5.66177e-05	DFFA,DFFB,MTOR,PGD,UBE4B	0.0467096
82	179	21	4	CARBOHYDRATE_METABOLIC_PROCESS	2.97772e-05	ALG1,INSR,NAGPA,PMM2	0.0245662
85	58	116	4	PROTEIN_RNA_COMPLEX_ASSEMBLY	0.000324395	EIF3E,EIF3F,RPS14,RPS3A	0.0334532
85	179	116	39	TRANSLATION	0	EEF1A1,EIF3E,EIF3F,NACA,RPL11,RPL13,RPL14,RPL15,RPL18A,RPL18,RPL22,RPL24,RPL26,RPL27A,RPL28,RPL29,RPL30,RPL31,RPL34,RPL35,RPL37,RPL38,RPL39,RPL3,RPL41,RPL4,RPL5,RPL6,RPL7A,RPS10,RPS11,RPS12,RPS17,RPS19,RPS27,RPS2,RPS3A,RPS3,RPS9	0
90	247	211	23	DNA_METABOLIC_PROCESS	1.11022e-15	BLM,BRCA1,BRCA2,CDC45,CDC6,CDK2,CHEK1,DUT,EXO1,FANCA,FANCC,FANCG,FEN1,HELLS,KPNA2,MCM2,PIF1,POLA1,POLQ,PRIM1,RAD51,RAD54L,TOP2A	1.0177e-13
90	122	211	12	DNA_REPAIR	4.89136e-09	BLM,BRCA1,BRCA2,EXO1,FANCA,FANCC,FANCG,FEN1,POLA1,POLQ,RAD51,RAD54L	1.75451e-07
90	21	211	5	MITOTIC_CELL_CYCLE_CHECKPOINT	1.94588e-06	BUB1B,BUB1,CCNA2,TTK,ZWINT	4.72161e-05
90	202	211	8	NEGATIVE_REGULATION_OF_NUCLEOBASENUCLEOSIDENUCLEOTIDE_AND_NUCLEIC_ACID_METABOLIC_PROCESS	0.00118921	BRCA1,CDC45,CDC6,CENPF,E2F1,HELLS,KHDRBS1,TIMELESS	0.0153297
90	15	211	7	CYTOKINESIS	6.57788e-11	ANLN,BIRC5,BRCA2,INCENP,NUSAP1,PRC1,RACGAP1	3.19221e-09
90	157	211	8	REGULATION_OF_KINASE_ACTIVITY	0.000224898	CCNE2,CDC25A,CDC25C,CDC6,CDKN3,CHEK1,PKMYT1,RBL1	0.00363806
90	155	211	7	REGULATION_OF_PROTEIN_KINASE_ACTIVITY	0.00113011	CCNE2,CDC25A,CDC25C,CDC6,CDKN3,CHEK1,PKMYT1	0.0147991
90	16	211	3	CHROMATIN_ASSEMBLY	0.000542905	CHAF1A,CHAF1B,HELLS	0.00772236
90	267	211	9	MACROMOLECULAR_COMPLEX_ASSEMBLY	0.0018312	ANLN,CHAF1A,CHAF1B,FANCA,FANCC,NUP205,RAD51,TAF5,TMEM48	0.02289
90	13	211	3	G2_M_TRANSITION_OF_MITOTIC_CELL_CYCLE	0.000283654	BIRC5,CDK2,KHDRBS1	0.00450028
90	20	211	3	REGULATION_OF_DNA_REPLICATION	0.00107221	CDC45,CDC6,CDK2	0.0142673
90	197	211	14	RESPONSE_TO_ENDOGENOUS_STIMULUS	1.7293e-08	BLM,BRCA1,BRCA2,CCNA2,CHEK1,EXO1,FANCA,FANCC,FANCG,FEN1,POLA1,POLQ,RAD51,RAD54L	5.94446e-07
90	111	211	29	M_PHASE	0	ANLN,AURKA,BIRC5,BUB1B,BUB1,CCNA2,CDC25C,CDCA5,CENPE,CHEK1,DLGAP5,ESPL1,KIF11,KIF15,KIF22,KIF2C,KPNA2,NCAPH,NDC80,NEK2,NUSAP1,PKMYT1,PLK1,RAD51,RAD54L,TPX2,TTK,UBE2C,ZWINT	0
90	161	211	9	REGULATION_OF_TRANSFERASE_ACTIVITY	4.46976e-05	CCNE2,CDC25A,CDC25C,CDC6,CDKN3,CHEK1,PIF1,PKMYT1,RBL1	0.000801641
90	14	211	3	CENTROSOME_ORGANIZATION_AND_BIOGENESIS	0.000358283	BRCA2,CKAP5,SASS6	0.00537425
90	81	211	9	MICROTUBULE_BASED_PROCESS	1.48321e-07	CKAP5,KIF11,KIF23,KIF2C,KIF4A,KPNA2,NUSAP1,PRC1,TTK	4.37016e-06
90	24	211	4	DNA_INTEGRITY_CHECKPOINT	9.80423e-05	CCNA2,CDC45,CDC6,CHEK1	0.0016851
90	41	211	12	REGULATION_OF_MITOSIS	6.21725e-15	ANLN,BIRC5,BUB1B,BUB1,CCNA2,CDC25C,NEK2,NUSAP1,PKMYT1,TTK,UBE2C,ZWINT	5.12923e-13
90	35	211	7	MICROTUBULE_CYTOSKELETON_ORGANIZATION_AND_BIOGENESIS	5.77374e-08	CKAP5,KIF11,KIF23,KIF2C,NUSAP1,PRC1,TTK	1.83205e-06
90	68	211	13	INTERPHASE	1.8785e-13	BIRC5,CDC25C,CDC6,CDC7,CDCA5,CDK2,CDKN3,CENPF,E2F1,KHDRBS1,KPNA2,POLA1,TIMELESS	1.29147e-11
90	189	211	45	CELL_CYCLE_PROCESS	0	ANLN,AURKA,BIRC5,BRCA2,BUB1B,BUB1,CCNA2,CDC25C,CDC6,CDC7,CDCA5,CDK2,CDKN3,CENPE,CENPF,CHEK1,CKAP5,DLGAP5,E2F1,ESPL1,FBXO5,KHDRBS1,KIF11,KIF15,KIF22,KIF23,KIF2C,KPNA2,NCAPH,NDC80,NEK2,NUSAP1,PKMYT1,PLK1,POLA1,PRC1,RACGAP1,RAD51,RAD54L,SASS6,TIMELESS,TPX2,TTK,UBE2C,ZWINT	0
90	16	211	7	MITOTIC_SISTER_CHROMATID_SEGREGATION	1.15924e-10	CDCA5,CENPE,ESPL1,NCAPH,NDC80,NUSAP1,ZWINT	5.31318e-09
90	45	211	6	REGULATION_OF_DNA_METABOLIC_PROCESS	6.39833e-06	CDC45,CDC6,CDK2,KPNA2,PIF1,RAD51	0.000131966
90	153	211	37	MITOTIC_CELL_CYCLE	0	ANLN,AURKA,BIRC5,BUB1B,BUB1,CCNA2,CDC25C,CDC6,CDC7,CDCA5,CDK2,CDKN3,CENPE,CENPF,DLGAP5,E2F1,ESPL1,FBXO5,KHDRBS1,KIF11,KIF15,KIF22,KIF23,KIF2C,KPNA2,NCAPH,NDC80,NEK2,NUSAP1,PKMYT1,PLK1,POLA1,PRC1,TPX2,TTK,UBE2C,ZWINT	0
90	167	211	38	CELL_CYCLE_PHASE	0	ANLN,AURKA,BIRC5,BUB1B,BUB1,CCNA2,CDC25C,CDC6,CDC7,CDCA5,CDK2,CDKN3,CENPE,CENPF,CHEK1,DLGAP5,E2F1,ESPL1,KHDRBS1,KIF11,KIF15,KIF22,KIF2C,KPNA2,NCAPH,NDC80,NEK2,NUSAP1,PKMYT1,PLK1,POLA1,RAD51,RAD54L,TIMELESS,TPX2,TTK,UBE2C,ZWINT	0
90	14	211	3	S_PHASE	0.000358283	CDC7,POLA1,TIMELESS	0.00537425
90	48	211	11	CELL_CYCLE_CHECKPOINT_GO_0000075	1.68454e-12	BIRC5,BUB1B,BUB1,CCNA2,CCNE2,CDC45,CDC6,CHEK1,FANCG,TTK,ZWINT	9.92676e-11
90	12	211	3	DNA_REPLICATION_INITIATION	0.000219859	CDC45,CDC6,POLA1	0.00362767
90	32	211	11	CHROMOSOME_SEGREGATION	1.11022e-14	BRCA1,CDCA5,CENPE,CENPF,ESPL1,INCENP,NCAPH,NDC80,NUSAP1,TOP2A,ZWINT	8.32667e-13
90	17	211	5	ESTABLISHMENT_OF_ORGANELLE_LOCALIZATION	6.11888e-07	BIRC5,CDCA5,CENPE,CENPF,NUSAP1	1.57753e-05
90	284	211	10	CELLULAR_COMPONENT_ASSEMBLY	0.000743252	ANLN,CHAF1A,CHAF1B,FANCA,FANCC,HELLS,NUP205,RAD51,TAF5,TMEM48	0.0103672
90	17	211	7	CELL_DIVISION	1.95358e-10	ANLN,BIRC5,BRCA2,INCENP,NUSAP1,PRC1,RACGAP1	8.05852e-09
90	15	211	4	MICROTUBULE_ORGANIZING_CENTER_ORGANIZATION_AND_BIOGENESIS	1.35423e-05	BRCA2,CKAP5,KIF11,SASS6	0.000248276
90	13	211	4	G1_PHASE_OF_MITOTIC_CELL_CYCLE	7.20911e-06	CDC25C,CDC6,CDK2,E2F1	0.000145061
90	23	211	5	REGULATION_OF_MITOTIC_CELL_CYCLE	3.16427e-06	BIRC5,CDC25C,CDC6,CDK2,FBXO5	7.05547e-05
90	95	211	9	DNA_REPLICATION	5.90066e-07	CDC45,CDC6,CDK2,DUT,EXO1,MCM2,POLA1,PRIM1,RAD51	1.57034e-05
90	275	211	11	REGULATION_OF_CATALYTIC_ACTIVITY	0.000136389	BIRC5,CCNE2,CDC25A,CDC25C,CDC6,CDKN3,CHEK1,FBXO5,PIF1,PKMYT1,RBL1	0.00229635
90	43	211	7	REGULATION_OF_CYCLIN_DEPENDENT_PROTEIN_KINASE_ACTIVITY	2.58062e-07	CCNE2,CDC25A,CDC25C,CDC6,CDKN3,CHEK1,PKMYT1	7.34141e-06
90	164	211	8	PROTEIN_COMPLEX_ASSEMBLY	0.000302302	ANLN,CHAF1A,CHAF1B,FANCA,FANCC,NUP205,RAD51,TMEM48	0.00470564
90	23	211	4	DOUBLE_STRAND_BREAK_REPAIR	8.23626e-05	BRCA1,FEN1,POLA1,RAD51	0.00144573
90	45	211	7	DNA_RECOMBINATION	3.57144e-07	BLM,BRCA1,CHEK1,EXO1,KPNA2,RAD51,RAD54L	9.82147e-06
90	15	211	4	G1_PHASE	1.35423e-05	CDC25C,CDC6,CDK2,E2F1	0.000248276
90	10	211	4	MITOTIC_SPINDLE_ORGANIZATION_AND_BIOGENESIS	2.16933e-06	KIF11,KIF23,PRC1,TTK	4.97139e-05
90	82	211	24	MITOSIS	0	ANLN,AURKA,BIRC5,BUB1B,BUB1,CCNA2,CDC25C,CDCA5,CENPE,ESPL1,KIF11,KIF15,KIF22,KIF2C,NCAPH,NDC80,NEK2,NUSAP1,PKMYT1,PLK1,TPX2,TTK,UBE2C,ZWINT	0
90	17	211	7	SISTER_CHROMATID_SEGREGATION	1.95358e-10	CDCA5,CENPE,ESPL1,NCAPH,NDC80,NUSAP1,ZWINT	8.05852e-09
90	24	211	5	ORGANELLE_LOCALIZATION	3.96367e-06	BIRC5,CDCA5,CENPE,CENPF,NUSAP1	8.38469e-05
90	207	211	11	CYTOSKELETON_ORGANIZATION_AND_BIOGENESIS	1.02714e-05	ANLN,CKAP5,KIF11,KIF23,KIF2C,KIF4A,KPNA2,NUSAP1,PRC1,RACGAP1,TTK	0.000201759
90	120	211	13	CHROMOSOME_ORGANIZATION_AND_BIOGENESIS	3.284e-10	CDCA5,CENPE,CHAF1A,CHAF1B,ESPL1,EZH2,HELLS,NCAPH,NDC80,NUSAP1,PIF1,TOP2A,ZWINT	1.29014e-08
90	51	211	7	DNA_DEPENDENT_DNA_REPLICATION	8.64828e-07	CDC45,CDC6,CDK2,EXO1,POLA1,PRIM1,RAD51	2.16207e-05
90	62	211	12	INTERPHASE_OF_MITOTIC_CELL_CYCLE	1.39555e-12	BIRC5,CDC25C,CDC6,CDC7,CDCA5,CDK2,CDKN3,CENPF,E2F1,KHDRBS1,KPNA2,POLA1	8.85638e-11
90	34	211	7	DNA_PACKAGING	4.6594e-08	CDCA5,CHAF1A,CHAF1B,HELLS,NCAPH,NUSAP1,TOP2A	1.5376e-06
90	11	211	4	SPINDLE_ORGANIZATION_AND_BIOGENESIS	3.3815e-06	KIF11,KIF23,PRC1,TTK	7.34141e-05
90	159	211	14	RESPONSE_TO_DNA_DAMAGE_STIMULUS	1.07881e-09	BLM,BRCA1,BRCA2,CCNA2,CHEK1,EXO1,FANCA,FANCC,FANCG,FEN1,POLA1,POLQ,RAD51,RAD54L	4.04555e-08
90	182	211	24	REGULATION_OF_CELL_CYCLE	0	ANLN,BIRC5,BUB1B,BUB1,CCNA2,CCNE2,CDC25A,CDC25C,CDC45,CDC6,CDC7,CDK2,CDKN3,CHEK1,FANCG,FBXO5,KHDRBS1,NEK2,NUSAP1,PKMYT1,TIMELESS,TTK,UBE2C,ZWINT	0
90	26	211	3	CHROMATIN_ASSEMBLY_OR_DISASSEMBLY	0.002337	CHAF1A,CHAF1B,HELLS	0.0287765
90	85	211	25	M_PHASE_OF_MITOTIC_CELL_CYCLE	0	ANLN,AURKA,BIRC5,BUB1B,BUB1,CCNA2,CDC25C,CDCA5,CENPE,DLGAP5,ESPL1,KIF11,KIF15,KIF22,KIF2C,NCAPH,NDC80,NEK2,NUSAP1,PKMYT1,PLK1,TPX2,TTK,UBE2C,ZWINT	0
90	10	211	4	CHROMOSOME_CONDENSATION	2.16933e-06	CDCA5,NCAPH,NUSAP1,TOP2A	4.97139e-05
90	27	211	3	G1_S_TRANSITION_OF_MITOTIC_CELL_CYCLE	0.00260937	CDC7,CDCA5,CDKN3	0.0316578
91	150	44	4	NEGATIVE_REGULATION_OF_APOPTOSIS	0.000296039	ANXA1,KRT18,MCL1,SOCS3	0.0278321
91	79	44	3	NEGATIVE_REGULATION_OF_CELL_CYCLE	0.000648188	GADD45A,PPP1R15A,RHOB	0.0421539
91	189	44	4	RESPONSE_TO_WOUNDING	0.000708208	ANXA1,CTGF,CXCL2,FOS	0.0421539
91	197	44	4	NEGATIVE_REGULATION_OF_DEVELOPMENTAL_PROCESS	0.000826709	ANXA1,KRT18,MCL1,SOCS3	0.045469
91	151	44	4	NEGATIVE_REGULATION_OF_PROGRAMMED_CELL_DEATH	0.000303623	ANXA1,KRT18,MCL1,SOCS3	0.0278321
98	267	50	8	DEFENSE_RESPONSE	2.46582e-07	APOBEC3G,APOL3,CXCL10,CXCL11,HCP5,HLA-B,MICB,NOD2	0.00020343
98	232	50	6	IMMUNE_RESPONSE	2.04668e-05	APOBEC3G,CD274,IL15,IL18BP,PSMB10,TAPBP	0.00844255
102	202	47	4	NEGATIVE_REGULATION_OF_NUCLEOBASENUCLEOSIDENUCLEOTIDE_AND_NUCLEIC_ACID_METABOLIC_PROCESS	0.00116534	FOSB,KLF10,KLF4,PER1	0.0291334
102	250	47	6	NEGATIVE_REGULATION_OF_CELLULAR_METABOLIC_PROCESS	2.16988e-05	FOSB,IL6,KLF10,KLF4,PER1,TIMP1	0.000895075
102	149	47	4	POSITIVE_REGULATION_OF_CELL_PROLIFERATION	0.000372847	FOSL1,IL6,LIF,TIMP1	0.0109857
102	287	47	6	REGULATION_OF_TRANSCRIPTION_FROM_RNA_POLYMERASE_II_PROMOTER	4.6981e-05	FOSB,FOSL1,FOSL2,KLF10,KLF9,RUNX1	0.00168519
102	232	47	5	POSITIVE_REGULATION_OF_METABOLIC_PROCESS	0.000183861	CDC42EP2,FOXE1,IL6,NFATC2,RUNX1	0.00561799
102	292	47	5	PROTEIN_KINASE_CASCADE	0.000529058	GADD45B,NR4A3,REL,RGS4,SIK1	0.0140798
102	181	47	4	NEGATIVE_REGULATION_OF_TRANSCRIPTION	0.000775261	FOSB,KLF10,KLF4,PER1	0.0199872
102	225	47	5	POSITIVE_REGULATION_OF_CELLULAR_METABOLIC_PROCESS	0.000159423	CDC42EP2,FOXE1,IL6,NFATC2,RUNX1	0.0050586
102	253	47	6	NEGATIVE_REGULATION_OF_METABOLIC_PROCESS	2.32058e-05	FOSB,IL6,KLF10,KLF4,PER1,TIMP1	0.000911657

## Sheet: KEGG
Module_Number	# of gene in function	# of gene in module	# of common gene	Description	p-value	related_gene	adjusted_p-value
4	54	53	3	KEGG_ARGININE_AND_PROLINE_METABOLISM	0.000367106	ASL,GLUL,SAT1	0.0227606
4	121	53	6	KEGG_LYSOSOME	6.7716e-07	AP1B1,ARSA,ATP6AP1,PLA2G15,SLC11A1,TCIRG1	0.000125952
4	54	53	3	KEGG_VIBRIO_CHOLERAE_INFECTION	0.000367106	ATP6AP1,ATP6V1B2,TCIRG1	0.0227606
4	68	53	3	KEGG_EPITHELIAL_CELL_SIGNALING_IN_HELICOBACTER_PYLORI_INFECTION	0.000723075	ATP6AP1,ATP6V1B2,TCIRG1	0.033623
5	71	93	5	KEGG_RIG_I_LIKE_RECEPTOR_SIGNALING_PATHWAY	1.75928e-05	DDX58,DHX58,IFIH1,IRF7,ISG15	0.00327225
5	55	93	4	KEGG_CYTOSOLIC_DNA_SENSING_PATHWAY	0.000112749	ADAR,DDX58,IRF7,ZBP1	0.0104856
16	131	192	7	KEGG_CELL_ADHESION_MOLECULES_CAMS	0.00023566	CD34,CDH5,CLDN11,CLDN5,ESAM,NCAM1,NLGN4X	0.0438327
17	56	38	4	KEGG_HEDGEHOG_SIGNALING_PATHWAY	3.41915e-06	BMP6,BMP8A,PTCH2,WNT5A	0.000635962
19	116	261	30	KEGG_OXIDATIVE_PHOSPHORYLATION	0	ATP5E,ATP5F1,ATP5G1,ATP5G3,ATP5H,ATP5J2,ATP5O,ATP6V0B,COX17,COX4I1,COX5B,COX6A1,COX7A2,COX7B,NDUFA1,NDUFA2,NDUFA3,NDUFA9,NDUFAB1,NDUFB1,NDUFB2,NDUFB3,NDUFB4,NDUFB5,NDUFC1,NDUFS3,NDUFS4,NDUFS6,SDHB,UQCRQ	0
19	44	261	5	KEGG_PROTEASOME	0.000231422	PSMA5,PSMA6,PSMA7,PSMC3,PSMD13	0.00860891
19	38	261	4	KEGG_SNARE_INTERACTIONS_IN_VESICULAR_TRANSPORT	0.00134118	BNIP1,GOSR2,STX8,VAMP8	0.0356371
19	73	261	6	KEGG_CARDIAC_MUSCLE_CONTRACTION	0.000332712	COX4I1,COX5B,COX6A1,COX7A2,COX7B,UQCRQ	0.0103141
19	157	261	29	KEGG_ALZHEIMERS_DISEASE	0	APP,ATP5E,ATP5F1,ATP5G1,ATP5G3,ATP5H,ATP5O,CALM2,COX4I1,COX5B,COX6A1,COX7A2,COX7B,NDUFA1,NDUFA2,NDUFA3,NDUFA9,NDUFAB1,NDUFB1,NDUFB2,NDUFB3,NDUFB4,NDUFB5,NDUFC1,NDUFS3,NDUFS4,NDUFS6,SDHB,UQCRQ	0
19	112	261	27	KEGG_PARKINSONS_DISEASE	0	ATP5E,ATP5F1,ATP5G1,ATP5G3,ATP5H,ATP5O,COX4I1,COX5B,COX6A1,COX7A2,COX7B,NDUFA1,NDUFA2,NDUFA3,NDUFA9,NDUFAB1,NDUFB1,NDUFB2,NDUFB3,NDUFB4,NDUFB5,NDUFC1,NDUFS3,NDUFS4,NDUFS6,SDHB,UQCRQ	0
19	172	261	29	KEGG_HUNTINGTONS_DISEASE	0	ATP5E,ATP5F1,ATP5G1,ATP5G3,ATP5H,ATP5O,COX4I1,COX5B,COX6A1,COX7A2,COX7B,NDUFA1,NDUFA2,NDUFA3,NDUFA9,NDUFAB1,NDUFB1,NDUFB2,NDUFB3,NDUFB4,NDUFB5,NDUFC1,NDUFS3,NDUFS4,NDUFS6,POLR2L,SDHB,SOD1,UQCRQ	0
34	114	51	4	KEGG_SPLICEOSOME	0.000184234	DHX16,LSM2,PPIL1,SNRPC	0.0305047
36	69	27	4	KEGG_PPAR_SIGNALING_PATHWAY	1.93385e-06	ADIPOQ,CD36,FABP4,SORBS1	0.000359696
36	137	27	3	KEGG_INSULIN_SIGNALING_PATHWAY	0.000756085	ACACB,LIPE,SORBS1	0.0468773
36	67	27	3	KEGG_ADIPOCYTOKINE_SIGNALING_PATHWAY	9.18594e-05	ACACB,ADIPOQ,CD36	0.00854293
38	264	118	16	KEGG_CYTOKINE_CYTOKINE_RECEPTOR_INTERACTION	2.56084e-12	CCL19,CCL5,CCR5,CCR7,CD27,CXCL13,CXCL9,CXCR3,CXCR6,FLT3LG,IL12RB1,IL15,IL21R,IL2RB,IL2RG,XCL2	2.38158e-10
38	188	118	12	KEGG_CHEMOKINE_SIGNALING_PATHWAY	8.95111e-10	CCL19,CCL5,CCR5,CCR7,CXCL13,CXCL9,CXCR3,CXCR6,ITK,PTK2B,RAC2,XCL2	4.16226e-08
38	131	118	10	KEGG_CELL_ADHESION_MOLECULES_CAMS	4.29899e-09	CD2,CD8A,CTLA4,ICOS,ITGAL,ITGB7,PDCD1LG2,PDCD1,PTPRC,SPN	1.23002e-07
38	155	118	5	KEGG_JAK_STAT_SIGNALING_PATHWAY	0.00202817	IL12RB1,IL15,IL21R,IL2RB,IL2RG	0.037724
38	84	118	9	KEGG_HEMATOPOIETIC_CELL_LINEAGE	1.28877e-09	CD2,CD38,CD3D,CD3E,CD3G,CD5,CD7,CD8A,FLT3LG	4.79423e-08
38	132	118	10	KEGG_NATURAL_KILLER_CELL_MEDIATED_CYTOTOXICITY	4.6291e-09	CD247,GZMB,ITGAL,KLRK1,LAT,LCK,PRF1,PTK2B,RAC2,ZAP70	1.23002e-07
38	108	118	13	KEGG_T_CELL_RECEPTOR_SIGNALING_PATHWAY	4.94049e-14	CD247,CD3D,CD3E,CD3G,CD8A,CTLA4,ICOS,ITK,LAT,LCK,PDCD1,PTPRC,ZAP70	9.18932e-12
38	115	118	5	KEGG_LEUKOCYTE_TRANSENDOTHELIAL_MIGRATION	0.000534326	ITGAL,ITK,PTK2B,RAC2,RHOH	0.0124231
38	46	118	3	KEGG_INTESTINAL_IMMUNE_NETWORK_FOR_IGA_PRODUCTION	0.00234645	ICOS,IL15,ITGB7	0.0396763
38	210	118	6	KEGG_REGULATION_OF_ACTIN_CYTOSKELETON	0.00135845	ARHGEF1,FGD3,ITGAE,ITGAL,ITGB7,RAC2	0.0280747
38	50	118	3	KEGG_AUTOIMMUNE_THYROID_DISEASE	0.00297963	CTLA4,GZMB,PRF1	0.0461842
38	35	118	8	KEGG_PRIMARY_IMMUNODEFICIENCY	1.93554e-11	CD3D,CD3E,CD8A,ICOS,IL2RG,LCK,PTPRC,ZAP70	1.20004e-09
41	39	62	3	KEGG_SPHINGOLIPID_METABOLISM	0.000221783	ACER2,ACER3,NEU4	0.0412517
48	54	58	5	KEGG_ARGININE_AND_PROLINE_METABOLISM	4.29164e-07	ACY1,CKMT1B,CKMT2,CPS1,PRODH	7.98245e-05
50	73	68	4	KEGG_CARDIAC_MUSCLE_CONTRACTION	0.000100846	ATP1B3,TPM1,TPM2,TPM4	0.00267961
50	198	68	8	KEGG_FOCAL_ADHESION	2.92597e-07	ACTB,ACTN1,BCAR1,ITGB1,PARVA,PXN,SHC1,VCL	5.4423e-05
50	73	68	5	KEGG_ADHERENS_JUNCTION	4.33025e-06	ACTB,ACTN1,LMO7,SORBS1,VCL	0.000268475
50	115	68	6	KEGG_LEUKOCYTE_TRANSENDOTHELIAL_MIGRATION	2.23388e-06	ACTB,ACTN1,BCAR1,ITGB1,PXN,VCL	0.000207751
50	210	68	6	KEGG_REGULATION_OF_ACTIN_CYTOSKELETON	6.88243e-05	ACTB,ACTN1,BCAR1,ITGB1,PXN,VCL	0.00213355
50	53	68	3	KEGG_PATHOGENIC_ESCHERICHIA_COLI_INFECTION	0.000723075	ACTB,ITGB1,YWHAZ	0.0168115
50	83	68	5	KEGG_HYPERTROPHIC_CARDIOMYOPATHY_HCM	8.15925e-06	ACTB,ITGB1,TPM1,TPM2,TPM4	0.000379405
50	74	68	3	KEGG_ARRHYTHMOGENIC_RIGHT_VENTRICULAR_CARDIOMYOPATHY_ARVC	0.00190413	ACTB,ACTN1,ITGB1	0.0393521
50	90	68	5	KEGG_DILATED_CARDIOMYOPATHY	1.21318e-05	ACTB,ITGB1,TPM1,TPM2,TPM4	0.000451303
52	264	51	6	KEGG_CYTOKINE_CYTOKINE_RECEPTOR_INTERACTION	4.73502e-05	CCL20,CCL2,CD70,LTB,TNFRSF6B,TNFSF9	0.00880714
55	116	36	5	KEGG_OXIDATIVE_PHOSPHORYLATION	1.73031e-06	ATP5D,NDUFA11,NDUFA7,NDUFS7,UQCR11	0.000321837
55	157	36	4	KEGG_ALZHEIMERS_DISEASE	0.000160204	ATP5D,NDUFA7,NDUFS7,UQCR11	0.00993266
55	112	36	4	KEGG_PARKINSONS_DISEASE	4.32021e-05	ATP5D,NDUFA7,NDUFS7,UQCR11	0.0040178
55	172	36	4	KEGG_HUNTINGTONS_DISEASE	0.000227272	ATP5D,NDUFA7,NDUFS7,UQCR11	0.0105681
57	198	55	7	KEGG_FOCAL_ADHESION	9.57012e-07	COL11A1,COL1A2,COL5A2,COL5A3,COL6A1,COL6A2,PDGFRB	8.90022e-05
57	83	55	6	KEGG_ECM_RECEPTOR_INTERACTION	8.99065e-08	COL11A1,COL1A2,COL5A2,COL5A3,COL6A1,COL6A2	1.67226e-05
60	150	77	6	KEGG_WNT_SIGNALING_PATHWAY	2.12783e-05	AXIN2,DKK1,DKK4,NKD1,WIF1,WNT11	0.00395776
70	87	55	10	KEGG_RIBOSOME	2.74225e-14	RPL27,RPL31,RPL32,RPL37A,RPL38,RPLP1,RPS15A,RPS21,RPS26,RPSA	5.10059e-12
85	87	116	64	KEGG_RIBOSOME	0	RPL10A,RPL10,RPL11,RPL12,RPL13A,RPL13,RPL14,RPL15,RPL18A,RPL18,RPL22,RPL24,RPL26,RPL27A,RPL27,RPL28,RPL29,RPL30,RPL31,RPL32,RPL34,RPL35A,RPL35,RPL36AL,RPL36,RPL37A,RPL37,RPL38,RPL39,RPL3,RPL41,RPL4,RPL5,RPL6,RPL7A,RPLP0,RPLP1,RPLP2,RPS10,RPS11,RPS12,RPS13,RPS15A,RPS15,RPS17,RPS18,RPS19,RPS20,RPS21,RPS23,RPS24,RPS25,RPS27A,RPS27,RPS29,RPS2,RPS3A,RPS3,RPS4X,RPS6,RPS7,RPS8,RPS9,RPSA	0
90	98	211	7	KEGG_PYRIMIDINE_METABOLISM	6.8743e-05	DUT,POLA1,POLA2,POLD3,PRIM1,RRM1,RRM2	0.0018266
90	36	211	9	KEGG_DNA_REPLICATION	7.98018e-11	DNA2,FEN1,MCM2,MCM4,MCM6,POLA1,POLA2,POLD3,PRIM1	4.94771e-09
90	26	211	6	KEGG_HOMOLOGOUS_RECOMBINATION	2.12807e-07	BLM,BRCA2,EME1,POLD3,RAD51,RAD54L	7.91644e-06
90	118	211	25	KEGG_CELL_CYCLE	0	BUB1B,BUB1,CCNA2,CCNB1,CCNB2,CCNE2,CDC20,CDC25A,CDC25C,CDC45,CDC6,CDC7,CDK1,CDK2,CHEK1,E2F1,ESPL1,MCM2,MCM4,MCM6,PKMYT1,PLK1,PTTG1,RBL1,TTK	0
90	112	211	15	KEGG_OOCYTE_MEIOSIS	5.96634e-13	AURKA,BUB1,CCNB1,CCNB2,CCNE2,CDC20,CDC25C,CDK1,CDK2,ESPL1,FBXO5,PKMYT1,PLK1,PTTG1,SGOL1	5.54869e-11
90	67	211	8	KEGG_P53_SIGNALING_PATHWAY	4.22503e-07	CCNB1,CCNB2,CCNE2,CDK1,CDK2,CHEK1,GTSE1,RRM2	1.30976e-05
90	85	211	10	KEGG_PROGESTERONE_MEDIATED_OOCYTE_MATURATION	1.69857e-08	BUB1,CCNA2,CCNB1,CCNB2,CDC25A,CDC25C,CDK1,CDK2,PKMYT1,PLK1	7.89833e-07
91	265	44	8	KEGG_MAPK_SIGNALING_PATHWAY	8.21858e-08	DUSP1,DUSP2,DUSP5,FOS,GADD45A,JUN,MAP3K8,NR4A1	1.52866e-05
98	44	50	5	KEGG_PROTEASOME	7.05166e-08	PSMB10,PSMB8,PSMB9,PSME1,PSME2	2.62322e-06
98	264	50	4	KEGG_CYTOKINE_CYTOKINE_RECEPTOR_INTERACTION	0.00386957	CXCL10,CXCL11,IL15RA,IL15	0.0479827
98	188	50	4	KEGG_CHEMOKINE_SIGNALING_PATHWAY	0.00112865	CXCL10,CXCL11,JAK2,STAT1	0.0174941
98	180	50	5	KEGG_ENDOCYTOSIS	7.54125e-05	HLA-A,HLA-B,HLA-C,HLA-E,HLA-F	0.00140267
98	131	50	6	KEGG_CELL_ADHESION_MOLECULES_CAMS	7.59143e-07	CD274,HLA-A,HLA-B,HLA-C,HLA-E,HLA-F	1.76501e-05
98	81	50	11	KEGG_ANTIGEN_PROCESSING_AND_PRESENTATION	0	B2M,HLA-A,HLA-B,HLA-C,HLA-E,HLA-F,PSME1,PSME2,TAP1,TAP2,TAPBP	0
98	102	50	3	KEGG_TOLL_LIKE_RECEPTOR_SIGNALING_PATHWAY	0.0019697	CXCL10,CXCL11,STAT1	0.0281818
98	155	50	4	KEGG_JAK_STAT_SIGNALING_PATHWAY	0.000549309	IL15RA,IL15,JAK2,STAT1	0.00928832
98	132	50	5	KEGG_NATURAL_KILLER_CELL_MEDIATED_CYTOTOXICITY	1.7102e-05	HLA-A,HLA-B,HLA-C,HLA-E,MICB	0.000353441
98	41	50	5	KEGG_TYPE_I_DIABETES_MELLITUS	4.89274e-08	HLA-A,HLA-B,HLA-C,HLA-E,HLA-F	2.27512e-06
98	50	50	5	KEGG_AUTOIMMUNE_THYROID_DISEASE	1.36075e-07	HLA-A,HLA-B,HLA-C,HLA-E,HLA-F	4.21831e-06
98	35	50	5	KEGG_ALLOGRAFT_REJECTION	2.14286e-08	HLA-A,HLA-B,HLA-C,HLA-E,HLA-F	1.77742e-06
98	37	50	5	KEGG_GRAFT_VERSUS_HOST_DISEASE	2.86681e-08	HLA-A,HLA-B,HLA-C,HLA-E,HLA-F	1.77742e-06
98	68	50	5	KEGG_VIRAL_MYOCARDITIS	6.47812e-07	HLA-A,HLA-B,HLA-C,HLA-E,HLA-F	1.72133e-05
99	68	25	3	KEGG_COMPLEMENT_AND_COAGULATION_CASCADES	7.58578e-05	CFD,CR1,F13A1	0.0141096
100	131	20	13	KEGG_CELL_ADHESION_MOLECULES_CAMS	0	CD40,HLA-DMA,HLA-DMB,HLA-DOA,HLA-DOB,HLA-DPA1,HLA-DPB1,HLA-DQA1,HLA-DQA2,HLA-DQB1,HLA-DRA,HLA-DRB1,HLA-DRB5	0
100	81	20	15	KEGG_ANTIGEN_PROCESSING_AND_PRESENTATION	0	CD74,CIITA,HLA-DMA,HLA-DMB,HLA-DOA,HLA-DOB,HLA-DPA1,HLA-DPB1,HLA-DQA1,HLA-DQA2,HLA-DQB1,HLA-DRA,HLA-DRB1,HLA-DRB5,TAP2	0
100	84	20	3	KEGG_HEMATOPOIETIC_CELL_LINEAGE	7.16235e-05	HLA-DRA,HLA-DRB1,HLA-DRB5	0.00102477
100	46	20	13	KEGG_INTESTINAL_IMMUNE_NETWORK_FOR_IGA_PRODUCTION	0	CD40,HLA-DMA,HLA-DMB,HLA-DOA,HLA-DOB,HLA-DPA1,HLA-DPB1,HLA-DQA1,HLA-DQA2,HLA-DQB1,HLA-DRA,HLA-DRB1,HLA-DRB5	0
100	41	20	12	KEGG_TYPE_I_DIABETES_MELLITUS	0	HLA-DMA,HLA-DMB,HLA-DOA,HLA-DOB,HLA-DPA1,HLA-DPB1,HLA-DQA1,HLA-DQA2,HLA-DQB1,HLA-DRA,HLA-DRB1,HLA-DRB5	0
100	70	20	12	KEGG_LEISHMANIA_INFECTION	0	HLA-DMA,HLA-DMB,HLA-DOA,HLA-DOB,HLA-DPA1,HLA-DPB1,HLA-DQA1,HLA-DQA2,HLA-DQB1,HLA-DRA,HLA-DRB1,HLA-DRB5	0
100	28	20	13	KEGG_ASTHMA	0	CD40,HLA-DMA,HLA-DMB,HLA-DOA,HLA-DOB,HLA-DPA1,HLA-DPB1,HLA-DQA1,HLA-DQA2,HLA-DQB1,HLA-DRA,HLA-DRB1,HLA-DRB5	0
100	50	20	13	KEGG_AUTOIMMUNE_THYROID_DISEASE	0	CD40,HLA-DMA,HLA-DMB,HLA-DOA,HLA-DOB,HLA-DPA1,HLA-DPB1,HLA-DQA1,HLA-DQA2,HLA-DQB1,HLA-DRA,HLA-DRB1,HLA-DRB5	0
100	127	20	13	KEGG_SYSTEMIC_LUPUS_ERYTHEMATOSUS	0	CD40,HLA-DMA,HLA-DMB,HLA-DOA,HLA-DOB,HLA-DPA1,HLA-DPB1,HLA-DQA1,HLA-DQA2,HLA-DQB1,HLA-DRA,HLA-DRB1,HLA-DRB5	0
100	35	20	13	KEGG_ALLOGRAFT_REJECTION	0	CD40,HLA-DMA,HLA-DMB,HLA-DOA,HLA-DOB,HLA-DPA1,HLA-DPB1,HLA-DQA1,HLA-DQA2,HLA-DQB1,HLA-DRA,HLA-DRB1,HLA-DRB5	0
100	37	20	12	KEGG_GRAFT_VERSUS_HOST_DISEASE	0	HLA-DMA,HLA-DMB,HLA-DOA,HLA-DOB,HLA-DPA1,HLA-DPB1,HLA-DQA1,HLA-DQA2,HLA-DQB1,HLA-DRA,HLA-DRB1,HLA-DRB5	0
100	35	20	3	KEGG_PRIMARY_IMMUNODEFICIENCY	5.07183e-06	CD40,CIITA,TAP2	7.86134e-05
100	68	20	13	KEGG_VIRAL_MYOCARDITIS	0	CD40,HLA-DMA,HLA-DMB,HLA-DOA,HLA-DOB,HLA-DPA1,HLA-DPB1,HLA-DQA1,HLA-DQA2,HLA-DQB1,HLA-DRA,HLA-DRB1,HLA-DRB5	0
128	36	19	3	KEGG_DNA_REPLICATION	4.70572e-06	POLD2,RFC2,RPA3	0.000437632
128	44	19	3	KEGG_NUCLEOTIDE_EXCISION_REPAIR	8.68791e-06	POLD2,RFC2,RPA3	0.000538651
128	23	19	3	KEGG_MISMATCH_REPAIR	1.17611e-06	POLD2,RFC2,RPA3	0.000218756

## Sheet: BIOCarta
Module_Number	# of gene in function	# of gene in module	# of common gene	Description	p-value	related_gene	adjusted_p-value
16	23	192	4	BIOCARTA_RAC1_PATHWAY	5.71073e-05	MYLK,PDGFRA,PLD1,PPP1R12B	0.0123923
19	28	261	4	BIOCARTA_PROTEASOME_PATHWAY	0.000410951	PSMA5,PSMA6,PSMA7,PSMC3	0.0445882
19	13	261	4	BIOCARTA_P27_PATHWAY	1.6674e-05	CKS1B,RBX1,SKP2,TFDP1	0.00361826
23	12	183	3	BIOCARTA_VDR_PATHWAY	0.000144447	MED1,NCOA1,NCOR1	0.031345
38	22	118	7	BIOCARTA_CSK_PATHWAY	2.74751e-11	CD247,CD3D,CD3E,CD3G,LCK,PTPRC,ZAP70	7.45263e-10
38	13	118	7	BIOCARTA_CTL_PATHWAY	2.88436e-13	CD247,CD3D,CD3E,CD3G,GZMB,ITGAL,PRF1	1.04318e-11
38	22	118	3	BIOCARTA_DC_PATHWAY	0.000263156	CD2,CD5,CD7	0.00317249
38	11	118	3	BIOCARTA_SET_PATHWAY	2.95275e-05	GZMA,GZMB,PRF1	0.000427165
38	9	118	5	BIOCARTA_TCAPOPTOSIS_PATHWAY	7.12317e-10	CCR5,CD247,CD3D,CD3E,CD3G	1.40521e-08
38	15	118	6	BIOCARTA_IL17_PATHWAY	1.52106e-10	CD247,CD2,CD3D,CD3E,CD3G,CD8A	3.30071e-09
38	22	118	3	BIOCARTA_IL2_PATHWAY	0.000263156	IL2RB,IL2RG,LCK	0.00317249
38	21	118	7	BIOCARTA_IL12_PATHWAY	1.88221e-11	CCR5,CD247,CD3D,CD3E,CD3G,CXCR3,IL12RB1	5.83484e-10
38	38	118	3	BIOCARTA_IL2RB_PATHWAY	0.00134823	CFLAR,IL2RB,IL2RG	0.0153982
38	17	118	3	BIOCARTA_IL7_PATHWAY	0.000118661	IL2RG,LCK,PTK2B	0.00160934
38	11	118	7	BIOCARTA_TCRA_PATHWAY	5.59552e-14	CD247,CD3D,CD3E,CD3G,LCK,PTPRC,ZAP70	3.63787e-12
38	17	118	8	BIOCARTA_NO2IL12_PATHWAY	2.17604e-14	CCR5,CD247,CD2,CD3D,CD3E,CD3G,CXCR3,IL12RB1	2.361e-12
38	19	118	4	BIOCARTA_TOB1_PATHWAY	3.75938e-06	CD247,CD3D,CD3E,CD3G	6.27527e-05
38	29	118	4	BIOCARTA_NKT_PATHWAY	2.20359e-05	CCR5,CCR7,CXCR3,IL12RB1	0.000341557
38	19	118	5	BIOCARTA_STATHMIN_PATHWAY	6.27846e-08	CD247,CD2,CD3D,CD3E,CD3G	1.13536e-06
38	44	118	8	BIOCARTA_TCR_PATHWAY	1.39624e-10	CD247,CD3D,CD3E,CD3G,LAT,LCK,PTPN7,ZAP70	3.30071e-09
38	12	118	8	BIOCARTA_TCYTOTOXIC_PATHWAY	4.44089e-16	CD247,CD2,CD3D,CD3E,CD3G,CD8A,ITGAL,PTPRC	9.63674e-14
38	12	118	7	BIOCARTA_THELPER_PATHWAY	1.33782e-13	CD247,CD2,CD3D,CD3E,CD3G,ITGAL,PTPRC	5.80613e-12
38	19	118	8	BIOCARTA_CTLA4_PATHWAY	6.70575e-14	CD247,CD3D,CD3E,CD3G,CTLA4,ICOS,ITK,LCK	3.63787e-12
43	35	92	4	BIOCARTA_CARM_ER_PATHWAY	1.77733e-05	HDAC4,HDAC5,NCOR2,SPEN	0.0038568
50	14	68	4	BIOCARTA_CELL2CELL_PATHWAY	1.07428e-07	ACTN1,BCAR1,PXN,VCL	1.1656e-05
50	24	68	3	BIOCARTA_ECM_PATHWAY	6.69134e-05	ITGB1,PXN,SHC1	0.00274352
50	38	68	6	BIOCARTA_INTEGRIN_PATHWAY	2.67554e-09	ACTN1,BCAR1,ITGB1,PXN,SHC1,VCL	5.80592e-07
50	25	68	3	BIOCARTA_MCALPAIN_PATHWAY	7.58578e-05	ITGB1,PRKAR1A,PXN	0.00274352
50	18	68	3	BIOCARTA_PTEN_PATHWAY	2.73637e-05	BCAR1,ITGB1,SHC1	0.00148448
50	18	68	3	BIOCARTA_UCALPAIN_PATHWAY	2.73637e-05	ACTN1,ITGB1,PXN	0.00148448
90	11	211	4	BIOCARTA_SRCRPTP_PATHWAY	3.3815e-06	CCNB1,CDC25A,CDC25C,CDK1	0.000104826
90	20	211	3	BIOCARTA_ATM_PATHWAY	0.00107221	BRCA1,CHEK1,RAD51	0.023267
90	12	211	5	BIOCARTA_MCM_PATHWAY	8.16679e-08	CDC6,CDK2,MCM2,MCM4,MCM6	5.19388e-06
90	28	211	4	BIOCARTA_G1_PATHWAY	0.000182932	CDC25A,CDK1,CDK2,E2F1	0.00441069
90	24	211	7	BIOCARTA_G2_PATHWAY	3.27071e-09	BRCA1,CCNB1,CDC25A,CDC25C,CDK1,CHEK1,PLK1	3.54872e-07
90	23	211	6	BIOCARTA_CELLCYCLE_PATHWAY	9.57397e-08	CCNB1,CDC25A,CDK1,CDK2,E2F1,RBL1	5.19388e-06
90	13	211	4	BIOCARTA_RB_PATHWAY	7.20911e-06	CDC25C,CDK1,CDK2,CHEK1	0.000195547
90	21	211	7	BIOCARTA_ATRBRCA_PATHWAY	1.12799e-09	BRCA1,BRCA2,CHEK1,FANCC,FANCD2,FANCG,RAD51	2.44773e-07
90	10	211	4	BIOCARTA_RANMS_PATHWAY	2.16933e-06	AURKA,KIF15,KPNA2,TPX2	9.4149e-05
90	11	211	4	BIOCARTA_PTC1_PATHWAY	3.3815e-06	CCNB1,CDC25A,CDC25C,CDK1	0.000104826
91	86	44	3	BIOCARTA_MAPK_PATHWAY	0.000830139	FOS,JUN,MAP3K8	0.014597
91	13	44	3	BIOCARTA_ARENRF2_PATHWAY	2.58738e-06	FOS,JUN,MAFF	0.000561462
100	12	20	3	BIOCARTA_ASBCELL_PATHWAY	1.72935e-07	CD40,HLA-DRA,HLA-DRB1	1.87635e-05
100	11	20	3	BIOCARTA_BLYMPHOCYTE_PATHWAY	1.29782e-07	CD40,HLA-DRA,HLA-DRB1	1.87635e-05
100	19	20	3	BIOCARTA_TH1TH2_PATHWAY	7.58396e-07	CD40,HLA-DRA,HLA-DRB1	5.48573e-05
102	26	47	3	BIOCARTA_VIP_PATHWAY	2.81719e-05	EGR3,NFATC1,NFATC2	0.00611331
102	53	47	3	BIOCARTA_NFAT_PATHWAY	0.000243065	LIF,NFATC1,NFATC2	0.0263726
