# Supplementary material for: FGMD: A novel approach for functional gene module detection in cancer
Source: PLoS One. 2017 Dec 15;12(12):e0188900. doi: 10.1371/journal.pone.0188900 (PMC5731741; doi:10.1371/journal.pone.0188900)
Supplement: S48 Table — (XLSX) [file pone.0188900.s048.xlsx]

## Sheet: GO
Module_Number	# of gene in function	# of gene in module	# of common gene	Description	p-value	related_gene	adjusted_p-value
7	41	120	4	POSITIVE_REGULATION_OF_RESPONSE_TO_STIMULUS	9.50937e-05	NFAM1,TLR8,LAT2,CD1D	0.00713203
7	76	120	5	CELL_ACTIVATION	8.32108e-05	NFAM1,TLR4,LAT2,CD1D,LST1	0.00686489
7	51	120	4	POSITIVE_REGULATION_OF_IMMUNE_SYSTEM_PROCESS	0.000224328	NFAM1,TLR8,LAT2,CD1D	0.0154226
7	73	120	4	HEMOPOIESIS	0.000885142	NFAM1,SPI1,HCLS1,CD1D	0.0365121
7	79	120	4	IMMUNE_SYSTEM_DEVELOPMENT	0.00118947	NFAM1,SPI1,HCLS1,CD1D	0.0426657
7	267	120	12	DEFENSE_RESPONSE	5.54992e-08	TLR8,CYBB,NCF2,NCF1,CD48,CD300C,RNASE6,CD1D,LILRB2,ALOX5AP,LSP1,AIF1	1.52623e-05
7	29	120	4	POSITIVE_REGULATION_OF_IMMUNE_RESPONSE	2.35428e-05	NFAM1,TLR8,LAT2,CD1D	0.00323713
7	66	120	4	POSITIVE_REGULATION_OF_MULTICELLULAR_ORGANISMAL_PROCESS	0.000604803	NFAM1,TLR8,LAT2,CD1D	0.0276498
7	69	120	5	LEUKOCYTE_ACTIVATION	5.22928e-05	NFAM1,TLR4,LAT2,CD1D,LST1	0.0047935
7	232	120	15	IMMUNE_RESPONSE	6.57607e-12	FYB,NFAM1,IGSF6,TLR8,ARHGDIB,FCGR1A,CTSS,FCGR3A,NCF4,LAT2,LY86,CD1D,LILRB2,FCGR2B,S1PR4	2.71263e-09
7	75	120	4	HEMOPOIETIC_OR_LYMPHOID_ORGAN_DEVELOPMENT	0.000979618	NFAM1,SPI1,HCLS1,CD1D	0.038485
7	82	120	4	RESPONSE_TO_OTHER_ORGANISM	0.00136619	LILRB1,TLR8,FGR,CD1D	0.0469142
7	59	120	4	REGULATION_OF_RESPONSE_TO_STIMULUS	0.000394121	NFAM1,TLR8,LAT2,CD1D	0.0216767
7	27	120	3	PEPTIDYL_TYROSINE_PHOSPHORYLATION	0.0005141	ITGB2,ABI3,HCLS1	0.024949
7	29	120	3	PEPTIDYL_TYROSINE_MODIFICATION	0.000636784	ITGB2,ABI3,HCLS1	0.0276498
7	275	120	7	PROTEIN_AMINO_ACID_PHOSPHORYLATION	0.00117737	FYB,ITGB2,ABI3,HCK,FGR,HCLS1,GMFG	0.0426657
7	61	120	4	LYMPHOCYTE_ACTIVATION	0.000447864	NFAM1,LAT2,CD1D,LST1	0.023093
7	150	120	6	REGULATION_OF_MULTICELLULAR_ORGANISMAL_PROCESS	0.000253482	NFAM1,TLR8,SRGN,LAT2,CD1D,LST1	0.0160863
7	67	120	5	REGULATION_OF_IMMUNE_SYSTEM_PROCESS	4.5357e-05	NFAM1,TLR8,LAT2,CD1D,LST1	0.00467744
7	57	120	5	CELLULAR_DEFENSE_RESPONSE	2.06015e-05	NCF2,NCF1,CD300C,LILRB2,LSP1	0.00323713
7	33	120	4	REGULATION_OF_IMMUNE_RESPONSE	3.98356e-05	NFAM1,TLR8,LAT2,CD1D	0.00467744
8	35	99	3	POSITIVE_REGULATION_OF_TRANSLATION	0.00063635	TLR7,TLR4,TLR1	0.0308817
8	49	99	3	NUCLEAR_IMPORT	0.00170597	FYB,NLRP3,TGFB1	0.0454009
8	47	99	3	REGULATION_OF_DNA_BINDING	0.00151192	NLRP3,TGFB1,SIGIRR	0.0416477
8	25	99	3	POSITIVE_REGULATION_OF_CYTOKINE_BIOSYNTHETIC_PROCESS	0.000231576	TLR7,TLR4,TLR1	0.0149987
8	42	99	4	CYTOKINE_METABOLIC_PROCESS	4.94599e-05	TLR7,TLR4,TLR1,SIGIRR	0.00408044
8	93	99	4	REGULATION_OF_TRANSLATION	0.00106933	TLR7,TLR4,TLR1,SIGIRR	0.0389179
8	267	99	11	DEFENSE_RESPONSE	6.71979e-08	LSP1,CYBB,CD84,PTAFR,CCR1,MNDA,TLR7,NLRC4,NLRP3,TGFB1,SIGIRR	1.84794e-05
8	173	99	5	REGULATION_OF_PROTEIN_METABOLIC_PROCESS	0.00151446	TLR7,TLR4,TLR1,TGFB1,SIGIRR	0.0416477
8	94	99	4	LOCOMOTORY_BEHAVIOR	0.00111277	DOCK2,PTAFR,CMKLR1,FPR1	0.0389179
8	73	99	6	CYTOKINE_PRODUCTION	1.4144e-06	TLR7,TLR4,NLRC4,TLR1,NLRP3,SIGIRR	0.00029172
8	73	99	4	POSITIVE_REGULATION_OF_CELLULAR_PROTEIN_METABOLIC_PROCESS	0.000429025	TLR7,TLR4,TLR1,TGFB1	0.0235964
8	129	99	6	INFLAMMATORY_RESPONSE	3.80406e-05	CYBB,PTAFR,CCR1,NLRP3,TGFB1,SIGIRR	0.00392294
8	47	99	3	PROTEIN_IMPORT_INTO_NUCLEUS	0.00151192	FYB,NLRP3,TGFB1	0.0416477
8	232	99	12	IMMUNE_RESPONSE	1.26765e-09	FYB,PTAFR,IRF8,NCF4,GPR65,CCR1,TLR7,FCGR3A,CMKLR1,GPR183,TGFB1,RGS1	5.22904e-07
8	153	99	6	SECOND_MESSENGER_MEDIATED_SIGNALING	9.83269e-05	PRKACB,PTAFR,CCR1,FPR1,PLCB2,RGS1	0.00737452
8	100	99	4	G_PROTEIN_SIGNALING_COUPLED_TO_CYCLIC_NUCLEOTIDE_SECOND_MESSENGER	0.00139971	PRKACB,CCR1,FPR1,RGS1	0.0416477
8	41	99	4	CYTOKINE_BIOSYNTHETIC_PROCESS	4.4915e-05	TLR7,TLR4,TLR1,SIGIRR	0.00408044
8	75	99	4	POSITIVE_REGULATION_OF_PROTEIN_METABOLIC_PROCESS	0.000475581	TLR7,TLR4,TLR1,TGFB1	0.0245221
8	189	99	6	RESPONSE_TO_WOUNDING	0.000309882	CYBB,PTAFR,CCR1,NLRP3,TGFB1,SIGIRR	0.0182609
8	162	99	5	REGULATION_OF_CELLULAR_PROTEIN_METABOLIC_PROCESS	0.00113216	TLR7,TLR4,TLR1,TGFB1,SIGIRR	0.0389179
8	38	99	4	REGULATION_OF_CYTOKINE_BIOSYNTHETIC_PROCESS	3.31031e-05	TLR7,TLR4,TLR1,SIGIRR	0.00390144
8	102	99	4	CYCLIC_NUCLEOTIDE_MEDIATED_SIGNALING	0.00150584	PRKACB,CCR1,FPR1,RGS1	0.0416477
9	76	68	9	CELL_ACTIVATION	3.30969e-12	CD2,ZAP70,LCK,CD3E,CD3D,SLA2,CD7,SIT1,FOXP3	5.46098e-10
9	51	68	4	POSITIVE_REGULATION_OF_IMMUNE_SYSTEM_PROCESS	2.44564e-05	ZAP70,LCK,CD3E,SLA2	0.00155204
9	26	68	3	LYMPHOCYTE_DIFFERENTIATION	8.55492e-05	ZAP70,LCK,CD3D	0.00392101
9	73	68	3	HEMOPOIESIS	0.00183125	ZAP70,LCK,CD3D	0.0472119
9	267	68	5	DEFENSE_RESPONSE	0.00191588	PRF1,CCL5,PTPRCAP,FAIM3,SPN	0.0478969
9	151	68	4	BEHAVIOR	0.0015892	CCL5,CXCR3,DOCK2,SPN	0.0437031
9	94	68	4	LOCOMOTORY_BEHAVIOR	0.000268181	CCL5,CXCR3,DOCK2,SPN	0.011129
9	15	68	3	T_CELL_DIFFERENTIATION	1.5367e-05	ZAP70,LCK,CD3D	0.00109738
9	28	68	4	REGULATION_OF_T_CELL_ACTIVATION	2.12197e-06	ZAP70,LCK,CD3E,SIT1	0.000194514
9	66	68	4	POSITIVE_REGULATION_OF_MULTICELLULAR_ORGANISMAL_PROCESS	6.79489e-05	ZAP70,LCK,CD3E,SLA2	0.00329752
9	38	68	3	LEUKOCYTE_DIFFERENTIATION	0.000269793	ZAP70,LCK,CD3D	0.011129
9	69	68	9	LEUKOCYTE_ACTIVATION	1.34071e-12	CD2,ZAP70,LCK,CD3E,CD3D,SLA2,CD7,SIT1,FOXP3	2.7652e-10
9	106	68	4	CELLULAR_CATION_HOMEOSTASIS	0.000424055	LCK,CCL5,S1PR4,CXCR3	0.0166593
9	232	68	12	IMMUNE_RESPONSE	1.35878e-11	ZAP70,CD96,GZMA,CCL5,IL2RG,SLA2,CD7,S1PR4,IL16,NCF4,FOXP3,CTSW	1.86832e-09
9	75	68	3	HEMOPOIETIC_OR_LYMPHOID_ORGAN_DEVELOPMENT	0.0019788	ZAP70,LCK,CD3D	0.048015
9	21	68	3	POSITIVE_REGULATION_OF_T_CELL_ACTIVATION	4.42838e-05	ZAP70,LCK,CD3E	0.00243561
9	147	68	4	CELLULAR_HOMEOSTASIS	0.00143999	LCK,CCL5,S1PR4,CXCR3	0.0424283
9	24	68	3	POSITIVE_REGULATION_OF_LYMPHOCYTE_ACTIVATION	6.69134e-05	ZAP70,LCK,CD3E	0.00329752
9	44	68	9	T_CELL_ACTIVATION	1.78746e-14	CD2,ZAP70,LCK,CD3E,CD3D,SLA2,CD7,SIT1,FOXP3	7.37327e-12
9	155	68	4	CHEMICAL_HOMEOSTASIS	0.00174887	LCK,CCL5,S1PR4,CXCR3	0.0465425
9	129	68	4	ION_HOMEOSTASIS	0.00088772	LCK,CCL5,S1PR4,CXCR3	0.0281681
9	35	68	5	REGULATION_OF_LYMPHOCYTE_ACTIVATION	1.03139e-07	ZAP70,LCK,CD3E,SLA2,SIT1	1.06362e-05
9	61	68	9	LYMPHOCYTE_ACTIVATION	4.18776e-13	CD2,ZAP70,LCK,CD3E,CD3D,SLA2,CD7,SIT1,FOXP3	1.15163e-10
9	109	68	4	CATION_HOMEOSTASIS	0.000471374	LCK,CCL5,S1PR4,CXCR3	0.0176765
9	150	68	6	REGULATION_OF_MULTICELLULAR_ORGANISMAL_PROCESS	1.03677e-05	ZAP70,LCK,CD3E,SLA2,SIT1,FOXP3	0.000855336
9	67	68	6	REGULATION_OF_IMMUNE_SYSTEM_PROCESS	8.97168e-08	ZAP70,LCK,CD3E,SLA2,SIT1,FOXP3	1.05738e-05
9	57	68	4	CELLULAR_DEFENSE_RESPONSE	3.80845e-05	PRF1,CCL5,FAIM3,SPN	0.00224427
10	35	58	3	POSITIVE_REGULATION_OF_TRANSLATION	0.000131317	TLR8,TLR4,TLR1	0.0216673
10	25	58	3	POSITIVE_REGULATION_OF_CYTOKINE_BIOSYNTHETIC_PROCESS	4.70818e-05	TLR8,TLR4,TLR1	0.0148404
10	42	58	3	CYTOKINE_METABOLIC_PROCESS	0.000227122	TLR8,TLR4,TLR1	0.0234219
10	267	58	6	DEFENSE_RESPONSE	0.000105024	TLR8,NCF1,LSP1,PTAFR,MNDA,NLRC4	0.0216613
10	73	58	4	CYTOKINE_PRODUCTION	5.39651e-05	TLR8,TLR4,NLRC4,TLR1	0.0148404
10	232	58	5	IMMUNE_RESPONSE	0.000496607	IGSF6,TLR8,NFAM1,PTAFR,FCGR3A	0.034948
10	41	58	3	CYTOKINE_BIOSYNTHETIC_PROCESS	0.000211322	TLR8,TLR4,TLR1	0.0234219
10	38	58	3	REGULATION_OF_CYTOKINE_BIOSYNTHETIC_PROCESS	0.000168242	TLR8,TLR4,TLR1	0.0231333
10	57	58	3	CELLULAR_DEFENSE_RESPONSE	0.000561754	NCF1,LSP1,MNDA	0.0356498
13	232	45	10	IMMUNE_RESPONSE	6.30966e-11	FYB,IL16,PDCD1,CTLA4,AIM2,CTSS,GBP2,IL2RA,CCR2,CXCL13	3.65617e-08
17	35	133	4	POSITIVE_REGULATION_OF_TRANSLATION	7.54129e-05	TLR4,TLR1,TLR8,SPN	0.00259232
17	41	133	3	POSITIVE_REGULATION_OF_RESPONSE_TO_STIMULUS	0.00236663	NFAM1,TLR8,PTPRC	0.0398463
17	31	133	3	NEGATIVE_REGULATION_OF_MULTICELLULAR_ORGANISMAL_PROCESS	0.00104613	SRGN,FOXP3,PTPRC	0.0200712
17	163	133	6	MULTI_ORGANISM_PROCESS	0.000682689	NLRC4,TLR8,TGFB1,LILRB1,SPN,PTPRC	0.015645
17	76	133	6	CELL_ACTIVATION	9.94767e-06	NFAM1,CLEC7A,TLR4,TGFB1,FOXP3,PTPRC	0.00073833
17	51	133	4	POSITIVE_REGULATION_OF_IMMUNE_SYSTEM_PROCESS	0.00033222	NFAM1,TLR8,TGFB1,PTPRC	0.00884134
17	25	133	4	POSITIVE_REGULATION_OF_CYTOKINE_BIOSYNTHETIC_PROCESS	1.91571e-05	TLR4,TLR1,TLR8,SPN	0.000929681
17	44	133	3	REGULATION_OF_PROTEIN_MODIFICATION_PROCESS	0.00289907	ITGB2,TGFB1,CD80	0.0451271
17	42	133	5	CYTOKINE_METABOLIC_PROCESS	7.42326e-06	TLR4,TLR1,TLR8,FOXP3,SPN	0.00073833
17	93	133	5	REGULATION_OF_TRANSLATION	0.000348347	TLR4,TLR1,TLR8,FOXP3,SPN	0.00898082
17	267	133	10	DEFENSE_RESPONSE	9.69628e-06	NCF1,LSP1,PTAFR,NLRC4,MNDA,LILRB2,TLR8,TGFB1,SPN,PTPRC	0.00073833
17	12	133	3	PRODUCTION_OF_MOLECULAR_MEDIATOR_OF_IMMUNE_RESPONSE	5.60228e-05	TGFB1,FOXP3,PTPRC	0.0022009
17	151	133	5	BEHAVIOR	0.00304427	ITGB2,PTAFR,CCRL2,CMKLR1,SPN	0.0465047
17	173	133	8	REGULATION_OF_PROTEIN_METABOLIC_PROCESS	1.73116e-05	ITGB2,TLR4,TLR1,TLR8,TGFB1,FOXP3,SPN,CD80	0.000929681
17	29	133	3	POSITIVE_REGULATION_OF_IMMUNE_RESPONSE	0.00085848	NFAM1,TLR8,PTPRC	0.018412
17	94	133	5	LOCOMOTORY_BEHAVIOR	0.000366025	ITGB2,PTAFR,CCRL2,CMKLR1,SPN	0.00915061
17	73	133	7	CYTOKINE_PRODUCTION	4.66302e-07	SRGN,TLR4,NLRC4,TLR1,TLR8,FOXP3,SPN	0.000128233
17	66	133	4	POSITIVE_REGULATION_OF_MULTICELLULAR_ORGANISMAL_PROCESS	0.000889012	NFAM1,TLR8,TGFB1,PTPRC	0.018412
17	37	133	4	IMMUNE_EFFECTOR_PROCESS	9.41742e-05	TLR8,TGFB1,FOXP3,PTPRC	0.00310775
17	73	133	6	POSITIVE_REGULATION_OF_CELLULAR_PROTEIN_METABOLIC_PROCESS	7.86982e-06	TLR4,TLR1,TLR8,TGFB1,SPN,CD80	0.00073833
17	69	133	6	LEUKOCYTE_ACTIVATION	5.66056e-06	NFAM1,CLEC7A,TLR4,TGFB1,FOXP3,PTPRC	0.00073833
17	24	133	4	ADAPTIVE_IMMUNE_RESPONSE_GO_0002460	1.6173e-05	TLR8,TGFB1,FOXP3,PTPRC	0.000929681
17	20	133	3	B_CELL_ACTIVATION	0.000279489	NFAM1,TGFB1,PTPRC	0.00768594
17	232	133	15	IMMUNE_RESPONSE	2.96476e-11	NFAM1,FCGR3A,PTAFR,IRF8,CTSS,IGSF6,LILRB2,IL16,TLR8,TGFB1,CMKLR1,FOXP3,IL2RA,PTPRC,IL7R	1.22296e-08
17	232	133	7	POSITIVE_REGULATION_OF_METABOLIC_PROCESS	0.000801224	TLR4,TLR1,TLR8,TGFB1,FOXP3,SPN,CD80	0.0178651
17	119	133	5	RESPONSE_TO_BIOTIC_STIMULUS	0.00107078	NLRC4,TLR8,LILRB1,SPN,PTPRC	0.0200771
17	32	133	3	PROTEIN_SECRETION	0.00114892	SRGN,NLRC4,FOXP3	0.0210634
17	82	133	5	RESPONSE_TO_OTHER_ORGANISM	0.000193568	NLRC4,TLR8,LILRB1,SPN,PTPRC	0.00570333
17	59	133	4	REGULATION_OF_RESPONSE_TO_STIMULUS	0.000581349	NFAM1,TLR8,FOXP3,PTPRC	0.0141063
17	25	133	4	ADAPTIVE_IMMUNE_RESPONSE	1.91571e-05	TLR8,TGFB1,FOXP3,PTPRC	0.000929681
17	44	133	3	T_CELL_ACTIVATION	0.00289907	CLEC7A,FOXP3,PTPRC	0.0451271
17	41	133	5	CYTOKINE_BIOSYNTHETIC_PROCESS	6.57356e-06	TLR4,TLR1,TLR8,FOXP3,SPN	0.00073833
17	225	133	7	POSITIVE_REGULATION_OF_CELLULAR_METABOLIC_PROCESS	0.000669188	TLR4,TLR1,TLR8,TGFB1,FOXP3,SPN,CD80	0.015645
17	75	133	6	POSITIVE_REGULATION_OF_PROTEIN_METABOLIC_PROCESS	9.21093e-06	TLR4,TLR1,TLR8,TGFB1,SPN,CD80	0.00073833
17	61	133	5	LYMPHOCYTE_ACTIVATION	4.70455e-05	NFAM1,CLEC7A,TGFB1,FOXP3,PTPRC	0.00204277
17	18	133	3	CYTOKINE_SECRETION	0.000201961	SRGN,NLRC4,FOXP3	0.00574543
17	150	133	7	REGULATION_OF_MULTICELLULAR_ORGANISMAL_PROCESS	5.57111e-05	SRGN,NFAM1,CELF2,TLR8,TGFB1,FOXP3,PTPRC	0.0022009
17	162	133	8	REGULATION_OF_CELLULAR_PROTEIN_METABOLIC_PROCESS	1.07394e-05	ITGB2,TLR4,TLR1,TLR8,TGFB1,FOXP3,SPN,CD80	0.00073833
17	67	133	5	REGULATION_OF_IMMUNE_SYSTEM_PROCESS	7.40369e-05	NFAM1,TLR8,TGFB1,FOXP3,PTPRC	0.00259232
17	38	133	5	REGULATION_OF_CYTOKINE_BIOSYNTHETIC_PROCESS	4.47203e-06	TLR4,TLR1,TLR8,FOXP3,SPN	0.00073833
17	57	133	5	CELLULAR_DEFENSE_RESPONSE	3.38045e-05	NCF1,LSP1,MNDA,LILRB2,SPN	0.00154937
17	33	133	4	REGULATION_OF_IMMUNE_RESPONSE	5.95301e-05	NFAM1,TLR8,FOXP3,PTPRC	0.00223238
18	165	123	7	POSITIVE_REGULATION_OF_CATALYTIC_ACTIVITY	6.19791e-05	ADORA3,GNA15,FPR1,NLRP3,ADCY7,CCDC88A,C5AR1	0.0102265
18	267	123	12	DEFENSE_RESPONSE	7.31496e-08	ALOX5AP,CD300C,RNASE6,STAB1,ADORA3,TLR7,CD84,CYBB,CD1D,NLRP3,C5AR1,CX3CR1	3.01742e-05
18	94	123	5	LOCOMOTORY_BEHAVIOR	0.000255064	DOCK2,FPR1,C5AR1,CX3CR1,RNASE2	0.0210428
18	232	123	11	IMMUNE_RESPONSE	1.53633e-07	LAT2,LY86,FCGR1A,FCGR2B,TLR7,FYB,GPR183,CD1D,C5AR1,ETS1,CD28	4.22491e-05
18	119	123	6	RESPONSE_TO_BIOTIC_STIMULUS	8.17246e-05	STAB1,TLR7,CD1D,LILRB1,NLRP3,SLC11A1	0.0112371
18	82	123	5	RESPONSE_TO_OTHER_ORGANISM	0.000134243	STAB1,TLR7,CD1D,LILRB1,SLC11A1	0.0138438
18	153	123	6	SECOND_MESSENGER_MEDIATED_SIGNALING	0.000322134	LAT2,ADORA3,GNA15,FPR1,ADCY7,C5AR1	0.0241601
19	50	123	3	RESPONSE_TO_VIRUS	0.00334957	LILRB1,CCL5,CCL4	0.0460566
19	126	123	5	POSITIVE_REGULATION_OF_SIGNAL_TRANSDUCTION	0.000974822	HCLS1,CD27,CFLAR,APOL3,CASP1	0.0174832
19	163	123	6	MULTI_ORGANISM_PROCESS	0.00045148	LILRB1,CCL5,PRF1,HLA-DPB1,CCL4,FCGRT	0.00886835
19	149	123	5	POSITIVE_REGULATION_OF_CELL_PROLIFERATION	0.00204717	HCLS1,IL12RB1,RHOG,CD3E,SIRPG	0.0312762
19	150	123	5	NEGATIVE_REGULATION_OF_APOPTOSIS	0.00210777	IL2RB,CD27,FAIM3,CFLAR,CD74	0.0316166
19	76	123	9	CELL_ACTIVATION	7.51593e-10	CD7,SLA2,CD2,CD3D,LCK,CD3E,ZAP70,SIT1,SIRPG	7.92374e-08
19	51	123	5	POSITIVE_REGULATION_OF_IMMUNE_SYSTEM_PROCESS	1.34002e-05	SLA2,LCK,CD3E,ZAP70,SIRPG	0.000581849
19	26	123	3	LYMPHOCYTE_DIFFERENTIATION	0.000493278	CD3D,LCK,ZAP70	0.00946405
19	73	123	4	HEMOPOIESIS	0.000970447	HCLS1,CD3D,LCK,ZAP70	0.0174832
19	79	123	4	IMMUNE_SYSTEM_DEVELOPMENT	0.00130321	HCLS1,CD3D,LCK,ZAP70	0.0223989
19	267	123	14	DEFENSE_RESPONSE	7.68362e-10	CYBB,CCR1,LSP1,LY96,CCL5,PRF1,PTPRCAP,ITK,SIGIRR,LYZ,CCL4,PLA2G2D,FAIM3,APOL3	7.92374e-08
19	222	123	8	REGULATION_OF_SIGNAL_TRANSDUCTION	5.84249e-05	HCLS1,SLA2,RHOH,SIGIRR,CD27,CFLAR,APOL3,CASP1	0.00155486
19	15	123	3	T_CELL_DIFFERENTIATION	9.05791e-05	CD3D,LCK,ZAP70	0.00226448
19	28	123	5	REGULATION_OF_T_CELL_ACTIVATION	6.25876e-07	LCK,CD3E,ZAP70,SIT1,SIRPG	5.16347e-05
19	66	123	5	POSITIVE_REGULATION_OF_MULTICELLULAR_ORGANISMAL_PROCESS	4.74556e-05	SLA2,LCK,CD3E,ZAP70,SIRPG	0.00135003
19	38	123	3	LEUKOCYTE_DIFFERENTIATION	0.00151889	CD3D,LCK,ZAP70	0.0245702
19	41	123	3	VIRAL_REPRODUCTION	0.00189442	CXCR6,CCL4,GFI1	0.0297569
19	69	123	9	LEUKOCYTE_ACTIVATION	3.09648e-10	CD7,SLA2,CD2,CD3D,LCK,CD3E,ZAP70,SIT1,SIRPG	4.25766e-08
19	24	123	3	ADAPTIVE_IMMUNE_RESPONSE_GO_0002460	0.000387368	SLA2,IL18BP,CD74	0.00798947
19	129	123	8	INFLAMMATORY_RESPONSE	1.09801e-06	CYBB,CCR1,CCL5,SIGIRR,LYZ,CCL4,PLA2G2D,APOL3	7.94763e-05
19	106	123	6	CELLULAR_CATION_HOMEOSTASIS	4.27981e-05	CCR1,CCL5,LCK,CXCR3,S1PR4,CD52	0.00129735
19	218	123	7	POSITIVE_REGULATION_OF_DEVELOPMENTAL_PROCESS	0.00034643	APOE,CD2,LCK,ZAP70,CD27,CD38,CFLAR	0.00732832
19	232	123	19	IMMUNE_RESPONSE	2.22045e-16	GPR65,CCR1,IL16,FYB,IL2RG,CTSW,CCL5,CD7,GZMA,CD96,SLA2,ZAP70,S1PR4,AIM2,CST7,CCL4,IL18BP,CD74,FCGRT	9.15934e-14
19	75	123	4	HEMOPOIETIC_OR_LYMPHOID_ORGAN_DEVELOPMENT	0.00107378	HCLS1,CD3D,LCK,ZAP70	0.0188483
19	292	123	7	PROTEIN_KINASE_CASCADE	0.00191165	HCLS1,FYB,RHOH,CD27,CFLAR,APOL3,CASP1	0.0297569
19	21	123	4	POSITIVE_REGULATION_OF_T_CELL_ACTIVATION	6.78429e-06	LCK,CD3E,ZAP70,SIRPG	0.000399788
19	207	123	8	HOMEOSTATIC_PROCESS	3.56312e-05	CCR1,HCLS1,APOE,CCL5,LCK,CXCR3,S1PR4,CD52	0.00127807
19	147	123	6	CELLULAR_HOMEOSTASIS	0.000259806	CCR1,CCL5,LCK,CXCR3,S1PR4,CD52	0.00579296
19	24	123	4	POSITIVE_REGULATION_OF_LYMPHOCYTE_ACTIVATION	1.18787e-05	LCK,CD3E,ZAP70,SIRPG	0.000544442
19	25	123	3	ADAPTIVE_IMMUNE_RESPONSE	0.000438272	SLA2,IL18BP,CD74	0.00881888
19	164	123	5	PROTEIN_COMPLEX_ASSEMBLY	0.0031002	TSPAN4,APOE,IL2RB,CD3E,CD74	0.0433502
19	44	123	9	T_CELL_ACTIVATION	4.39038e-12	CD7,SLA2,CD2,CD3D,LCK,CD3E,ZAP70,SIT1,SIRPG	1.20735e-09
19	155	123	7	CHEMICAL_HOMEOSTASIS	4.16779e-05	CCR1,APOE,CCL5,LCK,CXCR3,S1PR4,CD52	0.00129735
19	129	123	6	ION_HOMEOSTASIS	0.000127608	CCR1,CCL5,LCK,CXCR3,S1PR4,CD52	0.0030079
19	35	123	6	REGULATION_OF_LYMPHOCYTE_ACTIVATION	5.75762e-08	SLA2,LCK,CD3E,ZAP70,SIT1,SIRPG	5.27782e-06
19	37	123	3	NEGATIVE_REGULATION_OF_SIGNAL_TRANSDUCTION	0.00140508	SLA2,RHOH,SIGIRR	0.023657
19	61	123	9	LYMPHOCYTE_ACTIVATION	9.86276e-11	CD7,SLA2,CD2,CD3D,LCK,CD3E,ZAP70,SIT1,SIRPG	1.62735e-08
19	109	123	6	CATION_HOMEOSTASIS	5.0068e-05	CCR1,CCL5,LCK,CXCR3,S1PR4,CD52	0.00137687
19	189	123	8	RESPONSE_TO_WOUNDING	1.85725e-05	CYBB,CCR1,CCL5,SIGIRR,LYZ,CCL4,PLA2G2D,APOL3	0.000766116
19	150	123	6	REGULATION_OF_MULTICELLULAR_ORGANISMAL_PROCESS	0.000289655	SLA2,LCK,CD3E,ZAP70,SIT1,SIRPG	0.00628856
19	67	123	6	REGULATION_OF_IMMUNE_SYSTEM_PROCESS	3.0277e-06	SLA2,LCK,CD3E,ZAP70,SIT1,SIRPG	0.000192143
19	151	123	5	NEGATIVE_REGULATION_OF_PROGRAMMED_CELL_DEATH	0.00216968	IL2RB,CD27,FAIM3,CFLAR,CD74	0.0317821
19	57	123	6	CELLULAR_DEFENSE_RESPONSE	1.15602e-06	LSP1,LY96,CCL5,PRF1,ITK,FAIM3	7.94763e-05
19	93	123	4	REGULATION_OF_I_KAPPAB_KINASE_NF_KAPPAB_CASCADE	0.00237495	RHOH,CFLAR,APOL3,CASP1	0.0337816
25	35	79	4	POSITIVE_REGULATION_OF_TRANSLATION	9.70847e-06	TLR7,TLR8,TLR4,TLR1	0.00114421
25	50	79	3	RESPONSE_TO_VIRUS	0.000943496	TLR7,TLR8,LILRB1	0.0277994
25	41	79	3	POSITIVE_REGULATION_OF_RESPONSE_TO_STIMULUS	0.000526067	NFAM1,TLR8,LAT2	0.0187746
25	76	79	4	CELL_ACTIVATION	0.000211091	NFAM1,CLEC7A,TLR4,LAT2	0.0102441
25	51	79	3	POSITIVE_REGULATION_OF_IMMUNE_SYSTEM_PROCESS	0.0009997	NFAM1,TLR8,LAT2	0.0284398
25	25	79	4	POSITIVE_REGULATION_OF_CYTOKINE_BIOSYNTHETIC_PROCESS	2.41506e-06	TLR7,TLR8,TLR4,TLR1	0.000498106
25	42	79	4	CYTOKINE_METABOLIC_PROCESS	2.03341e-05	TLR7,TLR8,TLR4,TLR1	0.00152505
25	93	79	4	REGULATION_OF_TRANSLATION	0.000457227	TLR7,TLR8,TLR4,TLR1	0.0178561
25	10	79	3	INTERLEUKIN_8_BIOSYNTHETIC_PROCESS	6.45324e-06	TLR7,TLR8,TLR4	0.00106478
25	267	79	9	DEFENSE_RESPONSE	8.64845e-07	CYBB,CD84,TLR7,CCR1,NLRC4,PTAFR,TLR8,LSP1,MNDA	0.000237832
25	173	79	5	REGULATION_OF_PROTEIN_METABOLIC_PROCESS	0.000546171	TLR7,TLR8,ITGB2,TLR4,TLR1	0.0187746
25	29	79	3	POSITIVE_REGULATION_OF_IMMUNE_RESPONSE	0.000186413	NFAM1,TLR8,LAT2	0.0102441
25	94	79	4	LOCOMOTORY_BEHAVIOR	0.000476163	DOCK2,PTAFR,ITGB2,CMKLR1	0.0178561
25	73	79	5	CYTOKINE_PRODUCTION	9.08254e-06	TLR7,NLRC4,TLR8,TLR4,TLR1	0.00114421
25	66	79	3	POSITIVE_REGULATION_OF_MULTICELLULAR_ORGANISMAL_PROCESS	0.00210769	NFAM1,TLR8,LAT2	0.0445858
25	73	79	4	POSITIVE_REGULATION_OF_CELLULAR_PROTEIN_METABOLIC_PROCESS	0.000180653	TLR7,TLR8,TLR4,TLR1	0.0102441
25	69	79	4	LEUKOCYTE_ACTIVATION	0.000145166	NFAM1,CLEC7A,TLR4,LAT2	0.00998018
25	12	79	3	INTERLEUKIN_8_PRODUCTION	1.17654e-05	TLR7,TLR8,TLR4	0.00121331
25	232	79	11	IMMUNE_RESPONSE	1.39239e-09	FYB,TLR7,NFAM1,CCR1,PTAFR,TLR8,GPR65,IRF8,FCGR3A,CMKLR1,LAT2	5.74362e-07
25	119	79	4	RESPONSE_TO_BIOTIC_STIMULUS	0.00115316	TLR7,NLRC4,TLR8,LILRB1	0.0306888
25	82	79	4	RESPONSE_TO_OTHER_ORGANISM	0.000282799	TLR7,NLRC4,TLR8,LILRB1	0.0122794
25	59	79	3	REGULATION_OF_RESPONSE_TO_STIMULUS	0.00152652	NFAM1,TLR8,LAT2	0.0370406
25	41	79	4	CYTOKINE_BIOSYNTHETIC_PROCESS	1.84512e-05	TLR7,TLR8,TLR4,TLR1	0.00152223
25	75	79	4	POSITIVE_REGULATION_OF_PROTEIN_METABOLIC_PROCESS	0.000200564	TLR7,TLR8,TLR4,TLR1	0.0102441
25	61	79	3	LYMPHOCYTE_ACTIVATION	0.00168069	NFAM1,CLEC7A,LAT2	0.0388204
25	162	79	5	REGULATION_OF_CELLULAR_PROTEIN_METABOLIC_PROCESS	0.000404757	TLR7,TLR8,ITGB2,TLR4,TLR1	0.0166962
25	67	79	3	REGULATION_OF_IMMUNE_SYSTEM_PROCESS	0.00220042	NFAM1,TLR8,LAT2	0.0453837
25	38	79	4	REGULATION_OF_CYTOKINE_BIOSYNTHETIC_PROCESS	1.35673e-05	TLR7,TLR8,TLR4,TLR1	0.00124367
25	33	79	3	REGULATION_OF_IMMUNE_RESPONSE	0.000275277	NFAM1,TLR8,LAT2	0.0122794
26	267	63	6	DEFENSE_RESPONSE	0.000167002	NLRP3,LILRB2,CD1D,TGFB1,LSP1,STAB1	0.0275553
26	232	63	6	IMMUNE_RESPONSE	7.74418e-05	FCGR1A,FCGR3A,LILRB2,GPR183,CD1D,TGFB1	0.0212965
26	33	63	3	RECEPTOR_MEDIATED_ENDOCYTOSIS	0.000140677	MSR1,SCARF1,STAB1	0.0275553
27	232	44	8	IMMUNE_RESPONSE	2.94146e-08	IL16,IGSF6,CTSS,ARHGDIB,FYB,LILRB2,IL2RG,S1PR4	2.4267e-05
36	267	112	8	DEFENSE_RESPONSE	0.000109117	RNASE6,NCF1,CCR1,ALOX5AP,NLRC4,CD1D,SIGIRR,LYZ	0.0225054
36	232	112	16	IMMUNE_RESPONSE	1.531e-13	LY86,GPR65,IGSF6,FCGR1A,CCR1,FCGR3A,LAT2,NCF4,CTSS,FYB,IL16,IL2RG,FCGR2B,CD1D,S1PR4,IL18BP	8.24341e-11
37	35	108	4	POSITIVE_REGULATION_OF_TRANSLATION	3.34362e-05	TLR7,TLR4,TLR8,TLR1	0.00275849
37	49	108	3	NUCLEAR_IMPORT	0.0021874	FYB,TGFB1,NLRP3	0.0451152
37	47	108	3	REGULATION_OF_DNA_BINDING	0.00193984	NFAM1,TGFB1,NLRP3	0.0432533
37	76	108	4	CELL_ACTIVATION	0.000694403	NFAM1,CLEC7A,TLR4,TGFB1	0.0238701
37	51	108	3	POSITIVE_REGULATION_OF_IMMUNE_SYSTEM_PROCESS	0.00245373	NFAM1,TLR8,TGFB1	0.0481982
37	25	108	4	POSITIVE_REGULATION_OF_CYTOKINE_BIOSYNTHETIC_PROCESS	8.41176e-06	TLR7,TLR4,TLR8,TLR1	0.00138794
37	42	108	4	CYTOKINE_METABOLIC_PROCESS	6.9482e-05	TLR7,TLR4,TLR8,TLR1	0.00358266
37	93	108	4	REGULATION_OF_TRANSLATION	0.00147597	TLR7,TLR4,TLR8,TLR1	0.03928
37	10	108	3	INTERLEUKIN_8_BIOSYNTHETIC_PROCESS	1.65368e-05	TLR7,TLR4,TLR8	0.00170535
37	267	108	14	DEFENSE_RESPONSE	1.32343e-10	CYBB,CD300C,LSP1,AIF1,TLR7,MNDA,PTAFR,NCF2,CD84,LILRB2,TLR8,TGFB1,NLRP3,STAB1	7.42836e-08
37	151	108	5	BEHAVIOR	0.00122201	ITGB2,CCRL2,PTAFR,DOCK2,FPR1	0.0360791
37	173	108	6	REGULATION_OF_PROTEIN_METABOLIC_PROCESS	0.000308775	ITGB2,TLR7,TLR4,TLR8,TLR1,TGFB1	0.012737
37	17	108	3	PHAGOCYTOSIS	9.12261e-05	CD14,FCGR1A,CLEC7A	0.00442715
37	94	108	5	LOCOMOTORY_BEHAVIOR	0.000138871	ITGB2,CCRL2,PTAFR,DOCK2,FPR1	0.00636494
37	73	108	6	CYTOKINE_PRODUCTION	2.35535e-06	SRGN,TLR7,TLR4,TLR8,TLR1,NLRP3	0.000485792
37	37	108	3	IMMUNE_EFFECTOR_PROCESS	0.00096565	TLR7,TLR8,TGFB1	0.0318665
37	73	108	5	POSITIVE_REGULATION_OF_CELLULAR_PROTEIN_METABOLIC_PROCESS	4.14725e-05	TLR7,TLR4,TLR8,TLR1,TGFB1	0.00278492
37	69	108	4	LEUKOCYTE_ACTIVATION	0.000481274	NFAM1,CLEC7A,TLR4,TGFB1	0.0189072
37	129	108	5	INFLAMMATORY_RESPONSE	0.000602134	CYBB,AIF1,PTAFR,TGFB1,NLRP3	0.0215983
37	12	108	3	INTERLEUKIN_8_PRODUCTION	3.00856e-05	TLR7,TLR4,TLR8	0.00275785
37	47	108	3	PROTEIN_IMPORT_INTO_NUCLEUS	0.00193984	FYB,TGFB1,NLRP3	0.0432533
37	232	108	11	IMMUNE_RESPONSE	3.98917e-08	FCGR1A,NFAM1,FCGR2B,TLR7,PTAFR,FYB,IRF8,LILRB2,TLR8,GPR183,TGFB1	1.09702e-05
37	232	108	6	POSITIVE_REGULATION_OF_METABOLIC_PROCESS	0.00143175	TLR7,ARHGEF10L,TLR4,TLR8,TLR1,TGFB1	0.03928
37	41	108	4	CYTOKINE_BIOSYNTHETIC_PROCESS	6.31192e-05	TLR7,TLR4,TLR8,TLR1	0.00347156
37	225	108	6	POSITIVE_REGULATION_OF_CELLULAR_METABOLIC_PROCESS	0.0012245	TLR7,ARHGEF10L,TLR4,TLR8,TLR1,TGFB1	0.0360791
37	75	108	5	POSITIVE_REGULATION_OF_PROTEIN_METABOLIC_PROCESS	4.72593e-05	TLR7,TLR4,TLR8,TLR1,TGFB1	0.00278492
37	150	108	5	REGULATION_OF_MULTICELLULAR_ORGANISMAL_PROCESS	0.00118644	SRGN,NFAM1,CELF2,TLR8,TGFB1	0.0360791
37	162	108	6	REGULATION_OF_CELLULAR_PROTEIN_METABOLIC_PROCESS	0.000216799	ITGB2,TLR7,TLR4,TLR8,TLR1,TGFB1	0.00941362
37	38	108	4	REGULATION_OF_CYTOKINE_BIOSYNTHETIC_PROCESS	4.65685e-05	TLR7,TLR4,TLR8,TLR1	0.00278492
37	57	108	5	CELLULAR_DEFENSE_RESPONSE	1.23586e-05	CD300C,LSP1,MNDA,NCF2,LILRB2	0.00145655
47	267	48	6	MACROMOLECULAR_COMPLEX_ASSEMBLY	3.54936e-05	IKBKAP,SF1,MTIF3,HMGB1,SMAD4,EIF4A2	0.0206501
47	284	48	6	CELLULAR_COMPONENT_ASSEMBLY	5.00609e-05	IKBKAP,SF1,MTIF3,HMGB1,SMAD4,EIF4A2	0.0206501
48	35	154	4	POSITIVE_REGULATION_OF_TRANSLATION	0.000132993	TLR7,TLR4,TLR8,TLR1	0.00685747
48	163	154	6	MULTI_ORGANISM_PROCESS	0.00145881	TLR7,LILRB1,NLRC4,TLR8,STAB1,TGFB1	0.0316716
48	76	154	6	CELL_ACTIVATION	2.29071e-05	LAT2,NFAM1,CLEC7A,TLR4,TGFB1,LST1	0.00188984
48	51	154	4	POSITIVE_REGULATION_OF_IMMUNE_SYSTEM_PROCESS	0.000578346	LAT2,NFAM1,TLR8,TGFB1	0.016453
48	79	154	4	IMMUNE_SYSTEM_DEVELOPMENT	0.00295714	SPI1,NFAM1,HCLS1,TGFB1	0.0497886
48	25	154	4	POSITIVE_REGULATION_OF_CYTOKINE_BIOSYNTHETIC_PROCESS	3.40603e-05	TLR7,TLR4,TLR8,TLR1	0.00255452
48	42	154	4	CYTOKINE_METABOLIC_PROCESS	0.000272948	TLR7,TLR4,TLR8,TLR1	0.0100134
48	10	154	3	INTERLEUKIN_8_BIOSYNTHETIC_PROCESS	4.77825e-05	TLR7,TLR4,TLR8	0.00328505
48	267	154	18	DEFENSE_RESPONSE	1.73406e-12	RNASE6,CD300C,CYBB,TLR7,CCR1,NCF1,PTAFR,NLRC4,CD48,CD84,LSP1,MNDA,AIF1,TLR8,NLRP3,STAB1,TGFB1,TYROBP	5.37073e-10
48	173	154	7	REGULATION_OF_PROTEIN_METABOLIC_PROCESS	0.000335602	TLR7,ITGB2,HCLS1,TLR4,TLR8,TLR1,TGFB1	0.0115363
48	29	154	3	POSITIVE_REGULATION_OF_IMMUNE_RESPONSE	0.00131055	LAT2,NFAM1,TLR8	0.0292217
48	17	154	3	PHAGOCYTOSIS	0.000260516	CD14,FCGR1A,CLEC7A	0.0100134
48	94	154	5	LOCOMOTORY_BEHAVIOR	0.000714009	ITGB2,PTAFR,DOCK2,CMKLR1,FPR1	0.0196352
48	73	154	6	CYTOKINE_PRODUCTION	1.81697e-05	TLR7,NLRC4,TLR4,TLR8,NLRP3,TLR1	0.00187375
48	66	154	4	POSITIVE_REGULATION_OF_MULTICELLULAR_ORGANISMAL_PROCESS	0.0015291	LAT2,NFAM1,TLR8,TGFB1	0.0316846
48	37	154	3	IMMUNE_EFFECTOR_PROCESS	0.00266733	TLR7,TLR8,TGFB1	0.0468202
48	73	154	6	POSITIVE_REGULATION_OF_CELLULAR_PROTEIN_METABOLIC_PROCESS	1.81697e-05	TLR7,HCLS1,TLR4,TLR8,TLR1,TGFB1	0.00187375
48	69	154	6	LEUKOCYTE_ACTIVATION	1.31145e-05	LAT2,NFAM1,CLEC7A,TLR4,TGFB1,LST1	0.00180325
48	129	154	6	INFLAMMATORY_RESPONSE	0.000430397	CYBB,CCR1,PTAFR,AIF1,NLRP3,TGFB1	0.013151
48	20	154	3	B_CELL_ACTIVATION	0.000429595	LAT2,NFAM1,TGFB1	0.013151
48	12	154	3	INTERLEUKIN_8_PRODUCTION	8.66398e-05	TLR7,TLR4,TLR8	0.00510556
48	232	154	17	IMMUNE_RESPONSE	1.95299e-12	LAT2,LY86,FCGR1A,NCF4,GPR65,FCGR2B,TLR7,CCR1,NFAM1,PTAFR,FCGR3A,FYB,IRF8,TLR8,CMKLR1,GPR183,TGFB1	5.37073e-10
48	75	154	4	HEMOPOIETIC_OR_LYMPHOID_ORGAN_DEVELOPMENT	0.00244804	SPI1,NFAM1,HCLS1,TGFB1	0.043905
48	232	154	7	POSITIVE_REGULATION_OF_METABOLIC_PROCESS	0.00187395	SPI1,TLR7,HCLS1,TLR4,TLR8,TLR1,TGFB1	0.0367302
48	119	154	6	RESPONSE_TO_BIOTIC_STIMULUS	0.000279161	TLR7,LILRB1,NLRC4,TLR8,NLRP3,STAB1	0.0100134
48	82	154	5	RESPONSE_TO_OTHER_ORGANISM	0.0003814	TLR7,LILRB1,NLRC4,TLR8,STAB1	0.0125862
48	27	154	3	PEPTIDYL_TYROSINE_PHOSPHORYLATION	0.00106066	ABI3,ITGB2,HCLS1	0.0251987
48	153	154	6	SECOND_MESSENGER_MEDIATED_SIGNALING	0.00105405	LAT2,CCR1,PTAFR,GNA15,PRKACB,FPR1	0.0251987
48	29	154	3	PEPTIDYL_TYROSINE_MODIFICATION	0.00131055	ABI3,ITGB2,HCLS1	0.0292217
48	41	154	4	CYTOKINE_BIOSYNTHETIC_PROCESS	0.000248394	TLR7,TLR4,TLR8,TLR1	0.0100134
48	225	154	7	POSITIVE_REGULATION_OF_CELLULAR_METABOLIC_PROCESS	0.00157463	SPI1,TLR7,HCLS1,TLR4,TLR8,TLR1,TGFB1	0.0316846
48	75	154	6	POSITIVE_REGULATION_OF_PROTEIN_METABOLIC_PROCESS	2.1229e-05	TLR7,HCLS1,TLR4,TLR8,TLR1,TGFB1	0.00188984
48	61	154	5	LYMPHOCYTE_ACTIVATION	9.43471e-05	LAT2,NFAM1,CLEC7A,TGFB1,LST1	0.00518909
48	189	154	7	RESPONSE_TO_WOUNDING	0.000570354	CYBB,CCR1,PTAFR,AIF1,NLRP3,TGFB1,ENTPD1	0.016453
48	150	154	6	REGULATION_OF_MULTICELLULAR_ORGANISMAL_PROCESS	0.000951363	LAT2,NFAM1,CELF2,TLR8,TGFB1,LST1	0.0251987
48	162	154	7	REGULATION_OF_CELLULAR_PROTEIN_METABOLIC_PROCESS	0.000224977	TLR7,ITGB2,HCLS1,TLR4,TLR8,TLR1,TGFB1	0.00976874
48	67	154	5	REGULATION_OF_IMMUNE_SYSTEM_PROCESS	0.000147728	LAT2,NFAM1,TLR8,TGFB1,LST1	0.00716917
48	38	154	4	REGULATION_OF_CYTOKINE_BIOSYNTHETIC_PROCESS	0.000184241	TLR7,TLR4,TLR8,TLR1	0.0084444
48	57	154	5	CELLULAR_DEFENSE_RESPONSE	6.80221e-05	CD300C,NCF1,LSP1,MNDA,TYROBP	0.00431679
48	33	154	3	REGULATION_OF_IMMUNE_RESPONSE	0.00191442	LAT2,NFAM1,TLR8	0.0367302
62	50	105	4	RESPONSE_TO_VIRUS	0.000124129	LILRB1,TLR8,CCL5,FGR	0.00465484
62	163	105	5	MULTI_ORGANISM_PROCESS	0.00151229	LILRB1,PRF1,TLR8,CCL5,FGR	0.0328326
62	76	105	10	CELL_ACTIVATION	5.69644e-12	CD2,LCK,CD3E,ZAP70,SLA2,SIRPG,CD3D,SIT1,CD7,FOXP3	7.83261e-10
62	51	105	6	POSITIVE_REGULATION_OF_IMMUNE_SYSTEM_PROCESS	2.31448e-07	LCK,CD3E,ZAP70,SLA2,TLR8,SIRPG	1.59121e-05
62	26	105	3	LYMPHOCYTE_DIFFERENTIATION	0.000310213	LCK,ZAP70,CD3D	0.0106636
62	42	105	3	CYTOKINE_METABOLIC_PROCESS	0.00129079	TLR8,SIGIRR,FOXP3	0.0295805
62	267	105	12	DEFENSE_RESPONSE	1.22086e-08	LSP1,ITK,PRF1,TLR8,CYBB,CCL5,SIGIRR,NCF2,FAIM3,PTPRCAP,LYZ,LILRB2	1.25901e-06
62	94	105	4	LOCOMOTORY_BEHAVIOR	0.0013839	CCL5,ITGB2,CXCR3,CMKLR1	0.0308572
62	15	105	3	T_CELL_DIFFERENTIATION	5.65548e-05	LCK,ZAP70,CD3D	0.0022218
62	28	105	5	REGULATION_OF_T_CELL_ACTIVATION	2.8445e-07	LCK,CD3E,ZAP70,SIRPG,SIT1	1.80516e-05
62	66	105	6	POSITIVE_REGULATION_OF_MULTICELLULAR_ORGANISMAL_PROCESS	1.09748e-06	LCK,CD3E,ZAP70,SLA2,TLR8,SIRPG	5.65887e-05
62	38	105	3	LEUKOCYTE_DIFFERENTIATION	0.000962685	LCK,ZAP70,CD3D	0.0240671
62	37	105	3	IMMUNE_EFFECTOR_PROCESS	0.000889976	SLA2,TLR8,FOXP3	0.0236848
62	69	105	10	LEUKOCYTE_ACTIVATION	2.09011e-12	CD2,LCK,CD3E,ZAP70,SLA2,SIRPG,CD3D,SIT1,CD7,FOXP3	3.44867e-10
62	24	105	4	ADAPTIVE_IMMUNE_RESPONSE_GO_0002460	6.34307e-06	SLA2,TLR8,IL18BP,FOXP3	0.000275423
62	106	105	4	CELLULAR_CATION_HOMEOSTASIS	0.00215147	S1PR4,LCK,CCL5,CXCR3	0.0412782
62	232	105	19	IMMUNE_RESPONSE	0	IL2RG,IL16,S1PR4,IGSF6,FYB,ZAP70,CD96,SLA2,TLR8,CTSS,GZMA,CCL5,IL2RA,IL18BP,LILRB2,CMKLR1,AIM2,CD7,FOXP3	0
62	82	105	4	RESPONSE_TO_OTHER_ORGANISM	0.000831781	LILRB1,TLR8,CCL5,FGR	0.0236627
62	21	105	4	POSITIVE_REGULATION_OF_T_CELL_ACTIVATION	3.61511e-06	LCK,CD3E,ZAP70,SIRPG	0.000175439
62	24	105	4	POSITIVE_REGULATION_OF_LYMPHOCYTE_ACTIVATION	6.34307e-06	LCK,CD3E,ZAP70,SIRPG	0.000275423
62	25	105	4	ADAPTIVE_IMMUNE_RESPONSE	7.52163e-06	SLA2,TLR8,IL18BP,FOXP3	0.000310267
62	44	105	10	T_CELL_ACTIVATION	1.68754e-14	CD2,LCK,CD3E,ZAP70,SLA2,SIRPG,CD3D,SIT1,CD7,FOXP3	4.64073e-12
62	41	105	3	CYTOKINE_BIOSYNTHETIC_PROCESS	0.00120303	TLR8,SIGIRR,FOXP3	0.0283572
62	35	105	6	REGULATION_OF_LYMPHOCYTE_ACTIVATION	2.22871e-08	LCK,CD3E,ZAP70,SLA2,SIRPG,SIT1	1.83869e-06
62	37	105	3	NEGATIVE_REGULATION_OF_SIGNAL_TRANSDUCTION	0.000889976	RHOH,SLA2,SIGIRR	0.0236848
62	61	105	10	LYMPHOCYTE_ACTIVATION	5.73319e-13	CD2,LCK,CD3E,ZAP70,SLA2,SIRPG,CD3D,SIT1,CD7,FOXP3	1.18247e-10
62	109	105	4	CATION_HOMEOSTASIS	0.00238145	S1PR4,LCK,CCL5,CXCR3	0.0427108
62	150	105	8	REGULATION_OF_MULTICELLULAR_ORGANISMAL_PROCESS	1.03152e-06	LCK,CD3E,ZAP70,SLA2,TLR8,SIRPG,SIT1,FOXP3	5.65887e-05
62	67	105	8	REGULATION_OF_IMMUNE_SYSTEM_PROCESS	1.81432e-09	LCK,CD3E,ZAP70,SLA2,TLR8,SIRPG,SIT1,FOXP3	2.1383e-07
62	38	105	3	REGULATION_OF_CYTOKINE_BIOSYNTHETIC_PROCESS	0.000962685	TLR8,SIGIRR,FOXP3	0.0240671
62	57	105	7	CELLULAR_DEFENSE_RESPONSE	1.60165e-08	LSP1,ITK,PRF1,CCL5,NCF2,FAIM3,LILRB2	1.46818e-06
62	33	105	3	REGULATION_OF_IMMUNE_RESPONSE	0.000634269	SLA2,TLR8,FOXP3	0.0186883
63	232	80	8	IMMUNE_RESPONSE	3.39234e-06	IL16,NFAM1,FYB,NCF4,PTAFR,IRF8,FCGR1A,TLR7	0.00139934
64	76	72	4	CELL_ACTIVATION	0.000147393	CLEC7A,TLR4,CD1D,PTPRC	0.0173713
64	73	72	4	HEMOPOIESIS	0.000126037	SPI1,CD1D,HCLS1,PTPRC	0.0173713
64	79	72	4	IMMUNE_SYSTEM_DEVELOPMENT	0.000171251	SPI1,CD1D,HCLS1,PTPRC	0.0176603
64	267	72	7	DEFENSE_RESPONSE	4.1662e-05	CCR1,MNDA,CD1D,SPN,PTPRC,RNASE6,AOAH	0.0114571
64	69	72	4	LEUKOCYTE_ACTIVATION	0.00010117	CLEC7A,TLR4,CD1D,PTPRC	0.0173713
64	232	72	9	IMMUNE_RESPONSE	1.17985e-07	ARHGDIB,GPR65,FCGR1A,FCGR3A,CCR1,CD1D,PTPRC,NCF4,LY86	4.86689e-05
64	75	72	4	HEMOPOIETIC_OR_LYMPHOID_ORGAN_DEVELOPMENT	0.000140005	SPI1,CD1D,HCLS1,PTPRC	0.0173713
64	44	72	3	T_CELL_ACTIVATION	0.000493986	CLEC7A,CD1D,PTPRC	0.0407538
69	35	96	3	POSITIVE_REGULATION_OF_TRANSLATION	0.000581707	TLR8,TLR4,TLR7	0.0326672
69	50	96	4	RESPONSE_TO_VIRUS	8.76613e-05	LILRB1,TLR8,FGR,TLR7	0.00602671
69	25	96	3	POSITIVE_REGULATION_OF_CYTOKINE_BIOSYNTHETIC_PROCESS	0.00021146	TLR8,TLR4,TLR7	0.0134196
69	42	96	4	CYTOKINE_METABOLIC_PROCESS	4.38411e-05	TLR8,SIGIRR,TLR4,TLR7	0.00361689
69	93	96	4	REGULATION_OF_TRANSLATION	0.00095344	TLR8,SIGIRR,TLR4,TLR7	0.0478509
69	10	96	3	INTERLEUKIN_8_BIOSYNTHETIC_PROCESS	1.1609e-05	TLR8,TLR4,TLR7	0.00191549
69	267	96	11	DEFENSE_RESPONSE	4.8658e-08	CD48,LSP1,NCF1,TLR8,CYBB,LYZ,SIGIRR,NCF2,TLR7,LILRB2,MNDA	1.3381e-05
69	73	96	5	CYTOKINE_PRODUCTION	2.35055e-05	TLR8,SIGIRR,SRGN,TLR4,TLR7	0.00277029
69	12	96	3	INTERLEUKIN_8_PRODUCTION	2.1139e-05	TLR8,TLR4,TLR7	0.00277029
69	232	96	12	IMMUNE_RESPONSE	8.82553e-10	IGSF6,TLR8,ARHGDIB,CTSS,IL18BP,FCGR3A,FCGR1A,GBP2,IL2RA,TLR7,LILRB2,CMKLR1	3.64053e-07
69	82	96	4	RESPONSE_TO_OTHER_ORGANISM	0.00059395	LILRB1,TLR8,FGR,TLR7	0.0326672
69	41	96	4	CYTOKINE_BIOSYNTHETIC_PROCESS	3.98079e-05	TLR8,SIGIRR,TLR4,TLR7	0.00361689
69	162	96	5	REGULATION_OF_CELLULAR_PROTEIN_METABOLIC_PROCESS	0.000986018	TLR8,ITGB2,SIGIRR,TLR4,TLR7	0.0478509
69	38	96	4	REGULATION_OF_CYTOKINE_BIOSYNTHETIC_PROCESS	2.93288e-05	TLR8,SIGIRR,TLR4,TLR7	0.00302454
69	57	96	5	CELLULAR_DEFENSE_RESPONSE	6.95057e-06	LSP1,NCF1,NCF2,LILRB2,MNDA	0.00143356
70	41	79	3	POSITIVE_REGULATION_OF_RESPONSE_TO_STIMULUS	0.000526067	NFAM1,PTPRC,CD1D	0.0173602
70	76	79	6	CELL_ACTIVATION	4.72188e-07	ZAP70,SIRPG,NFAM1,PTPRC,FOXP3,CD1D	6.49259e-05
70	51	79	5	POSITIVE_REGULATION_OF_IMMUNE_SYSTEM_PROCESS	1.51738e-06	ZAP70,SIRPG,NFAM1,PTPRC,CD1D	0.00015648
70	26	79	4	LYMPHOCYTE_DIFFERENTIATION	2.84583e-06	ZAP70,NFAM1,PTPRC,CD1D	0.000234781
70	73	79	4	HEMOPOIESIS	0.000180653	ZAP70,NFAM1,PTPRC,CD1D	0.00768952
70	79	79	4	IMMUNE_SYSTEM_DEVELOPMENT	0.000245063	ZAP70,NFAM1,PTPRC,CD1D	0.00918985
70	267	79	6	DEFENSE_RESPONSE	0.000574648	PTAFR,CYBB,CD84,SPN,PTPRC,CD1D	0.018234
70	29	79	3	POSITIVE_REGULATION_OF_IMMUNE_RESPONSE	0.000186413	NFAM1,PTPRC,CD1D	0.00768952
70	35	79	3	REGULATION_OF_CELL_ADHESION	0.000328399	SIRPG,CYTIP,SPN	0.0112887
70	15	79	3	T_CELL_DIFFERENTIATION	2.41311e-05	ZAP70,PTPRC,CD1D	0.00142201
70	28	79	3	REGULATION_OF_T_CELL_ACTIVATION	0.000167592	ZAP70,SIRPG,PTPRC	0.00768131
70	66	79	5	POSITIVE_REGULATION_OF_MULTICELLULAR_ORGANISMAL_PROCESS	5.51869e-06	ZAP70,SIRPG,NFAM1,PTPRC,CD1D	0.000413902
70	38	79	4	LEUKOCYTE_DIFFERENTIATION	1.35673e-05	ZAP70,NFAM1,PTPRC,CD1D	0.000860999
70	69	79	6	LEUKOCYTE_ACTIVATION	2.64505e-07	ZAP70,SIRPG,NFAM1,PTPRC,FOXP3,CD1D	4.36433e-05
70	232	79	13	IMMUNE_RESPONSE	4.77529e-12	IL2RG,FYB,ZAP70,S1PR4,IL16,IRF8,NFAM1,NCF4,PTAFR,AIM2,PTPRC,FOXP3,CD1D	1.96981e-09
70	75	79	4	HEMOPOIETIC_OR_LYMPHOID_ORGAN_DEVELOPMENT	0.000200564	ZAP70,NFAM1,PTPRC,CD1D	0.0078793
70	21	79	3	POSITIVE_REGULATION_OF_T_CELL_ACTIVATION	6.93726e-05	ZAP70,SIRPG,PTPRC	0.00381549
70	59	79	4	REGULATION_OF_RESPONSE_TO_STIMULUS	7.86829e-05	NFAM1,PTPRC,FOXP3,CD1D	0.00405709
70	24	79	3	POSITIVE_REGULATION_OF_LYMPHOCYTE_ACTIVATION	0.000104697	ZAP70,SIRPG,PTPRC	0.00508089
70	44	79	5	T_CELL_ACTIVATION	7.16412e-07	ZAP70,SIRPG,PTPRC,FOXP3,CD1D	8.44343e-05
70	35	79	3	REGULATION_OF_LYMPHOCYTE_ACTIVATION	0.000328399	ZAP70,SIRPG,PTPRC	0.0112887
70	61	79	6	LYMPHOCYTE_ACTIVATION	1.2554e-07	ZAP70,SIRPG,NFAM1,PTPRC,FOXP3,CD1D	3.45234e-05
70	150	79	7	REGULATION_OF_MULTICELLULAR_ORGANISMAL_PROCESS	1.80259e-06	ZAP70,SIRPG,CELF2,NFAM1,PTPRC,FOXP3,CD1D	0.000165237
70	67	79	6	REGULATION_OF_IMMUNE_SYSTEM_PROCESS	2.21542e-07	ZAP70,SIRPG,NFAM1,PTPRC,FOXP3,CD1D	4.36433e-05
70	63	79	3	PROTEIN_AMINO_ACID_DEPHOSPHORYLATION	0.00184426	PTPN7,PTPN22,PTPRC	0.0475473
70	33	79	4	REGULATION_OF_IMMUNE_RESPONSE	7.63174e-06	NFAM1,PTPRC,FOXP3,CD1D	0.000524682
71	149	105	5	POSITIVE_REGULATION_OF_CELL_PROLIFERATION	0.00101507	SIRPG,CD3E,IL12RB1,PTK2B,PTPRC	0.0209359
71	76	105	10	CELL_ACTIVATION	5.69644e-12	SIRPG,SIT1,CD2,CD3D,LCK,CD3E,ZAP70,PTPRC,SLA2,CD7	7.83261e-10
71	51	105	6	POSITIVE_REGULATION_OF_IMMUNE_SYSTEM_PROCESS	2.31448e-07	SIRPG,LCK,CD3E,ZAP70,PTPRC,SLA2	1.4688e-05
71	26	105	4	LYMPHOCYTE_DIFFERENTIATION	8.8543e-06	CD3D,LCK,ZAP70,PTPRC	0.000429694
71	73	105	4	HEMOPOIESIS	0.000536134	CD3D,LCK,ZAP70,PTPRC	0.0126375
71	79	105	4	IMMUNE_SYSTEM_DEVELOPMENT	0.000722947	CD3D,LCK,ZAP70,PTPRC	0.0156956
71	267	105	9	DEFENSE_RESPONSE	9.41224e-06	PLA2G2D,CXCL9,ITK,PTPRCAP,NCF1,CCL5,PTPRC,LSP1,ADORA2A	0.000431394
71	94	105	4	LOCOMOTORY_BEHAVIOR	0.0013839	CXCL9,CXCR3,CXCL13,CCL5	0.0278467
71	15	105	4	T_CELL_DIFFERENTIATION	8.44208e-07	CD3D,LCK,ZAP70,PTPRC	4.64314e-05
71	28	105	6	REGULATION_OF_T_CELL_ACTIVATION	5.32494e-09	SIRPG,SIT1,LCK,CD3E,ZAP70,PTPRC	5.49135e-07
71	66	105	6	POSITIVE_REGULATION_OF_MULTICELLULAR_ORGANISMAL_PROCESS	1.09748e-06	SIRPG,LCK,CD3E,ZAP70,PTPRC,SLA2	5.65887e-05
71	38	105	4	LEUKOCYTE_DIFFERENTIATION	4.17037e-05	CD3D,LCK,ZAP70,PTPRC	0.00143356
71	69	105	10	LEUKOCYTE_ACTIVATION	2.09011e-12	SIRPG,SIT1,CD2,CD3D,LCK,CD3E,ZAP70,PTPRC,SLA2,CD7	3.44867e-10
71	24	105	3	ADAPTIVE_IMMUNE_RESPONSE_GO_0002460	0.00024329	PTPRC,SLA2,IL18BP	0.00608226
71	106	105	6	CELLULAR_CATION_HOMEOSTASIS	1.74697e-05	S1PR4,CXCR3,LCK,CXCL13,CCL5,PTPRC	0.000655113
71	218	105	7	POSITIVE_REGULATION_OF_DEVELOPMENTAL_PROCESS	0.000130363	CD27,CD38,CD2,LCK,ZAP70,CFLAR,PTPRC	0.0037086
71	232	105	19	IMMUNE_RESPONSE	0	IL16,IL2RG,S1PR4,ZAP70,NCF4,CXCL13,GZMA,PDCD1,CTLA4,GBP2,CCL5,PTPRC,FYB,CD96,SLA2,CD7,IL18BP,IGSF6,AIM2	0
71	75	105	4	HEMOPOIETIC_OR_LYMPHOID_ORGAN_DEVELOPMENT	0.00059404	CD3D,LCK,ZAP70,PTPRC	0.0136134
71	21	105	5	POSITIVE_REGULATION_OF_T_CELL_ACTIVATION	6.05945e-08	SIRPG,LCK,CD3E,ZAP70,PTPRC	4.54459e-06
71	207	105	6	HOMEOSTATIC_PROCESS	0.000686635	S1PR4,CXCR3,LCK,CXCL13,CCL5,PTPRC	0.0153101
71	147	105	6	CELLULAR_HOMEOSTASIS	0.000109317	S1PR4,CXCR3,LCK,CXCL13,CCL5,PTPRC	0.00322096
71	24	105	5	POSITIVE_REGULATION_OF_LYMPHOCYTE_ACTIVATION	1.25033e-07	SIRPG,LCK,CD3E,ZAP70,PTPRC	8.59605e-06
71	25	105	3	ADAPTIVE_IMMUNE_RESPONSE	0.000275441	PTPRC,SLA2,IL18BP	0.00668349
71	44	105	10	T_CELL_ACTIVATION	1.68754e-14	SIRPG,SIT1,CD2,CD3D,LCK,CD3E,ZAP70,PTPRC,SLA2,CD7	4.64073e-12
71	155	105	6	CHEMICAL_HOMEOSTASIS	0.000146161	S1PR4,CXCR3,LCK,CXCL13,CCL5,PTPRC	0.0038994
71	129	105	6	ION_HOMEOSTASIS	5.2984e-05	S1PR4,CXCR3,LCK,CXCL13,CCL5,PTPRC	0.00174847
71	35	105	7	REGULATION_OF_LYMPHOCYTE_ACTIVATION	4.46638e-10	SIRPG,SIT1,LCK,CD3E,ZAP70,PTPRC,SLA2	5.26395e-08
71	37	105	3	NEGATIVE_REGULATION_OF_SIGNAL_TRANSDUCTION	0.000889976	RHOH,PTPRC,SLA2	0.0188264
71	61	105	10	LYMPHOCYTE_ACTIVATION	5.73319e-13	SIRPG,SIT1,CD2,CD3D,LCK,CD3E,ZAP70,PTPRC,SLA2,CD7	1.18247e-10
71	109	105	6	CATION_HOMEOSTASIS	2.04828e-05	S1PR4,CXCR3,LCK,CXCL13,CCL5,PTPRC	0.000734709
71	150	105	7	REGULATION_OF_MULTICELLULAR_ORGANISMAL_PROCESS	1.20828e-05	SIRPG,SIT1,LCK,CD3E,ZAP70,PTPRC,SLA2	0.000523021
71	67	105	7	REGULATION_OF_IMMUNE_SYSTEM_PROCESS	5.0526e-08	SIRPG,SIT1,LCK,CD3E,ZAP70,PTPRC,SLA2	4.16839e-06
71	57	105	6	CELLULAR_DEFENSE_RESPONSE	4.54933e-07	CXCL9,ITK,NCF1,CCL5,LSP1,ADORA2A	2.68085e-05
74	35	108	3	POSITIVE_REGULATION_OF_TRANSLATION	0.00081964	TLR7,TLR4,TLR1	0.0338101
74	49	108	3	NUCLEAR_IMPORT	0.0021874	FYB,NLRP3,TGFB1	0.046272
74	163	108	5	MULTI_ORGANISM_PROCESS	0.00171293	TLR7,NLRC4,TGFB1,LILRB1,STAB1	0.0412088
74	25	108	3	POSITIVE_REGULATION_OF_CYTOKINE_BIOSYNTHETIC_PROCESS	0.000299251	TLR7,TLR4,TLR1	0.0212283
74	44	108	3	REGULATION_OF_PROTEIN_MODIFICATION_PROCESS	0.00160262	ITGB2,HCLS1,TGFB1	0.0412088
74	42	108	3	CYTOKINE_METABOLIC_PROCESS	0.00139979	TLR7,TLR4,TLR1	0.0393731
74	267	108	13	DEFENSE_RESPONSE	1.56012e-09	TLR7,CCR1,LSP1,CYBB,CD84,CD300C,PTAFR,MNDA,NLRC4,LILRB2,NLRP3,TGFB1,STAB1	6.43549e-07
74	173	108	6	REGULATION_OF_PROTEIN_METABOLIC_PROCESS	0.000308775	TLR7,ITGB2,TLR4,HCLS1,TLR1,TGFB1	0.0212283
74	94	108	4	LOCOMOTORY_BEHAVIOR	0.0015354	ITGB2,PTAFR,DOCK2,FPR1	0.0408615
74	73	108	5	CYTOKINE_PRODUCTION	4.14725e-05	TLR7,NLRC4,TLR4,TLR1,NLRP3	0.00487361
74	73	108	5	POSITIVE_REGULATION_OF_CELLULAR_PROTEIN_METABOLIC_PROCESS	4.14725e-05	TLR7,TLR4,HCLS1,TLR1,TGFB1	0.00487361
74	129	108	5	INFLAMMATORY_RESPONSE	0.000602134	CCR1,CYBB,PTAFR,NLRP3,TGFB1	0.0310475
74	47	108	3	PROTEIN_IMPORT_INTO_NUCLEUS	0.00193984	FYB,NLRP3,TGFB1	0.0432533
74	232	108	11	IMMUNE_RESPONSE	3.98917e-08	GPR65,TLR7,CCR1,FYB,PTAFR,FCGR3A,IRF8,LILRB2,FCGR2B,GPR183,TGFB1	1.09702e-05
74	134	108	5	MEMBRANE_ORGANIZATION_AND_BIOGENESIS	0.000715408	CLEC7A,CD14,MSR1,SCARF1,STAB1	0.0327895
74	232	108	6	POSITIVE_REGULATION_OF_METABOLIC_PROCESS	0.00143175	TLR7,ARHGEF10L,TLR4,HCLS1,TLR1,TGFB1	0.0393731
74	119	108	5	RESPONSE_TO_BIOTIC_STIMULUS	0.000416479	TLR7,NLRC4,NLRP3,LILRB1,STAB1	0.0251982
74	82	108	4	RESPONSE_TO_OTHER_ORGANISM	0.000924107	TLR7,NLRC4,LILRB1,STAB1	0.0363042
74	153	108	5	SECOND_MESSENGER_MEDIATED_SIGNALING	0.0012955	CCR1,PTAFR,PRKACB,GNA15,FPR1	0.0384439
74	41	108	3	CYTOKINE_BIOSYNTHETIC_PROCESS	0.00130476	TLR7,TLR4,TLR1	0.0384439
74	225	108	6	POSITIVE_REGULATION_OF_CELLULAR_METABOLIC_PROCESS	0.0012245	TLR7,ARHGEF10L,TLR4,HCLS1,TLR1,TGFB1	0.0384439
74	33	108	3	RECEPTOR_MEDIATED_ENDOCYTOSIS	0.000688499	MSR1,SCARF1,STAB1	0.0327895
74	75	108	5	POSITIVE_REGULATION_OF_PROTEIN_METABOLIC_PROCESS	4.72593e-05	TLR7,TLR4,HCLS1,TLR1,TGFB1	0.00487361
74	162	108	6	REGULATION_OF_CELLULAR_PROTEIN_METABOLIC_PROCESS	0.000216799	TLR7,ITGB2,TLR4,HCLS1,TLR1,TGFB1	0.0190409
74	38	108	3	REGULATION_OF_CYTOKINE_BIOSYNTHETIC_PROCESS	0.00104443	TLR7,TLR4,TLR1	0.0384439
74	57	108	4	CELLULAR_DEFENSE_RESPONSE	0.000230799	LSP1,CD300C,MNDA,LILRB2	0.0190409
75	232	96	13	IMMUNE_RESPONSE	6.16611e-11	NFAM1,ARHGDIB,IGSF6,IL16,NCF4,CTSS,FYB,IL2RG,TLR8,CD1D,CMKLR1,FCGR2B,S1PR4	5.08704e-08
76	267	53	6	DEFENSE_RESPONSE	6.28908e-05	RNASE6,CD48,AIF1,ALOX5AP,TYROBP,LY96	0.0259424
84	41	75	3	POSITIVE_REGULATION_OF_RESPONSE_TO_STIMULUS	0.000451698	NFAM1,PTPRC,CD1D	0.014906
84	76	75	5	CELL_ACTIVATION	8.57669e-06	ZAP70,SIRPG,NFAM1,PTPRC,CD1D	0.000786196
84	51	75	5	POSITIVE_REGULATION_OF_IMMUNE_SYSTEM_PROCESS	1.17073e-06	ZAP70,SIRPG,NFAM1,PTPRC,CD1D	0.000321952
84	26	75	4	LYMPHOCYTE_DIFFERENTIATION	2.31006e-06	ZAP70,NFAM1,PTPRC,CD1D	0.00047552
84	73	75	4	HEMOPOIESIS	0.000147713	ZAP70,NFAM1,PTPRC,CD1D	0.00712299
84	79	75	4	IMMUNE_SYSTEM_DEVELOPMENT	0.000200564	ZAP70,NFAM1,PTPRC,CD1D	0.00827327
84	267	75	6	DEFENSE_RESPONSE	0.000434659	CD84,PTAFR,CYBB,SPN,PTPRC,CD1D	0.014906
84	29	75	3	POSITIVE_REGULATION_OF_IMMUNE_RESPONSE	0.000159781	NFAM1,PTPRC,CD1D	0.00712299
84	35	75	3	REGULATION_OF_CELL_ADHESION	0.000281729	CYTIP,SIRPG,SPN	0.0101055
84	15	75	3	T_CELL_DIFFERENTIATION	2.06416e-05	ZAP70,PTPRC,CD1D	0.00130995
84	28	75	3	REGULATION_OF_T_CELL_ACTIVATION	0.000143629	ZAP70,SIRPG,PTPRC	0.00712299
84	66	75	5	POSITIVE_REGULATION_OF_MULTICELLULAR_ORGANISMAL_PROCESS	4.26828e-06	ZAP70,SIRPG,NFAM1,PTPRC,CD1D	0.000542075
84	38	75	4	LEUKOCYTE_DIFFERENTIATION	1.10336e-05	ZAP70,NFAM1,PTPRC,CD1D	0.000910268
84	69	75	5	LEUKOCYTE_ACTIVATION	5.32201e-06	ZAP70,SIRPG,NFAM1,PTPRC,CD1D	0.000548832
84	232	75	11	IMMUNE_RESPONSE	7.852e-10	IL2RG,ZAP70,FYB,S1PR4,IL16,NFAM1,IRF8,NCF4,PTAFR,PTPRC,CD1D	3.23895e-07
84	75	75	4	HEMOPOIETIC_OR_LYMPHOID_ORGAN_DEVELOPMENT	0.000164045	ZAP70,NFAM1,PTPRC,CD1D	0.00712299
84	21	75	3	POSITIVE_REGULATION_OF_T_CELL_ACTIVATION	5.93928e-05	ZAP70,SIRPG,PTPRC	0.00349993
84	59	75	3	REGULATION_OF_RESPONSE_TO_STIMULUS	0.00131413	NFAM1,PTPRC,CD1D	0.0416983
84	24	75	3	POSITIVE_REGULATION_OF_LYMPHOCYTE_ACTIVATION	8.96747e-05	ZAP70,SIRPG,PTPRC	0.00493211
84	44	75	4	T_CELL_ACTIVATION	1.99578e-05	ZAP70,SIRPG,PTPRC,CD1D	0.00130995
84	35	75	3	REGULATION_OF_LYMPHOCYTE_ACTIVATION	0.000281729	ZAP70,SIRPG,PTPRC	0.0101055
84	61	75	5	LYMPHOCYTE_ACTIVATION	2.88194e-06	ZAP70,SIRPG,NFAM1,PTPRC,CD1D	0.00047552
84	150	75	6	REGULATION_OF_MULTICELLULAR_ORGANISMAL_PROCESS	1.82892e-05	ZAP70,SIRPG,CELF2,NFAM1,PTPRC,CD1D	0.00130995
84	67	75	5	REGULATION_OF_IMMUNE_SYSTEM_PROCESS	4.59943e-06	ZAP70,SIRPG,NFAM1,PTPRC,CD1D	0.000542075
84	63	75	3	PROTEIN_AMINO_ACID_DEPHOSPHORYLATION	0.00158857	PTPN7,PTPN22,PTPRC	0.0485396
84	33	75	3	REGULATION_OF_IMMUNE_RESPONSE	0.000236088	NFAM1,PTPRC,CD1D	0.00927489
85	232	47	6	IMMUNE_RESPONSE	1.4226e-05	GPR65,FCGR3A,FCGR1A,CCR1,IL2RA,CMKLR1	0.00586822
86	102	101	7	SKELETAL_DEVELOPMENT	7.11899e-07	INHBA,FBN1,RUNX2,AEBP1,BMP1,POSTN,COL12A1	0.000117463
86	19	101	3	CELL_RECOGNITION	0.000105737	VCAN,COLEC12,NTM	0.0145388
88	102	48	4	SKELETAL_DEVELOPMENT	9.44515e-05	AEBP1,COL11A1,FBN1,COL10A1	0.0259742
91	25	114	3	POSITIVE_REGULATION_OF_CYTOKINE_BIOSYNTHETIC_PROCESS	0.000350778	TLR8,TLR4,TLR7	0.0361739
91	10	114	3	INTERLEUKIN_8_BIOSYNTHETIC_PROCESS	1.94478e-05	TLR8,TLR4,TLR7	0.00401111
91	267	114	9	DEFENSE_RESPONSE	1.83413e-05	TLR8,LSP1,CD84,CYBB,NCF1,TLR7,CCR1,MNDA,LILRB2	0.00401111
91	12	114	3	INTERLEUKIN_8_PRODUCTION	3.53662e-05	TLR8,TLR4,TLR7	0.00583542
91	232	114	14	IMMUNE_RESPONSE	4.30007e-11	IGSF6,TLR8,FYB,NFAM1,IRF8,GPR65,FCGR3A,TLR7,CCR1,FCGR1A,IL2RA,LILRB2,CMKLR1,NCF4	1.77378e-08
91	27	114	3	PEPTIDYL_TYROSINE_PHOSPHORYLATION	0.000442506	ABI3,ITGB2,HCLS1	0.040563
91	29	114	3	PEPTIDYL_TYROSINE_MODIFICATION	0.000548343	ABI3,ITGB2,HCLS1	0.0452383
91	57	114	4	CELLULAR_DEFENSE_RESPONSE	0.000283855	LSP1,NCF1,MNDA,LILRB2	0.0334543
92	31	71	3	NEGATIVE_REGULATION_OF_MULTICELLULAR_ORGANISMAL_PROCESS	0.000166177	SLA2,PTPRC,FOXP3	0.00318829
92	163	71	4	MULTI_ORGANISM_PROCESS	0.00246112	CCL5,PRF1,SPN,PTPRC	0.0312372
92	149	71	4	POSITIVE_REGULATION_OF_CELL_PROLIFERATION	0.00177549	IL12RB1,CD3E,SIRPG,PTPRC	0.0248268
92	76	71	11	CELL_ACTIVATION	1.77636e-15	ZAP70,SLA2,LCK,CD3E,CD2,SIRPG,CD3D,SIT1,CD7,PTPRC,FOXP3	2.93099e-13
92	51	71	6	POSITIVE_REGULATION_OF_IMMUNE_SYSTEM_PROCESS	2.19577e-08	ZAP70,SLA2,LCK,CD3E,SIRPG,PTPRC	1.50959e-06
92	26	71	4	LYMPHOCYTE_DIFFERENTIATION	1.85302e-06	ZAP70,LCK,CD3D,PTPRC	8.49299e-05
92	73	71	4	HEMOPOIESIS	0.000119354	ZAP70,LCK,CD3D,PTPRC	0.00259125
92	79	71	4	IMMUNE_SYSTEM_DEVELOPMENT	0.000162209	ZAP70,LCK,CD3D,PTPRC	0.00318682
92	14	71	3	NEGATIVE_REGULATION_OF_IMMUNE_SYSTEM_PROCESS	1.40367e-05	SLA2,PTPRC,FOXP3	0.000551441
92	267	71	7	DEFENSE_RESPONSE	3.80291e-05	ITK,CCL5,PRF1,FAIM3,SPN,PTPRCAP,PTPRC	0.0010458
92	35	71	3	REGULATION_OF_CELL_ADHESION	0.000239578	CYTIP,SIRPG,SPN	0.00429678
92	15	71	4	T_CELL_DIFFERENTIATION	1.74119e-07	ZAP70,LCK,CD3D,PTPRC	8.97803e-06
92	28	71	6	REGULATION_OF_T_CELL_ACTIVATION	4.88951e-10	ZAP70,LCK,CD3E,SIRPG,SIT1,PTPRC	4.48205e-08
92	66	71	6	POSITIVE_REGULATION_OF_MULTICELLULAR_ORGANISMAL_PROCESS	1.06355e-07	ZAP70,SLA2,LCK,CD3E,SIRPG,PTPRC	5.84954e-06
92	38	71	4	LEUKOCYTE_DIFFERENTIATION	8.86712e-06	ZAP70,LCK,CD3D,PTPRC	0.000365769
92	37	71	3	IMMUNE_EFFECTOR_PROCESS	0.000283013	SLA2,PTPRC,FOXP3	0.00486429
92	69	71	11	LEUKOCYTE_ACTIVATION	6.66134e-16	ZAP70,SLA2,LCK,CD3E,CD2,SIRPG,CD3D,SIT1,CD7,PTPRC,FOXP3	1.3739e-13
92	24	71	3	ADAPTIVE_IMMUNE_RESPONSE_GO_0002460	7.61363e-05	SLA2,PTPRC,FOXP3	0.00190341
92	106	71	5	CELLULAR_CATION_HOMEOSTASIS	3.3133e-05	LCK,S1PR4,CCL5,CXCR3,PTPRC	0.000976239
92	218	71	6	POSITIVE_REGULATION_OF_DEVELOPMENTAL_PROCESS	0.000107806	ZAP70,LCK,CD2,TNFRSF9,PTPRC,CD27	0.00240378
92	232	71	14	IMMUNE_RESPONSE	5.08482e-14	ZAP70,IL16,IL2RG,CD96,SLA2,S1PR4,CCL5,GZMA,CTSS,CD7,PTPRC,AIM2,FOXP3,GBP2	6.99163e-12
92	75	71	4	HEMOPOIETIC_OR_LYMPHOID_ORGAN_DEVELOPMENT	0.000132591	ZAP70,LCK,CD3D,PTPRC	0.00280482
92	82	71	3	RESPONSE_TO_OTHER_ORGANISM	0.00288646	CCL5,SPN,PTPRC	0.0355423
92	21	71	5	POSITIVE_REGULATION_OF_T_CELL_ACTIVATION	8.35322e-09	ZAP70,LCK,CD3E,SIRPG,PTPRC	6.89141e-07
92	59	71	3	REGULATION_OF_RESPONSE_TO_STIMULUS	0.0011214	SLA2,PTPRC,FOXP3	0.016821
92	207	71	5	HOMEOSTATIC_PROCESS	0.000753393	LCK,S1PR4,CCL5,CXCR3,PTPRC	0.0118453
92	147	71	5	CELLULAR_HOMEOSTASIS	0.000156487	LCK,S1PR4,CCL5,CXCR3,PTPRC	0.00318682
92	24	71	5	POSITIVE_REGULATION_OF_LYMPHOCYTE_ACTIVATION	1.7308e-08	ZAP70,LCK,CD3E,SIRPG,PTPRC	1.2981e-06
92	25	71	3	ADAPTIVE_IMMUNE_RESPONSE	8.63041e-05	SLA2,PTPRC,FOXP3	0.00203431
92	44	71	11	T_CELL_ACTIVATION	0	ZAP70,SLA2,LCK,CD3E,CD2,SIRPG,CD3D,SIT1,CD7,PTPRC,FOXP3	0
92	155	71	5	CHEMICAL_HOMEOSTASIS	0.000200372	LCK,S1PR4,CCL5,CXCR3,PTPRC	0.00367964
92	129	71	5	ION_HOMEOSTASIS	8.46236e-05	LCK,S1PR4,CCL5,CXCR3,PTPRC	0.00203431
92	35	71	7	REGULATION_OF_LYMPHOCYTE_ACTIVATION	2.71805e-11	ZAP70,SLA2,LCK,CD3E,SIRPG,SIT1,PTPRC	3.20341e-09
92	37	71	3	NEGATIVE_REGULATION_OF_SIGNAL_TRANSDUCTION	0.000283013	RHOH,SLA2,PTPRC	0.00486429
92	61	71	11	LYMPHOCYTE_ACTIVATION	1.11022e-16	ZAP70,SLA2,LCK,CD3E,CD2,SIRPG,CD3D,SIT1,CD7,PTPRC,FOXP3	3.05311e-14
92	109	71	5	CATION_HOMEOSTASIS	3.78914e-05	LCK,S1PR4,CCL5,CXCR3,PTPRC	0.0010458
92	150	71	8	REGULATION_OF_MULTICELLULAR_ORGANISMAL_PROCESS	4.8516e-08	ZAP70,SLA2,LCK,CD3E,SIRPG,SIT1,PTPRC,FOXP3	3.0789e-06
92	67	71	8	REGULATION_OF_IMMUNE_SYSTEM_PROCESS	7.55286e-11	ZAP70,SLA2,LCK,CD3E,SIRPG,SIT1,PTPRC,FOXP3	7.78889e-09
92	57	71	5	CELLULAR_DEFENSE_RESPONSE	1.56072e-06	ITK,CCL5,PRF1,FAIM3,SPN	7.5741e-05
92	33	71	3	REGULATION_OF_IMMUNE_RESPONSE	0.000200708	SLA2,PTPRC,FOXP3	0.00367964
93	93	79	4	MUSCLE_DEVELOPMENT	0.000457227	ADAM12,COL6A3,ITGA11,AEBP1	0.0471516
93	102	79	5	SKELETAL_DEVELOPMENT	4.61723e-05	SPARC,COL1A2,COL11A1,AEBP1,RUNX2	0.00598998
93	138	79	6	TISSUE_DEVELOPMENT	1.53641e-05	SPARC,COL1A1,COL5A2,COL11A1,RUNX2,SNAI2	0.00316885
93	19	79	3	CELL_RECOGNITION	5.08241e-05	VCAN,NTM,COLEC12	0.00598998
97	102	114	8	SKELETAL_DEVELOPMENT	1.00178e-07	COL1A2,AEBP1,SPARC,FBN1,ADAMTS4,IGFBP4,PAPSS2,IGF1	4.14919e-05
98	102	51	9	SKELETAL_DEVELOPMENT	3.29159e-12	COL11A1,FBN1,AEBP1,INHBA,RUNX2,POSTN,BMP1,COL10A1,COL12A1	1.35778e-09
98	138	51	4	TISSUE_DEVELOPMENT	0.000382206	COL11A1,COL5A2,RUNX2,BMP1	0.0286654
98	56	51	3	ANATOMICAL_STRUCTURE_FORMATION	0.000364791	SERPINF1,SPHK1,SCG2	0.0286654
98	144	51	5	ORGAN_MORPHOGENESIS	2.86845e-05	DCN,SERPINF1,SPHK1,SCG2,COL5A3	0.00394412
98	48	51	3	ANGIOGENESIS	0.000230819	SERPINF1,SPHK1,SCG2	0.0238032
98	189	51	5	PROTEOLYSIS	0.000104474	MMP2,BMP1,PLAU,MMP11,CTSK	0.012313
98	55	51	3	VASCULATURE_DEVELOPMENT	0.000345853	SERPINF1,SPHK1,SCG2	0.0286654
99	35	127	3	POSITIVE_REGULATION_OF_TRANSLATION	0.00130914	TLR4,TLR1,TLR8	0.0469583
99	163	127	6	MULTI_ORGANISM_PROCESS	0.000535139	STAB1,NLRC4,FGR,CD1D,TLR8,LILRB1	0.0294326
99	76	127	4	CELL_ACTIVATION	0.00127011	NFAM1,CLEC7A,TLR4,CD1D	0.0469583
99	25	127	3	POSITIVE_REGULATION_OF_CYTOKINE_BIOSYNTHETIC_PROCESS	0.000481264	TLR4,TLR1,TLR8	0.0283602
99	267	127	14	DEFENSE_RESPONSE	1.17754e-09	CD300C,CCR1,STAB1,NLRC4,MNDA,NCF2,PTAFR,CYBB,CD84,LSP1,LILRB2,CD1D,TLR8,NLRP3	3.23823e-07
99	29	127	3	POSITIVE_REGULATION_OF_IMMUNE_RESPONSE	0.000750906	NFAM1,CD1D,TLR8	0.0387186
99	17	127	3	PHAGOCYTOSIS	0.000147525	CD14,FCGR1A,CLEC7A	0.0110644
99	94	127	5	LOCOMOTORY_BEHAVIOR	0.000295831	ITGB2,DOCK2,PTAFR,CCRL2,CMKLR1	0.0187739
99	73	127	6	CYTOKINE_PRODUCTION	6.03365e-06	SRGN,NLRC4,TLR4,TLR1,TLR8,NLRP3	0.000995553
99	69	127	4	LEUKOCYTE_ACTIVATION	0.00088477	NFAM1,CLEC7A,TLR4,CD1D	0.040552
99	30	127	3	RESPONSE_TO_BACTERIUM	0.000830587	STAB1,NLRC4,CD1D	0.0403079
99	232	127	16	IMMUNE_RESPONSE	1.13165e-12	FCGR1A,GPR65,FCGR2B,CCR1,NFAM1,NCF4,PTAFR,CTSS,FYB,IRF8,LILRB2,FCGR3A,CD1D,TLR8,GPR183,CMKLR1	4.66806e-10
99	119	127	7	RESPONSE_TO_BIOTIC_STIMULUS	9.25864e-06	STAB1,NLRC4,FGR,CD1D,TLR8,LILRB1,NLRP3	0.00127306
99	32	127	3	PROTEIN_SECRETION	0.0010056	SRGN,NLRC4,NLRP3	0.0436643
99	82	127	6	RESPONSE_TO_OTHER_ORGANISM	1.18606e-05	STAB1,NLRC4,FGR,CD1D,TLR8,LILRB1	0.00139786
99	10	127	3	DETECTION_OF_BIOTIC_STIMULUS	2.68724e-05	NLRC4,CD1D,NLRP3	0.0022341
99	18	127	3	CYTOKINE_SECRETION	0.000176231	SRGN,NLRC4,NLRP3	0.0121159
99	57	127	5	CELLULAR_DEFENSE_RESPONSE	2.70799e-05	CD300C,MNDA,NCF2,LSP1,LILRB2	0.0022341
99	33	127	3	REGULATION_OF_IMMUNE_RESPONSE	0.00110119	NFAM1,CD1D,TLR8	0.0454241
102	267	80	7	DEFENSE_RESPONSE	8.22531e-05	CYBB,CD300C,NCF1,NCF2,LILRB2,LSP1,SIGIRR	0.0135718
102	232	80	9	IMMUNE_RESPONSE	2.97253e-07	FCGR1A,ARHGDIB,FCGR3A,IGSF6,IL16,FYB,LILRB2,IL2RG,S1PR4	0.000122617
102	57	80	5	CELLULAR_DEFENSE_RESPONSE	2.82751e-06	CD300C,NCF1,NCF2,LILRB2,LSP1	0.000583174
103	76	78	4	CELL_ACTIVATION	0.000200964	TLR4,LAT2,TGFB1,LST1	0.0414488
103	69	78	4	LEUKOCYTE_ACTIVATION	0.000138164	TLR4,LAT2,TGFB1,LST1	0.0379952
103	232	78	7	IMMUNE_RESPONSE	2.87236e-05	TLR7,FCGR1A,NCF4,LAT2,FCGR2B,GPR183,TGFB1	0.0118485
103	150	78	5	REGULATION_OF_MULTICELLULAR_ORGANISMAL_PROCESS	0.000267668	SRGN,CELF2,LAT2,TGFB1,LST1	0.0441652
104	35	74	3	POSITIVE_REGULATION_OF_TRANSLATION	0.000270775	TLR4,TLR8,TLR1	0.0319128
104	25	74	3	POSITIVE_REGULATION_OF_CYTOKINE_BIOSYNTHETIC_PROCESS	9.76487e-05	TLR4,TLR8,TLR1	0.0192789
104	42	74	3	CYTOKINE_METABOLIC_PROCESS	0.000466426	TLR4,TLR8,TLR1	0.034982
104	267	74	9	DEFENSE_RESPONSE	4.91478e-07	CYBB,CCR1,LSP1,CD84,PTAFR,NLRC4,MNDA,TLR8,LILRB2	0.000135156
104	94	74	4	LOCOMOTORY_BEHAVIOR	0.00037106	PTAFR,DOCK2,ITGB2,CMKLR1	0.0340138
104	73	74	4	CYTOKINE_PRODUCTION	0.00014021	NLRC4,TLR4,TLR8,TLR1	0.0192789
104	232	74	11	IMMUNE_RESPONSE	6.76706e-10	GPR65,NFAM1,CCR1,FYB,PTAFR,IRF8,FCGR3A,CTSS,TLR8,LILRB2,CMKLR1	2.79141e-07
104	41	74	3	CYTOKINE_BIOSYNTHETIC_PROCESS	0.00043423	TLR4,TLR8,TLR1	0.034982
104	38	74	3	REGULATION_OF_CYTOKINE_BIOSYNTHETIC_PROCESS	0.000346312	TLR4,TLR8,TLR1	0.0340138
105	267	45	5	DEFENSE_RESPONSE	0.000286137	RNASE6,CD1D,NLRP3,ADORA3,STAB1	0.0472126
105	232	45	6	IMMUNE_RESPONSE	1.09965e-05	LAT2,LY86,NCF4,CD1D,IL16,FCGR2B	0.00453605
105	119	45	4	RESPONSE_TO_BIOTIC_STIMULUS	0.000133041	CD1D,NLRP3,LILRB1,STAB1	0.0365864
106	13	120	3	REGULATION_OF_ACTIN_FILAMENT_LENGTH	5.33612e-05	CXCL12,LIMA1,GSN	0.0101597
106	23	120	3	ACTIN_POLYMERIZATION_AND_OR_DEPOLYMERIZATION	0.000316622	CXCL12,LIMA1,GSN	0.0261213
106	40	120	4	REGULATION_OF_ORGANELLE_ORGANIZATION_AND_BIOGENESIS	8.62039e-05	NEXN,CXCL12,LIMA1,GSN	0.0101597
106	12	120	3	REGULATION_OF_ACTIN_POLYMERIZATION_AND_OR_DEPOLYMERIZATION	4.12229e-05	CXCL12,LIMA1,GSN	0.0101597
106	14	120	3	REGULATION_OF_CELLULAR_COMPONENT_SIZE	6.76247e-05	CXCL12,LIMA1,GSN	0.0101597
106	30	120	4	REGULATION_OF_CYTOSKELETON_ORGANIZATION_AND_BIOGENESIS	2.70424e-05	NEXN,CXCL12,LIMA1,GSN	0.0101597
107	19	51	3	CELL_RECOGNITION	1.36052e-05	VCAN,NTM,COLEC12	0.0112243
108	41	133	4	POSITIVE_REGULATION_OF_RESPONSE_TO_STIMULUS	0.000141537	NFAM1,LAT2,TLR8,CD1D	0.0166811
108	51	133	4	POSITIVE_REGULATION_OF_IMMUNE_SYSTEM_PROCESS	0.00033222	NFAM1,LAT2,TLR8,CD1D	0.0342602
108	267	133	12	DEFENSE_RESPONSE	1.73896e-07	CYBB,NCF1,RNASE6,NCF2,TLR8,LILRB2,CD1D,ALOX5AP,NLRP3,LSP1,SIGIRR,LYZ	4.78215e-05
108	29	133	4	POSITIVE_REGULATION_OF_IMMUNE_RESPONSE	3.52532e-05	NFAM1,LAT2,TLR8,CD1D	0.00678601
108	232	133	14	IMMUNE_RESPONSE	3.48334e-10	NFAM1,LAT2,ARHGDIB,IGSF6,LY86,IL16,NCF4,FYB,TLR8,CTSS,LILRB2,IL2RG,CD1D,S1PR4	2.87376e-07
108	59	133	4	REGULATION_OF_RESPONSE_TO_STIMULUS	0.000581349	NFAM1,LAT2,TLR8,CD1D	0.0479613
108	57	133	4	CELLULAR_DEFENSE_RESPONSE	0.000509623	NCF1,NCF2,LILRB2,LSP1	0.0467155
108	33	133	4	REGULATION_OF_IMMUNE_RESPONSE	5.95301e-05	NFAM1,LAT2,TLR8,CD1D	0.00818539
109	35	75	3	POSITIVE_REGULATION_OF_TRANSLATION	0.000281729	TLR7,TLR4,TLR1	0.0211297
109	25	75	3	POSITIVE_REGULATION_OF_CYTOKINE_BIOSYNTHETIC_PROCESS	0.000101636	TLR7,TLR4,TLR1	0.0104812
109	42	75	3	CYTOKINE_METABOLIC_PROCESS	0.000485171	TLR7,TLR4,TLR1	0.0285904
109	267	75	8	DEFENSE_RESPONSE	5.85395e-06	TLR7,LSP1,CYBB,CCR1,CD84,PTAFR,NLRC4,MNDA	0.00116038
109	151	75	5	BEHAVIOR	0.000229681	PTAFR,DOCK2,CCRL2,CMKLR1,FPR1	0.0196746
109	94	75	5	LOCOMOTORY_BEHAVIOR	2.4214e-05	PTAFR,DOCK2,CCRL2,CMKLR1,FPR1	0.00332943
109	73	75	5	CYTOKINE_PRODUCTION	7.0326e-06	TLR7,NLRC4,TLR4,SRGN,TLR1	0.00116038
109	232	75	9	IMMUNE_RESPONSE	1.69064e-07	TLR7,GPR65,CCR1,FYB,PTAFR,FCGR3A,IRF8,CMKLR1,GPR183	6.9739e-05
109	41	75	3	CYTOKINE_BIOSYNTHETIC_PROCESS	0.000451698	TLR7,TLR4,TLR1	0.0285904
109	38	75	3	REGULATION_OF_CYTOKINE_BIOSYNTHETIC_PROCESS	0.000360282	TLR7,TLR4,TLR1	0.0247694
111	46	68	4	RESPONSE_TO_OXIDATIVE_STRESS	1.61702e-05	ATOX1,NDUFS8,NDUFA12,NDUFB4	0.0133404
120	50	65	5	RESPONSE_TO_VIRUS	5.16136e-07	RSAD2,IFI44,TRIM22,ISG20,IRF7	0.000425812
120	163	65	5	MULTI_ORGANISM_PROCESS	0.000166812	RSAD2,IFI44,TRIM22,ISG20,IRF7	0.034405
120	119	65	5	RESPONSE_TO_BIOTIC_STIMULUS	3.76149e-05	RSAD2,IFI44,TRIM22,ISG20,IRF7	0.0103441
120	82	65	5	RESPONSE_TO_OTHER_ORGANISM	6.14862e-06	RSAD2,IFI44,TRIM22,ISG20,IRF7	0.00253631
121	41	123	4	POSITIVE_REGULATION_OF_RESPONSE_TO_STIMULUS	0.000104643	NFAM1,LAT2,TLR8,CD1D	0.012333
121	51	123	4	POSITIVE_REGULATION_OF_IMMUNE_SYSTEM_PROCESS	0.000246571	NFAM1,LAT2,TLR8,CD1D	0.0254276
121	267	123	9	DEFENSE_RESPONSE	3.36441e-05	NCF1,CYBB,NCF2,RNASE6,TLR8,CD1D,ALOX5AP,NLRP3,SIGIRR	0.00693909
121	29	123	4	POSITIVE_REGULATION_OF_IMMUNE_RESPONSE	2.59432e-05	NFAM1,LAT2,TLR8,CD1D	0.00693909
121	232	123	15	IMMUNE_RESPONSE	9.46043e-12	NFAM1,ARHGDIB,IGSF6,FCGR1A,NCF4,IL16,LAT2,LY86,FYB,CTSS,TLR8,IL2RG,CD1D,FCGR2B,S1PR4	7.80486e-09
121	59	123	4	REGULATION_OF_RESPONSE_TO_STIMULUS	0.000432799	NFAM1,LAT2,TLR8,CD1D	0.0396733
121	33	123	4	REGULATION_OF_IMMUNE_RESPONSE	4.38768e-05	NFAM1,LAT2,TLR8,CD1D	0.00723967
122	35	80	3	POSITIVE_REGULATION_OF_TRANSLATION	0.000340796	TLR7,TLR4,TLR1	0.0266849
122	25	80	3	POSITIVE_REGULATION_OF_CYTOKINE_BIOSYNTHETIC_PROCESS	0.000123168	TLR7,TLR4,TLR1	0.0127017
122	42	80	3	CYTOKINE_METABOLIC_PROCESS	0.000586148	TLR7,TLR4,TLR1	0.0345409
122	267	80	9	DEFENSE_RESPONSE	9.63508e-07	CCR1,TLR7,LSP1,PTAFR,CD84,CYBB,MNDA,NLRC4,LILRB2	0.000264965
122	151	80	5	BEHAVIOR	0.000310637	DOCK2,CCRL2,PTAFR,CMKLR1,FPR1	0.0266849
122	94	80	5	LOCOMOTORY_BEHAVIOR	3.31248e-05	DOCK2,CCRL2,PTAFR,CMKLR1,FPR1	0.00390399
122	73	80	5	CYTOKINE_PRODUCTION	9.66138e-06	TLR7,SRGN,TLR4,NLRC4,TLR1	0.00159413
122	232	80	10	IMMUNE_RESPONSE	2.30593e-08	GPR65,CCR1,TLR7,FYB,PTAFR,FCGR3A,IRF8,LILRB2,CMKLR1,GPR183	9.51197e-06
122	41	80	3	CYTOKINE_BIOSYNTHETIC_PROCESS	0.000545807	TLR7,TLR4,TLR1	0.0345409
122	38	80	3	REGULATION_OF_CYTOKINE_BIOSYNTHETIC_PROCESS	0.000435581	TLR7,TLR4,TLR1	0.0299462
123	102	106	5	SKELETAL_DEVELOPMENT	0.000186766	SPARC,COL1A2,FBN1,RUNX2,BMP1	0.0256803
123	138	106	6	TISSUE_DEVELOPMENT	8.13019e-05	COL1A1,SPARC,FGF7,RUNX2,SNAI2,BMP1	0.0134148
124	102	96	5	SKELETAL_DEVELOPMENT	0.000117148	INHBA,FBN1,AEBP1,COL11A1,ADAMTS4	0.0241619
125	29	79	3	POSITIVE_REGULATION_OF_IMMUNE_RESPONSE	0.000186413	LAT2,NFAM1,CD1D	0.0384476
125	232	79	11	IMMUNE_RESPONSE	1.39239e-09	ARHGDIB,LAT2,LY86,NFAM1,IL16,NCF4,FYB,CD1D,IL2RG,FCGR2B,S1PR4	1.14872e-06
125	33	79	3	REGULATION_OF_IMMUNE_RESPONSE	0.000275277	LAT2,NFAM1,CD1D	0.0454208
126	267	56	6	DEFENSE_RESPONSE	8.6096e-05	CCR1,TLR7,CD84,PTAFR,CYBB,NLRC4	0.0145239
126	73	56	4	CYTOKINE_PRODUCTION	4.69688e-05	SRGN,TLR7,NLRC4,TLR4	0.0129164
126	232	56	7	IMMUNE_RESPONSE	3.11238e-06	CCR1,GPR65,FCGR1A,TLR7,FCGR3A,PTAFR,FYB	0.00128386
129	102	65	6	SKELETAL_DEVELOPMENT	8.44465e-07	BMP1,AEBP1,FBN1,POSTN,COL12A1,ADAMTS4	0.000696683
131	94	92	5	LOCOMOTORY_BEHAVIOR	6.48958e-05	PTAFR,DOCK2,ITGB2,CMKLR1,FPR1	0.0157855
131	232	92	12	IMMUNE_RESPONSE	5.3339e-10	PTAFR,NFAM1,FYB,IRF8,NCF4,CTSS,IL16,CMKLR1,GPR183,TLR8,TGFB1,IL2RG	2.20023e-07
132	35	71	3	POSITIVE_REGULATION_OF_TRANSLATION	0.000239578	TLR7,TLR4,TLR1	0.0122816
132	163	71	5	MULTI_ORGANISM_PROCESS	0.000253076	TLR7,NLRC4,FGR,STAB1,CD1D	0.0122816
132	76	71	4	CELL_ACTIVATION	0.000139594	LAT2,CLEC7A,TLR4,CD1D	0.00885885
132	25	71	3	POSITIVE_REGULATION_OF_CYTOKINE_BIOSYNTHETIC_PROCESS	8.63041e-05	TLR7,TLR4,TLR1	0.00668635
132	42	71	3	CYTOKINE_METABOLIC_PROCESS	0.000413001	TLR7,TLR4,TLR1	0.0170363
132	267	71	12	DEFENSE_RESPONSE	1.18459e-10	ADORA3,RNASE6,TLR7,CCR1,ALOX5AP,MNDA,NLRC4,NCF2,STAB1,LILRB2,CD1D,NLRP3	9.77291e-08
132	47	71	3	DETECTION_OF_STIMULUS	0.000576174	NLRC4,CD1D,NLRP3	0.0206671
132	73	71	6	CYTOKINE_PRODUCTION	1.95512e-07	TLR7,SRGN,NLRC4,TLR4,TLR1,NLRP3	5.37659e-05
132	73	71	3	POSITIVE_REGULATION_OF_CELLULAR_PROTEIN_METABOLIC_PROCESS	0.00207262	TLR7,TLR4,TLR1	0.0474974
132	69	71	4	LEUKOCYTE_ACTIVATION	9.57909e-05	LAT2,CLEC7A,TLR4,CD1D	0.00668635
132	129	71	4	INFLAMMATORY_RESPONSE	0.0010439	ADORA3,CCR1,ALOX5AP,NLRP3	0.0296971
132	30	71	3	RESPONSE_TO_BACTERIUM	0.000150468	NLRC4,STAB1,CD1D	0.00886688
132	232	71	8	IMMUNE_RESPONSE	1.35856e-06	LAT2,LY86,TLR7,GPR65,CCR1,FCGR3A,LILRB2,CD1D	0.000280203
132	134	71	4	MEMBRANE_ORGANIZATION_AND_BIOGENESIS	0.00120188	CD14,MSR1,CLEC7A,STAB1	0.0328765
132	119	71	6	RESPONSE_TO_BIOTIC_STIMULUS	3.51767e-06	TLR7,NLRC4,FGR,STAB1,CD1D,NLRP3	0.000580415
132	32	71	3	PROTEIN_SECRETION	0.000182914	SRGN,NLRC4,NLRP3	0.0100603
132	82	71	5	RESPONSE_TO_OTHER_ORGANISM	9.51214e-06	TLR7,NLRC4,FGR,STAB1,CD1D	0.00112107
132	41	71	3	CYTOKINE_BIOSYNTHETIC_PROCESS	0.000384452	TLR7,TLR4,TLR1	0.0166933
132	75	71	3	POSITIVE_REGULATION_OF_PROTEIN_METABOLIC_PROCESS	0.00223913	TLR7,TLR4,TLR1	0.0499267
132	61	71	3	LYMPHOCYTE_ACTIVATION	0.00123536	LAT2,CLEC7A,CD1D	0.0328765
132	10	71	3	DETECTION_OF_BIOTIC_STIMULUS	4.6737e-06	NLRC4,CD1D,NLRP3	0.000642633
132	18	71	3	CYTOKINE_SECRETION	3.11558e-05	SRGN,NLRC4,NLRP3	0.00285595
132	150	71	4	REGULATION_OF_MULTICELLULAR_ORGANISMAL_PROCESS	0.00181942	ADORA3,LAT2,SRGN,CD1D	0.0428864
132	38	71	3	REGULATION_OF_CYTOKINE_BIOSYNTHETIC_PROCESS	0.000306512	TLR7,TLR4,TLR1	0.0140485
132	57	71	3	CELLULAR_DEFENSE_RESPONSE	0.00101432	MNDA,NCF2,LILRB2	0.0296971
133	267	41	5	DEFENSE_RESPONSE	0.000183098	CD300C,CYBB,NCF1,LSP1,TYROBP	0.0302111
133	27	41	3	PEPTIDYL_TYROSINE_PHOSPHORYLATION	2.0912e-05	ABI3,ITGB2,HCLS1	0.00716417
133	62	41	3	PEPTIDYL_AMINO_ACID_MODIFICATION	0.000257585	ABI3,ITGB2,HCLS1	0.0354179
133	29	41	3	PEPTIDYL_TYROSINE_MODIFICATION	2.60515e-05	ABI3,ITGB2,HCLS1	0.00716417
133	57	41	4	CELLULAR_DEFENSE_RESPONSE	5.00713e-06	CD300C,NCF1,LSP1,TYROBP	0.00413088
134	76	75	4	CELL_ACTIVATION	0.000172682	CLEC7A,TLR4,LAT2,CD1D	0.0121809
134	267	75	10	DEFENSE_RESPONSE	4.61038e-08	CCR1,PTAFR,LSP1,MNDA,NLRC4,LILRB2,RNASE6,CD1D,ALOX5AP,NLRP3	1.26785e-05
134	47	75	3	DETECTION_OF_STIMULUS	0.000676368	NLRC4,CD1D,NLRP3	0.0348752
134	73	75	5	CYTOKINE_PRODUCTION	7.0326e-06	NLRC4,TLR4,SRGN,TLR1,NLRP3	0.00116038
134	69	75	4	LEUKOCYTE_ACTIVATION	0.000118624	CLEC7A,TLR4,LAT2,CD1D	0.0108739
134	232	75	11	IMMUNE_RESPONSE	7.852e-10	CCR1,PTAFR,GPR65,IRF8,FCGR3A,NCF4,IL16,LILRB2,LAT2,LY86,CD1D	3.23895e-07
134	32	75	3	PROTEIN_SECRETION	0.000215189	NLRC4,SRGN,NLRP3	0.0136562
134	10	75	3	DETECTION_OF_BIOTIC_STIMULUS	5.51602e-06	NLRC4,CD1D,NLRP3	0.00113768
134	18	75	3	CYTOKINE_SECRETION	3.67279e-05	NLRC4,SRGN,NLRP3	0.00378757
135	232	54	7	IMMUNE_RESPONSE	2.42272e-06	TLR7,FYB,IL16,IGSF6,ARHGDIB,IL2RG,S1PR4	0.000999374
138	50	72	3	RESPONSE_TO_VIRUS	0.000720132	TLR8,FGR,LILRB1	0.0292167
138	41	72	3	POSITIVE_REGULATION_OF_RESPONSE_TO_STIMULUS	0.000400612	TLR8,LAT2,CD1D	0.0220337
138	76	72	4	CELL_ACTIVATION	0.000147393	TLR4,LAT2,CD1D,LST1	0.013511
138	51	72	3	POSITIVE_REGULATION_OF_IMMUNE_SYSTEM_PROCESS	0.000763223	TLR8,LAT2,CD1D	0.0292167
138	42	72	3	CYTOKINE_METABOLIC_PROCESS	0.000430346	TLR4,TLR8,SIGIRR	0.0221897
138	267	72	8	DEFENSE_RESPONSE	4.29497e-06	NCF2,TLR8,CD48,RNASE6,CD1D,AIF1,ALOX5AP,SIGIRR	0.00118112
138	29	72	3	POSITIVE_REGULATION_OF_IMMUNE_RESPONSE	0.000141526	TLR8,LAT2,CD1D	0.013511
138	73	72	4	CYTOKINE_PRODUCTION	0.000126037	SRGN,TLR4,TLR8,SIGIRR	0.013511
138	66	72	3	POSITIVE_REGULATION_OF_MULTICELLULAR_ORGANISMAL_PROCESS	0.00161521	TLR8,LAT2,CD1D	0.0493537
138	69	72	4	LEUKOCYTE_ACTIVATION	0.00010117	TLR4,LAT2,CD1D,LST1	0.013511
138	232	72	8	IMMUNE_RESPONSE	1.51363e-06	FCGR1A,TLR8,IGSF6,LAT2,NCF4,LY86,CD1D,FCGR2B	0.000624374
138	119	72	4	RESPONSE_TO_BIOTIC_STIMULUS	0.000814527	TLR8,FGR,CD1D,LILRB1	0.0292167
138	82	72	4	RESPONSE_TO_OTHER_ORGANISM	0.000197782	TLR8,FGR,CD1D,LILRB1	0.0143829
138	59	72	3	REGULATION_OF_RESPONSE_TO_STIMULUS	0.00116778	TLR8,LAT2,CD1D	0.0401424
138	41	72	3	CYTOKINE_BIOSYNTHETIC_PROCESS	0.000400612	TLR4,TLR8,SIGIRR	0.0220337
138	61	72	3	LYMPHOCYTE_ACTIVATION	0.00128636	LAT2,CD1D,LST1	0.0424499
138	150	72	5	REGULATION_OF_MULTICELLULAR_ORGANISMAL_PROCESS	0.000183734	SRGN,TLR8,LAT2,CD1D,LST1	0.0143829
138	67	72	4	REGULATION_OF_IMMUNE_SYSTEM_PROCESS	9.01739e-05	TLR8,LAT2,CD1D,LST1	0.013511
138	38	72	3	REGULATION_OF_CYTOKINE_BIOSYNTHETIC_PROCESS	0.000319431	TLR4,TLR8,SIGIRR	0.0202716
138	33	72	3	REGULATION_OF_IMMUNE_RESPONSE	0.000209205	TLR8,LAT2,CD1D	0.0143829
139	267	61	7	DEFENSE_RESPONSE	1.39331e-05	CCR1,CD300C,MNDA,NLRC4,LILRB2,NLRP3,STAB1	0.00574742
139	73	61	4	CYTOKINE_PRODUCTION	6.58455e-05	NLRC4,TLR4,TLR1,NLRP3	0.0181075
140	232	66	9	IMMUNE_RESPONSE	5.44146e-08	FCGR1A,FYB,TLR7,PTAFR,NCF4,IRF8,GPR183,FCGR2B,TGFB1	2.2446e-05
147	267	92	7	DEFENSE_RESPONSE	0.000198749	CYBB,NCF2,TLR8,NCF1,LILRB2,LYZ,SIGIRR	0.0409919
147	232	92	13	IMMUNE_RESPONSE	3.54947e-11	NFAM1,FCGR1A,TLR8,IGSF6,IL16,ARHGDIB,NCF4,CTSS,LILRB2,FYB,IL2RG,S1PR4,CD96	1.46416e-08
148	41	71	3	POSITIVE_REGULATION_OF_RESPONSE_TO_STIMULUS	0.000384452	LAT2,CD1D,PTPRC	0.0166933
148	76	71	5	CELL_ACTIVATION	6.54489e-06	TLR4,LAT2,CD1D,TGFB1,PTPRC	0.000771362
148	51	71	4	POSITIVE_REGULATION_OF_IMMUNE_SYSTEM_PROCESS	2.90191e-05	LAT2,CD1D,TGFB1,PTPRC	0.00299259
148	267	71	10	DEFENSE_RESPONSE	2.68803e-08	CCR1,PTAFR,NLRC4,LSP1,RNASE6,NLRP3,CD1D,ALOX5AP,TGFB1,PTPRC	7.39209e-06
148	29	71	3	POSITIVE_REGULATION_OF_IMMUNE_RESPONSE	0.000135758	LAT2,CD1D,PTPRC	0.00746667
148	47	71	3	DETECTION_OF_STIMULUS	0.000576174	NLRC4,NLRP3,CD1D	0.0216065
148	73	71	3	CYTOKINE_PRODUCTION	0.00207262	NLRC4,TLR4,NLRP3	0.0488545
148	66	71	4	POSITIVE_REGULATION_OF_MULTICELLULAR_ORGANISMAL_PROCESS	8.04853e-05	LAT2,CD1D,TGFB1,PTPRC	0.00503091
148	55	71	3	POSITIVE_REGULATION_OF_HYDROLASE_ACTIVITY	0.000913963	NLRC4,NLRP3,PLCB2	0.0279267
148	69	71	5	LEUKOCYTE_ACTIVATION	4.05665e-06	TLR4,LAT2,CD1D,TGFB1,PTPRC	0.000642633
148	129	71	5	INFLAMMATORY_RESPONSE	8.46236e-05	CCR1,PTAFR,NLRP3,ALOX5AP,TGFB1	0.00503091
148	20	71	3	B_CELL_ACTIVATION	4.33109e-05	LAT2,TGFB1,PTPRC	0.00397016
148	232	71	12	IMMUNE_RESPONSE	2.31873e-11	CCR1,PTAFR,GPR65,IRF8,FCGR3A,CMKLR1,LAT2,CD1D,LY86,TGFB1,RGS1,PTPRC	9.56478e-09
148	119	71	4	RESPONSE_TO_BIOTIC_STIMULUS	0.000772703	NLRC4,NLRP3,CD1D,PTPRC	0.0245184
148	59	71	3	REGULATION_OF_RESPONSE_TO_STIMULUS	0.0011214	LAT2,CD1D,PTPRC	0.0320031
148	153	71	5	SECOND_MESSENGER_MEDIATED_SIGNALING	0.000188616	CCR1,PTAFR,LAT2,PLCB2,RGS1	0.0097255
148	61	71	4	LYMPHOCYTE_ACTIVATION	5.9041e-05	LAT2,CD1D,TGFB1,PTPRC	0.00484702
148	189	71	5	RESPONSE_TO_WOUNDING	0.000499184	CCR1,PTAFR,NLRP3,ALOX5AP,TGFB1	0.0204747
148	10	71	3	DETECTION_OF_BIOTIC_STIMULUS	4.6737e-06	NLRC4,NLRP3,CD1D	0.000642633
148	150	71	4	REGULATION_OF_MULTICELLULAR_ORGANISMAL_PROCESS	0.00181942	LAT2,CD1D,TGFB1,PTPRC	0.0441478
148	67	71	4	REGULATION_OF_IMMUNE_SYSTEM_PROCESS	8.5373e-05	LAT2,CD1D,TGFB1,PTPRC	0.00503091
148	33	71	3	REGULATION_OF_IMMUNE_RESPONSE	0.000200708	LAT2,CD1D,PTPRC	0.00974023
151	102	58	5	SKELETAL_DEVELOPMENT	1.01943e-05	COL1A2,SPARC,COL11A1,AEBP1,BMP1	0.00420516
151	138	58	5	TISSUE_DEVELOPMENT	4.39096e-05	COL1A1,SPARC,COL11A1,BMP1,STX2	0.00724509
151	86	58	4	CELL_CELL_ADHESION	0.000102453	COL11A1,CERCAM,CD93,BMP1	0.0120748
154	40	40	3	REGULATION_OF_ORGANELLE_ORGANIZATION_AND_BIOGENESIS	6.43846e-05	NEXN,LIMA1,CXCL12	0.0265586
154	30	40	3	REGULATION_OF_CYTOSKELETON_ORGANIZATION_AND_BIOGENESIS	2.68174e-05	NEXN,LIMA1,CXCL12	0.0221243
155	76	67	5	CELL_ACTIVATION	4.91096e-06	LCK,CD2,CD3E,ZAP70,SLA2	0.000592228
155	51	67	4	POSITIVE_REGULATION_OF_IMMUNE_SYSTEM_PROCESS	2.306e-05	LCK,CD3E,ZAP70,SLA2	0.00237806
155	28	67	3	REGULATION_OF_T_CELL_ACTIVATION	0.000102643	LCK,CD3E,ZAP70	0.00604859
155	66	67	4	POSITIVE_REGULATION_OF_MULTICELLULAR_ORGANISMAL_PROCESS	6.41062e-05	LCK,CD3E,ZAP70,SLA2	0.004316
155	69	67	5	LEUKOCYTE_ACTIVATION	3.04047e-06	LCK,CD2,CD3E,ZAP70,SLA2	0.000501677
155	232	67	9	IMMUNE_RESPONSE	6.22456e-08	IL16,FYB,IL2RG,CD96,NCF4,S1PR4,ZAP70,SLA2,GZMA	2.56763e-05
155	21	67	3	POSITIVE_REGULATION_OF_T_CELL_ACTIVATION	4.23579e-05	LCK,CD3E,ZAP70	0.00388281
155	24	67	3	POSITIVE_REGULATION_OF_LYMPHOCYTE_ACTIVATION	6.40104e-05	LCK,CD3E,ZAP70	0.004316
155	44	67	5	T_CELL_ACTIVATION	3.12885e-07	LCK,CD2,CD3E,ZAP70,SLA2	8.60433e-05
155	35	67	4	REGULATION_OF_LYMPHOCYTE_ACTIVATION	5.02496e-06	LCK,CD3E,ZAP70,SLA2	0.000592228
155	61	67	5	LYMPHOCYTE_ACTIVATION	1.6422e-06	LCK,CD2,CD3E,ZAP70,SLA2	0.000338704
155	150	67	5	REGULATION_OF_MULTICELLULAR_ORGANISMAL_PROCESS	0.000130589	CELF2,LCK,CD3E,ZAP70,SLA2	0.00718238
155	67	67	4	REGULATION_OF_IMMUNE_SYSTEM_PROCESS	6.80097e-05	LCK,CD3E,ZAP70,SLA2	0.004316
156	51	64	3	POSITIVE_REGULATION_OF_IMMUNE_SYSTEM_PROCESS	0.000540682	CD1D,LAT2,TGFB1	0.0446062
156	79	64	4	IMMUNE_SYSTEM_DEVELOPMENT	0.000108256	SPI1,HCLS1,CD1D,TGFB1	0.0127588
156	267	64	10	DEFENSE_RESPONSE	9.55152e-09	NCF1,RNASE6,CD1D,CD300C,LILRB2,TGFB1,LSP1,NLRP3,ALOX5AP,STAB1	7.88e-06
156	232	64	8	IMMUNE_RESPONSE	6.04909e-07	FCGR1A,NCF4,CD1D,LY86,LILRB2,LAT2,TGFB1,FCGR2B	0.00016635
156	75	64	4	HEMOPOIETIC_OR_LYMPHOID_ORGAN_DEVELOPMENT	8.83946e-05	SPI1,HCLS1,CD1D,TGFB1	0.0121543
156	119	64	4	RESPONSE_TO_BIOTIC_STIMULUS	0.000521271	CD1D,NLRP3,STAB1,LILRB1	0.0446062
156	57	64	4	CELLULAR_DEFENSE_RESPONSE	2.99593e-05	NCF1,CD300C,LILRB2,LSP1	0.00494328
157	267	58	6	DEFENSE_RESPONSE	0.000105024	CYBB,CD48,TLR7,CCR1,NLRC4,AIF1	0.0216613
157	232	58	7	IMMUNE_RESPONSE	3.95851e-06	ARHGDIB,GPR65,TLR7,CCR1,FCGR1A,FCGR3A,LAT2	0.00163289
158	42	51	3	CYTOKINE_METABOLIC_PROCESS	0.00015482	TLR8,TLR4,SIGIRR	0.0182466
158	267	51	5	DEFENSE_RESPONSE	0.000516358	LSP1,TLR8,PTAFR,NCF2,SIGIRR	0.0402817
158	151	51	4	BEHAVIOR	0.000537089	PTAFR,ITGB2,CCRL2,CMKLR1	0.0402817
158	94	51	4	LOCOMOTORY_BEHAVIOR	8.73272e-05	PTAFR,ITGB2,CCRL2,CMKLR1	0.0180112
158	73	51	4	CYTOKINE_PRODUCTION	3.23886e-05	TLR8,TLR4,SRGN,SIGIRR	0.00890688
158	232	51	8	IMMUNE_RESPONSE	9.87313e-08	NFAM1,IGSF6,TLR8,PTAFR,IRF8,CTSS,CMKLR1,IL18BP	4.07266e-05
158	41	51	3	CYTOKINE_BIOSYNTHETIC_PROCESS	0.000144013	TLR8,TLR4,SIGIRR	0.0182466
158	162	51	4	REGULATION_OF_CELLULAR_PROTEIN_METABOLIC_PROCESS	0.000699329	TLR8,ITGB2,TLR4,SIGIRR	0.0447716
158	38	51	3	REGULATION_OF_CYTOKINE_BIOSYNTHETIC_PROCESS	0.000114568	TLR8,TLR4,SIGIRR	0.0182466
160	76	70	4	CELL_ACTIVATION	0.000132098	LAT2,CD1D,TGFB1,LST1	0.00990738
160	51	70	3	POSITIVE_REGULATION_OF_IMMUNE_SYSTEM_PROCESS	0.000702967	LAT2,CD1D,TGFB1	0.0341146
160	79	70	4	IMMUNE_SYSTEM_DEVELOPMENT	0.000153517	SPI1,HCLS1,CD1D,TGFB1	0.0105543
160	44	70	3	REGULATION_OF_PROTEIN_MODIFICATION_PROCESS	0.000454756	ITGB2,HCLS1,TGFB1	0.0267981
160	267	70	9	DEFENSE_RESPONSE	3.0259e-07	CD300C,RNASE6,CD48,CD1D,NLRP3,ALOX5AP,TGFB1,LSP1,AIF1	0.000124818
160	69	70	4	LEUKOCYTE_ACTIVATION	9.06228e-05	LAT2,CD1D,TGFB1,LST1	0.00990738
160	129	70	4	INFLAMMATORY_RESPONSE	0.000989854	NLRP3,ALOX5AP,TGFB1,AIF1	0.0453683
160	232	70	8	IMMUNE_RESPONSE	1.21723e-06	FCGR1A,NCF4,LAT2,CD1D,LY86,GPR183,FCGR2B,TGFB1	0.000334739
160	75	70	4	HEMOPOIETIC_OR_LYMPHOID_ORGAN_DEVELOPMENT	0.000125467	SPI1,HCLS1,CD1D,TGFB1	0.00990738
160	27	70	3	PEPTIDYL_TYROSINE_PHOSPHORYLATION	0.00010469	ITGB2,ABI3,HCLS1	0.00990738
160	29	70	3	PEPTIDYL_TYROSINE_MODIFICATION	0.000130145	ITGB2,ABI3,HCLS1	0.00990738
160	61	70	4	LYMPHOCYTE_ACTIVATION	5.58383e-05	LAT2,CD1D,TGFB1,LST1	0.00990738
160	67	70	4	REGULATION_OF_IMMUNE_SYSTEM_PROCESS	8.07607e-05	LAT2,CD1D,TGFB1,LST1	0.00990738
161	35	66	3	POSITIVE_REGULATION_OF_TRANSLATION	0.000192936	TLR7,TLR4,TLR1	0.0198965
161	25	66	3	POSITIVE_REGULATION_OF_CYTOKINE_BIOSYNTHETIC_PROCESS	6.93758e-05	TLR7,TLR4,TLR1	0.011447
161	42	66	3	CYTOKINE_METABOLIC_PROCESS	0.000333018	TLR7,TLR4,TLR1	0.0249764
161	267	66	9	DEFENSE_RESPONSE	1.80203e-07	CD84,CYBB,TLR7,LSP1,PTAFR,CCR1,NLRC4,MNDA,LILRB2	4.95557e-05
161	73	66	4	CYTOKINE_PRODUCTION	8.97267e-05	TLR7,NLRC4,TLR4,TLR1	0.0123374
161	232	66	9	IMMUNE_RESPONSE	5.44146e-08	FYB,TLR7,PTAFR,GPR65,CCR1,IRF8,FCGR3A,CMKLR1,LILRB2	2.2446e-05
161	41	66	3	CYTOKINE_BIOSYNTHETIC_PROCESS	0.000309941	TLR7,TLR4,TLR1	0.0249764
161	38	66	3	REGULATION_OF_CYTOKINE_BIOSYNTHETIC_PROCESS	0.000246973	TLR7,TLR4,TLR1	0.0226392
161	57	66	3	CELLULAR_DEFENSE_RESPONSE	0.000820106	LSP1,MNDA,LILRB2	0.0483277
162	232	59	6	IMMUNE_RESPONSE	5.33218e-05	IL16,NCF4,FYB,ARHGDIB,IL2RG,S1PR4	0.0439904
163	232	53	6	IMMUNE_RESPONSE	2.87454e-05	NFAM1,TLR8,FCGR3A,FCGR1A,IGSF6,CTSS	0.0118575
172	102	51	5	SKELETAL_DEVELOPMENT	5.37203e-06	FBN1,RUNX2,COL12A1,POSTN,BMP1	0.00443193
194	102	67	6	SKELETAL_DEVELOPMENT	1.01214e-06	BMP1,COL1A2,SPARC,POSTN,RUNX2,COL12A1	0.000835012
195	40	52	3	REGULATION_OF_ORGANELLE_ORGANIZATION_AND_BIOGENESIS	0.000141704	LIMA1,CXCL12,NEXN	0.0292265
195	30	52	3	REGULATION_OF_CYTOSKELETON_ORGANIZATION_AND_BIOGENESIS	5.92808e-05	LIMA1,CXCL12,NEXN	0.0231304
210	157	84	5	REGULATION_OF_KINASE_ACTIVITY	0.000465691	LATS2,PPAP2A,RGS4,C5AR1,GADD45B	0.0495765
210	155	84	5	REGULATION_OF_PROTEIN_KINASE_ACTIVITY	0.000439198	LATS2,PPAP2A,RGS4,C5AR1,GADD45B	0.0495765
210	161	84	5	REGULATION_OF_TRANSFERASE_ACTIVITY	0.000522272	LATS2,PPAP2A,RGS4,C5AR1,GADD45B	0.0495765
210	151	84	5	BEHAVIOR	0.000389641	CXCL12,C5AR1,FOSB,PLAUR,FOSL1	0.0495765
210	94	84	4	LOCOMOTORY_BEHAVIOR	0.000600927	CXCL12,C5AR1,PLAUR,FOSL1	0.0495765
210	40	84	3	REGULATION_OF_ORGANELLE_ORGANIZATION_AND_BIOGENESIS	0.000585161	CXCL12,NEXN,GSN	0.0495765
210	30	84	3	REGULATION_OF_CYTOSKELETON_ORGANIZATION_AND_BIOGENESIS	0.000247657	CXCL12,NEXN,GSN	0.0495765
211	102	56	6	SKELETAL_DEVELOPMENT	3.44139e-07	INHBA,FBN1,AEBP1,COL11A1,BMP1,POSTN	6.12538e-05
211	19	56	3	CELL_RECOGNITION	1.80569e-05	VCAN,NTM,COLEC12	0.00248282
212	35	67	3	POSITIVE_REGULATION_OF_TRANSLATION	0.000201744	TLR7,TLR4,TLR1	0.0208049
212	25	67	3	POSITIVE_REGULATION_OF_CYTOKINE_BIOSYNTHETIC_PROCESS	7.25694e-05	TLR7,TLR4,TLR1	0.00855283
212	42	67	3	CYTOKINE_METABOLIC_PROCESS	0.000348134	TLR7,TLR4,TLR1	0.0239342
212	267	67	8	DEFENSE_RESPONSE	2.47538e-06	CYBB,TLR7,PTAFR,CCR1,CD84,LSP1,NLRC4,MNDA	0.00068073
212	94	67	4	LOCOMOTORY_BEHAVIOR	0.000253288	PTAFR,ITGB2,DOCK2,CCRL2	0.0213031
212	73	67	5	CYTOKINE_PRODUCTION	4.02293e-06	TLR7,NLRC4,TLR4,SRGN,TLR1	0.000829728
212	232	67	8	IMMUNE_RESPONSE	8.65818e-07	NFAM1,TLR7,PTAFR,CCR1,FYB,GPR65,FCGR3A,IRF8	0.00035715
212	41	67	3	CYTOKINE_BIOSYNTHETIC_PROCESS	0.000324021	TLR7,TLR4,TLR1	0.0239342
212	38	67	3	REGULATION_OF_CYTOKINE_BIOSYNTHETIC_PROCESS	0.00025822	TLR7,TLR4,TLR1	0.0213031
214	267	59	7	DEFENSE_RESPONSE	1.1139e-05	NCF1,CD48,RNASE6,CD1D,NLRP3,ALOX5AP,AIF1	0.00918966
215	102	78	5	SKELETAL_DEVELOPMENT	4.342e-05	INHBA,AEBP1,FBN1,COL11A1,COL10A1	0.0134537
215	19	78	3	CELL_RECOGNITION	4.89226e-05	COLEC12,NTM,VCAN	0.0134537
217	40	48	3	REGULATION_OF_ORGANELLE_ORGANIZATION_AND_BIOGENESIS	0.000111501	LIMA1,CXCL12,NEXN	0.0459944
217	30	48	3	REGULATION_OF_CYTOSKELETON_ORGANIZATION_AND_BIOGENESIS	4.65779e-05	LIMA1,CXCL12,NEXN	0.0384267
219	102	86	4	SKELETAL_DEVELOPMENT	0.000892306	IGF1,ADAMTS4,KLF10,FBN1	0.0237469
219	138	86	5	TISSUE_DEVELOPMENT	0.000287137	KLF4,CTGF,COL1A1,FGF7,COL5A2	0.00877364
219	56	86	3	ANATOMICAL_STRUCTURE_FORMATION	0.0016758	KLF4,RHOB,RUNX1	0.0384036
219	287	86	7	REGULATION_OF_TRANSCRIPTION_FROM_RNA_POLYMERASE_II_PROMOTER	0.000203015	FOS,FOSB,JUNB,KLF10,FOSL1,FOSL2,RUNX1	0.00728207
219	292	86	7	PROTEIN_KINASE_CASCADE	0.000225577	RGS4,SOCS3,GADD45B,DUSP2,NR4A3,SIK1,C5AR1	0.00744406
219	71	86	4	EPIDERMIS_DEVELOPMENT	0.000225123	CTGF,COL1A1,FGF7,COL5A2	0.00744406
219	104	86	4	MAPKKK_CASCADE_GO_0000165	0.000959392	RGS4,GADD45B,DUSP2,C5AR1	0.0247343
219	189	86	5	RESPONSE_TO_WOUNDING	0.00119504	FOS,CTGF,ANXA1,SERPINE1,FGF7	0.0298761
219	80	86	4	ECTODERM_DEVELOPMENT	0.000356109	CTGF,COL1A1,FGF7,COL5A2	0.0104925
222	76	74	6	CELL_ACTIVATION	3.19328e-07	CD7,SLA2,CD3D,CD2,SIT1,LST1	5.26891e-05
222	267	74	9	DEFENSE_RESPONSE	4.91478e-07	APOL3,CCL5,PTPRCAP,CXCL9,CD48,HCP5,CXCL11,HLA-B,CXCL10	6.08296e-05
222	94	74	4	LOCOMOTORY_BEHAVIOR	0.00037106	CCL5,CXCL9,CXCL11,CXCL10	0.0306125
222	69	74	6	LEUKOCYTE_ACTIVATION	1.78617e-07	CD7,SLA2,CD3D,CD2,SIT1,LST1	3.68397e-05
222	129	74	5	INFLAMMATORY_RESPONSE	0.000103138	APOL3,CCL5,CXCL9,CXCL11,CXCL10	0.0106361
222	232	74	11	IMMUNE_RESPONSE	6.76706e-10	CD74,CIITA,CD7,GZMA,CCL5,SLA2,AIM2,IGSF6,CTSS,IL2RG,PSMB10	2.79141e-07
222	44	74	5	T_CELL_ACTIVATION	5.1613e-07	CD7,SLA2,CD3D,CD2,SIT1	6.08296e-05
222	35	74	3	REGULATION_OF_LYMPHOCYTE_ACTIVATION	0.000270775	SLA2,SIT1,LST1	0.0248211
222	61	74	6	LYMPHOCYTE_ACTIVATION	8.46342e-08	CD7,SLA2,CD3D,CD2,SIT1,LST1	2.32744e-05
222	189	74	5	RESPONSE_TO_WOUNDING	0.000604043	APOL3,CCL5,CXCL9,CXCL11,CXCL10	0.041528
224	179	75	32	TRANSLATION	0	RPS10,RPS9,RPL31,RPL15,RPL24,RPL37,RPS11,RPL18,EEF1A1,RPL29,RPS3A,RPL13,RPL41,RPL27A,RPL34,RPL26,RPS17,RPS3,RPL38,RPL14,RPL39,RPL30,RPS19,RPL5,RPL35,RPS12,RPL7A,RPL28,NACA,RPL23A,RPS5,RPL6	0
225	102	159	7	SKELETAL_DEVELOPMENT	1.45941e-05	INHBA,SPARC,COL1A2,COL11A1,FBN1,RUNX2,AEBP1	0.00240803
225	138	159	7	TISSUE_DEVELOPMENT	0.000101506	FGF7,SPARC,COL1A1,COL11A1,COL5A2,RUNX2,SNAI2	0.0139571
225	19	159	3	CELL_RECOGNITION	0.000403178	VCAN,COLEC12,NTM	0.0475174
226	13	56	3	REGULATION_OF_ACTIN_FILAMENT_LENGTH	5.39175e-06	CXCL12,GSN,LIMA1	0.00188346
226	23	56	3	ACTIN_POLYMERIZATION_AND_OR_DEPOLYMERIZATION	3.27473e-05	CXCL12,GSN,LIMA1	0.00675413
226	40	56	3	REGULATION_OF_ORGANELLE_ORGANIZATION_AND_BIOGENESIS	0.000176783	CXCL12,GSN,LIMA1	0.0243076
226	12	56	3	REGULATION_OF_ACTIN_POLYMERIZATION_AND_OR_DEPOLYMERIZATION	4.15554e-06	CXCL12,GSN,LIMA1	0.00188346
226	14	56	3	REGULATION_OF_CELLULAR_COMPONENT_SIZE	6.84895e-06	CXCL12,GSN,LIMA1	0.00188346
226	30	56	3	REGULATION_OF_CYTOSKELETON_ORGANIZATION_AND_BIOGENESIS	7.40632e-05	CXCL12,GSN,LIMA1	0.0122204
227	102	119	5	SKELETAL_DEVELOPMENT	0.000319897	INHBA,FBN1,AEBP1,ADAMTS4,IGFBP4	0.0393179
227	144	119	6	ORGAN_MORPHOGENESIS	0.000194199	DCN,SERPINF1,RUNX1,COL4A2,STX2,PKD2	0.0320429
227	26	119	3	REGULATION_OF_ANGIOGENESIS	0.00044783	SERPINF1,RUNX1,COL4A2	0.0461825
228	93	60	4	MUSCLE_DEVELOPMENT	0.000158446	ADAM12,COL6A3,ITGA11,AEBP1	0.0163397
228	102	60	9	SKELETAL_DEVELOPMENT	1.54166e-11	COL1A2,SPARC,COL11A1,RUNX2,AEBP1,BMP1,POSTN,COL12A1,COL10A1	1.27187e-08
228	138	60	7	TISSUE_DEVELOPMENT	1.52632e-07	SPARC,COL1A1,COL5A2,COL11A1,RUNX2,SNAI2,BMP1	2.09868e-05
228	19	60	3	CELL_RECOGNITION	2.22389e-05	VCAN,NTM,COLEC12	0.00262101
233	93	44	4	MUSCLE_DEVELOPMENT	4.66175e-05	AEBP1,COL6A3,ADAM12,ITGA11	0.0054942
233	102	44	6	SKELETAL_DEVELOPMENT	7.85081e-08	AEBP1,FBN1,COL1A2,SPARC,ADAMTS4,COL11A1	1.61923e-05
233	56	44	3	ANATOMICAL_STRUCTURE_FORMATION	0.000235151	SPHK1,COL4A2,RUNX1	0.0176363
233	48	44	3	ANGIOGENESIS	0.000148488	SPHK1,COL4A2,RUNX1	0.0153129
233	26	44	3	REGULATION_OF_ANGIOGENESIS	2.30682e-05	SPHK1,COL4A2,RUNX1	0.00317187
233	55	44	3	VASCULATURE_DEVELOPMENT	0.000222887	SPHK1,COL4A2,RUNX1	0.0176363
234	267	116	8	DEFENSE_RESPONSE	0.000139434	TLR7,CYBB,LSP1,PTAFR,CD84,TLR8,SIGIRR,TGFB1	0.0383445
234	232	116	15	IMMUNE_RESPONSE	3.98237e-12	TLR7,FYB,PTAFR,ARHGDIB,TLR8,IRF8,IGSF6,IL16,NCF4,CTSS,IL2RG,CMKLR1,S1PR4,TGFB1,CD96	1.82981e-09
235	41	105	3	POSITIVE_REGULATION_OF_RESPONSE_TO_STIMULUS	0.00120303	NFAM1,LAT2,CD1D	0.0472621
235	76	105	5	CELL_ACTIVATION	4.40172e-05	NFAM1,TLR4,LAT2,CD1D,LST1	0.00726284
235	73	105	4	HEMOPOIESIS	0.000536134	NFAM1,SPI1,HCLS1,CD1D	0.0294874
235	79	105	4	IMMUNE_SYSTEM_DEVELOPMENT	0.000722947	NFAM1,SPI1,HCLS1,CD1D	0.0331351
235	267	105	12	DEFENSE_RESPONSE	1.22086e-08	CYBB,CCR1,NCF1,CD300C,NCF2,CD48,RNASE6,CD1D,ALOX5AP,NLRP3,LSP1,AIF1	5.03604e-06
235	29	105	3	POSITIVE_REGULATION_OF_IMMUNE_RESPONSE	0.000431137	NFAM1,LAT2,CD1D	0.0273606
235	69	105	5	LEUKOCYTE_ACTIVATION	2.75457e-05	NFAM1,TLR4,LAT2,CD1D,LST1	0.00568129
235	129	105	5	INFLAMMATORY_RESPONSE	0.000529468	CYBB,CCR1,ALOX5AP,NLRP3,AIF1	0.0294874
235	232	105	9	IMMUNE_RESPONSE	3.01669e-06	GPR65,NFAM1,CCR1,FCGR1A,NCF4,LAT2,LY86,CD1D,FCGR2B	0.000829589
235	75	105	4	HEMOPOIETIC_OR_LYMPHOID_ORGAN_DEVELOPMENT	0.00059404	NFAM1,SPI1,HCLS1,CD1D	0.0306302
235	27	105	3	PEPTIDYL_TYROSINE_PHOSPHORYLATION	0.000347695	ABI3,ITGB2,HCLS1	0.0273606
235	29	105	3	PEPTIDYL_TYROSINE_MODIFICATION	0.000431137	ABI3,ITGB2,HCLS1	0.0273606
235	61	105	4	LYMPHOCYTE_ACTIVATION	0.000269408	NFAM1,LAT2,CD1D,LST1	0.0246958
235	150	105	5	REGULATION_OF_MULTICELLULAR_ORGANISMAL_PROCESS	0.00104587	NFAM1,SRGN,LAT2,CD1D,LST1	0.0454126
235	67	105	4	REGULATION_OF_IMMUNE_SYSTEM_PROCESS	0.000386513	NFAM1,LAT2,CD1D,LST1	0.0273606
235	57	105	4	CELLULAR_DEFENSE_RESPONSE	0.000207144	NCF1,CD300C,NCF2,LSP1	0.0213617
235	33	105	3	REGULATION_OF_IMMUNE_RESPONSE	0.000634269	NFAM1,LAT2,CD1D	0.0307807
236	26	51	3	CHROMATIN_ASSEMBLY_OR_DISASSEMBLY	3.606e-05	RSF1,HDAC8,NAP1L2	0.0297495
241	144	60	6	ORGAN_MORPHOGENESIS	3.93076e-06	PKD2,STX2,ROBO4,ACVRL1,NOTCH4,FLI1	0.00324288
243	50	56	3	RESPONSE_TO_VIRUS	0.000343996	FGR,TLR8,PTPRC	0.0334392
243	41	56	3	POSITIVE_REGULATION_OF_RESPONSE_TO_STIMULUS	0.000190371	NFAM1,TLR8,PTPRC	0.0261761
243	76	56	3	CELL_ACTIVATION	0.00117351	NFAM1,TLR4,PTPRC	0.0420934
243	51	56	3	POSITIVE_REGULATION_OF_IMMUNE_SYSTEM_PROCESS	0.000364791	NFAM1,TLR8,PTPRC	0.0334392
243	267	56	5	DEFENSE_RESPONSE	0.000796517	LSP1,PTAFR,NCF2,TLR8,PTPRC	0.0365673
243	151	56	4	BEHAVIOR	0.000767256	DOCK2,PTAFR,ITGB2,CCRL2	0.0365673
243	29	56	3	POSITIVE_REGULATION_OF_IMMUNE_RESPONSE	6.67859e-05	NFAM1,TLR8,PTPRC	0.0183661
243	94	56	4	LOCOMOTORY_BEHAVIOR	0.000126126	DOCK2,PTAFR,ITGB2,CCRL2	0.0208107
243	73	56	3	CYTOKINE_PRODUCTION	0.00104425	TLR4,SRGN,TLR8	0.0391593
243	66	56	3	POSITIVE_REGULATION_OF_MULTICELLULAR_ORGANISMAL_PROCESS	0.000778723	NFAM1,TLR8,PTPRC	0.0365673
243	69	56	3	LEUKOCYTE_ACTIVATION	0.000886479	NFAM1,TLR4,PTPRC	0.0365673
243	232	56	7	IMMUNE_RESPONSE	3.11238e-06	NFAM1,PTAFR,IRF8,FCGR3A,TLR8,CTSS,PTPRC	0.00128386
243	82	56	3	RESPONSE_TO_OTHER_ORGANISM	0.00146135	FGR,TLR8,PTPRC	0.0470969
243	59	56	3	REGULATION_OF_RESPONSE_TO_STIMULUS	0.000560739	NFAM1,TLR8,PTPRC	0.0355854
243	150	56	4	REGULATION_OF_MULTICELLULAR_ORGANISMAL_PROCESS	0.000748438	NFAM1,SRGN,TLR8,PTPRC	0.0365673
243	67	56	3	REGULATION_OF_IMMUNE_SYSTEM_PROCESS	0.000813657	NFAM1,TLR8,PTPRC	0.0365673
243	33	56	3	REGULATION_OF_IMMUNE_RESPONSE	9.89537e-05	NFAM1,TLR8,PTPRC	0.0204092
244	267	52	6	DEFENSE_RESPONSE	5.638e-05	TLR7,CD300C,RNASE6,LILRB2,AIF1,LSP1	0.00930269
244	232	52	7	IMMUNE_RESPONSE	1.86559e-06	TLR7,LAT2,FCGR1A,LY86,LILRB2,NCF4,FCGR2B	0.000769558
244	27	52	3	PEPTIDYL_TYROSINE_PHOSPHORYLATION	4.29382e-05	ITGB2,ABI3,HCLS1	0.00930269
244	29	52	3	PEPTIDYL_TYROSINE_MODIFICATION	5.34482e-05	ITGB2,ABI3,HCLS1	0.00930269
245	163	48	5	MULTI_ORGANISM_PROCESS	3.85462e-05	NLRC4,LILRB1,TGFB1,STAB1,FCGRT	0.00636012
245	76	48	3	CELL_ACTIVATION	0.000747919	CLEC7A,TLR4,TGFB1	0.0450543
245	267	48	6	DEFENSE_RESPONSE	3.54936e-05	CCR1,NLRC4,MNDA,LILRB2,TGFB1,STAB1	0.00636012
245	173	48	4	REGULATION_OF_PROTEIN_METABOLIC_PROCESS	0.000709557	TLR1,TLR4,TGFB1,CCDC88A	0.0450543
245	73	48	3	CYTOKINE_PRODUCTION	0.000664958	NLRC4,TLR1,TLR4	0.0450543
245	73	48	3	POSITIVE_REGULATION_OF_CELLULAR_PROTEIN_METABOLIC_PROCESS	0.000664958	TLR1,TLR4,TGFB1	0.0450543
245	69	48	3	LEUKOCYTE_ACTIVATION	0.000563843	CLEC7A,TLR4,TGFB1	0.0450543
245	232	48	6	IMMUNE_RESPONSE	1.61059e-05	CCR1,GPR65,FCGR3A,LILRB2,TGFB1,FCGRT	0.00442911
245	134	48	4	MEMBRANE_ORGANIZATION_AND_BIOGENESIS	0.000270204	CLEC7A,STAB1,SCARF1,CCDC88A	0.0371531
245	75	48	3	POSITIVE_REGULATION_OF_PROTEIN_METABOLIC_PROCESS	0.000719573	TLR1,TLR4,TGFB1	0.0450543
245	162	48	4	REGULATION_OF_CELLULAR_PROTEIN_METABOLIC_PROCESS	0.000554599	TLR1,TLR4,TGFB1,CCDC88A	0.0450543

## Sheet: KEGG
Module_Number	# of gene in function	# of gene in module	# of common gene	Description	p-value	related_gene	adjusted_p-value
1	198	91	8	KEGG_FOCAL_ADHESION	2.78423e-06	THBS2,COL6A3,COL5A2,ITGA5,COL6A2,PDGFRB,COL4A1,COL6A1	0.000258934
1	83	91	7	KEGG_ECM_RECEPTOR_INTERACTION	8.39592e-08	THBS2,COL6A3,COL5A2,ITGA5,COL6A2,COL4A1,COL6A1	1.56164e-05
2	198	63	5	KEGG_FOCAL_ADHESION	0.000354166	THBS1,COL11A1,ITGA11,COL5A2,COL6A3	0.0329374
2	83	63	5	KEGG_ECM_RECEPTOR_INTERACTION	5.58935e-06	THBS1,COL11A1,ITGA11,COL5A2,COL6A3	0.00103962
7	264	120	7	KEGG_CYTOKINE_CYTOKINE_RECEPTOR_INTERACTION	0.000929405	CSF2RB,TNFSF13B,IL10RA,PLEKHO2,CSF2RA,TNFSF12,CSF1R	0.0206806
7	131	120	5	KEGG_CELL_ADHESION_MOLECULES_CAMS	0.00103885	ITGB2,SELPLG,PDCD1LG2,ITGAL,ITGAM	0.0206806
7	68	120	4	KEGG_COMPLEMENT_AND_COAGULATION_CASCADES	0.000677298	C1QA,C1QC,C1QB,SERPINA1	0.0179968
7	84	120	8	KEGG_HEMATOPOIETIC_CELL_LINEAGE	3.23814e-08	FCGR1A,CSF2RA,CD44,CD14,CD1D,ITGAM,CD33,CSF1R	3.01147e-06
7	132	120	6	KEGG_NATURAL_KILLER_CELL_MEDIATED_CYTOTOXICITY	0.000126398	ITGB2,FCGR3A,CD48,ITGAL,RAC2,FCER1G	0.00391835
7	95	120	8	KEGG_FC_GAMMA_R_MEDIATED_PHAGOCYTOSIS	8.55898e-08	HCK,FCGR1A,FCGR2A,NCF1,FCGR3A,FCGR2C,RAC2,FCGR2B	5.30657e-06
7	115	120	8	KEGG_LEUKOCYTE_TRANSENDOTHELIAL_MIGRATION	3.77966e-07	CYBB,NCF2,ITGB2,NCF1,NCF4,ITGAL,RAC2,ITGAM	1.75754e-05
7	35	120	3	KEGG_PRION_DISEASES	0.00111186	C1QA,C1QC,C1QB	0.0206806
7	70	120	10	KEGG_LEISHMANIA_INFECTION	9.38627e-12	NCF2,ITGB2,FCGR1A,FCGR2A,NCF1,TLR4,FCGR3A,NCF4,FCGR2C,ITGAM	1.74585e-09
7	127	120	8	KEGG_SYSTEMIC_LUPUS_ERYTHEMATOSUS	8.08056e-07	C1QA,FCGR1A,FCGR2A,C1QC,C1QB,FCGR3A,FCGR2C,FCGR2B	3.00597e-05
8	84	99	4	KEGG_HEMATOPOIETIC_CELL_LINEAGE	0.000730406	CD37,ITGA4,CSF1R,ITGAM	0.0452852
8	115	99	6	KEGG_LEUKOCYTE_TRANSENDOTHELIAL_MIGRATION	1.98654e-05	CYBB,NCF4,RASSF5,ITGA4,VAV1,ITGAM	0.00184749
8	70	99	7	KEGG_LEISHMANIA_INFECTION	4.57185e-08	NCF4,ITGA4,TLR2,TLR4,FCGR3A,ITGAM,TGFB1	8.50364e-06
9	264	68	8	KEGG_CYTOKINE_CYTOKINE_RECEPTOR_INTERACTION	2.55119e-06	CCL5,IL2RG,CXCR6,IL21R,IL2RB,CD27,CXCR3,IL10RA	9.49044e-05
9	188	68	5	KEGG_CHEMOKINE_SIGNALING_PATHWAY	0.000398847	CCL5,CXCR6,PTK2B,CXCR3,DOCK2	0.0105979
9	131	68	5	KEGG_CELL_ADHESION_MOLECULES_CAMS	7.39899e-05	CD2,CD8A,ITGAL,ITGB7,SPN	0.00229369
9	155	68	4	KEGG_JAK_STAT_SIGNALING_PATHWAY	0.00174887	IL2RG,IL21R,IL2RB,IL10RA	0.0361433
9	84	68	7	KEGG_HEMATOPOIETIC_CELL_LINEAGE	1.17891e-08	CD2,CD3E,CD3D,CD7,CD8A,CD37,CD5	1.09639e-06
9	132	68	7	KEGG_NATURAL_KILLER_CELL_MEDIATED_CYTOTOXICITY	2.707e-07	CD247,ZAP70,LCK,PRF1,KLRK1,PTK2B,ITGAL	1.67834e-05
9	108	68	6	KEGG_T_CELL_RECEPTOR_SIGNALING_PATHWAY	1.54699e-06	CD247,ZAP70,LCK,CD3E,CD3D,CD8A	7.19352e-05
9	115	68	4	KEGG_LEUKOCYTE_TRANSENDOTHELIAL_MIGRATION	0.000577118	PTK2B,ITGAL,RASSF5,NCF4	0.013418
9	35	68	6	KEGG_PRIMARY_IMMUNODEFICIENCY	1.58538e-09	ZAP70,LCK,CD3E,IL2RG,CD3D,CD8A	2.94881e-07
10	102	58	4	KEGG_TOLL_LIKE_RECEPTOR_SIGNALING_PATHWAY	0.000198259	TLR8,TLR4,TLR2,TLR1	0.0184381
10	70	58	7	KEGG_LEISHMANIA_INFECTION	1.03102e-09	NCF1,FCGR3A,ITGA4,TLR4,TLR2,FCGR2A,ITGB2	1.9177e-07
11	95	49	4	KEGG_FC_GAMMA_R_MEDIATED_PHAGOCYTOSIS	7.77006e-05	DOCK2,PTPRC,VAV1,INPP5D	0.0144523
12	131	51	5	KEGG_CELL_ADHESION_MOLECULES_CAMS	1.8183e-05	HLA-E,ITGB2,SELPLG,ITGAM,HLA-DPA1	0.000701727
12	68	51	3	KEGG_COMPLEMENT_AND_COAGULATION_CASCADES	0.000645837	C1QA,C1QB,C1QC	0.0133473
12	84	51	5	KEGG_HEMATOPOIETIC_CELL_LINEAGE	2.0592e-06	FCGR1A,CSF2RA,CD1D,ITGAM,CD14	0.00012767
12	132	51	5	KEGG_NATURAL_KILLER_CELL_MEDIATED_CYTOTOXICITY	1.88636e-05	CD48,HLA-E,ITGB2,FCER1G,HCST	0.000701727
12	95	51	3	KEGG_FC_GAMMA_R_MEDIATED_PHAGOCYTOSIS	0.00170168	FCGR1A,FCGR2C,FCGR2B	0.0316512
12	115	51	4	KEGG_LEUKOCYTE_TRANSENDOTHELIAL_MIGRATION	0.000190525	ITGB2,NCF2,NCF4,ITGAM	0.00506251
12	35	51	3	KEGG_PRION_DISEASES	8.93543e-05	C1QA,C1QB,C1QC	0.00276998
12	70	51	7	KEGG_LEISHMANIA_INFECTION	4.04542e-10	FCGR1A,ITGB2,NCF2,NCF4,ITGAM,FCGR2C,HLA-DPA1	7.52447e-08
12	127	51	7	KEGG_SYSTEMIC_LUPUS_ERYTHEMATOSUS	2.70905e-08	C1QA,FCGR1A,C1QB,C1QC,FCGR2C,HLA-DPA1,FCGR2B	2.51942e-06
12	68	51	3	KEGG_VIRAL_MYOCARDITIS	0.000645837	HLA-E,ITGB2,HLA-DPA1	0.0133473
13	264	45	7	KEGG_CYTOKINE_CYTOKINE_RECEPTOR_INTERACTION	1.605e-06	IL12RB1,CXCL9,TNFSF13B,TNFRSF9,IL2RA,CCR2,CXCL13	0.000149265
13	188	45	4	KEGG_CHEMOKINE_SIGNALING_PATHWAY	0.000756627	ITK,CXCL9,CCR2,CXCL13	0.0281465
13	131	45	6	KEGG_CELL_ADHESION_MOLECULES_CAMS	3.994e-07	ITGAL,PDCD1LG2,PDCD1,ICOS,CTLA4,CD80	7.42883e-05
13	108	45	5	KEGG_T_CELL_RECEPTOR_SIGNALING_PATHWAY	3.79141e-06	ITK,CD3G,PDCD1,ICOS,CTLA4	0.000235067
13	46	45	3	KEGG_INTESTINAL_IMMUNE_NETWORK_FOR_IGA_PRODUCTION	0.00013983	ICOS,TNFSF13B,CD80	0.00650208
17	264	133	9	KEGG_CYTOKINE_CYTOKINE_RECEPTOR_INTERACTION	5.69822e-05	PLEKHO2,IL10RA,TNFSF13B,CSF2RB,TGFB1,IL21R,IL2RA,TNFRSF9,IL7R	0.00256008
17	131	133	9	KEGG_CELL_ADHESION_MOLECULES_CAMS	1.85598e-07	ITGB2,ITGA4,ITGAL,PDCD1LG2,ITGAM,SPN,PTPRC,PECAM1,CD80	1.72606e-05
17	102	133	5	KEGG_TOLL_LIKE_RECEPTOR_SIGNALING_PATHWAY	0.000532971	TLR2,TLR4,TLR1,TLR8,CD80	0.0123916
17	84	133	5	KEGG_HEMATOPOIETIC_CELL_LINEAGE	0.000216762	ITGA4,CD44,ITGAM,IL2RA,IL7R	0.00591037
17	115	133	8	KEGG_LEUKOCYTE_TRANSENDOTHELIAL_MIGRATION	8.29776e-07	NCF1,ITGB2,ITGA4,PTK2B,ITGAL,RASSF5,ITGAM,PECAM1	5.14461e-05
17	46	133	4	KEGG_INTESTINAL_IMMUNE_NETWORK_FOR_IGA_PRODUCTION	0.000222433	TNFSF13B,ITGA4,TGFB1,CD80	0.00591037
17	210	133	8	KEGG_REGULATION_OF_ACTIN_CYTOSKELETON	6.88195e-05	ITGAX,ITGB2,FGD3,ITGA4,ARHGEF6,ITGAL,ITGAM,ARHGEF1	0.00256008
17	70	133	9	KEGG_LEISHMANIA_INFECTION	7.11748e-10	FCGR2A,NCF1,FCGR3A,TLR2,ITGB2,TLR4,ITGA4,TGFB1,ITGAM	1.32385e-07
18	68	123	4	KEGG_COMPLEMENT_AND_COAGULATION_CASCADES	0.000742998	C1QC,C1QB,C1QA,C5AR1	0.0345494
18	84	123	7	KEGG_HEMATOPOIETIC_CELL_LINEAGE	7.20952e-07	CD14,FCGR1A,CD33,CSF1R,ITGAM,CD1D,CSF1	0.000134097
18	95	123	6	KEGG_FC_GAMMA_R_MEDIATED_PHAGOCYTOSIS	2.30037e-05	FCGR1A,FCGR2B,VAV1,DOCK2,FCGR2C,INPP5D	0.00142623
18	35	123	3	KEGG_PRION_DISEASES	0.00119392	C1QC,C1QB,C1QA	0.0444137
18	127	123	7	KEGG_SYSTEMIC_LUPUS_ERYTHEMATOSUS	1.1502e-05	C1QC,FCGR1A,C1QB,C1QA,FCGR2B,FCGR2C,CD28	0.00106969
19	264	123	10	KEGG_CYTOKINE_CYTOKINE_RECEPTOR_INTERACTION	4.37058e-06	CCR1,IL12RB1,IL2RG,CCL5,IL2RB,XCL2,CXCR6,CXCR3,CD27,CCL4	4.78193e-05
19	188	123	9	KEGG_CHEMOKINE_SIGNALING_PATHWAY	2.00438e-06	CCR1,HCK,RAC2,CCL5,XCL2,CXCR6,CXCR3,ITK,CCL4	2.33009e-05
19	180	123	6	KEGG_ENDOCYTOSIS	0.000760779	IL2RG,ACAP1,IL2RB,HLA-E,HLA-F,HLA-C	0.00707525
19	131	123	15	KEGG_CELL_ADHESION_MOLECULES_CAMS	1.9984e-15	ITGAL,CD2,CD8A,HLA-DPB1,HLA-E,HLA-DPA1,HLA-DRA,HLA-DQA1,HLA-DMB,HLA-DMA,HLA-DOA,HLA-DQB1,HLA-DRB1,HLA-F,HLA-C	5.31004e-14
19	81	123	16	KEGG_ANTIGEN_PROCESSING_AND_PRESENTATION	0	IFI30,CD8A,HLA-DPB1,HLA-E,HLA-DPA1,HLA-DRA,HLA-DQA1,B2M,HLA-DMB,HLA-DMA,HLA-DOA,CD74,HLA-DQB1,HLA-DRB1,HLA-F,HLA-C	0
19	55	123	4	KEGG_CYTOSOLIC_DNA_SENSING_PATHWAY	0.00033036	CCL5,AIM2,CCL4,CASP1	0.00341372
19	84	123	10	KEGG_HEMATOPOIETIC_CELL_LINEAGE	7.80789e-11	CD7,CD2,CD3D,CD3E,CD8A,CD3G,HLA-DRA,CD38,CD5,HLA-DRB1	1.45227e-09
19	132	123	9	KEGG_NATURAL_KILLER_CELL_MEDIATED_CYTOTOXICITY	1.01113e-07	ITGAL,RAC2,PRF1,KLRK1,CD247,LCK,ZAP70,HLA-E,HLA-C	1.34336e-06
19	108	123	8	KEGG_T_CELL_RECEPTOR_SIGNALING_PATHWAY	2.81551e-07	CD247,CD3D,LCK,CD3E,ZAP70,CD8A,ITK,CD3G	3.49123e-06
19	115	123	5	KEGG_LEUKOCYTE_TRANSENDOTHELIAL_MIGRATION	0.000645421	CYBB,ITGAL,RAC2,RHOH,ITK	0.00631833
19	46	123	9	KEGG_INTESTINAL_IMMUNE_NETWORK_FOR_IGA_PRODUCTION	6.75482e-12	HLA-DPB1,HLA-DPA1,HLA-DRA,HLA-DQA1,HLA-DMB,HLA-DMA,HLA-DOA,HLA-DQB1,HLA-DRB1	1.396e-10
19	41	123	13	KEGG_TYPE_I_DIABETES_MELLITUS	0	PRF1,HLA-DPB1,HLA-E,HLA-DPA1,HLA-DRA,HLA-DQA1,HLA-DMB,HLA-DMA,HLA-DOA,HLA-DQB1,HLA-DRB1,HLA-F,HLA-C	0
19	70	123	9	KEGG_LEISHMANIA_INFECTION	3.53558e-10	HLA-DPB1,HLA-DPA1,HLA-DRA,HLA-DQA1,HLA-DMB,HLA-DMA,HLA-DOA,HLA-DQB1,HLA-DRB1	5.97835e-09
19	28	123	9	KEGG_ASTHMA	4.64073e-14	HLA-DPB1,HLA-DPA1,HLA-DRA,HLA-DQA1,HLA-DMB,HLA-DMA,HLA-DOA,HLA-DQB1,HLA-DRB1	1.07897e-12
19	50	123	13	KEGG_AUTOIMMUNE_THYROID_DISEASE	0	PRF1,HLA-DPB1,HLA-E,HLA-DPA1,HLA-DRA,HLA-DQA1,HLA-DMB,HLA-DMA,HLA-DOA,HLA-DQB1,HLA-DRB1,HLA-F,HLA-C	0
19	127	123	9	KEGG_SYSTEMIC_LUPUS_ERYTHEMATOSUS	7.24216e-08	HLA-DPB1,HLA-DPA1,HLA-DRA,HLA-DQA1,HLA-DMB,HLA-DMA,HLA-DOA,HLA-DQB1,HLA-DRB1	1.03619e-06
19	35	123	13	KEGG_ALLOGRAFT_REJECTION	0	PRF1,HLA-DPB1,HLA-E,HLA-DPA1,HLA-DRA,HLA-DQA1,HLA-DMB,HLA-DMA,HLA-DOA,HLA-DQB1,HLA-DRB1,HLA-F,HLA-C	0
19	37	123	13	KEGG_GRAFT_VERSUS_HOST_DISEASE	0	PRF1,HLA-DPB1,HLA-E,HLA-DPA1,HLA-DRA,HLA-DQA1,HLA-DMB,HLA-DMA,HLA-DOA,HLA-DQB1,HLA-DRB1,HLA-F,HLA-C	0
19	35	123	6	KEGG_PRIMARY_IMMUNODEFICIENCY	5.75762e-08	IL2RG,CD3D,LCK,CD3E,ZAP70,CD8A	8.92431e-07
19	68	123	15	KEGG_VIRAL_MYOCARDITIS	0	ITGAL,RAC2,PRF1,HLA-DPB1,HLA-E,HLA-DPA1,HLA-DRA,HLA-DQA1,HLA-DMB,HLA-DMA,HLA-DOA,HLA-DQB1,HLA-DRB1,HLA-F,HLA-C	0
23	84	46	5	KEGG_HEMATOPOIETIC_CELL_LINEAGE	1.22102e-06	CSF1R,FCGR1A,ITGAM,CSF2RA,CD33	0.000113555
23	132	46	5	KEGG_NATURAL_KILLER_CELL_MEDIATED_CYTOTOXICITY	1.12944e-05	FCER1G,TYROBP,ITGB2,CD48,HCST	0.000700252
23	115	46	4	KEGG_LEUKOCYTE_TRANSENDOTHELIAL_MIGRATION	0.000127122	NCF4,ITGAM,ITGB2,NCF2	0.00591115
23	70	46	5	KEGG_LEISHMANIA_INFECTION	4.89978e-07	NCF4,FCGR1A,ITGAM,ITGB2,NCF2	9.1136e-05
25	102	79	6	KEGG_TOLL_LIKE_RECEPTOR_SIGNALING_PATHWAY	2.68683e-06	TLR7,TLR2,TLR8,CD14,TLR4,TLR1	0.000249875
25	84	79	4	KEGG_HEMATOPOIETIC_CELL_LINEAGE	0.000310165	ITGA4,CD14,CD44,ITGAM	0.0115381
25	115	79	6	KEGG_LEUKOCYTE_TRANSENDOTHELIAL_MIGRATION	5.39639e-06	CYBB,ITGA4,ITGB2,RASSF5,VAV1,ITGAM	0.000334576
25	210	79	6	KEGG_REGULATION_OF_ACTIN_CYTOSKELETON	0.000159233	ITGA4,ITGAX,CD14,ITGB2,VAV1,ITGAM	0.00740432
25	70	79	6	KEGG_LEISHMANIA_INFECTION	2.88421e-07	ITGA4,TLR2,ITGB2,TLR4,FCGR3A,ITGAM	5.36463e-05
26	84	63	4	KEGG_HEMATOPOIETIC_CELL_LINEAGE	0.000129224	CSF1R,FCGR1A,CD1D,ITGAM	0.0080119
26	95	63	5	KEGG_FC_GAMMA_R_MEDIATED_PHAGOCYTOSIS	1.08436e-05	FCGR2A,FCGR1A,FCGR3A,FCGR2C,INPP5D	0.00100845
26	70	63	8	KEGG_LEISHMANIA_INFECTION	4.03283e-11	FCGR2A,TLR4,FCGR1A,FCGR3A,ITGB2,FCGR2C,TGFB1,ITGAM	7.50106e-09
26	127	63	4	KEGG_SYSTEMIC_LUPUS_ERYTHEMATOSUS	0.000627276	FCGR2A,FCGR1A,FCGR3A,FCGR2C	0.0291683
27	115	44	4	KEGG_LEUKOCYTE_TRANSENDOTHELIAL_MIGRATION	0.000106666	NCF2,RHOH,RAC2,ITGAL	0.0198399
36	264	112	8	KEGG_CYTOKINE_CYTOKINE_RECEPTOR_INTERACTION	0.000100916	TNFSF13B,CCR1,IL12RB1,CSF2RA,IL2RG,IL21R,TNFRSF9,IL10RA	0.00375407
36	188	112	6	KEGG_CHEMOKINE_SIGNALING_PATHWAY	0.000583118	NCF1,CCR1,PTK2B,VAV1,FGR,DOCK2	0.0162871
36	131	112	5	KEGG_CELL_ADHESION_MOLECULES_CAMS	0.000761505	SELPLG,ITGA4,ITGAL,PDCD1LG2,HLA-E	0.0162871
36	155	112	5	KEGG_JAK_STAT_SIGNALING_PATHWAY	0.0016122	IL12RB1,CSF2RA,IL2RG,IL21R,IL10RA	0.0299869
36	84	112	6	KEGG_HEMATOPOIETIC_CELL_LINEAGE	6.62344e-06	FCGR1A,CD14,CSF2RA,CD37,ITGA4,CD1D	0.00030799
36	132	112	5	KEGG_NATURAL_KILLER_CELL_MEDIATED_CYTOTOXICITY	0.000788086	FCGR3A,PTK2B,VAV1,ITGAL,HLA-E	0.0162871
36	75	112	4	KEGG_B_CELL_RECEPTOR_SIGNALING_PATHWAY	0.000757115	VAV1,FCGR2B,CD72,INPP5D	0.0162871
36	95	112	8	KEGG_FC_GAMMA_R_MEDIATED_PHAGOCYTOSIS	4.99182e-08	NCF1,FCGR1A,FCGR3A,VAV1,FCGR2B,FCGR2C,INPP5D,DOCK2	9.28478e-06
36	115	112	8	KEGG_LEUKOCYTE_TRANSENDOTHELIAL_MIGRATION	2.21968e-07	NCF1,NCF4,PTK2B,VAV1,ITGA4,ITGAL,RASSF5,RHOH	1.3762e-05
36	70	112	7	KEGG_LEISHMANIA_INFECTION	1.07434e-07	NCF1,FCGR1A,FCGR3A,NCF4,TLR4,ITGA4,FCGR2C	9.99141e-06
37	102	108	6	KEGG_TOLL_LIKE_RECEPTOR_SIGNALING_PATHWAY	1.64701e-05	CD14,TLR7,TLR2,TLR4,TLR8,TLR1	0.00102115
37	84	108	6	KEGG_HEMATOPOIETIC_CELL_LINEAGE	5.36711e-06	CD14,FCGR1A,CSF1R,ITGAM,CD33,CD44	0.000499141
37	95	108	5	KEGG_FC_GAMMA_R_MEDIATED_PHAGOCYTOSIS	0.000145978	FCGR1A,FCGR2A,HCK,FCGR2B,DOCK2	0.00452532
37	35	108	4	KEGG_PRION_DISEASES	3.34362e-05	C1QA,C1QC,C1QB,PRKACB	0.00155478
37	70	108	8	KEGG_LEISHMANIA_INFECTION	3.24758e-09	FCGR1A,FCGR2A,ITGB2,ITGAM,NCF2,TLR2,TLR4,TGFB1	6.0405e-07
37	127	108	6	KEGG_SYSTEMIC_LUPUS_ERYTHEMATOSUS	5.68623e-05	C1QA,C1QC,C1QB,FCGR1A,FCGR2A,FCGR2B	0.00211528
48	264	154	8	KEGG_CYTOKINE_CYTOKINE_RECEPTOR_INTERACTION	0.000872468	CSF1R,CCR1,PLEKHO2,CSF2RA,IL10RA,CSF2RB,TNFRSF1B,TGFB1	0.018031
48	188	154	6	KEGG_CHEMOKINE_SIGNALING_PATHWAY	0.00298614	CCR1,NCF1,DOCK2,VAV1,GNGT2,PRKACB	0.0462852
48	102	154	6	KEGG_TOLL_LIKE_RECEPTOR_SIGNALING_PATHWAY	0.000120239	CD14,TLR7,TLR2,TLR4,TLR8,TLR1	0.00353382
48	84	154	8	KEGG_HEMATOPOIETIC_CELL_LINEAGE	2.24678e-07	CD14,FCGR1A,CSF1R,CD33,ITGAM,CSF2RA,ITGA4,CD44	2.0895e-05
48	132	154	6	KEGG_NATURAL_KILLER_CELL_MEDIATED_CYTOTOXICITY	0.000486381	FCER1G,ITGB2,FCGR3A,CD48,VAV1,TYROBP	0.0113084
48	75	154	4	KEGG_B_CELL_RECEPTOR_SIGNALING_PATHWAY	0.00244804	FCGR2B,VAV1,PIK3AP1,INPP5D	0.0413941
48	95	154	8	KEGG_FC_GAMMA_R_MEDIATED_PHAGOCYTOSIS	5.8435e-07	FCGR1A,FCGR2B,NCF1,DOCK2,FCGR3A,VAV1,FCGR2C,INPP5D	3.62297e-05
48	115	154	7	KEGG_LEUKOCYTE_TRANSENDOTHELIAL_MIGRATION	2.59332e-05	NCF4,CYBB,NCF1,ITGB2,ITGAM,VAV1,ITGA4	0.00120589
48	210	154	7	KEGG_REGULATION_OF_ACTIN_CYTOSKELETON	0.00105881	CD14,ITGB2,ITGAM,ITGAX,ARHGEF6,VAV1,ITGA4	0.0196939
48	35	154	4	KEGG_PRION_DISEASES	0.000132993	C1QC,C1QB,C1QA,PRKACB	0.00353382
48	70	154	11	KEGG_LEISHMANIA_INFECTION	4.36162e-12	FCGR1A,NCF4,NCF1,ITGB2,ITGAM,FCGR3A,TLR2,TLR4,ITGA4,FCGR2C,TGFB1	8.11262e-10
48	127	154	7	KEGG_SYSTEMIC_LUPUS_ERYTHEMATOSUS	4.90736e-05	C1QC,FCGR1A,C1QB,C1QA,FCGR2B,FCGR3A,FCGR2C	0.00182554
62	264	105	11	KEGG_CYTOKINE_CYTOKINE_RECEPTOR_INTERACTION	1.10633e-07	IL2RG,IL12RB1,TNFSF13B,CXCR6,IL2RB,CSF2RB,CCL5,TNFRSF9,IL2RA,CXCR3,CD27	4.11555e-06
62	188	105	7	KEGG_CHEMOKINE_SIGNALING_PATHWAY	5.15792e-05	ITK,CXCR6,CCL5,HCK,FGR,VAV1,CXCR3	0.00119922
62	180	105	5	KEGG_ENDOCYTOSIS	0.00233351	ACAP1,IL2RG,IL2RB,HLA-E,IL2RA	0.0361694
62	131	105	7	KEGG_CELL_ADHESION_MOLECULES_CAMS	4.96304e-06	CD2,ITGAL,PDCD1LG2,ITGB7,CD8A,ITGB2,HLA-E	0.000131875
62	155	105	5	KEGG_JAK_STAT_SIGNALING_PATHWAY	0.00121033	IL2RG,IL12RB1,IL2RB,CSF2RB,IL2RA	0.0204657
62	84	105	8	KEGG_HEMATOPOIETIC_CELL_LINEAGE	1.12898e-08	CD2,CD3E,CD3G,CD8A,CD3D,CD44,IL2RA,CD7	1.04995e-06
62	132	105	9	KEGG_NATURAL_KILLER_CELL_MEDIATED_CYTOTOXICITY	2.54473e-08	LCK,ZAP70,ITGAL,PRF1,CD247,ITGB2,VAV1,KLRK1,HLA-E	1.1833e-06
62	108	105	9	KEGG_T_CELL_RECEPTOR_SIGNALING_PATHWAY	4.34126e-09	LCK,CD3E,ZAP70,ITK,CD3G,CD247,CD8A,CD3D,VAV1	8.07475e-07
62	115	105	7	KEGG_LEUKOCYTE_TRANSENDOTHELIAL_MIGRATION	2.08302e-06	RHOH,ITGAL,ITK,CYBB,ITGB2,NCF2,VAV1	6.45735e-05
62	210	105	6	KEGG_REGULATION_OF_ACTIN_CYTOSKELETON	0.00074018	ITGAL,ITGAX,ITGAE,ITGB7,ITGB2,VAV1	0.0137673
62	35	105	6	KEGG_PRIMARY_IMMUNODEFICIENCY	2.22871e-08	IL2RG,LCK,CD3E,ZAP70,CD8A,CD3D	1.1833e-06
62	68	105	4	KEGG_VIRAL_MYOCARDITIS	0.000409066	ITGAL,PRF1,ITGB2,HLA-E	0.00845404
63	95	80	4	KEGG_FC_GAMMA_R_MEDIATED_PHAGOCYTOSIS	0.000519904	DOCK2,NCF1,FCGR1A,INPP5D	0.0483511
63	115	80	5	KEGG_LEUKOCYTE_TRANSENDOTHELIAL_MIGRATION	8.68991e-05	PTK2B,ITGAL,NCF1,NCF4,CYBB	0.0161632
64	131	72	4	KEGG_CELL_ADHESION_MOLECULES_CAMS	0.00116451	SELPLG,ITGA4,SPN,PTPRC	0.0270748
64	68	72	4	KEGG_COMPLEMENT_AND_COAGULATION_CASCADES	9.5557e-05	C1QA,C1QC,C1QB,SERPINA1	0.00355472
64	84	72	4	KEGG_HEMATOPOIETIC_CELL_LINEAGE	0.000217037	ITGA4,FCGR1A,CSF2RA,CD1D	0.00672816
64	95	72	6	KEGG_FC_GAMMA_R_MEDIATED_PHAGOCYTOSIS	1.02199e-06	RAC2,FCGR1A,FCGR3A,FCGR2A,PTPRC,DOCK2	9.50451e-05
64	115	72	4	KEGG_LEUKOCYTE_TRANSENDOTHELIAL_MIGRATION	0.000716643	RAC2,RASSF5,ITGA4,NCF4	0.0190422
64	35	72	4	KEGG_PRION_DISEASES	6.70402e-06	PRKACB,C1QA,C1QC,C1QB	0.000311737
64	70	72	7	KEGG_LEISHMANIA_INFECTION	4.86468e-09	ITGA4,FCGR1A,FCGR3A,TLR2,FCGR2A,TLR4,NCF4	9.04831e-07
64	127	72	6	KEGG_SYSTEMIC_LUPUS_ERYTHEMATOSUS	5.56574e-06	C1QA,C1QC,C1QB,FCGR1A,FCGR3A,FCGR2A	0.000311737
69	264	96	6	KEGG_CYTOKINE_CYTOKINE_RECEPTOR_INTERACTION	0.00150697	TNFSF13B,CSF2RB,IL10RA,TNFRSF9,IL2RA,TNFSF12	0.0400423
69	188	96	5	KEGG_CHEMOKINE_SIGNALING_PATHWAY	0.00190368	RAC2,NCF1,GNGT2,HCK,FGR	0.0442607
69	102	96	4	KEGG_TOLL_LIKE_RECEPTOR_SIGNALING_PATHWAY	0.00134403	TLR8,TLR4,TLR2,TLR7	0.0400423
69	84	96	4	KEGG_HEMATOPOIETIC_CELL_LINEAGE	0.000650576	ITGA4,FCGR1A,CD44,IL2RA	0.0242014
69	132	96	5	KEGG_NATURAL_KILLER_CELL_MEDIATED_CYTOTOXICITY	0.000389667	CD48,RAC2,ITGB2,FCGR3A,HCST	0.0181195
69	95	96	6	KEGG_FC_GAMMA_R_MEDIATED_PHAGOCYTOSIS	5.54705e-06	RAC2,NCF1,FCGR3A,FCGR1A,HCK,FCGR2A	0.000515875
69	115	96	6	KEGG_LEUKOCYTE_TRANSENDOTHELIAL_MIGRATION	1.66606e-05	RAC2,NCF1,CYBB,ITGB2,ITGA4,NCF2	0.00103296
69	70	96	9	KEGG_LEISHMANIA_INFECTION	3.74517e-11	NCF1,ITGB2,ITGA4,FCGR3A,FCGR1A,FCGR2A,TLR4,NCF2,TLR2	6.96602e-09
70	264	79	6	KEGG_CYTOKINE_CYTOKINE_RECEPTOR_INTERACTION	0.000541535	IL2RG,IL12RB1,IL21R,IL10RA,PLEKHO2,TNFRSF1B	0.0335752
70	115	79	6	KEGG_LEUKOCYTE_TRANSENDOTHELIAL_MIGRATION	5.39639e-06	RHOH,PTK2B,ITGAL,RASSF5,NCF4,CYBB	0.00100373
70	35	79	3	KEGG_PRIMARY_IMMUNODEFICIENCY	0.000328399	IL2RG,ZAP70,PTPRC	0.0305411
71	177	105	6	KEGG_CALCIUM_SIGNALING_PATHWAY	0.000299751	P2RX1,CD38,ATP2A3,PTK2B,PRKACB,ADORA2A	0.00696921
71	264	105	10	KEGG_CYTOKINE_CYTOKINE_RECEPTOR_INTERACTION	1.02904e-06	CD27,CXCL9,IL2RG,IL21R,CXCR6,CXCR3,IL12RB1,CXCL13,CCL5,CSF2RB	3.19001e-05
71	188	105	9	KEGG_CHEMOKINE_SIGNALING_PATHWAY	5.27147e-07	CXCL9,ITK,CXCR6,CXCR3,CXCL13,PTK2B,NCF1,CCL5,PRKACB	1.96099e-05
71	131	105	9	KEGG_CELL_ADHESION_MOLECULES_CAMS	2.38125e-08	CD8A,CD2,ITGB7,ICOS,ITGAL,PDCD1LG2,PDCD1,CTLA4,PTPRC	1.10728e-06
71	84	105	8	KEGG_HEMATOPOIETIC_CELL_LINEAGE	1.12898e-08	CD38,CD3G,CD8A,CD2,CD3D,CD3E,CD5,CD7	6.99965e-07
71	132	105	5	KEGG_NATURAL_KILLER_CELL_MEDIATED_CYTOTOXICITY	0.000587893	LCK,ITGAL,ZAP70,PTK2B,KLRK1	0.0121498
71	108	105	11	KEGG_T_CELL_RECEPTOR_SIGNALING_PATHWAY	8.36886e-12	ITK,CD3G,CD8A,CD3D,LCK,CD3E,ICOS,ZAP70,PDCD1,CTLA4,PTPRC	7.78304e-10
71	115	105	7	KEGG_LEUKOCYTE_TRANSENDOTHELIAL_MIGRATION	2.08302e-06	RHOH,ITK,ITGAL,NCF4,PTK2B,NCF1,RASSF5	5.53487e-05
71	35	105	8	KEGG_PRIMARY_IMMUNODEFICIENCY	7.49067e-12	IL2RG,CD8A,CD3D,LCK,CD3E,ICOS,ZAP70,PTPRC	7.78304e-10
74	102	108	5	KEGG_TOLL_LIKE_RECEPTOR_SIGNALING_PATHWAY	0.00020383	TLR7,TLR2,CD14,TLR4,TLR1	0.00758247
74	84	108	5	KEGG_HEMATOPOIETIC_CELL_LINEAGE	8.14232e-05	CSF1R,CD14,ITGA4,CD33,ITGAM	0.00504824
74	95	108	6	KEGG_FC_GAMMA_R_MEDIATED_PHAGOCYTOSIS	1.09513e-05	HCK,DOCK2,FCGR3A,VAV1,FCGR2C,FCGR2B	0.00101847
74	115	108	5	KEGG_LEUKOCYTE_TRANSENDOTHELIAL_MIGRATION	0.00035584	CYBB,ITGB2,ITGA4,VAV1,ITGAM	0.0110311
74	210	108	7	KEGG_REGULATION_OF_ACTIN_CYTOSKELETON	0.000123389	ITGB2,CD14,ITGAX,ITGA4,ARHGEF6,VAV1,ITGAM	0.00573759
74	70	108	8	KEGG_LEISHMANIA_INFECTION	3.24758e-09	ITGB2,TLR2,FCGR3A,ITGA4,TLR4,FCGR2C,ITGAM,TGFB1	6.0405e-07
75	264	96	7	KEGG_CYTOKINE_CYTOKINE_RECEPTOR_INTERACTION	0.000241595	PLEKHO2,TNFSF13B,IL12RB1,IL21R,CSF2RB,IL2RG,IL10RA	0.0196771
75	155	96	5	KEGG_JAK_STAT_SIGNALING_PATHWAY	0.00080884	IL12RB1,IL21R,CSF2RB,IL2RG,IL10RA	0.0300888
75	75	96	4	KEGG_B_CELL_RECEPTOR_SIGNALING_PATHWAY	0.000423164	CD72,RAC2,FCGR2B,INPP5D	0.0196771
75	95	96	4	KEGG_FC_GAMMA_R_MEDIATED_PHAGOCYTOSIS	0.00103222	NCF1,RAC2,FCGR2B,INPP5D	0.0319989
75	115	96	10	KEGG_LEUKOCYTE_TRANSENDOTHELIAL_MIGRATION	1.53864e-10	CYBB,PTK2B,NCF1,ITGB2,NCF2,ITGAL,NCF4,RASSF5,RAC2,RHOH	2.86188e-08
75	70	96	4	KEGG_LEISHMANIA_INFECTION	0.000324961	NCF1,ITGB2,NCF2,NCF4	0.0196771
76	68	53	4	KEGG_COMPLEMENT_AND_COAGULATION_CASCADES	2.8515e-05	C1QC,C1QA,C1QB,SERPINA1	0.00148717
76	84	53	5	KEGG_HEMATOPOIETIC_CELL_LINEAGE	2.49951e-06	FCGR1A,CD14,CSF2RA,CSF1R,CD33	0.000464909
76	35	53	3	KEGG_PRION_DISEASES	0.00010028	C1QC,C1QA,C1QB	0.00373042
76	53	53	3	KEGG_PATHOGENIC_ESCHERICHIA_COLI_INFECTION	0.000347343	CD14,TLR4,LY96	0.0107676
76	70	53	4	KEGG_LEISHMANIA_INFECTION	3.19821e-05	FCGR1A,FCGR2A,NCF4,TLR4	0.00148717
76	127	53	5	KEGG_SYSTEMIC_LUPUS_ERYTHEMATOSUS	1.89299e-05	C1QC,C1QA,FCGR1A,C1QB,FCGR2A	0.00148717
84	264	75	6	KEGG_CYTOKINE_CYTOKINE_RECEPTOR_INTERACTION	0.000409412	IL2RG,IL21R,IL12RB1,IL10RA,PLEKHO2,TNFRSF1B	0.0253835
84	115	75	6	KEGG_LEUKOCYTE_TRANSENDOTHELIAL_MIGRATION	3.98092e-06	PTK2B,ITGAL,RHOH,RASSF5,NCF4,CYBB	0.000740451
84	35	75	3	KEGG_PRIMARY_IMMUNODEFICIENCY	0.000281729	IL2RG,ZAP70,PTPRC	0.0253835
85	68	47	3	KEGG_COMPLEMENT_AND_COAGULATION_CASCADES	0.000507648	C1QA,C1QB,C1QC	0.0188845
85	95	47	4	KEGG_FC_GAMMA_R_MEDIATED_PHAGOCYTOSIS	6.58754e-05	NCF1,FCGR3A,FCGR1A,FCGR2A	0.00325034
85	35	47	3	KEGG_PRION_DISEASES	6.98998e-05	C1QA,C1QB,C1QC	0.00325034
85	70	47	6	KEGG_LEISHMANIA_INFECTION	1.2137e-08	NCF1,FCGR3A,FCGR1A,FCGR2A,TLR4,TLR2	2.25748e-06
85	127	47	6	KEGG_SYSTEMIC_LUPUS_ERYTHEMATOSUS	4.33958e-07	C1QA,C1QB,FCGR3A,FCGR1A,FCGR2A,C1QC	4.03581e-05
86	85	101	4	KEGG_TGF_BETA_SIGNALING_PATHWAY	0.000823115	INHBA,THBS1,DCN,TGFBR2	0.0382748
86	198	101	9	KEGG_FOCAL_ADHESION	5.84588e-07	COL5A2,COL6A3,PDGFRB,COL6A2,ITGA5,THBS1,COL6A1,COL4A1,ITGA1	5.43667e-05
86	83	101	8	KEGG_ECM_RECEPTOR_INTERACTION	7.5324e-09	COL5A2,COL6A3,COL6A2,ITGA5,THBS1,COL6A1,COL4A1,ITGA1	1.40103e-06
86	210	101	6	KEGG_REGULATION_OF_ACTIN_CYTOSKELETON	0.000602871	PDGFRB,ITGA5,FGF7,FGF1,GSN,ITGA1	0.037378
87	114	67	4	KEGG_VASCULAR_SMOOTH_MUSCLE_CONTRACTION	0.00052782	PTGIR,CALD1,MRVI1,ACTA2	0.0327248
87	198	67	8	KEGG_FOCAL_ADHESION	2.60308e-07	COL1A2,COL3A1,COL1A1,THBS2,COL5A1,FN1,THBS1,COL6A3	2.42086e-05
87	83	67	8	KEGG_ECM_RECEPTOR_INTERACTION	2.71539e-10	COL1A2,COL3A1,COL1A1,THBS2,COL5A1,FN1,THBS1,COL6A3	5.05063e-08
88	83	48	4	KEGG_ECM_RECEPTOR_INTERACTION	4.2193e-05	COL5A2,COL6A3,ITGA11,COL11A1	0.0078479
90	150	44	5	KEGG_WNT_SIGNALING_PATHWAY	1.68054e-05	AXIN2,DKK4,NKD1,DKK1,WIF1	0.00312581
91	84	114	4	KEGG_HEMATOPOIETIC_CELL_LINEAGE	0.00123606	CD44,ITGA4,FCGR1A,IL2RA	0.0383179
91	95	114	7	KEGG_FC_GAMMA_R_MEDIATED_PHAGOCYTOSIS	9.98177e-07	DOCK2,NCF1,HCK,FCGR3A,FCGR2A,FCGR1A,VAV1	9.28305e-05
91	115	114	6	KEGG_LEUKOCYTE_TRANSENDOTHELIAL_MIGRATION	4.4171e-05	CYBB,NCF1,ITGA4,ITGB2,VAV1,NCF4	0.0027386
91	35	114	3	KEGG_PRION_DISEASES	0.000958685	C1QA,C1QC,C1QB	0.0356631
91	70	114	9	KEGG_LEISHMANIA_INFECTION	1.78404e-10	NCF1,ITGA4,FCGR3A,ITGB2,TLR4,FCGR2A,FCGR1A,TLR2,NCF4	3.31831e-08
91	127	114	6	KEGG_SYSTEMIC_LUPUS_ERYTHEMATOSUS	7.68937e-05	C1QA,FCGR3A,C1QC,C1QB,FCGR2A,FCGR1A	0.00357556
92	264	71	9	KEGG_CYTOKINE_CYTOKINE_RECEPTOR_INTERACTION	3.11543e-07	IL12RB1,IL2RG,CXCR6,IL2RB,CCL5,CXCR3,TNFRSF9,TNFRSF1B,CD27	1.93156e-05
92	188	71	5	KEGG_CHEMOKINE_SIGNALING_PATHWAY	0.000487275	ITK,CXCR6,CCL5,PRKACB,CXCR3	0.0129476
92	131	71	6	KEGG_CELL_ADHESION_MOLECULES_CAMS	6.13239e-06	CD2,CD8A,ITGB7,SPN,HLA-E,PTPRC	0.000198617
92	84	71	6	KEGG_HEMATOPOIETIC_CELL_LINEAGE	4.53113e-07	CD3E,CD2,CD8A,CD3G,CD3D,CD7	2.10698e-05
92	132	71	6	KEGG_NATURAL_KILLER_CELL_MEDIATED_CYTOTOXICITY	6.40701e-06	ZAP70,LCK,KLRK1,PRF1,CD247,HLA-E	0.000198617
92	108	71	9	KEGG_T_CELL_RECEPTOR_SIGNALING_PATHWAY	1.24742e-10	ZAP70,ITK,LCK,CD3E,CD8A,CD3G,CD3D,CD247,PTPRC	1.1601e-08
92	35	71	7	KEGG_PRIMARY_IMMUNODEFICIENCY	2.71805e-11	ZAP70,IL2RG,LCK,CD3E,CD8A,CD3D,PTPRC	5.05557e-09
93	198	79	10	KEGG_FOCAL_ADHESION	4.48091e-09	COL5A1,COL3A1,COL1A1,COL1A2,COL6A3,PDGFRB,COL5A2,FN1,COL11A1,ITGA11	4.16724e-07
93	83	79	9	KEGG_ECM_RECEPTOR_INTERACTION	3.02161e-11	COL5A1,COL3A1,COL1A1,COL1A2,COL6A3,COL5A2,FN1,COL11A1,ITGA11	5.62019e-09
94	198	70	6	KEGG_FOCAL_ADHESION	5.85419e-05	COL6A3,THBS2,COL5A2,ITGA5,COL6A2,COL6A1	0.0054444
94	83	70	6	KEGG_ECM_RECEPTOR_INTERACTION	3.87483e-07	COL6A3,THBS2,COL5A2,ITGA5,COL6A2,COL6A1	7.20718e-05
95	85	66	4	KEGG_TGF_BETA_SIGNALING_PATHWAY	0.000162163	INHBA,THBS1,DCN,TGFBR2	0.0301623
96	198	137	11	KEGG_FOCAL_ADHESION	9.34078e-08	FN1,COL6A3,PDGFRB,COL6A2,COL6A1,THBS1,COL4A1,ITGA1,COL4A2,SHC1,LAMB1	8.68693e-06
96	83	137	9	KEGG_ECM_RECEPTOR_INTERACTION	4.35482e-09	FN1,COL6A3,COL6A2,COL6A1,THBS1,COL4A1,ITGA1,COL4A2,LAMB1	8.09997e-07
97	114	114	5	KEGG_VASCULAR_SMOOTH_MUSCLE_CONTRACTION	0.00043842	CALD1,ACTA2,PTGIR,MRVI1,ACTG2	0.027182
97	198	114	11	KEGG_FOCAL_ADHESION	1.37638e-08	COL1A2,COL5A2,THBS2,COL3A1,COL1A1,COL6A3,COL5A1,ITGA5,THBS1,PDGFRA,IGF1	1.28003e-06
97	83	114	9	KEGG_ECM_RECEPTOR_INTERACTION	8.49194e-10	COL1A2,COL5A2,THBS2,COL3A1,COL1A1,COL6A3,COL5A1,ITGA5,THBS1	1.5795e-07
98	198	51	5	KEGG_FOCAL_ADHESION	0.000129957	ITGA11,COL11A1,COL5A2,COL6A2,COL5A3	0.012086
98	83	51	5	KEGG_ECM_RECEPTOR_INTERACTION	1.94025e-06	ITGA11,COL11A1,COL5A2,COL6A2,COL5A3	0.000360886
99	188	127	6	KEGG_CHEMOKINE_SIGNALING_PATHWAY	0.00112565	CCR1,HCK,DOCK2,FGR,VAV1,PRKACB	0.0224873
99	68	127	4	KEGG_COMPLEMENT_AND_COAGULATION_CASCADES	0.00083745	C1QC,C1QB,C1QA,SERPINA1	0.0194707
99	102	127	5	KEGG_TOLL_LIKE_RECEPTOR_SIGNALING_PATHWAY	0.000431585	CD14,TLR2,TLR4,TLR1,TLR8	0.0114678
99	84	127	9	KEGG_HEMATOPOIETIC_CELL_LINEAGE	2.47986e-09	CD14,FCGR1A,CD33,ITGAM,CSF1R,CD37,ITGA4,CD1D,CD44	2.30627e-07
99	75	127	4	KEGG_B_CELL_RECEPTOR_SIGNALING_PATHWAY	0.00120899	FCGR2B,VAV1,INPP5D,PIK3AP1	0.0224873
99	95	127	9	KEGG_FC_GAMMA_R_MEDIATED_PHAGOCYTOSIS	7.47632e-09	FCGR1A,FCGR2B,FCGR2A,HCK,DOCK2,FCGR2C,VAV1,FCGR3A,INPP5D	4.63532e-07
99	115	127	8	KEGG_LEUKOCYTE_TRANSENDOTHELIAL_MIGRATION	5.83663e-07	ITGAM,ITGB2,NCF4,NCF2,CYBB,ITGA4,VAV1,RASSF5	2.71403e-05
99	210	127	6	KEGG_REGULATION_OF_ACTIN_CYTOSKELETON	0.00197595	CD14,ITGAM,ITGB2,ITGA4,VAV1,ITGAX	0.0334115
99	35	127	4	KEGG_PRION_DISEASES	6.30169e-05	C1QC,C1QB,C1QA,PRKACB	0.00195352
99	70	127	11	KEGG_LEISHMANIA_INFECTION	5.18918e-13	FCGR1A,ITGAM,FCGR2A,ITGB2,NCF4,NCF2,TLR2,FCGR2C,ITGA4,TLR4,FCGR3A	9.65188e-11
99	127	127	8	KEGG_SYSTEMIC_LUPUS_ERYTHEMATOSUS	1.24331e-06	C1QC,FCGR1A,C1QB,C1QA,FCGR2B,FCGR2A,FCGR2C,FCGR3A	4.62512e-05
102	264	80	7	KEGG_CYTOKINE_CYTOKINE_RECEPTOR_INTERACTION	7.66401e-05	IL10RA,TNFSF13B,CSF2RA,IL12RB1,IL21R,TNFSF12,IL2RG	0.00356376
102	131	80	5	KEGG_CELL_ADHESION_MOLECULES_CAMS	0.000160526	ITGB2,SELPLG,ITGAM,PDCD1LG2,ITGAL	0.00597155
102	155	80	5	KEGG_JAK_STAT_SIGNALING_PATHWAY	0.000350369	IL10RA,CSF2RA,IL12RB1,IL21R,IL2RG	0.0093098
102	84	80	4	KEGG_HEMATOPOIETIC_CELL_LINEAGE	0.000325479	FCGR1A,CSF2RA,ITGAM,CD33	0.0093098
102	132	80	4	KEGG_NATURAL_KILLER_CELL_MEDIATED_CYTOTOXICITY	0.00177001	ITGB2,FCGR3A,RAC2,ITGAL	0.0411527
102	95	80	5	KEGG_FC_GAMMA_R_MEDIATED_PHAGOCYTOSIS	3.4859e-05	HCK,NCF1,FCGR1A,FCGR3A,RAC2	0.00216126
102	115	80	8	KEGG_LEUKOCYTE_TRANSENDOTHELIAL_MIGRATION	1.56971e-08	CYBB,ITGB2,NCF1,NCF2,ITGAM,RAC2,ITGAL,RHOH	2.91966e-06
102	70	80	6	KEGG_LEISHMANIA_INFECTION	3.10974e-07	ITGB2,NCF1,FCGR1A,FCGR3A,NCF2,ITGAM	2.89206e-05
102	68	80	3	KEGG_VIRAL_MYOCARDITIS	0.00237948	ITGB2,RAC2,ITGAL	0.049176
103	84	78	4	KEGG_HEMATOPOIETIC_CELL_LINEAGE	0.000295375	FCGR1A,CD14,CSF1R,CD33	0.0147078
103	35	78	3	KEGG_PRION_DISEASES	0.000316297	C1QC,C1QA,C1QB	0.0147078
103	70	78	5	KEGG_LEISHMANIA_INFECTION	6.93551e-06	FCGR1A,FCGR2A,TLR4,NCF4,TGFB1	0.00082558
103	127	78	6	KEGG_SYSTEMIC_LUPUS_ERYTHEMATOSUS	8.87721e-06	C1QC,FCGR1A,C1QA,FCGR2A,C1QB,FCGR2B	0.00082558
104	102	74	4	KEGG_TOLL_LIKE_RECEPTOR_SIGNALING_PATHWAY	0.000505986	TLR2,TLR4,TLR8,TLR1	0.0313711
104	115	74	5	KEGG_LEUKOCYTE_TRANSENDOTHELIAL_MIGRATION	5.98039e-05	CYBB,ITGB2,ITGA4,ITGAM,RASSF5	0.00556176
104	70	74	7	KEGG_LEISHMANIA_INFECTION	5.91091e-09	TLR2,ITGB2,ITGA4,TLR4,FCGR3A,FCGR2C,ITGAM	1.09943e-06
105	115	45	4	KEGG_LEUKOCYTE_TRANSENDOTHELIAL_MIGRATION	0.000116569	PTK2B,VAV1,NCF4,ITGAL	0.0216818
106	83	120	6	KEGG_ECM_RECEPTOR_INTERACTION	9.19275e-06	THBS2,COL5A2,COL6A3,ITGA5,THBS1,COL4A1	0.00170985
107	198	51	8	KEGG_FOCAL_ADHESION	2.8993e-08	COL11A1,COL5A2,ITGA11,FN1,COL6A3,PDGFRB,COL6A2,COL6A1	2.69635e-06
107	83	51	7	KEGG_ECM_RECEPTOR_INTERACTION	1.3673e-09	COL11A1,COL5A2,ITGA11,FN1,COL6A3,COL6A2,COL6A1	2.54318e-07
108	264	133	9	KEGG_CYTOKINE_CYTOKINE_RECEPTOR_INTERACTION	5.69822e-05	PLEKHO2,IL10RA,TNFSF13B,CSF2RA,IL12RB1,IL21R,CSF2RB,IL2RG,TNFRSF1B	0.00211974
108	188	133	6	KEGG_CHEMOKINE_SIGNALING_PATHWAY	0.00142732	HCK,NCF1,PTK2B,FGR,VAV1,RAC2	0.0286843
108	131	133	5	KEGG_CELL_ADHESION_MOLECULES_CAMS	0.00164052	SELPLG,ITGB2,ITGAL,PDCD1LG2,ITGAM	0.0286843
108	155	133	6	KEGG_JAK_STAT_SIGNALING_PATHWAY	0.000523876	IL10RA,CSF2RA,IL12RB1,IL21R,CSF2RB,IL2RG	0.0139201
108	84	133	6	KEGG_HEMATOPOIETIC_CELL_LINEAGE	1.77296e-05	CD14,CSF2RA,CD37,CD44,CD1D,ITGAM	0.00109923
108	132	133	5	KEGG_NATURAL_KILLER_CELL_MEDIATED_CYTOTOXICITY	0.00169638	ITGB2,PTK2B,ITGAL,VAV1,RAC2	0.0286843
108	75	133	4	KEGG_B_CELL_RECEPTOR_SIGNALING_PATHWAY	0.00143354	VAV1,CD72,RAC2,INPP5D	0.0286843
108	95	133	6	KEGG_FC_GAMMA_R_MEDIATED_PHAGOCYTOSIS	3.57671e-05	HCK,NCF1,FCGR2C,VAV1,RAC2,INPP5D	0.00166317
108	115	133	12	KEGG_LEUKOCYTE_TRANSENDOTHELIAL_MIGRATION	1.15457e-11	CYBB,ITGB2,NCF1,PTK2B,NCF2,ITGAL,NCF4,VAV1,RASSF5,RAC2,ITGAM,RHOH	2.14749e-09
108	210	133	8	KEGG_REGULATION_OF_ACTIN_CYTOSKELETON	6.88195e-05	CD14,ITGB2,FGD3,ARHGEF6,ITGAL,VAV1,RAC2,ITGAM	0.0021334
108	70	133	6	KEGG_LEISHMANIA_INFECTION	6.15855e-06	ITGB2,NCF1,NCF2,NCF4,FCGR2C,ITGAM	0.000572746
109	102	75	4	KEGG_TOLL_LIKE_RECEPTOR_SIGNALING_PATHWAY	0.000532469	TLR7,TLR2,TLR4,TLR1	0.0495196
109	70	75	6	KEGG_LEISHMANIA_INFECTION	2.11182e-07	FCGR2A,TLR2,FCGR3A,TLR4,ITGA4,ITGAM	3.92799e-05
111	116	68	18	KEGG_OXIDATIVE_PHOSPHORYLATION	0	NDUFB2,COX17,UQCRQ,COX5B,NDUFA2,NDUFB6,COX6A1,ATP5O,NDUFS8,NDUFA1,NDUFB3,ATP6V0B,NDUFB4,NDUFB1,COX7A2,NDUFS6,COX8A,ATP5E	0
111	73	68	5	KEGG_CARDIAC_MUSCLE_CONTRACTION	4.33025e-06	UQCRQ,COX5B,COX6A1,COX7A2,COX8A	0.000161085
111	157	68	16	KEGG_ALZHEIMERS_DISEASE	0	NDUFB2,UQCRQ,COX5B,NDUFA2,NDUFB6,COX6A1,ATP5O,NDUFS8,NDUFA1,NDUFB3,NDUFB4,NDUFB1,COX7A2,NDUFS6,COX8A,ATP5E	0
111	112	68	16	KEGG_PARKINSONS_DISEASE	0	NDUFB2,UQCRQ,COX5B,NDUFA2,NDUFB6,COX6A1,ATP5O,NDUFS8,NDUFA1,NDUFB3,NDUFB4,NDUFB1,COX7A2,NDUFS6,COX8A,ATP5E	0
111	172	68	17	KEGG_HUNTINGTONS_DISEASE	0	NDUFB2,UQCRQ,COX5B,NDUFA2,NDUFB6,COX6A1,ATP5O,NDUFS8,NDUFA1,NDUFB3,NDUFB4,NDUFB1,COX7A2,NDUFS6,COX8A,POLR2G,ATP5E	0
112	116	47	6	KEGG_OXIDATIVE_PHOSPHORYLATION	2.53833e-07	ATP5J2,ATP6V1F,UQCR11,NDUFS3,NDUFA7,NDUFA11	4.7213e-05
112	114	47	4	KEGG_SPLICEOSOME	0.000133761	BUD31,LSM7,SF3B5,SNRPC	0.00648285
112	44	47	3	KEGG_PROTEASOME	0.000139416	SHFM1,PSMD13,PSMB1	0.00648285
112	172	47	5	KEGG_HUNTINGTONS_DISEASE	4.4921e-05	POLR2J,UQCR11,NDUFS3,NDUFA7,POLR2L	0.00417765
120	71	65	5	KEGG_RIG_I_LIKE_RECEPTOR_SIGNALING_PATHWAY	3.01358e-06	DDX58,IFIH1,ISG15,DHX58,IRF7	0.000560526
121	264	123	8	KEGG_CYTOKINE_CYTOKINE_RECEPTOR_INTERACTION	0.000193639	TNFSF13B,IL12RB1,PLEKHO2,CSF2RA,IL21R,CSF2RB,IL2RG,IL10RA	0.00600282
121	155	123	6	KEGG_JAK_STAT_SIGNALING_PATHWAY	0.000345326	IL12RB1,CSF2RA,IL21R,CSF2RB,IL2RG,IL10RA	0.00802884
121	84	123	6	KEGG_HEMATOPOIETIC_CELL_LINEAGE	1.13511e-05	FCGR1A,CD14,CSF2RA,CD37,CD44,CD1D	0.000527828
121	132	123	5	KEGG_NATURAL_KILLER_CELL_MEDIATED_CYTOTOXICITY	0.00120004	PTK2B,ITGB2,VAV1,ITGAL,RAC2	0.0248009
121	75	123	5	KEGG_B_CELL_RECEPTOR_SIGNALING_PATHWAY	8.77966e-05	VAV1,CD72,RAC2,FCGR2B,INPP5D	0.00326603
121	95	123	7	KEGG_FC_GAMMA_R_MEDIATED_PHAGOCYTOSIS	1.66581e-06	NCF1,FCGR1A,VAV1,FCGR2C,RAC2,FCGR2B,INPP5D	0.000154921
121	115	123	11	KEGG_LEUKOCYTE_TRANSENDOTHELIAL_MIGRATION	9.53182e-11	NCF1,CYBB,PTK2B,ITGB2,NCF4,NCF2,VAV1,ITGAL,RASSF5,RAC2,RHOH	1.77292e-08
121	210	123	7	KEGG_REGULATION_OF_ACTIN_CYTOSKELETON	0.000276308	ITGB2,FGD3,CD14,ARHGEF6,VAV1,ITGAL,RAC2	0.00734189
121	70	123	6	KEGG_LEISHMANIA_INFECTION	3.92013e-06	NCF1,FCGR1A,ITGB2,NCF4,NCF2,FCGR2C	0.000243048
122	102	80	4	KEGG_TOLL_LIKE_RECEPTOR_SIGNALING_PATHWAY	0.000679852	TLR7,TLR4,TLR2,TLR1	0.0421508
122	95	80	4	KEGG_FC_GAMMA_R_MEDIATED_PHAGOCYTOSIS	0.000519904	DOCK2,FCGR2A,HCK,FCGR3A	0.0421508
122	70	80	6	KEGG_LEISHMANIA_INFECTION	3.10974e-07	FCGR2A,FCGR3A,TLR4,TLR2,ITGA4,ITGAM	5.78412e-05
123	198	106	9	KEGG_FOCAL_ADHESION	8.81949e-07	COL5A1,COL1A1,COL3A1,COL1A2,COL6A2,FN1,PDGFRB,COL6A3,COL6A1	8.20213e-05
123	83	106	8	KEGG_ECM_RECEPTOR_INTERACTION	1.10589e-08	COL5A1,COL1A1,COL3A1,COL1A2,COL6A2,FN1,COL6A3,COL6A1	2.05696e-06
124	198	96	8	KEGG_FOCAL_ADHESION	4.16926e-06	ITGA5,THBS2,COL6A3,COL5A2,THBS1,COL11A1,ITGA11,COL4A1	0.000387741
124	83	96	8	KEGG_ECM_RECEPTOR_INTERACTION	5.02331e-09	ITGA5,THBS2,COL6A3,COL5A2,THBS1,COL11A1,ITGA11,COL4A1	9.34336e-07
125	84	79	5	KEGG_HEMATOPOIETIC_CELL_LINEAGE	1.80621e-05	CD14,CSF2RA,CD37,ITGAM,CD1D	0.00111985
125	115	79	8	KEGG_LEUKOCYTE_TRANSENDOTHELIAL_MIGRATION	1.41931e-08	CYBB,ITGB2,PTK2B,NCF4,ITGAM,ITGAL,RAC2,RHOH	2.63991e-06
125	210	79	7	KEGG_REGULATION_OF_ACTIN_CYTOSKELETON	1.64671e-05	CD14,ITGB2,FGD3,ARHGEF6,ITGAM,ITGAL,RAC2	0.00111985
125	70	79	4	KEGG_LEISHMANIA_INFECTION	0.000153517	ITGB2,NCF4,ITGAM,FCGR2C	0.00713852
126	95	56	4	KEGG_FC_GAMMA_R_MEDIATED_PHAGOCYTOSIS	0.000131404	FCGR1A,FCGR2A,FCGR3A,DOCK2	0.0122206
126	70	56	5	KEGG_LEISHMANIA_INFECTION	1.32985e-06	FCGR1A,FCGR2A,FCGR3A,ITGA4,TLR4	0.000247352
129	198	65	5	KEGG_FOCAL_ADHESION	0.000409772	COL6A1,COL6A2,COL6A3,COL5A2,PDGFRB	0.0381088
129	83	65	4	KEGG_ECM_RECEPTOR_INTERACTION	0.000139347	COL6A1,COL6A2,COL6A3,COL5A2	0.0259186
130	198	56	8	KEGG_FOCAL_ADHESION	6.20672e-08	COL1A2,COL3A1,COL1A1,COL5A1,ITGA5,COL4A1,COL4A2,ITGA1	5.77225e-06
130	83	56	8	KEGG_ECM_RECEPTOR_INTERACTION	6.12933e-11	COL1A2,COL3A1,COL1A1,COL5A1,ITGA5,COL4A1,COL4A2,ITGA1	1.14006e-08
131	264	92	8	KEGG_CYTOKINE_CYTOKINE_RECEPTOR_INTERACTION	2.46331e-05	PLEKHO2,TNFSF13B,IL12RB1,TNFRSF1B,TGFB1,CSF2RB,IL2RG,IL21R	0.00229088
131	115	92	7	KEGG_LEUKOCYTE_TRANSENDOTHELIAL_MIGRATION	8.51166e-07	CYBB,PTK2B,NCF4,ITGB2,ITGAL,RASSF5,ITGAM	0.000158317
131	70	92	4	KEGG_LEISHMANIA_INFECTION	0.000276142	NCF4,ITGB2,TGFB1,ITGAM	0.0171208
132	131	71	4	KEGG_CELL_ADHESION_MOLECULES_CAMS	0.00110522	SELPLG,ITGA4,ITGAM,SIGLEC1	0.0342618
132	102	71	5	KEGG_TOLL_LIKE_RECEPTOR_SIGNALING_PATHWAY	2.75246e-05	TLR7,CD14,TLR2,TLR4,TLR1	0.00127989
132	84	71	6	KEGG_HEMATOPOIETIC_CELL_LINEAGE	4.53113e-07	CD14,CSF1R,CSF2RA,ITGA4,ITGAM,CD1D	4.21395e-05
132	95	71	5	KEGG_FC_GAMMA_R_MEDIATED_PHAGOCYTOSIS	1.95088e-05	FCGR2A,FCGR3A,HCK,VAV1,FCGR2C	0.00120954
132	115	71	4	KEGG_LEUKOCYTE_TRANSENDOTHELIAL_MIGRATION	0.000679741	ITGA4,NCF2,VAV1,ITGAM	0.0252864
132	70	71	8	KEGG_LEISHMANIA_INFECTION	1.08426e-10	FCGR2A,FCGR3A,ITGA4,TLR2,NCF2,TLR4,FCGR2C,ITGAM	2.01672e-08
133	68	41	3	KEGG_COMPLEMENT_AND_COAGULATION_CASCADES	0.000338507	C1QC,C1QB,C1QA	0.00899461
133	84	41	4	KEGG_HEMATOPOIETIC_CELL_LINEAGE	2.35249e-05	FCGR1A,CD14,ITGAM,CD33	0.00109391
133	95	41	4	KEGG_FC_GAMMA_R_MEDIATED_PHAGOCYTOSIS	3.82043e-05	FCGR1A,NCF1,FCGR2B,INPP5D	0.0014212
133	115	41	5	KEGG_LEUKOCYTE_TRANSENDOTHELIAL_MIGRATION	3.22274e-06	CYBB,NCF4,NCF1,ITGAM,ITGB2	0.000299715
133	35	41	3	KEGG_PRION_DISEASES	4.62764e-05	C1QC,C1QB,C1QA	0.00143457
133	70	41	5	KEGG_LEISHMANIA_INFECTION	2.71431e-07	FCGR1A,NCF4,NCF1,ITGAM,ITGB2	5.04862e-05
133	127	41	5	KEGG_SYSTEMIC_LUPUS_ERYTHEMATOSUS	5.24557e-06	C1QC,FCGR1A,C1QB,C1QA,FCGR2B	0.000325225
134	102	75	4	KEGG_TOLL_LIKE_RECEPTOR_SIGNALING_PATHWAY	0.000532469	TLR2,TLR4,CD14,TLR1	0.0247598
134	62	75	3	KEGG_NOD_LIKE_RECEPTOR_SIGNALING_PATHWAY	0.00151688	PSTPIP1,NLRC4,NLRP3	0.0403057
134	84	75	4	KEGG_HEMATOPOIETIC_CELL_LINEAGE	0.00025404	ITGA4,CD14,CD37,CD1D	0.0157505
134	95	75	5	KEGG_FC_GAMMA_R_MEDIATED_PHAGOCYTOSIS	2.54869e-05	DOCK2,HCK,FCGR2A,FCGR3A,FCGR2C	0.00237028
134	115	75	4	KEGG_LEUKOCYTE_TRANSENDOTHELIAL_MIGRATION	0.000835838	PTK2B,ITGAL,ITGA4,NCF4	0.0310932
134	210	75	5	KEGG_REGULATION_OF_ACTIN_CYTOSKELETON	0.00103089	FGD3,ITGAX,ITGAL,ITGA4,CD14	0.0319576
134	70	75	7	KEGG_LEISHMANIA_INFECTION	6.50188e-09	TLR2,FCGR2A,TLR4,ITGA4,FCGR3A,NCF4,FCGR2C	1.20935e-06
135	115	54	4	KEGG_LEUKOCYTE_TRANSENDOTHELIAL_MIGRATION	0.000238017	CYBB,ITGAL,RAC2,RHOH	0.0442712
136	75	43	3	KEGG_B_CELL_RECEPTOR_SIGNALING_PATHWAY	0.000520194	VAV1,PIK3AP1,INPP5D	0.0483781
136	115	43	4	KEGG_LEUKOCYTE_TRANSENDOTHELIAL_MIGRATION	9.7388e-05	ITGB2,RASSF5,VAV1,ITGAM	0.0181142
137	68	42	4	KEGG_COMPLEMENT_AND_COAGULATION_CASCADES	1.12023e-05	C1QC,C1QA,C1QB,SERPINA1	0.00104182
137	84	42	4	KEGG_HEMATOPOIETIC_CELL_LINEAGE	2.59204e-05	FCGR1A,CD14,CD33,CSF1R	0.00160706
137	35	42	3	KEGG_PRION_DISEASES	4.9778e-05	C1QC,C1QA,C1QB	0.00231467
137	127	42	5	KEGG_SYSTEMIC_LUPUS_ERYTHEMATOSUS	5.92505e-06	FCGR1A,C1QC,C1QA,C1QB,FCGR2B	0.00104182
138	264	72	6	KEGG_CYTOKINE_CYTOKINE_RECEPTOR_INTERACTION	0.000328019	PLEKHO2,CSF2RA,CSF1R,CSF2RB,TNFSF12,IL10RA	0.0161754
138	84	72	8	KEGG_HEMATOPOIETIC_CELL_LINEAGE	5.40356e-10	FCGR1A,CD14,CSF2RA,CD37,CSF1R,CD44,CD1D,CD33	1.00506e-07
138	95	72	4	KEGG_FC_GAMMA_R_MEDIATED_PHAGOCYTOSIS	0.000347859	FCGR2A,FCGR1A,FCGR2B,INPP5D	0.0161754
138	70	72	6	KEGG_LEISHMANIA_INFECTION	1.6518e-07	FCGR2A,ITGB2,FCGR1A,TLR4,NCF2,NCF4	1.53617e-05
139	70	61	7	KEGG_LEISHMANIA_INFECTION	1.48397e-09	ITGB2,TLR2,FCGR3A,ITGA4,TLR4,ITGAM,FCGR2C	2.76018e-07
140	68	66	3	KEGG_COMPLEMENT_AND_COAGULATION_CASCADES	0.00136975	C1QC,C1QA,C1QB	0.0363961
140	84	66	4	KEGG_HEMATOPOIETIC_CELL_LINEAGE	0.000154904	FCGR1A,CSF1R,CD14,ITGAM	0.00720304
140	95	66	4	KEGG_FC_GAMMA_R_MEDIATED_PHAGOCYTOSIS	0.000248905	FCGR1A,DOCK2,VAV1,FCGR2B	0.00925926
140	115	66	4	KEGG_LEUKOCYTE_TRANSENDOTHELIAL_MIGRATION	0.000515148	CYBB,NCF4,VAV1,ITGAM	0.0159696
140	35	66	4	KEGG_PRION_DISEASES	4.73067e-06	C1QC,C1QA,C1QB,PRKACB	0.000879906
140	70	66	4	KEGG_LEISHMANIA_INFECTION	7.61341e-05	FCGR1A,NCF4,ITGAM,TGFB1	0.00472032
140	127	66	5	KEGG_SYSTEMIC_LUPUS_ERYTHEMATOSUS	5.52877e-05	C1QC,FCGR1A,C1QA,C1QB,FCGR2B	0.00472032
141	26	126	4	KEGG_SELENOAMINO_ACID_METABOLISM	1.82085e-05	MAT2A,GGT7,WBSCR22,MARS	0.00338678
147	264	92	8	KEGG_CYTOKINE_CYTOKINE_RECEPTOR_INTERACTION	2.46331e-05	PLEKHO2,CSF2RB,TNFSF13B,IL21R,IL12RB1,IL2RG,TNFSF12,IL2RB	0.00152725
147	155	92	5	KEGG_JAK_STAT_SIGNALING_PATHWAY	0.000666636	CSF2RB,IL21R,IL12RB1,IL2RG,IL2RB	0.0309986
147	115	92	9	KEGG_LEUKOCYTE_TRANSENDOTHELIAL_MIGRATION	2.32748e-09	CYBB,PTK2B,NCF2,ITGB2,NCF1,ITGAL,NCF4,RAC2,RHOH	4.32911e-07
147	70	92	5	KEGG_LEISHMANIA_INFECTION	1.55708e-05	NCF2,FCGR1A,ITGB2,NCF1,NCF4	0.00144808
148	188	71	5	KEGG_CHEMOKINE_SIGNALING_PATHWAY	0.000487275	CCR1,DOCK2,HCK,VAV1,PLCB2	0.0226583
148	131	71	4	KEGG_CELL_ADHESION_MOLECULES_CAMS	0.00110522	SELPLG,ITGAM,ITGA4,PTPRC	0.0293673
148	84	71	4	KEGG_HEMATOPOIETIC_CELL_LINEAGE	0.000205617	ITGAM,CD14,ITGA4,CD1D	0.0127482
148	95	71	7	KEGG_FC_GAMMA_R_MEDIATED_PHAGOCYTOSIS	3.79113e-08	DOCK2,HCK,FCGR3A,VAV1,FCGR2C,INPP5D,PTPRC	7.05151e-06
148	115	71	4	KEGG_LEUKOCYTE_TRANSENDOTHELIAL_MIGRATION	0.000679741	ITGAM,ITGA4,VAV1,RASSF5	0.0249153
148	210	71	5	KEGG_REGULATION_OF_ACTIN_CYTOSKELETON	0.000803718	ITGAX,ITGAM,CD14,ITGA4,VAV1	0.0249153
148	70	71	6	KEGG_LEISHMANIA_INFECTION	1.5182e-07	ITGAM,ITGA4,TLR4,FCGR3A,FCGR2C,TGFB1	1.41193e-05
149	70	54	6	KEGG_LEISHMANIA_INFECTION	2.86517e-08	FCGR2A,TLR2,ITGB2,TLR4,FCGR3A,ITGAM	5.32921e-06
150	68	47	3	KEGG_COMPLEMENT_AND_COAGULATION_CASCADES	0.000507648	C1QC,C1QB,C1QA	0.0236056
150	84	47	5	KEGG_HEMATOPOIETIC_CELL_LINEAGE	1.36201e-06	CSF1R,FCGR1A,CSF2RA,CD14,CD33	0.000126667
150	95	47	3	KEGG_FC_GAMMA_R_MEDIATED_PHAGOCYTOSIS	0.00134279	DOCK2,FCGR1A,FCGR2B	0.0499517
150	35	47	4	KEGG_PRION_DISEASES	1.19794e-06	C1QC,PRKACB,C1QB,C1QA	0.000126667
150	127	47	5	KEGG_SYSTEMIC_LUPUS_ERYTHEMATOSUS	1.04232e-05	FCGR1A,C1QC,C1QB,C1QA,FCGR2B	0.000646239
151	198	58	9	KEGG_FOCAL_ADHESION	4.25894e-09	COL5A1,COL1A1,COL1A2,COL3A1,COL6A2,COL11A1,ITGA11,COL6A1,ITGA1	3.96082e-07
151	83	58	9	KEGG_ECM_RECEPTOR_INTERACTION	1.67399e-12	COL5A1,COL1A1,COL1A2,COL3A1,COL6A2,COL11A1,ITGA11,COL6A1,ITGA1	3.11363e-10
153	198	43	5	KEGG_FOCAL_ADHESION	5.66844e-05	COL5A2,COL6A3,FN1,COL4A1,COL4A2	0.00527165
153	83	43	5	KEGG_ECM_RECEPTOR_INTERACTION	8.15464e-07	COL5A2,COL6A3,FN1,COL4A1,COL4A2	0.000151676
153	84	43	3	KEGG_SMALL_CELL_LUNG_CANCER	0.000724487	FN1,COL4A1,COL4A2	0.0449182
155	264	67	6	KEGG_CYTOKINE_CYTOKINE_RECEPTOR_INTERACTION	0.000221027	IL12RB1,IL21R,IL2RG,IL10RA,TNFRSF1B,IL2RB	0.0102778
155	155	67	5	KEGG_JAK_STAT_SIGNALING_PATHWAY	0.00015227	IL12RB1,IL21R,IL2RG,IL10RA,IL2RB	0.00944076
155	132	67	4	KEGG_NATURAL_KILLER_CELL_MEDIATED_CYTOTOXICITY	0.000914689	PTK2B,ITGAL,LCK,ZAP70	0.0340264
155	115	67	5	KEGG_LEUKOCYTE_TRANSENDOTHELIAL_MIGRATION	3.69883e-05	PTK2B,ITGAL,RHOH,NCF4,RASSF5	0.00343991
155	35	67	4	KEGG_PRIMARY_IMMUNODEFICIENCY	5.02496e-06	IL2RG,LCK,CD3E,ZAP70	0.000934643
156	68	64	3	KEGG_COMPLEMENT_AND_COAGULATION_CASCADES	0.00125304	C1QA,C1QB,C1QC	0.0388442
156	84	64	6	KEGG_HEMATOPOIETIC_CELL_LINEAGE	2.42673e-07	CSF2RA,FCGR1A,CD1D,CSF1R,CD14,CD33	4.51372e-05
156	95	64	5	KEGG_FC_GAMMA_R_MEDIATED_PHAGOCYTOSIS	1.17197e-05	NCF1,FCGR1A,FCGR2C,INPP5D,FCGR2B	0.000544966
156	35	64	3	KEGG_PRION_DISEASES	0.000176076	C1QA,C1QB,C1QC	0.00655004
156	70	64	5	KEGG_LEISHMANIA_INFECTION	2.59901e-06	NCF1,FCGR1A,NCF4,FCGR2C,TGFB1	0.000172411
156	127	64	6	KEGG_SYSTEMIC_LUPUS_ERYTHEMATOSUS	2.78083e-06	C1QA,FCGR1A,C1QB,C1QC,FCGR2C,FCGR2B	0.000172411
157	84	58	5	KEGG_HEMATOPOIETIC_CELL_LINEAGE	3.92762e-06	ITGA4,FCGR1A,CD14,CSF1R,CD33	0.000730537
157	70	58	4	KEGG_LEISHMANIA_INFECTION	4.57476e-05	ITGA4,FCGR1A,FCGR3A,TLR4	0.00425452
158	70	51	5	KEGG_LEISHMANIA_INFECTION	8.28671e-07	NCF2,ITGB2,FCGR2A,TLR4,ITGAM	0.000154133
160	131	70	4	KEGG_CELL_ADHESION_MOLECULES_CAMS	0.00104808	SELPLG,ITGB2,ITGAM,SIGLEC1	0.0324905
160	68	70	4	KEGG_COMPLEMENT_AND_COAGULATION_CASCADES	8.55885e-05	C1QA,C1QB,C1QC,SERPINA1	0.00397986
160	84	70	7	KEGG_HEMATOPOIETIC_CELL_LINEAGE	1.44824e-08	FCGR1A,CSF2RA,CD14,CD33,CSF1R,CD1D,ITGAM	2.69373e-06
160	35	70	3	KEGG_PRION_DISEASES	0.000229723	C1QA,C1QB,C1QC	0.0085457
160	70	70	6	KEGG_LEISHMANIA_INFECTION	1.39363e-07	ITGB2,FCGR1A,FCGR2C,NCF4,ITGAM,TGFB1	1.29607e-05
160	127	70	6	KEGG_SYSTEMIC_LUPUS_ERYTHEMATOSUS	4.71813e-06	FCGR1A,C1QA,C1QB,C1QC,FCGR2C,FCGR2B	0.000292524
161	102	66	4	KEGG_TOLL_LIKE_RECEPTOR_SIGNALING_PATHWAY	0.000326706	TLR7,TLR2,TLR4,TLR1	0.0303837
161	115	66	4	KEGG_LEUKOCYTE_TRANSENDOTHELIAL_MIGRATION	0.000515148	CYBB,ITGA4,RASSF5,ITGAM	0.0319392
161	70	66	5	KEGG_LEISHMANIA_INFECTION	3.03036e-06	TLR2,ITGA4,TLR4,FCGR3A,ITGAM	0.000563648
162	155	59	4	KEGG_JAK_STAT_SIGNALING_PATHWAY	0.00102999	IL21R,IL12RB1,IL2RG,IL10RA	0.0456177
162	132	59	4	KEGG_NATURAL_KILLER_CELL_MEDIATED_CYTOTOXICITY	0.000565067	ITGAL,PTK2B,VAV1,RAC2	0.0350342
162	75	59	3	KEGG_B_CELL_RECEPTOR_SIGNALING_PATHWAY	0.00131413	VAV1,RAC2,INPP5D	0.0456177
162	78	59	3	KEGG_FC_EPSILON_RI_SIGNALING_PATHWAY	0.00147154	VAV1,RAC2,INPP5D	0.0456177
162	115	59	6	KEGG_LEUKOCYTE_TRANSENDOTHELIAL_MIGRATION	9.58017e-07	ITGAL,PTK2B,NCF4,VAV1,RAC2,RHOH	0.000178191
162	210	59	5	KEGG_REGULATION_OF_ACTIN_CYTOSKELETON	0.000341212	ITGAL,FGD3,ARHGEF6,VAV1,RAC2	0.0317328
163	95	53	4	KEGG_FC_GAMMA_R_MEDIATED_PHAGOCYTOSIS	0.000105879	FCGR3A,FCGR1A,FCGR2A,NCF1	0.00984676
163	115	53	4	KEGG_LEUKOCYTE_TRANSENDOTHELIAL_MIGRATION	0.000221337	CYBB,NCF2,ITGB2,NCF1	0.0137229
163	70	53	7	KEGG_LEISHMANIA_INFECTION	5.35718e-10	NCF2,FCGR3A,FCGR1A,ITGB2,FCGR2A,TLR4,NCF1	9.96435e-08
170	114	72	4	KEGG_VASCULAR_SMOOTH_MUSCLE_CONTRACTION	0.000693539	CALD1,ACTA2,PTGIR,MRVI1	0.0429994
170	198	72	9	KEGG_FOCAL_ADHESION	3.03048e-08	COL3A1,COL1A2,COL1A1,COL5A1,THBS2,ITGA5,THBS1,COL6A3,ITGA11	2.81834e-06
170	83	72	9	KEGG_ECM_RECEPTOR_INTERACTION	1.27836e-11	COL3A1,COL1A2,COL1A1,COL5A1,THBS2,ITGA5,THBS1,COL6A3,ITGA11	2.37774e-09
171	198	62	5	KEGG_FOCAL_ADHESION	0.000328603	COL5A2,COL6A3,ITGA11,COL11A1,COL4A1	0.0305601
171	83	62	5	KEGG_ECM_RECEPTOR_INTERACTION	5.16205e-06	COL5A2,COL6A3,ITGA11,COL11A1,COL4A1	0.00096014
173	198	65	5	KEGG_FOCAL_ADHESION	0.000409772	LAMB1,COL6A3,PDGFRB,COL6A2,ITGA5	0.0381088
173	83	65	4	KEGG_ECM_RECEPTOR_INTERACTION	0.000139347	LAMB1,COL6A3,COL6A2,ITGA5	0.0259186
194	198	67	9	KEGG_FOCAL_ADHESION	1.58692e-08	COL3A1,COL1A2,COL1A1,COL6A2,COL5A1,COL6A1,ITGA5,COL4A1,ITGA1	1.47584e-06
194	83	67	9	KEGG_ECM_RECEPTOR_INTERACTION	6.52733e-12	COL3A1,COL1A2,COL1A1,COL6A2,COL5A1,COL6A1,ITGA5,COL4A1,ITGA1	1.21408e-09
195	198	52	6	KEGG_FOCAL_ADHESION	1.04961e-05	THBS2,FN1,COL11A1,ITGA11,COL6A3,THBS1	0.00097614
195	83	52	6	KEGG_ECM_RECEPTOR_INTERACTION	6.37507e-08	THBS2,FN1,COL11A1,ITGA11,COL6A3,THBS1	1.18576e-05
209	198	137	9	KEGG_FOCAL_ADHESION	7.44327e-06	COL1A2,COL3A1,COL1A1,COL5A1,COL6A3,FN1,COL4A1,ITGA1,COL4A2	0.000692224
209	83	137	9	KEGG_ECM_RECEPTOR_INTERACTION	4.35482e-09	COL1A2,COL3A1,COL1A1,COL5A1,COL6A3,FN1,COL4A1,ITGA1,COL4A2	8.09997e-07
210	67	84	4	KEGG_P53_SIGNALING_PATHWAY	0.000164228	THBS1,SERPINE1,IGF1,GADD45B	0.0305465
211	198	56	7	KEGG_FOCAL_ADHESION	1.08486e-06	COL6A3,COL5A2,PDGFRB,COL11A1,ITGA11,THBS1,COL6A2	0.000100892
211	83	56	6	KEGG_ECM_RECEPTOR_INTERACTION	1.00372e-07	COL6A3,COL5A2,COL11A1,ITGA11,THBS1,COL6A2	1.86692e-05
212	102	67	4	KEGG_TOLL_LIKE_RECEPTOR_SIGNALING_PATHWAY	0.000346133	TLR7,TLR2,TLR4,TLR1	0.0321903
212	115	67	4	KEGG_LEUKOCYTE_TRANSENDOTHELIAL_MIGRATION	0.000545508	CYBB,ITGB2,ITGA4,ITGAM	0.0338215
212	70	67	7	KEGG_LEISHMANIA_INFECTION	2.91074e-09	ITGB2,FCGR2A,TLR2,FCGR3A,TLR4,ITGA4,ITGAM	5.41397e-07
213	68	61	3	KEGG_COMPLEMENT_AND_COAGULATION_CASCADES	0.00109009	C1QC,C1QA,C1QB	0.0337927
213	84	61	5	KEGG_HEMATOPOIETIC_CELL_LINEAGE	5.05061e-06	FCGR1A,CD14,CD37,CD33,ITGAM	0.000859793
213	75	61	3	KEGG_B_CELL_RECEPTOR_SIGNALING_PATHWAY	0.00144726	VAV1,INPP5D,FCGR2B	0.0376712
213	78	61	3	KEGG_FC_EPSILON_RI_SIGNALING_PATHWAY	0.00162027	VAV1,FCER1G,INPP5D	0.0376712
213	95	61	5	KEGG_FC_GAMMA_R_MEDIATED_PHAGOCYTOSIS	9.24508e-06	HCK,FCGR1A,VAV1,INPP5D,FCGR2B	0.000859793
213	35	61	3	KEGG_PRION_DISEASES	0.000152631	C1QC,C1QA,C1QB	0.00567787
213	70	61	4	KEGG_LEISHMANIA_INFECTION	5.58383e-05	FCGR1A,NCF4,ITGAM,TGFB1	0.00259648
213	127	61	5	KEGG_SYSTEMIC_LUPUS_ERYTHEMATOSUS	3.77234e-05	FCGR1A,C1QC,C1QA,C1QB,FCGR2B	0.00233885
214	84	59	5	KEGG_HEMATOPOIETIC_CELL_LINEAGE	4.27756e-06	FCGR1A,CD14,CSF2RA,CD1D,CSF1R	0.000795626
214	115	59	4	KEGG_LEUKOCYTE_TRANSENDOTHELIAL_MIGRATION	0.000335247	PTK2B,NCF1,ITGAL,RASSF5	0.031178
215	198	78	11	KEGG_FOCAL_ADHESION	2.24947e-10	COL6A3,COL6A2,COL5A2,PDGFRB,FN1,ITGA11,ITGA5,COL6A1,COL11A1,COL4A1,ITGA1	2.09201e-08
215	83	78	10	KEGG_ECM_RECEPTOR_INTERACTION	6.71019e-13	COL6A3,COL6A2,COL5A2,FN1,ITGA11,ITGA5,COL6A1,COL11A1,COL4A1,ITGA1	1.24809e-10
215	210	78	5	KEGG_REGULATION_OF_ACTIN_CYTOSKELETON	0.0012302	PDGFRB,FN1,ITGA11,ITGA5,ITGA1	0.0457634
215	83	78	4	KEGG_HYPERTROPHIC_CARDIOMYOPATHY_HCM	0.000282118	ITGA11,ITGA5,TPM1,ITGA1	0.0174913
215	90	78	4	KEGG_DILATED_CARDIOMYOPATHY	0.000384484	ITGA11,ITGA5,TPM1,ITGA1	0.0178785
217	198	48	7	KEGG_FOCAL_ADHESION	3.67605e-07	COL3A1,COL1A2,COL1A1,COL5A1,THBS2,COL6A3,THBS1	3.41872e-05
217	83	48	7	KEGG_ECM_RECEPTOR_INTERACTION	8.78062e-10	COL3A1,COL1A2,COL1A1,COL5A1,THBS2,COL6A3,THBS1	1.6332e-07
219	265	86	9	KEGG_MAPK_SIGNALING_PATHWAY	1.67804e-06	DUSP1,FOS,NR4A1,JUN,DUSP5,GADD45B,DUSP2,FGF7,NFATC2	0.000312116
219	67	86	4	KEGG_P53_SIGNALING_PATHWAY	0.000179863	GADD45B,SERPINE1,THBS1,IGF1	0.00836365
219	198	86	7	KEGG_FOCAL_ADHESION	1.96963e-05	JUN,THBS1,IGF1,CHAD,COL5A1,COL1A1,COL5A2	0.00159664
219	83	86	5	KEGG_ECM_RECEPTOR_INTERACTION	2.57523e-05	THBS1,CHAD,COL5A1,COL1A1,COL5A2	0.00159664
219	108	86	4	KEGG_T_CELL_RECEPTOR_SIGNALING_PATHWAY	0.00110408	FOS,JUN,NFATC1,NFATC2	0.0342266
219	75	86	4	KEGG_B_CELL_RECEPTOR_SIGNALING_PATHWAY	0.000278054	FOS,JUN,NFATC1,NFATC2	0.0103436
221	116	46	5	KEGG_OXIDATIVE_PHOSPHORYLATION	6.01448e-06	ATP5H,ATP6V1F,NDUFB1,NDUFA2,ATP5J2	0.00111869
222	44	74	4	KEGG_PROTEASOME	1.89229e-05	PSMB8,PSMB9,PSMB10,PSME2	0.000234644
222	264	74	7	KEGG_CYTOKINE_CYTOKINE_RECEPTOR_INTERACTION	4.63515e-05	CCL5,IL12RB1,XCL2,IL2RG,CXCL9,CXCL11,CXCL10	0.000487963
222	188	74	6	KEGG_CHEMOKINE_SIGNALING_PATHWAY	6.0143e-05	CCL5,XCL2,CXCL9,CXCL11,CXCL10,STAT1	0.000588769
222	180	74	6	KEGG_ENDOCYTOSIS	4.72222e-05	HLA-E,HLA-F,HLA-C,IL2RG,HLA-B,HLA-A	0.000487963
222	131	74	18	KEGG_CELL_ADHESION_MOLECULES_CAMS	0	HLA-DPB1,HLA-DPA1,HLA-DMA,HLA-DRA,HLA-DOA,HLA-E,HLA-DMB,HLA-DQA1,HLA-DRB1,HLA-DQB1,HLA-F,HLA-C,CD2,HLA-DQA2,HLA-DRB5,HLA-B,HLA-A,HLA-DOB	0
222	81	74	24	KEGG_ANTIGEN_PROCESSING_AND_PRESENTATION	0	HLA-DPB1,CD74,HLA-DPA1,HLA-DMA,HLA-DRA,HLA-DOA,HLA-E,CIITA,HLA-DMB,HLA-DQA1,HLA-DRB1,B2M,HLA-DQB1,HLA-F,HLA-C,CTSS,HLA-DQA2,HLA-DRB5,TAP1,HLA-B,TAP2,HLA-A,PSME2,HLA-DOB	0
222	102	74	5	KEGG_TOLL_LIKE_RECEPTOR_SIGNALING_PATHWAY	3.36558e-05	CCL5,CXCL9,CXCL11,CXCL10,STAT1	0.000391249
222	55	74	3	KEGG_CYTOSOLIC_DNA_SENSING_PATHWAY	0.00103074	CCL5,AIM2,CXCL10	0.00958586
222	84	74	7	KEGG_HEMATOPOIETIC_CELL_LINEAGE	2.14569e-08	HLA-DRA,HLA-DRB1,CD7,CD3D,CD2,HLA-DRB5,CD38	3.32581e-07
222	132	74	7	KEGG_NATURAL_KILLER_CELL_MEDIATED_CYTOTOXICITY	4.8669e-07	HLA-E,HLA-C,CD247,CD48,HCST,HLA-B,HLA-A	6.46602e-06
222	46	74	12	KEGG_INTESTINAL_IMMUNE_NETWORK_FOR_IGA_PRODUCTION	0	HLA-DPB1,HLA-DPA1,HLA-DMA,HLA-DRA,HLA-DOA,HLA-DMB,HLA-DQA1,HLA-DRB1,HLA-DQB1,HLA-DQA2,HLA-DRB5,HLA-DOB	0
222	41	74	17	KEGG_TYPE_I_DIABETES_MELLITUS	0	HLA-DPB1,HLA-DPA1,HLA-DMA,HLA-DRA,HLA-DOA,HLA-E,HLA-DMB,HLA-DQA1,HLA-DRB1,HLA-DQB1,HLA-F,HLA-C,HLA-DQA2,HLA-DRB5,HLA-B,HLA-A,HLA-DOB	0
222	70	74	13	KEGG_LEISHMANIA_INFECTION	0	HLA-DPB1,HLA-DPA1,HLA-DMA,HLA-DRA,HLA-DOA,HLA-DMB,HLA-DQA1,HLA-DRB1,HLA-DQB1,HLA-DQA2,HLA-DRB5,STAT1,HLA-DOB	0
222	28	74	12	KEGG_ASTHMA	0	HLA-DPB1,HLA-DPA1,HLA-DMA,HLA-DRA,HLA-DOA,HLA-DMB,HLA-DQA1,HLA-DRB1,HLA-DQB1,HLA-DQA2,HLA-DRB5,HLA-DOB	0
222	50	74	17	KEGG_AUTOIMMUNE_THYROID_DISEASE	0	HLA-DPB1,HLA-DPA1,HLA-DMA,HLA-DRA,HLA-DOA,HLA-E,HLA-DMB,HLA-DQA1,HLA-DRB1,HLA-DQB1,HLA-F,HLA-C,HLA-DQA2,HLA-DRB5,HLA-B,HLA-A,HLA-DOB	0
222	127	74	13	KEGG_SYSTEMIC_LUPUS_ERYTHEMATOSUS	7.77156e-16	HLA-DPB1,HLA-DPA1,HLA-DMA,HLA-DRA,HLA-DOA,HLA-DMB,HLA-DQA1,HLA-DRB1,HLA-DQB1,HLA-DQA2,HLA-DRB5,TRIM21,HLA-DOB	1.3141e-14
222	35	74	17	KEGG_ALLOGRAFT_REJECTION	0	HLA-DPB1,HLA-DPA1,HLA-DMA,HLA-DRA,HLA-DOA,HLA-E,HLA-DMB,HLA-DQA1,HLA-DRB1,HLA-DQB1,HLA-F,HLA-C,HLA-DQA2,HLA-DRB5,HLA-B,HLA-A,HLA-DOB	0
222	37	74	17	KEGG_GRAFT_VERSUS_HOST_DISEASE	0	HLA-DPB1,HLA-DPA1,HLA-DMA,HLA-DRA,HLA-DOA,HLA-E,HLA-DMB,HLA-DQA1,HLA-DRB1,HLA-DQB1,HLA-F,HLA-C,HLA-DQA2,HLA-DRB5,HLA-B,HLA-A,HLA-DOB	0
222	35	74	5	KEGG_PRIMARY_IMMUNODEFICIENCY	1.58222e-07	CIITA,CD3D,IL2RG,TAP1,TAP2	2.26379e-06
222	68	74	17	KEGG_VIRAL_MYOCARDITIS	0	HLA-DPB1,HLA-DPA1,HLA-DMA,HLA-DRA,HLA-DOA,HLA-E,HLA-DMB,HLA-DQA1,HLA-DRB1,HLA-DQB1,HLA-F,HLA-C,HLA-DQA2,HLA-DRB5,HLA-B,HLA-A,HLA-DOB	0
223	35	86	3	KEGG_BASAL_TRANSCRIPTION_FACTORS	0.000421542	TAF11,GTF2H4,GTF2A2	0.0392034
223	114	86	9	KEGG_SPLICEOSOME	1.17173e-09	LSM2,SNRPC,PPIL1,BUD31,LSM7,SNRPE,SNRPG,LSM3,PPIH	2.17941e-07
224	87	75	56	KEGG_RIBOSOME	0	RPS10,RPL32,RPL10A,RPS9,RPL31,RPS13,RPS27A,RPL15,RPL24,RPS29,RPL37,RPS11,RPL18,RPS15,RPS8,RPS21,RPL29,RPS23,RPL37A,RPL35A,RPS3A,RPS25,RPL36,RPL13,RPL41,RPL27A,RPL34,RPL26,RPS17,RPS3,RPS6,RPL38,RPS15A,RPL14,RPL39,RPL30,RPS7,RPL10,RPS19,RPLP1,RPLP0,FAU,RPL5,RPSA,RPS20,RPL35,UBA52,RPS12,RPL7A,RPS18,RPL28,RPLP2,RPL23A,RPS5,RPL6,RPS4X	0
225	85	159	5	KEGG_TGF_BETA_SIGNALING_PATHWAY	0.000520967	THBS2,INHBA,DCN,THBS1,TGFBR2	0.0323
225	198	159	16	KEGG_FOCAL_ADHESION	3.32445e-12	COL3A1,COL5A1,THBS2,COL1A1,COL1A2,ITGA5,COL6A2,COL6A3,FN1,COL11A1,THBS1,PDGFRB,COL5A2,ITGA11,COL6A1,COL4A1	3.09174e-10
225	83	159	15	KEGG_ECM_RECEPTOR_INTERACTION	1.11022e-16	COL3A1,COL5A1,THBS2,COL1A1,COL1A2,ITGA5,COL6A2,COL6A3,FN1,COL11A1,THBS1,COL5A2,ITGA11,COL6A1,COL4A1	2.06501e-14
227	83	119	6	KEGG_ECM_RECEPTOR_INTERACTION	8.7612e-06	COL6A3,COL5A2,ITGA5,COL4A1,THBS1,COL4A2	0.00162958
228	198	60	11	KEGG_FOCAL_ADHESION	1.15241e-11	COL1A2,COL3A1,COL1A1,COL5A1,COL6A3,COL6A2,COL5A2,PDGFRB,COL11A1,ITGA11,COL6A1	1.07174e-09
228	83	60	10	KEGG_ECM_RECEPTOR_INTERACTION	4.26326e-14	COL1A2,COL3A1,COL1A1,COL5A1,COL6A3,COL6A2,COL5A2,COL11A1,ITGA11,COL6A1	7.92966e-12
229	114	40	4	KEGG_VASCULAR_SMOOTH_MUSCLE_CONTRACTION	7.06164e-05	CALD1,MRVI1,PTGIR,ACTA2	0.00437822
229	198	40	5	KEGG_FOCAL_ADHESION	3.96669e-05	THBS2,FN1,COL6A3,THBS1,ITGA1	0.00368902
229	83	40	5	KEGG_ECM_RECEPTOR_INTERACTION	5.6275e-07	THBS2,FN1,COL6A3,THBS1,ITGA1	0.000104672
230	114	57	4	KEGG_VASCULAR_SMOOTH_MUSCLE_CONTRACTION	0.000283855	MRVI1,ACTA2,PTGIR,CALD1	0.0263985
230	83	57	4	KEGG_ECM_RECEPTOR_INTERACTION	8.33202e-05	COL6A3,THBS2,COL5A2,THBS1	0.0154976
231	198	56	5	KEGG_FOCAL_ADHESION	0.000203248	ITGA5,COL6A3,THBS1,COL5A2,ITGA1	0.0189021
231	83	56	5	KEGG_ECM_RECEPTOR_INTERACTION	3.10552e-06	ITGA5,COL6A3,THBS1,COL5A2,ITGA1	0.000577628
233	198	44	12	KEGG_FOCAL_ADHESION	7.43849e-15	COL6A2,COL1A2,COL5A1,COL3A1,COL1A1,COL6A3,FN1,ITGA11,COL4A1,COL11A1,COL6A1,COL4A2	6.9178e-13
233	83	44	12	KEGG_ECM_RECEPTOR_INTERACTION	0	COL6A2,COL1A2,COL5A1,COL3A1,COL1A1,COL6A3,FN1,ITGA11,COL4A1,COL11A1,COL6A1,COL4A2	0
233	84	44	3	KEGG_SMALL_CELL_LUNG_CANCER	0.000775213	FN1,COL4A1,COL4A2	0.0360474
234	264	116	7	KEGG_CYTOKINE_CYTOKINE_RECEPTOR_INTERACTION	0.000760731	CSF1R,IL12RB1,CSF2RB,IL21R,IL2RG,IL10RA,TGFB1	0.0286182
234	155	116	5	KEGG_JAK_STAT_SIGNALING_PATHWAY	0.0018817	IL12RB1,CSF2RB,IL21R,IL2RG,IL10RA	0.0428626
234	84	116	4	KEGG_HEMATOPOIETIC_CELL_LINEAGE	0.00131817	CSF1R,CD37,CD44,ITGAM	0.0350257
234	132	116	5	KEGG_NATURAL_KILLER_CELL_MEDIATED_CYTOTOXICITY	0.000923168	PTK2B,ITGB2,ITGAL,VAV1,RAC2	0.0286182
234	75	116	4	KEGG_B_CELL_RECEPTOR_SIGNALING_PATHWAY	0.000863315	PIK3AP1,VAV1,RAC2,INPP5D	0.0286182
234	95	116	4	KEGG_FC_GAMMA_R_MEDIATED_PHAGOCYTOSIS	0.002074	DOCK2,VAV1,RAC2,INPP5D	0.0428626
234	115	116	10	KEGG_LEUKOCYTE_TRANSENDOTHELIAL_MIGRATION	1.01359e-09	CYBB,PTK2B,ITGB2,ITGAL,NCF4,ITGAM,VAV1,RASSF5,RAC2,RHOH	1.88528e-07
234	210	116	8	KEGG_REGULATION_OF_ACTIN_CYTOSKELETON	2.58755e-05	FGD3,ITGAX,ITGB2,ARHGEF6,ITGAL,ITGAM,VAV1,RAC2	0.00240642
234	70	116	4	KEGG_LEISHMANIA_INFECTION	0.00066551	ITGB2,NCF4,ITGAM,TGFB1	0.0286182
235	264	105	7	KEGG_CYTOKINE_CYTOKINE_RECEPTOR_INTERACTION	0.000418382	CCR1,PLEKHO2,IL10RA,CSF2RA,CSF1R,TNFSF12,TNFRSF1B	0.011117
235	68	105	4	KEGG_COMPLEMENT_AND_COAGULATION_CASCADES	0.000409066	C1QC,C1QA,C1QB,SERPINA1	0.011117
235	84	105	7	KEGG_HEMATOPOIETIC_CELL_LINEAGE	2.45104e-07	FCGR1A,CD14,CSF2RA,CD33,ITGAM,CSF1R,CD1D	2.27947e-05
235	95	105	6	KEGG_FC_GAMMA_R_MEDIATED_PHAGOCYTOSIS	9.31336e-06	FCGR2A,HCK,NCF1,FCGR1A,FCGR2C,FCGR2B	0.000433071
235	115	105	6	KEGG_LEUKOCYTE_TRANSENDOTHELIAL_MIGRATION	2.77652e-05	CYBB,ITGB2,NCF1,NCF2,NCF4,ITGAM	0.00103287
235	35	105	3	KEGG_PRION_DISEASES	0.000755244	C1QC,C1QA,C1QB	0.0175594
235	70	105	9	KEGG_LEISHMANIA_INFECTION	8.47324e-11	FCGR2A,ITGB2,NCF1,FCGR1A,NCF2,TLR4,NCF4,ITGAM,FCGR2C	1.57602e-08
235	127	105	7	KEGG_SYSTEMIC_LUPUS_ERYTHEMATOSUS	4.04068e-06	FCGR2A,C1QC,C1QA,FCGR1A,C1QB,FCGR2C,FCGR2B	0.000250522
240	114	140	8	KEGG_VASCULAR_SMOOTH_MUSCLE_CONTRACTION	1.1455e-06	CALD1,ACTA2,MRVI1,PPP1R12B,CALCRL,MYH11,MYLK,PTGIR	0.000106532
240	198	140	10	KEGG_FOCAL_ADHESION	1.0729e-06	PDGFRA,COL6A2,COL6A3,PDGFRB,MYLK,PDGFD,COL5A2,COL6A1,VWF,THBS2	0.000106532
240	83	140	6	KEGG_ECM_RECEPTOR_INTERACTION	2.21427e-05	COL6A2,COL6A3,COL5A2,COL6A1,VWF,THBS2	0.00137285
240	71	140	5	KEGG_MELANOMA	0.00012449	FGF7,PDGFRA,PDGFRB,PDGFD,MITF	0.00578879
243	131	56	4	KEGG_CELL_ADHESION_MOLECULES_CAMS	0.000449723	ITGB2,ITGAM,PDCD1LG2,PTPRC	0.0278828
243	95	56	5	KEGG_FC_GAMMA_R_MEDIATED_PHAGOCYTOSIS	6.04533e-06	DOCK2,HCK,FCGR2A,FCGR3A,PTPRC	0.000562215
243	70	56	6	KEGG_LEISHMANIA_INFECTION	3.58271e-08	NCF2,FCGR2A,ITGB2,TLR4,FCGR3A,ITGAM	6.66383e-06
244	68	52	4	KEGG_COMPLEMENT_AND_COAGULATION_CASCADES	2.64286e-05	C1QC,C1QA,C1QB,SERPINA1	0.00137846
244	84	52	5	KEGG_HEMATOPOIETIC_CELL_LINEAGE	2.27097e-06	CD14,FCGR1A,CD33,CSF1R,ITGAM	0.000422401
244	35	52	3	KEGG_PRION_DISEASES	9.47143e-05	C1QC,C1QA,C1QB	0.00352337
244	70	52	4	KEGG_LEISHMANIA_INFECTION	2.96443e-05	ITGB2,FCGR1A,NCF4,ITGAM	0.00137846
244	127	52	5	KEGG_SYSTEMIC_LUPUS_ERYTHEMATOSUS	1.7229e-05	FCGR1A,C1QC,C1QA,C1QB,FCGR2B	0.00137846
245	70	48	5	KEGG_LEISHMANIA_INFECTION	6.08844e-07	TLR2,ITGA4,FCGR3A,TLR4,TGFB1	0.000113245

## Sheet: BIOCarta
Module_Number	# of gene in function	# of gene in module	# of common gene	Description	p-value	related_gene	adjusted_p-value
7	14	120	4	BIOCARTA_GRANULOCYTES_PATHWAY	1.06182e-06	ITGB2,SELPLG,ITGAL,ITGAM	0.000115208
7	11	120	3	BIOCARTA_BLYMPHOCYTE_PATHWAY	3.10497e-05	ITGB2,ITGAL,FCGR2B	0.00224592
7	17	120	3	BIOCARTA_LAIR_PATHWAY	0.000124724	ITGB2,SELPLG,ITGAL	0.00538994
7	13	120	3	BIOCARTA_CLASSIC_PATHWAY	5.33612e-05	C1QA,C1QC,C1QB	0.00289485
7	18	120	3	BIOCARTA_COMP_PATHWAY	0.000149031	C1QA,C1QC,C1QB	0.00538994
7	36	120	3	BIOCARTA_FMLP_PATHWAY	0.0012078	NCF2,NCF1C,GNA15	0.0374417
7	11	120	4	BIOCARTA_MONOCYTE_PATHWAY	3.54836e-07	ITGB2,CD44,ITGAL,ITGAM	7.69994e-05
8	22	99	4	BIOCARTA_DC_PATHWAY	3.48046e-06	ITGAX,TLR7,TLR2,TLR4	0.00075526
9	22	68	5	BIOCARTA_CSK_PATHWAY	8.64959e-09	CD247,ZAP70,LCK,CD3E,CD3D	2.68137e-07
9	13	68	5	BIOCARTA_CTL_PATHWAY	4.32577e-10	CD247,PRF1,CD3E,CD3D,ITGAL	2.34673e-08
9	22	68	3	BIOCARTA_DC_PATHWAY	5.11545e-05	CD2,CD7,CD5	0.000693782
9	9	68	3	BIOCARTA_TCAPOPTOSIS_PATHWAY	2.87771e-06	CD247,CD3E,CD3D	5.20385e-05
9	15	68	5	BIOCARTA_IL17_PATHWAY	1.00419e-09	CD247,CD2,CD3E,CD3D,CD8A	4.35819e-08
9	22	68	3	BIOCARTA_IL2_PATHWAY	5.11545e-05	LCK,IL2RG,IL2RB	0.000693782
9	21	68	4	BIOCARTA_IL12_PATHWAY	6.31194e-07	CD247,CD3E,CD3D,CXCR3	1.24517e-05
9	17	68	3	BIOCARTA_IL7_PATHWAY	2.28573e-05	LCK,IL2RG,PTK2B	0.000381541
9	11	68	5	BIOCARTA_TCRA_PATHWAY	1.56081e-10	CD247,ZAP70,LCK,CD3E,CD3D	1.69348e-08
9	17	68	5	BIOCARTA_NO2IL12_PATHWAY	2.05868e-09	CD247,CD2,CD3E,CD3D,CXCR3	7.44554e-08
9	19	68	3	BIOCARTA_TOB1_PATHWAY	3.24174e-05	CD247,CD3E,CD3D	0.00050247
9	19	68	4	BIOCARTA_STATHMIN_PATHWAY	4.10818e-07	CD247,CD2,CD3E,CD3D	8.91475e-06
9	44	68	5	BIOCARTA_TCR_PATHWAY	3.37182e-07	CD247,ZAP70,LCK,CD3E,CD3D	8.91475e-06
9	12	68	6	BIOCARTA_TCYTOTOXIC_PATHWAY	9.579e-13	CD247,CD2,CD3E,CD3D,CD8A,ITGAL	2.07864e-10
9	12	68	5	BIOCARTA_THELPER_PATHWAY	2.66884e-10	CD247,CD2,CD3E,CD3D,ITGAL	1.93046e-08
9	19	68	4	BIOCARTA_CTLA4_PATHWAY	4.10818e-07	CD247,LCK,CD3E,CD3D	8.91475e-06
10	22	58	3	BIOCARTA_DC_PATHWAY	3.17147e-05	ITGAX,TLR4,TLR2	0.00344105
10	11	58	3	BIOCARTA_MONOCYTE_PATHWAY	3.47394e-06	CD44,ITGA4,ITGB2	0.000753844
12	14	51	3	BIOCARTA_GRANULOCYTES_PATHWAY	5.15571e-06	ITGB2,SELPLG,ITGAM	0.000559395
12	13	51	3	BIOCARTA_CLASSIC_PATHWAY	4.05803e-06	C1QA,C1QB,C1QC	0.000559395
12	18	51	3	BIOCARTA_COMP_PATHWAY	1.14771e-05	C1QA,C1QB,C1QC	0.000830176
13	19	45	5	BIOCARTA_CTLA4_PATHWAY	4.57037e-10	ITK,CD3G,ICOS,CTLA4,CD80	9.9177e-08
17	14	133	4	BIOCARTA_GRANULOCYTES_PATHWAY	1.6021e-06	ITGB2,ITGAL,ITGAM,PECAM1	8.69137e-05
17	11	133	4	BIOCARTA_LYM_PATHWAY	5.36199e-07	ITGB2,ITGA4,ITGAL,PECAM1	3.87851e-05
17	11	133	4	BIOCARTA_BLYMPHOCYTE_PATHWAY	5.36199e-07	ITGB2,ITGAL,PTPRC,CD80	3.87851e-05
17	17	133	3	BIOCARTA_LAIR_PATHWAY	0.0001691	ITGB2,ITGA4,ITGAL	0.00524212
17	22	133	3	BIOCARTA_DC_PATHWAY	0.000373995	ITGAX,TLR2,TLR4	0.0101446
17	11	133	6	BIOCARTA_MONOCYTE_PATHWAY	2.96752e-11	ITGB2,ITGA4,ITGAL,CD44,ITGAM,PECAM1	6.43951e-09
17	26	133	3	BIOCARTA_BAD_PATHWAY	0.000619577	RPS6KA1,CSF2RB,PRKACB	0.0149387
17	12	133	3	BIOCARTA_TCYTOTOXIC_PATHWAY	5.60228e-05	ITGB2,ITGAL,PTPRC	0.00202616
17	12	133	3	BIOCARTA_THELPER_PATHWAY	5.60228e-05	ITGB2,ITGAL,PTPRC	0.00202616
17	37	133	3	BIOCARTA_PAR1_PATHWAY	0.00175785	PTK2B,ARHGEF6,ARHGEF1	0.0381453
18	13	123	3	BIOCARTA_CLASSIC_PATHWAY	5.74366e-05	C1QC,C1QB,C1QA	0.0115968
18	18	123	3	BIOCARTA_COMP_PATHWAY	0.000160325	C1QC,C1QB,C1QA	0.0115968
18	18	123	3	BIOCARTA_ETS_PATHWAY	0.000160325	CSF1R,CSF1,ETS1	0.0115968
19	22	123	8	BIOCARTA_CSK_PATHWAY	3.92797e-13	CD247,CD3D,LCK,CD3E,ZAP70,CD3G,HLA-DRA,HLA-DRB1	1.70474e-11
19	11	123	3	BIOCARTA_BLYMPHOCYTE_PATHWAY	3.34284e-05	ITGAL,HLA-DRA,HLA-DRB1	0.000483597
19	13	123	7	BIOCARTA_CTL_PATHWAY	3.88134e-13	ITGAL,PRF1,CD247,CD3D,CD3E,CD3G,B2M	1.70474e-11
19	22	123	3	BIOCARTA_DC_PATHWAY	0.000297325	CD7,CD2,CD5	0.00358442
19	9	123	4	BIOCARTA_TCAPOPTOSIS_PATHWAY	1.51007e-07	CD247,CD3D,CD3E,CD3G	2.73071e-06
19	15	123	6	BIOCARTA_IL17_PATHWAY	1.95786e-10	CD247,CD2,CD3D,CD3E,CD8A,CD3G	5.31069e-09
19	22	123	3	BIOCARTA_IL2_PATHWAY	0.000297325	IL2RG,IL2RB,LCK	0.00358442
19	21	123	6	BIOCARTA_IL12_PATHWAY	2.06127e-09	IL12RB1,CD247,CD3D,CD3E,CXCR3,CD3G	4.96995e-08
19	38	123	3	BIOCARTA_IL2RB_PATHWAY	0.00151889	IL2RG,IL2RB,CFLAR	0.0168442
19	11	123	8	BIOCARTA_TCRA_PATHWAY	2.22045e-16	CD247,CD3D,LCK,CD3E,ZAP70,CD3G,HLA-DRA,HLA-DRB1	4.81837e-14
19	17	123	7	BIOCARTA_NO2IL12_PATHWAY	4.31288e-12	IL12RB1,CD247,CD2,CD3D,CD3E,CXCR3,CD3G	1.55983e-10
19	19	123	4	BIOCARTA_TOB1_PATHWAY	4.43457e-06	CD247,CD3D,CD3E,CD3G	7.40233e-05
19	29	123	4	BIOCARTA_NKT_PATHWAY	2.59432e-05	CCR1,IL12RB1,CXCR3,CCL4	0.000402119
19	19	123	5	BIOCARTA_STATHMIN_PATHWAY	7.73152e-08	CD247,CD2,CD3D,CD3E,CD3G	1.52522e-06
19	44	123	7	BIOCARTA_TCR_PATHWAY	7.43429e-09	PTPN7,CD247,CD3D,LCK,CD3E,ZAP70,CD3G	1.61324e-07
19	12	123	7	BIOCARTA_TCYTOTOXIC_PATHWAY	1.80078e-13	ITGAL,CD247,CD2,CD3D,CD3E,CD8A,CD3G	1.30257e-11
19	12	123	6	BIOCARTA_THELPER_PATHWAY	3.66799e-11	ITGAL,CD247,CD2,CD3D,CD3E,CD3G	1.13708e-09
19	19	123	3	BIOCARTA_TH1TH2_PATHWAY	0.000189555	IL12RB1,HLA-DRA,HLA-DRB1	0.00257083
19	19	123	8	BIOCARTA_CTLA4_PATHWAY	9.41469e-14	CD247,CD3D,LCK,CD3E,ITK,CD3G,HLA-DRA,HLA-DRB1	1.02149e-11
25	22	79	4	BIOCARTA_DC_PATHWAY	1.40883e-06	TLR7,TLR2,ITGAX,TLR4	0.000152858
25	11	79	4	BIOCARTA_MONOCYTE_PATHWAY	6.56341e-08	ITGA4,ITGB2,CD44,ITGAM	1.42426e-05
25	37	79	4	BIOCARTA_TOLL_PATHWAY	1.21746e-05	TLR7,TLR2,CD14,TLR4	0.000880631
36	17	112	3	BIOCARTA_LAIR_PATHWAY	0.000101637	SELPLG,ITGA4,ITGAL	0.0220552
37	13	108	3	BIOCARTA_CLASSIC_PATHWAY	3.89616e-05	C1QA,C1QC,C1QB	0.00226957
37	18	108	3	BIOCARTA_COMP_PATHWAY	0.000109053	C1QA,C1QC,C1QB	0.00473289
37	22	108	5	BIOCARTA_DC_PATHWAY	8.99695e-08	TLR7,CD33,ITGAX,TLR2,TLR4	1.95234e-05
37	36	108	3	BIOCARTA_FMLP_PATHWAY	0.000890747	GNA15,NCF2,FPR1	0.0322153
37	11	108	3	BIOCARTA_MONOCYTE_PATHWAY	2.2651e-05	ITGB2,ITGAM,CD44	0.00226957
37	37	108	4	BIOCARTA_TOLL_PATHWAY	4.18354e-05	CD14,TLR7,TLR2,TLR4	0.00226957
48	13	154	3	BIOCARTA_CLASSIC_PATHWAY	0.000112012	C1QC,C1QB,C1QA	0.00810221
48	18	154	3	BIOCARTA_COMP_PATHWAY	0.000310903	C1QC,C1QB,C1QA	0.0134932
48	22	154	5	BIOCARTA_DC_PATHWAY	5.28509e-07	CD33,TLR7,TLR2,ITGAX,TLR4	0.000104628
48	11	154	4	BIOCARTA_MONOCYTE_PATHWAY	9.64317e-07	ITGB2,ITGAM,ITGA4,CD44	0.000104628
48	37	154	4	BIOCARTA_TOLL_PATHWAY	0.00016581	CD14,TLR7,TLR2,TLR4	0.00899521
62	22	105	6	BIOCARTA_CSK_PATHWAY	1.08112e-09	LCK,CD3E,ZAP70,CD3G,CD247,CD3D	2.34603e-08
62	13	105	7	BIOCARTA_CTL_PATHWAY	1.25011e-13	CD3E,ITGAL,PRF1,CD3G,CD247,CD3D,ITGB2	9.04247e-12
62	22	105	3	BIOCARTA_DC_PATHWAY	0.000186494	CD2,ITGAX,CD7	0.00252932
62	9	105	4	BIOCARTA_TCAPOPTOSIS_PATHWAY	7.97912e-08	CD3E,CD3G,CD247,CD3D	1.3319e-06
62	15	105	6	BIOCARTA_IL17_PATHWAY	7.46538e-11	CD2,CD3E,CD3G,CD247,CD8A,CD3D	2.31427e-09
62	22	105	4	BIOCARTA_IL2_PATHWAY	4.40111e-06	IL2RG,LCK,IL2RB,IL2RA	6.82172e-05
62	21	105	6	BIOCARTA_IL12_PATHWAY	7.89532e-10	IL12RB1,CD3E,CD3G,CD247,CD3D,CXCR3	1.90365e-08
62	38	105	3	BIOCARTA_IL2RB_PATHWAY	0.000962685	IL2RG,IL2RB,IL2RA	0.0122884
62	11	105	6	BIOCARTA_TCRA_PATHWAY	7.00617e-12	LCK,CD3E,ZAP70,CD3G,CD247,CD3D	3.04068e-10
62	11	105	3	BIOCARTA_MONOCYTE_PATHWAY	2.08168e-05	ITGAL,CD44,ITGB2	0.00030115
62	17	105	7	BIOCARTA_NO2IL12_PATHWAY	1.39277e-12	IL12RB1,CD2,CD3E,CD3G,CD247,CD3D,CXCR3	7.5558e-11
62	19	105	5	BIOCARTA_TOB1_PATHWAY	3.4908e-08	CD3E,CD3G,CD247,CD3D,IL2RA	6.31253e-07
62	19	105	5	BIOCARTA_STATHMIN_PATHWAY	3.4908e-08	CD2,CD3E,CD3G,CD247,CD3D	6.31253e-07
62	44	105	8	BIOCARTA_TCR_PATHWAY	5.43108e-11	LCK,CD3E,ZAP70,PTPN7,CD3G,CD247,CD3D,VAV1	1.96424e-09
62	12	105	8	BIOCARTA_TCYTOTOXIC_PATHWAY	2.22045e-16	CD2,CD3E,ITGAL,CD3G,CD247,CD8A,CD3D,ITGB2	4.81837e-14
62	12	105	7	BIOCARTA_THELPER_PATHWAY	5.79536e-14	CD2,CD3E,ITGAL,CD3G,CD247,CD3D,ITGB2	6.28797e-12
62	19	105	6	BIOCARTA_CTLA4_PATHWAY	3.98048e-10	LCK,CD3E,ITK,CD3G,CD247,CD3D	1.07971e-08
64	13	72	3	BIOCARTA_CLASSIC_PATHWAY	1.15327e-05	C1QA,C1QC,C1QB	0.0025026
64	18	72	3	BIOCARTA_COMP_PATHWAY	3.24926e-05	C1QA,C1QC,C1QB	0.00352544
69	22	96	4	BIOCARTA_DC_PATHWAY	3.07789e-06	ITGAX,TLR4,TLR2,TLR7	0.000667903
69	11	96	3	BIOCARTA_MONOCYTE_PATHWAY	1.59082e-05	ITGB2,ITGA4,CD44	0.00172604
69	37	96	3	BIOCARTA_TOLL_PATHWAY	0.000685927	TLR4,TLR2,TLR7	0.0496154
70	22	79	3	BIOCARTA_CSK_PATHWAY	8.01037e-05	ZAP70,PRKACB,PTPRC	0.0173825
71	22	105	7	BIOCARTA_CSK_PATHWAY	1.19607e-11	CD3G,CD3D,LCK,CD3E,ZAP70,PTPRC,PRKACB	6.0563e-10
71	13	105	4	BIOCARTA_CTL_PATHWAY	4.45702e-07	CD3G,CD3D,CD3E,ITGAL	8.79248e-06
71	22	105	3	BIOCARTA_DC_PATHWAY	0.000186494	CD2,CD5,CD7	0.00269794
71	9	105	3	BIOCARTA_TCAPOPTOSIS_PATHWAY	1.0677e-05	CD3G,CD3D,CD3E	0.000193075
71	15	105	5	BIOCARTA_IL17_PATHWAY	9.16296e-09	CD3G,CD8A,CD2,CD3D,CD3E	2.84052e-07
71	21	105	5	BIOCARTA_IL12_PATHWAY	6.05945e-08	CD3G,CD3D,CXCR3,CD3E,IL12RB1	1.461e-06
71	17	105	3	BIOCARTA_IL7_PATHWAY	8.38943e-05	IL2RG,LCK,PTK2B	0.00140039
71	11	105	6	BIOCARTA_TCRA_PATHWAY	7.00617e-12	CD3G,CD3D,LCK,CD3E,ZAP70,PTPRC	5.0678e-10
71	17	105	6	BIOCARTA_NO2IL12_PATHWAY	1.83076e-10	CD3G,CD2,CD3D,CXCR3,CD3E,IL12RB1	6.62124e-09
71	19	105	3	BIOCARTA_TOB1_PATHWAY	0.000118663	CD3G,CD3D,CD3E	0.00183927
71	19	105	5	BIOCARTA_STATHMIN_PATHWAY	3.4908e-08	CD3G,CD2,CD3D,CD3E,PRKACB	9.46879e-07
71	44	105	6	BIOCARTA_TCR_PATHWAY	9.33835e-08	CD3G,PTPN7,CD3D,LCK,CD3E,ZAP70	2.02642e-06
71	12	105	7	BIOCARTA_TCYTOTOXIC_PATHWAY	5.79536e-14	CD3G,CD8A,CD2,CD3D,CD3E,ITGAL,PTPRC	1.25759e-11
71	12	105	6	BIOCARTA_THELPER_PATHWAY	1.39546e-11	CD3G,CD2,CD3D,CD3E,ITGAL,PTPRC	6.0563e-10
71	19	105	7	BIOCARTA_CTLA4_PATHWAY	3.57847e-12	ITK,CD3G,CD3D,LCK,CD3E,ICOS,CTLA4	3.88264e-10
74	22	108	5	BIOCARTA_DC_PATHWAY	8.99695e-08	TLR7,TLR2,ITGAX,TLR4,CD33	1.95234e-05
74	11	108	3	BIOCARTA_MONOCYTE_PATHWAY	2.2651e-05	ITGB2,ITGA4,ITGAM	0.00245763
74	37	108	4	BIOCARTA_TOLL_PATHWAY	4.18354e-05	TLR7,TLR2,CD14,TLR4	0.00302609
75	11	96	3	BIOCARTA_BLYMPHOCYTE_PATHWAY	1.59082e-05	ITGB2,ITGAL,FCGR2B	0.00172604
75	11	96	3	BIOCARTA_MONOCYTE_PATHWAY	1.59082e-05	ITGB2,ITGAL,CD44	0.00172604
76	13	53	3	BIOCARTA_CLASSIC_PATHWAY	4.56153e-06	C1QC,C1QA,C1QB	0.000989852
76	18	53	3	BIOCARTA_COMP_PATHWAY	1.28964e-05	C1QC,C1QA,C1QB	0.00139926
76	27	53	3	BIOCARTA_GSK3_PATHWAY	4.54746e-05	CD14,TLR4,LY96	0.00328933
76	37	53	3	BIOCARTA_TOLL_PATHWAY	0.000118616	CD14,TLR4,LY96	0.0064349
84	22	75	3	BIOCARTA_CSK_PATHWAY	6.85902e-05	ZAP70,PRKACB,PTPRC	0.0148841
85	13	47	3	BIOCARTA_CLASSIC_PATHWAY	3.16433e-06	C1QA,C1QB,C1QC	0.000686661
85	18	47	3	BIOCARTA_COMP_PATHWAY	8.95604e-06	C1QA,C1QB,C1QC	0.00097173
91	13	114	3	BIOCARTA_CLASSIC_PATHWAY	4.579e-05	C1QA,C1QC,C1QB	0.00331214
91	18	114	3	BIOCARTA_COMP_PATHWAY	0.000128025	C1QA,C1QC,C1QB	0.00694537
91	22	114	4	BIOCARTA_DC_PATHWAY	6.10492e-06	ITGAX,TLR4,TLR7,TLR2	0.00132477
91	11	114	3	BIOCARTA_MONOCYTE_PATHWAY	2.66325e-05	CD44,ITGA4,ITGB2	0.00288962
91	37	114	3	BIOCARTA_TOLL_PATHWAY	0.00112898	TLR4,TLR7,TLR2	0.0489976
92	22	71	8	BIOCARTA_CSK_PATHWAY	4.21885e-15	ZAP70,LCK,CD3E,CD3G,CD3D,CD247,PRKACB,PTPRC	3.05163e-13
92	13	71	5	BIOCARTA_CTL_PATHWAY	5.39769e-10	CD3E,CD3G,PRF1,CD3D,CD247	1.1713e-08
92	9	71	4	BIOCARTA_TCAPOPTOSIS_PATHWAY	1.63266e-08	CD3E,CD3G,CD3D,CD247	2.95239e-07
92	15	71	6	BIOCARTA_IL17_PATHWAY	6.72928e-12	CD3E,CD2,CD8A,CD3G,CD3D,CD247	2.43376e-10
92	22	71	3	BIOCARTA_IL2_PATHWAY	5.8218e-05	IL2RG,LCK,IL2RB	0.000902379
92	21	71	6	BIOCARTA_IL12_PATHWAY	7.17788e-11	IL12RB1,CD3E,CD3G,CD3D,CD247,CXCR3	1.73067e-09
92	11	71	7	BIOCARTA_TCRA_PATHWAY	1.44329e-15	ZAP70,LCK,CD3E,CD3G,CD3D,CD247,PTPRC	3.05163e-13
92	17	71	7	BIOCARTA_NO2IL12_PATHWAY	8.26006e-14	IL12RB1,CD3E,CD2,CD3G,CD3D,CD247,CXCR3	4.48108e-12
92	19	71	4	BIOCARTA_TOB1_PATHWAY	4.89283e-07	CD3E,CD3G,CD3D,CD247	8.16726e-06
92	19	71	6	BIOCARTA_STATHMIN_PATHWAY	3.6085e-11	CD3E,CD2,CD3G,CD3D,CD247,PRKACB	9.78806e-10
92	44	71	6	BIOCARTA_TCR_PATHWAY	8.77183e-09	ZAP70,LCK,CD3E,CD3G,CD3D,CD247	1.73044e-07
92	12	71	7	BIOCARTA_TCYTOTOXIC_PATHWAY	3.33067e-15	CD3E,CD2,CD8A,CD3G,CD3D,CD247,PTPRC	3.05163e-13
92	12	71	6	BIOCARTA_THELPER_PATHWAY	1.25255e-12	CD3E,CD2,CD3G,CD3D,CD247,PTPRC	5.43608e-11
92	19	71	6	BIOCARTA_CTLA4_PATHWAY	3.6085e-11	ITK,LCK,CD3E,CD3G,CD3D,CD247	9.78806e-10
99	13	127	3	BIOCARTA_CLASSIC_PATHWAY	6.31811e-05	C1QC,C1QB,C1QA	0.0045701
99	18	127	3	BIOCARTA_COMP_PATHWAY	0.000176231	C1QC,C1QB,C1QA	0.00956054
99	22	127	4	BIOCARTA_DC_PATHWAY	9.36903e-06	CD33,TLR2,ITGAX,TLR4	0.00101654
99	11	127	4	BIOCARTA_MONOCYTE_PATHWAY	4.45559e-07	ITGAM,ITGB2,ITGA4,CD44	9.66863e-05
102	14	80	4	BIOCARTA_GRANULOCYTES_PATHWAY	2.07656e-07	ITGB2,SELPLG,ITGAM,ITGAL	4.50614e-05
102	17	80	3	BIOCARTA_LAIR_PATHWAY	3.72427e-05	ITGB2,SELPLG,ITGAL	0.00269389
102	36	80	3	BIOCARTA_FMLP_PATHWAY	0.000370736	NCF2,NCF1C,GNA15	0.0201125
102	11	80	3	BIOCARTA_MONOCYTE_PATHWAY	9.19064e-06	ITGB2,ITGAM,ITGAL	0.000997185
103	13	78	3	BIOCARTA_CLASSIC_PATHWAY	1.46788e-05	C1QC,C1QA,C1QB	0.00318529
103	18	78	3	BIOCARTA_COMP_PATHWAY	4.1311e-05	C1QC,C1QA,C1QB	0.00448224
103	22	78	3	BIOCARTA_DC_PATHWAY	7.71153e-05	TLR7,TLR4,CD33	0.00557801
103	37	78	3	BIOCARTA_TOLL_PATHWAY	0.000373451	TLR7,CD14,TLR4	0.0202597
104	22	74	3	BIOCARTA_DC_PATHWAY	6.58923e-05	TLR2,ITGAX,TLR4	0.00714931
104	11	74	4	BIOCARTA_MONOCYTE_PATHWAY	5.03318e-08	ITGB2,ITGA4,ITGAM,CD44	1.0922e-05
108	14	133	4	BIOCARTA_GRANULOCYTES_PATHWAY	1.6021e-06	SELPLG,ITGB2,ITGAL,ITGAM	0.000173827
108	17	133	3	BIOCARTA_LAIR_PATHWAY	0.0001691	SELPLG,ITGB2,ITGAL	0.0122316
108	11	133	4	BIOCARTA_MONOCYTE_PATHWAY	5.36199e-07	ITGB2,ITGAL,CD44,ITGAM	0.000116355
109	22	75	4	BIOCARTA_DC_PATHWAY	1.14288e-06	TLR7,TLR2,ITGAX,TLR4	0.000248006
109	37	75	3	BIOCARTA_TOLL_PATHWAY	0.000332709	TLR7,TLR2,TLR4	0.036099
121	14	123	3	BIOCARTA_GRANULOCYTES_PATHWAY	7.27815e-05	SELPLG,ITGB2,ITGAL	0.00526453
121	11	123	3	BIOCARTA_BLYMPHOCYTE_PATHWAY	3.34284e-05	ITGB2,ITGAL,FCGR2B	0.00362698
121	17	123	3	BIOCARTA_LAIR_PATHWAY	0.00013419	SELPLG,ITGB2,ITGAL	0.00727983
121	11	123	3	BIOCARTA_MONOCYTE_PATHWAY	3.34284e-05	ITGB2,ITGAL,CD44	0.00362698
122	22	80	4	BIOCARTA_DC_PATHWAY	1.48194e-06	TLR7,TLR4,TLR2,ITGAX	0.000321581
122	37	80	3	BIOCARTA_TOLL_PATHWAY	0.000402319	TLR7,TLR4,TLR2	0.0436516
125	14	79	4	BIOCARTA_GRANULOCYTES_PATHWAY	1.97351e-07	SELPLG,ITGB2,ITGAM,ITGAL	4.28251e-05
125	11	79	3	BIOCARTA_BLYMPHOCYTE_PATHWAY	8.84859e-06	ITGB2,ITGAL,FCGR2B	0.000640048
125	17	79	3	BIOCARTA_LAIR_PATHWAY	3.58645e-05	SELPLG,ITGB2,ITGAL	0.00194565
125	11	79	3	BIOCARTA_MONOCYTE_PATHWAY	8.84859e-06	ITGB2,ITGAM,ITGAL	0.000640048
131	14	92	3	BIOCARTA_GRANULOCYTES_PATHWAY	3.05817e-05	ITGB2,ITGAL,ITGAM	0.00331811
131	11	92	4	BIOCARTA_MONOCYTE_PATHWAY	1.21625e-07	ITGB2,ITGAL,ITGAM,CD44	2.63925e-05
132	22	71	3	BIOCARTA_DC_PATHWAY	5.8218e-05	TLR7,TLR2,TLR4	0.00631665
132	37	71	4	BIOCARTA_TOLL_PATHWAY	7.95446e-06	TLR7,CD14,TLR2,TLR4	0.00172612
133	13	41	3	BIOCARTA_CLASSIC_PATHWAY	2.08485e-06	C1QC,C1QB,C1QA	0.000452413
133	18	41	3	BIOCARTA_COMP_PATHWAY	5.90724e-06	C1QC,C1QB,C1QA	0.000640936
134	17	75	3	BIOCARTA_LAIR_PATHWAY	3.06872e-05	SELPLG,ITGAL,ITGA4	0.00665912
134	22	75	3	BIOCARTA_DC_PATHWAY	6.85902e-05	ITGAX,TLR2,TLR4	0.00744203
134	37	75	3	BIOCARTA_TOLL_PATHWAY	0.000332709	TLR2,TLR4,CD14	0.024066
137	13	42	3	BIOCARTA_CLASSIC_PATHWAY	2.24441e-06	C1QC,C1QA,C1QB	0.000487036
137	18	42	3	BIOCARTA_COMP_PATHWAY	6.35816e-06	C1QC,C1QA,C1QB	0.00068986
139	22	61	3	BIOCARTA_DC_PATHWAY	3.69147e-05	TLR2,TLR4,CD33	0.00400524
139	11	61	3	BIOCARTA_MONOCYTE_PATHWAY	4.04839e-06	ITGB2,ITGA4,ITGAM	0.000878501
140	13	66	3	BIOCARTA_CLASSIC_PATHWAY	8.86817e-06	C1QC,C1QA,C1QB	0.00192439
140	18	66	3	BIOCARTA_COMP_PATHWAY	2.50127e-05	C1QC,C1QA,C1QB	0.00271388
147	11	92	3	BIOCARTA_MONOCYTE_PATHWAY	1.39985e-05	ITGB2,ITGAL,CD44	0.00303766
150	13	47	3	BIOCARTA_CLASSIC_PATHWAY	3.16433e-06	C1QC,C1QB,C1QA	0.000686661
150	18	47	3	BIOCARTA_COMP_PATHWAY	8.95604e-06	C1QC,C1QB,C1QA	0.00097173
155	22	67	4	BIOCARTA_CSK_PATHWAY	7.24779e-07	PRKACB,LCK,CD3E,ZAP70	0.000157277
155	22	67	3	BIOCARTA_IL2_PATHWAY	4.89316e-05	IL2RG,LCK,IL2RB	0.0011798
155	17	67	3	BIOCARTA_IL7_PATHWAY	2.18601e-05	PTK2B,IL2RG,LCK	0.000677662
155	11	67	3	BIOCARTA_TCRA_PATHWAY	5.37922e-06	LCK,CD3E,ZAP70	0.000388188
155	17	67	3	BIOCARTA_NO2IL12_PATHWAY	2.18601e-05	IL12RB1,CD2,CD3E	0.000677662
155	19	67	3	BIOCARTA_STATHMIN_PATHWAY	3.10053e-05	PRKACB,CD2,CD3E	0.00084102
155	44	67	4	BIOCARTA_TCR_PATHWAY	1.27435e-05	PTPN7,LCK,CD3E,ZAP70	0.000553068
155	12	67	3	BIOCARTA_TCYTOTOXIC_PATHWAY	7.15553e-06	ITGAL,CD2,CD3E	0.000388188
155	12	67	3	BIOCARTA_THELPER_PATHWAY	7.15553e-06	ITGAL,CD2,CD3E	0.000388188
156	13	64	3	BIOCARTA_CLASSIC_PATHWAY	8.08028e-06	C1QA,C1QB,C1QC	0.00175342
156	18	64	3	BIOCARTA_COMP_PATHWAY	2.27988e-05	C1QA,C1QB,C1QC	0.00247367
157	22	58	3	BIOCARTA_DC_PATHWAY	3.17147e-05	TLR7,TLR4,CD33	0.0068821
157	37	58	3	BIOCARTA_TOLL_PATHWAY	0.000155271	TLR7,TLR4,CD14	0.0168469
158	11	51	3	BIOCARTA_MONOCYTE_PATHWAY	2.3494e-06	CD44,ITGB2,ITGAM	0.000509819
160	14	70	3	BIOCARTA_GRANULOCYTES_PATHWAY	1.3449e-05	SELPLG,ITGB2,ITGAM	0.00145921
160	13	70	3	BIOCARTA_CLASSIC_PATHWAY	1.0593e-05	C1QA,C1QB,C1QC	0.00145921
160	18	70	3	BIOCARTA_COMP_PATHWAY	2.98557e-05	C1QA,C1QB,C1QC	0.00215956
161	22	66	4	BIOCARTA_DC_PATHWAY	6.81987e-07	TLR7,ITGAX,TLR2,TLR4	0.000147991
161	37	66	3	BIOCARTA_TOLL_PATHWAY	0.000227997	TLR7,TLR2,TLR4	0.0247377
209	12	137	3	BIOCARTA_FIBRINOLYSIS_PATHWAY	6.11911e-05	SERPINE1,F13A1,PLAU	0.00663924
209	14	137	4	BIOCARTA_PLATELETAPP_PATHWAY	1.8033e-06	COL4A1,SERPINE1,PLAU,COL4A2	0.000391315
210	28	84	3	BIOCARTA_HDAC_PATHWAY	0.000201016	IGF1,NFATC1,NFATC2	0.0218103
210	26	84	3	BIOCARTA_VIP_PATHWAY	0.000160482	NFATC1,EGR3,NFATC2	0.0218103
212	22	67	4	BIOCARTA_DC_PATHWAY	7.24779e-07	ITGAX,TLR7,TLR2,TLR4	0.000157277
212	11	67	3	BIOCARTA_MONOCYTE_PATHWAY	5.37922e-06	ITGB2,ITGA4,ITGAM	0.000583645
212	37	67	3	BIOCARTA_TOLL_PATHWAY	0.000238389	TLR7,TLR2,TLR4	0.0172435
213	13	61	3	BIOCARTA_CLASSIC_PATHWAY	6.98753e-06	C1QC,C1QA,C1QB	0.00151629
213	18	61	3	BIOCARTA_COMP_PATHWAY	1.97264e-05	C1QC,C1QA,C1QB	0.00214031
219	34	86	4	BIOCARTA_BCR_PATHWAY	1.20895e-05	FOS,JUN,NFATC1,NFATC2	0.000854487
219	14	86	3	BIOCARTA_RANKL_PATHWAY	2.49824e-05	FOS,FOSL1,FOSL2	0.000903531
219	28	86	3	BIOCARTA_HDAC_PATHWAY	0.000215509	IGF1,NFATC1,NFATC2	0.0042514
219	38	86	4	BIOCARTA_FCER1_PATHWAY	1.89983e-05	FOS,JUN,NFATC1,NFATC2	0.000854487
219	16	86	3	BIOCARTA_GATA3_PATHWAY	3.82022e-05	JUNB,NFATC1,NFATC2	0.00103623
219	21	86	3	BIOCARTA_IGF1_PATHWAY	8.93662e-05	FOS,JUN,IGF1	0.00193925
219	26	86	4	BIOCARTA_VIP_PATHWAY	3.99806e-06	EGR3,EGR2,NFATC1,NFATC2	0.000854487
219	53	86	4	BIOCARTA_NFAT_PATHWAY	7.18469e-05	HBEGF,IGF1,NFATC1,NFATC2	0.00173231
219	13	86	3	BIOCARTA_ARENRF2_PATHWAY	1.96886e-05	FOS,JUN,MAFF	0.000854487
219	34	86	4	BIOCARTA_GPCR_PATHWAY	1.20895e-05	FOS,JUN,NFATC1,NFATC2	0.000854487
219	44	86	4	BIOCARTA_TCR_PATHWAY	3.42769e-05	FOS,JUN,NFATC1,NFATC2	0.00103623
222	22	74	4	BIOCARTA_CSK_PATHWAY	1.08269e-06	HLA-DRA,HLA-DRB1,CD247,CD3D	4.69887e-05
222	13	74	4	BIOCARTA_CTL_PATHWAY	1.08458e-07	B2M,CD247,CD3D,HLA-A	1.17677e-05
222	15	74	3	BIOCARTA_IL17_PATHWAY	1.98246e-05	CD247,CD3D,CD2	0.000537743
222	21	74	3	BIOCARTA_IL12_PATHWAY	5.70546e-05	CD247,IL12RB1,CD3D	0.00112553
222	11	74	4	BIOCARTA_TCRA_PATHWAY	5.03318e-08	HLA-DRA,HLA-DRB1,CD247,CD3D	1.0922e-05
222	17	74	4	BIOCARTA_NO2IL12_PATHWAY	3.57102e-07	CD247,IL12RB1,CD3D,CD2	2.58304e-05
222	19	74	3	BIOCARTA_STATHMIN_PATHWAY	4.17844e-05	CD247,CD3D,CD2	0.000906721
222	12	74	3	BIOCARTA_TCYTOTOXIC_PATHWAY	9.66042e-06	CD247,CD3D,CD2	0.000299473
222	12	74	3	BIOCARTA_THELPER_PATHWAY	9.66042e-06	CD247,CD3D,CD2	0.000299473
222	19	74	3	BIOCARTA_TH1TH2_PATHWAY	4.17844e-05	HLA-DRA,HLA-DRB1,IL12RB1	0.000906721
222	19	74	4	BIOCARTA_CTLA4_PATHWAY	5.784e-07	HLA-DRA,HLA-DRB1,CD247,CD3D	3.13782e-05
234	14	116	3	BIOCARTA_GRANULOCYTES_PATHWAY	6.11301e-05	ITGB2,ITGAL,ITGAM	0.00663262
234	11	116	4	BIOCARTA_MONOCYTE_PATHWAY	3.09632e-07	ITGB2,ITGAL,CD44,ITGAM	6.71902e-05
234	26	116	3	BIOCARTA_BAD_PATHWAY	0.000415578	RPS6KA1,CSF2RB,PRKACB	0.0300601
235	14	105	3	BIOCARTA_GRANULOCYTES_PATHWAY	4.54127e-05	SELPLG,ITGB2,ITGAM	0.00492728
235	13	105	3	BIOCARTA_CLASSIC_PATHWAY	3.58146e-05	C1QC,C1QA,C1QB	0.00492728
235	18	105	3	BIOCARTA_COMP_PATHWAY	0.000100299	C1QC,C1QA,C1QB	0.00725497
235	36	105	3	BIOCARTA_FMLP_PATHWAY	0.000820853	NCF2,NCF1C,GNA15	0.0445313
243	11	56	3	BIOCARTA_MONOCYTE_PATHWAY	3.12269e-06	ITGB2,ITGAM,CD44	0.000677625
244	13	52	3	BIOCARTA_CLASSIC_PATHWAY	4.30491e-06	C1QC,C1QA,C1QB	0.000934165
244	18	52	3	BIOCARTA_COMP_PATHWAY	1.21731e-05	C1QC,C1QA,C1QB	0.00132078
