# Supplementary material for: FGMD: A novel approach for functional gene module detection in cancer
Source: PLoS One. 2017 Dec 15;12(12):e0188900. doi: 10.1371/journal.pone.0188900 (PMC5731741; doi:10.1371/journal.pone.0188900)
Supplement: S49 Table — (XLSX) [file pone.0188900.s049.xlsx]

## Sheet: M1. Hclust with ED
Module_Number	# of gene in function	# of gene in module	# of common gene	Description	p-value	related_gene	adjusted_p-value
3	219	136	8	V$AREB6_01	0.000737462	KIAA1199,NPAS2,OLFML2A,PCDH7,SLC4A11,SPDEF,THRA,ZIC1	0.034665
3	160	136	7	V$CHX10_01	0.000550854	FZD7,LMO3,MSX1,SEMA5B,THRA,WNT10A,ZIC1	0.0326384
3	173	136	8	V$NKX3A_01	0.000151535	EFEMP1,LMO3,PTN,SPDEF,THRA,TRIB2,WNT7A,ZIC1	0.0189085
3	170	136	7	V$TCF4_Q5	0.000789123	GPC4,KRT23,PCDH7,SMO,TGM1,ZIC1,ZNF703	0.034665
3	200	136	9	V$HMGIY_Q6	7.18739e-05	AMOTL1,ECEL1,LMO3,MGLL,MSX1,NCAM1,OBSCN,WNT10A,ZIC1	0.0147342
3	205	136	8	V$NFKB_Q6_01	0.000477597	AMOTL1,KRT23,MSX1,NTN1,RSF1,TRIB2,UBD,WNT10A	0.0326358
3	174	136	7	V$FOX_Q2	0.000904617	EFEMP1,GATA6,MGLL,NCAM1,NTN1,SLC39A8,SLIT3	0.0370893
3	221	136	9	V$CEBP_Q2_01	0.000153728	ALDH1A2,EFEMP1,ETV5,GPC4,KRT23,PCDH7,SLIT3,SPRY4,THRA	0.0189085
4	173	136	7	V$HEN1_02	0.000874568	HOXB5,HOXB8,NR4A2,NR4A3,PPP1R16B,PRICKLE1,SPEG	0.044034
4	195	136	9	V$GATA1_01	5.91126e-05	C12orf75,GRIN2A,HOXB5,KLF2,LHX1,OXCT1,SLAIN1,SOX2,TNXB	0.0142143
4	227	136	8	V$AP4_Q5	0.0009308	DES,FILIP1,GPM6B,HOXB5,NR4A3,PADI2,PRICKLE1,VGF	0.044034
4	227	136	12	V$PAX4_01	8.13237e-07	C1QL1,C1orf21,CNTFR,EFHD1,GRIN2A,HOXB6,NR4A3,PLAGL1,SCUBE3,TNXB,VGF,ZIC2	0.000500141
4	211	136	8	V$STAT6_01	0.000577889	C1orf21,EFHD1,HOXB6,NEURL,NPNT,NR4A2,STC1,TNFRSF11B	0.0323093
4	228	136	9	V$HNF4ALPHA_Q6	0.000194225	CNTFR,HOXB6,LHX1,NR4A3,PLAGL1,PLLP,PODN,SLC7A7,VGF	0.0170641
4	215	136	9	V$STAT_Q6	0.000124877	GJA5,NR4A3,PRICKLE1,QPCT,RYR1,SIX1,SLC6A10P,SPEG,VGF	0.0142143
4	190	136	8	V$SRF_Q4	0.000287225	CACNA1B,EFHD1,HOXB5,PADI2,PODN,SCUBE3,TMEM47,VGF	0.0196271
4	218	136	9	V$CP2_02	0.000138676	HOXB6,KCNE3,PODN,PPP1R16B,RYR1,SCUBE3,SPEG,TFCP2L1,TMEM47	0.0142143
6	194	131	8	V$TITF1_Q3	0.000256264	BCL2,CHRDL1,ITPR1,LIX1L,MEF2C,PBX3,TGFB3,ZEB2	0.0315205
9	198	109	10	V$PU1_Q6	1.41085e-06	ABI3,ADORA3,FCGR1A,IRF8,NCF2,NINJ2,PLCB2,PTPRCAP,TBXAS1,TLR4	0.000433836
9	228	109	11	V$COREBINDINGFACTOR_Q6	6.42879e-07	CCL3,CCL4,CCR1,CYP17A1,EPB41L3,EVI2A,FLI1,HEY1,ITGB7,SASH3,SLC37A2	0.00039537
9	220	109	9	V$AML_Q6	2.63912e-05	CCR1,EPB41L3,EVI2A,FLI1,HEY1,ITGB7,SASH3,SLA,ZIC4	0.00405765
9	219	109	9	RACCACAR_V$AML_Q6	2.54604e-05	CCL4,CCR1,EVI2A,FLI1,HEY1,ITGB7,SASH3,WAS,ZIC4	0.00405765
10	185	107	8	V$NKX62_Q2	4.46283e-05	BAMBI,COL11A2,FGF19,JPH3,KCP,MUC15,SERTAD4,TWIST1	0.0137232
16	212	95	9	V$HLF_01	6.40918e-06	CHN1,CLCN5,FOXA1,FOXA2,HOXA4,HOXC6,MEIS2,PCSK2,PLAG1	0.00394165
27	58	85	5	ACAWNRNSRCGG_UNKNOWN	1.6696e-05	CAPRIN1,DDX17,DDX5,ILF3,PTBP1	0.0102681
27	247	85	8	GCTNWTTGK_UNKNOWN	6.56784e-05	ATP2A2,CNBP,DDX5,ITGB8,MAZ,NONO,RAB5B,SPTAN1	0.0201961
27	97	85	5	KCCGNSWTTT_UNKNOWN	0.000198384	DDX17,DDX5,HNRNPK,ILF3,NONO	0.0406687
33	192	79	7	V$LMO2COM_02	5.76288e-05	ACVRL1,CAMK1D,DIO2,ICAM2,MITF,SDPR,SEMA7A	0.0354417
35	195	79	7	V$MEIS1_01	6.35597e-05	CNOT2,CXXC5,ERRFI1,HOXB2,KLF10,PHLDB1,SS18	0.0390892
40	213	74	8	V$PXR_Q2	8.18607e-06	ADAM15,GLYR1,KIAA0664,LMO4,OXA1L,SCRN1,SUPT16H,VASN	0.00503443
41	232	73	7	V$ETS1_B	0.000113806	ABCG1,ELMO1,GIMAP4,HMHA1,LCP2,PDLIM2,RGS14	0.0184567
41	198	73	8	V$PU1_Q6	4.31482e-06	ARHGAP30,C1orf162,CD37,ELMO1,GIMAP4,LCP2,NCKAP1L,PDLIM2	0.00265361
41	234	73	7	V$ETS_Q4	0.000120044	ARHGAP30,ELMO1,HCLS1,HMHA1,LCP2,PDLIM2,RGS14	0.0184567
63	217	60	6	V$BACH1_01	0.000195693	EIF4G1,GPX1,H3F3B,HMGA1,SQSTM1,TAGLN2	0.0358548
63	224	60	6	V$AP1_Q6_01	0.000232334	CAPNS1,EIF4G1,GPX1,HSPG2,SQSTM1,TAGLN2	0.0358548
94	108	51	5	V$ETF_Q6	2.83118e-05	CDC73,PPP3CB,RNF2,TROVE2,ZNF496	0.0174117
106	195	46	5	V$OCT1_Q6	0.000280269	DTNA,HIST3H2A,LRRN1,PIK3CD,SLC7A11	0.0459637
106	33	46	3	KRCTCNNNNMANAGC_UNKNOWN	0.000128438	HIST1H2BD,HIST3H2A,TCF21	0.0394946
115	176	44	5	V$GATA1_04	0.00014052	CPLX2,HES1,ID3,LEPREL1,PDGFRA	0.0400824
123	219	43	6	RACCACAR_V$AML_Q6	3.0627e-05	CYTIP,DOK2,OSCAR,SLC31A2,TAGAP,TRPV2	0.0188356
132	104	42	4	V$IRF2_01	0.000181512	DDX58,TCIRG1,USP18,XAF1	0.018605
132	215	42	9	V$ISRE_01	5.17152e-09	DDX58,IFI44,IFIT2,IRF9,MOV10,TCIRG1,UBA7,USP18,XAF1	1.59024e-06
132	213	42	8	V$IRF7_01	9.37299e-08	DDX58,IFIT2,MOV10,PARP12,SIPA1L1,UBA7,USP18,XAF1	1.92146e-05
132	217	42	7	V$ICSBP_Q6	1.79658e-06	FUT8,IFI44,MOV10,PARP12,TCIRG1,UBA7,USP18	0.00022098
132	215	42	7	V$IRF_Q6	1.68905e-06	FUT8,IFI44,IFIT2,IRF9,MOV10,PARP12,TCIRG1	0.00022098
132	169	42	9	STTTCRNTTT_V$IRF_Q6	6.18265e-10	DDX58,IFI44,IFIT2,MOV10,PSME2,TCIRG1,UBA7,USP18,XAF1	3.80233e-07
133	239	41	6	V$NRF1_Q6	3.77941e-05	C6orf125,LSM12,NARF,NDUFB8,TCTA,TUBG1	0.0204769
133	289	41	6	YGCGYRCGC_UNKNOWN	0.0001083	MLX,MRPL14,P4HTM,TCTA,TEX264,TUBG1	0.0222016
139	227	40	6	TGATTTRY_V$GFI1_01	2.44666e-05	CDH13,GFRA3,HOXB7,LIF,PVRL3,SLCO2A1	0.015047
141	207	39	5	V$HNF4_01_B	0.000167267	AGPAT1,BAZ2A,GALNT2,GTF2I,SMG5	0.0342897
141	170	39	6	V$MAZ_Q6	4.0348e-06	ARHGEF2,GALNT2,SHC1,SMG7,THRAP3,UBR4	0.0024814
157	238	37	6	V$PEA3_Q6	2.01006e-05	AMICA1,BLNK,CARD16,CD5,LCK,PRF1	0.00618092
187	94	33	3	V$GATA2_01	0.00105737	AMOT,PAFAH1B1,SRRM1	0.0474766
187	205	33	5	V$CEBPA_01	7.03113e-05	ARRDC3,FNBP1,MLL5,PUM2,USP34	0.0135511
187	211	33	4	V$TST1_01	0.00103282	ARRDC3,FGFR2,KIF1C,MLL5	0.0474766
187	207	33	4	V$TCF11_01	0.000961949	KIF1B,KIF1C,MINK1,MLL	0.0474766
187	217	33	4	V$AFP1_Q6	0.00114592	MINK1,PUM2,USP34,ZMYND8	0.0474766
187	204	33	5	V$TEF_Q6	6.87009e-05	ARRDC3,FNBP1,MINK1,MLL5,PUM2	0.0135511
187	112	33	4	GGCNKCCATNK_UNKNOWN	9.27906e-05	KIF1B,MLL5,NSD1,PAFAH1B1	0.0135511
187	69	33	3	GGCNNMSMYNTTG_UNKNOWN	0.000428654	KIF1B,MLL,PAFAH1B1	0.0329528
187	157	33	4	V$GR_01	0.000340048	AMOT,NSD1,PUM2,ZMYND8	0.0320218
187	97	33	3	KCCGNSWTTT_UNKNOWN	0.00115796	MLL5,PAFAH1B1,SRRM1	0.0474766
187	91	33	3	MYAATNNNNNNNGGC_UNKNOWN	0.000962506	NSD1,SYNE2,ZMYND8	0.0474766
188	208	33	5	V$CHOP_01	7.5318e-05	ABLIM1,MAP4,SLC38A2,SOX4,VEGFA	0.0282913
188	217	33	5	V$AFP1_Q6	9.20043e-05	ABLIM1,MAP4,MYC,SOX4,XPR1	0.0282913
193	238	32	6	V$ELK1_02	8.35886e-06	DNAJA2,FAF2,ITFG1,PHKB,PPIG,RBM22	0.0051407
202	124	30	5	YTAAYNGCT_UNKNOWN	3.81648e-06	CLDN3,PCBP2,PEA15,TPI1,ZFP36L1	0.00234714
205	238	30	6	V$ELK1_02	5.6208e-06	EXOC5,MTX2,MUDENG,PSMC6,ZNF22,ZNF410	0.0017284
210	226	29	4	V$CMYB_01	0.000809163	AP2B1,HNRNPA3,KPNB1,RTN4	0.0236969
210	238	29	4	V$CETS1P54_01	0.000981106	ACTR2,HNRNPD,MRPL3,U2AF2	0.0262339
210	215	29	4	V$E2F_02	0.000671393	H2AFV,HNRNPD,SYNCRIP,TRA2B	0.0236969
210	230	29	4	V$YY1_02	0.000863885	RAB10,RAB1A,TRA2B,ZNF207	0.0241495
210	195	29	4	V$GATA1_01	0.000464951	KPNB1,RAB10,RBMX,SYNCRIP	0.0236969
210	207	29	4	V$ZF5_B	0.000582307	HNRNPD,RAB10,SYNCRIP,TRA2B	0.0236969
210	217	29	4	V$E2F_Q4	0.000695095	HNRNPD,KPNB1,PPP1CC,TRA2B	0.0236969
210	214	29	4	V$E2F_Q6	0.00065976	HNRNPD,KPNB1,PPP1CC,TRA2B	0.0236969
210	224	29	4	V$E2F1_Q4	0.000782746	HNRNPA3,HNRNPD,KPNB1,PPP1CC	0.0236969
210	216	29	5	V$E2F1_Q6	4.71494e-05	H2AFV,HNRNPD,KPNB1,SYNCRIP,TRA2B	0.00846856
210	234	29	5	V$NFMUE1_Q6	6.89664e-05	HNRNPD,PPP1CC,RAB1A,TRA2B,ZNF207	0.00848286
210	215	29	4	V$E2F1DP1_01	0.000671393	H2AFV,HNRNPD,SYNCRIP,TRA2B	0.0236969
210	215	29	4	V$E2F1DP2_01	0.000671393	H2AFV,HNRNPD,SYNCRIP,TRA2B	0.0236969
210	218	29	4	V$E2F4DP1_01	0.000707167	H2AFV,HNRNPD,SYNCRIP,TRA2B	0.0236969
210	215	29	4	V$E2F4DP2_01	0.000671393	H2AFV,HNRNPD,SYNCRIP,TRA2B	0.0236969
210	205	29	4	V$LEF1_Q6	0.000561425	DHX9,KHDRBS1,RBMX,SYNCRIP	0.0236969
210	112	29	4	GGCNKCCATNK_UNKNOWN	5.50801e-05	HNRNPA3,PPP1CC,RAB1A,SYNCRIP	0.00846856
210	223	29	4	V$E2F1_Q3_01	0.000769769	HNRNPD,KPNB1,PPP1CC,SYNCRIP	0.0236969
210	107	29	3	V$PR_01	0.00104987	KHDRBS1,PPP1CC,SYNCRIP	0.026903
210	97	29	3	KCCGNSWTTT_UNKNOWN	0.000789802	HNRNPH1,SYNCRIP,TRA2B	0.0236969
210	289	29	6	YGCGYRCGC_UNKNOWN	1.3826e-05	HNRNPA3,HNRNPD,HNRNPH1,RAB10,SYNCRIP,U2AF2	0.00425149
210	154	29	4	SGCGSSAAA_V$E2F1DP2_01	0.0001892	H2AFV,HNRNPD,SYNCRIP,TRA2B	0.019393
218	223	29	5	V$E2F1_Q3_01	5.48781e-05	HMGN2,LGALS1,MLLT6,PUF60,STMN1	0.03375
222	215	28	5	V$E2F_02	3.86035e-05	ARHGAP11A,EZH2,FANCD2,FANCG,PKMYT1	0.00240599
222	217	28	4	V$E2F_Q4	0.000605868	ARHGAP11A,EZH2,FANCD2,PKMYT1	0.0266036
222	214	28	4	V$E2F_Q6	0.00057498	ARHGAP11A,EZH2,FANCD2,PKMYT1	0.0266036
222	224	28	6	V$E2F1_Q4	2.57797e-06	CIT,EZH2,KIF4A,KNTC1,MELK,PKMYT1	0.000792725
222	216	28	5	V$E2F1_Q6	3.94688e-05	ARHGAP11A,EZH2,FANCD2,FANCG,PKMYT1	0.00240599
222	224	28	5	V$E2F_03	4.69462e-05	EZH2,FANCG,KNTC1,MELK,PKMYT1	0.00240599
222	215	28	5	V$E2F1DP1_01	3.86035e-05	ARHGAP11A,EZH2,FANCD2,FANCG,PKMYT1	0.00240599
222	215	28	5	V$E2F1DP2_01	3.86035e-05	ARHGAP11A,EZH2,FANCD2,FANCG,PKMYT1	0.00240599
222	218	28	5	V$E2F4DP1_01	4.12446e-05	ARHGAP11A,EZH2,FANCD2,FANCG,PKMYT1	0.00240599
222	215	28	5	V$E2F4DP2_01	3.86035e-05	ARHGAP11A,EZH2,FANCD2,FANCG,PKMYT1	0.00240599
222	221	28	5	V$E2F_Q3_01	4.40238e-05	ARHGAP11A,EZH2,FANCG,MELK,PKMYT1	0.00240599
222	224	28	6	V$E2F_Q4_01	2.57797e-06	ARHGAP11A,EZH2,FANCG,KNTC1,MELK,PKMYT1	0.000792725
222	219	28	5	V$E2F_Q6_01	4.21554e-05	ARHGAP11A,EZH2,FANCG,MELK,PKMYT1	0.00240599
222	214	28	5	V$E2F1_Q4_01	3.7753e-05	ARHGAP11A,EZH2,FANCG,MELK,PKMYT1	0.00240599
222	221	28	4	V$E2F1_Q6_01	0.000648868	ARHGAP11A,EZH2,FANCG,PKMYT1	0.0266036
228	106	27	4	V$MEF2_01	3.31583e-05	DPYSL3,FOS,JUN,TIMP2	0.00407847
228	42	27	3	V$SRF_01	5.29794e-05	EGR1,FOS,JUNB	0.00543039
228	202	27	5	V$SRF_Q6	2.37767e-05	EGR1,FOS,JUNB,MYL9,TAGLN	0.00365566
228	182	27	5	V$SRF_C	1.438e-05	EGR1,FOS,JUNB,MYL9,TAGLN	0.00362896
228	195	27	4	V$VDR_Q3	0.000350432	BHLHE41,FOS,LRP1,TIMP3	0.030788
228	190	27	5	V$SRF_Q4	1.77022e-05	EGR1,FOS,JUNB,MYL9,TAGLN	0.00362896
228	192	27	6	V$SRF_Q5_01	8.3485e-07	EGR1,FOS,JUNB,MYL9,TAGLN,TIMP3	0.000513432
243	92	26	4	TTTNNANAGCYR_UNKNOWN	1.62303e-05	LIMA1,MTSS1,PPP3CA,TCF4	0.00998162
243	282	26	5	CCCNNGGGAR_V$OLF1_01	9.61008e-05	CBX6,CHCHD7,MTSS1,PDGFC,PLXDC2	0.0197007
249	133	26	4	ACCTGTTG_UNKNOWN	6.90385e-05	CADM1,NOTCH1,SEL1L3,ZHX2	0.0424587
257	229	25	5	V$SF1_Q6	2.92374e-05	EPN2,MNT,MPRIP,SAFB,TNRC6A	0.017981
267	105	24	4	ARGGGTTAA_UNKNOWN	1.96491e-05	ADCK4,BLVRB,GRIK3,ITPKC	0.0120842
287	173	22	4	V$HEN1_02	9.66889e-05	ATP13A1,LRP5,PLAGL2,POFUT1	0.0148659
287	205	22	4	V$IRF1_01	0.000186007	ACIN1,ATP13A1,LDB1,LRP5	0.0183909
287	131	22	5	V$PAX5_01	9.75276e-07	ASXL1,C20orf112,NCOA6,PLAGL2,POFUT1	0.00030644
287	246	22	4	V$ETS2_B	0.000372953	ARAP1,DLGAP4,LRP5,TRPC4AP	0.0254851
287	194	22	4	V$TITF1_Q3	0.000150481	DLGAP4,PLAGL2,POFUT1,RBM39	0.0183909
287	248	22	6	V$AP2_Q6_01	9.96552e-07	ARAP1,DLGAP4,LDB1,NCOA6,PLAGL2,POFUT1	0.00030644
287	82	22	3	YAATNRNNNYNATT_UNKNOWN	0.000209327	ASXL1,C20orf112,LRP5	0.0183909
288	239	22	5	V$NRF1_Q6	1.84729e-05	ARRB2,CRK,FXR2,MPDU1,SMG6	0.00568041

## Sheet: M2. Hclust with PCC
Module_Number	# of gene in function	# of gene in module	# of common gene	Description	p-value	related_gene	adjusted_p-value
7	195	105	7	V$TAL1BETAE47_01	0.000378422	ENDOU,FGF9,KLF8,MARK1,NKD1,SMAD3,TCF12	0.0387883
7	185	105	7	V$NKX62_Q2	0.000275084	BAMBI,FGF19,KCNS1,SCML1,SMAD3,TLE3,TMEM178	0.0387883
7	171	105	7	V$HNF3ALPHA_Q6	0.000169779	ALDH9A1,BAMBI,FGF9,NKD1,REPS2,SCML1,TLE3	0.0387883
11	108	92	7	V$ETF_Q6	3.72233e-06	CTNNBIP1,GNB1,KIAA2013,MRTO4,PHF13,TMEM222,VAMP3	0.00228923
11	158	92	7	V$E2F_Q2	4.46772e-05	C1orf144,CDC42,CTNNBIP1,GNB1,PUSL1,VAMP3,ZBTB48	0.0137382
12	256	91	7	V$NRF2_01	0.000805704	CHUK,CUTC,DDX50,HERC4,SF3B4,ZNF22,ZNF687	0.0495508
12	170	91	13	V$MAZ_Q6	2.11352e-11	DDX50,ENSA,GABPB2,HERC4,HNRNPF,MGEA5,PIP5K1A,POGZ,PPRC1,RFX5,RPRD2,SETDB1,ZNF687	1.29982e-08
12	234	91	9	V$NFMUE1_Q6	9.96754e-06	ARNT,CSTF2T,EIF3A,ENSA,GABPB2,HNRNPH3,PPRC1,RPRD2,SMC3	0.00102167
12	238	91	11	V$PEA3_Q6	1.54685e-07	APH1A,CDC42SE1,FAM178A,FAM63A,GOLPH3L,LCOR,NT5C2,PI4KB,PRUNE,TAF5,ZNF687	4.75656e-05
12	226	91	7	V$TEL2_Q6	0.000384136	DDX50,ERCC6,FAM63A,HERC4,SF3B4,TAF5,ZNF687	0.0295305
12	222	91	10	V$USF2_Q6	7.45565e-07	C1orf51,EIF3A,ERCC6,HNRNPF,HNRNPH3,PPRC1,RFX5,SIRT1,SMC3,VPS26A	0.000152841
12	161	91	8	V$MYC_Q2	4.94354e-06	C1orf51,EIF3A,ERCC6,HNRNPF,HNRNPH3,PPRC1,RFX5,SIRT1	0.000608056
12	158	91	6	V$E2F_Q2	0.000347706	ANP32E,APH1A,DDX50,POGZ,SNX27,VPS26A	0.0295305
12	179	91	9	V$LEF1_Q2	1.11003e-06	ARNT,C10orf12,C10orf76,FAM63A,GOLPH3L,PRUNE,SCNM1,TARS2,UBE2D1	0.000170667
12	109	91	5	RACTNNRTTTNC_UNKNOWN	0.00046814	ANP32E,FAM63A,PRUNE,SCNM1,ZNF485	0.0319896
14	215	90	8	V$E2F_02	3.72342e-05	ARHGAP11A,E2F1,E2F8,FANCD2,FANCG,PKMYT1,RBL1,TMPO	0.00218744
14	212	90	7	V$NFY_Q6	0.000243563	BUB1,CENPF,E2F8,NEK2,RACGAP1,TOP2A,TTK	0.00832175
14	206	90	7	V$E2F_Q3	0.00020433	ARHGAP11A,E2F1,E2F8,INTS7,KIF15,PKMYT1,RAD51	0.00785392
14	217	90	9	V$E2F_Q4	4.94383e-06	ARHGAP11A,E2F1,E2F8,FANCD2,INTS7,PKMYT1,RAD51,RBL1,TMPO	0.000818988
14	214	90	9	V$E2F_Q6	4.41384e-06	ARHGAP11A,E2F1,E2F8,FANCD2,INTS7,PKMYT1,RAD51,RBL1,TMPO	0.000818988
14	225	90	7	V$E2F1_Q3	0.000349526	ARHGAP11A,E2F1,E2F8,KIF15,PKMYT1,RBL1,TMPO	0.0107479
14	224	90	7	V$E2F1_Q4	0.00034025	E2F1,E2F8,INTS7,KIF4A,MELK,PKMYT1,RAD51	0.0107479
14	216	90	8	V$E2F1_Q6	3.84831e-05	ARHGAP11A,E2F1,E2F8,FANCD2,FANCG,PKMYT1,RBL1,TMPO	0.00218744
14	224	90	8	V$E2F_03	4.97953e-05	E2F1,E2F8,FANCG,INTS7,MELK,PKMYT1,RAD51,RBL1	0.00218744
14	215	90	8	V$E2F1DP1_01	3.72342e-05	ARHGAP11A,E2F1,E2F8,FANCD2,FANCG,PKMYT1,RBL1,TMPO	0.00218744
14	215	90	8	V$E2F1DP2_01	3.72342e-05	ARHGAP11A,E2F1,E2F8,FANCD2,FANCG,PKMYT1,RBL1,TMPO	0.00218744
14	218	90	8	V$E2F4DP1_01	4.10863e-05	ARHGAP11A,E2F1,E2F8,FANCD2,FANCG,PKMYT1,RBL1,TMPO	0.00218744
14	215	90	8	V$E2F4DP2_01	3.72342e-05	ARHGAP11A,E2F1,E2F8,FANCD2,FANCG,PKMYT1,RBL1,TMPO	0.00218744
14	210	90	7	V$E2F1DP1RB_01	0.000229864	ARHGAP11A,E2F1,E2F8,INTS7,PKMYT1,RAD51,TMPO	0.00831566
14	221	90	8	V$E2F_Q3_01	4.52662e-05	ARHGAP11A,E2F1,E2F8,FANCG,INTS7,MELK,PKMYT1,RAD51	0.00218744
14	224	90	8	V$E2F_Q4_01	4.97953e-05	ARHGAP11A,E2F1,E2F8,FANCG,INTS7,MELK,PKMYT1,RAD51	0.00218744
14	219	90	9	V$E2F_Q6_01	5.32675e-06	ARHGAP11A,E2F1,E2F8,FANCG,INTS7,MELK,PKMYT1,RAD51,RBL1	0.000818988
14	214	90	8	V$E2F1_Q4_01	3.60193e-05	ARHGAP11A,E2F1,E2F8,FANCG,INTS7,MELK,PKMYT1,RAD51	0.00218744
14	221	90	10	V$E2F1_Q6_01	6.44819e-07	ARHGAP11A,E2F1,E2F8,ESPL1,FANCG,INTS7,PKMYT1,RAD51,RBL1,TMPO	0.000396564
18	225	80	12	V$ATF_01	1.8062e-09	ATF3,CYR61,DUSP1,EGR3,FOSB,FOS,NR4A2,PER1,PPP1R15A,SGK1,SIK1,SLC25A25	1.85136e-07
18	234	80	9	V$CREB_01	3.40922e-06	ATF3,AVPI1,DUSP1,FOSB,NR4A2,PER1,PPP1R15A,SIK1,SLC25A25	0.000149762
18	228	80	8	V$CREBP1CJUN_01	2.39527e-05	AVPI1,DUSP1,EGR1,NR4A2,PER1,PPP1R15A,SIK1,SLC25A25	0.000613789
18	222	80	5	V$SOX5_01	0.00600125	DUSP5,FOSL2,NR4A1,PIM1,RHOB	0.0365423
18	230	80	6	V$IK1_01	0.001255	CHAD,FOSL2,GADD45B,JUN,PHLDB1,PLA2R1	0.0116943
18	184	80	5	V$IK3_01	0.00270851	CHAD,CYR61,EGR1,EGR3,FOS	0.0203281
18	178	80	5	V$S8_01	0.00234648	FOSB,INPP5F,RUNX1T1,SLC25A25,ZBTB20	0.0182669
18	232	80	5	V$CREB_02	0.00720064	DUSP1,FOSB,NR4A2,PPP1R15A,SIK1	0.0421752
18	117	80	5	V$TAXCREB_01	0.000357374	DUSP1,FOSB,FOS,KLF9,SIK1	0.00536061
18	219	80	5	V$CEBPB_02	0.00567087	DUSP1,PER1,PHLDB1,RHOB,ZBTB20	0.0352281
18	176	80	5	V$GATA1_04	0.00223405	CNN1,DNAJB4,JUN,RUNX1T1,ZBTB20	0.0177809
18	194	80	6	V$HFH1_01	0.000517468	BCL11B,DUSP1,NR4A1,NR4A2,PIM1,RUNX1T1	0.00691832
18	157	80	7	V$FOXD3_01	1.72323e-05	BCL11B,CYR61,IER3,JUNB,NR4A1,RUNX1T1,SGK1	0.000460776
18	168	80	5	V$HNF3B_01	0.00182334	BCL11B,CYR61,DUSP1,IER3,RUNX1T1	0.0157938
18	210	80	7	V$HSF1_01	0.00010964	DUSP1,EGR3,FOS,HSPB8,JUN,PIM1,ZBTB20	0.00217512
18	191	80	6	V$HSF2_01	0.000476525	DUSP1,EGR3,FOS,HSPB8,JUN,ZBTB20	0.00666052
18	42	80	6	V$SRF_01	7.41417e-08	EGR1,EGR3,FOSB,FOS,IER2,JUNB	5.69964e-06
18	126	80	4	V$ARP1_01	0.00420944	CTGF,HSPB8,RUNX1T1,ZBTB20	0.0281168
18	185	80	5	V$OCT1_05	0.00277258	EDN1,FOS,PIM1,RHOB,ZBTB20	0.0203281
18	234	80	13	V$CREB_Q2	2.15609e-10	ATF3,DUSP1,EGR1,EGR3,FOSB,FOS,GADD45B,NDST1,NR4A2,PER1,PPP1R15A,SIK1,ZBTB20	4.41998e-08
18	239	80	9	V$CREB_Q4	4.05181e-06	ATF3,DUSP1,EGR3,FOSB,FOS,NR4A2,PPP1R15A,SIK1,ZBTB20	0.000166124
18	221	80	10	V$CREBP1_Q2	2.10327e-07	DUSP1,EGR1,EGR3,FOSB,FOS,NR4A2,PER1,PPP1R15A,SIK1,SLC25A25	1.43723e-05
18	202	80	11	V$SRF_Q6	7.28595e-09	CNN1,DUSP2,DUSP5,EGR1,EGR3,FOSB,FOS,JUNB,KLF6,MYADM,NR4A1	6.40123e-07
18	199	80	8	V$GATA_C	8.93967e-06	CNN1,EDN1,FOSL2,HBEGF,JUN,RUNX1T1,ZBTB20,ZHX3	0.000274895
18	230	80	5	V$NFKB_C	0.00694839	BHLHE40,CTGF,EGR3,FOS,GADD45B	0.041089
18	182	80	13	V$SRF_C	9.20464e-12	CNN1,CYR61,DNAJB4,DUSP2,DUSP5,EGR1,EGR3,FOSB,FOS,IER2,JUNB,KLF6,NR4A1	2.83043e-09
18	209	80	5	V$TATA_C	0.0046625	ATF3,BCL11B,CDC42EP2,CYR61,NFATC2	0.0295612
18	205	80	5	V$HAND1E47_01	0.00429753	BHLHE40,DUSP5,EDN1,NFATC2,RUNX1T1	0.0281168
18	185	80	5	V$MEF2_03	0.00277258	ATF3,FOS,JUN,NR4A1,RHOB	0.0203281
18	122	80	6	V$AHRARNT_01	4.10701e-05	CTGF,EGR3,KLF10,NR4A1,SGK1,ZBTB20	0.000971466
18	205	80	5	V$NKX25_02	0.00429753	DNAJB4,FOXN3,KLF6,PTPN21,SLC25A25	0.0281168
18	226	80	6	V$NGFIC_01	0.00114694	BCL11B,BHLHE40,CSRNP1,EGR1,EGR3,RHOB	0.0110214
18	77	80	3	V$EGR3_01	0.00752818	CSRNP1,EGR1,EGR3	0.0436776
18	153	80	5	V$HFH3_01	0.00120628	BCL11B,CYR61,DUSP1,KLF7,SGK1	0.0114133
18	123	80	4	V$FREAC4_01	0.00386311	DUSP1,FRY,NR4A1,RUNX1T1	0.0266945
18	152	80	6	V$FREAC7_01	0.000139195	BCL11B,CTGF,IER3,JUNB,RHOB,ZBTB20	0.0025941
18	165	80	5	V$HFH8_01	0.00168466	BCL11B,DUSP1,FOXN3,NR4A1,NR4A2	0.0148981
18	231	80	6	V$MYCMAX_B	0.0012832	BCL11B,EGR3,KLF10,PER1,RND3,SOCS3	0.0117786
18	77	80	4	V$PAX3_B	0.000689564	BCL11B,BHLHE40,JUNB,NR4A1	0.00793208
18	213	80	6	V$WHN_B	0.00084437	BHLHE40,DNAJB4,EGR3,JUNB,JUN,SIK1	0.00895323
18	161	80	8	V$ATF_B	1.85853e-06	AVPI1,DUSP1,FOSB,FOS,PER1,PPP1R15A,SIK1,SLC25A25	9.22941e-05
18	103	80	4	V$HMEF2_Q6	0.00203441	FOS,FOXN3,JUN,NR4A1	0.0170019
18	212	80	5	V$AREB6_04	0.00495037	CTGF,EDN1,FOXN3,JUNB,KLF7	0.0310661
18	195	80	6	V$MEIS1_01	0.000531707	FOS,KLF10,KLF7,PHLDB1,RUNX1T1,SLC25A25	0.00695745
18	206	80	5	V$STAT5A_01	0.00438678	FOS,KLF4,KLF9,NDST1,NR4A2	0.0283987
18	200	80	6	V$STAT5B_01	0.000607548	FOS,INPP5F,KLF4,KLF9,NDST1,NR4A2	0.00718543
18	119	80	5	V$STAT5A_02	0.000386417	FOS,KLF4,KLF9,NFATC2,PTPN21	0.00565825
18	220	80	7	V$HIF1_Q5	0.000146344	BCL11B,CDC42EP2,CHAD,GADD45B,HBEGF,KLF9,PIM1	0.00264711
18	195	80	5	V$FOXO1_01	0.00347506	BCL11B,CYR61,DUSP1,FOXN3,NR4A2	0.0242859
18	107	80	5	V$ATF6_01	0.000236111	EGR1,EGR3,KLF9,NR4A1,PER1	0.00392455
18	225	80	7	V$BACH2_01	0.00016812	CSRNP1,GADD45B,HBEGF,HSPB8,NR4A1,PIM1,SGK1	0.00287205
18	217	80	6	V$BACH1_01	0.000929953	CSRNP1,HBEGF,HSPB8,PIM1,PPP1R15A,SGK1	0.00969358
18	131	80	5	V$STAT3_02	0.000599848	CTGF,EGR1,EGR3,FOSB,NR4A1	0.00718543
18	210	80	8	V$ATF3_Q6	1.32308e-05	ATF3,DUSP1,FOSB,JUN,KLF9,PER1,PPP1R15A,SIK1	0.000387475
18	231	80	8	V$ATF4_Q2	2.63052e-05	DUSP1,FOSB,FOS,NR4A2,PPP1R15A,SGK1,SIK1,ZBTB20	0.000647107
18	61	80	3	V$HTF_01	0.00393057	BCL11B,DNAJB4,SGK1	0.0268589
18	199	80	6	V$CEBPDELTA_Q6	0.000591746	ATF3,FOSB,FOS,JUN,NR4A1,NR4A2	0.00718543
18	187	80	5	V$ATF1_Q6	0.00290399	FOSB,FOS,KLF9,PER1,SIK1	0.0210112
18	256	80	9	V$E4F1_Q6	7.0764e-06	CYR61,DUSP1,EGR3,FOSB,NR4A1,NR4A2,PPP1R15A,SIK1,SLC25A25	0.000253491
18	124	80	4	GCCNNNWTAAR_UNKNOWN	0.00397632	DUSP5,EGR1,MEF2D,RUNX1T1	0.0268729
18	212	80	6	V$TFIIA_Q6	0.000823958	CNN1,EGR1,FOSB,FOXE1,IER2,NR4A1	0.00889008
18	220	80	6	V$AML_Q6	0.000998416	CHAD,CYR61,DUSP1,DUSP2,NR4A1,PER1	0.0101384
18	200	80	6	V$CEBP_Q3	0.000607548	BCL11B,CYR61,JUNB,JUN,RHOB,ZBTB20	0.00718543
18	147	80	5	V$GATA_Q6	0.00100904	CNN1,EDN1,FOSL2,JUN,RUNX1T1	0.0101384
18	147	80	6	V$HNF3_Q6	0.000115853	BCL11B,CYR61,FOSB,KLF7,NR4A1,SGK1	0.00222655
18	206	80	6	V$PAX_Q6	0.000709373	ATF3,CYR61,EGR3,HBEGF,IER3,MYADM	0.00793208
18	174	80	5	V$FOX_Q2	0.00212561	BCL11B,JUNB,KLF9,RUNX1T1,ZBTB20	0.0172007
18	190	80	14	V$SRF_Q4	8.85403e-13	CNN1,CTGF,DUSP2,DUSP5,EDN1,EGR1,EGR3,FOSB,FOS,IER2,JUNB,KLF6,NR4A1,SGK1	5.44523e-10
18	221	80	6	V$CEBP_Q2_01	0.00102208	CYR61,JUN,MYH10,PER1,RHOB,ZBTB20	0.0101384
18	194	80	8	V$CREB_Q2_01	7.41926e-06	DUSP1,EGR1,FOSB,JUN,NR4A2,PPP1R15A,SIK1,SLC25A25	0.000253491
18	191	80	7	V$CREB_Q4_01	6.04678e-05	DUSP1,FOSB,NR4A2,PER1,PPP1R15A,SIK1,SLC25A25	0.00137732
18	192	80	12	V$SRF_Q5_01	2.92771e-10	ATF3,CNN1,DUSP5,EGR1,EGR3,FOSB,FOS,IER2,JUNB,KLF6,MYADM,SGK1	4.50136e-08
18	223	80	7	V$E2F1_Q3_01	0.000159115	EGR3,FOSL2,JUNB,KLF10,KLF4,SIK1,ST3GAL5	0.00279588
18	244	80	6	GTGGGTGK_UNKNOWN	0.00169572	BHLHE40,EGR1,EGR3,HBEGF,KLF7,PER1	0.0148981
18	74	80	3	WCTCNATGGY_UNKNOWN	0.00674593	BCL11B,IER2,JUN	0.0402791
18	119	80	4	WWTAAGGC_UNKNOWN	0.00343214	BHLHE40,CNN1,DUSP5,HBEGF	0.0242617
18	204	80	7	TGACGTCA_V$ATF3_Q6	9.14876e-05	AVPI1,DUSP1,NR4A2,PER1,PPP1R15A,SIK1,SLC25A25	0.00200946
18	225	80	6	GATAAGR_V$GATA_C	0.00112108	DUSP2,EDN1,JUN,MYH10,RUNX1T1,ZHX3	0.0109438
18	206	80	6	AAAYWAACM_V$HFH4_01	0.000709373	BCL11B,CYR61,DUSP1,FOSB,KLF7,SGK1	0.00793208
18	136	80	7	CGTSACG_V$PAX3_B	6.73738e-06	BCL11B,BHLHE40,EGR1,EGR3,NR4A1,NR4A2,ZBTB20	0.000253491
18	280	80	6	CTAWWWATA_V$RSRFC4_Q2	0.00336875	ATF3,CDC42EP2,HBEGF,JUN,NR4A1,PER1	0.0240905
18	72	80	6	CCAWWNAAGG_V$SRF_Q4	1.95093e-06	DUSP2,DUSP5,EGR1,FOSB,KLF6,NR4A1	9.22941e-05
19	205	80	7	V$IRF1_01	9.43294e-05	CXCL10,CXCL11,HLA-C,PSMB8,PSMB9,TAP1,TAPBP	0.0165335
19	104	80	5	V$IRF2_01	0.000206744	CXCL10,PSMB8,PSMB9,TAP1,TAPBP	0.0211912
19	215	80	7	V$ISRE_01	0.000126916	BATF2,CXCL10,CXCL11,GNB4,HLA-C,HLA-F,TAPBP	0.0165335
19	217	80	7	V$ICSBP_Q6	0.000134419	BATF2,IDO1,IL18BP,PSMB8,PSMB9,TAP1,TAPBP	0.0165335
19	215	80	8	V$IRF_Q6	1.56911e-05	BATF2,CIITA,CXCL10,HLA-C,HLA-F,IL18BP,PSMB8,TAPBP	0.00482502
19	169	80	10	STTTCRNTTT_V$IRF_Q6	1.67424e-08	BATF2,CASP1,CIITA,CXCL10,IDO1,IL18BP,PSMB8,PSMB9,TAP1,TAPBP	1.02966e-05
31	222	69	7	V$USF2_Q6	6.01025e-05	EBNA1BP2,MYCL1,PABPC4,PPCS,RLF,RRAGC,YBX1	0.0171251
31	161	69	6	V$MYC_Q2	8.3537e-05	EBNA1BP2,MYCL1,PABPC4,RLF,RRAGC,YBX1	0.0171251
31	158	69	12	V$E2F_Q2	4.84601e-12	CAP1,EIF2C1,MYCBP,MYCL1,NCDN,PABPC4,RLF,RRAGC,SCMH1,SMAP2,TFAP2E,ZMYM4	2.9803e-09
42	238	64	6	V$CETS1P54_01	0.000457716	LRP5,MRPL52,NEDD8,RNF31,SIPA1,SYVN1	0.0469159
42	238	64	7	V$SP1_Q6	5.72064e-05	BCL2L2,CHKA,EML3,KDM2A,RBM4B,ROM1,SIPA1	0.0117273
42	246	64	6	V$ETS2_B	0.000545052	ARAP1,BCL2L2,LRP5,NEDD8,SF1,SIPA1	0.0478867
42	34	64	3	V$HMX1_01	0.00037548	BCL2L2,C14orf119,LRRK1	0.0469159
42	238	64	11	V$PEA3_Q6	3.50868e-09	ADRBK1,ARAP1,INPPL1,MARK2,NUMA1,PLCB3,RPS6KA4,SF1,SIPA1,TCIRG1,UNC93B1	2.15784e-06
42	226	64	9	V$SP1_Q6_01	3.73161e-07	BCL2L2,CHKA,CPSF7,DKFZp761E198,EML3,INPPL1,PITPNM1,ROM1,SIPA1	0.000114747
42	238	64	6	V$SP1_Q4_01	0.000457716	CHKA,EML3,KDM2A,RBM4B,ROM1,SIPA1	0.0469159
45	228	62	7	V$NFY_Q6_01	3.53838e-05	HDAC1,PASK,PPP1R7,RBBP4,RPA2,ZBTB8OS,ZNF362	0.0108805
45	158	62	7	V$E2F_Q2	3.24451e-06	FAM76A,RBBP4,RNF19B,SNRNP40,ZBTB8OS,ZCCHC17,ZNF362	0.00199538
46	237	61	7	V$AP1_Q4	4.06837e-05	GJB3,KRT19,LMNA,PTPRH,PTPRR,S100A2,SFN	0.0170888
62	206	55	7	V$NFKAPPAB65_01	8.23998e-06	BIRC3,C20orf160,CD70,MAP3K8,NFKB2,RELB,TNIP1	0.0016892
62	226	55	8	V$CREL_01	1.29431e-06	BIRC3,C20orf160,CCL20,CD70,MAP3K8,NFKB2,RELB,TNIP1	0.000398
62	218	55	9	V$NFKAPPAB_01	7.09637e-08	BIRC3,CD70,CD83,CXCL2,IL4I1,MAP3K8,NFKB2,RELB,TNIP1	4.36427e-05
62	230	55	7	V$NFKB_Q6	1.68683e-05	CD70,CD83,CXCL2,IL4I1,MAP3K8,NFKB2,TNIP1	0.00259349
62	205	55	6	V$NFKB_Q6_01	8.78929e-05	BIRC3,CD70,IL4I1,NFKB2,RELB,TNIP1	0.00900902
62	121	55	5	GGGNNTTTCC_V$NFKB_Q6_01	7.0596e-05	BIRC3,CD70,NFKB2,RELB,TNIP1	0.0086833
67	222	54	7	V$USF2_Q6	1.18498e-05	ATP6V0B,B4GALT2,FAF1,FOXJ3,IPO13,PTPRF,TXNDC12	0.00419869
67	161	54	6	V$MYC_Q2	2.04814e-05	ATP6V0B,B4GALT2,FOXJ3,IPO13,PTPRF,TXNDC12	0.00419869
67	158	54	6	V$E2F_Q2	1.841e-05	B4GALT2,EIF2B3,MED8,PRPF38A,UQCRH,UROD	0.00419869
70	131	53	6	V$PAX5_01	5.64047e-06	ASXL1,C20orf112,NCOA6,PCIF1,PLAGL2,POFUT1	0.00346889
70	224	53	6	V$AP2_Q3	0.000115957	DNTTIP1,NCOA6,NEURL2,PCIF1,PLAGL2,POFUT1	0.0356568
77	149	51	5	TMTCGCGANR_UNKNOWN	0.000131145	COX11,NOL11,SMARCD2,STXBP4,TLK2	0.0403272
78	149	51	5	TMTCGCGANR_UNKNOWN	0.000131145	RPL10A,RPL26,RPS15A,RPS6,RPS7	0.0403272
87	219	49	6	V$AREB6_01	6.54284e-05	ANKHD1-EIF4EBP3,ANKHD1,DIAPH1,FBXW11,PHF15,PURA	0.0201192
87	212	49	7	V$STAT1_03	4.51229e-06	C5orf41,CSNK1A1,FBXW11,PHF15,TCERG1,TTC1,ZFP2	0.00277506
93	226	48	6	V$TEL2_Q6	6.91782e-05	CD2BP2,PALB2,TNRC6A,ZNF646,ZNF668,ZNF768	0.0425446
95	108	48	6	V$ETF_Q6	1.00889e-06	CLSTN1,KDM1A,KIAA0090,MFN2,MTOR,YTHDF2	0.000310235
95	222	48	6	V$USF2_Q6	6.26595e-05	ATAD3A,ATAD3B,EPB41,KIAA0090,UBE4B,ZBTB40	0.0128452
95	158	48	8	V$E2F_Q2	2.77362e-08	CLSTN1,H6PD,KIF1B,PDIK1L,RCC2,TMEM57,UBE4B,YTHDF2	1.70578e-05
100	177	47	5	V$PAX4_02	0.000198218	ATM,DIXDC1,MAP1B,SLC26A7,SOX5	0.0406347
100	225	47	6	GATAAGR_V$GATA_C	5.97862e-05	CREB5,FIGN,IRS1,SLC26A7,SOX5,TNFRSF19	0.0183843
107	239	46	7	V$NRF1_Q6	6.41761e-06	MRPS18B,PHF1,POLH,RXRB,SLC39A7,TRIM39,XPO5	0.00394683
117	69	44	4	V$LXR_Q3	4.40527e-05	DCUN1D3,ETV4,LYRM1,SPRY2	0.0270924
121	198	43	6	V$PU1_Q6	1.73422e-05	ABI3,ARHGAP30,C1orf162,FCGR1A,IRF8,NCF2	0.00520744
121	219	43	7	V$ELF1_Q6	2.25375e-06	ABI3,AIF1,C1QA,FCER1G,IRF8,STAB1,TYROBP	0.00138606
123	162	42	5	V$MIF1_01	7.58109e-05	CCDC103,CCDC151,DYDC2,SPA17,TEKT2	0.0466237
130	158	42	7	V$E2F_Q2	2.11396e-07	CAPZA1,CDC14A,DDAH1,DR1,PKN2,SERBP1,ZNF644	0.000130009
131	82	42	4	YAATNRNNNYNATT_UNKNOWN	7.21098e-05	APIP,MPPED2,PDHX,RCN1	0.0443475
139	205	40	5	V$IRF1_01	0.000180727	DDX58,DTX3L,NT5C3,TRIM21,XAF1	0.0158782
139	104	40	4	V$IRF2_01	0.000149749	DDX58,DTX3L,NT5C3,XAF1	0.0153492
139	215	40	12	V$ISRE_01	1.6287e-13	DDX58,DDX60,DTX3L,EPSTI1,IFI44,IFIH1,IFIT2,IFIT3,NT5C3,TRIM21,XAF1,ZBP1	1.00165e-10
139	213	40	11	V$IRF7_01	4.53237e-12	DDX58,DDX60,DTX3L,EPSTI1,IFIT2,NT5C3,OASL,PARP12,SP110,TRIM21,XAF1	1.39371e-09
139	217	40	9	V$ICSBP_Q6	3.52418e-09	DTX3L,IFI35,IFI44,IFIH1,IFIT3,NT5C3,PARP12,SP110,ZBP1	4.33474e-07
139	215	40	10	V$IRF_Q6	1.36408e-10	DDX60,DTX3L,IFI35,IFI44,IFIT2,NT5C3,PARP12,TRIM21,UBE2L6,ZBP1	2.09727e-08
139	169	40	10	STTTCRNTTT_V$IRF_Q6	1.25748e-11	DDX58,DTX3L,EPSTI1,IFI44,IFIT2,IFIT3,NT5C3,TRIM21,XAF1,ZBP1	2.57784e-09
146	74	39	4	WCTCNATGGY_UNKNOWN	3.58031e-05	AMMECR1L,CCDC148,CLASP1,PKP4	0.0220189
154	256	37	5	V$NRF2_01	0.000347113	EMG1,ING4,PHB2,TNFRSF1A,ZNF384	0.042695
154	238	37	5	V$PEA3_Q6	0.000247995	C12orf57,CREBL2,LTBR,PTPN6,ZNF384	0.042695
154	191	37	5	V$TEF1_Q6	8.86424e-05	PTMS,SCNN1A,TSPAN9,USP5,ZNF384	0.042695
157	238	37	6	V$PEA3_Q6	2.01006e-05	DPP3,ESRRA,LRFN4,RTN3,STX5,TUT1	0.00618092
157	222	37	5	V$USF2_Q6	0.0001795	ESRRA,KAT5,LRFN4,SCYL1,TAF6L	0.0275982
157	226	37	6	V$SP1_Q6_01	1.49961e-05	C11orf68,DAK,KAT5,MAP3K11,RELA,SCYL1	0.00618092
159	223	36	5	V$AP1_Q6	0.000160407	CCDC64,PTPRN,RELL2,RUNDC3A,TMEM151A	0.0121557
159	51	36	4	CAGNWMCNNNGAC_UNKNOWN	5.84976e-06	CHGB,CHRNB2,GPRIN1,PTPRN	0.000899401
159	54	36	7	V$NRSF_01	3.4005e-11	CHRNB2,GPRIN1,HCN3,PTPRN,RUNDC3A,SEZ6,SNAP25	2.09131e-08
159	225	36	5	V$BACH2_01	0.000167234	CCDC64,PTPRN,RELL2,RUNDC3A,SYP	0.0121557
159	217	36	7	V$BACH1_01	5.97316e-07	CCDC64,HCN3,RELL2,RUNDC3A,SYN1,SYP,TMEM151A	0.000183675
159	223	36	5	V$AP1_01	0.000160407	CCDC64,HCN3,PTPRN,RELL2,RUNDC3A	0.0121557
159	228	36	5	V$AP1_Q2_01	0.000177889	CCDC64,HCN3,PTPRN,RUNDC3A,SYP	0.0121557
159	220	36	5	V$AP1_Q4_01	0.00015057	CCDC64,HCN3,PTPRN,RELL2,TMEM151A	0.0121557
164	226	36	4	V$CMYB_01	0.00185192	PRPF38B,RANBP1,SASS6,STMN1	0.0474556
164	215	36	7	V$E2F_02	5.61178e-07	CDCA7,KIAA0101,MCM7,PCNA,RANBP1,SASS6,STMN1	2.15703e-05
164	214	36	4	V$NFY_01	0.0015165	CDC45,KIF23,PRPF38B,STMN1	0.0405498
164	206	36	9	V$E2F_Q3	8.04601e-10	CDC45,CDCA7,HMGN2,MCM7,PCNA,RANBP1,SASS6,STMN1,TIPIN	8.24717e-08
164	217	36	10	V$E2F_Q4	4.70621e-11	CDC45,CDCA7,CDT1,HMGN2,KIAA0101,MCM7,PCNA,RANBP1,SASS6,STMN1	7.91827e-09
164	214	36	10	V$E2F_Q6	4.10143e-11	CDC45,CDCA7,CDT1,HMGN2,KIAA0101,MCM7,PCNA,RANBP1,SASS6,STMN1	7.91827e-09
164	225	36	8	V$E2F1_Q3	3.95163e-08	CDCA7,HMGN2,KIAA0101,MCM7,PCNA,SASS6,STMN1,TIPIN	2.02521e-06
164	224	36	7	V$E2F1_Q4	7.39614e-07	CDC45,HMGN2,PCNA,PRPF38B,RANBP1,SASS6,STMN1	2.52701e-05
164	216	36	8	V$E2F1_Q6	2.87759e-08	CDCA7,CDT1,KIAA0101,MCM7,PCNA,RANBP1,SASS6,STMN1	1.76972e-06
164	224	36	9	V$E2F_03	1.68574e-09	CDC45,CDCA7,HMGN2,KIAA0101,MCM7,RANBP1,SASS6,STMN1,TIPIN	1.29591e-07
164	215	36	7	V$E2F1DP1_01	5.61178e-07	CDCA7,KIAA0101,MCM7,PCNA,RANBP1,SASS6,STMN1	2.15703e-05
164	215	36	7	V$E2F1DP2_01	5.61178e-07	CDCA7,KIAA0101,MCM7,PCNA,RANBP1,SASS6,STMN1	2.15703e-05
164	218	36	7	V$E2F4DP1_01	6.16106e-07	CDCA7,KIAA0101,MCM7,PCNA,RANBP1,SASS6,STMN1	2.22886e-05
164	215	36	7	V$E2F4DP2_01	5.61178e-07	CDCA7,KIAA0101,MCM7,PCNA,RANBP1,SASS6,STMN1	2.15703e-05
164	210	36	8	V$E2F1DP1RB_01	2.3108e-08	CDCA7,CDT1,HMGN2,KIAA0101,MCM7,PCNA,SASS6,STMN1	1.57905e-06
164	222	36	5	V$USF_Q6_01	0.000157075	CCAR1,HMGN2,PRPF38B,RANBP1,STMN1	0.00469763
164	221	36	10	V$E2F_Q3_01	5.63605e-11	CDC45,CDCA7,HMGN2,KIAA0101,MCM7,PCNA,RANBP1,SASS6,STMN1,TIPIN	7.91827e-09
164	224	36	10	V$E2F_Q4_01	6.43762e-11	CDC45,CDCA7,HMGN2,KIAA0101,MCM7,PCNA,RANBP1,SASS6,STMN1,TIPIN	7.91827e-09
164	219	36	10	V$E2F_Q6_01	5.15242e-11	CDC45,CDCA7,HMGN2,KIAA0101,MCM7,PCNA,RANBP1,SASS6,STMN1,TIPIN	7.91827e-09
164	223	36	5	V$E2F1_Q3_01	0.000160407	HMGN2,KIAA0101,MCM7,RANBP1,STMN1	0.00469763
164	214	36	9	V$E2F1_Q4_01	1.12686e-09	CDC45,CDCA7,HMGN2,KIAA0101,MCM7,PCNA,RANBP1,SASS6,STMN1	9.90026e-08
164	221	36	8	V$E2F1_Q6_01	3.4379e-08	CDC45,CDCA7,HMGN2,MCM7,PCNA,RANBP1,SASS6,STMN1	1.9221e-06
164	66	36	3	KTGGYRSGAA_UNKNOWN	0.000487581	CDCA7,MCM7,RANBP1	0.0136301
164	154	36	5	SGCGSSAAA_V$E2F1DP2_01	2.77263e-05	CDCA7,KIAA0101,MCM7,PCNA,RANBP1	0.000897456
166	218	36	5	V$E2F4DP1_01	0.000144273	ASXL2,GEN1,MSH2,PAPOLG,SMC6	0.044364
166	210	36	5	V$E2F1DP1RB_01	0.000121082	ASXL2,GEN1,MSH2,PAPOLG,SMC6	0.044364
168	179	35	7	V$LEF1_Q2	1.31711e-07	GAB2,NARS2,NDUFC2,PAK1,PRKRIR,RSF1,TSKU	8.10025e-05
172	223	35	5	V$STAT1_02	0.000139765	ZNF420,ZNF568,ZNF569,ZNF570,ZNF571	0.0165532
172	212	35	5	V$STAT1_03	0.000110235	ZNF420,ZNF568,ZNF569,ZNF570,ZNF571	0.0165532
172	109	35	5	RACTNNRTTTNC_UNKNOWN	4.47617e-06	ZNF420,ZNF568,ZNF569,ZNF570,ZNF571	0.00137642
172	119	35	5	TNCATNTCCYR_UNKNOWN	6.88449e-06	ZNF420,ZNF568,ZNF569,ZNF570,ZNF571	0.00141132
172	230	35	5	YKACATTT_UNKNOWN	0.000161495	ZNF420,ZNF568,ZNF569,ZNF570,ZNF571	0.0165532
174	190	35	5	V$MEF2_Q6_01	6.57014e-05	ATP1B2,CASQ1,DPP10,SLC2A4,TYRO3	0.0404064
183	174	33	5	V$FOX_Q2	3.21856e-05	FKBP14,FSTL1,HMCN1,MAP4K4,SLIT3	0.0197941
198	210	31	5	V$STAT_01	5.76837e-05	ADCK4,ITPKC,SERTAD3,SHKBP1,ZNF546	0.0177377
199	42	31	3	V$SRF_01	8.07995e-05	ACTG2,KCNMB1,TGFB1I1	0.0496917
214	207	30	5	V$YY1_01	4.56783e-05	AKAP8L,ECEL1,GPR162,PDE4D,POPDC2	0.0280921
215	215	30	10	V$E2F_02	5.46174e-12	CDC25A,CDC6,CLSPN,DNAJC9,EZH2,MCM2,MCM6,NASP,POLE2,RRM2	3.85584e-10
215	206	30	8	V$E2F_Q3	4.12176e-09	CDC25A,CDC6,EZH2,MCM2,MCM6,NASP,POLE2,USP1	1.94991e-07
215	217	30	10	V$E2F_Q4	5.98921e-12	CDC25A,CDC6,CLSPN,DNAJC9,EZH2,MCM2,MCM6,NASP,POLE2,RRM2	3.85584e-10
215	214	30	10	V$E2F_Q6	5.21394e-12	CDC25A,CDC6,CLSPN,DNAJC9,EZH2,MCM2,MCM6,NASP,POLE2,RRM2	3.85584e-10
215	225	30	11	V$E2F1_Q3	2.21045e-13	CDC25A,CDC6,CLSPN,DNAJC9,EZH2,MCM2,MCM6,NASP,POLE2,RRM2,USP1	1.35943e-10
215	224	30	7	V$E2F1_Q4	1.9429e-07	CDC6,CLSPN,EZH2,NASP,POLE2,PRIM1,SKP2	6.28885e-06
215	216	30	10	V$E2F1_Q6	5.72009e-12	CDC25A,CDC6,CLSPN,DNAJC9,EZH2,MCM2,MCM6,NASP,POLE2,RRM2	3.85584e-10
215	224	30	8	V$E2F_03	7.96055e-09	CDC25A,CDC6,DNAJC9,EZH2,MCM2,MCM6,NASP,PRIM1	2.71986e-07
215	215	30	10	V$E2F1DP1_01	5.46174e-12	CDC25A,CDC6,CLSPN,DNAJC9,EZH2,MCM2,MCM6,NASP,POLE2,RRM2	3.85584e-10
215	215	30	10	V$E2F1DP2_01	5.46174e-12	CDC25A,CDC6,CLSPN,DNAJC9,EZH2,MCM2,MCM6,NASP,POLE2,RRM2	3.85584e-10
215	218	30	10	V$E2F4DP1_01	6.26965e-12	CDC25A,CDC6,CLSPN,DNAJC9,EZH2,MCM2,MCM6,NASP,POLE2,RRM2	3.85584e-10
215	215	30	10	V$E2F4DP2_01	5.46174e-12	CDC25A,CDC6,CLSPN,DNAJC9,EZH2,MCM2,MCM6,NASP,POLE2,RRM2	3.85584e-10
215	210	30	10	V$E2F1DP1RB_01	4.32032e-12	CDC25A,CDC6,CLSPN,DNAJC9,EZH2,MCM2,MCM6,NASP,POLE2,RRM2	3.85584e-10
215	221	30	8	V$E2F_Q3_01	7.16173e-09	CDC25A,CDC6,EZH2,MCM2,MCM6,NASP,POLE2,USP1	2.71986e-07
215	224	30	8	V$E2F_Q4_01	7.96055e-09	CDC25A,CDC6,EZH2,MCM2,MCM6,NASP,POLE2,PRIM1	2.71986e-07
215	219	30	9	V$E2F_Q6_01	2.26126e-10	CDC25A,CDC6,EZH2,MCM2,MCM6,NASP,POLE2,PRIM1,RRM2	1.15889e-08
215	223	30	4	V$E2F1_Q3_01	0.000878183	CDC25A,DNAJC9,EZH2,PRIM1	0.0257182
215	214	30	8	V$E2F1_Q4_01	5.56228e-09	CDC25A,CDC6,EZH2,MCM2,MCM6,NASP,POLE2,USP1	2.44343e-07
215	221	30	8	V$E2F1_Q6_01	7.16173e-09	CDC25A,CLSPN,DNAJC9,EZH2,MCM2,MCM6,NASP,POLE2	2.71986e-07
215	66	30	4	KTGGYRSGAA_UNKNOWN	7.80493e-06	EZH2,MCM6,PRIM1,UHRF1	0.000240002
215	154	30	9	SGCGSSAAA_V$E2F1DP2_01	9.59322e-12	CDC25A,CDC6,CLSPN,DNAJC9,MCM2,MCM6,NASP,POLE2,RRM2	5.36348e-10
219	212	29	5	V$STAT1_03	4.31293e-05	EXTL3,HMBOX1,INTS9,NRG1,PPP2CB	0.0132623
219	85	29	4	SNACANNNYSYAGA_UNKNOWN	1.85991e-05	CCDC25,HMBOX1,INTS9,UBXN8	0.0114384
221	179	29	4	V$OCT1_03	0.000336136	DCN,PDGFRA,PRKG1,RCAN2	0.029532
221	198	29	5	V$FOXO3_01	3.11095e-05	LDB2,MRGPRF,NXPH3,OMD,ZEB2	0.00637745
221	168	29	5	V$RP58_01	1.40977e-05	C1QTNF1,MRGPRF,NXPH3,PODN,ZEB2	0.00433505
224	158	29	5	V$E2F_Q2	1.04687e-05	C1orf21,C1orf27,FAM129A,RNF2,TPR	0.00643823
230	198	28	5	V$PU1_Q6	2.60165e-05	CD37,EVI2B,GIMAP4,LCP2,PTPN22	0.00800006
231	173	28	5	V$EGR2_01	1.35683e-05	ESRP2,KIAA0182,NFATC3,WWP2,ZCCHC14	0.0083445
234	234	28	5	V$AML1_01	5.77879e-05	ARF3,CALCOCO1,DDX23,DNAJC14,RAB5B	0.0177698
234	234	28	5	V$AML1_Q6	5.77879e-05	ARF3,CALCOCO1,DDX23,DNAJC14,RAB5B	0.0177698
237	179	27	3	V$EVI1_04	0.0036962	HOXB3,HOXB7,HOXD4	0.0494166
237	125	27	4	V$EVI1_05	6.32319e-05	HOXB3,HOXB5,HOXB7,HOXB8	0.00299135
237	222	27	4	V$IK2_01	0.000572096	HOXB2,HOXB4,HOXB5,TES	0.0113497
237	178	27	4	V$S8_01	0.000247572	GCNT2,HOXB6,HOXB7,HOXD8	0.0080135
237	179	27	3	V$OCT1_03	0.0036962	HOXB4,HOXB5,HOXD4	0.0494166
237	199	27	4	V$OCT1_06	0.000378502	HOXB4,HOXB8,HOXD4,HOXD8	0.0105808
237	208	27	5	V$MYB_Q6	2.73664e-05	GCNT2,HOXB3,HOXB4,HOXB5,HOXB8	0.00153003
237	165	27	3	V$HNF1_C	0.00293842	HOXB3,HOXB8,HOXD4	0.0440763
237	194	27	4	V$OCT_C	0.000343655	GCNT2,HOXB3,HOXB8,HOXD4	0.0100642
237	209	27	4	V$TATA_C	0.000455691	HOXB4,HOXB6,HOXB8,HOXD9	0.0111426
237	224	27	4	V$GFI1_01	0.000591718	HOXB3,HOXB6,HOXB8,LAMA3	0.0113721
237	177	27	3	V$RREB1_01	0.00358134	HOXB2,HOXB4,HOXB8	0.0494166
237	84	27	5	V$PAX8_B	3.17062e-07	HOXB4,HOXB5,HOXB7,HOXB8,HOXD8	6.49977e-05
237	177	27	4	V$PAX4_04	0.000242298	HOXB4,HOXB7,HOXB8,HOXD9	0.0080135
237	137	27	3	V$MSX1_01	0.00173133	HOXB4,HOXB7,HOXD3	0.0295769
237	217	27	4	V$MMEF2_Q6	0.00052508	HOXB6,HOXB8,HOXD4,HOXD8	0.0111426
237	171	27	4	V$CART1_01	0.000212344	HOXB3,HOXB5,HOXB6,HOXB7	0.00768187
237	90	27	3	V$MEIS1AHOXA9_01	0.00051256	GCNT2,HOXB7,HOXD9	0.0111426
237	205	27	4	V$SPZ1_01	0.000423581	HOXB4,HOXB6,HOXB8,HOXD9	0.0111426
237	213	27	5	V$ZIC2_01	3.06686e-05	CALB1,HOXB2,HOXB4,HOXB8,KCND2	0.00157176
237	173	27	3	V$NKX3A_01	0.00335829	HOXB2,HOXD3,HOXD4	0.0480313
237	187	27	5	V$FAC1_01	1.63929e-05	HOXB3,HOXB4,HOXB6,HOXB7,HOXB8	0.00126021
237	181	27	3	V$POU6F1_01	0.0038133	HOXB4,HOXB6,HOXD4	0.0498975
237	218	27	4	V$PAX2_02	0.000534254	HOXB2,HOXB3,HOXB4,HOXB5	0.0111426
237	170	27	4	V$TCF4_Q5	0.000207626	HOXB4,HOXB6,HOXB7,HOXD3	0.00768187
237	171	27	3	V$HNF3ALPHA_Q6	0.00325006	GCNT2,HOXB3,HOXB8	0.0475902
237	190	27	4	V$HP1SITEFACTOR_Q6	0.000317487	GCNT2,HOXB3,HOXB7,HOXD3	0.00976273
237	209	27	4	V$CDX2_Q5	0.000455691	HOXB3,HOXB6,HOXD3,HOXD9	0.0111426
237	214	27	4	V$OSF2_Q6	0.000498233	HOXB3,HOXB4,HOXB5,HOXB6	0.0111426
237	205	27	5	V$LEF1_Q6	2.55224e-05	HOXB4,HOXB7,HOXD3,HOXD9,KCND2	0.00153003
237	147	27	3	V$GATA_Q6	0.00211717	HOXB6,HOXD1,TSPAN12	0.0333862
237	178	27	5	V$PIT1_Q6	1.29133e-05	HOXB3,HOXB5,HOXB6,HOXB8,HOXD3	0.00113452
237	193	27	5	V$OCT1_Q5_01	1.90918e-05	HOXB3,HOXB4,HOXB6,HOXB8,HOXD8	0.00130461
237	276	27	6	YATTNATC_UNKNOWN	6.83423e-06	CALB1,HOXB2,HOXB3,HOXB4,HOXB7,HOXD3	0.000700508
237	219	27	4	RACCACAR_V$AML_Q6	0.000543541	HOXB3,HOXB4,HOXB5,HOXB6	0.0111426
237	227	27	6	TGATTTRY_V$GFI1_01	2.21489e-06	HOXB5,HOXB6,HOXB7,HOXB8,HOXD3,HOXD9	0.000340539
242	230	27	5	V$RFX1_02	4.42702e-05	B9D2,MORN2,NME7,RABL5,TMEM17	0.0272262
244	108	27	4	V$ETF_Q6	3.56853e-05	ATXN7L2,NFIA,SSBP3,ZFYVE9	0.0109732
244	179	27	5	V$LEF1_Q2	1.32685e-05	ATXN7L2,MOV10,PHTF1,RNF11,ZFYVE9	0.0081601
260	215	26	5	V$E2F_02	2.64327e-05	ATAD5,HNRNPA2B1,HNRNPR,MCM4,PRKDC	0.00282693
260	217	26	4	V$E2F_Q4	0.000452257	ATAD5,HNRNPR,MCM4,PRKDC	0.0248334
260	214	26	4	V$E2F_Q6	0.000429067	ATAD5,HNRNPR,MCM4,PRKDC	0.0248334
260	224	26	5	V$E2F1_Q4	3.21765e-05	CIT,HNRNPA2B1,KNTC1,MCM4,PRKDC	0.00282693
260	216	26	5	V$E2F1_Q6	2.70281e-05	ATAD5,HNRNPA2B1,HNRNPR,MCM4,PRKDC	0.00282693
260	215	26	5	V$E2F1DP1_01	2.64327e-05	ATAD5,HNRNPA2B1,HNRNPR,MCM4,PRKDC	0.00282693
260	215	26	5	V$E2F1DP2_01	2.64327e-05	ATAD5,HNRNPA2B1,HNRNPR,MCM4,PRKDC	0.00282693
260	218	26	5	V$E2F4DP1_01	2.82503e-05	ATAD5,HNRNPA2B1,HNRNPR,MCM4,PRKDC	0.00282693
260	215	26	5	V$E2F4DP2_01	2.64327e-05	ATAD5,HNRNPA2B1,HNRNPR,MCM4,PRKDC	0.00282693
260	221	26	4	V$E2F1_Q6_01	0.000484555	ATAD5,HNRNPR,MCM4,PRKDC	0.0248334
260	154	26	4	SGCGSSAAA_V$E2F1DP2_01	0.000121906	ATAD5,HNRNPR,MCM4,PRKDC	0.00937156
273	170	25	5	V$MAZ_Q6	6.92232e-06	ARHGEF2,CRTC2,FAM189B,PIAS3,POLR3GL	0.00425723
278	230	24	6	V$RFX1_02	1.12836e-06	C1orf114,C3orf67,CCDC74A,CCDC74B,MAPRE3,SPAG16	0.000693939
284	235	23	4	V$NFE2_01	0.000374922	EPHA2,GADD45A,MAFF,MGC45800	0.0144111
284	223	23	4	V$AP1_Q6	0.000307225	DIRAS1,EPHA2,FAM46B,GADD45A	0.0139623
284	202	23	6	V$SRF_Q6	4.00238e-07	FOSL1,JPH2,MYL9,SRF,TAGLN,TPM2	0.000123073
284	232	23	4	V$AP1_C	0.000357083	DIRAS1,EPHA2,FOSL1,GADD45A	0.0144111
284	182	23	5	V$SRF_C	6.22836e-06	FOSL1,JPH2,MYL9,SRF,TAGLN	0.00095761
284	166	23	4	V$TATA_01	9.88903e-05	DIRAS1,ERRFI1,LIF,TPM1	0.00910399
284	225	23	4	V$BACH2_01	0.000317841	DIRAS1,FAM46B,GADD45A,MGC45800	0.0139623
284	223	23	5	V$AP1_01	1.66923e-05	DIRAS1,EPHA2,FAM46B,FOSL1,GADD45A	0.00205315
284	190	23	6	V$SRF_Q4	2.7902e-07	JPH2,MYL9,SRF,TAGLN,TPM1,TPM2	0.000123073
284	192	23	4	V$SRF_Q5_01	0.000173335	MYL9,SRF,TAGLN,TPM2	0.0106601
284	220	23	4	V$AP1_Q4_01	0.000291782	DIRAS1,FAM46B,FOSL1,GADD45A	0.0139623
284	171	23	4	YYCATTCAWW_UNKNOWN	0.000110922	BASP1,FOSL1,LIF,MAFF	0.00910399
284	166	23	5	TGASTMAGC_V$NFE2_01	3.97222e-06	DIRAS1,FAM46B,FOSL1,GADD45A,MGC45800	0.000814304
284	72	23	3	CCAWWNAAGG_V$SRF_Q4	0.000163075	SRF,TAGLN,TPM2	0.0106601
288	182	23	4	V$SRY_01	0.000141097	ESRRG,OTUD7B,SORT1,ZBTB37	0.0448327
288	204	23	4	V$SRY_02	0.000218696	ESRRG,ICK,IKZF2,ZBTB37	0.0448327
288	191	23	4	V$TEF1_Q6	0.000169892	CGN,DENND1B,OTUD7B,ZBTB37	0.0448327
294	216	22	4	V$HNF4_01	0.000227244	GPR124,HOXA10,HOXA9,PGF	0.046585
294	195	22	4	V$CDC5_01	0.000153488	CACNA1C,HOXA11,HOXA9,MN1	0.046585
294	209	22	4	V$CDX2_Q5	0.000200314	CACNA1C,HOXA11,HOXA9,MN1	0.046585
306	248	21	5	V$USF_C	1.72821e-05	DCUN1D4,PAICS,PPAT,SCFD2,SRP72	0.0106285
306	62	21	3	GCGSCMNTTT_UNKNOWN	7.88749e-05	CEP135,PAICS,PPAT	0.024254
310	205	20	4	V$IRF1_01	0.000125801	IRF9,ISG15,TMEM229B,USP18	0.016054
310	215	20	4	V$ISRE_01	0.000151143	DHX58,IRF9,ISG15,USP18	0.016054
310	213	20	5	V$IRF7_01	6.37397e-06	ADAR,C19orf66,ISG15,TMEM229B,USP18	0.00130666
310	217	20	4	V$ICSBP_Q6	0.000156624	ADAR,ISG15,SLC15A3,USP18	0.016054
310	215	20	6	V$IRF_Q6	2.2959e-07	ADAR,DHX58,IRF9,ISG15,SLC15A3,TMEM229B	7.0599e-05
310	169	20	6	STTTCRNTTT_V$IRF_Q6	5.50751e-08	C19orf66,DHX58,ISG15,SLC15A3,TMEM229B,USP18	3.38712e-05
317	102	20	3	V$GRE_C	0.000297769	HOXC4,HOXC6,SEMA3A	0.0457819
317	77	20	3	V$PAX3_B	0.000129518	HOXC4,HOXC6,SEMA3A	0.0265511
317	204	20	4	V$TEF_Q6	0.000123449	HOXC4,HOXC6,LOC220594,PSMD3	0.0265511
317	176	20	4	SYATTGTG_UNKNOWN	6.9683e-05	HOXC4,HOXC6,ORMDL3,SEMA3A	0.0265511
320	33	20	6	KRCTCNNNNMANAGC_UNKNOWN	2.29416e-12	HIST1H1B,HIST1H1E,HIST1H2BC,HIST1H2BJ,HIST1H3G,HIST2H2BE	1.41091e-09
320	92	20	5	TTTNNANAGCYR_UNKNOWN	9.93003e-08	HIST1H1B,HIST1H1E,HIST1H2BC,HIST1H2BJ,HIST2H2BE	3.05348e-05
324	239	20	5	V$NRF1_Q6	1.11557e-05	BCKDHA,CCDC97,EXOSC5,XRCC1,ZNF428	0.00686076
336	289	20	5	YGCGYRCGC_UNKNOWN	2.78845e-05	GEMIN4,MNT,SMG6,SRR,YWHAE	0.017149

## Sheet: M3. K-means
Module_Number	# of gene in function	# of gene in module	# of common gene	Description	p-value	related_gene	adjusted_p-value
7	100	218	8	GGAANCGGAANY_UNKNOWN	8.73893e-05	CHMP2A,COMMD6,EBNA1BP2,MRPS21,POMP,RRAS,RUVBL2,SEC11A	0.0268722
8	226	175	10	V$CMYB_01	0.000267039	ADD3,ARL1,ATF5,HNRNPH3,PAFAH1B1,PELP1,PNRC2,QRICH1,STAG2,UBE2K	0.0494252
8	226	175	11	V$YY1_Q6	5.63889e-05	DDX23,HNRNPH3,NASP,PCIF1,PNRC2,07-Sep,SLC39A7,SMEK2,SNRPN,SNX5,WIPI2	0.0173396
10	59	92	4	V$E2F_01	0.000424989	MCM2,MCM3,NOLC1,SMC4	0.0201052
10	215	92	7	V$E2F_02	0.000303892	H2AFV,HNRNPR,IPO7,MCM2,MCM3,MCM7,NOLC1	0.0201052
10	224	92	7	V$MYCMAX_01	0.000389294	EWSR1,HNRPDL,IPO7,KIAA0664,PAICS,PSME3,SIGMAR1	0.0201052
10	59	92	4	V$STAT1_01	0.000424989	CPSF7,GSK3A,HNRNPR,LRP5	0.0201052
10	216	92	7	V$E2F1_Q6	0.000312559	H2AFV,HNRNPR,IPO7,MCM2,MCM3,MCM7,NOLC1	0.0201052
10	170	92	6	V$MAZ_Q6	0.000544161	CPSF7,GALNT2,HDAC1,HNRNPR,PHC2,WAC	0.0239042
10	234	92	8	V$NFMUE1_Q6	7.92226e-05	AP3D1,ATP13A1,C18orf10,DHX15,KDM5C,LRRC41,PABPN1,SMC4	0.0201052
10	215	92	7	V$E2F1DP1_01	0.000303892	H2AFV,HNRNPR,IPO7,MCM2,MCM3,MCM7,NOLC1	0.0201052
10	215	92	7	V$E2F1DP2_01	0.000303892	H2AFV,HNRNPR,IPO7,MCM2,MCM3,MCM7,NOLC1	0.0201052
10	218	92	7	V$E2F4DP1_01	0.00033049	H2AFV,HNRNPR,IPO7,MCM2,MCM3,MCM7,NOLC1	0.0201052
10	215	92	7	V$E2F4DP2_01	0.000303892	H2AFV,HNRNPR,IPO7,MCM2,MCM3,MCM7,NOLC1	0.0201052
10	62	92	5	GCGSCMNTTT_UNKNOWN	3.40004e-05	MCM7,PAICS,SMC4,TARDBP,USP11	0.0201052
10	221	92	7	V$E2F1_Q6_01	0.000358926	CPSF7,HNRNPR,IPO7,MCM2,MCM3,MCM7,NOLC1	0.0201052
10	154	92	6	SGCGSSAAA_V$E2F1DP2_01	0.000321528	H2AFV,HNRNPR,MCM2,MCM3,MCM7,NOLC1	0.0201052
14	149	41	5	TMTCGCGANR_UNKNOWN	4.52239e-05	ADNP,RBM39,SMG5,SMG7,WDR6	0.0278127
15	215	20	4	V$IRF_Q6	0.000151143	CXCL10,IRF9,LGALS9,TCIRG1	0.0464764
15	169	20	4	STTTCRNTTT_V$IRF_Q6	5.95034e-05	CXCL10,PSMB9,PSME2,TCIRG1	0.0365946
18	225	149	8	V$ATF_01	0.0015819	AMOTL1,ATF3,FLNC,KDELR3,PDLIM3,PER1,PPP1R15A,SIK1	0.0304021
18	222	149	8	V$SOX5_01	0.00145318	CLIP2,ID1,MAF,NPTX2,NRP1,PCDH7,PIM1,TCF4	0.0288292
18	181	149	8	V$GATA3_01	0.00038396	CD34,EFEMP1,FZD1,IGF1,KRT80,PODN,PRRX1,SPRY4	0.0134737
18	194	149	9	V$HFH1_01	0.000114999	C1QTNF6,CLIP2,EFEMP1,ERRFI1,LPPR2,NRP1,PCDH7,PIM1,SLIT3	0.0064295
18	192	149	7	V$BRN2_01	0.00268413	LAMA4,MYO1B,PIM1,SLIT3,SMOC2,SPRY4,TCF4	0.045854
18	105	149	6	ARGGGTTAA_UNKNOWN	0.000548211	AXL,FLNC,GAS7,MAF,TGFB1I1,VCAM1	0.0144651
18	221	149	8	V$CREBP1_Q2	0.00141217	ABR,ID1,ID3,MAF,PDLIM3,PER1,PPP1R15A,SIK1	0.0288292
18	202	149	10	V$SRF_Q6	2.74843e-05	ABR,CD248,CX3CL1,IGF1,MYH11,NAV1,PCDH7,PDLIM3,PODN,TGFB1I1	0.00468264
18	188	149	8	V$CEBP_Q2	0.000494375	CHST15,ID3,ITGA11,OSMR,PDGFRA,PER1,SLIT3,TCF4	0.0144651
18	209	149	8	V$TATA_C	0.000988123	ATF3,COL8A1,ERRFI1,LOX,MAF,MYH11,SLIT3,TCF4	0.0223812
18	123	149	6	V$FREAC4_01	0.00125571	CDKN1A,CLIP2,IGF1,LOX,PLS3,SPRY4	0.0266296
18	193	149	8	V$FOXJ2_02	0.000588011	ATF3,COL10A1,DCHS1,EFEMP1,ID1,MAF,NPTX2,TCF4	0.0144651
18	210	149	8	V$ATF3_Q6	0.00101898	ABR,ATF3,CDKN1A,IGF1,OLFML2A,PER1,PPP1R15A,SIK1	0.0223812
18	168	149	9	V$RP58_01	3.78256e-05	ABR,ATF3,C1QTNF1,CILP,COL16A1,GAS7,IGF1,NAV1,PODN	0.00468264
18	217	149	9	V$AFP1_Q6	0.000266541	ATF3,CDC42EP3,COL8A1,EFEMP1,ITGA11,PDGFRA,PRRX1,SEMA3C,WNT7A	0.0109282
18	228	149	10	V$HNF4ALPHA_Q6	7.64587e-05	ABR,CSRNP1,FZD7,MAF,NRP1,PCDH7,PDGFRA,PODN,SLIT3,SPRY4	0.00522468
18	65	149	5	GAANYNYGACNY_UNKNOWN	0.000413644	CDKN1A,COL15A1,IGF1,NAV1,SEC24D	0.0134737
18	95	149	5	V$FXR_IR1_Q6	0.00230102	ABR,DAB2,FHL3,ID3,NPTX2	0.0404323
18	147	149	7	V$GATA_Q6	0.000573197	CD34,CDC42EP3,FHL3,KRT80,PDGFRA,SPRY4,WNT11	0.0144651
18	192	149	8	V$SRF_Q5_01	0.000568221	ABR,ATF3,CD248,FLNC,MYH11,PCDH7,PODN,TGFB1I1	0.0144651
18	104	149	8	V$PR_02	7.57219e-06	CDKN1A,CXCL14,DST,ETS1,ID3,LAMA4,LOX,PRRX1	0.00465689
18	280	149	9	CTAWWWATA_V$RSRFC4_Q2	0.00164281	AQP1,ATF3,CDC42EP3,COL10A1,COL8A1,DST,IGF1,PER1,PRRX1	0.0306159
19	216	136	7	V$SP1_01	0.00310261	ARAP1,BCL6,FBRS,GBF1,KIF1C,PI4KB,TPR	0.0349549
19	217	136	7	V$P300_01	0.00318288	ARAP1,CTBP2,FBRS,MLL,PUM2,WDTC1,ZMYND8	0.0349549
19	234	136	7	V$CREB_01	0.00480582	NUP98,OGDH,PKP4,PTPRU,RNF44,UBE2H,ZNF687	0.0416279
19	228	136	7	V$CREBP1CJUN_01	0.00417457	NUP98,OGDH,PKP4,PTPRU,RNF44,SEC24C,UBE2H	0.0405756
19	38	136	3	V$MYOGNF1_01	0.00455549	FBRS,MLL5,NSD1	0.0415669
19	207	136	8	V$YY1_01	0.000509318	ANKRD17,DDX6,GBF1,KIF1B,LUC7L3,MLL5,RNF44,ZNF687	0.0174017
19	230	136	9	V$YY1_02	0.000207305	DDX6,EP300,GBF1,LUC7L3,MLL5,RBM15B,SCRN1,STRN4,UBTF	0.00801397
19	58	136	4	ACAWNRNSRCGG_UNKNOWN	0.00171733	C20orf112,EP300,KPNA6,NCOA6	0.0285449
19	206	136	7	V$MZF1_02	0.00238246	ASXL1,FBRS,MGEA5,MLL5,NCOA6,SEMA3F,ZMYND8	0.0333002
19	232	136	8	V$CREB_02	0.00107097	C6orf106,GLYR1,IVNS1ABP,NUP98,RNF40,RNF44,TPR,UBE2H	0.022712
19	183	136	6	V$GATA1_02	0.00575261	ABL1,BCL6,C6orf106,MINK1,NFIB,UBE2H	0.0471714
19	131	136	7	V$PAX5_01	0.000162929	ASXL1,BMPR2,C20orf112,NCOA6,PLAGL2,UBTF,ZBTB4	0.00715724
19	126	136	6	V$RORA2_01	0.000887024	GLYR1,IVNS1ABP,KDM3B,MGEA5,MLL3,PBXIP1	0.0206052
19	234	136	9	V$CREB_Q2	0.000235671	ALDH18A1,GLYR1,NDST1,NUP98,OGDH,PKP4,PTPRU,RNF44,ZNF687	0.00852576
19	239	136	8	V$CREB_Q4	0.00129509	ANKRD17,GLYR1,NUP98,OGDH,PKP4,PTPRU,RNF44,ZNF687	0.0256929
19	208	136	7	V$MYB_Q6	0.00251496	ANKRD17,C20orf112,MBD6,MLL5,MLL,UBE2H,WDR82	0.0333235
19	194	136	7	V$MYOD_Q6	0.0016967	ANKHD1,BCL9,CCNL2,CELF1,MLL5,PKP4,PLAGL2	0.0285449
19	76	136	4	V$SREBP1_02	0.00459601	FBRS,KIF1C,MLL4,MLL5	0.0415669
19	210	136	8	V$STAT_01	0.000560084	ASXL1,BCL6,BCL9,BCLAF1,BMPR2,MBD6,SEC24C,SYMPK	0.0177701
19	123	136	5	V$OCT1_07	0.00472639	ANKRD11,ASXL1,C20orf112,MLL3,SCRN1	0.0416279
19	177	136	6	V$RREB1_01	0.00490159	BCL9,EP300,FBRS,GLYR1,LUC7L3,RALBP1	0.0418678
19	232	136	7	V$ETS1_B	0.0045879	KIF1C,MLL,RNF40,SEC24C,SLC7A1,UBTF,ZNF687	0.0415669
19	213	136	8	V$ZIC2_01	0.000614874	ATP2C1,DHX30,FBRS,PI4KB,PKP4,WDR82,ZMYM3,ZMYND8	0.018007
19	206	136	7	V$STAT5A_01	0.00238246	ASXL1,BCL6,BCLAF1,NDST1,PI4KB,SEC24C,SYMPK	0.0333002
19	203	136	7	V$GATA6_01	0.00219388	BCL6,FBRS,LUC7L3,PLAGL2,PUM2,UBE2H,ZMYND8	0.0329082
19	194	136	7	V$POU3F2_02	0.0016967	ABL1,ANKRD11,ASXL1,BMPR2,C20orf112,SCRN1,STRN4	0.0285449
19	221	136	7	V$AP2ALPHA_01	0.00351995	C6orf89,FBRS,KDM3B,NDST1,NFIB,RBM15B,UBTF	0.0373236
19	228	136	7	V$AP2GAMMA_01	0.00417457	C6orf89,FBRS,KDM3B,NFIB,UBE2H,UBTF,ZNF687	0.0405756
19	197	136	7	V$FOXO4_01	0.0018515	ASXL1,LUC7L3,LZTS2,MLL5,NFIB,ST5,UBE2H	0.0299651
19	210	136	10	V$ATF3_Q6	1.73826e-05	BCL6,C6orf106,GLYR1,MLL5,PBXIP1,PITPNA,PKP4,PTPRU,RNF44,UBE2H	0.00133629
19	217	136	7	V$AFP1_Q6	0.00318288	C20orf112,MINK1,PKP4,PLAGL2,PUM2,USP34,ZMYND8	0.0349549
19	221	136	9	V$EFC_Q6	0.000153728	BCL6,BMPR2,DHX30,GBF1,MED25,SIN3A,SLC7A1,STRN4,ZMYND8	0.00715724
19	168	136	6	V$HSF_Q6	0.00380387	ANKRD17,ATP2C1,BCL6,PTPRA,SIN3A,UBE2H	0.0389897
19	206	136	7	V$LFA1_Q6	0.00238246	ASXL1,BCL6,KIF1C,LZTS2,MGEA5,PITPNA,ZMYND8	0.0333002
19	230	136	7	V$MAF_Q6	0.00437754	C20orf112,LZTS2,MBD6,MLL,PI4KB,RNF44,WDR82	0.0414183
19	170	136	6	V$MAZ_Q6	0.00403023	BCL9,CELF1,MGEA5,PIP5K1A,ST5,ZNF687	0.0405756
19	234	136	11	V$NFMUE1_Q6	7.35918e-06	BCLAF1,CELF1,DCAF8,DDX6,EP300,GBF1,LUC7L3,NSD1,RBM15B,SRRM1,STRN4	0.000895254
19	238	136	10	V$PEA3_Q6	5.06062e-05	ARAP1,CELF1,CTBP2,LZTS2,MAPKAPK2,PBXIP1,PI4KB,SEC24C,SRRM1,ZNF687	0.00330564
19	213	136	7	V$SP3_Q3	0.00287109	ANKRD17,EP300,FBRS,PLAGL2,RNF40,SEC24C,ZBTB4	0.0349549
19	181	136	7	V$TFIII_Q6	0.00113848	CELF1,NCOA6,PI4KB,SIN3A,UBTF,WDTC1,ZMYND8	0.0233389
19	222	136	7	V$USF2_Q6	0.00360832	ALDH18A1,BCL9,CELF1,CTBP2,IVNS1ABP,LZTS2,MLL	0.0376122
19	211	136	8	V$P53_DECAMER_Q2	0.000577889	BMPR2,DHX30,EP300,LUC7L3,LZTS2,SLC7A1,ST5,WDR82	0.0177701
19	208	136	7	V$MYB_Q3	0.00251496	ANKRD17,CELF1,LUC7L3,MBD6,MLL5,UBE2H,ZMYND8	0.0333235
19	215	136	7	V$STAT_Q6	0.00302391	BCL6,C20orf112,MED25,MKRN1,PI4KB,UBE2H,ZMYM3	0.0349549
19	226	136	8	V$YY1_Q6	0.00090462	CASC3,DDX6,EP300,GBF1,MLL5,RBM15B,STRN4,ZBTB4	0.0206052
19	109	136	5	GGAMTNNNNNTCCY_UNKNOWN	0.00281846	ASXL1,DHX30,MLL4,SYMPK,TPR	0.0349549
19	209	136	7	V$MYB_Q5_01	0.0025833	ANKRD17,LUC7L3,MBD6,MLL5,UBE2H,WDR82,ZMYND8	0.0333235
19	248	136	11	V$AP2_Q6_01	1.27305e-05	ARAP1,BCL6,FBRS,KDM3B,MGEA5,MLL5,NCOA6,PLAGL2,RNF40,SYMPK,UBTF	0.00111847
19	191	136	7	V$CREB_Q4_01	0.00155216	GLYR1,NUP98,OGDH,PKP4,PTPRU,RNF44,UBE2H	0.0285449
19	218	136	7	V$MYOD_Q6_01	0.00326473	C20orf112,FBRS,MBD6,PLAGL2,SEMA3F,UBTF,WDTC1	0.0352247
19	176	136	7	SYATTGTG_UNKNOWN	0.000967159	ANKHD1,C20orf112,EP300,MLL,NFIB,NSD1,PLAGL2	0.021243
19	196	136	9	TCCCRNNRTGC_UNKNOWN	6.1499e-05	ASXL1,CASC3,CSNK2A1,FBRS,LUC7L3,MBD6,MLL4,NSD1,PLAGL2	0.00343835
19	47	136	4	YAATNANRNNNCAG_UNKNOWN	0.000778157	KIAA0195,NSD1,STRN4,TEAD1	0.0199403
19	107	136	5	YGCANTGCR_UNKNOWN	0.00260086	BMPR2,DDX6,GBF1,MGEA5,MLL5	0.0333235
19	269	136	9	TTCYNRGAA_V$STAT5B_01	0.000650694	ASXL1,BCL6,BCL9,BCLAF1,C20orf112,PI4KB,SEC24C,SYMPK,TEAD1	0.0181898

## Sheet: M4. CLICK
Module_Number	# of gene in function	# of gene in module	# of common gene	Description	p-value	related_gene	adjusted_p-value
6	221	179	11	V$AP2ALPHA_01	5.65589e-05	LCOR,LPHN3,MAP1B,NOTCH3,PRPH,PTPRG,SEMA6C,SLITRK5,SOX5,TTBK2,USP49	0.0173919
6	170	179	9	V$MAZ_Q6	0.000170141	FNBP1L,KCNT2,MDK,PHF21A,PIP5K1A,POGZ,RPRD2,SETDB1,ZNF687	0.0348788
9	195	167	10	V$TAL1BETAE47_01	5.39416e-05	AFF3,DMD,GFRA1,HOXA7,KIRREL3,MARK1,PHACTR3,PPAP2B,SERTAD4,ZNF238	0.00301582
9	179	167	8	V$EVI1_04	0.00075956	DMD,FGF12,HOXD10,KIRREL3,PPAP2B,SEMA6A,SERTAD4,TWIST1	0.0166832
9	184	167	8	V$IK3_01	0.00090862	CADM1,GATA3,PPAP2B,RAMP2,SALL1,SLC30A3,SP6,TFAP2A	0.0169334
9	86	167	8	V$CDP_02	4.23459e-06	CACNA2D3,CADM1,HOXA7,PHACTR3,SALL1,SEMA6A,SIX1,TBX3	0.000651068
9	43	167	4	V$CDPCR3_01	0.00119144	HDAC4,MARK1,SIX1,SP6	0.0193426
9	104	167	6	V$PBX1_02	0.000947195	DMD,HOXD10,KITLG,PHACTR3,SIX1,ZNF238	0.0171331
9	192	167	8	V$GATA1_03	0.00119516	ANGPT2,CACNA2D3,DMD,HOXA7,SERTAD4,SIX1,SP6,TWIST1	0.0193426
9	194	167	7	V$HFH1_01	0.00531505	CLIP2,DMD,ETV5,MAPK10,SCN4B,SERTAD4,ZNF238	0.0487874
9	182	167	8	V$OCT1_04	0.000846411	CADM1,DMD,HOXD10,MOXD1,PAX2,SERTAD4,SP6,TWIST1	0.0168129
9	97	167	6	AGCYRWTTC_UNKNOWN	0.000656464	DMD,FGF12,KIRREL3,LMO1,NAV2,XPNPEP2	0.0155279
9	212	167	8	V$CEBP_01	0.00223259	ANGPT2,C5orf13,CACNA2D3,CADM1,DMD,HDAC4,KCNK2,OLFM2	0.0286051
9	185	167	7	V$OCT1_05	0.00410935	CADM1,DMD,HOXD11,SERTAD4,SIX1,SP6,ZNF238	0.0421209
9	199	167	10	V$OCT1_06	6.39839e-05	DCLK1,FGF12,HOXA7,HOXD11,KLHL13,LMO1,NTRK3,PAX2,SEMA6A,SERTAD4	0.00308947
9	195	167	8	V$OCT1_Q6	0.00131956	CADM1,DMD,HOXA7,HOXD11,MAP2,SERTAD4,SIX1,SP6	0.0208084
9	194	167	10	V$OCT_C	5.16524e-05	CADM1,DMD,FGF12,HOXA7,HOXD11,SALL1,SERTAD4,SFRP1,SIX1,SP6	0.00301582
9	64	167	4	CAGNYGKNAAA_UNKNOWN	0.00514367	AFF3,GFRA1,HOXA7,ZNF238	0.048667
9	225	167	8	V$OLF1_01	0.00321888	AFF3,CAPN6,COL23A1,ERO1LB,FGF12,GFRA1,HOXD11,SCN4B	0.0353502
9	192	167	7	V$LMO2COM_02	0.00502667	CACNA2D3,GSPT2,ID2,LRRC4,PAX2,SALL1,SIX1	0.0484067
9	165	167	8	V$HFH8_01	0.000443767	CADM1,DMD,ETV5,GFRA1,ID2,MAPK10,NTRK3,ZNF238	0.0124053
9	213	167	8	V$WHN_B	0.00229873	HDAC4,HOXA7,ID2,KLHL13,SALL1,SIX1,TBX3,ZNF238	0.0288515
9	197	167	7	V$OCT1_B	0.0057707	CADM1,COL23A1,DMD,FGF12,SERTAD4,SP6,TWIST1	0.0499857
9	103	167	5	V$HMEF2_Q6	0.00530061	CACNA2D3,DMD,KLHL20,SP6,ZNF238	0.0487874
9	148	167	6	V$FOXJ2_01	0.0055701	C5orf13,DMD,GFRA1,HOXA7,ID2,TWIST1	0.0494224
9	193	167	10	V$FOXJ2_02	4.94467e-05	CADM1,DLX2,DMD,GPM6B,HOXA7,KIRREL3,MAP2,PHACTR3,PHF6,ZNF238	0.00301582
9	184	167	8	V$NKX61_01	0.00090862	ANGPT2,CADM1,FAR2,FGF12,GATA3,HOXA7,LMO1,MAP2	0.0169334
9	71	167	5	V$POU3F2_01	0.00104023	CADM1,HOXD10,MAP2,PHF6,TWIST1	0.0177706
9	181	167	7	V$POU6F1_01	0.00364572	CACNA2D3,CADM1,ETV5,HOXA7,ID2,SP6,ZNF238	0.0386572
9	195	167	7	V$FOXO1_01	0.00546381	DMD,ETV5,FGF12,GFRA1,NTRK3,PHACTR3,ZNF238	0.0494154
9	220	167	8	V$FOXO4_02	0.00280595	CADM1,ETV5,FGF12,GFRA1,ID2,MAPK10,NTRK3,ZNF238	0.0331857
9	198	167	11	V$FOXO3_01	1.07489e-05	CADM1,CLIP2,DLX2,ETV5,FGF12,GFRA1,ID2,KITLG,MAPK10,NTRK3,ZNF238	0.00112037
9	195	167	9	V$CDC5_01	0.000282113	ADAMTS9,C5orf13,CADM1,FGF12,GFRA1,GPC3,HOXD10,PAX2,SALL1	0.00826189
9	162	167	10	V$LHX3_01	1.09305e-05	C5orf13,CADM1,DMD,NONO,SEMA6A,SERTAD4,SIX1,SP6,TFAP2A,ZNF238	0.00112037
9	217	167	10	V$AFP1_Q6	0.000131233	AFF3,CACNA2D3,DLX2,FGF12,HOXD10,ID2,KIRREL3,SERTAD4,SIX1,ZNF238	0.00504427
9	202	167	8	V$GATA4_Q3	0.00165011	ALDH4A1,ATP12A,DMD,HOXA7,ID2,SCUBE1,SP6,ZNF238	0.0241623
9	182	167	8	V$HNF6_Q6	0.000846411	CACNA2D3,CADM1,DBC1,DLX2,HOXD10,SALL1,SIX1,TWIST1	0.0168129
9	205	167	8	V$HOXA4_Q2	0.00181044	CADM1,DMD,GPC3,HDAC4,LMO1,MAP2,PGAP1,ZNF238	0.025305
9	198	167	8	V$PU1_Q6	0.00145406	FGF12,GATA3,NAV1,NAV2,PAX2,PCSK5,SP6,TWIST1	0.0223562
9	186	167	9	V$AP3_Q6	0.000198489	C5orf13,DMD,HOXD10,LMO1,NTRK3,PCDHGB2,SEMA6A,SP6,ZNF238	0.00718062
9	228	167	8	V$COREBINDINGFACTOR_Q6	0.00348842	ARMCX1,CACNA2D3,CADM1,PHF6,RAMP2,SP6,TMEM215,WNK4	0.0376383
9	214	167	8	V$OSF2_Q6	0.00236641	APCDD1L,CACNA2D3,DLX2,HOXD10,ID2,PCSK5,PHF6,ZNF238	0.0291068
9	158	167	7	V$HFH4_01	0.00170159	C5orf13,CADM1,DMD,GFRA1,ID2,KIRREL3,TWIST1	0.0243366
9	175	167	11	V$POU1F1_Q6	3.29726e-06	CADM1,DMD,FGF12,GORAB,GPC3,HOXD10,MAP2,PCSK5,SIX1,SP6,ZNF238	0.000651068
9	247	167	8	GCTNWTTGK_UNKNOWN	0.00562532	C5orf13,ETV5,GPC3,NONO,PHACTR3,SALL1,SFRP1,SIX1	0.0494224
9	95	167	5	V$FXR_IR1_Q6	0.00375931	DMD,KITLG,KLHL13,NONO,SERTAD4	0.039186
9	215	167	9	V$STAT_Q6	0.000575174	DMD,ETV5,HOXD11,MOXD1,NTRK3,PHACTR3,PLA2G4F,SEMA6A,SIX1	0.0147388
9	193	167	9	V$OCT_Q6	0.000261379	CADM1,COL23A1,DMD,FGF12,HOXA7,HOXD11,SERTAD4,SP6,TWIST1	0.00803742
9	178	167	8	V$PIT1_Q6	0.000732261	CADM1,ETV5,KLHL13,PAX2,PHACTR3,SALL1,SERTAD4,TWIST1	0.0166793
9	174	167	7	V$FOX_Q2	0.00293146	C5orf13,CADM1,DMD,GFRA1,HOXD10,PRKAR2B,TWIST1	0.0336669
9	193	167	9	V$OCT1_Q5_01	0.000261379	CADM1,DMD,FGF12,HOXA7,HOXD11,PHF6,SERTAD4,SFRP1,SP6	0.00803742
9	223	167	8	V$SP1_Q2_01	0.00304839	CADM1,ERO1LB,ETV5,FGF12,GFRA1,NTRK3,PAX2,TBX3	0.0340865
9	130	167	6	RTTTNNNYTGGM_UNKNOWN	0.00295612	ATP10D,DMD,GORAB,HOXA7,ID2,PAX2	0.0336669
9	202	167	8	TCCATTKW_UNKNOWN	0.00165011	CACNA2D3,ETV5,FGF12,HOXA7,KITLG,MAP2,NAV1,SEMA6A	0.0241623
9	119	167	6	WWTAAGGC_UNKNOWN	0.00189614	ATP12A,ETV5,MAP2,PPAP2B,SALL1,SIX1	0.0253506
9	276	167	11	YATTNATC_UNKNOWN	0.000217633	C5orf13,DMD,GPC3,HOXA7,HOXD10,ID2,MOXD1,PAX2,PCSK5,SP6,ZNF238	0.00743581
9	49	167	4	YNTTTNNNANGCARM_UNKNOWN	0.00194489	CADM1,DMD,ETV5,FGF12	0.0254491
9	227	167	9	TGATTTRY_V$GFI1_01	0.000847481	DMD,HOXA7,HOXD10,HOXD11,MAPK10,PAX2,SALL1,SIX1,SP6	0.0168129
9	206	167	8	AAAYWAACM_V$HFH4_01	0.00186654	ANGPT2,C5orf13,CADM1,DMD,GFRA1,ID2,PPAP2B,TBX3	0.0253506
9	265	167	12	YATGNWAAT_V$OCT_C	3.29878e-05	CADM1,COL23A1,FGF12,HOXA7,HOXD11,ID2,NONO,PHF6,SALL1,SERTAD4,SFRP1,SP6	0.00289821
11	222	162	10	V$SOX5_01	0.000123112	ANK3,CCNJ,EIF4EBP2,FAM53B,FGFR2,LDB1,MXI1,NCAM1,TIAL1,TNKS2	0.00841269
11	182	162	17	V$SRY_01	8.02303e-12	ABLIM1,ANK3,C10orf26,EMX2,FAM53B,HECTD2,LDB1,05-Mar,MORN4,MXI1,NCAM1,PDCD4,TCF7L2,THBS3,TM9SF3,TNKS2,TRIM8	4.93416e-09
11	235	162	9	V$AP2_Q6	0.000872301	ACTR1A,CNNM2,ECD,LDB1,LHX1,SFXN2,SIRT1,SUFU,ZNF503	0.038319
11	228	162	9	V$ER_Q6	0.000703775	C10orf26,CNNM2,FAM190B,05-Mar,MXI1,PI4K2A,TCF7L2,XPNPEP1,ZNF503	0.0343488
11	184	162	11	V$LBP1_Q6	3.98879e-06	C10orf26,DCLRE1A,FAM178A,LZTS2,POLL,PPP3CB,TRIM8,USP54,ZMIZ1,ZNF503,ZRANB1	0.000408851
11	170	162	10	V$MAZ_Q6	1.27758e-05	DDX50,EMX2,FAM53B,HERC4,MGEA5,PPRC1,TCF7L2,TIAL1,TRIM8,ZNF503	0.00112244
11	238	162	14	V$PEA3_Q6	2.24729e-07	ABLIM1,ANK3,CTBP2,ETV3,FAM178A,FAM53B,LZTS2,NCAM1,NT5C2,SEC24C,TIAL1,TRIM8,XPNPEP1,ZRANB1	4.60694e-05
11	191	162	12	V$TEF1_Q6	8.47716e-07	ANK3,C10orf26,CNNM2,ETV3,FAM178A,FAM190B,FAM53B,FGFR2,SLK,THBS3,TIAL1,ZMIZ1	0.000130336
11	222	162	16	V$USF2_Q6	1.61737e-09	ALDH18A1,AP3M1,C10orf46,CCDC6,CTBP2,EIF3A,ERCC6,LZTS2,OGDHL,PPRC1,SEC23IP,SFXN2,SIRT1,SMC3,TIAL1,ZNF503	4.9734e-07
11	229	162	9	V$SF1_Q6	0.000726073	ACTR1A,C10orf26,EIF3A,KIF5A,OGDHL,PANK1,PLEKHA1,THBS3,ZRANB1	0.0343488
11	226	162	9	V$YY1_Q6	0.000660856	BTRC,C10orf118,CCDC6,EXOC6,GBF1,MORN4,TIAL1,TNKS2,TRIM8	0.0343488
11	161	162	11	V$MYC_Q2	1.08101e-06	ALDH18A1,AP3M1,C10orf46,CCDC6,CTBP2,EIF3A,ERCC6,PPRC1,SFXN2,SIRT1,TIAL1	0.000132964
11	179	162	10	V$LEF1_Q2	2.00109e-05	ACTR1A,ANK3,C10orf12,C10orf76,EIF4EBP2,GBF1,PANK1,SFXN2,TCF7L2,TIAL1	0.00153834
15	205	146	9	V$IRF1_01	0.000149555	DDX58,DTX3L,IRF9,ISG15,NT5C3,PCGF5,TMEM229B,USP18,XAF1	0.0131395
15	104	146	7	V$IRF2_01	5.94071e-05	DDX58,DTX3L,NT5C3,PCGF5,TMEM229B,USP18,XAF1	0.00608922
15	215	146	22	V$ISRE_01	0	BATF2,DDX58,DDX60,DHX58,DTX3L,IFI44,IFIH1,IFIT2,IFIT3,IRF9,ISG15,MOV10,NT5C3,PARP8,PCGF5,RTP4,SLC25A28,TNFSF15,UBA7,USP18,XAF1,ZBP1	0
15	213	146	24	V$IRF7_01	0	ADAR,BATF2,C19orf66,CXCL16,DDX58,DDX60,DTX3L,IFIT2,ISG15,MOV10,NT5C3,OASL,PARP12,PARP8,PCGF5,RFX5,SLC25A28,SP110,TMEM229B,TNFSF15,UBA7,USP18,XAF1,ZMYND15	0
15	217	146	20	V$ICSBP_Q6	1.74305e-14	ADAR,BANK1,BATF2,CXCL16,DTX3L,IDO1,IFI44,IFIH1,IFIT3,ISG15,MOV10,NT5C3,PARP12,SLC15A3,SP110,TNFSF15,UBA7,USP18,ZBP1,ZMYND15	2.67994e-12
15	215	146	19	V$IRF_Q6	1.77192e-13	ADAR,BATF2,DDX60,DHX58,DTX3L,IFI44,IFIT2,IRF9,ISG15,LGALS9,MOV10,NT5C3,PARP12,PCGF5,RTP4,SLC15A3,TMEM229B,TNFSF15,ZBP1	2.17946e-11
15	169	146	21	STTTCRNTTT_V$IRF_Q6	0	BATF2,C19orf66,DDX58,DHX58,DTX3L,IDO1,IFI44,IFIT2,IFIT3,ISG15,MOV10,NT5C3,PCGF5,PSME2,SLC15A3,SLC25A28,TMEM229B,UBA7,USP18,XAF1,ZBP1	0
21	235	136	8	V$NFE2_01	0.00116287	EPHA2,GADD45A,PTPRR,SCEL,SGMS1,TINAGL1,TOB1,TUBA4A	0.0357583
21	226	136	8	V$CREL_01	0.00090462	BIRC3,IER3,IER5,MAP3K8,POU2F3,PTGES,S100A10,SDC4	0.0309079
21	192	136	7	V$BRN2_01	0.00159923	DUSP10,FOS,MGLL,NPAS2,SLCO3A1,TOB1,VGLL1	0.0447057
21	221	136	8	V$AP1_Q2	0.000782444	EPHA2,FOS,GADD45A,GJB3,KCNN4,LAMC2,PTPRR,TOB1	0.0283061
21	223	136	10	V$AP1_Q6	2.9135e-05	EPHA2,FAM46B,GADD45A,GJB3,LAMC2,RIPK4,SCEL,TINAGL1,TRIB1,TUBA4A	0.00255972
21	202	136	11	V$SRF_Q6	1.78508e-06	C18orf1,DCUN1D3,DUSP10,DUSP5,EGR1,FOS,JUNB,LRRFIP1,NPAS2,PADI2,PCDH7	0.000219564
21	237	136	9	V$AP1_Q4	0.000259002	EDN1,EPHA2,GJB3,KCNN4,KRT19,LAMC2,PTPRR,RIPK4,TRIB1	0.0122528
21	232	136	9	V$AP1_C	0.00022111	EPHA2,GADD45A,LAMC2,NTN4,PTPRR,SCEL,TOB1,TUBA4A,WNT7B	0.0113319
21	230	136	8	V$NFKB_C	0.00101301	FOS,IER5,LCN2,MAP3K13,MAP3K8,PTGES,S100A10,TINAGL1	0.0327895
21	182	136	9	V$SRF_C	3.45192e-05	DCUN1D3,DUSP10,DUSP5,EGR1,FOS,ITGB6,JUNB,NPAS2,PADI2	0.00265366
21	246	136	8	V$ETS2_B	0.00155511	EGR1,EPHA2,NPAS2,PCDH7,RAB43,S100A10,TMEM71,VWA5A	0.0447057
21	217	136	8	V$BACH1_01	0.000694589	KRT16,KRT19,LAMC2,NTN4,PTPRR,RIPK4,S100A10,TRIB1	0.0283061
21	223	136	10	V$AP1_01	2.9135e-05	CHP,EPHA2,FAM46B,GADD45A,LNX1,PTPRR,SCEL,TINAGL1,TRIB1,TUBA4A	0.00255972
21	191	136	11	V$TEF1_Q6	1.03007e-06	AVPI1,C1orf116,CRYAB,ELF3,EPHA2,FAM46B,IER5,LAMC2,LOXL4,PADI2,TINAGL1	0.000166745
21	190	136	9	V$SRF_Q4	4.83182e-05	DCUN1D3,DUSP5,EDN1,EGR1,FOS,JUNB,MCL1,NPAS2,PADI2	0.00330174
21	192	136	11	V$SRF_Q5_01	1.08452e-06	ATF3,DUSP10,DUSP5,EGR1,FOS,ITGB6,JUNB,LRRFIP1,NPAS2,PADI2,PCDH7	0.000166745
21	228	136	9	V$AP1_Q2_01	0.000194225	DGKA,FAM46B,GJB3,KRT16,LAMC2,NTN4,RIPK4,TINAGL1,TRIB1	0.010859
21	220	136	8	V$AP1_Q4_01	0.000759685	FAM46B,GADD45A,LAMC2,LNX1,NTN4,TINAGL1,TOB1,WNT7B	0.0283061
30	220	117	8	V$HIF1_Q5	0.000277373	AGAP1,BCL2L11,IKZF2,KIAA0090,PRKAR2A,RCC2,TMEM57,UBR4	0.0426461
30	170	117	8	V$MAZ_Q6	4.64666e-05	C1orf144,CLSTN1,EPHB2,PHF13,TMEM57,UBE4B,UBR4,ZBTB17	0.00952565
30	108	117	11	V$ETF_Q6	5.71117e-10	CLSTN1,FAM76A,KIAA0090,KPNA6,MFN2,MTOR,PHF13,UBR4,USP48,YTHDF2,ZBTB17	1.75619e-07
30	158	117	16	V$E2F_Q2	5.91749e-14	ARHGEF10L,C1orf144,CLSTN1,EPHB2,FAM76A,H6PD,KIF1B,PDIK1L,PUM1,RCC2,RNF207,TMEM57,UBE4B,USP48,YTHDF2,ZBTB48	3.63926e-11
32	234	115	8	V$NMYC_01	0.000373322	ATP6V0B,B4GALT2,C12orf66,FOXJ3,IPO13,MYCL1,PABPC4,YBX1	0.0382655
32	108	115	7	V$ETF_Q6	1.63118e-05	EIF2C1,EIF2C3,NFYC,RNF220,RRAGC,YBX1,ZFYVE9	0.00250794
32	215	115	8	V$MYOGENIN_Q6	0.000210892	EIF2C1,FAM98A,RNF220,RRAGC,SMAP2,STK40,TMEM125,ZFYVE9	0.0259397
32	222	115	12	V$USF2_Q6	1.01823e-07	ATP6V0B,B4GALT2,EBNA1BP2,FOXJ3,IPO13,MYCL1,PABPC4,PPCS,RLF,RRAGC,YBX1,ZMYND12	2.08737e-05
32	161	115	11	V$MYC_Q2	3.28505e-08	ATP6V0B,B4GALT2,C12orf66,EBNA1BP2,FOXJ3,IPO13,MYCL1,PABPC4,RLF,RRAGC,YBX1	1.01015e-05
32	158	115	16	V$E2F_Q2	4.4853e-14	B4GALT2,CAP1,EIF2B3,EIF2C1,MYCBP,MYCL1,NCDN,PABPC4,RLF,RRAGC,SCMH1,SMAP2,TFAP2E,UROD,ZFYVE9,ZMYM4	2.75846e-11
33	238	115	8	V$CETS1P54_01	0.00041798	DR1,GNAI3,ITGB3BP,LRRC41,MED8,NRD1,PARS2,SLC30A7	0.042843
33	108	115	6	V$ETF_Q6	0.000158153	CMPK1,DR1,FAF1,LRP8,MIER1,POMGNT1	0.0243161
33	222	115	12	V$USF2_Q6	1.01823e-07	AK2,DNTTIP2,FAF1,HPCA,LRP8,RBBP4,SERBP1,TESK2,TXNDC12,ZBTB8OS,ZMYM6,ZZZ3	3.13106e-05
33	161	115	9	V$MYC_Q2	3.30131e-06	AK2,DNTTIP2,HPCA,LRP8,SERBP1,TESK2,TXNDC12,ZMYM6,ZZZ3	0.000676768
33	158	115	14	V$E2F_Q2	1.19316e-11	CAPZA1,CMPK1,DR1,HPCA,LRP8,LRRC41,MED8,PKN2,PRPF38A,RBBP4,SERBP1,SNRNP40,ZBTB8OS,ZCCHC17	7.33791e-09
33	179	115	7	V$LEF1_Q2	0.000392835	AHCYL1,FGGY,HIAT1,LRP8,RNF11,TMEM48,YARS	0.042843
39	94	109	5	V$GATA2_01	0.000543363	CDC27,KPNB1,SPOP,UBTF,VEZF1	0.0477383
39	181	109	8	V$TFIII_Q6	4.3649e-05	APPBP2,CDK12,JUP,KPNB1,PSMC3IP,PSME3,STAT3,UBTF	0.0134221
39	215	109	10	V$MYOGENIN_Q6	2.96378e-06	AARSD1,BCAS3,CNP,FBXL20,GGNBP2,JUP,PSMC3IP,RUNDC1,UBTF,VEZF1	0.00182272
47	108	99	6	V$ETF_Q6	6.89575e-05	CTNNBIP1,GNB1,KIAA2013,MRTO4,TMEM222,VAMP3	0.0247541
47	161	99	7	V$MYC_Q2	8.0501e-05	ACAP3,ATAD3A,ATAD3B,B3GALT6,MRTO4,RPL22,UBIAD1	0.0247541
49	51	98	10	CAGNWMCNNNGAC_UNKNOWN	7.12763e-13	BEX1,CHGA,CHGB,CHRNB2,GPRIN1,INA,L1CAM,PTPRN,SCN3B,TMEM22	2.19175e-10
49	54	98	15	V$NRSF_01	0	CHGA,CHRNB2,GABRB3,GPRIN1,HCN3,INA,KCNH8,L1CAM,PTPRN,RUNDC3A,SCN3B,SEZ6,SNAP25,SST,TMEM22	0
54	223	91	8	V$STAT1_02	5.22439e-05	ADCK4,ITPKC,ZNF420,ZNF546,ZNF568,ZNF569,ZNF570,ZNF571	0.00908916
54	212	91	8	V$STAT1_03	3.65039e-05	ADCK4,ITPKC,ZNF420,ZNF546,ZNF568,ZNF569,ZNF570,ZNF571	0.00908916
54	109	91	6	RACTNNRTTTNC_UNKNOWN	4.52102e-05	ZNF420,ZNF546,ZNF568,ZNF569,ZNF570,ZNF571	0.00908916
54	119	91	6	TNCATNTCCYR_UNKNOWN	7.38956e-05	ZNF420,ZNF546,ZNF568,ZNF569,ZNF570,ZNF571	0.00908916
54	230	91	8	YKACATTT_UNKNOWN	6.49401e-05	ADCK4,ITPKC,ZNF420,ZNF546,ZNF568,ZNF569,ZNF570,ZNF571	0.00908916
62	221	76	8	V$E2F1_Q6_01	1.30793e-05	CDC45,HIRA,MRPL40,RANBP1,SLC25A1,TRMT2A,UFD1L,ZCWPW1	0.00804378
70	200	71	7	V$STAT5B_01	3.73337e-05	GSK3A,JUB,XRCC1,ZFP112,ZNF180,ZNF233,ZNF235	0.0229602
87	170	53	6	V$MAZ_Q6	2.49819e-05	ARHGEF2,CRTC2,FAM189B,GABPB2,POLR3GL,ZFP91	0.0153639
95	194	44	6	V$OCT_C	1.7699e-05	HIST1H2AC,HIST1H2AM,HIST1H2BC,HIST1H2BK,HIST3H2BB,STXBP6	0.00362829
95	33	44	20	KRCTCNNNNMANAGC_UNKNOWN	0	HIST1H1B,HIST1H1C,HIST1H1D,HIST1H1E,HIST1H2AC,HIST1H2AE,HIST1H2AG,HIST1H2AM,HIST1H2BC,HIST1H2BD,HIST1H2BG,HIST1H2BJ,HIST1H2BK,HIST1H2BN,HIST1H3D,HIST1H3E,HIST1H3G,HIST1H3H,HIST2H2BE,HIST3H2BB	0
95	92	44	18	TTTNNANAGCYR_UNKNOWN	0	HIST1H1B,HIST1H1C,HIST1H1D,HIST1H1E,HIST1H2AC,HIST1H2AE,HIST1H2AG,HIST1H2AM,HIST1H2BC,HIST1H2BD,HIST1H2BG,HIST1H2BJ,HIST1H2BK,HIST1H2BN,HIST1H3D,HIST1H3H,HIST2H2BE,HIST3H2BB	0
111	230	33	4	V$IK1_01	0.00142038	HOXC4,HOXC5,HOXC6,TES	0.0497276
111	222	33	5	V$IK2_01	0.000102429	COL4A3BP,HOXC4,HOXC5,HOXC6,TES	0.0125988
111	102	33	4	V$GRE_C	6.44546e-05	HOXC4,HOXC6,PIK3R1,SEMA3A	0.0123846
111	209	33	5	V$TATA_C	7.70466e-05	DKK2,HOXC4,HOXC5,HOXC6,SEMA3A	0.0123846
111	166	33	4	V$TATA_01	0.00042014	AGT,DKK2,HOXC4,HOXC5	0.0299071
111	77	33	4	V$PAX3_B	2.13148e-05	DKK2,HOXC4,HOXC6,SEMA3A	0.0123846
111	108	33	4	V$MEIS1BHOXA9_01	8.05504e-05	FLJ23867,HOXC4,HOXC5,PIK3R1	0.0123846
111	194	33	4	V$POU3F2_02	0.000755323	HOXC4,HOXC6,PIK3R1,SEMA3A	0.0331802
111	181	33	4	V$POU6F1_01	0.000582335	FLJ23867,HOXC4,HOXC5,HOXC6	0.0299071
111	185	33	4	V$TBP_01	0.000632182	AGT,HOXC4,HOXC5,HOXC6	0.0299071
111	182	33	4	V$HNF6_Q6	0.000594525	HOXC4,HOXC6,PIK3R1,SEMA3A	0.0299071
111	205	33	4	V$HOXA4_Q2	0.000927835	HOXC4,HOXC5,HOXC6,PIK3R1	0.0380412
111	220	33	4	V$MTF1_Q4	0.00120561	COL4A3BP,HOXC4,HOXC6,SEMA3A	0.0463406
111	234	33	4	V$TCF1P_Q6	0.00151334	HOXC4,HOXC6,PIK3R1,SEMA3A	0.0497276
111	107	33	3	V$PR_01	0.0015363	HOXC4,HOXC5,HOXC6	0.0497276
111	176	33	4	SYATTGTG_UNKNOWN	0.000524045	HOXC4,HOXC6,ORMDL3,SEMA3A	0.0299071
111	55	33	3	RGTTAMWNATT_V$HNF1_01	0.000219073	AGT,HOXC4,HOXC6	0.0220583
111	269	33	5	TTCYNRGAA_V$STAT5B_01	0.000251071	AGT,COL4A3BP,HOXC5,PIK3R1,SLC38A5	0.0220583

## Sheet: M5. SAMBA
Module_Number	# of gene in function	# of gene in module	# of common gene	Description	p-value	related_gene	adjusted_p-value
1	44	151	5	V$EVI1_03	6.82109e-05	ACCN1,HOXA1,HOXA3,KCNJ13,MSX2	0.0209749
1	170	151	8	V$TCF4_Q5	0.000275464	DKK1,FOXA1,GABRB2,HOXA10,HOXA11,HOXA2,KCNJ13,SCG3	0.0423527
1	158	151	8	V$HFH4_01	0.000167114	ACCN1,HOXA10,HOXA11,HOXA3,HOXA4,IRS4,PDZRN4,SCG3	0.0342584
4	162	236	10	V$LHX3_01	0.000202626	C1orf87,FGF19,GSC,HOXA2,OLFM4,PITX2,SHOX2,SP8,TECTA,VIL1	0.0332403
4	227	236	12	TGATTTRY_V$GFI1_01	0.000206369	GAS2,HOXA2,HOXA9,HOXD11,PITX2,SALL1,SIX3,SP8,STK31,UPK1A,USH1G,ZIC4	0.0332403
6	209	240	14	V$TATA_C	5.2601e-06	CITED1,EYA1,FABP4,GRM2,HOXA9,HOXB4,HOXB8,HOXB9,HPSE2,MMP13,NKX2-5,NRAP,PITX2,PRDM16	0.00161748
6	217	240	11	V$FREAC2_01	0.000619464	ACCN1,EYA1,FAM133A,FOXB1,HOXA11,HOXB4,IRS4,MMP13,NRAP,PCSK1,PITX2	0.0342594
6	208	240	11	V$AMEF2_Q6	0.000434356	ACCN1,DKK1,EYA1,GJB6,GSC,HOXB5,HOXB8,PENK,PYY,SLC3A1,WIF1	0.0342594
6	217	240	11	V$MMEF2_Q6	0.000619464	ACCN1,DKK1,EYA1,GSC,HOXA11,HOXA4,HOXB8,HOXC10,MYOZ2,NRAP,PENK	0.0342594
6	162	240	11	V$LHX3_01	4.8085e-05	CALN1,GSC,IRX6,JPH3,MSX2,OLFM4,PITX2,PRKG1,SHOX2,SP8,VIL1	0.00739308
6	182	240	10	V$HNF6_Q6	0.000585268	CALN1,CDH16,DBC1,DLX2,FABP4,HOXA11,HOXB9,PAX9,SP8,ZIC3	0.0342594
6	158	240	10	V$HFH4_01	0.000189361	ACCN1,C4BPA,CYP26A1,HOXA11,HOXA4,HOXB3,IRS4,SCG3,ZIC3,ZIC5	0.0232914
6	178	240	10	V$PIT1_Q6	0.000491834	ACCN1,EYA1,HOXA4,HOXA9,HOXB3,HOXB5,HOXB8,HOXB9,IBSP,PITX2	0.0342594
6	219	240	11	RACCACAR_V$AML_Q6	0.000668475	CITED1,CPA2,DKK1,EYA1,HOXA9,HOXB3,HOXB4,HOXB5,SOST,TMEM151A,WNK4	0.0342594
6	227	240	12	TGATTTRY_V$GFI1_01	0.00024095	ALPK2,CALN1,FAM133A,HOXA9,HOXB5,HOXB8,HOXB9,HOXD11,PITX2,REN,SP8,UPK1A	0.0246974
7	54	269	7	V$NRSF_01	4.07343e-05	CHRNB2,DDX25,HNF1A,KCNH8,PCSK2,SEZ6,VGF	0.0250516
12	166	135	8	V$TATA_01	0.000108144	CYP1A2,DKK1,FGF19,HIST1H1B,HOXA11,MYOZ2,PDYN,TRDN	0.0397133
13	223	267	10	V$AP4_01	0.00569684	CACNG6,CLPS,EYA1,HOXA11,PCSK1,PITX2,PTPRT,SALL1,SGCG,SOX11	0.0486605
13	186	267	12	V$RSRFC4_01	0.000100883	ADCY2,ADCYAP1,CTNND2,EPHA7,EYA1,KCNQ5,LRRTM4,MEOX2,MYOZ2,PCDH9,PYY,RBMS3	0.00517025
13	86	267	7	V$CDP_02	0.000735764	HNF4G,HOXA11,HOXA2,PDZRN4,PITX2,SALL1,SP8	0.013712
13	99	267	7	V$CDPCR1_01	0.00168513	AMBP,DBC1,DPP10,FOXG1,MGAT5B,NOG,NOVA1	0.0235535
13	196	267	13	V$CDPCR3HD_01	3.90676e-05	AMBP,DACH2,DBC1,DPP10,EYA1,HNF4G,HOXA2,IRX6,MGAT5B,NOG,NOVA1,NRG1,VGF	0.00343236
13	157	267	10	V$FOXD3_01	0.000421209	FABP4,FOXB1,HOXA11,IRS4,KCNQ5,MGC45800,MYOCD,NOVA1,NXF3,SCG3	0.00996322
13	168	267	9	V$HNF3B_01	0.00269874	FOXB1,FOXG1,HOXA11,MGC45800,OSBPL6,PCDH9,PDZRN4,PPARGC1A,SP8	0.0306476
13	97	267	8	AGCYRWTTC_UNKNOWN	0.000283703	DDX25,HOXA2,MEOX2,NXF3,PITX2,PTH1R,SOX21,XPNPEP2	0.00872385
13	199	267	11	V$OCT1_06	0.000729356	EYA1,FGF19,HNF4G,HOXA11,HOXD11,MGC45800,NTRK3,OSBPL6,PAX2,PDZRN4,PITX2	0.013712
13	207	267	11	V$GR_Q6	0.00100774	CNTN4,CTNND2,EYA1,GRP,HOXA11,HOXA2,NOG,PAX2,RIMS2,SLC18A3,WFIKKN2	0.0171468
13	51	267	6	CAGNWMCNNNGAC_UNKNOWN	0.000242549	BEX1,CHGB,DBC1,DNER,MGAT5B,PTH1R	0.00849149
13	209	267	11	V$TATA_C	0.00108959	CITED1,EYA1,FABP4,FOXG1,HNF4G,HOXA9,HPSE2,NKX2-5,NPY,PITX2,PKIA	0.0171468
13	172	267	12	V$MEF2_02	4.74205e-05	ADCY2,EPHA7,EYA1,GABRB3,KCNQ5,MEOX2,MYOCD,MYOZ2,NOG,PPARGC1A,PYY,RBMS3	0.00364545
13	185	267	11	V$MEF2_03	0.000395667	ADCY2,CTNND2,EPHA7,EYA1,HOXA11,KCNQ5,LRRTM4,MEOX2,MYOZ2,PPARGC1A,PYY	0.00996322
13	18	267	3	V$MEF2_04	0.00348407	ADCY2,EYA1,PPARGC1A	0.0357655
13	205	267	13	V$NKX25_02	6.21086e-05	APCDD1L,CNTN4,EYA1,FGF19,FGF3,HPSE2,MGC45800,PAX2,PCDH9,PDZRN4,PITX2,SEZ6L,SLC6A15	0.00424409
13	118	267	7	V$XBP1_01	0.00452358	ADCYAP1,CITED1,HOXA11,IRS4,MAGEL2,SOX21,WFIKKN2	0.0419292
13	54	267	7	V$NRSF_01	3.88463e-05	DBC1,DDX25,DNER,GABRB3,MGAT5B,TRIM9,VGF	0.00343236
13	211	267	11	V$P53_02	0.00117684	ACCN1,CITED1,CTNND2,FOXG1,HOXA11,MAGEL2,NRG1,NTRK3,PTH1R,SCN2A,SP8	0.0176527
13	170	267	10	V$TCF11MAFG_01	0.000784636	FAM184A,GRIK2,LRRTM4,NUDT10,NUDT11,PCDH9,POPDC3,PPARGC1A,RIMS2,TLL1	0.0141927
13	217	267	10	V$FREAC2_01	0.00471737	ACCN1,EYA1,FOXB1,FOXG1,HOXA11,IRS4,KCNQ5,NRG1,PCSK1,PITX2	0.0422202
13	201	267	10	V$FREAC3_01	0.00274084	EYA1,GPR1,HOXA11,HOXA2,HOXA9,NOG,NOVA1,NRG1,NTRK3,PCSK1	0.0306476
13	123	267	7	V$FREAC4_01	0.00566682	EYA1,FOXB1,HOXA11,KCNQ5,PDZRN4,PITX2,PTH1R	0.0486605
13	165	267	9	V$HFH8_01	0.00239005	ACCN1,DPP10,HOXA11,IRS4,KCNQ5,NOVA1,NTRK3,PPARGC1A,SCG3	0.0277548
13	177	267	9	V$PAX4_04	0.00381782	ADCYAP1,COL25A1,CRISPLD1,HOXA9,MEOX2,PDZRN4,PITX2,RBMS3,RHBDL3	0.0378703
13	208	267	13	V$AMEF2_Q6	7.20523e-05	ACCN1,DKK1,EYA1,HOXA2,MGC45800,MYH6,NOG,PDZRN4,PENK,PPARGC1A,PYY,SALL1,WIF1	0.00434583
13	217	267	12	V$MMEF2_Q6	0.000421073	ACCN1,DKK1,EYA1,HOXA11,MGC45800,MYH6,MYOZ2,NOG,PENK,RIMS2,SALL1,SOX3	0.00996322
13	171	267	11	V$CART1_01	0.000200837	ACCN1,EPHA7,EYA1,FOXB1,HOXA11,HPSE2,NOS1,PDZRN4,RIMS2,SALL1,ZIC3	0.0082343
13	148	267	8	V$FOXJ2_01	0.00434398	FABP4,FOXB1,HOXA11,IRS4,NOVA1,NRG1,PKIA,SCG3	0.0413085
13	160	267	9	V$CHX10_01	0.00193848	DMRTA1,FGF19,FOXB1,PCDH9,PDZRN4,PITX2,PROK2,RHBDL3,SEZ6L	0.0251473
13	119	267	7	V$STAT5A_02	0.00473691	DDX25,GFAP,HNF4G,HOXA11,MGC45800,PCDH9,SCN2A	0.0422202
13	203	267	10	V$GATA6_01	0.00294328	ADCYAP1,CPA1,EYA1,HPSE2,NOG,PCDH9,PITX2,PKIA,PPARGC1A,PYY	0.0317564
13	194	267	10	V$POU3F2_02	0.00211831	COL25A1,EYA1,GAS2,HOXD11,HPCAL4,KCNT2,PDZRN4,SCN2A,SLC18A3,SLC6A15	0.0260552
13	181	267	12	V$POU6F1_01	7.77303e-05	ADCYAP1,COL25A1,EYA1,FABP4,HOXA11,HOXA2,HOXA9,PDZRN4,PITX2,PPARGC1A,PTH1R,TLL1	0.00434583
13	195	267	11	V$CDC5_01	0.000616232	EYA1,HOXA11,HOXA9,MYH6,NOVA1,PAX2,PDZRN4,PPARGC1A,PROK2,SALL1,SMTNL2	0.0124867
13	185	267	11	V$NKX62_Q2	0.000395667	EYA1,FABP4,FGF19,FOXB1,HOXA11,IRX6,LRRTM4,MGC45800,PDZRN4,PTH1R,SMTNL2	0.00996322
13	59	267	5	CTGRYYYNATT_UNKNOWN	0.00354748	ACCN1,CNKSR2,DKK1,SP8,WFIKKN2	0.0357655
13	162	267	11	V$LHX3_01	0.000124724	FGF19,HOXA2,IRX6,NOVA1,OLFM4,PDZRN4,PITX2,PRKG1,PTH1R,SP8,VIL1	0.0059004
13	65	267	5	V$GNCF_01	0.00538173	CTNND2,NOG,NPFFR2,SEZ6L,WFIKKN2	0.0472823
13	217	267	11	V$AFP1_Q6	0.0014738	CITED1,DLX2,DMRTA1,EPHA7,HGF,IRX6,MGC45800,MYOCD,NOG,PDZRN4,TEX15	0.0210788
13	196	267	10	V$CEBPGAMMA_Q6	0.00228318	BCAS1,EYA1,HNF4G,HOXA9,KCNQ5,NOVA1,PDZRN4,PPARGC1A,SALL1,SP8	0.0275325
13	206	267	11	V$CRX_Q4	0.00096876	FOXB1,FOXG1,LRRTM4,MEOX2,MGC45800,NLGN1,NOS1,PCSK1,PITX2,PROK2,TYRP1	0.0170225
13	182	267	14	V$HNF6_Q6	3.60795e-06	CNTN4,COL25A1,DBC1,DLX2,FABP4,GRIK2,HNF4G,HOXA11,NOVA1,NRG1,PDZRN4,SALL1,SP8,ZIC3	0.000554723
13	205	267	12	V$HOXA4_Q2	0.00025086	ADCYAP1,DPP10,FGF19,FGF3,HOXA9,PCDH9,PDZRN4,PITX2,PPARGC1A,RBMS3,RHBDL3,SMOC1	0.00849149
13	170	267	9	V$TCF4_Q5	0.0029215	DKK1,EYA1,HOXA11,HOXA2,IGDCC3,PPARGC1A,SCG3,SP8,WFIKKN2	0.0317564
13	209	267	11	V$CDX2_Q5	0.00108959	EPHA7,HOXA11,HOXA2,HOXA9,IRX6,PCSK1,PDZRN4,PPARGC1A,PRPH,PTH1R,RIMS2	0.0171468
13	158	267	10	V$HFH4_01	0.000442927	ACCN1,HOXA11,IRS4,KCNQ5,MYOCD,NOVA1,NRG1,PDZRN4,SCG3,ZIC3	0.0100889
13	208	267	10	V$IRF1_Q6	0.00350193	CTNND2,DPP10,ENPP6,FOXG1,HGF,PCDH9,PDZRN4,PITX2,PPARGC1A,SOX11	0.0357655
13	147	267	9	V$HNF3_Q6	0.00107555	FABP4,GRIK2,HOXA11,IRS4,KCNQ5,NOVA1,NPY,NRG1,VTN	0.0171468
13	216	267	10	V$TTF1_Q6	0.0045679	ADCYAP1,CITED1,GLI1,HPCAL4,MGC45800,MYOCD,NOVA1,PCDHAC2,PCSK1,PTPRT	0.0419292
13	178	267	10	V$PIT1_Q6	0.00111524	ACCN1,EPHA7,EYA1,HOXA2,HOXA9,MGC45800,NOG,PAX2,PITX2,SALL1	0.0171468
13	227	267	12	V$GR_Q6_01	0.000629412	CTNND2,DLX2,EPHA7,GRP,HOXA2,NOG,PAX2,PCDH9,PROK2,SLC18A3,TNNT3,WFIKKN2	0.0124867
13	224	267	11	V$AP1_Q6_01	0.00189521	EYA1,FABP4,HOXA11,MGC45800,MYOZ2,NUDT10,NUDT11,PCDH9,TLL1,VGF,VIL1	0.0251473
13	193	267	10	V$OCT1_Q5_01	0.00203955	ACCN1,APOBEC4,COL25A1,EYA1,FOXG1,HOXD11,HPCAL4,MGAT5B,NOS1,SLC6A15	0.0255984
13	190	267	11	V$MEF2_Q6_01	0.000495764	ACCN1,CTNND2,DPP10,EPHA7,KCNQ5,MYH6,MYOZ2,NOG,PCDH9,PPARGC1A,RIMS2	0.0108891
13	225	267	11	GATAAGR_V$GATA_C	0.00196271	ACCN1,ADCYAP1,EYA1,HPSE2,MYH6,PAX2,PITX2,PKIA,PLN,PPARGC1A,SALL1	0.0251473
13	227	267	12	TGATTTRY_V$GFI1_01	0.000629412	GAS2,HOXA2,HOXA9,HOXD11,NOVA1,PAX2,PITX2,PPARGC1A,REN,RIMS2,SALL1,SP8	0.0124867
13	206	267	12	AAAYWAACM_V$HFH4_01	0.000262339	GRIK2,HOXA11,HOXA9,IRS4,KCNQ5,NALCN,NUDT11,PPARGC1A,SCG3,SCN2A,SOX3,ZIC3	0.00849149
13	265	267	14	YATGNWAAT_V$OCT_C	0.000227666	COL25A1,EYA1,FOXB1,FOXG1,HOXD11,HPCAL4,KCNT2,NOS1,PDZRN4,PITX2,SALL1,SLC17A7,SLC18A3,SLC6A15	0.00849149
13	280	267	14	CTAWWWATA_V$RSRFC4_Q2	0.000398302	ADCYAP1,CTNND2,DKK4,EPHA7,EYA1,KCNQ5,LRRTM4,MEOX2,MYOZ2,NOG,PDZRN4,PITX2,PPARGC1A,RIMS2	0.00996322
13	128	267	8	TAAWWATAG_V$RSRFC4_Q2	0.00177164	CTNND2,HOXA9,KCNQ5,MYOCD,NOG,PCDH9,PPARGC1A,SALL1	0.0242124
19	104	218	8	V$PBX1_02	0.000115249	ADCYAP1,C12orf39,COL4A3,HOXA2,PITX2,SLITRK2,ZIC1,ZIC4	0.0172082
19	209	218	11	V$TATA_C	0.00019872	DUOX2,EYA1,FABP4,FOXG1,GRM2,HNF4G,HOXA9,HPSE2,NKX2-5,NPY,PITX2	0.017459
19	131	218	8	V$STAT3_02	0.000558764	ACCN1,EPHA7,HOXB13,HS6ST3,KCNT2,MATN4,MYT1,RBPJL	0.0381822
19	205	218	11	V$HOXA4_Q2	0.000167885	ADCYAP1,DPP10,FGF19,FGF3,HOXA9,PCDH9,PITX2,PPARGC1A,SMOC1,ZIC1,ZIC4	0.0172082
19	170	218	10	V$TCF4_Q5	0.000157728	DKK1,EYA1,FOXA1,GABRB2,HOXA2,PPARGC1A,SCG3,SP8,ZIC1,ZIC4	0.0172082
19	227	218	11	TGATTTRY_V$GFI1_01	0.000403724	ADCY8,GAS2,HOXA2,HOXA9,HOXD11,PITX2,PPARGC1A,SOHLH2,SP8,ZIC1,ZIC4	0.0310363
20	230	110	10	V$IK1_01	5.86499e-06	ADAMTSL5,CYP26A1,DHRS4L2,FOXD3,HOXB13,MEOX2,NNAT,P2RX1,PI16,ZIC5	0.00360697
20	123	110	7	V$FREAC4_01	2.84458e-05	FOXB1,FOXD3,HOXA11,NNAT,PITX2,SHOX2,SLC34A3	0.00874709
28	33	179	5	KRCTCNNNNMANAGC_UNKNOWN	3.68624e-05	HIST1H1B,HIST1H2AG,HIST1H3G,HIST3H2BB,SEZ6	0.0226704
32	217	140	11	V$MMEF2_Q6	4.74154e-06	CASQ1,DKK1,EYA1,FOXD3,HOXA11,KIRREL3,MYH6,MYOZ2,NRAP,SIX3,SOX3	0.00291604
35	168	180	8	V$HNF3B_01	0.000818943	FOXB1,FOXG1,GIPC2,HOXA11,ODZ1,PDZRN4,PLA1A,SP8	0.0494502
35	217	180	9	V$FREAC2_01	0.00104835	ACCN1,EYA1,FOXB1,FOXG1,HOXA11,IRS4,PCSK1,PITX2,SH3GL3	0.0494691
35	123	180	8	V$FREAC4_01	9.90174e-05	EYA1,FOXB1,GABRR1,HOXA11,ODZ1,PDZRN4,PITX2,PTH1R	0.0121791
35	177	180	9	V$PAX4_02	0.000239984	CA4,EYA1,HOXA11,MEOX2,PDZRN4,PITX2,SERPINI2,SMOC1,ZIC4	0.0245983
35	162	180	8	V$LHX3_01	0.000645406	IRX6,NKX6-1,OLFM4,PDZRN4,PITX2,PTH1R,SP8,VIL1	0.0441027
35	206	180	11	V$CRX_Q4	3.13502e-05	AMHR2,C11orf88,CYP2F1,FOXB1,FOXG1,MEOX2,NKX6-1,PCSK1,PITX2,POU6F2,TYRP1	0.00550432
35	170	180	8	V$TCF4_Q5	0.000884476	DKK1,EYA1,FGF17,HOXA11,IGDCC3,SCG3,SP8,ZIC4	0.0494502
35	209	180	11	V$CDX2_Q5	3.58005e-05	EREG,HOXA11,HOXA9,HOXC10,IRX6,NKX6-1,PCSK1,PDZRN4,PRPH,PTH1R,ZIC4	0.00550432
35	158	180	8	V$HFH4_01	0.000547204	ACCN1,CYP26A1,HOXA11,IRS4,PDZRN4,SCG3,ZIC3,ZIC5	0.0420663
38	166	119	8	V$TATA_01	4.42968e-05	ADAMTS15,COL10A1,CYP1A2,DIO2,FGF19,HOXA11,MYOZ2,SOX3	0.0136213
39	226	18	3	V$CMYB_01	0.00217284	HOXB3,HOXB4,HOXB8	0.0275436
39	173	18	3	V$HEN1_02	0.00100906	HOXB5,HOXB8,MEGF10	0.0257898
39	125	18	3	V$EVI1_05	0.000391608	HOXB3,HOXB5,HOXB8	0.0126757
39	179	18	3	V$OCT1_03	0.00111349	HOXB4,HOXB5,PRKG1	0.0257898
39	199	18	3	V$OCT1_06	0.0015103	HOXB4,HOXB8,IRX3	0.0261746
39	208	18	4	V$MYB_Q6	8.58346e-05	HOXB3,HOXB4,HOXB5,HOXB8	0.00434723
39	188	18	3	V$CEBP_Q2	0.00128259	HOXB9,MEOX2,PRKG1	0.0261746
39	195	18	3	V$OCT1_Q6	0.00142477	HOXB3,HOXB8,IRX3	0.0261746
39	209	18	6	V$TATA_C	9.5175e-08	FABP4,HOXB4,HOXB6,HOXB8,HOXB9,NKX2-5	5.85326e-05
39	224	18	4	V$GFI1_01	0.000114345	HOXB3,HOXB6,HOXB8,IRX3	0.00434723
39	177	18	3	V$RREB1_01	0.00107795	HOXB4,HOXB8,MEOX2	0.0257898
39	212	18	3	V$HLF_01	0.00181042	HOXB6,MEOX2,PRKG1	0.0275436
39	84	18	3	V$PAX8_B	0.000121011	HOXB4,HOXB5,HOXB8	0.00434723
39	214	18	3	V$PAX4_03	0.00185967	HOXB6,HOXB8,HOXB9	0.0275436
39	177	18	4	V$PAX4_04	4.58076e-05	HOXB4,HOXB8,HOXB9,MEOX2	0.00434723
39	208	18	3	V$AMEF2_Q6	0.00171441	HOXB5,HOXB6,HOXB8	0.0275436
39	171	18	3	V$CART1_01	0.000975698	HOXB3,HOXB5,HOXB6	0.0257898
39	205	18	4	V$SPZ1_01	8.11322e-05	HOXB4,HOXB6,HOXB8,HOXB9	0.00434723
39	213	18	3	V$ZIC2_01	0.00183494	HOXB4,HOXB8,HOXB9	0.0275436
39	187	18	4	V$FAC1_01	5.67583e-05	HOXB3,HOXB4,HOXB6,HOXB8	0.00434723
39	181	18	3	V$POU6F1_01	0.00114976	FABP4,HOXB4,HOXB6	0.0257898
39	185	18	3	V$TBP_01	0.00122454	HOXB4,HOXB5,MEOX2	0.0259686
39	220	18	3	V$FOXO4_02	0.00201243	HOXB4,HOXB8,MEOX2	0.0275436
39	218	18	3	V$PAX2_02	0.00196067	HOXB3,HOXB4,HOXB5	0.0275436
39	213	18	4	V$STAT4_01	9.41097e-05	CPA3,HOXB3,HOXB4,HOXB9	0.00434723
39	157	18	3	V$STAT5A_04	0.000761716	HOXB3,HOXB6,IRX3	0.0223074
39	228	18	3	V$STAT6_02	0.00222804	CPA3,HOXB4,HOXB9	0.0275436
39	229	18	3	V$MYCMAX_03	0.00225596	HOXB4,HOXB5,MEOX2	0.0275436
39	199	18	3	V$CEBPDELTA_Q6	0.0015103	FABP4,HOXB8,HOXB9	0.0261746
39	230	18	3	V$MAF_Q6	0.0022841	HOXB4,HOXB8,MEOX2	0.0275436
39	218	18	3	V$CACBINDINGPROTEIN_Q6	0.00196067	HOXB6,HOXB8,HOXB9	0.0275436
39	236	18	3	V$CACCCBINDINGFACTOR_Q6	0.00245756	HOXB5,HOXB8,HOXB9	0.0290654
39	171	18	3	V$HNF3ALPHA_Q6	0.000975698	FABP4,HOXB3,HOXB8	0.0257898
39	214	18	4	V$OSF2_Q6	9.5832e-05	HOXB3,HOXB4,HOXB5,HOXB6	0.00434723
39	200	18	3	V$HMGIY_Q6	0.00153217	HOXB4,HOXB6,HOXB8	0.0261746
39	220	18	4	V$AML_Q6	0.000106653	HOXB4,HOXB5,HOXB6,MEOX2	0.00434723
39	193	18	3	V$OCT_Q6	0.00138318	HOXB4,HOXB6,HOXB8	0.0261746
39	228	18	3	V$CREB_Q3	0.00222804	HOXB3,HOXB5,HOXB6	0.0275436
39	178	18	5	V$PIT1_Q6	1.49135e-06	HOXB3,HOXB5,HOXB6,HOXB8,HOXB9	0.000458591
39	227	18	3	V$GR_Q6_01	0.00220033	CPA3,HOXB3,HOXB5	0.0275436
39	193	18	4	V$OCT1_Q5_01	6.41835e-05	HOXB3,HOXB4,HOXB6,HOXB8	0.00434723
39	276	18	5	YATTNATC_UNKNOWN	1.27223e-05	HOXB3,HOXB4,HOXB9,IRX3,MEOX2	0.00260807
39	219	18	4	RACCACAR_V$AML_Q6	0.000104791	HOXB3,HOXB4,HOXB5,HOXB6	0.00434723
39	227	18	4	TGATTTRY_V$GFI1_01	0.000120373	HOXB5,HOXB6,HOXB8,HOXB9	0.00434723
40	170	183	10	V$TCF4_Q5	3.66277e-05	DKK1,EYA1,FGF17,HOXA11,HOXA2,IGDCC3,KCNJ13,SCG3,SP8,WFIKKN2	0.011263
41	33	280	7	KRCTCNNNNMANAGC_UNKNOWN	1.75606e-06	HIST1H1B,HIST1H1D,HIST1H2AG,HIST1H2BN,HIST1H3G,HIST3H2BB,SEZ6	0.00107998
47	177	183	9	V$PAX4_02	0.000271334	EYA1,HOXA11,IKZF3,PITX2,SIX3,SLC5A12,SMOC1,ZIC1,ZIC4	0.0417175
47	170	183	9	V$TCF4_Q5	0.00020084	EYA1,FGF17,HOXA11,IGDCC3,SCG3,SLC6A10P,SP8,ZIC1,ZIC4	0.0411721
47	227	183	11	TGATTTRY_V$GFI1_01	8.78149e-05	DSC1,FAM133A,HOXA9,HOXD11,PITX2,SIX3,SP8,STK31,UPK1A,ZIC1,ZIC4	0.0270031
48	54	263	7	V$NRSF_01	3.5286e-05	CALB1,CHRNB2,DDX25,KCNH8,PCSK2,SEZ6,TRIM9	0.0217009
50	158	187	10	V$HFH4_01	2.35052e-05	ABCA6,ACCN1,C4BPA,CYP26A1,HOXA11,IRS4,MYOCD,NRG1,RUNX1T1,SCG3	0.0144557
54	216	252	11	V$HNF4_01	0.000891025	CHRDL1,EDN3,HOXA9,LGALS4,LMX1B,LRRN1,NRAP,PPARGC1A,PRDM16,SMOC1,SP8	0.0329919
54	97	252	8	AGCYRWTTC_UNKNOWN	0.000191738	DDX25,HOXA2,KIRREL3,MASP1,NXF3,PTH1R,SOX21,XPNPEP2	0.0168455
54	199	252	11	V$OCT1_06	0.000450829	EYA1,FGF19,HOXA11,HOXD11,LRRN1,MGC45800,NTRK3,OSBPL6,PCDHGA1,PDZRN4,SERTAD4	0.0248539
54	18	252	4	V$MEF2_04	0.000179978	ADCY2,EYA1,NRAP,PPARGC1A	0.0168455
54	54	252	6	V$NRSF_01	0.000244241	DBC1,DDX25,DNER,PCSK2,TRIM9,VGF	0.018776
54	208	252	13	V$AMEF2_Q6	3.98445e-05	ACCN1,CHRDL1,DKK1,EYA1,GJB6,HOXA2,MGC45800,MYH6,PDZRN4,PENK,PPARGC1A,PYY,WIF1	0.00612609
54	217	252	11	V$MMEF2_Q6	0.000925298	ACCN1,DKK1,EYA1,HOXA11,KIRREL3,MGC45800,MYH6,MYOZ2,NRAP,PENK,SOX3	0.0329919
54	171	252	10	V$CART1_01	0.000525368	ACCN1,CHRDL1,EYA1,HOXA11,HPSE2,JPH3,NOS1,PDZRN4,SERTAD4,ZIC3	0.0248539
54	181	252	10	V$POU6F1_01	0.000816809	ADCYAP1,COL25A1,EYA1,HOXA11,HOXA2,HOXA9,PCDHA3,PDZRN4,PPARGC1A,PTH1R	0.0329919
54	185	252	10	V$NKX62_Q2	0.000965616	EYA1,FGF19,HOXA11,IRX6,JPH3,MGC45800,PDZRN4,PTH1R,SERTAD4,SMTNL2	0.0329919
54	162	252	13	V$LHX3_01	2.69179e-06	CALN1,FGF19,HOXA2,IRX6,JPH3,OLFM4,PCSK2,PDZRN4,PRKG1,PTH1R,SERTAD4,SP8,VIL1	0.000827726
54	170	252	10	V$TCF4_Q5	0.000501729	DKK1,EDN3,EYA1,GABRB2,HOXA11,HOXA2,IGDCC3,PPARGC1A,SCG3,SP8	0.0248539
54	209	252	11	V$CDX2_Q5	0.00067936	HOXA11,HOXA2,HOXA9,IRX6,PCSK1,PCSK2,PDZRN4,PPARGC1A,PTH1R,PTPRR,SERTAD4	0.0298433
54	193	252	10	V$OCT1_Q5_01	0.00133014	ACCN1,COL25A1,EYA1,HOXD11,HPCAL4,LRRN1,NOS1,PLA1A,SERTAD4,SH3GL3	0.0409017
54	225	252	11	GATAAGR_V$GATA_C	0.00124077	ACCN1,ADCYAP1,AMHR2,CA4,EYA1,HPSE2,MASP1,MYH6,PPARGC1A,PTPRR,USH1G	0.0401619
54	265	252	13	YATGNWAAT_V$OCT_C	0.000443192	COL25A1,EYA1,HOXD11,HPCAL4,KCNT2,LRRN1,MMP17,NOS1,PDZRN4,SERTAD4,SH3GL3,SLC18A3,TRDN	0.0248539
55	228	279	18	V$COREBINDINGFACTOR_Q6	1.88329e-07	ARHGAP15,BATF,CD6,CYTIP,GPR171,GZMB,IL7R,LY9,MKRN3,MMP13,PPARG,PTPN22,RGS18,SHOX2,SLA2,SPIB,TIGIT,TMEM215	0.000115823
58	33	109	7	KRCTCNNNNMANAGC_UNKNOWN	2.72006e-09	HIST1H2AG,HIST1H2BC,HIST1H2BJ,HIST1H3D,HIST1H3G,HIST1H3H,HIST3H2BB	1.67284e-06
58	92	109	7	TTTNNANAGCYR_UNKNOWN	3.95857e-06	HIST1H2AG,HIST1H2BC,HIST1H2BJ,HIST1H3D,HIST1H3H,HIST3H2BB,LHX2	0.00121726
60	196	168	9	V$CDPCR3HD_01	0.000306212	AMBP,DACH2,DBC1,DPF1,DPP10,GRIK4,MGAT5B,NRG1,VGF	0.0470801
60	51	168	5	CAGNWMCNNNGAC_UNKNOWN	0.000229712	CALB1,DBC1,HNF1A,MGAT5B,PLAC1	0.0470801
60	54	168	5	V$NRSF_01	0.000301211	CALB1,DBC1,HNF1A,MGAT5B,VGF	0.0470801
61	202	199	9	V$TAL1BETAITF2_01	0.00128258	FOXB1,GFRA1,HOXA11,ITGBL1,MYOCD,PRDM8,PYY,RUNX1T1,SHOX2	0.0394393
61	176	199	9	V$GATA1_04	0.000481237	ENOX1,FMO1,HOXC10,PITX2,RUNX1T1,SFRP5,SLC14A1,SPAG11B,TWIST1	0.0236081
61	157	199	9	V$FOXD3_01	0.000207005	FABP4,FOXB1,HAND2,HOXA11,IRS4,MYOCD,NXF3,RUNX1T1,TWIST1	0.0141453
61	209	199	10	V$TATA_C	0.000399477	CITED1,DIO2,FABP4,GRM2,MMP10,MMP13,NKX2-5,NPY,PITX2,TWIST1	0.0236081
61	185	199	9	V$MEF2_03	0.000689571	ADCY2,ALPK2,EXTL1,HOXA11,MEOX2,MYOZ2,OGN,PYY,TWIST1	0.0249462
61	205	199	11	V$NKX25_02	7.4798e-05	APCDD1L,CXCL14,FGF3,FGF7,HS3ST2,INHBA,LRRC15,PITX2,PROK1,SEZ6L,SHOX2	0.00657154
61	153	199	8	V$HFH3_01	0.000854751	ACCN1,GFRA1,HOXA11,IRS4,OMD,SHOX2,TWIST1,TWIST2	0.029204
61	217	199	12	V$FREAC2_01	2.61821e-05	ACCN1,ENOX1,FAM133A,FOXB1,GREM1,HAND2,HOXA11,HOXC8,INHBA,IRS4,MMP13,PITX2	0.0032204
61	123	199	11	V$FREAC4_01	5.6488e-07	FOXB1,GABRR1,GFRA1,HOXA11,INHBA,KCNJ13,MSC,NNAT,PITX2,RUNX1T1,SHOX2	0.000173701
61	148	199	8	V$FOXJ2_01	0.00068769	FABP4,FOXB1,GFRA1,HAND2,HOXA11,IRS4,TWIST1,TWIST2	0.0249462
61	162	199	8	V$LHX3_01	0.00123664	CALN1,IRX6,LRRC15,PITX2,PRKG1,SHOX2,TRPM8,VIL1	0.0394393
61	158	199	11	V$HFH4_01	6.64856e-06	ABCA6,ACCN1,CYP26A1,FGF14,GFRA1,HOXA11,IRS4,MYOCD,RUNX1T1,TWIST1,ZIC3	0.00126943
61	147	199	8	V$HNF3_Q6	0.000657681	FABP4,GFRA1,HAND2,HOXA11,IRS4,NPY,TWIST1,VTN	0.0249462
61	174	199	9	V$FOX_Q2	0.000442825	FABP4,GFRA1,GPR1,HOXA11,IRS4,ITGBL1,RUNX1T1,TWIST1,TWIST2	0.0236081
61	227	199	13	TGATTTRY_V$GFI1_01	8.25648e-06	ALPK2,CALN1,CDH13,EBF1,FAM133A,FGF14,FGF7,GREM1,HOXC8,HOXD11,PITX2,REN,RUNX1T1	0.00126943
61	141	199	8	YTAATTAA_V$LHX3_01	0.000499033	CALN1,IRX6,LRRC15,PRDM8,RUNX1T1,SEZ6L,SHOX2,TRPM8	0.0236081
62	216	135	8	V$HNF4_01	0.000641886	CALB1,LGALS4,LMX1B,NRAP,PITX2,PRDM16,SMOC1,SP8	0.04521
62	209	135	10	V$TATA_C	1.56354e-05	CITED1,ENDOU,FOXG1,HPSE2,MMP13,NKX2-5,NKX6-1,NRAP,PITX2,PRDM16	0.00320527
62	118	135	6	V$XBP1_01	0.000604568	ADCYAP1,CITED1,HOXA11,IRS4,MAGEL2,WFIKKN2	0.04521
62	217	135	8	V$FREAC2_01	0.00066161	FOXB1,FOXG1,HOXA11,IRS4,KY,MMP13,NRAP,PITX2	0.04521
62	123	135	6	V$FREAC4_01	0.000752339	FOXB1,FOXD3,HOXA11,KCNJ13,PITX2,SHOX2	0.0462689
62	217	135	9	V$MMEF2_Q6	0.000126604	DKK1,FOXD3,HOXA11,KCNJ13,MGC45800,MYOZ2,NRAP,SIX3,SOX3	0.0129769
62	206	135	9	V$CRX_Q4	8.51831e-05	FOXB1,FOXG1,LRRTM4,MEOX2,MGC45800,NKX6-1,NOS1,PITX2,SIX3	0.0104775
62	229	135	10	V$VDR_Q6	3.42836e-05	ADCY2,C6,CRHR1,CYP26A1,FOXD3,KCNJ13,LHX2,MGC45800,PITX2,PYY	0.0052711
63	97	284	9	AGCYRWTTC_UNKNOWN	7.61915e-05	DDX25,HOXA2,LMO1,MASP1,MEOX2,NXF3,PTH1R,SOX21,XPNPEP2	0.0234289
64	233	203	12	V$MYCMAX_02	6.36183e-05	CITED1,COL2A1,FGF19,GPR17,HOXA11,IGF2BP1,IRS4,LRRC16B,NPHS1,NTN3,VGF,WFIKKN2	0.0338398
64	97	203	7	AGCYRWTTC_UNKNOWN	0.00029708	DDX25,KIRREL3,MEOX2,NXF3,PTH1R,SOX21,XPNPEP2	0.045676
64	211	203	11	V$P53_02	0.000115551	ACCN1,CITED1,CNR1,FLRT1,FOXG1,HOXA11,LRRC16B,NTRK3,PTH1R,SCN2A,SP8	0.0338398
69	186	250	14	V$RSRFC4_01	2.16159e-06	ADAM23,ADCYAP1,ALPK2,CNTN1,DLG2,EPHA7,LRRTM4,MEOX2,MYOZ2,PCDH9,PYY,RBMS3,TCEAL7,TWIST1	0.000443127
69	157	250	10	V$FOXD3_01	0.000249873	ANGPTL1,FABP4,HAND2,HOXA11,IKZF3,IRS4,MYOCD,RUNX1T1,SCG3,TWIST1	0.00853733
69	168	250	9	V$HNF3B_01	0.00172988	ANGPTL1,HOXA11,PCDH9,PDZRN4,PLA1A,PPARGC1A,RUNX1T1,SP8,VGLL3	0.0343186
69	157	250	9	V$OCT1_02	0.00107964	ADAMTSL1,DLG2,NRK,PDZRN4,PPARGC1A,PRDM8,PTPRN,RUNX1T1,VGLL3	0.0265591
69	182	250	9	V$OCT1_04	0.0029754	C14orf37,DLG2,OMD,PDZRN4,PTPRD,SHOX2,SLC38A4,TWIST1,VGLL3	0.0469198
69	126	250	8	V$ARP1_01	0.00105495	C1QTNF7,CACNA1G,DLG2,GLI1,MYOCD,OMD,PDZRN4,RUNX1T1	0.0265591
69	172	250	15	V$MEF2_02	1.3891e-07	ADAM23,ALPK2,CNTN1,DLG2,EPHA7,GABRB2,GABRB3,IKZF3,MEOX2,MYOCD,MYOZ2,PPARGC1A,PYY,RBMS3,TWIST1	4.27148e-05
69	185	250	13	V$MEF2_03	1.05964e-05	ALPK2,CNTN1,DLG2,EPHA7,GABRB2,HOXA11,LRRTM4,MEOX2,MYOZ2,OGN,PPARGC1A,PYY,TWIST1	0.00130538
69	118	250	7	V$XBP1_01	0.00315645	ADCYAP1,CITED1,HOXA11,IRS4,MAGEL2,SOX21,WFIKKN2	0.0479987
69	153	250	11	V$HFH3_01	4.1255e-05	ADAM23,DLG2,GRIK2,HOXA11,IRS4,NAV3,OMD,SCG3,SHOX2,TWIST1,VGLL3	0.00281909
69	211	250	10	V$GATA1_05	0.00242281	ADCYAP1,ALPK2,HOXA11,KLHL4,PAPPA,PCDH9,PDZRN4,RUNX1T1,SPAG11B,TWIST1	0.0425722
69	208	250	10	V$AMEF2_Q6	0.00218292	ABCA6,CDKL5,CNTN1,DKK1,DLG2,MYH6,PDZRN4,PPARGC1A,PYY,WIF1	0.0394852
69	171	250	9	V$CART1_01	0.00195306	CDKL5,DLG2,EPHA7,HOXA11,HPSE2,PAPPA,PDZRN4,RUNX1T1,SLITRK5	0.0365748
69	184	250	9	V$NKX61_01	0.00319992	C1QTNF7,CDKL5,GABRB2,HOXA11,PDZRN4,PPARGC1A,PTPRD,RUNX1T1,SEZ6L	0.0479987
69	181	250	9	V$POU6F1_01	0.00286791	ADCYAP1,DLG2,FABP4,HOXA11,PDZRN4,PPARGC1A,PTH1R,TLL1,VGLL3	0.0464149
69	195	250	13	V$PITX2_Q2	1.86143e-05	ADAMTSL1,C14orf37,CYP2F1,DPYSL5,HPSE2,MEOX2,PRDM8,PRG4,PYY,SCN2A,SHOX2,SLITRK5,TWIST1	0.00168039
69	185	250	11	V$NKX62_Q2	0.00022556	DLG2,FABP4,FGF19,HOXA11,IKZF3,LRRTM4,PDZRN4,PTH1R,SHOX2,SMTNL2,TWIST1	0.00815996
69	228	250	11	V$STAT6_02	0.00129462	ADCYAP1,ALPK2,ANGPTL1,ASPN,CDKL5,CPA3,EPHA7,PDZRN4,SCN2A,TLL1,TWIST1	0.0284354
69	205	250	10	V$HOXA4_Q2	0.00196255	ADCYAP1,ALPK2,DLG2,DPP10,FGF19,PCDH9,PDZRN4,PPARGC1A,RBMS3,SHOX2	0.0365748
69	209	250	12	V$CDX2_Q5	0.000163417	ADAMTSL1,C1QTNF7,DLG2,EPHA7,HOXA11,NAV3,PAPPA,PCSK1,PDZRN4,PPARGC1A,PTH1R,TWIST1	0.00670011
69	158	250	12	V$HFH4_01	1.06128e-05	ABCA6,ANGPTL1,C4BPA,FGF14,HOXA11,IRS4,MYOCD,PDZRN4,RUNX1T1,SCG3,TWIST1,VGLL3	0.00130538
69	147	250	10	V$HNF3_Q6	0.000146031	ANGPTL1,FABP4,GRIK2,HAND2,HOXA11,IRS4,NAV3,NPY,TWIST1,VTN	0.00641494
69	178	250	9	V$PIT1_Q6	0.00256377	ADAMTSL1,ASPN,CCIN,DLG2,EPHA7,PHACTR3,PRDM8,TWIST1,VGLL3	0.0437977
69	174	250	11	V$FOX_Q2	0.000131769	ANGPTL1,FABP4,FAM180A,GPR1,HOXA11,IRS4,PRG4,RUNX1T1,SCG3,TWIST1,VGLL3	0.00637013
69	227	250	11	TGATTTRY_V$GFI1_01	0.00124972	ALPK2,ANKRD29,C1QTNF7,DSC1,FGF14,GAS2,NAP1L3,PPARGC1A,RUNX1T1,SP8,UPK1A	0.0284354
69	206	250	11	AAAYWAACM_V$HFH4_01	0.000563819	ANGPTL1,GRIK2,HOXA11,IKZF3,IRS4,NAV3,NRK,NUDT11,PPARGC1A,SCG3,SCN2A	0.0165119
69	280	250	14	CTAWWWATA_V$RSRFC4_Q2	0.000203728	ADAMTSL1,ADCYAP1,ALPK2,CNTN1,DKK4,DLG2,EPHA7,GABRB2,LRRTM4,MEOX2,MYOZ2,PDZRN4,PPARGC1A,TWIST1	0.00783078
70	106	155	6	V$MEF2_01	0.000709585	DKK1,EYA1,MSX2,MYOZ2,RIMS2,ZIC4	0.0181831
70	44	155	4	V$EVI1_03	0.000985923	ACCN1,HOXA1,MSX2,RUNX1T1	0.0233209
70	178	155	8	V$S8_01	0.000447304	DIO2,HOXA9,HPSE2,RUNX1T1,SEZ6L,SEZ6,SHOX2,TRPM8	0.0139399
70	86	155	5	V$CDP_02	0.00176417	HOXA11,LSAMP,PITX2,RUNX1T1,SP8	0.0278196
70	43	155	4	V$CDPCR3_01	0.000903313	FOXG1,HOXA4,ZIC1,ZIC4	0.0222215
70	221	155	10	V$CEBPB_01	8.21312e-05	ACAN,ADRB2,FABP4,HOXA5,HOXC10,PITX2,S1PR5,SPIB,ZIC1,ZIC4	0.00631384
70	219	155	8	V$CEBPB_02	0.0017132	ACAN,ADRB2,CITED1,HOXA5,MEOX2,PITX2,SP8,SPIB	0.0278196
70	104	155	6	V$PBX1_02	0.000641648	ADCYAP1,LIPC,PITX2,RIMS2,ZIC1,ZIC4	0.017937
70	211	155	8	V$TST1_01	0.00135396	ADCYAP1,DIO2,FOXG1,HOXA5,MGC45800,PITX2,ZIC1,ZIC4	0.0252329
70	179	155	7	V$OCT1_03	0.00226194	DLX2,EYA1,HOXA4,MGC45800,PRKG1,RIMS2,RUNX1T1	0.0323816
70	182	155	7	V$OCT1_04	0.00248333	EYA1,FOXG1,HOXC10,PITX2,SHOX2,ZIC1,ZIC4	0.0339389
70	221	155	8	V$AP1_Q2	0.00181384	AK5,ENDOU,HOXA11,HPSE2,MGC45800,PAPPA,ZIC1,ZIC4	0.0278878
70	237	155	10	V$AP1_Q4	0.000146106	AK5,BMP2,ENDOU,EYA1,HOXA11,HPSE2,MGC45800,PAPPA,ZIC1,ZIC4	0.00816864
70	209	155	10	V$TATA_C	5.14633e-05	CITED1,DIO2,ENDOU,EYA1,FABP4,FOXG1,HOXA9,HPSE2,MMP13,PITX2	0.00631384
70	205	155	8	V$NKX25_02	0.00112615	CA4,EYA1,HPSE2,MGC45800,PITX2,SEZ6L,SEZ6,SHOX2	0.0252329
70	217	155	9	V$FREAC2_01	0.000357064	ACCN1,BMP2,EYA1,FOXG1,HOXA11,IRS4,MMP13,PAPPA,PITX2	0.0129173
70	211	155	8	V$GATA1_05	0.00135396	ADCYAP1,ALPK2,HOXA11,HOXC10,PAPPA,PITX2,RUNX1T1,ZIC1	0.0252329
70	177	155	8	V$PAX4_02	0.000430824	CA4,EYA1,HOXA11,MEOX2,PITX2,SEZ6,ZIC1,ZIC4	0.0139399
70	137	155	7	V$MSX1_01	0.000475997	EYA1,FOXG1,HOXA11,RUNX1T1,SHOX2,ZIC1,ZIC4	0.0139399
70	217	155	10	V$MMEF2_Q6	7.05335e-05	ACCN1,DKK1,EYA1,HOXA11,HOXA4,HOXC10,MGC45800,MYOZ2,RIMS2,RUNX1T1	0.00631384
70	171	155	8	V$CART1_01	0.000341991	ACCN1,EYA1,HOXA11,HOXA5,HPSE2,PAPPA,RIMS2,RUNX1T1	0.0129173
70	184	155	7	V$NKX61_01	0.00263995	EYA1,HOXA11,HOXC10,RIMS2,RUNX1T1,SEZ6L,ZIC4	0.035295
70	203	155	9	V$GATA6_01	0.000218139	ADCYAP1,CPA1,EYA1,HOXA1,HOXA4,HPSE2,LSAMP,PITX2,RUNX1T1	0.0104982
70	181	155	7	V$POU6F1_01	0.00240776	ADCYAP1,EYA1,FABP4,HOXA11,HOXA5,HOXA9,PITX2	0.0336539
70	185	155	9	V$NKX62_Q2	0.000108322	CEND1,EYA1,FABP4,HOXA11,HOXA4,MGC45800,SHOX2,ZIC1,ZIC4	0.007402
70	162	155	7	V$LHX3_01	0.0012797	ADRB2,MSX2,PITX2,PRKG1,SHOX2,SP8,TRPM8	0.0252329
70	229	155	8	V$MYCMAX_03	0.00226408	DLX2,HOXA11,HOXA1,HOXA9,IRS4,MEOX2,NPTX1,ZIC1	0.0323816
70	217	155	11	V$AFP1_Q6	1.25709e-05	CITED1,DLX2,HGF,HOXA1,HOXA4,HOXC10,MGC45800,MSX2,SHOX2,ZIC1,ZIC4	0.00257703
70	205	155	9	V$HOXA4_Q2	0.000234654	ADCYAP1,ALPK2,HOXA4,HOXA9,MYBPC2,PITX2,SHOX2,ZIC1,ZIC4	0.0104982
70	190	155	8	V$HP1SITEFACTOR_Q6	0.000688201	CA4,DIO2,HOXA11,HOXA4,HOXA9,PITX2,SEZ6,ZIC1	0.0181831
70	209	155	8	V$CDX2_Q5	0.00127428	HOXA11,HOXA9,HOXC10,LSAMP,PAPPA,RIMS2,SEZ6,ZIC4	0.0252329
70	214	155	9	V$OSF2_Q6	0.000322392	CPA2,DKK1,DLX2,HOXA5,MMP13,PITX2,SPIB,ZIC1,ZIC4	0.0129173
70	220	155	8	V$AML_Q6	0.00176295	EYA1,MEOX2,MYBPC2,NGB,PAPPA,SHOX2,TRPM8,ZIC4	0.0278196
70	221	155	10	V$CEBP_Q2_01	8.21312e-05	ACAN,ADRB2,CITED1,EYA1,HOXA1,HOXA5,PITX2,PRKG1,S1PR5,SPIB	0.00631384
70	118	155	6	RAAGNYNNCTTY_UNKNOWN	0.00124181	CPA2,HOXA5,LSAMP,RUNX1T1,SEZ6,SP8	0.0252329
70	276	155	9	YATTNATC_UNKNOWN	0.00195394	CA4,DKK4,EYA1,HOXA1,HOXC10,MEOX2,MGC45800,MYOD1,ZIC1	0.0293091
70	49	155	4	YNTTTNNNANGCARM_UNKNOWN	0.00147998	EYA1,FOXG1,HPSE2,MSX2	0.0260054
70	219	155	8	RACCACAR_V$AML_Q6	0.0017132	CITED1,CPA2,DKK1,EYA1,HOXA9,SPIB,TRPM8,ZIC4	0.0278196
70	58	155	4	TTGCWCAAY_V$CEBPB_02	0.00276324	ACAN,HOXA5,PITX2,SPIB	0.0361573
70	225	155	9	GATAAGR_V$GATA_C	0.000464856	ACCN1,ADCYAP1,CA4,EYA1,HPSE2,MSX2,PITX2,PRSS3,RUNX1T1	0.0139399
70	227	155	11	TGATTTRY_V$GFI1_01	1.91516e-05	ALPK2,HOXA5,HOXA9,HOXD11,LSAMP,PITX2,RIMS2,RUNX1T1,SP8,ZIC1,ZIC4	0.00294456
70	280	155	11	CTAWWWATA_V$RSRFC4_Q2	0.000127969	ADCYAP1,ALPK2,DKK4,EYA1,MEOX2,MYBPC2,MYOZ2,PITX2,RIMS2,SPIB,ZIC4	0.00787008
71	209	290	12	V$TATA_C	0.000627786	CITED1,EYA1,FOXG1,GRM2,GRRP1,HOXA10,HOXA9,HPSE2,MMP10,NKX2-5,NRAP,PPM1E	0.0401623
71	54	290	6	V$NRSF_01	0.000516473	CHGA,CHRNB2,HNF1A,PTPRN,TRIM9,VGF	0.0401623
71	217	290	12	V$MMEF2_Q6	0.000873203	CASQ1,EYA1,HIST1H1B,HOXA10,HOXA11,KCNJ13,MYH6,MYOZ2,NRAP,PENK,SIX3,SOX3	0.0447517
71	203	290	12	V$GATA6_01	0.000484292	ADCYAP1,CLEC18C,CPA1,EYA1,HOXA1,HPSE2,KCNJ15,LGSN,MASP1,PLAC1,PPM1E,PYY	0.0401623
71	147	290	10	V$GATA_Q6	0.00047808	CPA1,HOXA1,HPSE2,KCNJ15,KIRREL2,MASP1,PLAC1,PPM1E,PRR18,TUBB2B	0.0401623
71	213	290	13	V$HNF4_Q6	0.000208163	COL25A1,DNAJC22,FOXG1,GPD1,HNF1A,HOXA10,HOXA11,SLC26A10,SP8,USH1C,WNK4,XPNPEP2,ZIC2	0.0401623
71	225	290	13	GATAAGR_V$GATA_C	0.000354475	ADCYAP1,EYA1,HNF1A,HPSE2,KCNJ13,MASP1,MYH6,PLAC1,PPM1E,PRR18,PRSS3,SOHLH2,TUBB2B	0.0401623
71	227	290	13	TGATTTRY_V$GFI1_01	0.000385853	DSC1,FLRT1,GAS2,GPR17,GRRP1,HOXA2,HOXA9,HOXD11,SIX3,SOHLH2,SP8,STK31,UPK1A	0.0401623
75	158	184	9	V$HFH4_01	0.00012033	ACCN1,HOXA11,IRS4,KIRREL3,LOC283174,MYOCD,SCG3,ZIC3,ZIC5	0.0370014
82	209	152	10	V$TATA_C	4.35844e-05	CITED1,FABP4,FOXG1,GRM2,HPSE2,MMP10,NKX2-5,NPY,NRAP,PRDM16	0.0134022
89	51	262	6	CAGNWMCNNNGAC_UNKNOWN	0.00021904	CALB1,CHRNB2,DNER,HNF1A,PLAC1,PTPRN	0.0221412
89	209	262	12	V$TATA_C	0.000252013	CCL7,EYA1,FABP4,FOXG1,GRM2,HOXA10,HOXA9,HPSE2,MT3,NKX2-5,NKX6-1,NPY	0.0221412
89	205	262	12	V$NKX25_02	0.000210842	CA4,EREG,EYA1,FGF19,FGF3,GAD1,HPSE2,PCDH9,PDZRN4,SEZ6L,SHOX2,SOHLH2	0.0221412
89	54	262	9	V$NRSF_01	2.8768e-07	CALB1,CHRNB2,DDX25,DNER,HNF1A,PDZD7,PTPRN,TRIM9,VGF	8.84617e-05
89	211	262	11	V$GATA1_05	0.0010102	ADCYAP1,COL4A3,HOXA11,HOXC10,IL6,KCNJ15,PCDH9,PDZRN4,PLAC1,PON3,SPAG11B	0.0477901
89	203	262	11	V$GATA6_01	0.000735865	ADCYAP1,COL4A3,CPA1,EYA1,HOXA1,HPSE2,KCNJ15,MASP1,PCDH9,PLAC1,PYY	0.0452557
89	195	262	13	V$PITX2_Q2	3.04385e-05	COL4A3,CYP2F1,DPYSL5,EYA1,GAD1,HOXA1,HOXA2,HPSE2,KCNJ15,MEOX2,PYY,SCN2A,SHOX2	0.00467993
89	185	262	11	V$NKX62_Q2	0.000337093	CEND1,EYA1,FABP4,FGF19,FOXB1,HOXA10,HOXA11,LRRTM4,PDZRN4,SHOX2,SMTNL2	0.0259141
89	162	262	10	V$LHX3_01	0.00046535	COL4A3,FGF19,HOXA2,NKX6-1,OLFM4,PDZRN4,SHOX2,SP8,TRPM8,VIL1	0.0317989
89	206	262	11	V$CRX_Q4	0.000830381	CYP2F1,FOXB1,FOXG1,HNF1A,LRRTM4,MEOX2,NKX6-1,PCSK1,POU6F2,SLC13A4,TYRP1	0.0464259
89	276	262	13	YATTNATC_UNKNOWN	0.000930846	CA4,CALB1,DKK4,EYA1,HNF1A,HOXA10,HOXA1,HOXA2,HOXC10,MEOX2,MYOD1,PDZRN4,POU6F2	0.0477059
91	195	255	10	V$TAL1BETAE47_01	0.00156898	CD79B,FAP,FGF7,FOXB1,GFI1,GPD1,HOXA11,ITGBL1,PRG4,PYY	0.0475943
91	202	255	13	V$TAL1BETAITF2_01	3.32114e-05	CD79B,CTLA4,FAP,FOXB1,GFI1,GPD1,HOXA11,ITGBL1,PRDM8,PRG4,PYY,RHOH,SHOX2	0.0102125
91	230	255	11	V$IK1_01	0.00162517	ADAMTSL5,CXCL14,CYP26A1,FOXD3,MEOX2,NNAT,P2RX1,PI16,SMOC1,TWIST1,ZIC4	0.0475943
91	221	255	11	V$CEBPB_01	0.00118105	ACAN,ADRB2,EPHA7,FABP4,FAP,ITK,PITX2,PTGIR,S1PR5,SPIB,ZIC4	0.0427264
91	211	255	11	V$TST1_01	0.000810081	ADCYAP1,DIO2,EPHA7,FOXG1,GPR171,OMD,PITX2,SLITRK5,SMOC1,TWIST1,ZIC4	0.0355857
91	230	255	11	V$NFKB_Q6	0.00162517	CD70,CYP26A1,GREM1,HOXA11,IL2RA,MSC,P2RY10,PAPPA,PTGIR,PTHLH,SPIB	0.0475943
91	205	255	11	V$NKX25_02	0.000638224	APCDD1L,CTLA4,CXCL14,FGF7,INHBA,LRRC15,PITX2,POMC,PROK1,SHOX2,SLC6A15	0.0355857
91	217	255	12	V$FREAC2_01	0.000277685	FOXB1,FOXG1,GREM1,HAND2,HOXA11,INHBA,IRS4,MMP13,PAPPA,PCSK1,PITX2,SLITRK5	0.0355857
91	123	255	8	V$FREAC4_01	0.00102454	FOXB1,FOXD3,HOXA11,INHBA,MSC,NNAT,PITX2,SHOX2	0.042006
91	198	255	11	V$FOXO3_01	0.000477231	CACNA2D1,CTLA4,DLX2,FOXB1,FOXD3,IRF4,NNAT,NTRK3,OMD,PITX2,SHOX2	0.0355857
91	195	255	11	V$PITX2_Q2	0.000419501	KCNJ15,LRRC15,MEOX2,PITX2,PRDM8,PRG4,PYY,SCN2A,SHOX2,SLITRK5,TWIST1	0.0355857
91	228	255	11	V$STAT6_02	0.00151625	ADCYAP1,ALPK2,ASPN,CPA3,EPHA7,GREM1,GZMK,IL7R,SCN2A,TLL1,TWIST1	0.0475943
91	205	255	11	V$HOXA4_Q2	0.000638224	ADCYAP1,ALPK2,EOMES,FAP,GREM1,ITGBL1,MMP12,PITX2,SHOX2,SMOC1,ZIC4	0.0355857
91	228	255	12	V$COREBINDINGFACTOR_Q6	0.000434852	GPD1,GPR171,IL7R,LY9,MMP13,NGB,SCN2A,SHOX2,SOST,SPIB,TIGIT,TRPM8	0.0355857
91	214	255	12	V$OSF2_Q6	0.00024437	APCDD1L,CPA2,DKK1,DLX2,GPD1,IL7R,INHBA,MMP13,P2RY10,PITX2,SPIB,ZIC4	0.0355857
91	220	255	11	V$AML_Q6	0.0011386	GFI1,GPD1,IL7R,MEOX2,NGB,P2RY10,PAPPA,SHOX2,SOST,TRPM8,ZIC4	0.0427264
91	205	255	11	V$NFKB_Q6_01	0.000638224	CD70,GREM1,IL2RA,IL7,MSC,PAPPA,PTHLH,SHOX2,SMOC1,TNFRSF9,ZIC4	0.0355857
91	147	255	9	V$HNF3_Q6	0.00077793	FABP4,FOXD3,HAND2,HOXA11,IRS4,SPIB,TIMP4,TWIST1,VTN	0.0355857
92	216	218	11	V$HNF4_01	0.000264259	ADRB2,CALB1,EDN3,F10,GATA4,LGALS4,LMX1B,NRAP,PITX2,PRDM16,SP8	0.0338207
92	123	218	8	V$FREAC4_01	0.000366339	FOXB1,FOXD3,GABRR1,HOXA11,KCNJ13,ODZ1,PITX2,TSPAN8	0.0375498
92	217	218	11	V$MMEF2_Q6	0.000274965	ACCN1,FOXD3,HOXA11,HOXC10,KCNJ13,KIRREL3,MYH6,MYOZ2,NRAP,PENK,SOX3	0.0338207
92	162	218	9	V$LHX3_01	0.00051001	ADRB2,FGF19,IRX6,NKX6-1,OLFM4,PITX2,SP8,TRPM8,VIL1	0.0448081
92	206	218	11	V$CRX_Q4	0.000175184	ATRNL1,FOXB1,FOXG1,LRRTM4,MEOX2,NKX6-1,NOS1,PCSK1,PITX2,PROK2,TYRP1	0.0338207
93	166	194	10	V$TATA_01	4.90901e-05	CCL7,CYP1A2,DKK1,FGF19,HOXA11,KIRREL2,MMP10,MYOZ2,PDYN,SOX3	0.0150952

## Sheet: M6. NMF (Best rank)
Module_Number	# of gene in function	# of gene in module	# of common gene	Description	p-value	related_gene	adjusted_p-value
8	158	97	6	AAANWWTGC_UNKNOWN	0.000490099	SFRP2,INHBA,THBS2,FN1,FGF7,LOX	0.0265372
8	195	97	7	V$TAL1BETAE47_01	0.000232539	FAP,PRG4,ITGBL1,FGF7,GPD1,RUNX1T1,SULF1	0.0158901
8	200	97	8	V$TAL1ALPHAE47_01	3.82929e-05	FAP,PRG4,ITGBL1,FGF7,GPD1,GJB2,RUNX1T1,SULF1	0.00785004
8	157	97	7	V$OCT1_02	6.02933e-05	CXCL14,VGLL3,LOX,DCN,PTPRN,RUNX1T1,ADAMTSL1	0.00927009
8	168	97	7	V$RP58_01	9.2389e-05	PRG4,COL3A1,FGF7,TLL1,PODN,FAM180A,CILP	0.0113638
8	178	97	6	V$PIT1_Q6	0.000915866	FAP,INHBA,ASPN,FGF7,VGLL3,ADAMTSL1	0.0433275
8	174	97	7	V$FOX_Q2	0.000115054	FABP4,PRG4,ITGBL1,VGLL3,GPR1,FAM180A,RUNX1T1	0.0117931
8	192	97	7	V$SRF_Q5_01	0.000211479	COL1A1,FGF7,ACTG2,PODN,TIMP3,CNN1,ADAMTSL1	0.0158901
10	212	27	5	V$NFY_Q6	2.99846e-05	HLA-DOA,HLA-DRB5,HLA-DQB2,HLA-DMA,HLA-DRB1	0.0184405
11	225	25	7	V$ATF_01	5.0325e-08	FOSB,FOS,EGR3,ATF3,DUSP1,CYR61,EGR2	3.86874e-06
11	234	25	4	V$CREB_01	0.00051458	FOSB,ATF3,DUSP1,AREG	0.00791166
11	218	25	3	V$NFKAPPAB_01	0.00513772	CXCL2,CTGF,TNF	0.0478742
11	207	25	4	V$YY1_01	0.000323478	FOS,EGR3,CYR61,EGR2	0.00600348
11	205	25	3	V$IRF1_01	0.00432828	ATF3,IL6,EGR2	0.0435217
11	184	25	4	V$IK3_01	0.000206339	FOS,EGR1,EGR3,CYR61	0.00479855
11	117	25	4	V$TAXCREB_01	3.56176e-05	FOSB,NR4A3,FOS,DUSP1	0.00109524
11	194	25	3	V$HFH1_01	0.00370855	NR4A1,DUSP1,EGR2	0.0414683
11	157	25	3	V$FOXD3_01	0.00203747	NR4A1,CYR61,EGR2	0.0272401
11	168	25	4	V$HNF3B_01	0.000145475	DUSP1,CYR61,EGR2,TNF	0.0037278
11	210	25	4	V$HSF1_01	0.000341661	NR4A3,FOS,EGR3,DUSP1	0.00600348
11	191	25	4	V$HSF2_01	0.000238034	NR4A3,FOS,EGR3,DUSP1	0.00498696
11	42	25	5	V$SRF_01	6.06997e-09	FOSB,FOS,EGR1,EGR3,EGR2	1.24434e-06
11	212	25	4	V$CEBP_01	0.000354184	FOSB,NR4A3,EGR2,TNF	0.00605065
11	204	25	3	V$SRY_02	0.0042695	NR4A3,NR4A1,DUSP5	0.0435217
11	185	25	4	V$OCT1_05	0.000210668	NR4A3,FOS,IL6,EGR2	0.00479855
11	234	25	7	V$CREB_Q2	6.58509e-08	FOSB,NR4A3,FOS,EGR1,EGR3,ATF3,DUSP1	4.49981e-06
11	239	25	6	V$CREB_Q4	1.83282e-06	FOSB,NR4A3,FOS,EGR3,ATF3,DUSP1	9.11956e-05
11	221	25	7	V$CREBP1_Q2	4.4494e-08	FOSB,NR4A3,FOS,EGR1,EGR3,DUSP1,EGR2	3.86874e-06
11	202	25	7	V$SRF_Q6	2.39654e-08	FOSB,NR4A1,FOS,EGR1,EGR3,EGR2,DUSP5	2.45646e-06
11	230	25	4	V$NFKB_C	0.000482178	FOS,EGR3,CTGF,EGR2	0.00772909
11	182	25	9	V$SRF_C	6.49858e-12	FOSB,NR4A1,FOS,EGR1,EGR3,CYR61,EGR2,DUSP5,OSM	3.99663e-09
11	172	25	3	V$MEF2_02	0.00264081	NR4A1,ATF3,CTGF	0.032482
11	185	25	3	V$MEF2_03	0.00324463	NR4A1,FOS,ATF3	0.0383739
11	122	25	3	V$AHRARNT_01	0.000987051	NR4A1,EGR3,CTGF	0.0144533
11	153	25	5	V$HFH3_01	4.1363e-06	NR4A3,DUSP1,CYR61,EGR2,TNF	0.000169588
11	165	25	5	V$HFH8_01	5.98417e-06	NR4A1,DUSP1,CXCL2,EGR2,TNF	0.000230016
11	161	25	4	V$ATF_B	0.000123452	FOSB,FOS,DUSP1,AREG	0.00330101
11	148	25	3	V$FOXJ2_01	0.00172128	CXCL2,EGR2,TNF	0.0235242
11	213	25	3	V$IRF7_01	0.00481636	NR4A3,FOS,OSM	0.0455702
11	206	25	3	V$STAT5A_01	0.00438755	NR4A3,FOS,OSM	0.0435217
11	200	25	3	V$STAT5B_01	0.00403929	NR4A3,FOS,OSM	0.0435217
11	185	25	3	V$TBP_01	0.00324463	NR4A1,FOS,EGR2	0.0383739
11	107	25	4	V$ATF6_01	2.50659e-05	NR4A1,EGR1,EGR3,EGR2	0.000811345
11	131	25	5	V$STAT3_02	1.92771e-06	FOSB,NR4A1,EGR1,EGR3,CTGF	9.11956e-05
11	210	25	4	V$ATF3_Q6	0.000341661	FOSB,ATF3,DUSP1,AREG	0.00600348
11	231	25	4	V$ATF4_Q2	0.000490138	FOSB,NR4A3,FOS,DUSP1	0.00772909
11	199	25	5	V$CEBPDELTA_Q6	1.48708e-05	FOSB,NR4A1,FOS,ATF3,OSM	0.000537972
11	206	25	3	V$LFA1_Q6	0.00438755	NR4A1,ZFP36,CTGF	0.0435217
11	187	25	3	V$ATF1_Q6	0.00334442	FOSB,FOS,AREG	0.0388079
11	256	25	7	V$E4F1_Q6	1.21688e-07	FOSB,NR4A3,NR4A1,EGR3,DUSP1,CYR61,EGR2	6.80344e-06
11	212	25	3	V$TFIIA_Q6	0.00475361	FOSB,NR4A1,EGR1	0.0455702
11	171	25	3	V$HNF3ALPHA_Q6	0.00259753	NR4A3,CYR61,EGR2	0.032482
11	220	25	3	V$AML_Q6	0.00526982	NR4A1,DUSP1,CYR61	0.0483722
11	147	25	5	V$HNF3_Q6	3.39936e-06	FOSB,NR4A3,NR4A1,CYR61,EGR2	0.000149329
11	206	25	3	V$PAX_Q6	0.00438755	EGR3,ATF3,CYR61	0.0435217
11	190	25	8	V$SRF_Q4	4.24254e-10	FOSB,NR4A1,FOS,EGR1,EGR3,CTGF,EGR2,DUSP5	1.30458e-07
11	194	25	4	V$CREB_Q2_01	0.000252639	FOSB,EGR1,DUSP1,AREG	0.00498696
11	191	25	4	V$CREB_Q4_01	0.000238034	FOSB,DUSP1,AREG,EGR2	0.00498696
11	192	25	7	V$SRF_Q5_01	1.68779e-08	FOSB,FOS,EGR1,EGR3,ATF3,EGR2,DUSP5	2.07598e-06
11	213	25	3	V$PXR_Q2	0.00481636	NR4A3,CTGF,EGR2	0.0455702
11	244	25	4	GTGGGTGK_UNKNOWN	0.000602355	NR4A3,EGR1,EGR3,OSM	0.00903533
11	76	25	3	GTTNYYNNGGTNA_UNKNOWN	0.000246907	NR4A3,NR4A1,OSM	0.00498696
11	202	25	3	TCCATTKW_UNKNOWN	0.00415342	NR4A3,NR4A1,EGR3	0.0435217
11	171	25	4	YYCATTCAWW_UNKNOWN	0.000155735	FOSB,NR4A3,ATF3,CYR61	0.00383107
11	206	25	5	AAAYWAACM_V$HFH4_01	1.75729e-05	FOSB,NR4A3,DUSP1,CYR61,EGR2	0.000600407
11	130	25	3	TTCNRGNNNNTTC_V$HSF_Q6	0.00118586	FOSB,NR4A3,EGR3	0.0169606
11	136	25	4	CGTSACG_V$PAX3_B	6.41527e-05	NR4A1,EGR1,EGR3,EGR2	0.00179336
11	72	25	5	CCAWWNAAGG_V$SRF_Q4	9.66357e-08	FOSB,NR4A1,EGR1,EGR2,DUSP5	5.9431e-06
22	162	124	10	V$MIF1_01	7.43651e-07	APOBEC4,C20orf85,DNAI1,VWA3B,KCNRG,LRRC46,ENKUR,DNAH9,TTC16,TEKT2	0.000457345
22	130	124	7	CYTAGCAAY_UNKNOWN	8.71212e-05	CCDC81,TMEM190,LRRC46,SPATA18,CCDC65,TPPP3,TTC16	0.0267898
27	215	30	8	V$ISRE_01	5.76984e-09	ZBP1,ISG15,CXCL11,IFIT3,IFIT2,CXCL10,IFI44,IFIH1	3.54845e-06
27	217	30	5	V$ICSBP_Q6	5.71778e-05	ZBP1,ISG15,IFIT3,IFI44,IFIH1	0.00879109
27	215	30	5	V$IRF_Q6	5.4716e-05	ZBP1,ISG15,IFIT2,CXCL10,IFI44	0.00879109
27	169	30	6	STTTCRNTTT_V$IRF_Q6	7.7025e-07	ZBP1,ISG15,IFIT3,IFIT2,CXCL10,IFI44	0.000236852
28	193	43	5	V$FOXJ2_02	0.000193457	DLX2,HOXA9,ADAM23,SCUBE3,NPTX2	0.0312056
28	195	43	5	V$PITX2_Q2	0.000202963	MEOX2,COL2A1,EYA1,TMEM132E,NPTX2	0.0312056
30	181	42	5	V$POU6F1_01	0.000127896	LRRC15,SCG2,CTSK,COL1A2,PITX2	0.0336013

## Sheet: M7. NMF (Integrated)
Module_Number	# of gene in function	# of gene in module	# of common gene	Description	p-value	related_gene	adjusted_p-value
2	214	149	8	V$E47_01	0.00115023	DPYSL5,TUBB2B,CCND2,RXRG,EMILIN3,FLNC,CACNA2D2,WNT2B	0.0252641
2	195	149	9	V$GATA1_01	0.000119582	SALL1,ZIC4,ZIC1,CRLF1,PENK,ZNF423,LHX1,CLVS1,TCF7L1	0.00612856
2	230	149	8	V$IK1_01	0.00181639	FGF17,SALL1,ZIC4,HMGA2,MSI1,LAMA1,FILIP1,LCN10	0.0301914
2	184	149	7	V$IK3_01	0.00211367	FGF17,SALL1,HMGA2,FLNC,SLC26A7,CYP17A1,LCN10	0.0333106
2	189	149	8	V$PBX1_01	0.000512061	SALL1,SERPINI2,ZIC4,ZIC1,CCND2,COL4A6,CAMK1G,ZIC2	0.0143144
2	205	149	8	V$CEBPA_01	0.000872087	SOX11,SALL1,FBN2,CLVS1,SLC6A15,TCF7L1,PCSK2,ZIC2	0.0214533
2	211	149	8	V$TST1_01	0.00105061	PAX2,ZIC4,ZIC1,HMGA2,CACNA2D2,CLVS1,SEMA5B,TTYH1	0.0239306
2	157	149	7	V$OCT1_02	0.000846531	PAX2,ZIC4,ZIC1,COL9A1,DTNA,PCSK2,ZIC2	0.0214533
2	224	149	8	V$NF1_Q6	0.00153803	FGF17,SALL1,HMGA2,JPH4,ZNF423,SLC26A7,COL11A2,HOXA9	0.0286138
2	123	149	7	V$OCT1_07	0.000193906	SOX3,SALL1,ZIC4,ZIC1,DTNA,CLVS1,SEMA5B	0.00745324
2	225	149	8	V$OLF1_01	0.0015819	DPYSL5,ATP1A2,CAPN6,SLC13A4,CLEC18C,CRLF1,SCUBE3,COL11A2	0.0286138
2	177	149	8	V$PAX4_02	0.000330494	PAX2,SERPINI2,ZIC4,ZIC1,SLC26A7,SIX3,SEMA5B,HIF3A	0.0112919
2	217	149	9	V$MMEF2_Q6	0.000266541	SOX3,SALL1,PENK,MYO15A,SIX3,COL11A2,GAL3ST3,CYP26B1,FILIP1	0.00964252
2	193	149	7	V$FOXJ2_02	0.00276302	SERPINI2,SLCO1A2,JPH4,SCUBE3,ZNF423,SLC26A7,HOXA9	0.0404585
2	184	149	8	V$NKX61_01	0.000428516	ZIC4,CCND2,SLC26A7,ST8SIA2,DTNA,COL11A2,SLC6A15,PCSK2	0.0125494
2	160	149	8	V$CHX10_01	0.000166232	ZIC4,ZIC1,FGF19,IMPG2,ZNF423,SLC26A7,SEMA5B,FILIP1	0.00745324
2	205	149	9	V$SPZ1_01	0.000174445	FGF17,SOX3,PAX2,IGF2BP1,ECEL1,CCND2,HOXA9,PCSK2,HIF3A	0.00745324
2	218	149	8	V$PAX2_02	0.00129466	IGF2BP1,ZIC4,FLNC,SCUBE3,ST8SIA2,CACNA2D2,DTNA,FZD10	0.0261281
2	185	149	9	V$NKX62_Q2	7.99751e-05	ZIC4,ZIC1,FGF19,SCUBE3,DTNA,SIX3,COL11A2,FILIP1,DACH1	0.00447133
2	205	149	10	V$HOXA4_Q2	3.11783e-05	FGF3,ZIC4,ZIC1,DPP10,FGF19,HMGA2,SLC26A7,GCK,GAL3ST3,HOXA9	0.00273924
2	181	149	8	V$TFIII_Q6	0.00038396	ATP1A2,SALL1,PAX2,CCND2,MSI1,TCF7L1,FZD10,ZIC2	0.0118068
2	207	149	9	V$SREBP1_Q6	0.000187614	SALL1,IGF2BP1,ZIC4,CRLF1,FLNC,GFAP,FXYD1,LPHN3,MSI1	0.00745324
2	247	149	14	GCTNWTTGK_UNKNOWN	1.25128e-07	SALL1,ZIC4,ZIC1,ECEL1,CLEC18C,HMGA2,SCUBE3,ZNF423,LHX1,ST8SIA2,LAMA1,CCDC33,TTYH1,MFAP2	7.69539e-05
2	201	149	10	V$PR_Q2	2.63395e-05	PAX2,CAPN6,SCUBE3,CACNA1G,KCNIP1,CACNA2D2,DTNA,CCDC33,GAL3ST3,FILIP1	0.0026998
2	198	149	8	V$T3R_Q6	0.000695506	FGF17,ATP1A2,SALL1,NKX6-1,SCUBE3,CACNA2D2,MYOM3,GAL3ST3	0.0185972
2	91	149	5	MYAATNNNNNNNGGC_UNKNOWN	0.0019047	TUBB2B,SALL1,FGF3,RXRG,LAMA1	0.030826
2	130	149	6	RTTTNNNYTGGM_UNKNOWN	0.00166759	PAX2,ZIC4,ZIC1,SCUBE3,ZNF423,ZIC2	0.029302
2	124	149	6	YTAAYNGCT_UNKNOWN	0.00130919	FGF17,ZIC4,CCND2,ZNF423,SLC26A7,CLVS1	0.0261281
2	227	149	9	TGATTTRY_V$GFI1_01	0.00037124	SALL1,PAX2,ZIC4,ZIC1,RXRG,JPH4,DTNA,SIX3,HOXA9	0.0118068
7	238	108	11	V$PEA3_Q6	8.95109e-07	FCRL5,POU2AF1,CD3E,LAG3,CD5,CD84,CD247,PTPRC,PRF1,CTSW,AMICA1	0.000550492
7	121	108	6	GGGNNTTTCC_V$NFKB_Q6_01	0.000208812	UBD,CCL5,TFEC,SLAMF8,CSF2RB,CD74	0.0428064
9	230	55	6	V$IK1_01	0.000165054	FGF17,ZIC4,HMGA2,SALL1,ZIC5,LAMA1	0.0101508
9	189	55	6	V$PBX1_01	5.60353e-05	CCND2,ZIC4,SALL1,ONECUT2,ZIC1,ZIC2	0.00707988
9	205	55	5	V$CEBPA_01	0.000812846	SOX11,SALL1,ONECUT2,ZIC2,FBN2	0.0297768
9	104	55	4	V$PBX1_02	0.000517061	CCND2,ZIC4,ONECUT2,ZIC1	0.024461
9	199	55	5	V$GATA_C	0.000711035	HPSE2,PAX2,ZIC4,ONECUT2,ZIC1	0.0291524
9	205	55	6	V$NKX25_02	8.78929e-05	HPSE2,FGF3,FGF19,PAX2,HMGA2,ONECUT2	0.00772202
9	225	55	6	V$OLF1_01	0.000146437	HPSE2,DPYSL5,ATP1A2,SLC13A4,CLEC18C,COL11A2	0.0100065
9	214	55	5	V$SOX9_B1	0.000985512	DPYSL5,ZIC4,ZIC1,ZIC2,FBN2	0.0323901
9	205	55	6	V$HOXA4_Q2	8.78929e-05	FGF3,FGF19,DPP10,ZIC4,HMGA2,ZIC1	0.00772202
9	181	55	5	V$TFIII_Q6	0.000462304	ATP1A2,PAX2,CCND2,SALL1,ZIC2	0.0236931
9	175	55	6	V$POU1F1_Q6	3.6453e-05	ZIC4,ZIC1,MYO15A,ZIC5,ZIC2,CLEC18C	0.00707988
9	247	55	7	GCTNWTTGK_UNKNOWN	2.66917e-05	ECEL1,ZIC4,HMGA2,SALL1,ZIC1,LAMA1,CLEC18C	0.00707988
9	198	55	5	V$T3R_Q6	0.000695044	FGF17,ATP1A2,SALL1,ONECUT2,MYOM3	0.0291524
9	91	55	4	MYAATNNNNNNNGGC_UNKNOWN	0.000311049	FGF3,TUBB2B,SALL1,LAMA1	0.0173905
9	130	55	4	RTTTNNNYTGGM_UNKNOWN	0.00119259	PAX2,ZIC4,ZIC1,ZIC2	0.0349259
9	124	55	4	YTAAYNGCT_UNKNOWN	0.00100067	FGF17,CCND2,ZIC4,ONECUT2	0.0323901
9	225	55	6	GATAAGR_V$GATA_C	0.000146437	HPSE2,MYH6,TUBB2B,PAX2,SALL1,ONECUT2	0.0100065
10	225	24	5	V$ATF_01	2.1752e-05	FOSB,FOS,ATF3,EGR3,DUSP1	0.00167219
10	117	24	3	V$TAXCREB_01	0.000773695	FOSB,FOS,DUSP1	0.0279896
10	42	24	4	V$SRF_01	4.91312e-07	FOSB,FOS,EGR1,EGR3	0.000302157
10	234	24	6	V$CREB_Q2	1.24769e-06	FOSB,FOS,ATF3,EGR1,EGR3,DUSP1	0.000383665
10	239	24	5	V$CREB_Q4	2.90683e-05	FOSB,FOS,ATF3,EGR3,DUSP1	0.00198633
10	221	24	5	V$CREBP1_Q2	1.99524e-05	FOSB,FOS,EGR1,EGR3,DUSP1	0.00167219
10	202	24	5	V$SRF_Q6	1.2926e-05	FOSB,FOS,NR4A1,EGR1,EGR3	0.00132492
10	182	24	5	V$SRF_C	7.7922e-06	FOSB,FOS,NR4A1,EGR1,EGR3	0.00124303
10	185	24	4	V$MEF2_03	0.000178632	MYOZ2,FOS,NR4A1,ATF3	0.0095195
10	107	24	3	V$ATF6_01	0.000596418	NR4A1,EGR1,EGR3	0.0235917
10	131	24	4	V$STAT3_02	4.68731e-05	FOSB,NR4A1,EGR1,EGR3	0.00288269
10	231	24	4	V$ATF4_Q2	0.000416593	FOSB,CYP24A1,FOS,DUSP1	0.0183003
10	199	24	4	V$CEBPDELTA_Q6	0.000236235	FOSB,FOS,NR4A1,ATF3	0.0111757
10	256	24	4	V$E4F1_Q6	0.000613767	FOSB,NR4A1,EGR3,DUSP1	0.0235917
10	190	24	5	V$SRF_Q4	9.60494e-06	FOSB,FOS,NR4A1,EGR1,EGR3	0.00124303
10	192	24	5	V$SRF_Q5_01	1.01059e-05	FOSB,FOS,ATF3,EGR1,EGR3	0.00124303
10	136	24	3	CGTSACG_V$PAX3_B	0.00119609	NR4A1,EGR1,EGR3	0.0408665
10	72	24	3	CCAWWNAAGG_V$SRF_Q4	0.000185746	FOSB,NR4A1,EGR1	0.0095195
15	195	127	7	V$TAL1BETAE47_01	0.00117653	MYOCD,GFRA1,HOXA11,KIRREL3,PI15,AFF3,HOXA7	0.0298122
15	199	127	7	V$E47_02	0.00132293	WFIKKN2,MYOCD,GLI1,NGFR,KLHL13,AFF3,HOXA7	0.0311596
15	181	127	7	V$GATA3_01	0.000761363	VGF,CRLF1,AMHR2,PI15,TNXB,SCUBE3,HOXA10	0.0234119
15	99	127	5	V$CDPCR1_01	0.00136798	COL2A1,GATA4,EEF1A2,HOXA10,CYP26B1	0.0311596
15	196	127	7	V$CDPCR3HD_01	0.00121188	VGF,GATA4,JPH4,DACT3,RASGRF1,EEF1A2,HOXA10	0.0298122
15	233	127	9	V$MYCMAX_02	0.00013595	VGF,OGN,WFIKKN2,COL2A1,HOXA11,GATA4,GPC3,TMEM132E,HOXA7	0.0064315
15	176	127	8	V$GATA1_04	0.000105975	WFIKKN2,TCF21,AMHR2,PI15,PDGFRA,TNXB,SCUBE3,HOXA10	0.0054312
15	157	127	8	V$FOXD3_01	4.74604e-05	MYOCD,HOXA11,BAMBI,CACNA1C,SCUBE3,HOXA10,AFF3,CYP26B1	0.00520383
15	168	127	8	V$HNF3B_01	7.65657e-05	GFRA1,HOXA11,BAMBI,TWIST2,SCUBE3,AFF3,HOXA7,CYP26B1	0.00523199
15	216	127	7	V$HNF4_01	0.00211108	EDN3,GATA4,LGALS4,HOXA9,PRDM16,SMOC1,HOXA10	0.0379859
15	157	127	6	V$OCT1_02	0.00193058	GPC3,KIRREL3,CACNA1C,HOXA10,AFF3,NRK	0.0363533
15	212	127	7	V$COUP_01	0.00189935	EDN3,GATA4,LGALS4,PRDM16,SMOC1,PTH1R,HOXA10	0.0363533
15	224	127	7	V$NF1_Q6	0.00258902	MAGEL2,HOXA9,JPH4,WISP2,CACNA1C,TNXB,PTH1R	0.0408269
15	64	127	4	CAGNYGKNAAA_UNKNOWN	0.00192444	GFRA1,EMILIN3,AFF3,HOXA7	0.0363533
15	225	127	8	V$OLF1_01	0.000559948	VGF,GFRA1,GSTM5,TCF21,CRLF1,CAPN6,SCUBE3,AFF3	0.018623
15	153	127	7	V$HFH3_01	0.000277792	GFRA1,HOXA11,ADAM23,TWIST2,SCUBE3,HOXA10,CYP26B1	0.0113895
15	148	127	8	V$FOXJ2_01	3.11324e-05	GFRA1,HOXA11,BAMBI,TWIST2,SCUBE3,HOXA10,HOXA7,CYP26B1	0.00520383
15	193	127	13	V$FOXJ2_02	6.98742e-09	DLX2,MYOCD,TCF21,HOXA9,ATRNL1,JPH4,ADAM23,KIRREL3,CACNA1C,SCUBE3,HOXA10,HOXA7,DCHS1	4.29726e-06
15	213	127	7	V$ZIC2_01	0.00195066	EDN3,GLI1,DACT3,SMOC1,TMEM132E,HOXA10,CYP26B1	0.0363533
15	195	127	9	V$CDC5_01	3.45158e-05	GFRA1,HOXA11,TCF21,HOXA9,GPC3,BAMBI,CACNA1C,SMTNL2,SCUBE3	0.00520383
15	218	127	7	V$PAX2_02	0.00222357	GAS2,ABCA6,GPC3,SCUBE3,PTH1R,CADPS,HOXA10	0.0379859
15	185	127	7	V$NKX62_Q2	0.000865742	HOXA11,BAMBI,SMTNL2,PDGFRA,SCUBE3,PTH1R,HOXA10	0.0249093
15	217	127	7	V$AFP1_Q6	0.00216676	DLX2,MYOCD,KIRREL3,PDGFRA,HGF,AFF3,CYP26B1	0.0379859
15	212	127	7	V$TFIIA_Q6	0.00189935	SFRP1,MYH11,HOXA9,GPC3,FOXE1,PRDM16,SLC7A10	0.0363533
15	209	127	9	V$CDX2_Q5	5.92306e-05	ARX,HOXA11,TCF21,HOXA9,CACNA1C,ALDH1A2,PTH1R,HOXA7,DCHS1	0.00520383
15	158	127	10	V$HFH4_01	7.37349e-07	MYOCD,GFRA1,HOXA11,ABCA6,BAMBI,KIRREL3,PDGFRA,SCUBE3,HOXA10,CYP26B1	0.000226735
15	208	127	7	V$IRF1_Q6	0.0017045	ENPP6,RET,ADAM23,TBX1,CACNA1C,HGF,HOXA10	0.0363533
15	147	127	7	V$HNF3_Q6	0.00021742	GFRA1,HOXA11,BAMBI,SCUBE3,HOXA10,AFF3,CYP26B1	0.00955096
15	174	127	8	V$FOX_Q2	9.78674e-05	GFRA1,HOXA11,BAMBI,TWIST2,SCUBE3,CADPS,HOXA10,CYP26B1	0.0054312
15	213	127	9	V$HNF4_Q6	6.85633e-05	XPNPEP2,HOXA11,WNK4,GATA4,ENPP6,LRRC17,ABCA6,KIRREL3,HOXA10	0.00523199
15	294	127	8	YNGTTNNNATT_UNKNOWN	0.00306016	MYOCD,CACNA1G,HOXA9,ATRNL1,RASGRF1,KLHL13,HOXA7,CYP26B1	0.0459024
21	158	85	5	AAANWWTGC_UNKNOWN	0.00182218	DPYSL5,IGF2BP1,GPC3,PRDM16,CNTFR	0.0451028
21	43	85	3	V$CDPCR3_01	0.00171595	ZIC1,ZIC4,HNF1A	0.0451028
21	224	85	6	V$MYCMAX_01	0.00150162	IGF2BP1,COL2A1,HOXA11,MEOX2,GPC3,NTN3	0.0451028
21	233	85	6	V$MYCMAX_02	0.00183345	NPHS1,IGF2BP1,COL2A1,HOXA11,GPC3,NTN3	0.0451028
21	216	85	7	V$HNF4_01	0.000191296	SP8,ZIC4,PRDM16,HOXA9,CNTFR,SMOC1,HNF1A	0.0112739
21	224	85	6	V$GFI1_01	0.00150162	SP8,GAS2,ZIC1,ZIC4,HOXA9,HNF1A	0.0451028
21	177	85	7	V$PAX4_02	5.51991e-05	HOXA11,MEOX2,ZIC1,ZIC4,ADAM11,SMOC1,HNF1A	0.0075812
21	137	85	5	V$MSX1_01	0.00096785	HOXA11,PLAC1,ZIC1,ZIC4,ADAM11	0.0372017
21	160	85	5	V$CHX10_01	0.00192542	GPC3,RHBDL3,ZIC1,ZIC4,HNF1A	0.0455437
21	185	85	7	V$NKX62_Q2	7.29779e-05	HOXA11,FLRT1,ZIC1,ZIC4,ADAM11,SCUBE3,SMTNL2	0.0075812
21	229	85	6	V$MYCMAX_03	0.00167973	IGF2BP1,HOXA11,MEOX2,GPC3,ZIC1,HOXA9	0.0451028
21	205	85	8	V$HOXA4_Q2	1.74152e-05	DPP10,GPC3,RHBDL3,ZIC1,ZIC4,HOXA9,SMOC1,HNF1A	0.00535519
21	170	85	6	V$TCF4_Q5	0.000355644	IGDCC3,HOXA11,SP8,ZIC1,ZIC4,SLC6A10P	0.0182267
21	215	85	7	V$MYOGENIN_Q6	0.000185918	IGF2BP1,COL2A1,SOST,ALDH1A2,FLRT1,ADAM11,SMOC1	0.0112739
21	190	85	7	V$HP1SITEFACTOR_Q6	8.62901e-05	HOXA11,GPC3,FLRT1,ZIC1,ADAM11,HOXA9,CNTFR	0.0075812
21	200	85	6	V$HMGIY_Q6	0.000838091	IGF2BP1,MAPK4,ECEL1,ZIC1,ZIC4,HNF1A	0.0343617
21	130	85	6	RTTTNNNYTGGM_UNKNOWN	8.24387e-05	HOXA11,ALDH1A2,ZIC1,ZIC4,SCUBE3,HNF1A	0.0075812
21	227	85	8	TGATTTRY_V$GFI1_01	3.61714e-05	SP8,GAS2,ALDH1A2,FLRT1,ZIC1,ZIC4,HOXA9,FAM133A	0.00741514
27	54	45	4	V$NRSF_01	1.82007e-05	CHRNB2,INA,SEZ6,SST	0.0111934
30	205	49	5	V$NKX25_02	0.000475285	HPSE2,PAX2,FGF3,FGF19,ZNF423	0.0485452
30	193	49	6	V$FOXJ2_02	3.2322e-05	HPSE2,CDH20,SERPINI2,KIRREL3,SLCO1A2,ZNF423	0.006626
30	198	49	5	V$T3R_Q6	0.000405496	FGF17,ATP1A2,SALL1,NKX6-1,MYOM3	0.0485452
30	119	49	4	WWTAAGGC_UNKNOWN	0.000552547	FGF17,FGF19,SALL1,LHX1	0.0485452
32	225	17	6	V$ATF_01	9.94339e-08	FOSB,FOS,ADCYAP1,ATF3,EGR3,DUSP1	1.37242e-05
32	186	17	4	V$RSRFC4_01	4.36443e-05	MYOZ2,NR4A1,ADCYAP1,ATF3	0.0015789
32	234	17	3	V$CREB_01	0.0020216	FOSB,ATF3,DUSP1	0.027028
32	184	17	3	V$IK3_01	0.00101352	FOS,EGR1,EGR3	0.0183327
32	232	17	3	V$CREB_02	0.00197269	FOSB,NR4A3,DUSP1	0.0269601
32	117	17	4	V$TAXCREB_01	7.02392e-06	FOSB,NR4A3,FOS,DUSP1	0.000359976
32	192	17	3	V$BRN2_01	0.00114605	NR4A3,FOS,ADCYAP1	0.0195783
32	210	17	4	V$HSF1_01	7.00299e-05	NR4A3,FOS,EGR3,DUSP1	0.00205087
32	191	17	4	V$HSF2_01	4.84065e-05	NR4A3,FOS,EGR3,DUSP1	0.00165389
32	42	17	4	V$SRF_01	1.11579e-07	FOSB,FOS,EGR1,EGR3	1.37242e-05
32	234	17	7	V$CREB_Q2	2.95576e-09	FOSB,NR4A3,FOS,EGR1,ATF3,EGR3,DUSP1	1.81779e-06
32	239	17	6	V$CREB_Q4	1.42161e-07	FOSB,NR4A3,FOS,ATF3,EGR3,DUSP1	1.45715e-05
32	221	17	6	V$CREBP1_Q2	8.93998e-08	FOSB,NR4A3,FOS,EGR1,EGR3,DUSP1	1.37242e-05
32	202	17	5	V$SRF_Q6	2.02818e-06	FOSB,FOS,NR4A1,EGR1,EGR3	0.000124733
32	230	17	3	V$NFKB_C	0.00192452	FOS,EGR3,CTGF	0.0268996
32	182	17	5	V$SRF_C	1.21338e-06	FOSB,FOS,NR4A1,EGR1,EGR3	9.32788e-05
32	172	17	4	V$MEF2_02	3.21342e-05	MYOZ2,NR4A1,ATF3,CTGF	0.0013175
32	185	17	4	V$MEF2_03	4.27347e-05	MYOZ2,FOS,NR4A1,ATF3	0.0015789
32	122	17	3	V$AHRARNT_01	0.000305655	NR4A1,EGR3,CTGF	0.00751911
32	165	17	3	V$HFH8_01	0.000739008	NR4A1,CXCL2,DUSP1	0.0142028
32	161	17	3	V$ATF_B	0.000688121	FOSB,FOS,DUSP1	0.0136514
32	161	17	3	V$RSRFC4_Q2	0.000688121	MYOZ2,NR4A1,ATF3	0.0136514
32	107	17	3	V$ATF6_01	0.000207605	NR4A1,EGR1,EGR3	0.00544669
32	131	17	5	V$STAT3_02	2.37147e-07	FOSB,NR4A1,EGR1,EGR3,CTGF	2.0835e-05
32	210	17	3	V$ATF3_Q6	0.00148319	FOSB,ATF3,DUSP1	0.0222478
32	231	17	4	V$ATF4_Q2	0.000101341	FOSB,NR4A3,FOS,DUSP1	0.00283295
32	199	17	4	V$CEBPDELTA_Q6	5.68034e-05	FOSB,FOS,NR4A1,ATF3	0.00183864
32	206	17	3	V$LFA1_Q6	0.00140348	NR4A1,ZFP36,CTGF	0.0215785
32	256	17	5	V$E4F1_Q6	6.46777e-06	FOSB,NR4A3,NR4A1,EGR3,DUSP1	0.000359976
32	212	17	3	V$TFIIA_Q6	0.00152409	FOSB,NR4A1,EGR1	0.022317
32	147	17	3	V$HNF3_Q6	0.00052786	FOSB,NR4A3,NR4A1	0.0115941
32	190	17	6	V$SRF_Q4	3.63867e-08	FOSB,FOS,NR4A1,EGR1,EGR3,CTGF	1.11889e-05
32	194	17	3	V$CREB_Q2_01	0.00118081	FOSB,EGR1,DUSP1	0.019627
32	192	17	5	V$SRF_Q5_01	1.57966e-06	FOSB,FOS,EGR1,ATF3,EGR3	0.000107944
32	244	17	3	GTGGGTGK_UNKNOWN	0.0022776	NR4A3,EGR1,EGR3	0.0298026
32	202	17	3	TCCATTKW_UNKNOWN	0.00132654	NR4A3,NR4A1,EGR3	0.021469
32	171	17	3	YYCATTCAWW_UNKNOWN	0.000819754	FOSB,NR4A3,ATF3	0.0152772
32	206	17	3	AAAYWAACM_V$HFH4_01	0.00140348	FOSB,NR4A3,DUSP1	0.0215785
32	130	17	3	TTCNRGNNNNTTC_V$HSF_Q6	0.00036836	FOSB,NR4A3,EGR3	0.00871313
32	136	17	3	CGTSACG_V$PAX3_B	0.00042046	NR4A1,EGR1,EGR3	0.00957715
32	280	17	4	CTAWWWATA_V$RSRFC4_Q2	0.000212554	MYOZ2,NR4A1,ADCYAP1,ATF3	0.00544669
32	72	17	3	CCAWWNAAGG_V$SRF_Q4	6.38911e-05	FOSB,NR4A1,EGR1	0.00196465
33	176	72	7	V$GATA1_04	1.80045e-05	WFIKKN2,TCF21,AMHR2,PDGFRA,TNXB,SLC14A1,PI15	0.0110728
38	248	53	7	V$AP2_Q6_01	2.13848e-05	HOXB9,PRDM16,SLC7A10,SALL1,SLC18A3,FGF9,SLC17A7	0.0131516
43	195	90	6	V$TAL1BETAE47_01	0.000992424	GFRA1,HOXA11,GFRA3,KIRREL2,PI15,KIRREL3	0.0469493
43	233	90	7	V$MYCMAX_02	0.000431272	VGF,NPHS1,HOXA11,COL2A1,GPC3,CITED1,TMEM132E	0.033154
43	176	90	6	V$GATA1_04	0.000581136	KIRREL2,SFRP5,PRSS1,SCUBE3,HOXA10,PI15	0.0393233
43	118	90	5	V$XBP1_01	0.000639403	HOXA11,SOX21,ADCYAP1,CITED1,MAGEL2	0.0393233
43	203	90	7	V$GATA6_01	0.000186726	CPA1,GFRA3,ADCYAP1,SFRP5,SCUBE3,SFRP1,EYA1	0.019548
43	195	90	6	V$CDC5_01	0.000992424	GFRA1,HOXA11,GPC3,HOXA9,SCUBE3,EYA1	0.0469493
43	131	90	6	V$STAT3_02	0.000118277	RBPJL,GPC3,MATN4,HOXB13,SCUBE3,KIRREL3	0.019548
43	158	90	6	V$HFH4_01	0.000327526	GFRA1,HOXA11,SCUBE3,HOXA10,CYP26B1,KIRREL3	0.0287755
48	51	14	3	CAGNWMCNNNGAC_UNKNOWN	1.22002e-05	CHGB,CHRNB2,PTPRN	0.00375155
48	54	14	4	V$NRSF_01	1.32552e-07	SEZ6,CHRNB2,SST,PTPRN	8.15192e-05
50	216	54	5	V$SP1_01	0.000944583	GFRA1,EDN3,GLI1,SLC7A10,BCL11B	0.0484099
50	216	54	5	V$HNF4_01	0.000944583	EDN3,HOXA9,SP8,PRDM16,BCL11B	0.0484099
50	209	54	5	V$TATA_C	0.000814822	HOXA9,MMP10,PRDM16,CAPN6,BCL11B	0.0484099
50	114	54	4	CCTNTMAGA_UNKNOWN	0.000681524	SP8,SLC7A10,NTRK3,BCL11B	0.0484099
50	195	54	7	V$CDC5_01	5.07195e-06	GFRA1,PAX2,HOXA9,GPC3,MSX1,SALL1,BCL11B	0.00311925
50	212	54	5	V$TFIIA_Q6	0.000868684	HOXA9,SP8,GPC3,SLC7A10,PRDM16	0.0484099
50	195	54	6	V$SMAD4_Q6	6.00137e-05	HOXA9,SP8,NTRK3,KIRREL3,FLRT1,COL25A1	0.0145315
50	223	54	6	V$SP1_Q2_01	0.000125766	GFRA1,PAX2,GLI1,NTRK3,SLC18A3,BCL11B	0.0154692
50	218	54	6	V$CP2_02	0.000111073	PAX2,GPC3,UPK2,NTRK3,CAPN6,BCL11B	0.0154692
50	213	54	5	V$HNF4_Q6	0.000887215	XPNPEP2,SP8,WNK4,KIRREL3,COL25A1	0.0484099
73	230	64	5	V$IK1_01	0.00267036	VGF,MEOX2,SMOC1,HOXB13,PDE10A	0.0357015
73	99	64	4	V$CDPCR1_01	0.00076453	COL2A1,HOXA10,DBC1,CYP26B1	0.0208403
73	233	64	6	V$MYCMAX_02	0.00040896	VGF,HOXA11,COL2A1,GPC3,CITED1,TMEM132E	0.0147947
73	212	64	5	V$CEBP_01	0.00187409	HOXA11,COL2A1,EYA1,SHOX2,HOXA10	0.031798
73	209	64	6	V$TATA_C	0.000228459	HOXA9,CITED1,EYA1,NKX2-5,HOXA10,CAPN6	0.0127729
73	224	64	5	V$GFI1_01	0.0023819	GAS2,HOXA9,HOXD11,PI15,HOXA10	0.0336385
73	225	64	5	V$OLF1_01	0.00242832	GFRA1,VGF,HOXD11,SCUBE3,CAPN6	0.0336385
73	153	64	6	V$HFH3_01	4.10217e-05	GFRA1,HOXA11,SCUBE3,SHOX2,HOXA10,CYP26B1	0.00604049
73	201	64	5	V$FREAC3_01	0.00148294	GFRA1,HOXA11,HOXA9,EYA1,HOXA10	0.0276366
73	123	64	5	V$FREAC4_01	0.000157946	GFRA1,HOXA11,GABRR1,EYA1,SHOX2	0.0127729
73	217	64	5	V$MMEF2_Q6	0.00207489	HOXA11,EYA1,KIRREL3,HOXA10,CYP26B1	0.0330402
73	195	64	5	V$MEIS1_01	0.00129694	MEOX2,EYA1,SMOC1,SCUBE3,KIRREL3	0.0265872
73	148	64	5	V$FOXJ2_01	0.000373071	GFRA1,HOXA11,SCUBE3,HOXA10,CYP26B1	0.0147947
73	193	64	5	V$FOXJ2_02	0.00123896	DLX2,HOXA9,SCUBE3,KIRREL3,HOXA10	0.0265872
73	213	64	5	V$ZIC2_01	0.00191305	EDN3,SMOC1,HOXA10,TMEM132E,CYP26B1	0.031798
73	195	64	6	V$CDC5_01	0.000156854	GFRA1,HOXA11,HOXA9,GPC3,EYA1,SCUBE3	0.0127729
73	195	64	5	V$PITX2_Q2	0.00129694	MEOX2,COL2A1,EYA1,SHOX2,TMEM132E	0.0265872
73	185	64	5	V$NKX62_Q2	0.00102609	HOXA11,EYA1,SCUBE3,SHOX2,HOXA10	0.0262936
73	131	64	5	V$STAT3_02	0.000212066	GPC3,HOXB13,SCUBE3,KIRREL3,SHOX2	0.0127729
73	168	64	5	V$RP58_01	0.000665179	EYA1,CACNA1G,PDE10A,HGF,SHOX2	0.0204543
73	229	64	6	V$MYCMAX_03	0.000372966	DLX2,HOXA11,HOXA9,MEOX2,GPC3,TMEM132E	0.0147947
73	217	64	6	V$AFP1_Q6	0.000279666	DLX2,CITED1,KIRREL3,HGF,SHOX2,CYP26B1	0.0143329
73	170	64	5	V$TCF4_Q5	0.000701751	IGDCC3,HOXA11,EDN3,EYA1,HOXA10	0.0205513
73	195	64	5	V$SMAD4_Q6	0.00129694	VGF,HOXA9,CACNA1G,KIRREL3,HOXA10	0.0265872
73	158	64	6	V$HFH4_01	4.91097e-05	GFRA1,HOXA11,SCUBE3,KIRREL3,HOXA10,CYP26B1	0.00604049
73	220	64	5	V$AML_Q6	0.00220268	MEOX2,EYA1,PI15,WNK4,SHOX2	0.0330402
73	147	64	5	V$HNF3_Q6	0.000361617	GFRA1,HOXA11,SCUBE3,HOXA10,CYP26B1	0.0147947
73	174	64	5	V$FOX_Q2	0.000779392	GFRA1,HOXA11,SCUBE3,HOXA10,CYP26B1	0.0208403
73	224	64	5	V$AP1_Q6_01	0.0023819	VGF,HOXA11,EYA1,PI15,CAPN6	0.0336385
73	218	64	5	V$CP2_02	0.00211687	GPC3,CITED1,SCUBE3,CAPN6,RD3	0.0330402
73	201	64	5	V$PR_Q2	0.00148294	DLX2,VGF,CACNA1G,SCUBE3,CAPN6	0.0276366
73	213	64	5	V$HNF4_Q6	0.00191305	XPNPEP2,HOXA11,WNK4,KIRREL3,HOXA10	0.031798
73	276	64	8	YATTNATC_UNKNOWN	1.80676e-05	MEOX2,GPC3,EYA1,PI15,MOXD1,SCUBE3,MYOD1,HOXA10	0.00555578
73	294	64	6	YNGTTNNNATT_UNKNOWN	0.00137429	HOXA9,CITED1,EYA1,CACNA1G,SHOX2,CYP26B1	0.0272642
73	219	64	5	RACCACAR_V$AML_Q6	0.00215946	HOXA9,TMEM215,CITED1,EYA1,WNK4	0.0330402
75	195	75	8	V$CDC5_01	4.73309e-06	GFRA1,HOXA9,PAX2,GPC3,SALL1,MSX1,SMTNL2,BAMBI	0.00243188
77	219	33	5	V$HEB_Q6	9.60711e-05	TNNT2,CYP2F1,KCNQ5,ANXA8,SPOCK2	0.0295419
77	206	33	5	V$AP4_Q6_01	7.19507e-05	TNNT2,PRKCG,KCNQ5,ANXA8,SPOCK2	0.0295419
101	226	187	10	V$CREL_01	0.000452695	MMP9,UBD,CCL5,SLAMF8,TNFRSF9,CSF2RB,CSF1R,IL2RA,CD86,CD69	0.0464012
101	238	187	16	V$PEA3_Q6	3.46901e-08	CD3E,AMICA1,FCGR3B,CD84,CD247,PTPRC,LAG3,CD5,GFI1,CTSW,PRF1,IL2RA,BIN2,CD53,FCGR3A,CD69	1.70134e-05
101	228	187	13	V$COREBINDINGFACTOR_Q6	4.39302e-06	IL7R,GPR171,TIGIT,SLA2,RGS1,RGS18,GZMB,PTPN22,EVI2A,SASH3,CD69,TAGAP,ARHGAP15	0.00090057
101	219	187	10	RACCACAR_V$AML_Q6	0.000353185	IL7R,GPR171,CXCR3,SLA2,RGS1,PTPN22,EVI2A,SASH3,CD69,TAGAP	0.0434418
101	121	187	8	GGGNNTTTCC_V$NFKB_Q6_01	0.000115077	UBD,CCL5,SLAMF8,TNFRSF9,TFEC,CSF2RB,CSF1R,CD86	0.0176931
104	212	17	4	V$NFY_Q6	7.26569e-05	HLA-DOA,HLA-DRB5,HLA-DMA,HLA-DRB1	0.044684
107	51	23	4	CAGNWMCNNNGAC_UNKNOWN	9.07791e-07	CHRNB2,PTPRN,PLAC1,HNF1A	0.000279146
107	54	23	5	V$NRSF_01	1.41821e-08	SST,SEZ6,CHRNB2,PTPRN,HNF1A	8.72198e-06
107	55	23	3	RGTTAMWNATT_V$HNF1_01	7.29346e-05	CLDN19,HNF1B,HNF1A	0.0149516
120	247	29	6	GCTNWTTGK_UNKNOWN	5.63892e-06	HMGA2,SCUBE3,SALL1,LHX1,ST8SIA2,LAMA1	0.00173397
120	248	29	7	V$AP2_Q6_01	3.01093e-07	IGF2BP1,SLC7A10,SCUBE3,SALL1,SLC18A3,ST8SIA2,FGF9	0.000185172
130	51	26	5	CAGNWMCNNNGAC_UNKNOWN	2.04996e-08	CHGA,CHGB,CHRNB2,PTPRN,HNF1A	6.30362e-06
130	54	26	6	V$NRSF_01	3.07602e-10	SST,CHGA,SEZ6,CHRNB2,PTPRN,HNF1A	1.89175e-07
132	215	21	4	V$ISRE_01	0.000184669	PAX2,PRDM16,MSX1,PPARGC1A	0.0349604
132	205	21	4	V$SPZ1_01	0.000153785	PAX2,HOXB9,HOXC10,HOXB8	0.0349604
132	213	21	4	V$IRF7_01	0.000178162	HOXC10,PRDM16,MSX1,HOXB8	0.0349604
132	227	21	4	TGATTTRY_V$GFI1_01	0.000227385	PAX2,HOXB9,PPARGC1A,HOXB8	0.0349604
133	218	27	6	V$CP2_02	1.75123e-06	GPC3,CAPN6,NTRK3,PAX2,RD3,CITED1	0.00107701
136	162	157	11	V$MIF1_01	8.42139e-07	APOBEC4,C20orf85,VWA3B,KCNRG,DNAI1,LRRC46,ENKUR,DNAH9,TEKT2,KIAA1324,TTC16	0.000517916
136	130	157	8	CYTAGCAAY_UNKNOWN	5.6047e-05	CCDC81,TMEM190,LRRC46,SPATA18,TPPP3,CCDC65,ARMC3,TTC16	0.0114896
136	95	157	7	GTCNYYATGR_UNKNOWN	5.27533e-05	DNAH12,C1orf158,WDR16,TPPP3,KIAA1324,DOC2A,SPAG8	0.0114896
137	223	91	7	V$AP1_Q6	0.000354418	FAP,AK5,DCN,ECM1,TLL1,PVALB,SPARC	0.0363278
137	181	91	7	V$POU6F1_01	9.82708e-05	LRRC15,SCG2,CTSK,COL1A2,VGLL3,TLL1,FABP4	0.0120873
137	217	91	8	V$BACH1_01	4.30775e-05	LRRC15,FAP,ECM1,F2RL2,TLL1,FABP4,FAM180A,SPARC	0.00883088
137	174	91	7	V$FOX_Q2	7.67278e-05	GPR1,RUNX1T1,VGLL3,ADAMTS14,TWIST2,FABP4,FAM180A	0.0117969
138	205	15	5	V$NKX25_02	1.08152e-06	HPSE2,PAX2,ONECUT2,FGF19,FGF3	0.000665132
140	225	32	7	V$ATF_01	3.22962e-07	FOSB,FOS,EGR3,ATF3,DUSP1,CYR61,EGR2	2.43998e-05
140	234	32	4	V$CREB_01	0.0013458	FOSB,ATF3,DUSP1,AREG	0.01761
140	207	32	4	V$YY1_01	0.000854273	FOS,EGR3,CYR61,EGR2	0.0138257
140	184	32	4	V$IK3_01	0.000549459	FOS,EGR3,EGR1,CYR61	0.0111252
140	117	32	4	V$TAXCREB_01	9.7173e-05	FOSB,NR4A3,FOS,DUSP1	0.00259832
140	157	32	3	V$FOXD3_01	0.00417045	NR4A1,CYR61,EGR2	0.0458005
140	168	32	4	V$HNF3B_01	0.00038963	DUSP1,CYR61,EGR2,TNF	0.00887491
140	210	32	4	V$HSF1_01	0.000901318	NR4A3,FOS,EGR3,DUSP1	0.0138578
140	191	32	4	V$HSF2_01	0.000632262	NR4A3,FOS,EGR3,DUSP1	0.0117831
140	42	32	5	V$SRF_01	2.26856e-08	FOSB,FOS,EGR3,EGR1,EGR2	4.65054e-06
140	212	32	4	V$CEBP_01	0.000933681	FOSB,NR4A3,EGR2,TNF	0.0140052
140	204	32	4	V$SRY_02	0.000808994	NR4A3,NR4A1,DUSP5,SLC26A9	0.0138257
140	185	32	4	V$OCT1_05	0.000560785	NR4A3,FOS,IL6,EGR2	0.0111252
140	234	32	7	V$CREB_Q2	4.21078e-07	FOSB,NR4A3,FOS,EGR3,EGR1,ATF3,DUSP1	2.58963e-05
140	239	32	6	V$CREB_Q4	8.5616e-06	FOSB,NR4A3,FOS,EGR3,ATF3,DUSP1	0.000376099
140	221	32	7	V$CREBP1_Q2	2.85999e-07	FOSB,NR4A3,FOS,EGR3,EGR1,DUSP1,EGR2	2.43998e-05
140	202	32	7	V$SRF_Q6	1.55222e-07	FOSB,NR4A1,FOS,EGR3,EGR1,EGR2,DUSP5	1.7703e-05
140	230	32	4	V$NFKB_C	0.00126288	FOS,EGR3,CTGF,EGR2	0.0171567
140	182	32	9	V$SRF_C	8.30869e-11	FOSB,NR4A1,FOS,EGR3,EGR1,CYR61,EGR2,DUSP5,OSM	5.10984e-08
140	122	32	3	V$AHRARNT_01	0.00204429	NR4A1,EGR3,CTGF	0.0251448
140	153	32	5	V$HFH3_01	1.48214e-05	NR4A3,DUSP1,CYR61,EGR2,TNF	0.000569696
140	152	32	3	V$FREAC7_01	0.00380884	CXCL2,CTGF,CH25H	0.0433784
140	165	32	5	V$HFH8_01	2.13454e-05	NR4A1,CXCL2,DUSP1,EGR2,TNF	0.000772203
140	161	32	4	V$ATF_B	0.000331484	FOSB,FOS,DUSP1,AREG	0.00784086
140	103	32	3	V$HMEF2_Q6	0.00125777	NR4A1,FOS,SLC26A9	0.0171567
140	161	32	3	V$RSRFC4_Q2	0.00447433	NR4A1,ATF3,SLC26A9	0.0482757
140	148	32	4	V$FOXJ2_01	0.000240428	CXCL2,EGR2,TNF,CH25H	0.00591453
140	206	32	4	V$STAT5A_01	0.000838986	NR4A3,FOS,SLC26A9,OSM	0.0138257
140	200	32	5	V$STAT5B_01	5.36293e-05	NR4A3,FOS,SLC26A9,FXYD1,OSM	0.0016491
140	185	32	5	V$TBP_01	3.69732e-05	NR4A1,FOS,EGR2,SLC26A9,FXYD1	0.00126325
140	107	32	4	V$ATF6_01	6.8634e-05	NR4A1,EGR3,EGR1,EGR2	0.00191863
140	131	32	5	V$STAT3_02	6.96528e-06	FOSB,NR4A1,EGR3,EGR1,CTGF	0.000329511
140	210	32	4	V$ATF3_Q6	0.000901318	FOSB,ATF3,DUSP1,AREG	0.0138578
140	231	32	4	V$ATF4_Q2	0.00128326	FOSB,NR4A3,FOS,DUSP1	0.0171567
140	199	32	5	V$CEBPDELTA_Q6	5.23654e-05	FOSB,NR4A1,FOS,ATF3,OSM	0.0016491
140	206	32	4	V$LFA1_Q6	0.000838986	NR4A1,ZFP36,CTGF,SLC26A9	0.0138257
140	238	32	4	V$PEA3_Q6	0.00143248	CYR61,DUSP5,SLC26A9,CD69	0.0183536
140	256	32	7	V$E4F1_Q6	7.71293e-07	FOSB,NR4A3,NR4A1,EGR3,DUSP1,CYR61,EGR2	4.31223e-05
140	220	32	4	V$AML_Q6	0.00107137	NR4A1,DUSP1,CYR61,CD69	0.0153231
140	147	32	5	V$HNF3_Q6	1.22084e-05	FOSB,NR4A3,NR4A1,CYR61,EGR2	0.000500546
140	190	32	8	V$SRF_Q4	3.83168e-09	FOSB,NR4A1,FOS,EGR3,EGR1,CTGF,EGR2,DUSP5	1.17824e-06
140	194	32	4	V$CREB_Q2_01	0.000670328	FOSB,EGR1,DUSP1,AREG	0.012125
140	191	32	4	V$CREB_Q4_01	0.000632262	FOSB,DUSP1,EGR2,AREG	0.0117831
140	192	32	7	V$SRF_Q5_01	1.09755e-07	FOSB,FOS,EGR3,EGR1,ATF3,EGR2,DUSP5	1.68748e-05
140	244	32	4	GTGGGTGK_UNKNOWN	0.00156971	NR4A3,EGR3,EGR1,OSM	0.0197015
140	76	32	3	GTTNYYNNGGTNA_UNKNOWN	0.000519386	NR4A3,NR4A1,OSM	0.0110146
140	171	32	4	YYCATTCAWW_UNKNOWN	0.000416657	FOSB,NR4A3,ATF3,CYR61	0.00915157
140	206	32	5	AAAYWAACM_V$HFH4_01	6.17168e-05	FOSB,NR4A3,DUSP1,CYR61,EGR2	0.00180742
140	130	32	3	TTCNRGNNNNTTC_V$HSF_Q6	0.00244944	FOSB,NR4A3,EGR3	0.0295374
140	136	32	4	CGTSACG_V$PAX3_B	0.000173823	NR4A1,EGR3,EGR1,EGR2	0.0044542
140	72	32	5	CCAWWNAAGG_V$SRF_Q4	3.5707e-07	FOSB,NR4A1,EGR1,EGR2,DUSP5	2.43998e-05
141	215	105	8	V$IRF_Q6	0.000111986	FCGR2C,CYBB,FCGR2B,CD80,TLR7,NCF1,OSM,TNFSF13B	0.0344356
141	121	105	6	GGGNNTTTCC_V$NFKB_Q6_01	0.000179008	SLAMF8,TFEC,CSF2RB,TNFRSF9,CSF1R,LTB	0.0366967
143	162	98	9	V$MIF1_01	9.05404e-07	APOBEC4,C20orf85,DNAI1,VWA3B,KCNRG,ENKUR,LRRC46,CCDC151,DNAH9	0.000556824
143	77	98	5	RYTGCNNRGNAAC_V$MIF1_01	0.000130514	C11orf88,DNAI1,KCNRG,CCDC151,TEKT4	0.0401329
144	205	42	6	V$IRF1_01	1.83668e-05	ISG15,CXCL11,CXCL10,DDX58,XAF1,USP18	0.00282389
144	104	42	4	V$IRF2_01	0.000181512	CXCL10,DDX58,XAF1,USP18	0.018605
144	215	42	11	V$ISRE_01	9.06697e-12	ZBP1,ISG15,CXCL11,IFIT3,CXCL10,IFIT2,IFI44,IFIH1,DDX58,XAF1,USP18	5.57619e-09
144	213	42	7	V$IRF7_01	1.58695e-06	ISG15,OASL,CXCL10,IFIT2,DDX58,XAF1,USP18	0.000325326
144	217	42	6	V$ICSBP_Q6	2.53253e-05	ZBP1,ISG15,IFIT3,IFI44,IFIH1,USP18	0.00311501
144	215	42	5	V$IRF_Q6	0.000285025	ZBP1,ISG15,CXCL10,IFIT2,IFI44	0.0250415
144	169	42	9	STTTCRNTTT_V$IRF_Q6	6.18265e-10	ZBP1,ISG15,IFIT3,CXCL10,IFIT2,IFI44,DDX58,XAF1,USP18	1.90117e-07
146	51	33	4	CAGNWMCNNNGAC_UNKNOWN	4.09363e-06	INA,CHGB,CHRNB2,BEX1	0.00251758
148	205	213	9	V$IRF1_01	0.00226221	DIO2,ITGBL1,VGLL3,KCNE4,LOX,PITX2,RUNX1T1,EPYC,IL6	0.0409194
148	200	213	9	V$TAL1ALPHAE47_01	0.00191292	FAP,ITGBL1,GJB2,RUNX1T1,SULF1,FGF7,PRG4,GPD1,PI15	0.036764
148	176	213	9	V$GATA1_04	0.000784054	FMO1,PITX2,RUNX1T1,ADAMTSL1,CCDC80,PAPPA,CNN1,PDGFRA,PI15	0.0192877
148	157	213	8	V$OCT1_02	0.00155962	CXCL14,VGLL3,DCN,LOX,RUNX1T1,ADAMTSL1,CACNA1C,PTPRN	0.0319723
148	42	213	5	V$SRF_01	0.000272985	ACTG2,THBS1,FOSB,MYH11,MRVI1	0.0104929
148	202	213	12	V$SRF_Q6	2.52622e-05	COL1A1,ADAMTS12,COL1A2,PODN,ACTG2,PDLIM3,THBS1,CNN1,PLN,FOSB,MYH11,TAGLN	0.00155363
148	102	213	6	V$GRE_C	0.0029442	PRRX1,LSAMP,PRG4,GPD1,CTGF,LMOD1	0.0488369
148	182	213	11	V$SRF_C	4.70975e-05	COL1A2,COL8A1,ACTG2,THBS1,CNN1,AOC3,PLN,FOSB,MYH11,MRVI1,TAGLN	0.00241375
148	209	213	10	V$TATA_C	0.00067962	DIO2,COL1A1,LOX,PITX2,MMP13,COL8A1,FABP4,MYH11,LMOD1,TAGLN	0.0181725
148	205	213	11	V$NKX25_02	0.000136958	LRRC15,CTSK,PRRX1,CXCL14,PITX2,SULF1,INHBA,FGF7,APCDD1L,NR4A3,CACNA1C	0.00601636
148	153	213	8	V$HFH3_01	0.00132319	OMD,VGLL3,ADAMTS14,C1QTNF3,TWIST2,NR4A3,ETV1,IRS4	0.0284957
148	201	213	9	V$FREAC3_01	0.00197908	MMP11,FAP,SCG2,GPR1,DCN,RUNX1T1,PAPPA,ETV1,MRVI1	0.0368828
148	123	213	8	V$FREAC4_01	0.000313551	IBSP,LOX,MSC,PITX2,RUNX1T1,INHBA,COLEC12,HEPH	0.0113252
148	207	213	9	V$NFAT_Q6	0.00241539	FAP,COL3A1,PITX2,TLL1,SULF1,WISP1,COL8A1,NR4A3,COL16A1	0.0424419
148	211	213	9	V$GATA1_05	0.00274645	ALPK2,PITX2,RUNX1T1,SULF1,CCDC80,PAPPA,ETV1,PI15,IL6	0.0469186
148	181	213	10	V$POU6F1_01	0.000217707	LRRC15,SCG2,CTSK,VGLL3,COL1A2,PITX2,TLL1,FABP4,ETV1,CACNA1C	0.00892598
148	217	213	10	V$BACH1_01	0.000906828	LRRC15,FAP,ECM1,FAM180A,TLL1,ADAMTSL1,F2RL2,SPARC,FABP4,MMP1	0.0206555
148	168	213	12	V$RP58_01	3.89623e-06	COL3A1,ADAMTS2,PODN,FAM180A,TLL1,FGF7,COLEC12,GLT8D2,CILP,PRG4,PCOLCE,COL16A1	0.000479236
148	212	213	10	V$TFIIA_Q6	0.000758555	COL1A1,ACTG2,HAND2,EMILIN1,CNN1,FOSB,MYH11,MRVI1,COL16A1,FOXE1	0.0192877
148	214	213	9	V$OSF2_Q6	0.00301757	PRRX1,PITX2,MMP13,INHBA,IL7R,APCDD1L,GPD1,PI15,LMOD1	0.0488369
148	158	213	9	V$HFH4_01	0.000358814	COL10A1,VGLL3,ADAMTS14,RUNX1T1,CYP26A1,NR4A3,ETV1,IRS4,PDGFRA	0.0116142
148	178	213	9	V$PIT1_Q6	0.000849679	FAP,ASPN,IBSP,VGLL3,PITX2,ADAMTSL1,INHBA,FGF7,CACNA1C	0.0200982
148	174	213	12	V$FOX_Q2	5.59939e-06	ITGBL1,VGLL3,GPR1,ADAMTS14,RUNX1T1,FAM180A,TWIST2,CTHRC1,FABP4,PRG4,NR4A3,IRS4	0.000511748
148	190	213	9	V$SRF_Q4	0.0013437	PODN,ADAMTSL1,ACTG2,THBS1,CNN1,CTGF,FOSB,MYH11,TAGLN	0.0284957
148	192	213	12	V$SRF_Q5_01	1.523e-05	COL1A1,PODN,ADAMTSL1,ACTG2,TIMP3,FGF7,THBS1,CNN1,PLN,FOSB,MYH11,TAGLN	0.00104071
148	201	213	10	V$PR_Q2	0.000501629	ITGBL1,PRRX1,CXCL14,FMO1,LOX,RUNX1T1,ADAMTSL1,NR4A3,CTGF,PDGFRA	0.0146906
148	227	213	11	TGATTTRY_V$GFI1_01	0.000331469	ALPK2,GREM1,PITX2,RUNX1T1,LSAMP,FN1,FGF7,C1QTNF7,COLEC12,RASGRF2,CCDC80	0.0113252
148	72	213	8	CCAWWNAAGG_V$SRF_Q4	6.65688e-06	PODN,ACTG2,THBS1,PLN,FOSB,MYH11,MRVI1,TAGLN	0.000511748
155	224	29	5	V$GFI1_01	5.60577e-05	SP8,ZIC1,GPR17,ZIC4,LMO3	0.0183623
155	227	29	5	TGATTTRY_V$GFI1_01	5.97147e-05	UPK1A,SP8,ZIC1,GPR17,ZIC4	0.0183623
162	186	76	5	V$RSRFC4_01	0.00226692	MEOX2,EYA1,ADAM23,CYP26B1,ADCYAP1	0.0348539
162	125	76	4	V$EVI1_05	0.00340274	PI15,CYP26B1,SCUBE3,SOX11	0.0451012
162	230	76	6	V$IK1_01	0.000959318	VGF,MEOX2,HOXB13,SMOC1,PDE10A,HMGA2	0.0178782
162	237	76	6	V$USF_01	0.00111979	VGF,HOXA11,HOXA9,TMEM132E,IRS4,IGF2BP1	0.0196763
162	233	76	8	V$MYCMAX_02	1.91704e-05	VGF,HOXA11,COL2A1,TMEM132E,IRS4,NPHS1,IGF2BP1,CITED1	0.00235796
162	157	76	6	V$FOXD3_01	0.000124975	HOXA11,HOXA10,CYP26B1,CACNA1C,SCUBE3,IRS4	0.00766753
162	182	76	5	V$OCT1_04	0.0020622	EYA1,SHOX2,HOXA10,NPTX2,CACNA1C	0.0325192
162	212	76	5	V$CEBP_01	0.00397615	HOXA11,COL2A1,EYA1,SHOX2,HOXA10	0.0479477
162	199	76	6	V$OCT1_06	0.000449287	HOXA11,HOXD11,EYA1,NPTX2,SCUBE3,ALDH1A2	0.011719
162	224	76	6	V$NF1_Q6	0.00083643	HOXA9,MAGEL2,CACNA1C,IRS4,HMGA2,PTH1R	0.0160751
162	209	76	5	V$TATA_C	0.0037426	HOXA9,NKX2-5,EYA1,HOXA10,CITED1	0.0469735
162	205	76	5	V$NKX25_02	0.00344676	EYA1,SHOX2,CACNA1C,NTRK2,HMGA2	0.0451012
162	118	76	5	V$XBP1_01	0.000292679	HOXA11,MAGEL2,IRS4,ADCYAP1,CITED1	0.011719
162	211	76	5	V$P53_02	0.00389717	HOXA11,MAGEL2,BAI1,CITED1,PTH1R	0.0479352
162	153	76	7	V$HFH3_01	1.03674e-05	HOXA11,SHOX2,HOXA10,ADAM23,CYP26B1,SCUBE3,IRS4	0.0018573
162	217	76	5	V$FREAC2_01	0.00438837	HOXA11,EYA1,SCUBE3,IRS4,FAM133A	0.0490699
162	123	76	5	V$FREAC4_01	0.000354589	HOXA11,EYA1,SHOX2,ALDH1A2,PTH1R	0.011719
162	148	76	5	V$FOXJ2_01	0.000824269	HOXA11,HOXA10,CYP26B1,SCUBE3,IRS4	0.0160751
162	193	76	7	V$FOXJ2_02	4.63587e-05	DLX2,HOXA9,HOXA10,ADAM23,NPTX2,CACNA1C,SCUBE3	0.00407294
162	194	76	6	V$POU3F2_02	0.000392462	GAS2,HOXD11,EYA1,NPTX2,SCUBE3,EMILIN3	0.011719
162	181	76	6	V$POU6F1_01	0.000270742	HOXA11,HOXA9,EYA1,CACNA1C,ADCYAP1,PTH1R	0.011719
162	197	76	6	V$FOXO4_01	0.000425834	HOXA11,SHOX2,HOXA10,IRS4,ALDH1A2,PTH1R	0.011719
162	195	76	6	V$CDC5_01	0.00040335	HOXA11,HOXA9,EYA1,CACNA1C,SCUBE3,SMTNL2	0.011719
162	195	76	8	V$PITX2_Q2	5.23304e-06	MEOX2,COL2A1,EYA1,SHOX2,NPTX2,NTRK2,TMEM132E,DPYSL5	0.00160916
162	218	76	6	V$PAX2_02	0.000726083	GAS2,HOXA10,NTRK2,SCUBE3,IGF2BP1,PTH1R	0.015398
162	185	76	7	V$NKX62_Q2	3.53991e-05	HOXA11,EYA1,SHOX2,HOXA10,SCUBE3,SMTNL2,PTH1R	0.00362841
162	168	76	6	V$RP58_01	0.00018091	CACNA1G,EYA1,HGF,SHOX2,PDE10A,NTRK2	0.00927165
162	229	76	7	V$MYCMAX_03	0.000135598	DLX2,HOXA11,MEOX2,HOXA9,TMEM132E,IRS4,IGF2BP1	0.00766753
162	217	76	5	V$AFP1_Q6	0.00438837	DLX2,HGF,SHOX2,CYP26B1,CITED1	0.0490699
162	194	76	5	V$FOXM1_01	0.00272032	VGF,MEOX2,PI15,NPTX2,ALDH1A2	0.0398333
162	205	76	6	V$HOXA4_Q2	0.000525747	HOXA9,SMOC1,SHOX2,NTRK2,ADCYAP1,HMGA2	0.0129334
162	202	76	5	V$PTF1BETA_Q6	0.00323622	HOXA11,SMOC1,PDE10A,CACNA1C,CITED1	0.0451012
162	124	76	4	GCCNNNWTAAR_UNKNOWN	0.00330608	NKX2-5,HOXA10,SCUBE3,HMGA2	0.0451012
162	215	76	5	V$MYOGENIN_Q6	0.00421998	COL2A1,SMOC1,IGF2BP1,ALDH1A2,HMGA2	0.0489677
162	214	76	5	V$ZF5_01	0.00413755	TMEM132E,NGFR,IGF2BP1,PHOX2A,SMTNL2	0.0489345
162	209	76	6	V$CDX2_Q5	0.000582103	HOXA11,HOXA9,CACNA1C,ALDH1A2,HMGA2,PTH1R	0.013259
162	158	76	5	V$HFH4_01	0.00110496	HOXA11,HOXA10,CYP26B1,SCUBE3,IRS4	0.0196763
162	208	76	6	V$IRF1_Q6	0.000567593	HGF,HOXA10,ADAM23,CACNA1C,TBX1,SOX11	0.013259
162	147	76	5	V$HNF3_Q6	0.000799473	HOXA11,HOXA10,CYP26B1,SCUBE3,IRS4	0.0160751
162	174	76	5	V$FOX_Q2	0.00169377	HOXA11,HOXA10,CYP26B1,SCUBE3,IRS4	0.0274123
162	130	76	5	RTTTNNNYTGGM_UNKNOWN	0.000457325	HOXA11,EYA1,NTRK2,SCUBE3,ALDH1A2	0.011719
162	82	76	4	YAATNRNNNYNATT_UNKNOWN	0.000720432	EYA1,SHOX2,CACNA1C,ADCYAP1	0.015398
162	276	76	7	YATTNATC_UNKNOWN	0.00042321	MEOX2,PI15,EYA1,HOXA10,NPTX2,SCUBE3,MYOD1	0.011719
162	294	76	6	YNGTTNNNATT_UNKNOWN	0.0033128	HOXA9,CACNA1G,EYA1,SHOX2,CYP26B1,CITED1	0.0451012
162	265	76	7	YATGNWAAT_V$OCT_C	0.000331331	HOXD11,EYA1,HOXA10,NPTX2,MMP17,EMILIN3,ALDH1A2	0.011719
162	282	76	6	CCCNNGGGAR_V$OLF1_01	0.00269666	HOXA11,MAGEL2,TMEM132E,DPYSL5,ADCYAP1,SPSB4	0.0398333
162	128	76	4	TAAWWATAG_V$RSRFC4_Q2	0.00370427	HOXA9,PI15,SHOX2,ADAM23	0.0469735
165	195	39	4	V$GATA1_01	0.00145869	CRLF1,ZIC1,ZIC4,CLVS1	0.040777
165	179	39	4	V$EVI1_04	0.00106325	KCNJ13,ZIC1,HPSE2,ZIC4	0.0407632
165	189	39	4	V$PBX1_01	0.00130008	SERPINI2,CCND2,ZIC1,ZIC4	0.0407632
165	157	39	5	V$OCT1_02	4.53244e-05	GPR17,KCNJ13,ZIC1,TRDN,ZIC4	0.0212603
165	182	39	4	V$OCT1_04	0.00113081	KCNJ13,ZIC1,ATP1B2,ZIC4	0.0407632
165	210	39	4	V$HSF1_01	0.0019136	GPR17,ATP1B2,TRDN,FLNC	0.045264
165	221	39	5	V$AP1_Q2	0.000226803	ZIC1,HPSE2,ZIC4,FLNC,CLVS1	0.0212603
165	123	39	4	V$OCT1_07	0.000258399	ZIC1,SOX3,ZIC4,CLVS1	0.0212603
165	224	39	5	V$GFI1_01	0.00024143	GPR17,ZIC1,TRDN,ZIC4,CLVS1	0.0212603
165	207	39	5	V$NFAT_Q6	0.000167267	ZIC1,SOX3,ZIC4,CNTFR,CLVS1	0.0212603
165	177	39	4	V$PAX4_02	0.00101983	SERPINI2,ZIC1,ZIC4,SLC5A12	0.0407632
165	195	39	4	V$IPF1_Q4	0.00145869	ZIC1,CLEC18C,ZIC4,CLVS1	0.040777
165	205	39	4	V$SPZ1_01	0.00175235	FGF17,CCND2,SOX3,CNTFR	0.0431079
165	205	39	4	V$HOXA4_Q2	0.00175235	FGF3,ZIC1,DPP10,ZIC4	0.0431079
165	170	39	4	V$TCF4_Q5	0.000877678	FGF17,KCNJ13,ZIC1,ZIC4	0.0407632
165	208	39	5	V$CIZ_01	0.000171071	KCNJ13,CCND2,ZIC1,HPSE2,ZIC4	0.0212603
165	190	39	4	V$MEF2_Q6_01	0.00132563	MYH6,DPP10,ATP1B2,TRDN	0.0407632
165	71	39	3	RYAAAKNNNNNNTTGW_UNKNOWN	0.00076564	ZIC1,NKX6-1,ZIC4	0.0407632
165	124	39	4	YTAAYNGCT_UNKNOWN	0.000266528	FGF17,CCND2,ZIC4,CLVS1	0.0212603
165	67	39	3	YTCCCRNNAGGY_UNKNOWN	0.000646237	LEFTY2,KCNJ13,CLEC18C	0.0407632

## Sheet: M8. WCGNA algorithm
Module_Number	# of gene in function	# of gene in module	# of common gene	Description	p-value	related_gene	adjusted_p-value
2	210	46	6	V$STAT_01	3.59144e-05	GSK3A,XRCC1,ZFP112,ZNF180,ZNF233,ZNF235	0.00736244
2	206	46	6	V$STAT5A_01	3.22425e-05	GSK3A,XRCC1,ZFP112,ZNF180,ZNF233,ZNF235	0.00736244
2	200	46	6	V$STAT5B_01	2.73066e-05	GSK3A,XRCC1,ZFP112,ZNF180,ZNF233,ZNF235	0.00736244
2	269	46	6	TTCYNRGAA_V$STAT5B_01	0.000141272	GSK3A,XRCC1,ZFP112,ZNF180,ZNF233,ZNF235	0.0217205
3	205	86	9	V$IRF1_01	2.11742e-06	DDX58,DTX3L,IRF9,ISG15,NT5C3,TMEM229B,TRIM21,USP18,XAF1	0.000217036
3	104	86	6	V$IRF2_01	2.51425e-05	DDX58,DTX3L,NT5C3,TMEM229B,USP18,XAF1	0.00220895
3	215	86	21	V$ISRE_01	0	BATF2,DDX58,DDX60,DHX58,DTX3L,EPSTI1,IFI44,IFIH1,IFIT2,IFIT3,IRF9,ISG15,NT5C3,OPTN,RTP4,SLC25A28,TRIM21,UBA7,USP18,XAF1,ZBP1	0
3	213	86	20	V$IRF7_01	0	ADAR,BATF2,C19orf66,DDX58,DDX60,DTX3L,EPSTI1,IFIT2,ISG15,NT5C3,OASL,OPTN,PARP12,SLC25A28,SP110,TMEM229B,TRIM21,UBA7,USP18,XAF1	0
3	217	86	15	V$ICSBP_Q6	9.73888e-13	ADAR,BATF2,DTX3L,IFI35,IFI44,IFIH1,IFIT3,ISG15,NT5C3,PARP12,SLC15A3,SP110,UBA7,USP18,ZBP1	1.19788e-10
3	215	86	19	V$IRF_Q6	0	ADAR,BATF2,DDX60,DHX58,DTX3L,IFI35,IFI44,IFIT2,IRF9,ISG15,LGALS9,NT5C3,PARP12,RTP4,SLC15A3,TMEM229B,TRIM21,UBE2L6,ZBP1	0
3	169	86	19	STTTCRNTTT_V$IRF_Q6	0	BATF2,C19orf66,DDX58,DHX58,DTX3L,EPSTI1,IFI44,IFIT2,IFIT3,ISG15,NT5C3,SLC15A3,SLC25A28,TMEM229B,TRIM21,UBA7,USP18,XAF1,ZBP1	0
7	106	235	9	V$MEF2_01	3.54444e-05	ABCA8,ARHGEF15,DLL4,FAM46A,GATA4,MBNL2,PDGFRA,S1PR1,TTYH2	0.00250018
7	186	235	10	V$RSRFC4_01	0.000588793	ARHGEF15,CNTN1,ESAM,MBNL2,NR2F1,PDGFRA,RBMS3,S1PR1,TCEAL7,TTYH2	0.0134114
7	228	235	10	V$CREBP1CJUN_01	0.00271391	CSDC2,EBF1,HS3ST2,MAF,MBNL2,MITF,MRGPRF,PEG3,PHACTR3,ST13	0.0298754
7	202	235	9	V$TAL1BETAITF2_01	0.00394217	BCL6B,DLL4,HSD11B1,INMT,MBNL2,MYOCD,NXPH3,PHACTR3,RCAN2	0.0410921
7	183	235	9	V$GATA1_02	0.00203752	CACNB2,CDC42EP2,CSDC2,ERG,IGFBP5,INHA,MITF,PDGFRA,TNXB	0.0245701
7	176	235	8	V$GATA1_04	0.00572163	CD34,INHA,MBNL2,MITF,PDGFRA,TCF21,TNXB,WFIKKN2	0.0486819
7	167	235	9	V$HNF1_01	0.00108144	EFEMP1,ERG,MBNL2,MITF,NR2F1,NRK,NRP1,PDGFRA,RNASE4	0.0174978
7	210	235	10	V$HSF1_01	0.00148534	ARHGAP6,GREB1,IGFBP5,JAM3,KANK2,MBNL2,MYOCD,NR2F1,SOCS2,ST13	0.0194358
7	191	235	9	V$HSF2_01	0.00272037	ENPP2,FLT4,GREB1,IGFBP5,LMOD1,MBNL2,MYOCD,NR2F1,ST13	0.0298754
7	207	235	9	V$RORA1_01	0.00462302	ARX,CACNB2,LDB2,MCC,MYLK,NR2F2,NRP1,PLA2G5,SOCS2	0.0427478
7	204	235	11	V$SRY_02	0.000307985	ABCA6,EBF1,EMCN,GRAP,HS3ST1,HSD11B1,MBNL2,MITF,MYLK,NRP1,ZEB2	0.00942167
7	188	235	9	V$AP4_Q6	0.00244581	CACNB2,FAM70A,HSD11B1,INHA,MYLK,NXPH3,OLFML1,RAMP2,RBMS3	0.028088
7	202	235	10	V$SRF_Q6	0.00110961	CITED2,LDB3,MRGPRF,MYH11,MYLK,NR2F1,NR2F2,PLN,RHOJ,SDPR	0.0174978
7	102	235	7	V$GRE_C	0.000961494	ARX,LMOD1,MBNL2,MYCT1,NOTCH4,NR2F1,ST13	0.0164828
7	182	235	11	V$SRF_C	0.000113754	FHL2,LDB3,MITF,MRGPRF,MYH11,MYLK,NR2F1,NR2F2,PLN,RHOJ,ZEB2	0.00499703
7	209	235	11	V$TATA_C	0.000378629	CDC42EP2,EPAS1,GRK5,GRRP1,LDB2,LMOD1,MAF,MYCT1,MYH11,MYLK,SDPR	0.0101242
7	205	235	10	V$HAND1E47_01	0.00124013	ARHGAP6,C4orf32,C7,FAM46A,HSD11B1,MAMDC2,NR2F2,NRK,RBMS3,VWF	0.018602
7	177	235	8	V$RREB1_01	0.00591572	ARX,BCL6B,DLL4,EBF1,IGFBP5,PHACTR3,VIM,VWF	0.0491644
7	207	235	11	V$TCF11_01	0.000348892	EBF1,ECM2,FAM46A,FHL2,HS3ST2,MBNL2,MITF,NR2F1,NRP1,S1PR1,SPARCL1	0.00975313
7	207	235	15	V$NFAT_Q6	6.90133e-07	ARHGAP6,CXorf36,DLL4,ERG,FLT4,GATA4,GHR,MITF,MRGPRF,NR2F2,NRK,RBMS3,SPARCL1,TEK,TNXB	0.000106108
7	211	235	9	V$GATA1_05	0.00523095	ANGPT2,CXorf36,ERG,GATA4,KLHL4,MAF,MYCT1,NR2F2,SDPR	0.0466236
7	103	235	7	V$HMEF2_Q6	0.00101844	ARHGEF15,DLL4,FOXN3,GATA4,GNG11,MBNL2,S1PR1	0.0169281
7	161	235	10	V$RSRFC4_Q2	0.000186154	ARHGEF15,CNTN1,ERG,ESAM,MBNL2,MITF,NR2F1,PDGFRA,S1PR1,TTYH2	0.0071553
7	193	235	10	V$FOXJ2_02	0.000783747	EFEMP1,ERG,GHR,HSD11B1,IGFBP7,MAF,MYOCD,NR2F1,PHACTR3,TCF21	0.0155485
7	173	235	9	V$NKX3A_01	0.00138417	ARX,EFEMP1,EMCN,ERG,KIT,MYCT1,NR2F1,PROCR,ZEB2	0.0190521
7	206	235	10	V$STAT5A_01	0.00128632	C7,CHN2,DLL4,ENPP2,LAMA2,NRP1,OLFML1,PROK1,SOCS2,TENC1	0.0188354
7	200	235	13	V$STAT5B_01	1.264e-05	C7,CHN2,CLDN5,CNRIP1,DLL4,ENPP2,ERG,LAMA2,NRP1,PROK1,SOCS2,TENC1,ZEB2	0.0012956
7	203	235	10	V$GATA6_01	0.00115181	ANGPT2,CACNB2,ERG,GREB1,IGFBP5,LEPR,MYCT1,NR2F1,NR2F2,PDGFRA	0.017709
7	195	235	9	V$FOXO1_01	0.00312382	ABLIM3,EFEMP1,FOXN3,FOXO1,MITF,PHACTR3,WFIKKN2,ZBTB16,ZEB2	0.0337044
7	206	235	9	V$FOXO1_02	0.00448001	ABCA6,ERG,FOXN3,FOXO1,IL6ST,MITF,MRGPRF,NR2F1,TEK	0.0423878
7	220	235	11	V$FOXO4_02	0.00058296	CITED2,ENPP2,ERG,FOXO1,HS3ST1,IL6ST,MRGPRF,NXPH3,PDGFD,PDK4,TEK	0.0134114
7	198	235	11	V$FOXO3_01	0.000238192	CITED2,ENPP2,FOXO1,HS3ST1,LDB2,MBNL2,MRGPRF,NXPH3,OMD,PDK4,ZEB2	0.00807992
7	213	235	10	V$STAT4_01	0.00165046	BCL6B,CITED2,CPA3,ERG,HSD11B1,MITF,NOTCH4,RHOJ,TTYH2,ZEB2	0.0211466
7	168	235	11	V$RP58_01	5.5372e-05	ABLIM3,ARX,CACNB2,CDC42EP2,ERG,INHA,MBNL2,MRGPRF,NXPH3,OLFML1,ZEB2	0.00261952
7	217	235	11	V$AFP1_Q6	0.000519774	DLL4,EFEMP1,ERG,MYOCD,NR2F1,PDGFRA,PPM1K,S1PR1,SDPR,TCEAL7,ZEB2	0.0127864
7	196	235	9	V$CEBPGAMMA_Q6	0.0032317	CELF2,FOXN3,HSD11B1,KIT,LDB2,MITF,NR2F1,PDGFRA,PPP1R12B	0.0342672
7	228	235	13	V$HNF4ALPHA_Q6	5.00795e-05	CITED2,CXorf36,ESAM,GATA4,GRK5,MAF,MITF,NR2F1,NR2F2,NRP1,PDGFRA,PID1,RBMS3	0.00256657
7	205	235	9	V$HOXA4_Q2	0.00434048	EMCN,ERG,MAMDC2,MBNL2,MITF,NR2F1,NRP1,RBMS3,RCAN2	0.0417093
7	208	235	10	V$CIZ_01	0.00138292	ARX,ERG,FAM46A,GRRP1,KIT,MYLK,MYOCD,NR2F2,NRIP2,ZEB2	0.0190521
7	205	235	9	V$NFKB_Q6_01	0.00434048	BCL6B,C4orf32,EBF1,GATA4,GRK5,IL6ST,MITF,NR2F2,SOCS2	0.0417093
7	147	235	9	V$GATA_Q6	0.000432702	CD34,CSDC2,ERG,FHL2,IGFBP5,INHA,MYCT1,PDGFRA,TNXB	0.011088
7	170	235	8	V$HNF1_Q6	0.00465707	CITED2,ERG,MBNL2,NRK,NRP1,PDGFRA,RNASE4,ZEB2	0.0427478
7	192	235	10	V$SRF_Q5_01	0.000753021	CITED2,MITF,MRGPRF,MYH11,MYLK,NR2F1,NR2F2,PLN,RHOJ,SDPR	0.0154369
7	225	235	10	V$NFAT_Q4_01	0.00246626	EBF1,GATA4,IGFBP5,KLHL4,MBNL2,MITF,MRGPRF,NRIP2,PPM1K,WFIKKN2	0.028088
7	157	235	9	V$GR_01	0.000697318	ARHGAP6,CALCRL,DLL4,ENPP2,LRRC17,MBNL2,TENC1,TIE1,WFIKKN2	0.014788
7	204	235	9	V$AR_Q6	0.00420437	CD34,DLL4,LDB2,LMOD1,MYLK,NR2F1,TEK,TSPAN5,WFIKKN2	0.0417047
7	213	235	9	V$PXR_Q2	0.00555727	ANGPT2,GATA4,MBNL2,MITF,NRP1,NXPH3,RAMP2,SOCS2,WFIKKN2	0.0486819
7	119	235	7	WWTAAGGC_UNKNOWN	0.00234533	ERG,FAM70A,KLF2,MRGPRF,MYLK,NR2F1,NR2F2	0.0277381
7	294	235	11	YNGTTNNNATT_UNKNOWN	0.00566653	ADAMTS5,CHN2,CITED2,ENPP2,FOXN3,HS3ST1,MITF,MYOCD,OMD,S1PR1,SDPR	0.0486819
7	49	235	5	YNTTTNNNANGCARM_UNKNOWN	0.000881585	ADAMTS5,GRK5,LDB2,NRK,ZEB2	0.0164295
7	204	235	9	TGACGTCA_V$ATF3_Q6	0.00420437	CSDC2,HS3ST2,MAF,MBNL2,MITF,MRGPRF,PEG3,PHACTR3,ST13	0.0417047
7	225	235	13	GATAAGR_V$GATA_C	4.36849e-05	ANGPT2,CD34,CSDC2,ERG,FHL2,IGFBP5,INHA,MITF,MYCT1,NR2F1,PLN,TCF21,TNXB	0.00250018
7	282	235	11	CCCNNGGGAR_V$OLF1_01	0.00416377	DLL4,ECM2,ENPP2,ESAM,FAM198B,FAM70A,GRK5,HS3ST2,SEMA3G,TENC1,ZEB2	0.0417047
7	72	235	5	CCAWWNAAGG_V$SRF_Q4	0.0048727	MRGPRF,MYH11,MYLK,PLN,SDPR	0.0440692
8	234	58	6	V$CREB_01	0.000243649	ASPHD1,CHGB,PCSK1,RUNDC3A,SNAP25,SST	0.0149844
8	228	58	6	V$CREBP1CJUN_01	0.000211781	ASPHD1,CHGB,PCSK1,RUNDC3A,SNAP25,SST	0.0144717
8	239	58	6	V$CREB_Q4	0.000272995	ASPHD1,CHGB,PCSK1,RUNDC3A,SNAP25,SST	0.0152629
8	221	58	6	V$CREBP1_Q2	0.000178864	ASPHD1,CHGB,GNG4,PCSK1,RUNDC3A,SNAP25	0.0144717
8	51	58	7	CAGNWMCNNNGAC_UNKNOWN	7.6145e-10	BEX1,CHGB,CHRNB2,INA,PTPRN,SCN3B,TMEM22	2.34146e-07
8	54	58	10	V$NRSF_01	5.44009e-15	CHRNB2,GABRB3,INA,PTPRN,RUNDC3A,SCN3B,SEZ6,SNAP25,SST,TMEM22	3.34566e-12
8	161	58	5	V$ATF_B	0.000346571	ASPHD1,CHGB,RUNDC3A,SNAP25,SST	0.0177618
8	225	58	6	V$BACH2_01	0.000197134	CCDC64,PCSK1,PTPRN,RELL2,RUNDC3A,SYP	0.0144717
8	217	58	6	V$BACH1_01	0.000161962	CCDC64,RELL2,RUNDC3A,SYN1,SYP,TMEM151A	0.0144717
8	187	58	6	V$ATF1_Q6	7.15449e-05	ASPHD1,CHGB,PCSK1,RUNDC3A,SNAP25,SST	0.011
8	194	58	5	V$CREB_Q2_01	0.000809702	ASPHD1,CHGB,PCSK1,RUNDC3A,SNAP25	0.0331978
8	191	58	5	V$CREB_Q4_01	0.000754836	ASPHD1,CHGB,RUNDC3A,SNAP25,SST	0.0331589
8	204	58	6	TGACGTCA_V$ATF3_Q6	0.000115573	ASPHD1,CHGB,PCSK1,RUNDC3A,SNAP25,SST	0.0142155
15	234	58	6	V$CREB_Q2	0.000243649	AGPAT1,FTSJD2,GNL1,NUDT3,RING1,TRIM39	0.049948
15	221	58	8	V$AP2ALPHA_01	1.65965e-06	C6orf89,DDR1,FTSJD2,GNL1,PPARD,RXRB,SLC39A7,ZFAND3	0.00102069
15	228	58	6	V$AP2GAMMA_01	0.000211781	C6orf89,FTSJD2,GNL1,RXRB,SLC39A7,ZFAND3	0.049948
22	223	46	6	V$E2F1_Q3_01	5.02333e-05	EIF5A,FXR2,PHF23,RNF167,SENP3,SLC25A11	0.0154467
23	234	141	9	V$AML1_01	0.000308487	BATF,CD6,GZMB,ITGB7,LCK,LY9,PTPN22,PTPN7,SEMA4A	0.0237149
23	238	141	11	V$PEA3_Q6	1.21951e-05	CD247,CD3E,CD5,CTSW,GFI1,IL18BP,LAG3,LCK,PRF1,SELL,TBC1D10C	0.00194383
23	228	141	11	V$COREBINDINGFACTOR_Q6	8.13542e-06	BATF,CD6,CYTIP,FOXP3,GPR171,GZMB,ITGB7,LY9,PTPN22,SLA2,TIGIT	0.00194383
23	234	141	9	V$AML1_Q6	0.000308487	BATF,CD6,GZMB,ITGB7,LCK,LY9,PTPN22,PTPN7,SEMA4A	0.0237149
23	220	141	11	V$AML_Q6	5.79233e-06	BATF,CD6,CYTIP,FOXP3,GFI1,ITGB7,LCK,P2RY10,PTPN22,PTPN7,SEMA4A	0.00194383
23	219	141	10	RACCACAR_V$AML_Q6	3.40765e-05	BATF,CD6,CXCR3,CYTIP,FOXP3,GPR171,ITGB7,LCK,PTPN22,SLA2	0.00419142
24	179	43	6	V$LEF1_Q2	9.76676e-06	GAB2,NDUFC2,PAK1,PRKRIR,RSF1,TSKU	0.00600656
27	98	67	5	CCANNAGRKGGC_UNKNOWN	6.70817e-05	C3orf54,CNTNAP1,CXCL12,PCDH12,SORCS2	0.0151629
27	212	67	8	V$TFIIA_Q6	3.71726e-06	ACTG2,ANGPT1,CD248,COL15A1,EMILIN1,HAND2,ID3,VASH1	0.00228612
29	239	43	6	V$NRF1_Q6	4.99309e-05	EID2B,EID2,EIF3K,HNRNPL,MAP4K1,SPINT2	0.0307075
39	199	101	9	V$OCT1_06	6.36501e-06	DCLK1,HOXA7,KLHL13,LMO1,NTRK3,PAX2,PRRX1,SEMA6A,SERTAD4	0.00391448
46	108	70	5	V$ETF_Q6	0.000131231	EIF2C1,EIF2C3,NFYC,RRAGC,YBX1	0.0201768
46	222	70	8	V$USF2_Q6	7.28752e-06	EBNA1BP2,FOXJ3,MYCL1,PABPC4,PPCS,RLF,RRAGC,YBX1	0.00171244
46	161	70	7	V$MYC_Q2	8.35336e-06	EBNA1BP2,FOXJ3,MYCL1,PABPC4,RLF,RRAGC,YBX1	0.00171244
46	158	70	12	V$E2F_Q2	5.79725e-12	CAP1,EIF2C1,MYCBP,MYCL1,NCDN,PABPC4,RLF,RRAGC,SCMH1,SMAP2,TFAP2E,ZMYM4	3.56531e-09
51	217	27	5	V$AFP1_Q6	3.35269e-05	CDC42EP3,HAS2,HGF,MAP4K4,SESN3	0.0103095
51	168	27	4	V$HSF_Q6	0.000198417	MAP4K4,PLOD1,SERPINH1,TSC22D2	0.0406755
52	108	60	5	V$ETF_Q6	6.26061e-05	CTNNBIP1,GNB1,KIAA2013,PHF13,VAMP3	0.0385027
54	238	41	7	V$PEA3_Q6	2.80088e-06	ATP13A2,MFN2,NIPAL3,PDIK1L,PUM1,SRRM1,WASF2	0.00057418
54	108	41	8	V$ETF_Q6	3.5949e-10	ARID1A,CLSTN1,KIAA0090,MFN2,MTOR,SRRM1,USP48,ZBTB17	2.21087e-07
54	191	41	5	V$TEF1_Q6	0.000146389	ARID1A,KIF1B,RCC2,RSC1A1,SRRM1	0.0128613
54	158	41	8	V$E2F_Q2	7.46396e-09	CLSTN1,KIF1B,PDIK1L,PUM1,RCC2,SRRM1,UBE4B,USP48	2.29517e-06
54	179	41	5	V$LEF1_Q2	0.000107953	ARID1A,MFN2,NIPAL3,PRDM2,UBE4B	0.0110651
54	112	41	5	GGCNKCCATNK_UNKNOWN	1.14039e-05	ARID1A,KIF1B,PUM1,UBE4B,ZBTB40	0.00175335
54	69	41	4	GGCNNMSMYNTTG_UNKNOWN	3.31979e-05	KIF1B,PUM1,UBE4B,ZBTB40	0.00408334
55	250	72	7	V$ELK1_01	0.000165591	ESRRA,NUDT22,POLD4,PPP1CA,STX5,TRPT1,UBXN1	0.0203677
55	256	72	8	V$NRF2_01	2.52677e-05	B3GAT3,CCDC85B,FIBP,PRDX5,RAB1B,SDHAF2,UBXN1,WDR74	0.00776982
55	249	72	7	V$GABP_B	0.000161551	B3GAT3,BANF1,CCDC85B,FIBP,SDHAF2,UBXN1,WDR74	0.0203677
55	58	72	4	GKCGCNNNNNNNTGAYG_UNKNOWN	0.000154976	BRMS1,FAU,MRPL49,RCE1	0.0203677
55	119	72	5	WWTAAGGC_UNKNOWN	0.000236227	CFL1,GSTP1,MUS81,RAB1B,STX5	0.0242132
57	84	34	4	V$PAX8_B	3.39393e-05	HOXB5,HOXB7,HOXB8,TSPAN2	0.0208727
57	227	34	5	TGATTTRY_V$GFI1_01	0.000131761	HOXB5,HOXB6,HOXB7,HOXB8,HOXB9	0.0405164
60	196	25	5	TCCCRNNRTGC_UNKNOWN	1.38175e-05	ANKS3,FAM100A,PMM2,TFAP4,TMEM186	0.00849776
62	109	47	5	RACTNNRTTTNC_UNKNOWN	1.97682e-05	ZNF420,ZNF568,ZNF569,ZNF570,ZNF571	0.00607873
62	119	47	5	TNCATNTCCYR_UNKNOWN	3.02079e-05	ZNF420,ZNF568,ZNF569,ZNF570,ZNF571	0.00619262
65	225	60	17	V$ATF_01	0	ATF3,CYR61,DUSP1,EGR2,EGR3,EPHA2,FOSB,FOS,GEM,MAFF,NR4A2,PER1,PPP1R15A,SGK1,SIK1,SLC25A25,TRIB1	0
65	217	60	4	V$P300_01	0.0101628	EGR3,EMP1,HBEGF,JUNB	0.0440151
65	234	60	12	V$CREB_01	8.56228e-11	ATF3,AVPI1,DUSP1,EPHA2,FOSB,GEM,MAFF,NR4A2,PER1,PPP1R15A,SIK1,SLC25A25	4.38817e-09
65	228	60	11	V$CREBP1CJUN_01	1.08539e-09	AVPI1,DUSP1,EGR1,EPHA2,GEM,MAFF,NR4A2,PER1,PPP1R15A,SIK1,SLC25A25	4.17195e-08
65	207	60	4	V$YY1_01	0.00864849	CYR61,EGR2,EGR3,FOS	0.0393987
65	205	60	5	V$IRF1_01	0.00120938	ATF3,EGR2,IL6,LIF,RUNX1T1	0.00835697
65	230	60	5	V$IK1_01	0.00200724	CHAD,GADD45B,IL6,JUN,NR4A3	0.0117567
65	184	60	5	V$IK3_01	0.000745551	CHAD,CYR61,EGR1,EGR3,FOS	0.00587318
65	99	60	3	V$CDPCR1_01	0.00679654	EGR1,EMP1,RUNX1T1	0.0339827
65	196	60	4	V$CDPCR3HD_01	0.00716305	CTGF,EGR3,EMP1,RUNX1T1	0.0349625
65	221	60	4	V$CEBPB_01	0.0108139	DUSP1,ERRFI1,RHOB,TRIB1	0.0458656
65	232	60	9	V$CREB_02	2.63165e-07	DUSP1,EPHA2,FOSB,GEM,MAFF,NR4A2,NR4A3,PPP1R15A,SIK1	6.22487e-06
65	117	60	7	V$TAXCREB_01	3.41442e-07	DUSP1,FOSB,FOS,GEM,MAFF,NR4A3,SIK1	7.77729e-06
65	219	60	5	V$CEBPB_02	0.00161946	DUSP1,NFKBIZ,PER1,RHOB,TRIB1	0.00995967
65	104	60	3	V$PBX1_02	0.00778327	EGR3,LIF,RHOB	0.0365398
65	183	60	4	V$GATA1_02	0.00563852	CCRN4L,EGR2,JUN,RUNX1T1	0.0293872
65	194	60	6	V$HFH1_01	0.000106186	DUSP1,EGR2,ERRFI1,NR4A1,NR4A2,RUNX1T1	0.00123216
65	157	60	8	V$FOXD3_01	1.61344e-07	CYR61,EGR2,ERRFI1,IER3,JUNB,NR4A1,RUNX1T1,SGK1	4.13443e-06
65	168	60	6	V$HNF3B_01	4.78416e-05	CYR61,DUSP1,EGR2,ERRFI1,IER3,RUNX1T1	0.000639621
65	211	60	4	V$TST1_01	0.00923509	EGR2,LIF,NR4A2,NR4A3	0.0408603
65	193	60	4	V$OCT1_01	0.00678954	CYR61,EGR2,ITPRIP,RHOB	0.0339827
65	210	60	7	V$HSF1_01	1.6784e-05	DUSP1,EGR3,EPHA2,FOS,JUN,NR4A3,TRIB1	0.000258054
65	191	60	6	V$HSF2_01	9.74634e-05	DUSP1,EGR3,FOS,JUN,NR4A3,TRIB1	0.00119713
65	42	60	7	V$SRF_01	2.33025e-10	EGR1,EGR2,EGR3,FOSB,FOSL1,FOS,JUNB	1.10239e-08
65	126	60	4	V$ARP1_01	0.00147142	CTGF,EMP1,PLK3,RUNX1T1	0.00932779
65	212	60	5	V$CEBP_01	0.00140337	DUSP2,EGR2,FOSB,NFKBIZ,NR4A3	0.00908498
65	185	60	5	V$OCT1_05	0.000763991	EGR2,FOS,IL6,NR4A3,RHOB	0.00587318
65	221	60	4	V$AP1_Q2	0.0108139	EPHA2,FOS,GADD45A,IL6	0.0458656
65	234	60	16	V$CREB_Q2	4.44089e-16	ATF3,DUSP1,EGR1,EGR3,EPHA2,FOSB,FOS,GADD45B,GEM,MAFF,NR4A2,NR4A3,PER1,PPP1R15A,SIK1,TRIB1	9.10383e-14
65	239	60	13	V$CREB_Q4	6.04494e-12	ATF3,DUSP1,EGR3,EPHA2,FOSB,FOS,GEM,MAFF,NR4A2,NR4A3,PPP1R15A,SIK1,TRIB1	4.64705e-10
65	221	60	16	V$CREBP1_Q2	2.22045e-16	DUSP1,EGR1,EGR2,EGR3,EPHA2,FOSB,FOS,GEM,MAFF,NR4A2,NR4A3,PER1,PPP1R15A,SIK1,SLC25A25,TRIB1	6.82787e-14
65	202	60	11	V$SRF_Q6	2.99603e-10	DUSP2,DUSP5,EGR1,EGR2,EGR3,FOSB,FOSL1,FOS,JUNB,KLF6,NR4A1	1.31611e-08
65	230	60	5	V$NFKB_Q6	0.00200724	BHLHE40,CTGF,CXCL2,CYR61,EPHA2	0.0117567
65	232	60	6	V$AP1_C	0.00028062	EMP1,EPHA2,FOSL1,GADD45A,PPP1R15A,RGS2	0.00243072
65	199	60	4	V$GATA_C	0.00754993	CCRN4L,HBEGF,JUN,RUNX1T1	0.035857
65	230	60	6	V$NFKB_C	0.000267869	BHLHE40,CTGF,EGR2,EGR3,FOS,GADD45B	0.00235342
65	182	60	12	V$SRF_C	4.49019e-12	CYR61,DUSP2,DUSP5,EGR1,EGR2,EGR3,FOSB,FOSL1,FOS,JUNB,KLF6,NR4A1	3.94495e-10
65	209	60	4	V$TATA_C	0.00893863	ATF3,CYR61,ERRFI1,NFATC2	0.0402673
65	205	60	4	V$HAND1E47_01	0.0083646	BHLHE40,DUSP5,NFATC2,RUNX1T1	0.0386784
65	172	60	4	V$MEF2_02	0.00453222	ATF3,CTGF,JUN,NR4A1	0.0242375
65	185	60	5	V$MEF2_03	0.000763991	ATF3,FOS,JUN,NR4A1,RHOB	0.00587318
65	122	60	5	V$AHRARNT_01	0.000111672	CTGF,EGR3,KLF10,NR4A1,SGK1	0.00127182
65	241	60	5	V$EGR1_01	0.0024591	EGR1,EGR3,ERRFI1,RHOB,TRIB1	0.0141341
65	226	60	6	V$NGFIC_01	0.000243738	BHLHE40,CSRNP1,EGR1,EGR3,RHOB,TRIB1	0.00220439
65	77	60	3	V$EGR3_01	0.00336755	CSRNP1,EGR1,EGR3	0.0184914
65	173	60	4	V$EGR2_01	0.00462614	CSRNP1,EGR1,EGR3,KLF4	0.0243169
65	208	60	5	V$CHOP_01	0.00128991	ATF3,BHLHE40,PER1,RUNX1T1,TRIB1	0.00881438
65	166	60	5	V$TATA_01	0.000467229	EGR2,ERRFI1,HBEGF,LIF,NR4A1	0.00378087
65	153	60	5	V$HFH3_01	0.00032133	CYR61,DUSP1,EGR2,NR4A3,SGK1	0.00274469
65	123	60	4	V$FREAC4_01	0.00134626	DUSP1,EMP1,NR4A1,RUNX1T1	0.00908498
65	152	60	6	V$FREAC7_01	2.72748e-05	CTGF,CXCL2,ERRFI1,IER3,JUNB,RHOB	0.000390093
65	165	60	5	V$HFH8_01	0.000454504	CXCL2,DUSP1,EGR2,NR4A1,NR4A2	0.00372693
65	207	60	4	V$NFAT_Q6	0.00864849	EMP1,EPHA2,LIF,NR4A3	0.0393987
65	231	60	7	V$MYCMAX_B	3.09793e-05	EGR3,EPHA2,KLF10,PER1,RND3,SOCS3,TRIB1	0.000433006
65	77	60	5	V$PAX3_B	1.21701e-05	BHLHE40,GEM,JUNB,NR4A1,NR4A3	0.000207906
65	213	60	7	V$WHN_B	1.8395e-05	BHLHE40,EGR3,JUNB,JUN,NR4A3,SIK1,TRIB1	0.000275925
65	161	60	11	V$ATF_B	2.5936e-11	AVPI1,DUSP1,EPHA2,FOSB,FOS,GEM,MAFF,PER1,PPP1R15A,SIK1,SLC25A25	1.45006e-09
65	197	60	4	V$OCT1_B	0.00729051	CSRNP1,CYR61,EGR2,RHOB	0.0350286
65	211	60	5	V$GATA1_05	0.00137434	EGR2,IL6,JUN,RUNX1T1,SLC25A25	0.00908498
65	103	60	3	V$HMEF2_Q6	0.00757953	FOS,JUN,NR4A1	0.035857
65	205	60	4	V$AREB6_02	0.0083646	FOS,GADD45A,RUNX1T1,TRIB1	0.0386784
65	195	60	5	V$MEIS1_01	0.000967703	ERRFI1,FOS,KLF10,RUNX1T1,SLC25A25	0.00708497
65	148	60	4	V$FOXJ2_01	0.00264738	CXCL2,EGR2,ERRFI1,IER3	0.0150753
65	224	60	4	V$E2F1_Q4	0.0113195	CSRNP1,LIF,NR4A2,TRIB1	0.0473569
65	195	60	5	V$VDR_Q3	0.000967703	BHLHE40,ERRFI1,FOS,LIF,NR4A3	0.00708497
65	173	60	4	V$NKX3A_01	0.00462614	EGR2,JUNB,NR4A1,SLC25A25	0.0243169
65	213	60	5	V$IRF7_01	0.00143285	FOS,LIF,NR4A2,NR4A3,RUNX1T1	0.00917922
65	206	60	6	V$STAT5A_01	0.000147491	FOS,KLF4,LIF,MAFF,NR4A2,NR4A3	0.00159135
65	200	60	6	V$STAT5B_01	0.000125493	FOS,KLF4,LIF,MAFF,NR4A2,NR4A3	0.00140324
65	119	60	5	V$STAT5A_02	9.92739e-05	EMP1,FOS,KLF4,NFATC2,NR4A3	0.00119713
65	185	60	4	V$TBP_01	0.00585738	EGR2,FOS,HBEGF,NR4A1	0.0302713
65	195	60	4	V$FOXO1_01	0.00703707	CYR61,DUSP1,EMP1,NR4A2	0.0349016
65	220	60	4	V$FOXO4_02	0.0106486	EMP1,MAFF,NR4A2,RUNX1T1	0.0457966
65	107	60	5	V$ATF6_01	5.98856e-05	EGR1,EGR2,EGR3,NR4A1,PER1	0.000767285
65	225	60	8	V$BACH2_01	2.47062e-06	CSRNP1,GADD45A,GADD45B,HBEGF,NR4A1,RGS2,SGK1,TRIB1	5.06476e-05
65	217	60	6	V$BACH1_01	0.000195693	CSRNP1,HBEGF,PPP1R15A,RGS2,SGK1,TRIB1	0.00194115
65	131	60	5	V$STAT3_02	0.000156092	CTGF,EGR1,EGR3,FOSB,NR4A1	0.0016463
65	210	60	11	V$ATF3_Q6	4.53428e-10	ATF3,DUSP1,EPHA2,FOSB,GEM,JUN,MAFF,PER1,PPP1R15A,SIK1,TRIB1	1.85905e-08
65	231	60	11	V$ATF4_Q2	1.2462e-09	DUSP1,EPHA2,FOSB,FOS,GEM,NR4A2,NR4A3,PPP1R15A,SGK1,SIK1,TRIB1	4.50833e-08
65	223	60	6	V$AP1_01	0.000226792	EPHA2,FOSL1,GADD45A,HBEGF,IL6,TRIB1	0.00208175
65	199	60	7	V$CEBPDELTA_Q6	1.18396e-05	ATF3,FOSB,FOS,JUN,NR4A1,NR4A2,TRIB1	0.000207906
65	187	60	7	V$ATF1_Q6	7.88891e-06	FOSB,FOS,GEM,MAFF,PER1,SIK1,TRIB1	0.000147021
65	256	60	14	V$E4F1_Q6	7.74492e-13	CYR61,DUSP1,EGR2,EGR3,FOSB,GEM,MAFF,NR4A1,NR4A2,NR4A3,PPP1R15A,SIK1,SLC25A25,TRIB1	7.93854e-11
65	191	60	4	V$TEF1_Q6	0.00654787	AVPI1,CYR61,EGR2,EPHA2	0.0332805
65	124	60	4	GCCNNNWTAAR_UNKNOWN	0.00138712	DUSP5,EGR1,ERRFI1,RUNX1T1	0.00908498
65	212	60	5	V$TFIIA_Q6	0.00140337	EGR1,FOSB,FOXE1,NR4A1,TRIB1	0.00908498
65	214	60	4	V$ZF5_01	0.00969171	FOSL1,GADD45B,JUNB,NR4A1	0.0422724
65	228	60	6	V$COREBINDINGFACTOR_Q6	0.000255579	CHAD,EMP1,LIF,NFKBIZ,NR4A1,NR4A3	0.00227799
65	171	60	6	V$HNF3ALPHA_Q6	5.28078e-05	CYR61,EGR2,ERRFI1,NR4A3,SGK1,TRIB1	0.000690996
65	158	60	4	V$HFH4_01	0.00334961	EGR2,NR4A3,RUNX1T1,SGK1	0.0184914
65	220	60	8	V$AML_Q6	2.08947e-06	CHAD,CYR61,DUSP1,DUSP2,LIF,NR4A1,PER1,TRIB1	4.43113e-05
65	200	60	5	V$CEBP_Q3	0.00108354	CYR61,JUNB,JUN,NFKBIZ,RHOB	0.00783973
65	147	60	7	V$HNF3_Q6	1.60059e-06	CYR61,EGR2,ERRFI1,FOSB,NR4A1,NR4A3,SGK1	3.51558e-05
65	193	60	5	V$OCT_Q6	0.000924055	CSRNP1,CYR61,EGR2,ITPRIP,RHOB	0.00693041
65	222	60	5	V$USF_Q6_01	0.0017192	CSRNP1,KLF4,PER1,SGK1,TRIB1	0.0104684
65	206	60	6	V$PAX_Q6	0.000147491	ATF3,CYR61,EGR3,HBEGF,IER3,TRIB1	0.00159135
65	174	60	5	V$FOX_Q2	0.000578955	EGR2,ERRFI1,JUNB,NR4A3,RUNX1T1	0.00462412
65	190	60	13	V$SRF_Q4	3.22853e-13	CTGF,DUSP2,DUSP5,EGR1,EGR2,EGR3,FOSB,FOS,JUNB,KLF6,MCL1,NR4A1,SGK1	3.97109e-11
65	221	60	6	V$CEBP_Q2_01	0.000216021	CYR61,JUN,NFKBIZ,PER1,RHOB,TRIB1	0.00201293
65	194	60	12	V$CREB_Q2_01	9.55036e-12	DUSP1,EGR1,EPHA2,FOSB,GEM,JUN,MAFF,NR4A2,PPP1R15A,SIK1,SLC25A25,TRIB1	5.87347e-10
65	191	60	12	V$CREB_Q4_01	7.94653e-12	DUSP1,EGR2,EPHA2,FOSB,GEM,MAFF,NR4A2,PER1,PPP1R15A,SIK1,SLC25A25,TRIB1	5.43013e-10
65	192	60	10	V$SRF_Q5_01	3.20129e-09	ATF3,DUSP5,EGR1,EGR2,EGR3,FOSB,FOS,JUNB,KLF6,SGK1	1.09377e-07
65	224	60	5	V$AP1_Q6_01	0.00178816	EPHA2,IL6,PPP1R15A,RGS2,SGK1	0.0107815
65	220	60	6	V$AP1_Q4_01	0.00021079	EMP1,FOSL1,GADD45A,HBEGF,PPP1R15A,RGS2	0.00201293
65	218	60	6	V$MYOD_Q6_01	0.000200627	CSRNP1,EGR2,EPHA2,HBEGF,NR4A1,RUNX1T1	0.0019585
65	193	60	5	V$OCT1_Q5_01	0.000924055	CSRNP1,CYR61,EGR2,ITPRIP,RHOB	0.00693041
65	225	60	5	V$NFAT_Q4_01	0.00182339	BHLHE40,FOS,IER3,NR4A2,NR4A3	0.0108872
65	223	60	7	V$E2F1_Q3_01	2.47168e-05	EGR3,FOSL1,JUNB,KLF10,KLF4,NR4A3,SIK1	0.000361925
65	190	60	4	V$MEF2_Q6_01	0.00642921	JUN,LIF,PER1,RHOB	0.0329497
65	201	60	5	V$PR_Q2	0.00110789	CTGF,EPHA2,KLF10,NR4A3,RUNX1T1	0.00792271
65	229	60	4	V$VDR_Q6	0.0121957	FOSL1,KLF4,RND3,RUNX1T1	0.0494008
65	213	60	4	V$PXR_Q2	0.0095379	BHLHE40,CTGF,EGR2,NR4A3	0.0418986
65	244	60	6	GTGGGTGK_UNKNOWN	0.000367499	BHLHE40,EGR1,EGR3,HBEGF,NR4A3,PER1	0.00309605
65	202	60	5	TCCATTKW_UNKNOWN	0.00113265	EGR3,NR4A1,NR4A3,PER1,RUNX1T1	0.00797141
65	119	60	3	WWTAAGGC_UNKNOWN	0.0112316	BHLHE40,DUSP5,HBEGF	0.0473113
65	171	60	7	YYCATTCAWW_UNKNOWN	4.37974e-06	ATF3,CYR61,FOSB,FOSL1,LIF,MAFF,NR4A3	8.68883e-05
65	204	60	10	TGACGTCA_V$ATF3_Q6	5.74462e-09	AVPI1,DUSP1,EPHA2,GEM,MAFF,NR4A2,PER1,PPP1R15A,SIK1,SLC25A25	1.85944e-07
65	225	60	4	GATAAGR_V$GATA_C	0.0114913	DUSP2,EGR2,JUN,RUNX1T1	0.0474307
65	206	60	7	AAAYWAACM_V$HFH4_01	1.48193e-05	CYR61,DUSP1,EGR2,FOSB,MAFF,NR4A3,SGK1	0.000236719
65	265	60	5	YATGNWAAT_V$OCT_C	0.00369609	CYR61,EGR2,ITPRIP,NR4A3,RHOB	0.0199395
65	136	60	8	CGTSACG_V$PAX3_B	5.29697e-08	BHLHE40,EGR1,EGR2,EGR3,GEM,NR4A1,NR4A2,TRIB1	1.48074e-06
65	280	60	7	CTAWWWATA_V$RSRFC4_Q2	0.000104357	ATF3,EGR2,HBEGF,JUN,LIF,NR4A1,PER1	0.00123216
65	128	60	4	TAAWWATAG_V$RSRFC4_Q2	0.00155923	JUN,LIF,NR4A1,PER1	0.00968614
65	72	60	7	CCAWWNAAGG_V$SRF_Q4	1.16205e-08	DUSP2,DUSP5,EGR1,EGR2,FOSB,KLF6,NR4A1	3.40316e-07
65	250	60	5	TGANNYRGCA_V$TCF11MAFG_01	0.0028806	DUSP2,GADD45A,IL6,ITPRIP,NR4A3	0.0161052
73	59	216	8	V$E2F_01	1.59799e-06	E2F1,H2AFX,MCM2,MCM4,NASP,PCNA,PRKDC,SMC4	4.67982e-05
73	215	216	26	V$E2F_02	0	ARHGAP11A,ATAD5,CDC25A,CDC6,CDCA7,CDK1,CLSPN,DNAJC9,E2F1,E2F8,EZH2,FANCD2,GINS3,H2AFV,KIAA0101,MCM2,MCM4,MCM6,NASP,PCNA,POLE2,PRKDC,RBL1,RRM2,SASS6,ZNF367	0
73	212	216	14	V$NFY_Q6	1.815e-06	BUB1,C11orf82,C12orf48,CDK1,CENPF,DLEU2,E2F8,GART,HMGB2,NEK2,PRR11,RACGAP1,TOP2A,TTK	5.07376e-05
73	206	216	23	V$E2F_Q3	1.44329e-14	ARHGAP11A,CDC25A,CDC6,CDCA7,CDK1,E2F1,E2F8,EZH2,INTS7,KIF15,MCM2,MCM4,MCM6,NASP,PCNA,PLK4,POLA2,POLE2,PRKDC,RAD51,SASS6,USP1,ZNF367	5.22131e-13
73	217	216	29	V$E2F_Q4	0	ARHGAP11A,ATAD5,CDC25A,CDC6,CDCA7,CDK1,CDT1,CLSPN,DNAJC9,E2F1,E2F8,EZH2,FANCD2,GINS3,INTS7,KIAA0101,MCM2,MCM4,MCM6,NASP,PCNA,POLA2,POLE2,PRKDC,RAD51,RBL1,RRM2,SASS6,ZNF367	0
73	214	216	29	V$E2F_Q6	0	ARHGAP11A,ATAD5,CDC25A,CDC6,CDCA7,CDK1,CDT1,CLSPN,DNAJC9,E2F1,E2F8,EZH2,FANCD2,GINS3,INTS7,KIAA0101,MCM2,MCM4,MCM6,NASP,PCNA,POLA2,POLE2,PRKDC,RAD51,RBL1,RRM2,SASS6,ZNF367	0
73	225	216	25	V$E2F1_Q3	1.11022e-15	ARHGAP11A,ATAD5,CDC25A,CDC6,CDCA7,CDK1,CLSPN,DNAJC9,E2F1,E2F8,EZH2,GINS3,KIAA0101,KIF15,MCM2,MCM6,NASP,PCNA,PLK4,POLE2,RBL1,RRM2,SASS6,USP1,ZNF367	4.87705e-14
73	224	216	18	V$E2F1_Q4	2.73629e-09	CDC6,CLSPN,E2F1,E2F8,EZH2,INTS7,KIF4A,MCM4,MELK,NASP,PCNA,POLA2,POLE2,PRIM1,PRKDC,RAD51,SASS6,SKP2	8.85695e-08
73	216	216	27	V$E2F1_Q6	0	ARHGAP11A,ATAD5,CDC25A,CDC6,CDCA7,CDK1,CDT1,CLSPN,DNAJC9,E2F1,E2F8,EZH2,FANCD2,GINS3,H2AFV,KIAA0101,MCM2,MCM4,MCM6,NASP,PCNA,POLE2,PRKDC,RBL1,RRM2,SASS6,ZNF367	0
73	224	216	24	V$E2F_03	9.54792e-15	C4orf21,CDC25A,CDC6,CDCA7,DNAJC9,E2F1,E2F8,EZH2,INTS7,KIAA0101,MCM2,MCM4,MCM6,MELK,NASP,PLK4,POLA2,PRIM1,PRKDC,RAD51,RBL1,SASS6,SMC2,ZNF367	3.66998e-13
73	218	216	13	V$ALPHACP1_01	1.29152e-05	ASPM,C11orf82,CDCA3,DLEU2,DLGAP5,GART,INTS7,KIAA1841,NEK2,PCNA,PRR11,UBE2C,USP1	0.00034534
73	215	216	26	V$E2F1DP1_01	0	ARHGAP11A,ATAD5,CDC25A,CDC6,CDCA7,CDK1,CLSPN,DNAJC9,E2F1,E2F8,EZH2,FANCD2,GINS3,H2AFV,KIAA0101,MCM2,MCM4,MCM6,NASP,PCNA,POLE2,PRKDC,RBL1,RRM2,SASS6,ZNF367	0
73	215	216	26	V$E2F1DP2_01	0	ARHGAP11A,ATAD5,CDC25A,CDC6,CDCA7,CDK1,CLSPN,DNAJC9,E2F1,E2F8,EZH2,FANCD2,GINS3,H2AFV,KIAA0101,MCM2,MCM4,MCM6,NASP,PCNA,POLE2,PRKDC,RBL1,RRM2,SASS6,ZNF367	0
73	218	216	26	V$E2F4DP1_01	0	ARHGAP11A,ATAD5,CDC25A,CDC6,CDCA7,CDK1,CLSPN,DNAJC9,E2F1,E2F8,EZH2,FANCD2,GINS3,H2AFV,KIAA0101,MCM2,MCM4,MCM6,NASP,PCNA,POLE2,PRKDC,RBL1,RRM2,SASS6,ZNF367	0
73	215	216	26	V$E2F4DP2_01	0	ARHGAP11A,ATAD5,CDC25A,CDC6,CDCA7,CDK1,CLSPN,DNAJC9,E2F1,E2F8,EZH2,FANCD2,GINS3,H2AFV,KIAA0101,MCM2,MCM4,MCM6,NASP,PCNA,POLE2,PRKDC,RBL1,RRM2,SASS6,ZNF367	0
73	210	216	25	V$E2F1DP1RB_01	2.22045e-16	ARHGAP11A,ATAD5,CDC25A,CDC6,CDCA7,CDK1,CDT1,CLSPN,DNAJC9,E2F1,E2F8,EZH2,GINS3,INTS7,KIAA0101,MCM2,MCM6,NASP,PCNA,POLA2,POLE2,RAD51,RRM2,SASS6,ZNF367	1.36557e-14
73	221	216	25	V$E2F_Q3_01	6.66134e-16	ARHGAP11A,CDC25A,CDC6,CDCA7,CDK1,E2F1,E2F8,EZH2,GINS3,INTS7,KIAA0101,MCM2,MCM4,MCM6,MELK,NASP,PCNA,POLA2,POLE2,PRKDC,RAD51,SASS6,SMC2,USP1,ZNF367	3.41394e-14
73	224	216	25	V$E2F_Q4_01	9.99201e-16	ARHGAP11A,CDC25A,CDC6,CDCA7,E2F1,E2F8,EZH2,GINS3,INTS7,KIAA0101,MCM2,MCM4,MCM6,MELK,NASP,PCNA,PLK4,POLA2,POLE2,PRIM1,PRKDC,RAD51,SASS6,SMC2,ZNF367	4.72699e-14
73	219	216	26	V$E2F_Q6_01	0	ARHGAP11A,CDC25A,CDC6,CDCA7,DLEU2,E2F1,E2F8,EZH2,INTS7,KIAA0101,MCM2,MCM4,MCM6,MELK,NASP,PCNA,PLK4,POLE2,PRIM1,PRKDC,RAD51,RBL1,RRM2,SASS6,SMC2,ZNF367	0
73	223	216	11	V$E2F1_Q3_01	0.000320948	CDC25A,DLEU2,DNAJC9,E2F1,EZH2,INTS7,KIAA0101,PLK4,PRIM1,RBL1,ZNF367	0.00822431
73	214	216	25	V$E2F1_Q4_01	3.33067e-16	ARHGAP11A,CDC25A,CDC6,CDCA7,CDK1,E2F1,E2F8,EZH2,GINS3,INTS7,KIAA0101,MCM2,MCM4,MCM6,MELK,NASP,PCNA,POLA2,POLE2,PRKDC,RAD51,SASS6,SMC2,USP1,ZNF367	1.86215e-14
73	221	216	24	V$E2F1_Q6_01	7.10543e-15	ARHGAP11A,ATAD5,CDC25A,CDCA7,CLSPN,DLEU2,DNAJC9,E2F1,E2F8,ESPL1,EZH2,INTS7,MCM2,MCM4,MCM6,NASP,PCNA,POLA2,POLE2,PRKDC,RAD51,RBL1,SASS6,ZNF367	2.91323e-13
73	154	216	20	SGCGSSAAA_V$E2F1DP2_01	4.52971e-14	ATAD5,CDC25A,CDC6,CDCA7,CLSPN,DNAJC9,E2F1,E2F8,GINS3,H2AFV,KIAA0101,MCM2,MCM4,MCM6,NASP,PCNA,POLE2,PRKDC,RRM2,ZNF367	1.54765e-12
74	208	34	5	V$MYB_Q6	8.73393e-05	FAM63A,GABPB2,NOTCH2NL,PRUNE,RPRD2	0.0111056
74	223	34	5	V$STAT1_02	0.000121219	FAM63A,GABPB2,PI4KB,SCNM1,SF3B4	0.0111056
74	170	34	8	V$MAZ_Q6	2.69322e-09	ENSA,GABPB2,OTUD7B,PIP5K1A,RFX5,RPRD2,SETDB1,ZNF687	1.65633e-06
74	238	34	7	V$PEA3_Q6	7.34964e-07	APH1A,CDC42SE1,FAM63A,GOLPH3L,PI4KB,PRUNE,ZNF687	0.000226002
74	179	34	6	V$LEF1_Q2	2.35004e-06	ARNT,FAM63A,GOLPH3L,PRUNE,SCNM1,TARS2	0.000481759
74	109	34	4	RACTNNRTTTNC_UNKNOWN	9.41108e-05	ANP32E,FAM63A,PRUNE,SCNM1	0.0111056
74	225	34	5	WCAANNNYCAG_UNKNOWN	0.000126406	APH1A,OTUD7B,PSMD4,SCNM1,VPS45	0.0111056
80	205	49	10	V$IRF1_01	7.45493e-10	B2M,CXCL10,CXCL11,HLA-C,IL15RA,PSMB10,PSMB8,PSMB9,TAP1,TAPBP	2.29239e-07
80	104	49	8	V$IRF2_01	1.19658e-09	B2M,CXCL10,IL15RA,PSMB8,PSMB9,PSME1,TAP1,TAPBP	2.45299e-07
80	215	49	6	V$ISRE_01	5.90668e-05	B2M,CXCL10,CXCL11,HLA-C,HLA-F,TAPBP	0.00605435
80	213	49	5	V$IRF7_01	0.000565745	CXCL10,PSMB9,PSME1,TAP1,TAPBP	0.0434916
80	217	49	8	V$ICSBP_Q6	3.7973e-07	B2M,CCDC109B,IDO1,LYSMD2,PSMB8,PSMB9,TAP1,TAPBP	5.83835e-05
80	208	49	5	V$IRF1_Q6	0.00050782	HLA-C,LYSMD2,PSMB10,PSME2,TAPBP	0.0434916
80	215	49	7	V$IRF_Q6	4.94991e-06	B2M,CXCL10,HLA-C,HLA-F,PSMB10,PSMB8,TAPBP	0.000608839
80	169	49	11	STTTCRNTTT_V$IRF_Q6	4.14402e-12	B2M,CASP1,CXCL10,IDO1,PSMB10,PSMB8,PSMB9,PSME1,PSME2,TAP1,TAPBP	2.54857e-09
82	226	45	7	V$TEL2_Q6	3.81456e-06	CD2BP2,HIRIP3,PALB2,TNRC6A,ZNF646,ZNF668,ZNF768	0.00234595
90	149	127	8	TMTCGCGANR_UNKNOWN	3.26734e-05	RPL10A,RPL12,RPL17,RPL26,RPS15A,RPS19,RPS6,RPS7	0.0200942
95	217	37	5	V$E2F_Q4	0.000161405	CDC45,HIRA,RANBP1,TRMT2A,UFD1L	0.0330879
95	214	37	5	V$E2F_Q6	0.00015124	CDC45,HIRA,RANBP1,TRMT2A,UFD1L	0.0330879
95	221	37	6	V$E2F1_Q6_01	1.32066e-05	CDC45,HIRA,RANBP1,SLC25A1,TRMT2A,UFD1L	0.00812206
96	209	27	5	V$TATA_C	2.80036e-05	DKK2,HOXC4,HOXC5,HOXC6,SEMA3A	0.00861109
96	75	27	3	CCAWNWWNNNGGC_UNKNOWN	0.000299821	HDAC6,HOXC4,HOXC6	0.0460975
96	77	27	4	V$PAX3_B	9.35223e-06	DKK2,HOXC4,HOXC6,SEMA3A	0.00575162
96	176	27	4	SYATTGTG_UNKNOWN	0.000237107	HOXC4,HOXC6,ORMDL3,SEMA3A	0.0460975
103	194	23	5	V$OCT_C	8.49985e-06	HIST1H2AC,HIST1H2AM,HIST1H2BC,HIST1H2BK,HIST3H2BB	0.00174247
103	197	23	4	V$OCT1_B	0.000191311	HIST1H2AC,HIST1H2BC,HIST1H2BK,HIST2H2BE	0.0235313
103	193	23	4	V$OCT_Q6	0.000176828	HIST1H2AC,HIST1H2BC,HIST1H2BK,HIST2H2BE	0.0235313
103	33	23	18	KRCTCNNNNMANAGC_UNKNOWN	0	HIST1H1C,HIST1H1D,HIST1H2AC,HIST1H2AE,HIST1H2AG,HIST1H2AM,HIST1H2BC,HIST1H2BD,HIST1H2BG,HIST1H2BJ,HIST1H2BK,HIST1H2BN,HIST1H3D,HIST1H3E,HIST1H3G,HIST1H3H,HIST2H2BE,HIST3H2BB	0
103	92	23	16	TTTNNANAGCYR_UNKNOWN	0	HIST1H1C,HIST1H1D,HIST1H2AC,HIST1H2AE,HIST1H2AG,HIST1H2AM,HIST1H2BC,HIST1H2BD,HIST1H2BG,HIST1H2BJ,HIST1H2BK,HIST1H2BN,HIST1H3D,HIST1H3H,HIST2H2BE,HIST3H2BB	0
103	265	23	4	YATGNWAAT_V$OCT_C	0.000590193	HIST1H2AC,HIST1H2BC,HIST1H2BK,HIST2H2BE	0.0453711

## Sheet: M9. FGMD algorithm
Module_Number	# of gene in function	# of gene in module	# of common gene	Description	p-value	related_gene	adjusted_p-value
1	162	97	10	V$MIF1_01	7.31091e-08	DNAI1,ENKUR,LRRC46,DNAH9,APOBEC4,KCNRG,DYDC2,C20orf85,IQCD,SPA17	4.49621e-05
1	215	97	9	V$RFX1_01	8.52641e-06	DNAI1,RIBC1,CCDC65,LRRC46,DNAH9,DYDC2,IQCD,SPA17,NME5	0.00262187
1	230	97	9	V$RFX1_02	1.46408e-05	TSNAXIP1,RIBC1,ENKUR,WDR16,WDR69,SPEF1,LRRC6,PIH1D2,TMEM67	0.00276019
1	130	97	7	CYTAGCAAY_UNKNOWN	1.79525e-05	CCDC65,LRRC46,TPPP3,CCDC81,LRRC48,IQCD,NME5	0.00276019
1	77	97	5	RYTGCNNRGNAAC_V$MIF1_01	0.000124337	DNAI1,TEKT4,KCNRG,C11orf88,SPA17	0.0152935
4	228	82	8	V$COREBINDINGFACTOR_Q6	2.87124e-05	FCER1G,ARHGAP15,CCR1,EVI2A,RGS18,FLI1,TMEM86A,EPB41L3	0.00882906
4	219	82	11	V$ELF1_Q6	2.20033e-08	AIF1,C17orf87,FCER1G,SAMSN1,ARHGDIB,GNGT2,ALOX5AP,TGFB1,TYROBP,TM6SF1,STAB1	1.3532e-05
5	238	72	7	V$PEA3_Q6	0.000122156	CD247,CD3E,LCK,GFI1,IL18BP,PRF1,CD5	0.0375628
6	238	182	13	V$PEA3_Q6	5.21311e-06	BIN2,CTSS,ARHGAP30,LPXN,FCGR3A,CD84,NCF2,ARHGDIB,SPI1,AMICA1,IL2RA,FLI1,KCNAB2	0.000641212
6	198	182	14	V$PU1_Q6	9.85527e-08	PTPN22,EVI2B,GIMAP4,PIK3CG,CD37,ARHGAP30,IRF8,NCF2,TLR4,ABI3,FCGR1A,GNGT2,C1orf162,TBXAS1	3.0305e-05
6	228	182	12	V$COREBINDINGFACTOR_Q6	1.7581e-05	TIGIT,PTPN22,CYTIP,ARHGAP15,TAGAP,FOXP3,EVI2A,HMHA1,FCER1G,CCR1,RGS18,FLI1	0.00154461
6	219	182	12	V$ELF1_Q6	1.17445e-05	C17orf87,SAMSN1,CD37,IRF8,TLR4,ABI3,ARHGDIB,C1QA,GNGT2,AIF1,FCER1G,SLC9A9	0.00120381
6	219	182	13	RACCACAR_V$AML_Q6	2.08573e-06	PTPN22,CYTIP,TAGAP,FOXP3,DOK2,ARHGAP30,TRPV2,EVI2A,HMHA1,SLC31A2,FCER1G,CCR1,FLI1	0.000320682
8	198	71	6	V$PU1_Q6	0.000302214	GIMAP4,FCGR1A,EVI2B,IRF8,NCF2,GNGT2	0.0464654
8	219	71	8	V$ELF1_Q6	7.34263e-06	C17orf87,AIF1,SAMSN1,FCER1G,ARHGDIB,IRF8,GNGT2,TYROBP	0.00451572
11	193	85	6	V$OCT1_01	0.000695921	PDGFRB,VGLL3,PRKG1,CYR61,ACTG2,ZEB2	0.03917
11	42	85	4	V$SRF_01	8.29842e-05	CALD1,THBS1,TGFB1I1,ACTG2	0.0103779
11	202	85	8	V$SRF_Q6	1.56538e-05	COL1A2,COL1A1,CALD1,THBS1,TGFB1I1,ZEB1,ACTG2,PODN	0.00481354
11	182	85	7	V$SRF_C	6.58318e-05	COL1A2,CALD1,THBS1,TGFB1I1,CYR61,ACTG2,ZEB2	0.0103779
11	194	85	6	V$POU3F2_02	0.000714994	LOX,FGF7,CYR61,ACTG2,ZEB2,CCDC80	0.03917
11	168	85	8	V$RP58_01	4.05183e-06	COL3A1,ADAMTS2,GLT8D2,COL16A1,FGF7,ZEB2,PODN,FAM180A	0.00249187
11	190	85	6	V$SRF_Q4	0.000641062	MMP14,CALD1,THBS1,TGFB1I1,ACTG2,PODN	0.03917
11	192	85	7	V$SRF_Q5_01	9.21412e-05	COL1A1,CALD1,THBS1,TGFB1I1,FGF7,ACTG2,PODN	0.0103779
11	130	85	5	TAAYNRNNTCC_UNKNOWN	0.000764292	ZEB1,FGF7,HIC1,FAM180A,ZCCHC24	0.03917
11	72	85	4	CCAWWNAAGG_V$SRF_Q4	0.000672511	CALD1,THBS1,ACTG2,PODN	0.03917
12	70	62	5	CTGYNNCTYTAA_UNKNOWN	8.95591e-06	PDPN,CERCAM,PMP22,MRVI1,MFRP	0.00443947
13	219	101	8	V$ELF1_Q6	9.6799e-05	C1QA,ABI3,TLR4,ALOX5AP,SLC9A9,TGFB1,STAB1,TM6SF1	0.0296452
13	215	101	9	V$IRF_Q6	1.18725e-05	TLR7,ADORA3,LY86,FCGR2C,FCGR2B,ARHGEF6,FLI1,SLC2A5,SH2B3	0.00730161
13	121	101	6	GGGNNTTTCC_V$NFKB_Q6_01	0.000144611	CSF1R,TFEC,SLAMF8,TNFRSF1B,CSF2RB,SH2B3	0.0296452
14	198	67	6	V$PU1_Q6	0.000219741	FCGR1A,GIMAP4,CD37,EVI2B,GNGT2,IRF8	0.0337852
14	228	67	7	V$COREBINDINGFACTOR_Q6	5.87646e-05	RGS18,ARHGAP15,CCR1,FCER1G,TAGAP,EVI2A,TMEM86A	0.0180701
14	219	67	8	V$ELF1_Q6	4.72657e-06	AIF1,C17orf87,SAMSN1,CD37,FCER1G,GNGT2,IRF8,TYROBP	0.00290684
14	219	67	6	RACCACAR_V$AML_Q6	0.000377437	CCR1,FCER1G,TAGAP,EVI2A,TMEM86A,SLC31A2	0.0464248
15	219	51	7	RACCACAR_V$AML_Q6	7.35172e-06	OSCAR,ARHGAP30,DOK2,PTPN22,TRPV2,HMHA1,CYTIP	0.00226066
16	162	163	13	V$MIF1_01	1.75338e-08	ENKUR,DNAI1,LRRC46,APOBEC4,DNAH9,TEKT2,VWA3B,KCNRG,C20orf85,DYDC2,CCDC103,IQCD,DNAH7	1.07833e-05
16	215	163	12	V$RFX1_01	3.13385e-06	DNAI1,CCDC65,LRRC46,RIBC1,DNAH9,TEKT2,DYDC2,UBXN10,CCDC103,IQCD,DNAH7,NME5	0.00064244
16	230	163	10	V$RFX1_02	0.000172935	WDR16,ENKUR,RIBC1,WDR65,WDR69,TSNAXIP1,SPEF1,LRRC6,PIH1D2,TMEM67	0.0212709
16	130	163	11	CYTAGCAAY_UNKNOWN	1.33001e-07	CCDC65,LRRC46,CCDC81,SPATA18,TPPP3,TTC25,LRRC48,IQCD,DNAH7,ARMC3,NME5	4.08977e-05
16	77	163	6	RYTGCNNRGNAAC_V$MIF1_01	0.000164975	DNAI1,TEKT4,KCNRG,CCDC103,C11orf88,DNAH7	0.0212709
19	198	80	9	V$PU1_Q6	8.56162e-07	PTPN22,EVI2B,GIMAP4,CD37,ARHGAP30,PIK3CG,ABI3,FCGR1A,C1orf162	0.00026327
20	238	66	7	V$PEA3_Q6	6.98609e-05	CD3E,CD247,PRF1,LCK,CTSW,IL18BP,CD5	0.0214822
22	89	89	4	V$COMP1_01	0.00176139	PRDM8,CALD1,NAV3,DACT3	0.035146
22	157	89	6	V$OCT1_02	0.000297937	ARHGAP6,DCN,PRDM8,VGLL3,NRK,JAM3	0.0122154
22	42	89	3	V$SRF_01	0.00182874	CALD1,TGFB1I1,MRVI1	0.035146
22	105	89	4	ARGGGTTAA_UNKNOWN	0.00321527	S1PR1,MAF,CDH5,TGFB1I1	0.0494349
22	182	89	7	V$SRF_C	8.8323e-05	MRGPRF,ZEB2,CALD1,AOC3,TGFB1I1,MRVI1,DACT3	0.00493806
22	205	89	6	V$HAND1E47_01	0.0012114	ARHGAP6,DACT1,CALD1,NRK,RBMS3,TMEM204	0.0323919
22	234	89	6	V$AML1_01	0.00236744	GRK5,VIM,ID3,DACT1,MSRB3,NAV3	0.0404437
22	201	89	7	V$FREAC3_01	0.000163813	MRGPRF,ZEB2,DCN,CALD1,MRVI1,NAV3,GPR1	0.00832916
22	207	89	7	V$NFAT_Q6	0.000196325	ARHGAP6,TNXB,ERG,MRGPRF,COL16A1,NRK,RBMS3	0.00862428
22	246	89	6	V$ETS2_B	0.00303455	ZEB2,ARHGEF15,CDH5,ESAM,ARHGEF6,TMEM204	0.0478525
22	211	89	6	V$GATA1_05	0.00140415	KLHL4,SDPR,ERG,MAF,ID3,HIC1	0.035146
22	177	89	6	V$PAX4_04	0.000564126	SDPR,ERG,ZEB2,CALD1,HAND2,RBMS3	0.0188101
22	150	89	5	V$AP2REP_01	0.00177797	ARHGAP6,VIM,CALD1,MRVI1,COL16A1	0.035146
22	168	89	10	V$RP58_01	4.48974e-08	NXPH3,ERG,MRGPRF,ZEB2,OLFML1,ABLIM3,PODN,C1QTNF1,FGF7,COL16A1	6.90298e-06
22	217	89	6	V$AFP1_Q6	0.00161952	SDPR,ERG,S1PR1,ZEB2,CALD1,SULF2	0.035146
22	228	89	8	V$HNF4ALPHA_Q6	5.20585e-05	GRK5,PID1,MAF,PODN,DCN,DACT1,ESAM,RBMS3	0.00355733
22	219	89	6	V$HEB_Q6	0.00169663	LMOD1,MRGPRF,PMP22,COL16A1,RBMS3,GPR1	0.035146
22	234	89	6	V$AML1_Q6	0.00236744	GRK5,VIM,ID3,DACT1,MSRB3,NAV3	0.0404437
22	178	89	6	V$PIT1_Q6	0.000581125	ERG,ID3,PRDM8,FGF7,VGLL3,FEZ1	0.0188101
22	221	89	6	V$CEBP_Q2_01	0.00177649	SDPR,ERG,ID3,DCN,CALD1,PRKG1	0.035146
22	192	89	6	V$SRF_Q5_01	0.000863616	SDPR,MRGPRF,PODN,CALD1,TGFB1I1,FGF7	0.0265562
22	49	89	3	YNTTTNNNANGCARM_UNKNOWN	0.0028506	GRK5,ZEB2,NRK	0.0473816
22	72	89	5	CCAWWNAAGG_V$SRF_Q4	5.9846e-05	SDPR,MRGPRF,PODN,CALD1,MRVI1	0.00368053
23	42	105	4	V$SRF_01	0.000188329	CALD1,THBS1,CNN2,ACTG2	0.038281
23	182	105	7	V$SRF_C	0.000248982	CALD1,GFPT2,THBS1,COL8A1,CYR61,CNN2,ACTG2	0.038281
23	150	105	6	V$AP2REP_01	0.000567932	CALD1,COL16A1,SERPINF1,ADAMTS4,CYR61,FAM180A	0.0498968
23	206	105	7	V$LFA1_Q6	0.000525829	PTRF,RAB31,ADAMTS4,EMILIN1,CNN2,ETV1,CTGF	0.0498968
23	130	105	7	TAAYNRNNTCC_UNKNOWN	3.00786e-05	HIC1,GFPT2,ZEB1,FAM180A,ZCCHC24,SEMA7A,CERCAM	0.0184984
24	201	62	6	V$FREAC3_01	0.000154969	MRVI1,DCN,C1QTNF6,FAP,ZEB2,GPR1	0.0136151
24	168	62	9	V$RP58_01	2.21358e-08	SRPX2,ADAMTS2,COL3A1,C1QTNF1,PODN,FGF7,ZEB2,COLEC12,OLFML1	1.36135e-05
24	178	62	7	V$PIT1_Q6	7.1266e-06	VGLL3,PRDM8,C1QTNF6,FAP,FGF7,INHBA,FEZ1	0.00146095
25	162	152	14	V$MIF1_01	7.3279e-10	C20orf85,APOBEC4,LRRC46,KCNRG,DNAI1,DNAH9,ENKUR,CCDC103,VWA3B,SPA17,DYDC2,TEKT2,CCDC151,IQCD	4.50666e-07
25	215	152	13	V$RFX1_01	2.15852e-07	CCDC65,LRRC46,DNAI1,DNAH9,RIBC1,CCDC103,SPA17,DYDC2,TEKT2,UBXN10,IQCD,NME5,AGBL2	6.63745e-05
25	130	152	10	CYTAGCAAY_UNKNOWN	6.40767e-07	CCDC65,LRRC46,CCDC81,SPATA18,TPPP3,TTC25,LRRC48,IQCD,NME5,TMEM190	0.000131357
25	77	152	7	RYTGCNNRGNAAC_V$MIF1_01	1.08356e-05	C11orf88,KCNRG,TEKT4,DNAI1,CCDC103,SPA17,CCDC151	0.00166597
26	219	130	9	V$ELF1_Q6	0.000101627	TLR4,ABI3,IRF8,C1QA,SLC9A9,ALOX5AP,TGFB1,TM6SF1,STAB1	0.0312504
26	215	130	9	V$IRF_Q6	8.82858e-05	TLR7,FCGR2C,LSP1,ARHGEF6,LY86,FCGR2B,FLI1,SLC2A5,SH2B3	0.0312504
27	228	84	9	V$COREBINDINGFACTOR_Q6	4.15556e-06	RGS18,CCR1,ARHGAP15,TAGAP,EVI2A,PTPN22,HMHA1,CYTIP,FCER1G	0.000559292
27	219	84	10	V$ELF1_Q6	3.08446e-07	CD37,C17orf87,SAMSN1,AIF1,ARHGDIB,TRAF3IP3,FCER1G,GNGT2,TYROBP,S1PR4	9.4847e-05
27	219	84	10	RACCACAR_V$AML_Q6	3.08446e-07	CCR1,TAGAP,EVI2A,PTPN22,TRPV2,HMHA1,DOK2,CYTIP,FCER1G,SLC31A2	9.4847e-05
