# Supplementary material for: FGMD: A novel approach for functional gene module detection in cancer
Source: PLoS One. 2017 Dec 15;12(12):e0188900. doi: 10.1371/journal.pone.0188900 (PMC5731741; doi:10.1371/journal.pone.0188900)
Supplement: S50 Table — (XLSX) [file pone.0188900.s050.xlsx]

## Sheet: M1. Hclust with ED
Module_Number	# of gene in function	# of gene in module	# of common gene	Description	p-value	related_gene	adjusted_p-value
1	49	231	10	V$SRF_01	1.4977e-10	CALD1,CFL1,EGR1,FLNA,FOSB,FOS,IER2,JUNB,PFN1,THBS1	9.21083e-08
1	238	231	14	V$SRF_Q6	5.51942e-07	ACTB,CALD1,CFL1,CX3CL1,EGR1,FLNA,FOSB,FOS,JUNB,KRT17,NR4A1,PFN1,PRELP,THBS1	8.48611e-05
1	208	231	13	V$SRF_C	7.13531e-07	ACTB,CALD1,CFL1,EGR1,FLNA,FOSB,FOS,IER2,JUNB,NR4A1,PFN1,THBS1,YWHAZ	8.77643e-05
1	246	231	10	V$STAT_01	0.000493998	CCND2,CITED4,CXCL17,FN1,JUN,LAPTM4B,PCOLCE,PLEC,PSMD3,SDC1	0.018988
1	183	231	8	V$ATF_B	0.00112712	CLDN6,DUSP1,FOSB,FOS,HSP90AB1,PAK1,SST,YWHAZ	0.03851
1	226	231	9	V$ATF1_Q6	0.00108392	CALD1,CCND1,FOSB,FOS,HSP90AB1,PAK1,SST,TPM4,YWHAZ	0.03851
1	242	231	11	V$TFIIA_Q6	9.84027e-05	CCND1,CRYAB,EGR1,EMILIN1,FOSB,IER2,LAMA3,NR4A1,PIGR,SFRP1,YWHAZ	0.00605177
1	217	231	10	V$LEF1_Q2	0.00018217	AHNAK,COL11A1,DHCR24,GAB2,GFRA1,MYCL1,NDUFC2,PAK1,SPOCK2,TACSTD2	0.00861804
1	219	231	16	V$SRF_Q4	3.97153e-09	ACTB,CALD1,CFL1,CTGF,CX3CL1,EGR1,FLNA,FOSB,FOS,GAB2,IER2,JUNB,KRT17,NR4A1,PFN1,THBS1	1.22124e-06
1	215	231	10	V$CREB_Q2_01	0.000168987	CALD1,CCND2,CLDN6,DUSP1,EGR1,FOSB,JUN,ORMDL3,PAK1,TPM4	0.00861804
1	217	231	11	V$SRF_Q5_01	3.6874e-05	ACTB,CALD1,CFL1,EGR1,FLNA,FOSB,FOS,IER2,JUNB,PFN1,THBS1	0.00283469
1	85	231	8	CCAWWNAAGG_V$SRF_Q4	5.19794e-06	ACTB,CALD1,EGR1,FLNA,FOSB,NR4A1,PFN1,THBS1	0.000532789
2	143	197	8	CYTAGCAAY_UNKNOWN	7.33445e-05	ANXA1,ARMC3,C7orf63,DNAH7,PACRG,TBC1D16,TPPP3,TTC25	0.0451068
2	83	197	6	RYTGCNNRGNAAC_V$MIF1_01	0.000147801	CCDC41,DNAH7,KCNRG,LHX6,TEKT4,TTC12	0.0454488
5	247	141	8	V$CMYB_01	0.00031366	ARL1,ASH1L,DHX30,MORF4L2,NUFIP2,POGZ,VPS26A,XPO5	0.0192901
5	257	141	9	V$CREB_Q2	7.29826e-05	AGPAT1,ALKBH5,NDUFA10,OGDH,RAI1,RNF44,SEMA4C,SMARCD1,ZNF687	0.00641204
5	261	141	8	V$CREB_Q4	0.000452811	AGPAT1,ALKBH5,NDUFA10,OGDH,RAI1,RNF44,SEMA4C,ZNF687	0.0214214
5	221	141	8	V$VDR_Q3	0.000147492	AAMP,DHX30,NUFIP2,PATL1,POGZ,SRF,VEZF1,ZNF362	0.0113384
5	255	141	8	V$STAT6_01	0.000388062	ETV6,HNRNPC,IPO4,MTA2,NUFIP2,PCYOX1,TAB2,ZFAND3	0.0198882
5	251	141	9	V$ATF4_Q2	6.08753e-05	ALKBH5,FYTTD1,HNRNPAB,NDUFA10,OGDH,RAI1,RNF44,TAB2,ZNF687	0.00623972
5	191	141	7	V$MAZ_Q6	0.000357595	HNRNPF,KDM4A,PATL1,POGZ,RPRD2,ZNF362,ZNF687	0.0198882
5	239	141	9	V$NFMUE1_Q6	4.16728e-05	ASH1L,HNRNPD,MAML1,PABPN1,RNF26,RPRD2,SMC4,WASL,YY1	0.00512576
6	148	119	7	GCCNNNWTAAR_UNKNOWN	2.5052e-05	DNAJC22,DPF3,JPH4,KCTD15,PEX5,PPARGC1A,UBE2D3	0.015407
8	257	109	8	TTAYRTAA_V$E4BP4_01	6.91003e-05	AK3,CAPS,EPHX4,LARGE,POGZ,SERPINE2,SPA17,TENC1	0.0212483
15	240	104	7	V$ELK1_02	0.000221784	CHID1,CPEB4,EXTL2,NKIRAS2,PIH1D2,SRP19,TCF7	0.0454658
15	236	104	7	V$YY1_Q6	0.000200138	APBB1,ARMC8,CPEB4,DZIP1,NDRG3,PUM1,SCYL3	0.0454658
15	64	104	4	KRCTCNNNNMANAGC_UNKNOWN	0.000312561	HIST1H1D,HIST1H2AG,HIST1H2AM,HIST1H2BD	0.0480562
15	76	104	5	MCAATNNNNNGCG_UNKNOWN	4.20418e-05	DCTN2,FBXL20,POLDIP3,PPP2R5D,ZFAND5	0.0258557
17	129	98	6	TNCATNTCCYR_UNKNOWN	3.59184e-05	ENOX2,HSD11B1L,WHSC1L1,WWOX,ZNF568,ZNF570	0.0220898
19	259	101	9	V$AP1_Q2	5.35235e-06	BAIAP2,CCL22,COL27A1,FGF12,IL23A,NRXN2,SCRN1,SDCBP,SNCB	0.0032917
20	244	96	6	V$P300_01	0.00100718	ALDH16A1,FGFR1,FOXP1,GSN,RARA,ZIC4	0.0387136
20	253	96	6	V$CREL_01	0.00121311	ETV1,LIX1L,LTB,SOX3,ZEB1,ZIC4	0.0392663
20	267	96	6	V$NMYC_01	0.00159581	ETV1,FOXO3,IQGAP2,PLAGL1,SC5DL,SEMA7A	0.0448591
20	253	96	6	V$ZID_01	0.00121311	CNTN1,FGFR1,FOXP1,PRELP,ZEB1,ZIC4	0.0392663
20	262	96	6	V$MYCMAX_02	0.00144987	ETV1,IQGAP2,RAI14,SEMA7A,SGCD,VNN1	0.0445836
20	229	96	6	V$OCT1_04	0.000724911	ETV1,FOXP1,MID1,NCALD,PLAGL1,ZIC4	0.0363112
20	193	96	7	V$CEBP_C	3.42312e-05	ETV1,FOXO3,FOXP1,LTB,RBM39,SEMA7A,ZIC4	0.00526304
20	158	96	5	V$OCT1_07	0.00088158	ETV1,MID1,MTUS1,SOX3,ZIC4	0.0363112
20	232	96	7	V$PAX4_02	0.000109133	BAIAP2L2,ETV1,FOXP1,NCALD,SGCD,TMPRSS3,ZIC4	0.00958814
20	232	96	6	V$SOX9_B1	0.00077574	BSN,ETV1,FGFR1,MYO18A,RBM39,ZIC4	0.0363112
20	235	96	8	V$TITF1_Q3	1.45855e-05	CNTN1,ETV1,FOXP1,LIX1L,MID1,PBX3,RBM39,ZIC4	0.00448504
20	251	96	6	V$ZIC3_01	0.00116478	ANKRD13B,FOXP1,MRGPRF,MTUS1,RBM39,SEMA3B	0.0392663
20	259	96	8	V$NFAT_Q4_01	2.93056e-05	ETV1,FOXP1,GSN,MRGPRF,NEDD4L,SGCD,SOX3,ZIC4	0.00526304
20	238	96	6	V$MEF2_Q6_01	0.000885639	CNTN1,ESR1,ETV1,FOXP1,RARA,SLC6A13	0.0363112
20	150	96	6	RTTTNNNYTGGM_UNKNOWN	7.4252e-05	ATP10D,ESR1,ETV1,FOXP1,MARCO,ZIC4	0.00761083
21	257	96	8	V$CP2_01	2.77303e-05	ATF3,CA9,CDH2,CRTAC1,ENO1,ETV5,GPC3,SOD3	0.0170542
21	190	96	6	YYCATTCAWW_UNKNOWN	0.000269814	ATF3,ETV5,FOSB,SPRY4,TRIB2,USP14	0.041484
24	106	88	5	V$CDP_02	9.30067e-05	CADM1,DACH1,ETV4,JARID2,LIF	0.0190664
24	223	88	8	V$CEBP_Q2	5.20744e-06	C1QL1,CADM1,CDKN1C,CLU,JARID2,PCTP,SHKBP1,ZNF423	0.00320257
27	267	84	7	V$NFE2_01	0.000112218	CAPN12,MAP4,PTPRR,SCRN1,SQSTM1,SYNGR1,VASP	0.0230048
27	264	84	7	V$AP1FJ_Q2	0.000104613	LRRC3B,MAP4,PTPRR,SCRN1,SLC6A9,SMARCA2,UBE3A	0.0230048
27	261	84	8	V$AP1_Q6_01	1.16024e-05	CAPN12,MAP4,PTPRR,SCRN1,SMARCA2,SQSTM1,SYNGR1,UBE3A	0.00713548
37	257	80	7	V$NFY_Q6	6.4752e-05	APOLD1,CBLB,DCAF11,FAM110A,OSBPL9,TAOK3,UBXN11	0.0398225
41	257	79	6	V$CP2_01	0.000470043	EGFL6,FOXA2,GNAS,GREM1,RPSA,SALL1	0.0412966
41	103	79	4	V$GATA2_01	0.000672552	FOXA2,GNAS,GREM1,SALL1	0.0486607
41	235	79	6	V$NKX62_Q2	0.000292092	C1QTNF3,CDKN2C,GREM1,ITGA7,KCNS1,SIX3	0.0299394
41	225	79	7	V$PIT1_Q6	2.56641e-05	FAP,GNAO1,INHBA,PPP1R14C,SALL1,TPM1,WBP1	0.0078917
42	262	88	6	V$MYCMAX_02	0.000922269	C14orf43,DIABLO,KBTBD2,POGK,RAB35,RLIM	0.0472663
42	244	88	6	V$SRY_02	0.000636943	CCDC92,KBTBD2,PRKAG1,PUM1,STAG2,ZMYM2	0.039172
42	253	88	6	V$GABP_B	0.000769413	C16orf57,CLMN,GNL3L,MAGED2,PRKAB1,RPS6KA3	0.0430172
42	231	88	7	V$SPZ1_01	6.1052e-05	MAGED2,PPP2R5C,PRKAG1,RLIM,SNRPD1,STAG2,ZMYM2	0.0075094
42	233	88	8	V$TEL2_Q6	7.18393e-06	C14orf43,CLMN,DIABLO,FAM65A,MARK3,MCRS1,RALB,RLIM	0.00147271
42	237	88	6	V$CACBINDINGPROTEIN_Q6	0.000546752	MAGED2,PRKAG1,RALB,RLIM,ROCK1,ZMYM2	0.0373614
42	83	88	4	RRCCGTTA_UNKNOWN	0.000447296	DIABLO,FNDC3A,SNRPD1,ZMYM4	0.0343859
44	51	78	4	YTTCCNNNGGAMR_UNKNOWN	4.20601e-05	CPEB4,IPO4,SMAD3,WHSC1	0.025867
45	246	82	6	V$STAT_01	0.000455854	AKT1,ANK3,GZMB,OSM,PRDM1,RUNX3	0.0389696
45	247	82	6	V$ISRE_01	0.000465731	KYNU,OSM,PLAG1,PLXNC1,PRKD2,SH2B3	0.0389696
45	253	82	8	V$PEA3_Q6	7.72773e-06	ANK3,CD5,LCK,PRF1,RUNX3,SELL,ST7L,TSPAN4	0.00237628
45	251	82	6	V$IRF1_Q6	0.000506922	FCGR2C,KYNU,LOC151534,OSM,PLXNC1,PRKD2	0.0389696
45	240	82	9	V$IRF_Q6	4.89686e-07	FCGR2C,KYNU,LMO2,OSM,PLXNC1,PRKD2,PTPRO,SELL,SH2B3	0.000301157
45	272	82	7	YKACATTT_UNKNOWN	0.000108067	CD27,CNTLN,CYLD,ELMO1,LIMS1,PLAG1,PRDM1	0.0221538
52	258	80	7	V$MAX_01	6.63513e-05	CAD,CBX5,GLYR1,HNRNPA1,ILF3,NOTCH1,SUPT16H	0.013602
53	229	81	6	V$E2F_02	0.000291441	CDK1,MCM6,MSH2,RRM2,SLCO3A1,TMPO	0.0147812
53	259	81	6	V$IK2_01	0.000559878	EPHB2,FPGS,KIAA0195,PDLIM5,SLCO3A1,VPS53	0.022955
53	226	81	6	V$E2F_Q4	0.00027156	CDK1,MCM6,MSH2,RRM2,SLCO3A1,TMPO	0.0147812
53	224	81	6	V$E2F_Q6	0.00025891	CDK1,MCM6,MSH2,RRM2,SLCO3A1,TMPO	0.0147812
53	238	81	7	V$E2F1_Q3	4.32042e-05	CDK1,EPHB2,MCM6,MSH2,RRM2,SLCO3A1,TMPO	0.0132853
53	225	81	6	V$E2F1_Q6	0.000265176	CDK1,MCM6,MSH2,RRM2,SLCO3A1,TMPO	0.0147812
53	254	81	6	V$ERR1_Q2	0.000505308	ADAM9,DIAPH1,KIAA0664,MNT,RNF139,WWC1	0.0221975
53	229	81	6	V$E2F1DP1_01	0.000291441	CDK1,MCM6,MSH2,RRM2,SLCO3A1,TMPO	0.0147812
53	229	81	6	V$E2F1DP2_01	0.000291441	CDK1,MCM6,MSH2,RRM2,SLCO3A1,TMPO	0.0147812
53	232	81	6	V$E2F4DP1_01	0.000312449	CDK1,MCM6,MSH2,RRM2,SLCO3A1,TMPO	0.0147812
53	229	81	6	V$E2F4DP2_01	0.000291441	CDK1,MCM6,MSH2,RRM2,SLCO3A1,TMPO	0.0147812
53	222	81	6	V$E2F1DP1RB_01	0.000246729	CDK1,MCM6,MSH2,RRM2,SLCO3A1,TMPO	0.0147812
54	194	76	6	V$HEN1_02	8.31578e-05	DAAM1,MLLT11,RASL10B,SLC29A4,SOBP,ZNF384	0.0294068
56	236	83	7	V$YY1_Q6	4.79571e-05	AP3D1,CASC3,HIF1A,RBM15B,TARDBP,TRA2B,ZDHHC5	0.018006
56	102	83	5	KCCGNSWTTT_UNKNOWN	5.85561e-05	AP3D1,HNRNPK,SF1,TRA2B,TRIM27	0.018006
58	258	74	7	V$E12_Q6	4.00682e-05	ANKRD2,GIT1,GPR37,HMGA1,MAMSTR,MFNG,NTRK3	0.0246419
60	259	73	6	V$IK2_01	0.000319337	BCL2,BMF,EPHB2,FOLR1,NNAT,SPEG	0.028056
60	239	73	6	V$HSF2_01	0.00020745	CCT4,CYLD,FLNC,MAP2,MAT1A,NNAT	0.028056
60	259	73	6	V$AP1_Q2	0.000319337	DKK2,EPB41L1,FLNC,MAP2,MMP7,NPY	0.028056
60	254	73	6	V$NF1_Q6	0.000287741	ALDH3B1,CSRNP1,EPHB2,IL11RA,MTSS1,TARBP2	0.028056
60	99	73	4	V$POU3F2_01	0.000429025	CHMP2A,FGFR4,LUC7L3,MAP2	0.0329813
60	251	73	6	V$SMAD_Q6	0.000269999	BCL2,BMF,CSNK1E,FGFR1OP2,GRHL3,TARBP2	0.028056
78	192	68	5	AAANWWTGC_UNKNOWN	0.00043913	CDC42EP5,CNTFR,HOXB6,LOXL4,OLFM1	0.0192904
78	256	68	5	V$SOX5_01	0.00159374	HOXB5,LMO3,MPPED2,NR4A1,VAV3	0.0440955
78	234	68	5	V$GATA1_01	0.00107135	C12orf75,GRIN2A,HOXB5,LMO3,STAC2	0.0346778
78	103	68	4	V$GATA2_01	0.000380231	GRIN2A,HOXB6,LMO3,NEURL	0.0192904
78	238	68	6	V$SRF_Q6	0.000136829	FOS,HOXB5,LDHA,NR4A1,PDLIM7,TMEM47	0.00956602
78	208	68	7	V$SRF_C	5.68737e-06	AKAP12,FOS,HOXB5,ITGB6,NR4A1,PDLIM7,TMEM47	0.00174887
78	243	68	5	V$P53_02	0.00126665	GRIN2A,PML,SYT13,TRIM29,VAV3	0.0389495
78	254	68	5	V$AMEF2_Q6	0.00153977	GAL3ST3,HOXB5,HOXB6,NR4A1,SLCO2A1	0.0440955
78	136	68	5	V$HMEF2_Q6	8.8353e-05	AKAP12,FOS,HOXB5,NR4A1,SLCO2A1	0.00956602
78	231	68	5	V$SPZ1_01	0.00101152	CNTFR,FOS,HMGA1,HOXB6,STAC2	0.0345603
78	239	68	6	V$TBP_01	0.00013999	DKK4,FOS,FZD8,HOXB5,NDRG2,NR4A1	0.00956602
78	266	68	6	V$BACH2_01	0.000249763	HOXB6,MMP1,MYH14,NDRG2,NR4A1,RASD1	0.0139675
78	235	68	6	V$CEBPDELTA_Q6	0.000127683	FOS,LMO3,NNMT,NR4A1,PIPOX,SDK1	0.00956602
78	258	68	5	V$E12_Q6	0.0016491	HMGA1,MPPED2,MYH14,NEURL,NR4A1	0.0440955
78	230	68	5	V$POU1F1_Q6	0.000992143	AQP3,FZD8,HOXB5,LMO3,STAC2	0.0345603
78	245	68	7	V$DR1_Q3	1.65024e-05	C14orf132,CNTFR,HOXB6,LMO3,NR4A1,PDLIM7,PIPOX	0.0029651
78	251	68	7	V$HNF4_DR1_Q3	1.92852e-05	AHCYL1,C14orf132,CNTFR,HOXB6,LMO3,PDLIM7,PIPOX	0.0029651
78	237	68	6	V$COUP_DR1_Q6	0.000133725	AHCYL1,CNTFR,LMO3,NR4A1,PDLIM7,PIPOX	0.00956602
78	261	68	5	V$NF1_Q6_01	0.00173477	ALDOC,HOXB5,NRXN2,PIPOX,SLCO2A1	0.0444536
78	219	68	5	V$SRF_Q4	0.000796763	AKAP12,FOS,HOXB5,NR4A1,TMEM47	0.0306256
78	217	68	5	V$SRF_Q5_01	0.00076459	FOS,HOXB5,ITGB6,PDLIM7,TMEM47	0.0306256
83	241	68	6	V$SREBP1_Q6	0.000146487	DLK1,EIF4G2,GNAS,MYL6,RHOA,ZFP36L1	0.0450448
88	268	69	7	V$USF_02	3.23012e-05	DCAF13,FMR1,FZD6,GTF2H1,PABPC1,PHF20L1,SUMF1	0.0198652
91	229	61	6	V$FOXJ2_02	6.00022e-05	CAST,CDK6,HOXA10,HOXA7,HOXA9,ZFHX4	0.00922535
91	252	61	7	V$PAX2_02	9.57715e-06	GALNT4,GLT8D2,HOXA10,IP6K2,POC1B,ST8SIA2,TGFBR1	0.00582112
91	280	61	7	TGATTTRY_V$GFI1_01	1.89305e-05	GRAMD1C,HOXA7,HOXA9,IP6K2,NRP2,UPK1A,ZFHX4	0.00582112
97	290	64	7	GATAAGR_V$GATA_C	3.25669e-05	ERG,MID1,NRP2,PLN,TACC1,TCF21,TNXB	0.0200286
102	116	67	5	AAGWWRNYGGC_UNKNOWN	3.85575e-05	PCNT,SMYD5,STAU1,WDR33,ZNF644	0.0118564
102	239	67	6	V$NFMUE1_Q6	0.000128879	CCAR1,HNRNPH3,PCNT,SMYD5,WDR33,ZNF644	0.0264202
102	236	67	7	V$YY1_Q6	1.17368e-05	ADO,CLK2,HNRNPH3,PCNT,SMYD5,SPCS2,TRA2A	0.00721813
105	255	62	6	V$STAT6_01	0.000118889	AMOTL1,FLRT3,INPP5F,MAP4K4,PTK7,TRIB1	0.0243722
105	248	62	6	V$PAX_Q6	0.000102089	AMOTL1,ATF3,CYR61,PTK7,TRIB1,ZMYND8	0.0243722
107	64	65	5	KRCTCNNNNMANAGC_UNKNOWN	1.7951e-06	HIST1H2BG,HIST1H2BJ,HIST1H3D,HIST1H3G,HIST1H3H	0.00110398
110	267	65	6	V$ETS2_B	0.000198668	ARHGEF6,CCDC88B,CTSW,DOCK4,FLI1,ITGB7	0.0152726
110	253	65	9	V$PEA3_Q6	9.95866e-08	BIN2,CCDC88B,CTSW,FCGR3A,FLI1,NCF2,PTPN6,SELL,TSPAN4	2.04153e-05
110	220	65	9	V$PU1_Q6	3.00474e-08	CCDC88B,FCGR1A,IRF8,NCF2,NR1H3,PLCB2,SIRPA,TBXAS1,VAV1	1.00265e-05
110	236	65	7	V$ELF1_Q6	9.58064e-06	CCDC88B,FGD2,IRF8,ITGB7,PLCB2,SAMSN1,VAV1	0.00131446
110	259	65	6	V$AML_Q6	0.000168514	CYTIP,FLI1,ITGB7,PTK2B,PTPN7,SLA	0.0148052
110	240	65	7	V$IRF_Q6	1.06867e-05	ARHGEF6,FLI1,ITGB7,NCF1,SELL,SLC2A5,TLR7	0.00131446
115	267	68	6	V$NFE2_01	0.000254846	DYNC1H1,EIF4G1,GAPDH,HSPA9,MAP4,PSMD2	0.0195913
115	229	68	5	V$E2F_02	0.000973043	GAPDH,GPRC5B,HNRNPUL1,MYC,POLR2A	0.0352012
115	251	68	5	V$USF_01	0.00146135	CD164,EIF4B,EIF4G1,SET,SSR1	0.0404641
115	264	68	6	V$AP1FJ_Q2	0.000239837	EIF4G1,GAPDH,HCFC1,LMNA,MAP4,TRIM8	0.0195913
115	259	68	5	V$AP1_Q2	0.0016773	EIF4G1,GAPDH,LMNA,MAP4,TRIM8	0.0426754
115	256	68	6	V$AP1_Q6	0.000203199	DYNC1H1,GAPDH,LMNA,MAP4,PSMD2,TRIM8	0.0195913
115	163	68	4	V$SREBP1_01	0.00210104	CD164,EIF4B,EIF4G1,SET	0.0461479
115	238	68	5	V$E2F1_Q3	0.00115516	EIF4B,GAPDH,GPRC5B,HNRNPUL1,POLR2A	0.0373906
115	225	68	5	V$E2F1_Q6	0.000899368	GAPDH,GPRC5B,HNRNPUL1,MYC,POLR2A	0.0352012
115	266	68	5	V$BACH2_01	0.00188477	BCL9L,DYNC1H1,EIF4G1,GAPDH,LMNA	0.0445821
115	257	68	6	V$BACH1_01	0.000207519	BCL9L,DYNC1H1,EIF4G1,GAPDH,LMNA,TRIM8	0.0195913
115	261	68	5	V$AP1_01	0.00173477	DYNC1H1,HSPA9,LMNA,MAP4,PSMD2	0.0426754
115	229	68	5	V$E2F1DP1_01	0.000973043	GAPDH,GPRC5B,HNRNPUL1,MYC,POLR2A	0.0352012
115	229	68	5	V$E2F1DP2_01	0.000973043	GAPDH,GPRC5B,HNRNPUL1,MYC,POLR2A	0.0352012
115	232	68	5	V$E2F4DP1_01	0.00103118	GAPDH,GPRC5B,HNRNPUL1,MYC,POLR2A	0.035232
115	229	68	5	V$E2F4DP2_01	0.000973043	GAPDH,GPRC5B,HNRNPUL1,MYC,POLR2A	0.0352012
115	222	68	5	V$E2F1DP1RB_01	0.000846905	GAPDH,GPRC5B,HNRNPUL1,IMPDH2,POLR2A	0.0352012
115	253	68	5	V$NRF2_Q4	0.00151329	BCL9L,EIF4G1,GAPDH,HSPA9,PSMD2	0.0404641
115	261	68	7	V$AP1_Q6_01	2.478e-05	EIF4G1,GAPDH,HSPA9,LMNA,MAP4,PSMD2,TRIM8	0.00380993
115	247	68	5	V$AP4_Q6_01	0.00136143	DVL3,MYC,RAB5B,SOX12,TRIM8	0.0398703
115	241	68	5	V$E2F1_Q3_01	0.00122114	EIF4G1,HNRNPUL1,IMPDH2,MYC,PSMD2	0.03755
115	162	68	4	SGCGSSAAA_V$E2F1DP2_01	0.00205455	GPRC5B,HNRNPUL1,MYC,POLR2A	0.0461479
115	191	68	7	TGASTMAGC_V$NFE2_01	3.24292e-06	DYNC1H1,EIF4G1,GAPDH,HSPA9,MAP4,MLEC,PSMD2	0.000664798
115	292	68	6	TGANNYRGCA_V$TCF11MAFG_01	0.000410774	GAPDH,HDLBP,HSPA9,IQGAP1,MAP4,SSR1	0.0252626
117	229	60	5	V$E2F_02	0.000547905	ARHGAP11A,CDC25A,E2F8,GMNN,SASS6	0.0187201
117	257	60	5	V$NFY_Q6	0.000921036	C11orf82,E2F8,HMGB2,RACGAP1,SKA2	0.0246277
117	241	60	5	V$NFY_C	0.000690226	CDC25A,KIF23,RACGAP1,RPA2,SPC25	0.0202138
117	140	60	5	CCAWYNNGAAR_UNKNOWN	5.54502e-05	C11orf82,C16orf13,PLK4,SPC25,TERF1	0.00271088
117	219	60	8	V$E2F_Q3	2.34295e-07	ARHGAP11A,CDC25A,E2F8,GMNN,KIF15,PLK4,RAD51,SASS6	6.57118e-05
117	226	60	6	V$E2F_Q4	5.07479e-05	ARHGAP11A,CDC25A,E2F8,GMNN,RAD51,SASS6	0.00271088
117	224	60	6	V$E2F_Q6	4.83005e-05	ARHGAP11A,CDC25A,E2F8,GMNN,RAD51,SASS6	0.00271088
117	238	60	7	V$E2F1_Q3	5.89747e-06	ARHGAP11A,CDC25A,E2F8,GMNN,KIF15,PLK4,SASS6	0.000453368
117	237	60	5	V$E2F1_Q4	0.000640027	E2F8,MELK,RAD51,RPA2,SASS6	0.0196808
117	225	60	5	V$E2F1_Q6	0.000505777	ARHGAP11A,CDC25A,E2F8,GMNN,SASS6	0.0187201
117	237	60	8	V$E2F_03	4.27394e-07	CDC25A,E2F8,GMNN,MELK,PLK4,RAD51,RPA2,SASS6	6.57118e-05
117	255	60	5	V$ALPHACP1_01	0.000889419	ASPM,C11orf82,C1orf51,SKA2,SPATA20	0.0246277
117	229	60	5	V$E2F1DP1_01	0.000547905	ARHGAP11A,CDC25A,E2F8,GMNN,SASS6	0.0187201
117	229	60	5	V$E2F1DP2_01	0.000547905	ARHGAP11A,CDC25A,E2F8,GMNN,SASS6	0.0187201
117	232	60	5	V$E2F4DP1_01	0.000581194	ARHGAP11A,CDC25A,E2F8,GMNN,SASS6	0.0188123
117	229	60	5	V$E2F4DP2_01	0.000547905	ARHGAP11A,CDC25A,E2F8,GMNN,SASS6	0.0187201
117	222	60	6	V$E2F1DP1RB_01	4.59487e-05	ARHGAP11A,CDC25A,E2F8,GMNN,RAD51,SASS6	0.00271088
117	261	60	5	V$NFY_Q6_01	0.000986778	CDC25A,E2F8,RACGAP1,RPA2,SKA2	0.0252862
117	231	60	7	V$E2F_Q3_01	4.84856e-06	ARHGAP11A,CDC25A,E2F8,GMNN,MELK,RAD51,SASS6	0.000425981
117	233	60	8	V$E2F_Q4_01	3.75594e-07	ARHGAP11A,CDC25A,E2F8,GMNN,MELK,PLK4,RAD51,SASS6	6.57118e-05
117	234	60	8	V$E2F_Q6_01	3.8801e-07	ARHGAP11A,CDC25A,E2F8,GMNN,MELK,PLK4,RAD51,SASS6	6.57118e-05
117	224	60	7	V$E2F1_Q4_01	3.95997e-06	ARHGAP11A,CDC25A,E2F8,GMNN,MELK,RAD51,SASS6	0.000405897
117	231	60	6	V$E2F1_Q6_01	5.73033e-05	ARHGAP11A,CDC25A,E2F8,GMNN,RAD51,SASS6	0.00271088
119	243	62	6	V$RSRFC4_01	9.12915e-05	ESAM,MEF2C,NRXN3,RASGRP3,RG9MTD2,TCEAL7	0.0384037
119	196	62	5	V$FOXD3_01	0.000313618	CPNE1,HAND2,MEF2C,NRXN3,SGK1	0.0384037
119	239	62	5	V$RORA1_01	0.000772956	ASPH,DACT1,MEF2C,PCDH18,RG9MTD2	0.0386954
119	238	62	5	V$SRF_Q6	0.000758528	ASPH,DMPK,PDLIM7,SVIL,TAZ	0.0386954
119	269	62	6	V$OLF1_01	0.000159061	FLT1,OLFML3,PCYT2,PRKCH,RG9MTD2,SGK1	0.0384037
119	212	62	5	V$RSRFC4_Q2	0.000449252	ASPH,ESAM,NRXN3,RASGRP3,RG9MTD2	0.0384037
119	245	62	5	V$STAT5A_01	0.000863876	CPNE1,FLT1,NRXN3,OLFML3,TSPAN4	0.0386954
119	257	62	5	V$STAT4_01	0.0010694	FLT1,MEF2C,NOTCH4,PRKCH,SGK1	0.0386954
119	76	62	3	V$GNCF_01	0.00157584	CPNE1,FLT1,MEF2C	0.0440519
119	71	62	3	V$HTF_01	0.00129498	CPNE1,PCYT2,SGK1	0.0413509
119	248	62	5	V$CEBPGAMMA_Q6	0.00091222	CPNE1,MEF2C,NDST2,PCDH18,RASGRP3	0.0386954
119	186	62	5	V$HNF3_Q6	0.000246311	HAND2,MEF2C,NDST2,PRDX5,SGK1	0.0384037
119	217	62	5	V$SRF_Q5_01	0.00049956	NRXN3,PDLIM7,SGK1,SVIL,TAZ	0.0384037
119	62	62	3	TTANWNANTGGM_UNKNOWN	0.000873586	CPNE1,OLFML3,RG9MTD2	0.0386954
119	162	62	4	TAAWWATAG_V$RSRFC4_Q2	0.00145973	ESAM,NRXN3,PRDX5,TCEAL7	0.0427492
131	247	54	5	V$CMYB_01	0.000473315	ARHGAP12,CPEB4,FGF12,POGZ,WAC	0.0145544
131	243	54	6	V$RSRFC4_01	4.15005e-05	CPEB4,DMD,FGF12,HDAC9,S100A4,SCML1	0.00319035
131	267	54	4	V$NFE2_01	0.00531234	CLCN5,FGF12,SCEL,SLC22A18AS	0.0441499
131	234	54	4	V$GATA1_01	0.00332926	BNC2,CLTA,HOXD10,WAC	0.0393061
131	238	54	4	V$GATA3_01	0.00353695	BNC2,DMD,HDAC9,HOXD10	0.0393172
131	229	54	6	V$EVI1_04	2.97823e-05	DMD,FGF12,HOXD10,NPNT,POGZ,SCML1	0.00319035
131	246	54	5	V$PBX1_01	0.000464654	BNC2,C10orf11,HDAC9,HOXD10,SYT1	0.0145544
131	56	54	3	V$PAX2_01	0.000431984	DMD,EDA,HDAC9	0.0145544
131	229	54	4	V$CDPCR3HD_01	0.00308156	C10orf11,DMD,HOXD10,NPNT	0.0393061
131	125	54	3	V$PBX1_02	0.00435816	C10orf11,DMD,HOXD10	0.040773
131	240	54	4	V$GATA1_04	0.00364403	BNC2,CLCN5,DMD,EDA	0.0393172
131	196	54	4	V$FOXD3_01	0.0017547	BNC2,DMD,NPNT,POGZ	0.0299762
131	259	54	4	V$HNF4_01	0.00477343	HOXD10,MARK2,SLC22A18AS,TAOK3	0.040773
131	205	54	4	V$OCT1_02	0.00206647	BNC2,DMD,HDAC9,THRB	0.0334442
131	229	54	7	V$OCT1_04	2.22244e-06	BNC2,C10orf11,CPEB4,DMD,HDAC9,HOXD10,SCEL	0.000683401
131	255	54	4	V$HSF1_01	0.00451836	BNC2,DMD,FHL1,HSPH1	0.040773
131	119	54	4	AGCYRWTTC_UNKNOWN	0.000271275	C10orf11,CLCN5,DMD,FGF12	0.0145544
131	239	54	4	V$HSF2_01	0.00359022	BNC2,DMD,FHL1,HSPH1	0.0393172
131	255	54	4	V$COUP_01	0.00451836	DMD,FGF12,MARK2,TAOK3	0.040773
131	243	54	6	V$OCT1_05	4.15005e-05	BNC2,C10orf11,DMD,SCML1,SOST,SYT1	0.00319035
131	254	54	4	V$AP2_Q6	0.00445606	CPEB4,EDA,MAGIX,WAC	0.040773
131	193	54	4	V$CEBP_C	0.00165851	DMD,FGF12,HDAC9,SCML1	0.0291425
131	224	54	7	V$MEF2_02	1.91945e-06	BNC2,CPEB4,DMD,FGF12,HDAC9,NPNT,S100A4	0.000683401
131	235	54	6	V$MEF2_03	3.44243e-05	BNC2,CPEB4,DMD,FGF12,HDAC9,SCML1	0.00319035
131	259	54	5	V$LMO2COM_01	0.00058703	BNC2,EDA,FGF12,HOXD10,RNF183	0.0150426
131	187	54	4	V$HFH3_01	0.00147726	CPEB4,DMD,SCML1,SOX15	0.0267211
131	187	54	4	V$FREAC7_01	0.00147726	BNC2,CPEB4,POGZ,SCML1	0.0267211
131	232	54	4	V$PAX4_02	0.00322861	CPEB4,EDA,HOXD10,POGZ	0.0393061
131	136	54	3	V$HMEF2_Q6	0.00551108	DMD,HDAC9,SCML1	0.0451908
131	212	54	6	V$RSRFC4_Q2	1.92952e-05	BNC2,CPEB4,DMD,FGF12,HDAC9,SCML1	0.00319035
131	141	54	3	V$MEIS1BHOXA9_01	0.00609004	DMD,SCML1,SOST	0.0492813
131	180	54	4	V$FOXJ2_01	0.00128385	CPEB4,DMD,POGZ,SCML1	0.024674
131	230	54	4	V$NKX61_01	0.00313006	EDA,FGF12,FHL1,RNF152	0.0393061
131	235	54	5	V$TITF1_Q3	0.000377074	BNC2,C10orf11,CPEB4,DMD,POGZ	0.0145544
131	99	54	3	V$POU3F2_01	0.00225712	BNC2,HDAC9,HOXD10	0.035593
131	239	54	5	V$TBP_01	0.00040733	BNC2,CPEB4,DMD,HDAC9,S100A4	0.0145544
131	243	54	4	V$CDC5_01	0.00380877	CPEB4,EDA,FGF12,HOXD10	0.0402855
131	235	54	4	V$NKX62_Q2	0.00338038	BNC2,DMD,SCML1,SOX15	0.0393061
131	257	54	4	V$STAT4_01	0.00464471	CPEB4,FGF12,HOXD10,NPNT	0.040773
131	261	54	4	V$AP1_01	0.00490453	DMD,FGF12,SCEL,SLC22A18AS	0.041319
131	256	54	4	V$AFP1_Q6	0.00458124	C10orf11,EDA,FGF12,HOXD10	0.040773
131	262	54	5	V$CRX_Q4	0.000618416	BNC2,CPEB4,DMD,HOXD10,SOX15	0.015213
131	244	54	4	V$GATA4_Q3	0.00386479	BNC2,CPEB4,DMD,SCUBE1	0.0402855
131	229	54	5	V$HNF6_Q6	0.00033492	ATP6V1H,BNC2,C10orf11,HOXD10,POGZ	0.0145544
131	259	54	5	V$TCF1P_Q6	0.00058703	CPEB4,EDA,MARK2,SOST,WAC	0.0150426
131	249	54	4	V$TEF_Q6	0.00415329	BNC2,C10orf11,FGF12,HOXD10	0.040773
131	255	54	4	V$ALPHACP1_01	0.00451836	CLTA,DHCR24,HOXD10,SOST	0.040773
131	266	54	5	V$COREBINDINGFACTOR_Q6	0.000662205	ARHGAP12,C10orf11,HDAC9,MAFG,SOST	0.0156637
131	204	54	4	V$HNF3ALPHA_Q6	0.00203007	DMD,POGZ,SCML1,SOX15	0.0334442
131	225	54	4	V$HP1SITEFACTOR_Q6	0.00289273	BNC2,DMD,HDAC9,SCML1	0.0386746
131	230	54	5	V$POU1F1_Q6	0.000341684	BNC2,DMD,FGF12,HDAC9,HOXD10	0.0145544
131	259	54	4	V$AML_Q6	0.00477343	BNC2,C10orf11,MAFG,SOST	0.040773
131	250	54	4	V$OCT_Q6	0.00421269	C10orf11,DMD,FGF12,HDAC9	0.040773
131	171	54	4	V$E2F_Q2	0.00106219	ARHGAP12,DHCR24,POGZ,WAC	0.0217749
131	208	54	5	V$FOX_Q2	0.000214896	CPEB4,DMD,HOXD10,POGZ,SCML1	0.0132161
131	219	54	4	V$SRF_Q4	0.00262462	BNC2,CACNA1B,DMD,HOXD10	0.0375381
131	238	54	4	V$MEF2_Q6_01	0.00353695	BNC2,C10orf11,DMD,FGF12	0.0393172
131	252	54	4	V$PXR_Q2	0.00433322	BNC2,C10orf11,DMD,TAOK3	0.040773
131	256	54	5	V$DR4_Q2	0.000556858	BNC2,DMD,SCML1,SOX15,TAOK3	0.0150426
131	107	54	3	MYAATNNNNNNNGGC_UNKNOWN	0.00281435	DMD,EPB41L5,SOST	0.0386746
131	67	54	3	YWATTWNNRGCT_UNKNOWN	0.00073146	CPEB4,DMD,HDAC9	0.016661
131	254	54	5	RACCACAR_V$AML_Q6	0.000537402	BNC2,C10orf11,HOXD10,MAFG,SOST	0.0150426
131	280	54	5	TGATTTRY_V$GFI1_01	0.000833981	C10orf11,DMBT1,DMD,HOXD10,POGZ	0.0176862
134	113	53	5	V$ETF_Q6	1.07403e-05	KIAA0913,TMEM222,TROVE2,ZBTB17,ZNF496	0.00660527
142	255	61	6	V$ALPHACP1_01	0.0001085	CKS2,DBI,FDPS,MAZ,MRPS18B,XPO1	0.0333637
143	202	59	6	V$RP58_01	2.45851e-05	C1QTNF1,COL16A1,IGF1,NUAK1,PODN,SLC6A10P	0.0128411
143	266	59	6	V$HNF4ALPHA_Q6	0.000113304	CSRNP1,MAF,NRP1,PDGFRA,PODN,SLC7A7	0.0232274
149	76	59	4	MCAATNNNNNGCG_UNKNOWN	6.76191e-05	ARL6IP1,HMGN2,STMN1,TMED2	0.0207929
154	99	54	4	V$POU3F2_01	0.000133692	BNC2,SYNGR1,TWIST1,ZNF423	0.0274069
154	255	54	5	V$TTF1_Q6	0.000547065	BNC2,C11orf30,CRTAC1,TWIST1,ZNF521	0.0420556
154	217	54	5	V$LEF1_Q2	0.000261417	NAV1,PAK1,RET,SEMA4G,UBAP2L	0.037485
154	246	54	5	V$T3R_Q6	0.000464654	BNC2,DDIT4L,NPAS2,SYNGR1,TMEM215	0.0420556
160	245	52	6	V$AREB6_04	3.49303e-05	C12orf4,MAGOHB,MRPL51,RAD51AP1,RNF24,ST5	0.0214821
206	257	44	6	V$TST1_01	1.71936e-05	FBLN5,HOXD1,HOXD3,LAMA4,SEMA5B,TTYH1	0.0105741
206	260	44	5	V$EFC_Q6	0.000227348	HOXD4,KIAA1324,SEMA5B,SOX2,THRA	0.0466064
208	229	49	5	V$E2F_02	0.00021128	KIAA1310,MCM8,PBRM1,UGGT1,USP37	0.0324843
208	229	49	5	V$E2F1DP1_01	0.00021128	KIAA1310,MCM8,PBRM1,UGGT1,USP37	0.0324843
208	229	49	5	V$E2F1DP2_01	0.00021128	KIAA1310,MCM8,PBRM1,UGGT1,USP37	0.0324843
208	229	49	5	V$E2F4DP2_01	0.00021128	KIAA1310,MCM8,PBRM1,UGGT1,USP37	0.0324843
211	254	44	5	V$MAF_Q6	0.000204041	ADORA3,DENND2D,PIK3CG,PTPN22,SEMA4A	0.0418284
211	220	44	5	V$PU1_Q6	0.000104316	ADORA3,IRF8,PIK3CG,PTPN22,TLR4	0.0320772
216	208	48	5	V$SRF_C	0.000122219	CNN2,COL1A2,CYR61,FGFRL1,THBS1	0.0375823
221	257	45	6	V$STAT4_01	1.96323e-05	BCL6B,ETS1,EXTL2,FLT1,NOTCH4,ZEB2	0.0120739
228	265	49	6	V$ELK1_01	3.83655e-05	ARPC4,NEDD8,PSMA5,SEC11A,TADA3,UFC1	0.00786493
229	245	44	6	V$STAT1_02	1.31159e-05	CSNK1A1,INADL,NASP,SET,TIMM17A,TTC1	0.00806626
231	241	42	5	V$MYOD_Q6	0.000127598	ERBB4,IGF2BP1,ITGA6,SHANK1,WNT6	0.0196534
231	245	42	5	V$AREB6_02	0.000137809	CLDN7,ERBB4,NRP2,UBAP2L,WNT6	0.0196534
231	237	42	5	V$AP3_Q6	0.000117978	CALD1,CTNND1,EIF4G1,ERBB4,ZAK	0.0196534
231	263	42	5	V$CEBP_Q2_01	0.000191741	CALD1,KLF5,NDP,NRP2,WNT6	0.0196534
231	229	42	5	TCCATTKW_UNKNOWN	0.000100417	CALD1,CTNND1,GFRA3,IGF2BP1,ZAK	0.0196534
237	239	46	5	V$NFAT_Q6	0.000190403	CXorf36,DLL4,NR2F2,PCDH12,RASL12	0.0390327
237	236	46	5	V$SMAD3_Q6	0.000179547	BTBD3,MN1,NOS3,NR2F2,RASL11B	0.0390327
238	233	46	6	V$MEIS1_01	1.2837e-05	COPZ2,ETV1,HEPH,SORBS1,SPAG9,WISP1	0.00789474
267	102	45	4	ACTWSNACTNY_UNKNOWN	7.31548e-05	BCKDK,GMPR2,INO80E,TBC1D10B	0.0224951
268	236	44	6	V$YY1_02	1.06038e-05	AKT1S1,C19orf48,CNOT3,FASTK,SERBP1,UBR5	0.00326067
268	260	44	5	V$NRF2_01	0.000227348	AKT1S1,CHPF2,EPN1,NR1H2,SERBP1	0.0139819
268	258	44	5	V$MAX_01	0.000219365	ATP6V1C1,HNRNPA1,PICALM,SERBP1,UBR5	0.0139819
268	268	44	5	V$USF_02	0.000261521	ATP6V1C1,EGLN2,HNRNPA1,PICALM,UBR5	0.0146214
268	258	44	6	V$ARNT_01	1.7575e-05	ATP6V1C1,EGLN2,HNRNPA1,PICALM,SERBP1,UBR5	0.00360287
268	219	44	5	V$E2F_Q3	0.000102107	ABCF2,ATAD2,CNOT3,HNRNPA1,SERBP1	0.0125591
268	238	44	5	V$E2F1_Q3	0.000150752	ABCF2,ATAD2,CNOT3,HNRNPUL1,SERBP1	0.0127685
268	243	44	5	V$ARNT_02	0.000166094	ATP6V1C1,EGLN2,HNRNPA1,PICALM,UBR5	0.0127685
268	239	44	7	V$NFMUE1_Q6	7.04527e-07	C19orf48,CNOT3,FASTK,HNRNPA1,PICALM,SERBP1,UBR5	0.000433284
268	101	44	4	GGAANCGGAANY_UNKNOWN	6.43827e-05	CHMP2A,EPN1,GNB2L1,GYS1	0.00989885
268	231	44	5	V$E2F1_Q6_01	0.000131126	ATAD2,CNOT3,HNRNPA1,HNRNPUL1,SERBP1	0.0127685
269	66	45	3	V$E2F_01	0.000408809	ADNP,CHD6,NOLC1	0.0332513
269	229	45	4	V$E2F_02	0.00156964	H2AFV,MEPCE,NOLC1,UGGT1	0.045968
269	238	45	4	V$YY1_01	0.00180714	ADNP,CHD2,KIF1B,UBE4B	0.046308
269	229	45	4	V$MZF1_02	0.00156964	ARID1A,CHD2,UBE4B,XPO1	0.045968
269	258	45	5	V$MAX_01	0.000244277	C10orf46,POGK,PPRC1,UBE4B,XPO1	0.0250384
269	262	45	6	V$MYCMAX_02	2.18839e-05	C10orf46,NOLC1,POGK,PPRC1,USP34,XPO1	0.0134586
269	258	45	5	V$ARNT_01	0.000244277	C10orf46,POGK,PPRC1,UBE4B,XPO1	0.0250384
269	225	45	4	V$E2F1_Q6	0.00147144	H2AFV,MEPCE,NOLC1,UGGT1	0.045968
269	221	45	4	V$VDR_Q3	0.00137762	ARID1A,CHD2,POGK,XPO1	0.045968
269	248	45	4	V$MYCMAX_03	0.00209914	C10orf46,PPRC1,UBE4B,XPO1	0.0496528
269	113	45	3	V$ETF_Q6	0.00194686	ARID1A,MFN2,MTOR	0.0478927
269	204	45	4	V$HNF3ALPHA_Q6	0.00102523	CHD2,CHD6,H2AFV,RREB1	0.0450369
269	247	45	5	V$USF2_Q6	0.000199646	ALDH18A1,C10orf46,POGK,PPRC1,UBE4B	0.0250384
269	229	45	4	V$E2F1DP1_01	0.00156964	H2AFV,MEPCE,NOLC1,UGGT1	0.045968
269	229	45	4	V$E2F1DP2_01	0.00156964	H2AFV,MEPCE,NOLC1,UGGT1	0.045968
269	232	45	4	V$E2F4DP1_01	0.00164622	H2AFV,MEPCE,NOLC1,UGGT1	0.0460194
269	229	45	4	V$E2F4DP2_01	0.00156964	H2AFV,MEPCE,NOLC1,UGGT1	0.045968
269	184	45	4	V$MYC_Q2	0.0006982	ALDH18A1,C10orf46,POGK,PPRC1	0.0386746
269	115	45	4	GGCNKCCATNK_UNKNOWN	0.000116569	ADNP,ARID1A,KIF1B,UBE4B	0.0238966
269	72	45	3	GGCNNMSMYNTTG_UNKNOWN	0.000527943	ADNP,KIF1B,UBE4B	0.0360761
269	190	45	4	YYCATTCAWW_UNKNOWN	0.000787102	ADNP,CHD2,CHD6,XPO1	0.0386746
269	162	45	4	SGCGSSAAA_V$E2F1DP2_01	0.000432537	H2AFV,MEPCE,NOLC1,UGGT1	0.0332513
273	277	42	6	V$GATA1_05	1.99322e-05	ARID3B,DIS3L,ENO2,FILIP1,NR3C1,SOX5	0.0122583
277	233	39	5	V$TEL2_Q6	7.57926e-05	APPL2,CSAD,IL11RA,TENC1,USP3	0.029529
277	245	39	5	V$ETS_Q4	9.60291e-05	CSAD,IL11RA,NFKBID,TENC1,USP3	0.029529
284	232	39	5	V$SOX9_B1	7.42687e-05	CHL1,LARP4,PER1,RBM39,WEE1	0.0456752
289	257	39	5	V$CP2_01	0.000120192	CHCHD4,EWSR1,MAPKAP1,PHF7,SUMO2	0.0369591
289	58	39	4	GKCGCNNNNNNNTGAYG_UNKNOWN	4.3801e-06	ANAPC10,BRMS1,PHF7,TRMT61B	0.00269376
292	229	40	8	V$E2F_02	1.19883e-08	ARHGAP11A,CDC6,EZH2,FANCD2,FANCG,GMNN,SETD8,TMPO	1.63217e-06
292	219	40	5	V$E2F_Q3	6.40457e-05	ARHGAP11A,CDC6,EZH2,GMNN,SETD8	0.00246176
292	226	40	6	V$E2F_Q4	4.67363e-06	ARHGAP11A,CDC6,EZH2,FANCD2,GMNN,TMPO	0.000221099
292	224	40	6	V$E2F_Q6	4.44087e-06	ARHGAP11A,CDC6,EZH2,FANCD2,GMNN,TMPO	0.000221099
292	238	40	5	V$E2F1_Q3	9.48478e-05	ARHGAP11A,CDC6,EZH2,GMNN,TMPO	0.00343126
292	225	40	7	V$E2F1_Q6	2.37062e-07	ARHGAP11A,CDC6,EZH2,FANCD2,FANCG,GMNN,TMPO	1.90122e-05
292	237	40	6	V$E2F_03	6.1383e-06	CDC6,EZH2,FANCG,GMNN,SETD8,SMC2	0.00025167
292	229	40	8	V$E2F1DP1_01	1.19883e-08	ARHGAP11A,CDC6,EZH2,FANCD2,FANCG,GMNN,SETD8,TMPO	1.63217e-06
292	229	40	8	V$E2F1DP2_01	1.19883e-08	ARHGAP11A,CDC6,EZH2,FANCD2,FANCG,GMNN,SETD8,TMPO	1.63217e-06
292	232	40	8	V$E2F4DP1_01	1.32697e-08	ARHGAP11A,CDC6,EZH2,FANCD2,FANCG,GMNN,SETD8,TMPO	1.63217e-06
292	229	40	8	V$E2F4DP2_01	1.19883e-08	ARHGAP11A,CDC6,EZH2,FANCD2,FANCG,GMNN,SETD8,TMPO	1.63217e-06
292	222	40	6	V$E2F1DP1RB_01	4.21763e-06	ARHGAP11A,CDC6,EZH2,GMNN,SETD8,TMPO	0.000221099
292	231	40	7	V$E2F_Q3_01	2.83306e-07	ARHGAP11A,CDC6,EZH2,FANCG,GMNN,SETD8,SMC2	1.90122e-05
292	233	40	7	V$E2F_Q4_01	3.00317e-07	ARHGAP11A,CDC6,EZH2,FANCG,GMNN,SETD8,SMC2	1.90122e-05
292	234	40	7	V$E2F_Q6_01	3.09141e-07	ARHGAP11A,CDC6,EZH2,FANCG,GMNN,SETD8,SMC2	1.90122e-05
292	224	40	7	V$E2F1_Q4_01	2.30011e-07	ARHGAP11A,CDC6,EZH2,FANCG,GMNN,SETD8,SMC2	1.90122e-05
292	231	40	6	V$E2F1_Q6_01	5.29928e-06	ARHGAP11A,EZH2,FANCG,GMNN,SETD8,TMPO	0.00023279
296	245	43	6	V$ICSBP_Q6	1.14408e-05	ADAR,CTSS,DTX3L,PSMB8,STAT6,TAP1	0.00703609
298	252	40	5	V$PXR_Q2	0.00012403	EDC4,GDI1,RNF145,ZDHHC7,ZNF532	0.0381393
309	66	42	4	V$E2F_01	9.9433e-06	MCM2,MCM3,MCM4,PCNA	0.000611513
309	229	42	5	V$E2F_02	0.000100417	MCM2,MCM3,MCM4,MCM7,PCNA	0.00363275
309	219	42	6	V$E2F_Q3	5.23606e-06	CBX5,MCM2,MCM3,MCM4,MCM7,PCNA	0.000562305
309	226	42	6	V$E2F_Q4	6.2711e-06	CBX5,MCM2,MCM3,MCM4,MCM7,PCNA	0.000562305
309	224	42	6	V$E2F_Q6	5.95977e-06	CBX5,MCM2,MCM3,MCM4,MCM7,PCNA	0.000562305
309	238	42	4	V$E2F1_Q3	0.00139488	MCM2,MCM3,MCM7,PCNA	0.0428924
309	237	42	4	V$E2F1_Q4	0.00137346	CBX5,MCM4,PCNA,SLC38A2	0.0428924
309	225	42	5	V$E2F1_Q6	9.24298e-05	MCM2,MCM3,MCM4,MCM7,PCNA	0.00363275
309	237	42	6	V$E2F_03	8.22886e-06	CBX5,MCM2,MCM3,MCM4,MCM7,PUF60	0.000562305
309	229	42	5	V$E2F1DP1_01	0.000100417	MCM2,MCM3,MCM4,MCM7,PCNA	0.00363275
309	229	42	5	V$E2F1DP2_01	0.000100417	MCM2,MCM3,MCM4,MCM7,PCNA	0.00363275
309	232	42	5	V$E2F4DP1_01	0.000106749	MCM2,MCM3,MCM4,MCM7,PCNA	0.00364725
309	229	42	5	V$E2F4DP2_01	0.000100417	MCM2,MCM3,MCM4,MCM7,PCNA	0.00363275
309	222	42	5	V$E2F1DP1RB_01	8.67675e-05	CBX5,MCM2,MCM3,MCM7,PCNA	0.00363275
309	231	42	6	V$E2F_Q3_01	7.10764e-06	CBX5,MCM2,MCM3,MCM4,MCM7,PCNA	0.000562305
309	233	42	6	V$E2F_Q4_01	7.46664e-06	CBX5,MCM2,MCM3,MCM4,MCM7,PCNA	0.000562305
309	234	42	7	V$E2F_Q6_01	4.38762e-07	CBX5,MCM2,MCM3,MCM4,MCM7,PCNA,PUF60	0.000269839
309	224	42	6	V$E2F1_Q4_01	5.95977e-06	CBX5,MCM2,MCM3,MCM4,MCM7,PCNA	0.000562305
309	231	42	6	V$E2F1_Q6_01	7.10764e-06	CBX5,MCM2,MCM3,MCM4,MCM7,PCNA	0.000562305
309	162	42	5	SGCGSSAAA_V$E2F1DP2_01	1.93176e-05	MCM2,MCM3,MCM4,MCM7,PCNA	0.00108003
310	247	43	6	V$MYOGENIN_Q6	1.19816e-05	ATP6V0C,EIF4G2,JUP,LRP10,SH3BGRL3,SORT1	0.00736867
310	235	43	5	V$USF_Q6_01	0.000127114	CDH1,JUP,LAMP1,PTMA,WDR1	0.015635
310	261	43	5	V$NF1_Q6_01	0.000207256	EIF4G2,JUP,PRDX1,PTMA,SERP1	0.0185346
310	262	43	5	V$AP2_Q6_01	0.000210963	CELSR2,EIF1,EIF4G2,PTMA,RAD21	0.0185346
310	72	43	3	GGCNNMSMYNTTG_UNKNOWN	0.000461462	ATP6V0C,EIF4G2,RAD21	0.0354749
311	254	42	6	V$AP2_Q6	1.22063e-05	ACTB,ASS1,HDLBP,IGFBP7,PABPC1,TLN1	0.0075069
322	113	38	4	V$ETF_Q6	5.55811e-05	STAM,TROVE2,WAC,ZBTB41	0.0341824
323	238	36	5	V$CIZ_01	5.64299e-05	CXCR7,LYPD1,NFIX,SPOCK2,ZIC1	0.0347044
328	252	37	5	V$ATF_01	8.46641e-05	CALD1,EGR2,HS3ST2,RANBP6,SEZ6L2	0.00960962
328	45	37	3	V$HOX13_01	7.25665e-05	CALD1,FOXA1,SVIL	0.00960962
328	49	37	3	V$SRF_01	9.37524e-05	CALD1,EGR2,TPM1	0.00960962
328	243	37	5	V$CDC5_01	7.13126e-05	CALD1,EGR2,ENPP2,FOXA1,SCN7A	0.00960962
328	219	37	5	V$SRF_Q4	4.35442e-05	CALD1,EGR2,MYLK,SVIL,TPM1	0.00960962
328	85	37	4	CCAWWNAAGG_V$SRF_Q4	1.62806e-05	CALD1,EGR2,MYLK,SVIL	0.00960962
330	122	35	3	V$IRF2_01	0.00116615	IL11,LDB2,LIF	0.0441858
330	257	35	4	V$LYF1_01	0.000925545	HSD11B1,PDE2A,PDGFRB,PPARG	0.0401859
330	257	35	4	V$OCT1_Q6	0.000925545	EBF1,GNA14,LDB2,LIF	0.0401859
330	250	35	4	V$TATA_01	0.000835222	EGFL7,IL11,LIF,PPARG	0.0401859
330	239	35	4	V$NFAT_Q6	0.000706167	CXorf36,ERG,LIF,TEK	0.0401859
330	277	35	4	V$GATA1_05	0.0012214	CXorf36,EGFL7,ERG,KLHL4	0.0441858
330	237	35	4	V$FOXO1_02	0.000684326	CAMK2G,DIXDC1,ERG,TEK	0.0401859
330	250	35	4	V$FOXO4_02	0.000835222	DIXDC1,ERG,NXPH3,TEK	0.0401859
330	236	35	4	V$FOXO3_01	0.000673588	DIXDC1,LDB2,NXPH3,PDGFRB	0.0401859
330	254	35	6	V$STAT6_02	4.06069e-06	CXorf36,EGFL7,ERG,HSD11B1,NOSTRIN,PDGFRB	0.00249732
330	248	35	4	V$CEBPGAMMA_Q6	0.000810608	CAMK2G,HSD11B1,LDB2,PPARG	0.0401859
330	261	35	4	V$NFY_Q6_01	0.000980145	CDC14B,KLHL4,LDB2,PDGFRB	0.0401859
330	259	35	4	V$OCT1_Q5_01	0.000952569	EBF1,GNA14,LDB2,TCEAL1	0.0401859
330	280	35	5	TGATTTRY_V$GFI1_01	0.000105702	ANKRD29,EBF1,LDB2,LIF,MGC16121	0.0216689
353	237	39	5	V$E2F_03	8.21312e-05	CNBP,FUS,HNRNPA0,MAZ,PRKDC	0.0168369
353	115	39	5	GGCNKCCATNK_UNKNOWN	2.4982e-06	BRD2,CNBP,HNRNPA3,PPP1CC,RAB1A	0.00153639
365	239	38	6	V$NFMUE1_Q6	4.72341e-06	CELF1,DDX6,GBF1,HNRNPH3,RAB22A,TNKS2	0.0029049
365	236	38	5	V$YY1_Q6	7.0847e-05	DDX6,GBF1,HNRNPH3,RAB22A,TNKS2	0.0201424
366	191	38	8	V$MAZ_Q6	1.86556e-09	ARHGEF2,CRTC2,PIP5K1A,RFX5,RPRD2,SETDB1,SHC1,WAC	1.14732e-06
370	245	33	5	V$DR1_Q3	4.19611e-05	ABTB2,AP1B1,CLDN15,EFEMP1,HOXB6	0.0258061
372	267	36	5	V$ER_Q6_01	9.71203e-05	BTBD3,C18orf19,CKB,RNMT,SRPK2	0.0425332
380	238	35	5	V$SP1_Q6_01	4.90531e-05	POLR3E,PRMT1,PTOV1,SEC24C,TMEM150A	0.0301677
381	119	38	4	GCGNNANTTCC_UNKNOWN	6.80047e-05	AP4M1,C9orf82,SUMO1,TMEM53	0.0209115
387	236	33	6	V$SMAD3_Q6	1.84904e-06	BAZ2A,CHDH,IL17RB,JMJD1C,LOX,PLEKHH2	0.00113716
399	241	36	5	V$SREBP1_Q6	5.98822e-05	HIF1A,MLL5,NFAT5,PRKD2,SIX4	0.0368275
414	252	31	5	V$ATF_01	3.50434e-05	DUSP1,EGR2,FOSB,RCAN1,SLC25A25	0.00538792
414	256	31	4	V$CREB_01	0.000570023	DUSP1,FOSB,RCAN1,SLC25A25	0.0292137
414	239	31	4	V$S8_01	0.000440105	FOSB,LRRC4,NPAS3,SLC25A25	0.0246059
414	263	31	4	V$CEBP_01	0.000630714	DUSP2,EGR2,FOSB,NFKBIZ	0.0298376
414	247	31	5	V$CREBP1_Q2	3.18445e-05	DUSP1,EGR2,FOSB,RCAN1,SLC25A25	0.00538792
414	238	31	4	V$SRF_Q6	0.000433194	DUSP2,EGR2,FOSB,KLF6	0.0246059
414	208	31	4	V$SRF_C	0.000259857	DUSP2,EGR2,FOSB,KLF6	0.0220353
414	183	31	4	V$ATF_B	0.000159211	DUSP1,FOSB,RCAN1,SLC25A25	0.019583
414	282	31	4	V$E4F1_Q6	0.000818473	DUSP1,EGR2,FOSB,SLC25A25	0.0359544
414	219	31	4	V$SRF_Q4	0.000316133	DUSP2,EGR2,FOSB,KLF6	0.0220353
414	215	31	4	V$CREB_Q2_01	0.000294747	DUSP1,FOSB,RCAN1,SLC25A25	0.0220353
414	207	31	5	V$CREB_Q4_01	1.36253e-05	DUSP1,EGR2,FOSB,RCAN1,SLC25A25	0.00418979
414	85	31	4	CCAWWNAAGG_V$SRF_Q4	7.90449e-06	DUSP2,EGR2,FOSB,KLF6	0.00418979
423	191	33	4	V$MAZ_Q6	0.000240466	RERE,SMG7,UBR4,YARS	0.0492956
423	113	33	5	V$ETF_Q6	9.69592e-07	CMPK1,KPNA6,POMGNT1,RERE,UBR4	0.000349115
423	217	33	6	V$LEF1_Q2	1.13533e-06	ELOVL1,RERE,RNF11,SMG7,TMEM59,YARS	0.000349115
426	269	31	5	V$AP1_C	4.78243e-05	FAM100A,GADD45A,MET,SLC4A11,TOB1	0.0294119
427	256	31	5	V$DR4_Q2	3.77778e-05	C5orf13,CTBP2,MED26,PLEKHA1,ZBTB4	0.0116167
431	147	29	4	V$RORA2_01	5.21234e-05	PCBP4,SHKBP1,SIAH3,SPSB3	0.0155334
431	261	29	4	V$GR_Q6	0.000471974	NEGR1,PRX,SYNCRIP,TNNI1	0.0414663
431	237	29	4	V$CHOP_01	0.000327706	DYRK1B,SHKBP1,SIAH3,SYNCRIP	0.0376812
431	187	29	4	V$HFH3_01	0.000132448	BRIP1,HOXB3,INMT,PRX	0.0203639
431	251	29	5	V$ZIC3_01	2.45164e-05	NEGR1,PCBP4,PRX,SYNCRIP,TNNI1	0.0150776
442	244	31	5	V$IRF7_01	3.00372e-05	EPSTI1,OPTN,PARP12,SP110,TRIM21	0.0184729
460	245	30	5	V$IRF1_01	2.59413e-05	DDX58,DTX3L,IRF9,USP18,XAF1	0.00253524
460	122	30	4	V$IRF2_01	2.88564e-05	DDX58,DTX3L,USP18,XAF1	0.00253524
460	247	30	9	V$ISRE_01	5.23875e-11	DDX58,DTX3L,IFI44,IFIT2,IFIT3,IRF9,UBA7,USP18,XAF1	1.61092e-08
460	244	30	6	V$IRF7_01	1.23881e-06	DDX58,DTX3L,IFIT2,UBA7,USP18,XAF1	0.000190468
460	245	30	5	V$ICSBP_Q6	2.59413e-05	DTX3L,IFI44,IFIT3,UBA7,USP18	0.00253524
460	240	30	6	V$IRF_Q6	1.12521e-06	DTX3L,IFI44,IFIT2,IRF9,LGALS9,TBL1XR1	0.000190468
460	183	30	9	STTTCRNTTT_V$IRF_Q6	3.54861e-12	DDX58,DTX3L,IFI44,IFIT2,IFIT3,PSME2,UBA7,USP18,XAF1	2.18239e-09
465	106	30	3	V$CDP_02	0.000490684	CADM1,PTGS2,SEMA6A	0.025694
465	239	30	5	V$GATA1_02	2.30332e-05	HDAC9,NR5A2,SEMA6A,SH3KBP1,STC2	0.00668515
465	254	30	4	V$OCT1_01	0.000486756	CADM1,HDAC9,SERTAD4,TCF12	0.025694
465	229	30	4	V$OCT1_04	0.000328992	CADM1,HDAC9,SERTAD4,SLC26A7	0.025694
465	253	30	5	V$OCT1_06	3.02547e-05	KLF15,KLHL13,SEMA6A,SERTAD4,SLC26A7	0.00668515
465	254	30	4	V$SP1_Q6	0.000486756	CADM1,FKBP8,NDRG1,SH3KBP1	0.025694
465	255	30	4	V$OCT_C	0.000494013	CADM1,HDAC9,SERTAD4,SLC26A7	0.025694
465	257	30	5	V$NKX25_02	3.26105e-05	FLRT2,HDAC9,KLHL13,MUC15,TCF12	0.00668515
465	256	30	4	V$OCT1_B	0.000501346	CADM1,HDAC9,SERTAD4,TCF12	0.025694
465	250	30	4	V$OCT_Q6	0.000458491	CADM1,HDAC9,SERTAD4,TCF12	0.025694
465	256	30	4	V$SP1_Q4_01	0.000501346	CADM1,FKBP8,NDRG1,SH3KBP1	0.025694
479	269	28	5	V$AP1_C	2.85653e-05	ADAM15,KIAA0182,PHLDA2,SEC24D,SLC22A18	0.00878382
479	253	28	4	V$NRF2_Q4	0.000365294	ADAM15,KIAA0182,PHLDA2,SEC24D	0.0469817
479	256	28	4	V$AP1_Q4_01	0.000381965	ADAM15,KIAA0182,PHLDA2,SEC24D	0.0469817
479	191	28	5	TGASTMAGC_V$NFE2_01	5.46145e-06	ADAM15,KIAA0182,PHLDA2,SEC24D,SLC22A18	0.00335879
480	260	27	4	V$MYCMAX_B	0.000350637	NR1D1,RAI14,RND3,WWC1	0.0476927
480	226	27	4	V$ATF1_Q6	0.000205647	CALD1,KLF9,MAFF,NFIL3	0.0476927
480	267	27	4	V$ER_Q6_01	0.000387746	CALD1,NFIL3,NR1D1,WWC1	0.0476927
480	169	27	4	TAAYNRNNTCC_UNKNOWN	6.70669e-05	NFIL3,NR1D1,SGMS2,WWC1	0.0412462
486	183	26	4	V$NKX22_01	7.83239e-05	HNRNPH2,JMJD1C,R3HDM2,UBR3	0.0481692
490	240	27	4	V$GATA1_04	0.000258678	ID3,MITF,TNXB,WFIKKN2	0.0397717
490	239	27	4	V$NFAT_Q6	0.000254595	MITF,NRK,SPARCL1,TNXB	0.0397717
497	244	29	6	V$IRF7_01	1.00096e-06	C19orf66,DDX60,OASL,PARP12,PSMB9,TAP1	0.000615591
497	245	29	5	V$ICSBP_Q6	2.18292e-05	IFI35,IFIH1,PARP12,PSMB9,TAP1	0.00447498
497	240	29	5	V$IRF_Q6	1.97703e-05	DDX60,HLA-C,HLA-F,IFI35,PARP12	0.00447498
498	58	29	3	GKCGCNNNNNNNTGAYG_UNKNOWN	7.42005e-05	BRMS1,CCDC86,RCE1	0.0456333
504	259	27	5	V$LMO2COM_01	1.97725e-05	DCLK2,DCTN1,ELMO1,ID1,NFE2	0.0121601
504	234	27	4	V$ZF5_B	0.000234874	ENHO,FGFR3,NAV2,PTPRG	0.0377319
504	245	27	4	V$DR1_Q3	0.000279804	DCTN1,FGFR3,ID1,PTPRG	0.0377319
504	251	27	4	V$HNF4_DR1_Q3	0.000306763	DCTN1,FGFR3,ID1,PTPRG	0.0377319
506	232	25	4	V$PAX4_02	0.000166768	CYFIP2,HOXC4,HOXC6,RORA	0.0325922
506	234	25	4	V$POU6F1_01	0.00017235	CYFIP2,HOXC4,HOXC6,RORA	0.0325922
506	244	25	4	V$CEBP_Q3	0.000202305	ERBB2,HOXC4,HOXC6,RORA	0.0325922
506	247	25	4	V$HNF1_Q6	0.000211982	CYFIP2,HOXC4,HOXC6,RORA	0.0325922
524	231	25	4	V$E2F_Q3_01	0.000164028	ERF,FAM160A2,MAZ,OSBPL7	0.0347562
524	233	25	4	V$E2F_Q4_01	0.000169542	ERF,FAM160A2,MAZ,OSBPL7	0.0347562
524	224	25	4	V$E2F1_Q4_01	0.000145746	ERF,FAM160A2,MAZ,OSBPL7	0.0347562
535	262	28	5	V$MYCMAX_02	2.51766e-05	CSK,DPAGT1,KDM3A,MAN2A2,MLL	0.0154836
539	254	25	4	V$STAT6_02	0.000235856	PUM1,RANBP9,SAP130,SMEK2	0.0377863
539	259	25	4	V$TCF1P_Q6	0.000254056	CDYL,CLPX,INTS7,R3HDM1	0.0377863
539	90	25	3	V$LXR_DR4_Q3	0.000174709	PIAS1,RB1CC1,SMEK2	0.0377863
539	253	25	4	V$NRF2_Q4	0.000232332	MAP2K1,PIAS1,RB1CC1,TMEM57	0.0377863
555	239	22	4	V$CEBPA_01	0.000111077	CBX6,CSNK1E,OSMR,RRBP1	0.0266668
555	232	22	4	V$PAX4_02	9.90356e-05	CSNK1E,NFIA,NFIX,SLC20A2	0.0266668
555	249	22	4	V$TEF_Q6	0.000130082	CBX6,CSNK1E,NFIX,SLCO3A1	0.0266668
558	171	26	5	V$E2F_Q2	2.15792e-06	B4GALT2,C1orf144,SNRNP40,UROD,ZCCHC17	0.00132712
559	265	26	4	V$ELK1_01	0.000324307	ARHGAP30,CD37,NCKAP1L,SASH3	0.0498621
559	220	26	6	V$PU1_Q6	2.72164e-07	ARHGAP30,C1orf162,CD37,GIMAP4,LCP2,NCKAP1L	8.36903e-05
559	236	26	4	V$ELF1_Q6	0.000208551	AIF1,CD37,NCKAP1L,STAB1	0.042753
565	262	25	5	V$CRX_Q4	1.4043e-05	FLRT1,MIER1,NOS1,PAX6,PDE4D	0.00654577
579	235	26	4	V$MEF2_03	0.000205193	CASK,CDC42EP3,LUZP1,SIK2	0.0342395
579	262	26	4	V$EGR1_01	0.000310586	DDX6,SEC14L1,SIK2,UBTF	0.0382021
579	235	26	4	V$NKX62_Q2	0.000205193	CDC42EP3,LUZP1,SIK2,SLC20A1	0.0342395
579	237	26	4	V$AP3_Q6	0.00021195	CASK,DDX6,EIF4G1,MAP4K4	0.0342395
596	244	23	5	V$NERF_Q2	6.42847e-06	FURIN,LRRC41,RBBP7,TMEM66,VCL	0.00395351
597	61	26	4	ACAWNRNSRCGG_UNKNOWN	1.00381e-06	C20orf112,DDX17,EP300,NCOA6	0.000308672
597	252	26	4	V$ETS1_B	0.000267861	BAZ2A,DLGAP4,KLF13,TGIF2	0.0164735
597	231	26	6	V$SPZ1_01	3.62565e-07	BAZ2A,CHD4,DDX17,DLGAP4,LDB1,SP1	0.000222978
597	243	26	4	V$ZIC2_01	0.000233186	BAZ2A,DLGAP4,TOB2,ZMYM3	0.0164735
597	241	26	4	V$SREBP1_Q6	0.000225944	BAZ2A,C20orf112,DDX17,DLGAP4	0.0164735
597	269	26	4	V$EGR_Q6	0.000343271	DLGAP4,KLF13,SP1,TGIF2	0.019192
597	262	26	5	V$AP2_Q6_01	1.72062e-05	CHD4,DLGAP4,KLF13,LDB1,NCOA6	0.00352726
597	231	26	4	V$E2F1_Q6_01	0.000192148	CHD4,DDX17,NCOA6,SP1	0.0164735
597	252	26	4	V$PXR_Q2	0.000267861	C20orf112,DDX17,DLGAP4,TOB2	0.0164735
597	217	26	4	SYATTGTG_UNKNOWN	0.000151186	C20orf112,CHD4,EP300,KLF13	0.0164735
610	267	25	5	V$ETS2_B	1.53834e-05	C14orf43,CDH5,GIT2,RASA3,ZEB2	0.0094608
618	190	22	4	YYCATTCAWW_UNKNOWN	4.56217e-05	AP1B1,DNM1L,EBAG9,TIAL1	0.0280573
633	50	23	3	ATCMNTCCGY_UNKNOWN	2.32564e-05	CYP51A1,KDM3A,NUP62	0.0143027
636	249	24	4	V$MYCMAX_01	0.000185394	CHD4,IPO7,MAT2A,PA2G4	0.0217679
636	258	24	4	V$MAX_01	0.00021237	CHD4,EIF3A,MAT2A,PA2G4	0.0217679
636	247	24	6	V$USF2_Q6	3.20287e-07	CHD4,CSDA,EIF3A,IPO7,LTBR,PA2G4	9.84883e-05
636	184	24	7	V$MYC_Q2	1.26025e-09	CHD4,CSDA,EIF3A,ESYT1,IPO7,LTBR,PA2G4	7.75052e-07
642	260	23	4	V$NRF2_01	0.000184098	CD2BP2,DCTN5,GTF3C1,PHF23	0.0377401
642	245	23	4	V$NRF1_Q6	0.000146567	ATXN2L,DCTN5,FXR2,MPDU1	0.0377401
646	242	20	4	V$TFIIA_Q6	7.86394e-05	ACACA,CS,DDX5,EIF5	0.0483632
658	125	20	3	CCTNTMAGA_UNKNOWN	0.000232842	ADD3,EMILIN1,WNT5A	0.0477327
675	220	22	4	V$PU1_Q6	8.06449e-05	IRAK4,MED15,NAV2,RNF111	0.0495966
690	236	22	4	V$YY1_02	0.000105793	MARK3,MORF4L2,MTMR2,TAF6	0.0325314
690	38	22	3	V$PAX8_01	8.792e-06	IKZF5,TAF5,TCF7L2	0.00540708
697	289	18	4	GTGGGTGK_UNKNOWN	0.000100699	AGR2,DCN,FSTL1,PPP1R16B	0.0480951
698	244	18	4	V$IRF7_01	5.22434e-05	BATF2,NT5C3,SCUBE3,XAF1	0.0160648
698	183	18	4	STTTCRNTTT_V$IRF_Q6	1.69507e-05	BATF2,CHGB,NT5C3,XAF1	0.0104247
718	229	18	4	V$HNF6_Q6	4.08016e-05	C1orf122,KCNAB1,TDRD5,ZNF532	0.025093
739	240	19	4	V$ELK1_02	6.14835e-05	DPP8,FAM98B,IMP3,TUBGCP4	0.0378123

## Sheet: M2. Hclust with PCC
Module_Number	# of gene in function	# of gene in module	# of common gene	Description	p-value	related_gene	adjusted_p-value
1	82	83	5	CCAWNWWNNNGGC_UNKNOWN	2.04327e-05	CNOT3,FIZ1,FKRP,STRN4,ZNF524	0.0125661
4	247	65	6	V$CETS1P54_01	0.000130195	ERCC6,GMPR2,MRPL52,NEDD8,PSME2,SEC24C	0.040035
4	233	65	6	V$TEL2_Q6	9.46005e-05	DDX50,ERCC6,GMPR2,MRPL52,NEDD8,SEC24C	0.040035
5	244	92	6	V$P300_01	0.000805759	EPHB1,FOXP1,FZD5,KCNH3,ZIC1,ZIC4	0.0460159
5	234	92	6	V$GATA1_01	0.00064786	ATXN7L2,EPHB1,PDZD7,ZIC1,ZIC4,ZNF423	0.0442704
5	259	92	6	V$HNF4_01	0.00109655	C15orf41,HNF1A,PAPLN,PDLIM7,SHF,ZIC4	0.0491327
5	260	92	6	V$GATA_C	0.00111847	C15orf41,EPB49,HNF1A,TPM3,ZIC1,ZIC4	0.0491327
5	86	92	4	V$EGR3_01	0.000605611	EPHB1,PDZD7,USP4,YME1L1	0.0442704
5	198	92	6	V$EGR2_01	0.000267185	EPHB1,KCNH3,PDZD7,UPRT,USP4,YME1L1	0.0425935
5	232	92	7	V$PAX4_02	8.3331e-05	CYFIP2,FOXP1,HIF3A,HNF1A,PITPNM2,ZIC1,ZIC4	0.0256243
5	217	92	6	V$CHX10_01	0.00043557	CYFIP2,DNAJB4,HNF1A,ZIC1,ZIC4,ZNF423	0.0442704
5	245	92	6	V$DR1_Q3	0.000823049	C15orf41,HNF1A,PAPLN,PDLIM7,SHF,ZIC4	0.0460159
5	250	92	6	V$MYOD_Q6_01	0.000913846	ATXN7L2,FZD5,LEF1,NEURL,THBS3,ZIC4	0.0468346
5	150	92	6	RTTTNNNYTGGM_UNKNOWN	5.84967e-05	ALDH1A2,FOXP1,HNF1A,ZIC1,ZIC4,ZNF423	0.0256243
7	245	62	7	V$IRF1_01	8.89585e-06	DTX3L,ISG15,TAPBP,TMEM229B,TRIM21,USP18,XAF1	0.000911825
7	122	62	5	V$IRF2_01	3.36778e-05	DTX3L,TAPBP,TMEM229B,USP18,XAF1	0.00295883
7	247	62	14	V$ISRE_01	1.59872e-14	BATF2,DDX60,DHX58,DTX3L,IFI44,ISG15,NUB1,RTP4,SERHL,TAPBP,TRIM21,USP18,XAF1,ZBP1	3.27738e-12
7	244	62	12	V$IRF7_01	7.7367e-12	BATF2,C19orf66,DDX60,DTX3L,ISG15,PARP12,SP110,TAPBP,TMEM229B,TRIM21,USP18,XAF1	9.98358e-10
7	245	62	12	V$ICSBP_Q6	8.11673e-12	BATF2,DTX3L,IFI35,IFI44,ISG15,PARP12,SLC15A3,SP110,SP140,TAPBP,USP18,ZBP1	9.98358e-10
7	240	62	17	V$IRF_Q6	0	BATF2,DDX60,DHX58,DTX3L,IFI35,IFI44,ISG15,NUB1,PARP12,RTP4,SERHL,SLC15A3,TAPBP,TMEM229B,TRIM21,UBE2L6,ZBP1	0
7	183	62	14	STTTCRNTTT_V$IRF_Q6	2.22045e-16	BATF2,C19orf66,DHX58,DTX3L,IFI44,ISG15,NUB1,SLC15A3,TAPBP,TMEM229B,TRIM21,USP18,XAF1,ZBP1	6.82787e-14
13	245	74	6	V$RFX1_01	0.000255479	CDC14A,IQCD,PPOX,SPA17,TEKT2,TSGA10	0.0392799
13	267	74	6	V$RFX1_02	0.000404231	EBNA1BP2,MAPRE3,NUDC,PIH1D2,PPM1E,TSGA10	0.0497204
13	143	74	5	CYTAGCAAY_UNKNOWN	0.000167324	C7orf63,CDC14A,IQCD,LRRC56,TMEM190	0.0343015
13	104	74	5	GTTGNYNNRGNAAC_UNKNOWN	3.69524e-05	ARL6,C21orf59,EBNA1BP2,FANK1,ZDHHC1	0.0113629
13	83	74	5	GTTNYYNNGGTNA_UNKNOWN	1.23719e-05	MAPRE3,NUDC,PIH1D2,RAB36,TSGA10	0.00760871
16	192	82	5	AAANWWTGC_UNKNOWN	0.00103457	EBF1,ESR1,FOXP1,NR2F2,SGCD	0.0254287
16	234	82	5	V$NFKAPPAB65_01	0.00246606	EBF1,GATA4,IL6ST,MITF,NR2F2	0.0410432
16	112	82	4	V$COMP1_01	0.00105814	CALD1,INHA,MITF,PDE1B	0.0254287
16	238	82	5	V$GATA3_01	0.00265313	BMP6,ERG,ESR1,INHA,MITF	0.0410432
16	239	82	6	V$S8_01	0.000391211	CALD1,FOXP1,LDB2,MITF,MTUS1,SULF2	0.0174672
16	262	82	5	V$MYCMAX_02	0.00399847	ADD3,ENPP2,GATA4,SGCD,WFIKKN2	0.0439118
16	240	82	6	V$GATA1_04	0.000399977	BMP6,CALD1,INHA,MITF,TCF21,WFIKKN2	0.0174672
16	237	82	6	V$HNF1_01	0.000374129	ADD3,CALD1,ERG,MITF,NRK,RNASE4	0.0174672
16	229	82	5	V$OCT1_04	0.00224597	FOXP1,JAM3,LDB2,MITF,TCEAL1	0.0410432
16	223	82	5	V$CEBP_Q2	0.0020012	CHST7,FOXP1,MITF,NR2F2,TCEAL1	0.0410432
16	257	82	5	V$OCT1_Q6	0.0036849	EBF1,JAM3,LDB2,MTUS1,TSPAN5	0.041967
16	264	82	7	V$HAND1E47_01	8.97421e-05	C7,CALD1,DACT1,HSD11B1,NR2F2,NRK,VWF	0.00689892
16	251	82	5	V$FREAC2_01	0.00333244	CALD1,ENPP2,ERG,IL6ST,MITF	0.0418255
16	239	82	7	V$NFAT_Q6	4.80334e-05	ERG,FOXP1,GATA4,MITF,NR2F2,NRK,TEK	0.00590811
16	256	82	5	V$OCT1_B	0.00362438	EBF1,FOXP1,LDB2,MITF,TCEAL1	0.041967
16	212	82	6	V$PAX4_04	0.000205846	CALD1,EBF1,ERG,FOXP1,MTUS1,NTRK2	0.0126595
16	125	82	4	CCTNTMAGA_UNKNOWN	0.00158771	ADD3,HSD11B1,NR2F2,TEK	0.0361645
16	244	82	5	V$IRF7_01	0.00295275	CALD1,ERG,ESR1,LDB2,PDE1B	0.0418255
16	216	82	5	V$FAC1_01	0.001741	EPS8,FOXP1,NR2F2,NTRK2,WFIKKN2	0.0382399
16	135	82	4	V$STAT5A_02	0.00210364	ENPP2,FOXP1,MITF,SNX18	0.0410432
16	252	82	6	V$POU3F2_02	0.00051765	ADD3,CHST7,ERG,FOXP1,MITF,MTUS1	0.0174672
16	234	82	5	V$FOXO4_01	0.00246606	ENPP2,ERG,IL6ST,LDB2,WFIKKN2	0.0410432
16	237	82	5	V$FOXO1_02	0.00260543	ERG,FOXO1,IL6ST,MITF,TEK	0.0410432
16	250	82	6	V$FOXO4_02	0.000496368	ENPP2,ERG,FOXO1,IL6ST,PDGFD,TEK	0.0174672
16	168	82	4	V$NCX_01	0.00460998	ERG,ESR1,GATA4,PEG3	0.045827
16	72	82	3	CTGRYYYNATT_UNKNOWN	0.00300336	ERG,NTRK2,WFIKKN2	0.0418255
16	257	82	5	V$STAT4_01	0.0036849	ERG,HSD11B1,MITF,MTUS1,NOTCH4	0.041967
16	254	82	6	V$STAT6_02	0.000539636	EGFL7,ERG,HSD11B1,MTUS1,NOSTRIN,NOTCH4	0.0174672
16	256	82	5	V$AFP1_Q6	0.00362438	CALD1,ERG,ESR1,FOXP1,SULF2	0.041967
16	266	82	5	V$HNF4ALPHA_Q6	0.00426275	DACT1,GATA4,MITF,NR2F2,PID1	0.0445131
16	236	82	5	V$SMAD3_Q6	0.00255835	EBF1,ERG,FOXP1,ITIH3,NR2F2	0.0410432
16	236	82	5	V$ELF1_Q6	0.00255835	ADD3,CALCRL,MITF,TEK,VIM	0.0410432
16	251	82	5	V$IRF1_Q6	0.00333244	CALD1,EBF1,ENPP6,EPS8,MITF	0.0418255
16	231	82	5	V$NFKB_Q6_01	0.00233221	EBF1,GATA4,IL6ST,MITF,NR2F2	0.0410432
16	255	82	5	V$STAT_Q6	0.00356457	ADD3,CALD1,ENPP2,FAM198B,TCF21	0.041967
16	250	82	5	V$OCT_Q6	0.00327616	EBF1,FOXP1,LDB2,MTUS1,TCEAL1	0.0418255
16	263	82	6	V$CEBP_Q2_01	0.000647731	CALD1,ERG,ESR1,FOXP1,MITF,TSPAN5	0.0199177
16	259	82	5	V$OCT1_Q5_01	0.00380813	EBF1,FOXP1,LDB2,MTUS1,TCEAL1	0.0425818
16	259	82	7	V$NFAT_Q4_01	7.96381e-05	EBF1,FOXP1,GATA4,MITF,NRIP2,SGCD,WFIKKN2	0.00689892
16	250	82	5	V$HNF4_Q6	0.00327616	ENPP6,FOXO1,GATA4,LRRC17,NOSTRIN	0.0418255
16	81	82	3	RNCTGNYNRNCTGNY_UNKNOWN	0.0041875	BMP6,CALD1,NRK	0.0445131
16	83	82	3	RRCCGTTA_UNKNOWN	0.00448385	ADD3,NRK,VIM	0.045827
16	150	82	5	RTTTNNNYTGGM_UNKNOWN	0.000337958	CALD1,ESR1,FOXP1,MITF,NTRK2	0.0174672
16	290	82	6	GATAAGR_V$GATA_C	0.00107504	ADD3,BMP6,ERG,INHA,MITF,TCF21	0.0254287
16	250	82	5	AAAYWAACM_V$HFH4_01	0.00327616	CALD1,ENPP2,MITF,NR2F2,NRK	0.0418255
18	253	81	6	V$PEA3_Q6	0.000494911	CD53,FCGR3A,FERMT3,LPXN,PTPN6,SPI1	0.0434814
18	220	81	7	V$PU1_Q6	2.61753e-05	ABI3,ADORA3,C1orf162,CD37,FCGR1A,LAIR1,TBXAS1	0.00536593
18	236	81	10	V$ELF1_Q6	3.06202e-08	ABI3,AIF1,ALOX5AP,C17orf87,C1QA,CD37,FCER1G,SAMSN1,TYROBP,WAS	1.88314e-05
18	251	81	8	V$IRF1_Q6	6.65051e-06	ADORA3,CD37,CD53,FCGR2B,GPR65,LY86,TYROBP,ZNF385A	0.00204503
18	240	81	6	V$IRF_Q6	0.000374319	ADORA3,CYBB,FCGR2B,LY86,NCF1,ZNF385A	0.0383677
19	229	65	9	V$E2F_02	4.24364e-08	CDCA7,CDK1,EZH2,FANCD2,GMNN,HNRNPUL1,PCNA,POLE2,STMN1	3.64826e-06
19	257	65	5	V$NFY_Q6	0.00132421	BRIP1,CDK1,HNRNPC,HNRNPUL1,PRR11	0.0370177
19	252	65	5	V$USF_Q6	0.00121396	C1orf43,EME1,EWSR1,HNRNPM,STMN1	0.0355518
19	219	65	7	V$E2F_Q3	5.87957e-06	CDCA7,CDK1,EZH2,GMNN,PCNA,POLE2,STMN1	0.000258281
19	226	65	9	V$E2F_Q4	3.78863e-08	CDCA7,CDK1,EZH2,FANCD2,GMNN,HNRNPUL1,PCNA,POLE2,STMN1	3.64826e-06
19	224	65	9	V$E2F_Q6	3.50953e-08	CDCA7,CDK1,EZH2,FANCD2,GMNN,HNRNPUL1,PCNA,POLE2,STMN1	3.64826e-06
19	238	65	8	V$E2F1_Q3	8.2817e-07	CDCA7,CDK1,EZH2,GMNN,HNRNPUL1,PCNA,POLE2,STMN1	3.91788e-05
19	237	65	5	V$E2F1_Q4	0.000923847	C1orf43,EZH2,PCNA,POLE2,STMN1	0.0299035
19	225	65	9	V$E2F1_Q6	3.64675e-08	CDCA7,CDK1,EZH2,FANCD2,GMNN,HNRNPUL1,PCNA,POLE2,STMN1	3.64826e-06
19	237	65	5	V$E2F_03	0.000923847	CDCA7,EZH2,GMNN,SMC2,STMN1	0.0299035
19	229	65	9	V$E2F1DP1_01	4.24364e-08	CDCA7,CDK1,EZH2,FANCD2,GMNN,HNRNPUL1,PCNA,POLE2,STMN1	3.64826e-06
19	229	65	9	V$E2F1DP2_01	4.24364e-08	CDCA7,CDK1,EZH2,FANCD2,GMNN,HNRNPUL1,PCNA,POLE2,STMN1	3.64826e-06
19	232	65	9	V$E2F4DP1_01	4.7457e-08	CDCA7,CDK1,EZH2,FANCD2,GMNN,HNRNPUL1,PCNA,POLE2,STMN1	3.64826e-06
19	229	65	9	V$E2F4DP2_01	4.24364e-08	CDCA7,CDK1,EZH2,FANCD2,GMNN,HNRNPUL1,PCNA,POLE2,STMN1	3.64826e-06
19	222	65	8	V$E2F1DP1RB_01	4.89532e-07	CDCA7,CDK1,EZH2,GMNN,HNRNPUL1,PCNA,POLE2,STMN1	3.22229e-05
19	231	65	8	V$E2F_Q3_01	6.61227e-07	CDCA7,CDK1,EZH2,GMNN,PCNA,POLE2,SMC2,STMN1	3.69686e-05
19	233	65	7	V$E2F_Q4_01	8.81499e-06	CDCA7,EZH2,GMNN,PCNA,POLE2,SMC2,STMN1	0.000338826
19	234	65	8	V$E2F_Q6_01	7.28858e-07	ACIN1,CDCA7,EZH2,GMNN,PCNA,POLE2,SMC2,STMN1	3.7354e-05
19	241	65	5	V$E2F1_Q3_01	0.000995515	C1orf43,EZH2,GMNN,HNRNPUL1,STMN1	0.0306121
19	224	65	8	V$E2F1_Q4_01	5.2395e-07	CDCA7,CDK1,EZH2,GMNN,PCNA,POLE2,SMC2,STMN1	3.22229e-05
19	231	65	7	V$E2F1_Q6_01	8.33335e-06	CDCA7,EZH2,GMNN,HNRNPUL1,PCNA,POLE2,STMN1	0.000338826
19	162	65	5	SGCGSSAAA_V$E2F1DP2_01	0.000162088	CDCA7,GMNN,HNRNPUL1,PCNA,POLE2	0.00586377
26	245	90	7	V$STAT1_02	0.000101837	CSNK1A1,GSPT1,HNRNPK,HSD17B4,MED15,POGZ,SHC1	0.0313148
26	115	90	6	GGCNKCCATNK_UNKNOWN	1.14984e-05	ARCN1,ARID1A,HNRNPK,MIOS,RPS27,STRN3	0.00707151
28	113	62	8	V$ETF_Q6	1.73008e-09	CDC73,CRTC2,ELK4,SLC41A1,TROVE2,ZBTB41,ZNF281,ZNF496	1.064e-06
32	243	65	6	V$ZIC2_01	0.000119092	ABR,DHX30,DLGAP4,OSBPL2,UBE2A,WDR82	0.0496842
32	257	65	6	V$MYB_Q5_01	0.000161575	BRD8,IL11RA,NDEL1,SHMT1,WDR82,XPO1	0.0496842
36	165	60	4	V$EVI1_05	0.00138197	HOXB3,HOXB5,HOXB7,HOXB8	0.0424957
36	253	60	5	V$ZID_01	0.000858618	BCAR3,CHRD,HOXB8,HOXB9,MSI2	0.0298588
36	235	60	6	V$BRN2_01	6.30213e-05	FOXG1,HOXB3,HOXB9,IP6K2,MSI2,MYO3B	0.00645968
36	255	60	6	V$OCT_C	9.88452e-05	FOXG1,HOXB3,HOXB8,KCNN3,MSI2,POU2F3	0.00675442
36	139	60	4	V$AHRARNT_01	0.000731296	ACSL4,ANKS1A,HOXB9,IP6K2	0.0298588
36	198	60	5	V$HFH8_01	0.00028169	HOXB7,HOXB9,IP6K2,RASD1,SCNN1G	0.017324
36	105	60	5	V$PAX8_B	1.3883e-05	HOXB5,HOXB7,HOXB8,KIAA1468,TSPAN2	0.00260665
36	235	60	5	V$TITF1_Q3	0.000615982	HOXB3,KLF8,PAQR7,PLS1,ZDHHC14	0.0281155
36	216	60	5	V$FAC1_01	0.00041994	HOXB3,HOXB6,HOXB7,HOXB8,REPS2	0.0222841
36	252	60	5	V$PAX2_02	0.00084352	AKAP7,HOXB3,HOXB5,IP6K2,MUC15	0.0298588
36	259	60	5	V$TCF1P_Q6	0.000953485	C2CD4A,FOXG1,HOXB7,MUC15,PLS1	0.0308628
36	237	60	5	V$CACBINDINGPROTEIN_Q6	0.000640027	HOXB6,HOXB8,HOXB9,KCNN3,SEZ6L2	0.0281155
36	250	60	6	V$OCT_Q6	8.86602e-05	FOXG1,HOXB6,HOXB8,KCNN3,MSI2,POU2F3	0.00675442
36	225	60	6	V$PIT1_Q6	4.95121e-05	HOXB3,HOXB5,HOXB6,HOXB8,HOXB9,KIAA1468	0.00608999
36	259	60	7	V$OCT1_Q5_01	1.02384e-05	FOXG1,HOXB3,HOXB6,HOXB8,KCNN3,MSI2,POU2F3	0.00260665
36	254	60	5	RACCACAR_V$AML_Q6	0.000873917	BCAR3,HOXB3,HOXB5,HOXB6,MSI2	0.0298588
36	280	60	7	TGATTTRY_V$GFI1_01	1.69538e-05	HOXB5,HOXB6,HOXB7,HOXB8,HOXB9,IP6K2,KIAA1468	0.00260665
43	262	49	5	V$EGR1_01	0.000392698	EIF5A,MNT,PAFAH1B1,PITPNA,ZNF232	0.0402515
43	251	49	5	V$NGFIC_01	0.000322626	EIF5A,MNT,PITPNA,TSR1,ZNF232	0.0402515
43	245	49	5	V$LFA1_Q6	0.000288654	CYB5D1,KIAA0664,KIF1C,MNT,PITPNA	0.0402515
43	237	49	5	V$CACBINDINGPROTEIN_Q6	0.000247672	KIAA0664,KIF1C,MINK1,MNT,WRAP53	0.0402515
43	262	49	6	V$CACCCBINDINGFACTOR_Q6	3.60024e-05	CAMTA2,CRK,EIF5A,MNT,MYO1C,RAP1GAP2	0.0221415
43	253	49	5	V$NRF2_Q4	0.000334599	MINK1,MNT,PAFAH1B1,RABEP1,WDR81	0.0402515
54	269	41	5	V$AP1_C	0.000189557	ADCK4,C19orf33,ITPKC,PRX,TLL1	0.0388593
54	257	41	5	V$BACH1_01	0.000153285	ADCK4,C19orf33,ITPKC,PRX,TLL1	0.0388593
54	256	41	5	V$AP1_Q4_01	0.000150523	ADCK4,C19orf33,ITPKC,PRX,TLL1	0.0388593
55	256	48	5	V$MYOD_01	0.000320373	LUC7L3,NAT9,SPOP,TRIM37,TSEN54	0.0328383
55	233	48	5	V$MEIS1_01	0.000207466	CLTC,PPM1D,RPS6KB1,TLK2,USP32	0.0315898
55	244	48	5	V$CEBP_Q3	0.000256828	CLTC,MAP3K3,MED13,NAT9,SPOP	0.0315898
58	253	55	6	V$GABP_B	5.77043e-05	AP1M1,C12orf66,CLDN12,COX6A1,ISCU,PRKAB1	0.0354882
60	65	45	4	GATGKMRGCG_UNKNOWN	1.23638e-05	CIZ1,DNM1,MED22,TSC1	0.00760375
62	247	43	7	V$TCF11_01	7.46341e-07	CHD2,EXPH5,GRIK3,IRX5,ITGB6,MAGED1,RARA	0.000459
63	256	66	5	V$MYOD_01	0.00139416	BTBD11,CPNE1,HOXA10,KCNE1L,TCEAL7	0.0316557
63	256	66	5	V$AP4_01	0.00139416	BTBD11,DMD,HOXA10,HOXA11,SLC22A17	0.0316557
63	240	66	5	V$E47_02	0.00104739	ABR,BTBD11,CPNE1,DMD,HOXA7	0.0316557
63	56	66	3	V$PAX2_01	0.000778723	DMD,HOXA10,PCYT1B	0.0316557
63	235	66	6	V$HFH1_01	0.000108027	CPNE1,DMD,HOXA10,HOXA11,OPA3,SHKBP1	0.0220586
63	196	66	5	V$FOXD3_01	0.000419998	CPNE1,DMD,HOXA10,HOXA11,PCYT1B	0.027632
63	263	66	5	V$AP4_Q5	0.00156992	ABR,DLL3,DMD,KCNE1L,PCYT1B	0.0321835
63	255	66	5	V$OCT_C	0.0013703	DMD,HOXA10,HOXA7,OPA3,PCYT1B	0.0316557
63	163	66	5	V$SREBP1_01	0.000179338	ABR,HOXA11,HOXA7,RNF146,TCEAL7	0.0220586
63	259	66	5	V$LMO2COM_01	0.00146761	CPNE1,EMID2,HOXA11,SH2D3C,SHKBP1	0.0316557
63	254	66	6	V$AREB6_03	0.000165044	DMD,HOXA11,SH2D3C,SHKBP1,TOX2,ZNF462	0.0220586
63	180	66	5	V$FOXJ2_01	0.000284088	CPNE1,DMD,HOXA10,HOXA11,HOXA7	0.027632
63	229	66	5	V$FOXJ2_02	0.000849375	DMD,HOXA10,HOXA7,HOXA9,PCYT1B	0.0316557
63	243	66	5	V$ZIC2_01	0.00110689	ABR,CA3,CPNE1,HOXA10,ZNF462	0.0316557
63	251	66	5	V$ZIC3_01	0.00127784	CPNE1,HOXA10,HOXA11,HOXA7,ZNF462	0.0316557
63	239	66	5	V$TBP_01	0.00102809	ABR,CPNE1,DMD,HOXA10,MEOX2	0.0316557
63	248	66	5	V$MYCMAX_03	0.0012116	HOXA11,HOXA7,HOXA9,MEOX2,RNF146	0.0316557
63	260	66	5	V$EFC_Q6	0.00149271	DMD,HOXA10,HOXA11,MED25,PCYT1B	0.0316557
63	244	66	5	V$GATA4_Q3	0.00112727	DMD,HOXA7,PCYT1B,SH2D3C,ZNF462	0.0316557
63	195	66	5	V$HFH4_01	0.000410294	DMD,HOXA10,HOXA11,RNF146,SHKBP1	0.027632
63	241	66	6	V$MYB_Q3	0.000123997	DMD,HOXA11,PCSK1N,SHKBP1,TOX2,ZNF462	0.0220586
63	255	66	5	V$STAT_Q6	0.0013703	ABCD4,DMD,KCNE1L,MED25,ZNF462	0.0316557
63	250	66	5	V$OCT_Q6	0.00125547	DMD,HOXA10,HOXA7,OPA3,PCYT1B	0.0316557
63	257	66	6	V$MYB_Q5_01	0.00017589	CPNE1,DMD,PCSK1N,SHKBP1,TOX2,ZNF462	0.0220586
63	259	66	5	V$OCT1_Q5_01	0.00146761	DMD,HOXA10,HOXA7,OPA3,PCYT1B	0.0316557
63	150	66	4	RTTTNNNYTGGM_UNKNOWN	0.0013881	DMD,HOXA11,HOXA7,PCYT1B	0.0316557
63	250	66	5	AAAYWAACM_V$HFH4_01	0.00125547	CPNE1,DMD,HOXA10,HOXA11,HOXA9	0.0316557
71	253	61	7	V$PEA3_Q6	9.82697e-06	CD247,CD3E,CTSW,DENND2D,LCK,PRF1,RUNX3	0.00302179
72	217	48	7	V$LEF1_Q2	6.81687e-07	GAB2,NARS2,NDUFC2,PAK1,PRKRIR,RSF1,TSKU	0.000419237
82	113	42	5	V$ETF_Q6	3.34085e-06	FAM76A,KIAA0090,MRTO4,YTHDF2,ZBTB17	0.00205462
82	171	42	5	V$E2F_Q2	2.50566e-05	C1orf144,CDC42,FAM76A,PDIK1L,YTHDF2	0.00770491
87	244	52	6	V$NERF_Q2	3.41405e-05	BAZ2A,BCOR,C2orf42,LOXL3,NFIA,SPRED2	0.0209964
96	170	49	5	V$MSX1_01	5.21131e-05	COL6A3,FOXP1,PMP22,SYTL2,VCAM1	0.0160248
96	83	49	5	CTGYNNCTYTAA_UNKNOWN	1.58502e-06	CERCAM,MFRP,MRVI1,PDPN,PMP22	0.00097479
101	229	44	5	V$E2F_02	0.000125897	CDC25A,CDC6,CLSPN,FBXO5,RRM2	0.00632989
101	257	44	6	V$NFY_Q6	1.71936e-05	BUB1,CENPF,NEK2,RACGAP1,TOP2A,TTK	0.00352469
101	226	44	5	V$E2F_Q4	0.000118355	CDC25A,CDC6,CLSPN,FBXO5,RRM2	0.00632989
101	224	44	5	V$E2F_Q6	0.000113523	CDC25A,CDC6,CLSPN,FBXO5,RRM2	0.00632989
101	238	44	6	V$E2F1_Q3	1.11251e-05	CDC25A,CDC6,CLSPN,FBXO5,KIF15,RRM2	0.00342098
101	225	44	5	V$E2F1_Q6	0.00011592	CDC25A,CDC6,CLSPN,FBXO5,RRM2	0.00632989
101	229	44	5	V$E2F1DP1_01	0.000125897	CDC25A,CDC6,CLSPN,FBXO5,RRM2	0.00632989
101	229	44	5	V$E2F1DP2_01	0.000125897	CDC25A,CDC6,CLSPN,FBXO5,RRM2	0.00632989
101	232	44	5	V$E2F4DP1_01	0.000133803	CDC25A,CDC6,CLSPN,FBXO5,RRM2	0.00632989
101	229	44	5	V$E2F4DP2_01	0.000125897	CDC25A,CDC6,CLSPN,FBXO5,RRM2	0.00632989
101	222	44	5	V$E2F1DP1RB_01	0.000108845	CDC25A,CDC6,CLSPN,FBXO5,RRM2	0.00632989
101	162	44	5	SGCGSSAAA_V$E2F1DP2_01	2.43502e-05	CDC25A,CDC6,CLSPN,FBXO5,RRM2	0.00374385
103	269	37	5	V$OLF1_01	0.000115068	MIB2,MYO19,NF1,NUFIP2,UBTF	0.023589
103	262	37	5	V$CACCCBINDINGFACTOR_Q6	0.000101676	BLMH,DHRS11,DYRK1A,GIT1,TAOK1	0.023589
103	241	37	5	V$SREBP1_Q6	6.85804e-05	DYRK1A,NF1,NMT1,NUFIP2,TAOK1	0.023589
108	178	58	8	V$MIF1_01	3.6114e-08	APOBEC4,C20orf85,CCDC151,DNAI1,ENKUR,FAM92B,KCNRG,LRRC46	2.22101e-05
108	83	58	5	RYTGCNNRGNAAC_V$MIF1_01	3.70178e-06	C11orf88,CCDC151,DNAI1,KCNRG,TEKT4	0.0011383
117	236	38	5	V$AP2ALPHA_01	7.0847e-05	C6orf89,FTSJD2,PPARD,USP49,ZFAND3	0.0217855
124	191	39	7	V$MAZ_Q6	6.45929e-08	ARHGEF2,BCL9,CRTC2,PIP5K1A,POGZ,RPRD2,SETDB1	3.97246e-05
124	113	39	5	V$ETF_Q6	2.2911e-06	ASH1L,CRTC2,RPRD2,SCYL3,SOX13	0.000704513
125	254	30	5	V$MAF_Q6	3.08308e-05	BNC2,CD79B,IKZF2,MMRN2,SNCG	0.0185654
127	246	34	5	V$STAT_01	4.96719e-05	XRCC1,ZFP112,ZNF180,ZNF233,ZNF235	0.0101827
127	245	34	5	V$STAT5A_01	4.87198e-05	XRCC1,ZFP112,ZNF180,ZNF233,ZNF235	0.0101827
127	242	34	5	V$STAT5B_01	4.5948e-05	XRCC1,ZFP112,ZNF180,ZNF233,ZNF235	0.0101827
135	240	41	6	V$GATA1_03	7.65233e-06	AMOT,BNC2,BTRC,GREB1,NF2,PCDH9	0.00235309
140	235	36	4	V$BRN2_01	0.0007392	ALKBH8,FAM53B,FGFR2,TACC2	0.0469216
140	237	36	4	V$E2F1_Q4	0.000762953	C10orf137,DCLRE1A,NHLRC2,SMC3	0.0469216
140	237	36	4	V$E2F_03	0.000762953	ATE1,DCLRE1A,NHLRC2,SMC3	0.0469216
140	248	36	4	V$MYCMAX_03	0.000903362	C10orf46,EIF3A,SEC23IP,SMC3	0.0498586
140	253	36	4	V$PEA3_Q6	0.000972851	CTBP2,FAM53B,NT5C2,XPNPEP1	0.0498586
140	218	36	4	V$TEF1_Q6	0.000557991	CNNM2,FAM53B,FGFR2,PDZD8	0.0469216
140	247	36	6	V$USF2_Q6	4.10724e-06	ALDH18A1,C10orf46,CTBP2,EIF3A,SEC23IP,SMC3	0.00252596
140	184	36	4	V$MYC_Q2	0.000293911	ALDH18A1,C10orf46,CTBP2,EIF3A	0.0469216
140	231	36	4	V$E2F_Q3_01	0.000693274	ATE1,DCLRE1A,NHLRC2,SMC3	0.0469216
140	233	36	4	V$E2F_Q4_01	0.000715976	ATE1,DCLRE1A,NHLRC2,SMC3	0.0469216
140	234	36	4	V$E2F_Q6_01	0.000727522	ATE1,DCLRE1A,NHLRC2,SMC3	0.0469216
140	224	36	4	V$E2F1_Q4_01	0.000617839	ATE1,DCLRE1A,NHLRC2,SMC3	0.0469216
146	229	31	4	V$E2F_02	0.000374449	MCM8,PCNA,STK35,TRMT6	0.0186086
146	219	31	4	V$E2F_Q3	0.000316133	MCM8,PCNA,STK35,TRMT6	0.0186086
146	226	31	4	V$E2F_Q4	0.000356206	MCM8,PCNA,STK35,TRMT6	0.0186086
146	224	31	4	V$E2F_Q6	0.000344405	MCM8,PCNA,STK35,TRMT6	0.0186086
146	238	31	4	V$E2F1_Q3	0.000433194	MCM8,PCNA,STK35,TRMT6	0.0190296
146	225	31	4	V$E2F1_Q6	0.00035027	MCM8,PCNA,STK35,TRMT6	0.0186086
146	229	31	4	V$E2F1DP1_01	0.000374449	MCM8,PCNA,STK35,TRMT6	0.0186086
146	229	31	4	V$E2F1DP2_01	0.000374449	MCM8,PCNA,STK35,TRMT6	0.0186086
146	232	31	4	V$E2F4DP1_01	0.000393352	MCM8,PCNA,STK35,TRMT6	0.0186086
146	229	31	4	V$E2F4DP2_01	0.000374449	MCM8,PCNA,STK35,TRMT6	0.0186086
146	222	31	4	V$E2F1DP1RB_01	0.000332887	MCM8,PCNA,STK35,TRMT6	0.0186086
146	231	31	4	V$E2F_Q3_01	0.000386976	MCM8,PCNA,STK35,TRMT6	0.0186086
146	224	31	4	V$E2F1_Q4_01	0.000344405	MCM8,PCNA,STK35,TRMT6	0.0186086
146	231	31	4	V$E2F1_Q6_01	0.000386976	MCM8,PCNA,STK35,TRMT6	0.0186086
149	216	29	4	V$E4BP4_01	0.000230204	ARNT,ENSA,POGZ,ZNF687	0.0202507
149	249	29	4	V$MYB_Q6	0.000395135	FAM63A,GABPB2,NOTCH2NL,PRUNE	0.0202507
149	247	29	4	V$HLF_01	0.000383263	ENSA,PIP5K1A,POGZ,ZNF687	0.0202507
149	213	29	4	V$MAZR_01	0.00021823	ENSA,GABPB2,NOTCH2NL,POGZ	0.0202507
149	245	29	4	V$STAT1_02	0.000371649	FAM63A,GABPB2,PI4KB,POGZ	0.0202507
149	191	29	6	V$MAZ_Q6	2.38212e-07	ENSA,GABPB2,PIP5K1A,POGZ,SETDB1,ZNF687	7.32501e-05
149	239	29	4	V$NFMUE1_Q6	0.000338321	ARNT,BMI1,ENSA,GABPB2	0.0202507
149	253	29	7	V$PEA3_Q6	4.91812e-08	APH1A,CDC42SE1,FAM63A,GOLPH3L,PI4KB,PRUNE,ZNF687	3.02465e-05
149	218	29	4	V$TEF1_Q6	0.000238446	CDC42SE1,NOTCH2NL,POGZ,PRUNE	0.0202507
149	171	29	4	V$E2F_Q2	9.37809e-05	APH1A,BMI1,POGZ,SNX27	0.0144188
149	217	29	6	V$LEF1_Q2	5.04411e-07	ARNT,BMI1,FAM63A,GOLPH3L,PRUNE,TARS2	0.000103404
149	241	29	4	V$SP1_Q2_01	0.000349181	BMI1,CDC42SE1,PI4KB,ZNF687	0.0202507
153	257	38	5	V$CP2_01	0.000105857	AIM1L,GRHL2,RGS3,SEMA4A,TUFT1	0.0325509
153	150	38	4	RTTTNNNYTGGM_UNKNOWN	0.000166536	AQP5,DPF3,RGS3,SLC11A2	0.03414
154	103	40	4	V$GATA2_01	4.75153e-05	CDC27,PTK7,SPOP,TUBA1B	0.0292219
163	146	27	5	CGTSACG_V$PAX3_B	1.20816e-06	BCL11A,GLYR1,HMOX2,NMRAL1,TSC22D2	0.000743018
165	208	33	6	V$SRF_C	8.86849e-07	CTNND1,MRVI1,MYLK,RSU1,STARD13,WDR81	0.000272706
165	258	33	4	V$GFI1_01	0.000748406	FAM190B,ITSN1,TCF4,WDR81	0.0418427
165	217	33	4	V$SRF_Q5_01	0.00039054	CTNND1,MYLK,RSU1,STARD13	0.0343117
165	238	33	4	V$SP1_Q6_01	0.000553236	STARD13,SYNRG,TCF4,WDR81	0.0378045
165	249	33	4	RRAGTTGT_UNKNOWN	0.000655387	GHR,ITSN1,PLS3,TCF4	0.0403063
165	280	33	4	TGATTTRY_V$GFI1_01	0.00101464	CARD11,CTNND1,FAM190B,ITSN1	0.0480003
165	85	33	3	CCAWWNAAGG_V$SRF_Q4	0.000341574	MRVI1,MYLK,TCF4	0.0343117
166	257	22	4	V$NFY_Q6	0.000146905	HLA-DMA,HLA-DOA,HLA-DRB1,HLA-DRB5	0.0451733
168	265	32	4	V$ELK1_01	0.0007341	MAPK14,RXRB,SLC39A7,TEAD3	0.032248
168	252	32	4	V$ATF_01	0.000608156	GNL1,PRR3,RING1,TRIM39	0.0287705
168	249	32	4	V$CREB_02	0.00058144	AGPAT1,GNL1,PRR3,RING1	0.0287705
168	257	32	6	V$CREB_Q2	2.50284e-06	AGPAT1,GNL1,NUDT3,PRR3,RING1,TRIM39	0.00153925
168	261	32	5	V$CREB_Q4	4.85902e-05	AGPAT1,GNL1,PRR3,RING1,TRIM39	0.00996099
168	247	32	4	V$CREBP1_Q2	0.0005641	AGPAT1,GNL1,PRR3,RING1	0.0287705
168	242	32	4	V$HIF1_Q5	0.000522368	AGPAT1,PPT2,RXRB,SLC39A7	0.0287705
168	236	32	4	V$AP2ALPHA_01	0.000475256	GNL1,PRR3,RXRB,SLC39A7	0.0287705
168	245	32	4	V$AP2GAMMA_01	0.000547133	GNL1,PRR3,RXRB,SLC39A7	0.0287705
168	243	32	4	V$ATF3_Q6	0.000530532	GNL1,PRR3,RING1,TRIM39	0.0287705
168	236	32	4	V$YY1_Q6	0.000475256	RXRB,SLC39A7,TJAP1,ZBTB22	0.0287705
177	65	40	4	GCGSCMNTTT_UNKNOWN	7.67426e-06	BCLAF1,POU2F1,SAFB,TARDBP	0.00277689
177	272	40	5	YKACATTT_UNKNOWN	0.000177135	BMPR2,POLR1B,RBBP6,TLK1,ZFR	0.0363126
194	205	26	4	TCCCRNNRTGC_UNKNOWN	0.000121465	IFRD2,MON1A,TCTA,TMEM115	0.0373504
197	239	32	5	V$NFMUE1_Q6	3.19365e-05	APBB3,HNRNPA1,NDST2,PHF15,SLC35A4	0.0130363
200	239	29	4	V$S8_01	0.000338321	CALD1,FST,LMO3,ZFPM2	0.0231569
200	196	29	4	V$FOXD3_01	0.000158687	ATP2A2,CALD1,FST,LMO3	0.0231569
200	216	29	4	V$HNF3B_01	0.000230204	B3GALT2,CALD1,LMO3,ZFPM2	0.0231569
200	159	29	3	V$ARP1_01	0.00143647	ATP2C1,B3GALT2,FAM70A	0.0414589
200	243	29	4	V$OCT1_05	0.000360289	ATP2A2,GRHL3,LMO3,SVIL	0.0231569
200	264	29	4	V$HAND1E47_01	0.000492738	CALD1,GRHL3,LMO3,PHYHIP	0.0233103
200	147	29	3	V$FREAC4_01	0.00114634	CALD1,FRY,LMO3	0.0414589
200	217	29	4	V$CART1_01	0.000234299	CALD1,FAM70A,LMO3,ZFPM2	0.0231569
200	258	29	4	V$GATA6_01	0.000451842	FST,KRT15,LMO3,ZFPM2	0.0231569
200	235	29	4	V$NKX62_Q2	0.000317332	ATP2A2,CALD1,LMO3,ZFPM2	0.0231569
200	249	29	4	V$DBP_Q6	0.000395135	ATP2C1,CALD1,LMO3,SVIL	0.0231569
200	255	29	4	V$ALPHACP1_01	0.000432333	ATP2A2,CALD1,GRHL3,LMO3	0.0231569
200	254	29	4	V$OSF2_Q6	0.000425966	ATP2A2,FST,GRHL3,LMO3	0.0231569
200	219	29	4	V$SRF_Q4	0.000242645	CALD1,FST,GRHL3,SVIL	0.0231569
200	140	29	3	V$DR3_Q4	0.000995809	ATP2A2,B3GALT2,LMO3	0.0382764
200	169	29	3	TAAYNRNNTCC_UNKNOWN	0.00171058	ATP2A2,LMO3,ZFPM2	0.0457395
204	219	30	5	V$E2F_Q3	1.51268e-05	CDK1,E2F8,KIF15,PKMYT1,POLA2	0.00930297
204	226	30	4	V$E2F_Q4	0.000312928	CDK1,E2F8,PKMYT1,POLA2	0.0292693
204	224	30	4	V$E2F_Q6	0.000302537	CDK1,E2F8,PKMYT1,POLA2	0.0292693
204	238	30	4	V$E2F1_Q3	0.000380739	CDK1,E2F8,KIF15,PKMYT1	0.0292693
204	222	30	4	V$E2F1DP1RB_01	0.000292397	CDK1,E2F8,PKMYT1,POLA2	0.0292693
204	231	30	4	V$E2F_Q3_01	0.000340025	CDK1,E2F8,PKMYT1,POLA2	0.0292693
204	224	30	4	V$E2F1_Q4_01	0.000302537	CDK1,E2F8,PKMYT1,POLA2	0.0292693
218	237	36	5	V$E2F1_Q4	5.53141e-05	ARID4A,FCF1,KIAA0317,PPP2R5E,SLC39A9	0.0170091
218	233	36	5	V$TEL2_Q6	5.10205e-05	C14orf43,EXOC5,MUDENG,PNMA1,SLC39A9	0.0170091
220	113	27	6	V$ETF_Q6	6.54941e-09	ARID1A,MFN2,MTOR,SRRM1,UBR4,USP48	4.02789e-06
220	218	27	4	V$TEF1_Q6	0.000179145	ARID1A,RCC2,RSC1A1,SRRM1	0.0367247
220	217	27	4	V$LEF1_Q2	0.000176016	ARID1A,CASZ1,MFN2,PRDM2	0.0367247
226	99	38	3	V$PAX6_01	0.000811663	ERG,PDGFRA,SDPR	0.025903
226	239	38	4	V$GATA1_02	0.00096873	ERG,MITF,PDGFRA,TNXB	0.025903
226	222	38	4	V$OCT1_03	0.000736089	MITF,MYLK,PDGFRA,RCAN2	0.025903
226	275	38	4	V$TATA_C	0.00162459	LDB2,MYCT1,MYLK,SDPR	0.0344526
226	239	38	6	V$NFAT_Q6	4.72341e-06	ARHGAP6,CXorf36,ERG,MITF,MRGPRF,TNXB	0.00058098
226	267	38	4	V$ETS2_B	0.001458	CDH5,ESAM,LDB2,MYCT1	0.0320239
226	277	38	6	V$GATA1_05	1.09748e-05	CXorf36,EGFL7,ERG,KLHL4,MYCT1,SDPR	0.00112492
226	105	38	3	V$EN1_01	0.000962685	ARHGAP6,MITF,PDGFRA	0.025903
226	212	38	4	V$RSRFC4_Q2	0.000619498	ERG,ESAM,MITF,PDGFRA	0.0253994
226	236	38	4	V$FOXO3_01	0.000924357	LDB2,MRGPRF,NXPH3,OMD	0.025903
226	235	38	4	V$NKX62_Q2	0.00090989	ERG,MITF,PDGFRA,SDPR	0.025903
226	254	38	4	V$STAT6_02	0.00121338	CPA3,CXorf36,EGFL7,ERG	0.0291199
226	248	38	4	V$CEBPGAMMA_Q6	0.00111085	CELF2,LDB2,MITF,PDGFRA	0.0284656
226	266	38	4	V$HNF4ALPHA_Q6	0.00143805	CXorf36,ESAM,MITF,PDGFRA	0.0320239
226	255	38	4	V$HOXA4_Q2	0.00123109	EMCN,ERG,MITF,RCAN2	0.0291199
226	236	38	4	V$ELF1_Q6	0.000924357	CALCRL,CDH5,MITF,TIE1	0.025903
226	196	38	4	V$GATA_Q6	0.000461198	ERG,MYCT1,PDGFRA,TNXB	0.0232277
226	217	38	4	V$SRF_Q5_01	0.000676009	MITF,MRGPRF,MYLK,SDPR	0.025903
226	140	38	3	WWTAAGGC_UNKNOWN	0.00219841	ERG,MRGPRF,MYLK	0.0436137
226	290	38	4	GATAAGR_V$GATA_C	0.001972	ERG,MITF,MYCT1,TNXB	0.0404259
226	85	38	3	CCAWWNAAGG_V$SRF_Q4	0.000520314	MRGPRF,MYLK,SDPR	0.0232277
228	238	20	5	V$SRF_Q6	2.69967e-06	FLNA,MBNL1,MYL9,PDLIM7,TPM2	0.000415074
228	208	20	5	V$SRF_C	1.39333e-06	DAPK3,FLNA,MBNL1,MYL9,PDLIM7	0.000351783
228	219	20	4	V$SRF_Q4	5.33658e-05	FLNA,MBNL1,MYL9,TPM2	0.00546999
228	217	20	5	V$SRF_Q5_01	1.71601e-06	FLNA,MBNL1,MYL9,PDLIM7,TPM2	0.000351783
228	140	20	4	WWTAAGGC_UNKNOWN	9.21818e-06	FLNA,MBNL1,MYL9,PDLIM7	0.00113384
228	85	20	4	CCAWWNAAGG_V$SRF_Q4	1.26013e-06	DAPK3,FLNA,MBNL1,TPM2	0.000351783
232	253	29	6	V$PEA3_Q6	1.23592e-06	FUCA1,GPN2,MFN2,NIPAL3,PAFAH2,WASF2	0.000760089
237	240	35	5	V$E47_02	5.10425e-05	GIT1,JPH3,PLEKHB1,RELL2,SNAP25	0.00627823
237	96	35	5	V$NRSF_01	5.84477e-07	CHRNB2,HCN3,KCNH8,RUNDC3A,SNAP25	0.000179727
237	257	35	7	V$BACH1_01	2.21261e-07	GIT1,HCN3,RELL2,RUNDC3A,SYN1,SYP,TMEM151A	0.000136076
246	163	28	4	V$SREBP1_01	6.75671e-05	POLDIP2,SDF2,SUPT6H,TMEM199	0.0207769
246	254	28	4	V$MAF_Q6	0.000370792	FLOT2,NLK,PHF12,TMEM97	0.0404634
246	269	28	4	V$EGR_Q6	0.000460559	NLK,PHF12,TRAF4,UNC119	0.0404634
246	256	28	4	V$SP1_Q4_01	0.000381965	NLK,SLC46A1,SUPT6H,TRMT1	0.0404634
246	249	28	5	V$CP2_02	1.97199e-05	FLOT2,NEK8,TLCD1,TRAF4,TRMT1	0.0121278
248	49	38	4	V$SRF_01	1.99076e-06	CALD1,MRVI1,TGFB1I1,TPM1	0.00122432
248	238	38	5	V$SRF_Q6	7.3729e-05	CALD1,PDLIM3,PODN,TGFB1I1,ZEB1	0.0143932
248	208	38	4	V$SRF_C	0.000576774	CALD1,GFPT2,MRVI1,TGFB1I1	0.0322469
248	202	38	5	V$RP58_01	3.38206e-05	C1QTNF1,FGF7,GFPT2,PODN,SRPX2	0.0103998
248	225	38	4	V$PIT1_Q6	0.000773902	ASPN,FGF7,TPM1,VGLL3	0.0339964
248	219	38	4	V$SRF_Q4	0.000699606	CALD1,PODN,TGFB1I1,TPM1	0.0330967
248	217	38	4	V$SRF_Q5_01	0.000676009	CALD1,FGF7,PODN,TGFB1I1	0.0330967
248	85	38	3	CCAWWNAAGG_V$SRF_Q4	0.000520314	CALD1,MRVI1,PODN	0.0319993
259	178	34	5	V$MIF1_01	1.05083e-05	CCDC103,DNAH7,DYDC2,RFX2,VWA3B	0.00646259
260	252	36	6	V$ATF_01	4.60862e-06	EGR3,FOSB,GEM,NFATC1,NR4A2,SIK1	0.000257664
260	256	36	5	V$CREB_01	7.96653e-05	CREM,FOSB,GEM,NR4A2,SIK1	0.00188439
260	253	36	4	V$CREBP1CJUN_01	0.000972851	CREM,GEM,NR4A2,SIK1	0.0124647
260	249	36	5	V$CREB_02	6.98901e-05	FOSB,GEM,NR4A2,NR4A3,SIK1	0.00178553
260	133	36	4	V$TAXCREB_01	8.44153e-05	FOSB,GEM,NR4A3,SIK1	0.00192279
260	49	36	4	V$SRF_01	1.59423e-06	EGR3,FOSB,FOSL1,THBS1	0.000140064
260	257	36	9	V$CREB_Q2	4.59859e-10	CREM,EGR3,FOSB,GEM,MRC2,NFATC1,NR4A2,NR4A3,SIK1	2.82813e-07
260	261	36	6	V$CREB_Q4	5.63633e-06	EGR3,FOSB,GEM,NR4A2,NR4A3,SIK1	0.000288862
260	247	36	7	V$CREBP1_Q2	2.07712e-07	CREM,EGR3,FOSB,GEM,NR4A2,NR4A3,SIK1	2.12905e-05
260	238	36	6	V$SRF_Q6	3.31693e-06	CNN1,EGR3,FOSB,FOSL1,NR4A1,THBS1	0.000224584
260	269	36	4	V$AP1_C	0.00122054	EMP1,FOSL1,IL10,RGS2	0.0144352
260	208	36	7	V$SRF_C	6.4421e-08	CNN1,DNAJB4,EGR3,FOSB,FOSL1,NR4A1,THBS1	1.32063e-05
260	139	36	3	V$AHRARNT_01	0.00184119	EGR3,NR4A1,RUNX1	0.0198655
260	86	36	3	V$EGR3_01	0.000458477	CSRNP1,EGR3,MRC2	0.00742009
260	198	36	5	V$EGR2_01	2.34482e-05	CSRNP1,EGR3,MRC2,PTGES,RUNX1	0.00103005
260	131	36	3	V$XBP1_01	0.00155402	DNAJB4,IL10,NR4A3	0.0176985
260	250	36	4	V$TATA_01	0.000930722	CNN1,IL10,NR4A1,RGS4	0.0121786
260	198	36	3	V$HFH8_01	0.00499098	NR4A1,NR4A2,RUNX1	0.0479602
260	88	36	3	V$PAX3_B	0.00049043	GEM,NR4A1,NR4A3	0.0077337
260	248	36	4	V$WHN_B	0.000903362	DNAJB4,EGR3,NR4A3,SIK1	0.0120776
260	183	36	4	V$ATF_B	0.00028788	CREM,FOSB,GEM,SIK1	0.00553268
260	135	36	5	V$STAT5A_02	3.65177e-06	CREM,EMP1,NFATC2,NR4A3,RUNX1	0.000224584
260	235	36	4	V$FOXO1_01	0.0007392	CREM,EMP1,NR4A2,RUNX1	0.010332
260	122	36	3	V$ATF6_01	0.00126668	CREM,EGR3,NR4A1	0.0146983
260	143	36	3	V$STAT3_02	0.00199638	EGR3,FOSB,NR4A1	0.0211686
260	243	36	5	V$ATF3_Q6	6.22729e-05	CREM,FOSB,GEM,NFATC1,SIK1	0.00174081
260	251	36	5	V$ATF4_Q2	7.25827e-05	FOSB,GEM,NR4A2,NR4A3,SIK1	0.00178553
260	202	36	4	V$RP58_01	0.000418694	AKAP2,CDC42EP2,NR4A2,RUNX1	0.00742009
260	226	36	4	V$ATF1_Q6	0.000638764	CREM,FOSB,GEM,SIK1	0.00913581
260	282	36	8	V$E4F1_Q6	2.4872e-08	EGR3,FOSB,GEM,MRC2,NR4A1,NR4A2,NR4A3,SIK1	7.64813e-06
260	242	36	5	V$TFIIA_Q6	6.10685e-05	CNN1,FOSB,FOXE1,IL10,NR4A1	0.00174081
260	266	36	6	V$COREBINDINGFACTOR_Q6	6.28327e-06	AKAP2,CHAD,EMP1,NR4A1,NR4A3,RUNX1	0.000297247
260	259	36	4	V$AML_Q6	0.00106112	CHAD,CREM,NR4A1,RUNX1	0.0130518
260	186	36	3	V$HNF3_Q6	0.0041931	FOSB,NR4A1,NR4A3	0.0409326
260	261	36	4	V$NF1_Q6_01	0.00109175	CSRNP1,DNAJB4,RUNX1,SIK1	0.0131653
260	219	36	5	V$SRF_Q4	3.79877e-05	CNN1,EGR3,FOSB,NR4A1,THBS1	0.00137426
260	215	36	5	V$CREB_Q2_01	3.4788e-05	CREM,FOSB,GEM,NR4A2,SIK1	0.00133717
260	207	36	5	V$CREB_Q4_01	2.90186e-05	CREM,FOSB,GEM,NR4A2,SIK1	0.00118976
260	217	36	4	V$SRF_Q5_01	0.000548435	CNN1,EGR3,FOSB,THBS1	0.00822653
260	256	36	4	V$AP1_Q4_01	0.00101631	EMP1,FOSL1,IL10,RGS2	0.0127557
260	241	36	5	V$E2F1_Q3_01	5.98822e-05	EGR3,FOSL1,MRC2,NR4A3,SIK1	0.00174081
260	150	36	3	RTTTNNNYTGGM_UNKNOWN	0.00228715	AKAP2,NFATC1,NFATC2	0.0234433
260	190	36	4	YYCATTCAWW_UNKNOWN	0.000332023	FOSB,FOSL1,NR4A3,RUNX1	0.00618769
260	225	36	4	TGACGTCA_V$ATF3_Q6	0.000628239	CREM,GEM,NR4A2,SIK1	0.00913581
260	150	36	3	TTCNRGNNNNTTC_V$HSF_Q6	0.00228715	EGR3,FOSB,NR4A3	0.0234433
260	133	36	3	GGGNNTTTCC_V$NFKB_Q6_01	0.00162295	GEM,IL6,PTGES	0.0181476
260	146	36	4	CGTSACG_V$PAX3_B	0.000121106	EGR3,GEM,NR4A1,NR4A2	0.00256829
260	85	36	3	CCAWWNAAGG_V$SRF_Q4	0.000443016	FOSB,NR4A1,THBS1	0.00742009
262	171	27	5	V$E2F_Q2	2.63056e-06	CLSTN1,FBXO44,H6PD,HMGN2,VAMP3	0.0016178
269	223	24	4	V$CEBP_Q2	0.000121368	INPP4A,IP6K2,NEO1,PDE4D	0.0186604
269	238	24	5	V$CIZ_01	7.12607e-06	PAPPA,PDE4D,PITPNC1,PPP2R1B,ZMYND8	0.00219127
269	259	24	4	V$AML_Q6	0.000215533	PAPPA,PITPNC1,PTK2B,ZMYND8	0.0204987
269	255	24	4	V$TTF1_Q6	0.000203083	BAI2,PITPNC1,UST,ZMYND8	0.0204987
269	272	24	4	YKACATTT_UNKNOWN	0.000259815	BAI2,INTS9,PITPNC1,PTPRD	0.0204987
271	255	32	6	V$OCT_C	2.39234e-06	HIST1H2AC,HIST1H2AM,HIST1H2BC,HIST1H2BK,KIF13A,ZC3H14	0.000490429
271	256	32	5	V$OCT1_B	4.43205e-05	HIST1H2AC,HIST1H2BC,HIST1H2BK,HIST2H2BE,KIF13A	0.00480169
271	250	32	5	V$OCT_Q6	3.95874e-05	HIST1H2AC,HIST1H2BC,HIST1H2BK,HIST2H2BE,KIF13A	0.00480169
271	259	32	5	V$OCT1_Q5_01	4.68457e-05	HIST1H2AC,HIST1H2BC,HIST1H2BK,KIF13A,ZC3H14	0.00480169
271	64	32	16	KRCTCNNNNMANAGC_UNKNOWN	0	HIST1H1C,HIST1H1D,HIST1H2AC,HIST1H2AE,HIST1H2AG,HIST1H2AM,HIST1H2BC,HIST1H2BD,HIST1H2BG,HIST1H2BJ,HIST1H2BK,HIST1H3D,HIST1H3E,HIST1H3G,HIST1H3H,HIST2H2BE	0
271	131	32	14	TTTNNANAGCYR_UNKNOWN	0	HIST1H1C,HIST1H1D,HIST1H2AC,HIST1H2AE,HIST1H2AG,HIST1H2AM,HIST1H2BC,HIST1H2BD,HIST1H2BG,HIST1H2BJ,HIST1H2BK,HIST1H3D,HIST1H3H,HIST2H2BE	0
277	49	28	3	V$SRF_01	4.01297e-05	CNN2,DIXDC1,TPM1	0.0246798
278	232	28	6	V$SOX9_B1	5.97133e-07	ACVR2A,MARCKS,RHOBTB1,RTN4,SOX4,SPTBN1	0.000367237
279	266	41	5	V$COREBINDINGFACTOR_Q6	0.000179932	ARHGAP15,HMHA1,PTK2B,PTPN22,TAGAP	0.0303787
280	236	29	4	V$YY1_02	0.000322489	LUC7L3,MECOM,NCOR1,SCRN1	0.0495827
280	236	29	4	V$SMAD3_Q6	0.000322489	BMPR2,HMGB1,JARID2,LUC7L3	0.0495827
280	225	29	4	V$HP1SITEFACTOR_Q6	0.000268972	LUC7L3,MBNL2,MECOM,NCOR1	0.0495827
280	247	29	5	V$HNF1_Q6	2.2698e-05	LPP,LUC7L3,MBNL2,NCOR1,TULP4	0.0139593
281	66	31	4	V$E2F_01	2.87043e-06	MCM2,MCM4,PCNA,PRKDC	0.000176531
281	229	31	5	V$E2F_02	2.21617e-05	MCM2,MCM4,MCM6,PCNA,PRKDC	0.00085184
281	219	31	6	V$E2F_Q3	8.10456e-07	INTS7,MCM2,MCM4,MCM6,PCNA,PRKDC	8.50403e-05
281	226	31	6	V$E2F_Q4	9.73784e-07	INTS7,MCM2,MCM4,MCM6,PCNA,PRKDC	8.50403e-05
281	224	31	6	V$E2F_Q6	9.24592e-07	INTS7,MCM2,MCM4,MCM6,PCNA,PRKDC	8.50403e-05
281	237	31	5	V$E2F1_Q4	2.61299e-05	INTS7,MCM4,PCNA,PRIM1,PRKDC	0.000892772
281	225	31	5	V$E2F1_Q6	2.03627e-05	MCM2,MCM4,MCM6,PCNA,PRKDC	0.00085184
281	237	31	6	V$E2F_03	1.28425e-06	INTS7,MCM2,MCM4,MCM6,PRIM1,PRKDC	8.77569e-05
281	229	31	5	V$E2F1DP1_01	2.21617e-05	MCM2,MCM4,MCM6,PCNA,PRKDC	0.00085184
281	229	31	5	V$E2F1DP2_01	2.21617e-05	MCM2,MCM4,MCM6,PCNA,PRKDC	0.00085184
281	232	31	5	V$E2F4DP1_01	2.35904e-05	MCM2,MCM4,MCM6,PCNA,PRKDC	0.000853416
281	229	31	5	V$E2F4DP2_01	2.21617e-05	MCM2,MCM4,MCM6,PCNA,PRKDC	0.00085184
281	222	31	4	V$E2F1DP1RB_01	0.000332887	INTS7,MCM2,MCM6,PCNA	0.010775
281	231	31	6	V$E2F_Q3_01	1.10622e-06	INTS7,MCM2,MCM4,MCM6,PCNA,PRKDC	8.50403e-05
281	233	31	7	V$E2F_Q4_01	4.62016e-08	INTS7,MCM2,MCM4,MCM6,PCNA,PRIM1,PRKDC	1.4207e-05
281	234	31	8	V$E2F_Q6_01	1.58981e-09	FANCL,INTS7,MCM2,MCM4,MCM6,PCNA,PRIM1,PRKDC	9.77735e-07
281	224	31	6	V$E2F1_Q4_01	9.24592e-07	INTS7,MCM2,MCM4,MCM6,PCNA,PRKDC	8.50403e-05
281	231	31	6	V$E2F1_Q6_01	1.10622e-06	INTS7,MCM2,MCM4,MCM6,PCNA,PRKDC	8.50403e-05
281	162	31	5	SGCGSSAAA_V$E2F1DP2_01	4.13832e-06	MCM2,MCM4,MCM6,PCNA,PRKDC	0.00023137
297	260	28	5	V$NRF2_01	2.42685e-05	CCDC85B,FIBP,PRDX5,RAB1B,TRMT112	0.00746257
297	240	28	4	V$FOXM1_01	0.000299038	FAU,MRPL49,PRDX5,TRMT112	0.0306514
297	58	28	4	GKCGCNNNNNNNTGAYG_UNKNOWN	1.11588e-06	BRMS1,FAU,MRPL49,RCE1	0.000686266
297	140	28	4	WWTAAGGC_UNKNOWN	3.73403e-05	CFL1,GSTP1,MUS81,RAB1B	0.00765476
303	252	25	5	V$ATF_01	1.16368e-05	EPHA2,PER1,SGK1,TRIB1,ZFAND5	0.00211964
303	216	25	4	V$HNF3B_01	0.000126716	ABL2,ANXA1,ERRFI1,IER3	0.00974131
303	256	25	4	V$AP1_Q6	0.000243019	EPHA2,GADD45A,TRIB1,ZFAND5	0.0114923
303	260	25	4	V$MYCMAX_B	0.000257815	EPHA2,KLF10,PER1,TRIB1	0.0114923
303	122	25	3	V$ATF6_01	0.000427925	KLF9,PER1,ZFAND5	0.0164484
303	266	25	4	V$BACH2_01	0.000281211	GADD45A,PIM1,SGK1,TRIB1	0.0115297
303	257	25	4	V$BACH1_01	0.000246659	PIM1,SGK1,TRIB1,ZFAND5	0.0114923
303	243	25	5	V$ATF3_Q6	9.75903e-06	EPHA2,KLF9,PER1,TRIB1,ZFAND5	0.00211964
303	251	25	4	V$ATF4_Q2	0.000225398	EPHA2,SGK1,TRIB1,ZFAND5	0.0114923
303	261	25	5	V$AP1_01	1.37863e-05	EPHA2,GADD45A,PIM1,TRIB1,ZFAND5	0.00211964
303	226	25	4	V$ATF1_Q6	0.00015081	KLF9,PER1,TRIB1,ZFAND5	0.0103054
303	207	25	4	V$CREB_Q4_01	0.000107541	EPHA2,PER1,TRIB1,ZFAND5	0.0094482
303	261	25	4	V$AP1_Q6_01	0.000261613	EPHA2,PIM1,SGK1,ZFAND5	0.0114923
303	162	25	3	TAAWWATAG_V$RSRFC4_Q2	0.000976258	LIF,PER1,ZFAND5	0.0333555
322	106	30	3	V$CDP_02	0.000490684	CACNA2D3,CADM1,SEMA6A	0.0434025
322	99	30	3	V$POU3F2_01	0.000401697	CADM1,PRRX1,TWIST1	0.0434025
322	255	30	4	V$STAT5A_03	0.000494013	CACNA2D3,CADM1,KITLG,KLHL13	0.0434025
322	255	30	4	V$STAT6_01	0.000494013	CACNA2D3,CADM1,KITLG,KLHL13	0.0434025
322	229	30	4	V$HNF6_Q6	0.000328992	CACNA2D3,CADM1,DBC1,TWIST1	0.0434025
322	248	30	4	V$PAX_Q6	0.000444808	CACNA2D3,GATA3,PRRX1,TWIST1	0.0434025
322	229	30	4	TCCATTKW_UNKNOWN	0.000328992	CACNA2D3,KITLG,NAV1,SEMA6A	0.0434025
326	247	33	5	V$ISRE_01	4.36171e-05	OSM,PLXNC1,SH2B3,SH3BGRL,SLA	0.0268245
327	261	20	4	V$CREB_Q4	0.000105334	NFKBID,PSENEN,TMEM147,U2AF1L4	0.012956
327	81	20	3	RNCTGNYNRNCTGNY_UNKNOWN	6.42534e-05	ALKBH6,POLR2I,TBCB	0.0114079
327	85	20	3	CCAWWNAAGG_V$SRF_Q4	7.41978e-05	LIN37,PSENEN,U2AF1L4	0.0114079
336	83	27	3	CTGYNNCTYTAA_UNKNOWN	0.000173733	KLC4,MRPL2,TBCC	0.0367563
349	50	31	3	CGGAARNGGCNG_UNKNOWN	5.82227e-05	GANAB,RAD17,UMPS	0.035807
354	119	20	3	V$GRE_C	0.000201399	HOXC4,HOXC6,SEMA3A	0.0309652
354	82	20	3	CCAWNWWNNNGGC_UNKNOWN	6.6652e-05	HDAC6,HOXC4,HOXC6	0.0168679
354	88	20	3	V$PAX3_B	8.22822e-05	HOXC4,HOXC6,SEMA3A	0.0168679
354	217	20	4	SYATTGTG_UNKNOWN	5.14942e-05	HOXC4,HOXC6,ORMDL3,SEMA3A	0.0168679
361	259	31	4	V$HNF4_01	0.000595498	CREB3L2,GOLGA4,MAP3K11,RBMS1	0.0366231
361	255	31	6	V$COUP_01	1.9641e-06	CREB3L2,GOLGA4,MAP3K11,NDST2,RBBP6,RBMS1	0.00120792
361	100	31	3	ATGGYGGA_UNKNOWN	0.000456425	NDST2,PTBP1,RBBP6	0.0361691
361	266	31	4	V$HNF4ALPHA_Q6	0.00065808	GOLGA4,MAP3K11,NDST2,RBMS1	0.0367927
361	236	31	5	V$ELF1_Q6	2.56057e-05	ANKRD28,BAZ1A,MAP3K11,NFIA,RELA	0.00727959
361	245	31	4	V$DR1_Q3	0.000483235	GOLGA4,MAP3K11,RBBP6,RBMS1	0.0361691
361	246	31	4	V$PPAR_DR1_Q2	0.000490706	GOLGA4,MAP3K11,RBBP6,RBMS1	0.0361691
361	251	31	4	V$HNF4_DR1_Q3	0.000529305	GOLGA4,MAP3K11,NDST2,RBMS1	0.0361691
361	237	31	4	V$COUP_DR1_Q6	0.000426362	GOLGA4,MAP3K11,RBBP6,RBMS1	0.0361691
361	246	31	4	V$AR_Q6	0.000490706	MTRF1L,NDST2,RBBP6,TPM3	0.0361691
371	235	33	5	V$MEF2_03	3.43986e-05	AQP1,ARHGEF15,ESAM,RASGRP3,S1PR1	0.0105776
374	191	21	4	V$MAZ_Q6	3.83769e-05	FAM189B,OTUD7B,PIAS3,POLR3GL	0.0236018
380	247	23	4	V$USF2_Q6	0.000151217	C1orf51,GTF2H1,HPS5,LDHA	0.0464994
380	184	23	4	V$MYC_Q2	4.83881e-05	C1orf51,GTF2H1,HPS5,LDHA	0.0297587
399	171	20	5	V$E2F_Q2	5.29612e-07	MYCBP,MYCL1,NCDN,RRAGC,TFAP2E	0.000325711
406	253	18	7	V$PEA3_Q6	1.12584e-09	DPP3,ESRRA,LRFN4,PLCB3,RPS6KA4,TCIRG1,UNC93B1	6.92391e-07
414	267	20	4	V$NMYC_01	0.000114986	DCUN1D4,PPAT,SCFD2,SRP72	0.0235722
414	276	20	5	V$USF_C	5.56416e-06	DCUN1D4,PAICS,PPAT,SCFD2,SRP72	0.00342196
414	65	20	3	GCGSCMNTTT_UNKNOWN	3.32234e-05	CEP135,PAICS,PPAT	0.0102162
416	77	22	4	TAANNYSGCG_UNKNOWN	1.27069e-06	ATF2,CLK1,PPIG,SP3	0.000781477
430	254	25	4	V$AP2_Q6	0.000235856	DUSP15,SALL1,SLC7A10,SOBP	0.0362628
430	248	25	4	V$AP2_Q3	0.00021528	CDH24,KCNA6,SALL1,SLC7A10	0.0362628
445	267	26	7	V$RFX1_02	3.09703e-08	ANKRD45,C1orf114,C3orf67,NME7,SPAG16,TEX9,TMEM17	1.90467e-05
445	104	26	4	GTTGNYNNRGNAAC_UNKNOWN	8.5243e-06	C3orf67,LRRIQ3,NME7,SPAG16	0.00262122
447	263	20	4	V$AP4_Q5	0.000108483	DLL4,IGF1,TP53INP2,VAT1	0.022239
454	229	21	5	V$E2F_02	2.90681e-06	CBX3,CDK1,DNAJC9,EZH2,MCM7	0.000308371
454	219	21	4	V$E2F_Q3	6.53729e-05	CDK1,EZH2,MCM7,USP1	0.00378531
454	226	21	4	V$E2F_Q4	7.38596e-05	CDK1,DNAJC9,EZH2,MCM7	0.00378531
454	224	21	4	V$E2F_Q6	7.13573e-05	CDK1,DNAJC9,EZH2,MCM7	0.00378531
454	238	21	5	V$E2F1_Q3	3.50992e-06	CDK1,DNAJC9,EZH2,MCM7,USP1	0.000308371
454	225	21	5	V$E2F1_Q6	2.66652e-06	CBX3,CDK1,DNAJC9,EZH2,MCM7	0.000308371
454	229	21	5	V$E2F1DP1_01	2.90681e-06	CBX3,CDK1,DNAJC9,EZH2,MCM7	0.000308371
454	229	21	5	V$E2F1DP2_01	2.90681e-06	CBX3,CDK1,DNAJC9,EZH2,MCM7	0.000308371
454	232	21	5	V$E2F4DP1_01	3.09796e-06	CBX3,CDK1,DNAJC9,EZH2,MCM7	0.000308371
454	229	21	5	V$E2F4DP2_01	2.90681e-06	CBX3,CDK1,DNAJC9,EZH2,MCM7	0.000308371
454	222	21	4	V$E2F1DP1RB_01	6.89175e-05	CDK1,DNAJC9,EZH2,MCM7	0.00378531
454	231	21	4	V$E2F_Q3_01	8.03952e-05	CDK1,EZH2,MCM7,USP1	0.00380331
454	224	21	4	V$E2F1_Q4_01	7.13573e-05	CDK1,EZH2,MCM7,USP1	0.00378531
457	260	20	4	V$NRF2_01	0.000103784	AAAS,ARF3,BCDIN3D,DAZAP2	0.0319137
459	246	17	4	V$HNF4_01_B	4.23424e-05	DKFZp761E198,EHD1,MAP3K11,MARK2	0.0130203
459	238	17	4	V$SP1_Q6_01	3.72179e-05	DKFZp761E198,MAP3K11,PITPNM1,SCYL1	0.0130203
465	254	20	4	V$MAF_Q6	9.48343e-05	CNOT7,TNKS,TUSC3,VPS37A	0.0291615
465	58	20	3	GKCGCNNNNNNNTGAYG_UNKNOWN	2.35716e-05	CNOT7,PINX1,VPS37A	0.0144966
467	232	18	4	V$SOX9_B1	4.29261e-05	CCNJ,CHD6,DTX1,PBX1	0.0263996
468	251	29	5	V$USF_01	2.45164e-05	EIF4G1,HPS3,POGK,RAI14,RLF	0.0150776
471	140	14	3	CCAWYNNGAAR_UNKNOWN	0.000106911	EMG1,ING4,PHB2	0.0219167
472	103	16	3	YAATNRNNNYNATT_UNKNOWN	6.54848e-05	APIP,MPPED2,PDHX	0.0402732
473	229	24	5	V$E2F_02	5.90807e-06	ATAD5,E2F1,RBL1,TMPO,UNG	0.000357816
473	226	24	6	V$E2F_Q4	1.89854e-07	ATAD5,CBX5,E2F1,RBL1,TMPO,UNG	4.42778e-05
473	224	24	6	V$E2F_Q6	1.80157e-07	ATAD5,CBX5,E2F1,RBL1,TMPO,UNG	4.42778e-05
473	238	24	4	V$E2F1_Q3	0.000155901	ATAD5,E2F1,RBL1,TMPO	0.00639195
473	237	24	5	V$E2F1_Q4	6.98177e-06	CBX5,CIT,E2F1,KNTC1,UNG	0.000357816
473	225	24	5	V$E2F1_Q6	5.42232e-06	ATAD5,E2F1,RBL1,TMPO,UNG	0.000357816
473	237	24	5	V$E2F_03	6.98177e-06	CBX5,E2F1,KNTC1,RBL1,UNG	0.000357816
473	229	24	5	V$E2F1DP1_01	5.90807e-06	ATAD5,E2F1,RBL1,TMPO,UNG	0.000357816
473	229	24	5	V$E2F1DP2_01	5.90807e-06	ATAD5,E2F1,RBL1,TMPO,UNG	0.000357816
473	232	24	5	V$E2F4DP1_01	6.29429e-06	ATAD5,E2F1,RBL1,TMPO,UNG	0.000357816
473	229	24	5	V$E2F4DP2_01	5.90807e-06	ATAD5,E2F1,RBL1,TMPO,UNG	0.000357816
473	222	24	5	V$E2F1DP1RB_01	5.07906e-06	ATAD5,CBX5,E2F1,TMPO,UNG	0.000357816
473	233	24	4	V$E2F_Q4_01	0.000143689	CBX5,E2F1,KNTC1,UNG	0.00639195
473	234	24	4	V$E2F_Q6_01	0.000146074	CBX5,E2F1,RBL1,UNG	0.00639195
473	231	24	6	V$E2F1_Q6_01	2.15989e-07	ATAD5,CBX5,E2F1,RBL1,TMPO,UNG	4.42778e-05
473	162	24	3	SGCGSSAAA_V$E2F1DP2_01	0.000864089	ATAD5,E2F1,UNG	0.0312597
474	256	16	4	V$MYOD_01	3.81911e-05	BCL2L1,CBFA2T2,PLAGL2,POFUT1	0.00391459
474	229	16	3	V$CDPCR3HD_01	0.000688895	C20orf112,CBFA2T2,RBM39	0.0236711
474	150	16	4	V$PAX5_01	4.65274e-06	ASXL1,C20orf112,PLAGL2,POFUT1	0.00286143
474	254	16	3	V$AP2_Q6	0.000930134	MAPRE1,PLAGL2,POFUT1	0.0236711
474	257	16	3	V$OCT1_Q6	0.000962241	C20orf112,CBFA2T2,ITCH	0.0236711
474	193	16	3	V$CEBP_C	0.000418491	PLAGL2,POFUT1,RBM39	0.0236711
474	255	16	3	V$OCT_C	0.000940759	C20orf112,CBFA2T2,DLGAP4	0.0236711
474	74	16	3	CAGNYGKNAAA_UNKNOWN	2.43364e-05	CBFA2T2,PLAGL2,POFUT1	0.00391459
474	158	16	3	V$OCT1_07	0.000232651	ASXL1,C20orf112,KIF3B	0.0158978
474	256	16	4	V$PAX4_01	3.81911e-05	MAPRE1,NECAB3,PLAGL2,POFUT1	0.00391459
474	232	16	3	V$SOX9_B1	0.000715426	C20orf112,CBFA2T2,RBM39	0.0236711
474	245	16	3	V$AREB6_04	0.00083794	C20orf112,PLAGL2,POFUT1	0.0236711
474	233	16	3	V$MEIS1_01	0.000724413	ITCH,PLAGL2,POFUT1	0.0236711
474	229	16	3	V$FOXJ2_02	0.000688895	C20orf112,NECAB3,RBM39	0.0236711
474	235	16	4	V$TITF1_Q3	2.73302e-05	DLGAP4,PLAGL2,POFUT1,RBM39	0.00391459
474	251	16	3	V$ZIC3_01	0.000898719	BCL2L1,DLGAP4,RBM39	0.0236711
474	256	16	3	V$AFP1_Q6	0.000951461	C20orf112,PLAGL2,POFUT1	0.0236711
474	249	16	3	V$CDX2_Q5	0.000878156	CBFA2T2,PLAGL2,POFUT1	0.0236711
474	253	16	3	V$NRF2_Q4	0.000919585	C20orf112,NECAB3,RBM39	0.0236711
474	262	16	3	V$AP2_Q6_01	0.00101731	DLGAP4,PLAGL2,POFUT1	0.0240633
474	115	16	3	GGCNKCCATNK_UNKNOWN	9.09045e-05	BCL2L1,ITCH,RBM39	0.00798661
474	250	16	3	V$MYOD_Q6_01	0.0008884	C20orf112,PLAGL2,POFUT1	0.0236711
474	217	16	4	SYATTGTG_UNKNOWN	1.99966e-05	BCL2L1,C20orf112,PLAGL2,POFUT1	0.00391459
474	229	16	3	TCCATTKW_UNKNOWN	0.000688895	BCL2L1,C20orf112,ITCH	0.0236711
474	205	16	3	TCCCRNNRTGC_UNKNOWN	0.000499109	ASXL1,PLAGL2,POFUT1	0.0236711
475	242	20	4	V$HIF1_Q5	7.86394e-05	BTBD3,MCM8,SNX5,XRN2	0.0483632
516	247	23	8	V$ISRE_01	1.64392e-10	DDX58,DDX60,IFI44,IFIH1,IFIT2,IFIT3,NT5C3,ZBP1	1.01101e-07
516	244	23	6	V$IRF7_01	2.25809e-07	DDX58,DDX60,IFIT2,NT5C3,OASL,SP110	3.55642e-05
516	245	23	6	V$ICSBP_Q6	2.31312e-07	IFI44,IFIH1,IFIT3,NT5C3,SP110,ZBP1	3.55642e-05
516	240	23	5	V$IRF_Q6	5.93185e-06	DDX60,IFI44,IFIT2,NT5C3,ZBP1	0.000729618
516	183	23	6	STTTCRNTTT_V$IRF_Q6	4.11122e-08	DDX58,IFI44,IFIT2,IFIT3,NT5C3,ZBP1	1.2642e-05
539	239	23	4	V$GATA1_02	0.000133238	CDC42EP3,EML4,GPR116,MAP4K4	0.0409707
539	208	23	4	V$FOX_Q2	7.79184e-05	MAP4K4,SLC20A1,TGFB3,TSHZ3	0.0409707
544	245	20	5	V$STAT1_02	3.11116e-06	ZNF420,ZNF568,ZNF569,ZNF570,ZNF571	0.000382672
544	243	20	5	V$STAT1_03	2.98887e-06	ZNF420,ZNF568,ZNF569,ZNF570,ZNF571	0.000382672
544	115	20	5	RACTNNRTTTNC_UNKNOWN	7.32297e-08	ZNF420,ZNF568,ZNF569,ZNF570,ZNF571	4.00387e-05
544	88	20	3	SNACANNNYSYAGA_UNKNOWN	8.22822e-05	HKR1,ZNF569,ZNF570	0.00722908
544	129	20	5	TNCATNTCCYR_UNKNOWN	1.30207e-07	ZNF420,ZNF568,ZNF569,ZNF570,ZNF571	4.00387e-05
544	272	20	5	YKACATTT_UNKNOWN	5.18239e-06	ZNF420,ZNF568,ZNF569,ZNF570,ZNF571	0.000531195
549	116	21	3	AAGWWRNYGGC_UNKNOWN	0.000217006	PCIF1,SMYD5,STAU1	0.0444861
549	42	21	3	V$PPARG_01	1.0319e-05	ACOT8,RPRD1B,SMYD5	0.00634617
549	237	21	4	V$COUP_DR1_Q6	8.87835e-05	ACOT8,RPRD1B,SMYD5,TCEA2	0.0273009
563	233	16	4	V$ZF5_01	2.64307e-05	CAP1,PABPC4,PPIE,RLF	0.00510586
563	247	16	4	V$USF2_Q6	3.32089e-05	MYCL1,PABPC4,RLF,YBX1	0.00510586
563	184	16	4	V$MYC_Q2	1.04458e-05	MYCL1,PABPC4,RLF,YBX1	0.00321207
563	171	16	5	V$E2F_Q2	1.53293e-07	CAP1,MYCL1,PABPC4,RLF,SMAP2	9.42749e-05
566	252	21	6	V$ATF_01	1.49811e-07	CYR61,EGR2,FOSB,MAFF,NR4A2,SLC25A25	1.84268e-05
566	256	21	4	V$CREB_01	0.000119574	FOSB,MAFF,NR4A2,SLC25A25	0.00392901
566	253	21	3	V$CREBP1CJUN_01	0.00208692	MAFF,NR4A2,SLC25A25	0.0291744
566	253	21	3	V$CREL_01	0.00208692	CTGF,GADD45B,MAP3K8	0.0291744
566	248	21	3	V$NFKAPPAB_01	0.00197161	CTGF,GADD45B,MAP3K8	0.0291744
566	249	21	3	V$CREB_02	0.00199435	FOSB,MAFF,NR4A2	0.0291744
566	257	21	3	V$TST1_01	0.00218215	EGR2,LMNA,NR4A2	0.0291744
566	254	21	3	V$OCT1_01	0.00211048	CYR61,EGR2,RHOB	0.0291744
566	263	21	3	V$CEBP_01	0.00233	DUSP2,EGR2,FOSB	0.0292439
566	257	21	4	V$CREB_Q2	0.000121384	FOSB,GADD45B,MAFF,NR4A2	0.00392901
566	261	21	3	V$CREB_Q4	0.00228004	FOSB,MAFF,NR4A2	0.0292131
566	247	21	5	V$CREBP1_Q2	4.20743e-06	EGR2,FOSB,MAFF,NR4A2,SLC25A25	0.000287508
566	238	21	5	V$SRF_Q6	3.50992e-06	DUSP2,DUSP5,EGR2,FOSB,KLF6	0.000269825
566	248	21	4	V$NFKB_Q6	0.000105794	BHLHE40,CTGF,CYR61,MAP3K8	0.00392901
566	260	21	5	V$NFKB_C	5.40255e-06	BHLHE40,CTGF,EGR2,GADD45B,MAP3K8	0.000332257
566	255	21	3	V$OCT_C	0.0021342	CYR61,EGR2,RHOB	0.0291744
566	208	21	6	V$SRF_C	4.80856e-08	CYR61,DUSP2,DUSP5,EGR2,FOSB,KLF6	1.33858e-05
566	183	21	3	V$ATF_B	0.000823162	FOSB,MAFF,SLC25A25	0.0210935
566	256	21	3	V$OCT1_B	0.00215809	CYR61,EGR2,RHOB	0.0291744
566	228	21	3	V$NKX3A_01	0.00155065	EGR2,LMNA,SLC25A25	0.0291744
566	245	21	3	V$STAT5A_01	0.00190439	KLF4,MAFF,NR4A2	0.0291744
566	242	21	3	V$STAT5B_01	0.00183862	KLF4,MAFF,NR4A2	0.0291744
566	252	21	3	V$POU3F2_02	0.00206353	CYR61,DUSP5,LMNA	0.0291744
566	243	21	3	V$CDC5_01	0.00186039	EGR2,KLF4,LMNA	0.0291744
566	266	21	3	V$BACH2_01	0.00240622	GADD45B,HBEGF,LMNA	0.0295965
566	282	21	6	V$E4F1_Q6	2.90534e-07	CYR61,EGR2,FOSB,MAFF,NR4A2,SLC25A25	2.97798e-05
566	218	21	3	V$TEF1_Q6	0.00136354	CYR61,EGR2,LMNA	0.0291744
566	186	21	3	V$HNF3_Q6	0.00086284	CYR61,EGR2,FOSB	0.0212259
566	250	21	3	V$OCT_Q6	0.00201724	CYR61,EGR2,RHOB	0.0291744
566	269	21	3	V$EGR_Q6	0.00248397	EGR2,KLF10,ZFP36	0.0299538
566	219	21	6	V$SRF_Q4	6.52964e-08	CTGF,DUSP2,DUSP5,EGR2,FOSB,KLF6	1.33858e-05
566	215	21	4	V$CREB_Q2_01	6.08563e-05	FOSB,MAFF,NR4A2,SLC25A25	0.00258649
566	207	21	5	V$CREB_Q4_01	1.77127e-06	EGR2,FOSB,MAFF,NR4A2,SLC25A25	0.000155619
566	217	21	4	V$SRF_Q5_01	6.3085e-05	DUSP5,EGR2,FOSB,KLF6	0.00258649
566	259	21	3	V$OCT1_Q5_01	0.00223076	CYR61,EGR2,RHOB	0.0291897
566	252	21	3	V$PXR_Q2	0.00206353	BHLHE40,CTGF,EGR2	0.0291744
566	140	21	3	WWTAAGGC_UNKNOWN	0.000377207	BHLHE40,DUSP5,HBEGF	0.0110468
566	190	21	3	YYCATTCAWW_UNKNOWN	0.000917613	CYR61,FOSB,MAFF	0.0217051
566	225	21	3	TGACGTCA_V$ATF3_Q6	0.00149291	MAFF,NR4A2,SLC25A25	0.0291744
566	250	21	4	AAAYWAACM_V$HFH4_01	0.000109125	CYR61,EGR2,FOSB,MAFF	0.00392901
566	146	21	3	CGTSACG_V$PAX3_B	0.000426509	BHLHE40,EGR2,NR4A2	0.0119229
566	85	21	5	CCAWWNAAGG_V$SRF_Q4	2.08537e-08	DUSP2,DUSP5,EGR2,FOSB,KLF6	1.2825e-05
567	49	26	3	V$SRF_01	3.19561e-05	ACTG2,CD248,KCNMB1	0.019653
568	234	9	3	V$NFKAPPAB65_01	0.000116712	LTB,NFKB2,TNIP1	0.010254
568	253	9	4	V$CREL_01	2.70291e-06	CD74,LTB,NFKB2,TNIP1	0.000277049
568	248	9	4	V$NFKAPPAB_01	2.49674e-06	IL4I1,LTB,NFKB2,TNIP1	0.000277049
568	248	9	4	V$NFKB_Q6	2.49674e-06	IL4I1,LTB,NFKB2,TNIP1	0.000277049
568	260	9	5	V$NFKB_C	3.78901e-08	CD74,IL4I1,LTB,NFKB2,TNIP1	2.33024e-05
568	231	9	4	V$NFKB_Q6_01	1.88228e-06	IL4I1,LTB,NFKB2,TNIP1	0.000277049
568	133	9	4	GGGNNTTTCC_V$NFKB_Q6_01	2.06803e-07	CD74,LTB,NFKB2,TNIP1	6.35919e-05
588	266	24	4	V$COREBINDINGFACTOR_Q6	0.000238634	FOXP3,HMHA1,ITGB7,TAGAP	0.0163067
588	259	24	5	V$AML_Q6	1.07372e-05	FOXP3,GFI1,HMHA1,ITGB7,SEMA4A	0.00330169
588	244	24	4	V$CEBP_Q3	0.000171529	DOCK8,FOXP3,PLCB2,TAGAP	0.0159285
588	245	24	5	V$ETS_Q4	8.2029e-06	AGAP2,GFI1,HMHA1,ITGB7,PLCB2	0.00330169
588	254	24	4	RACCACAR_V$AML_Q6	0.000200053	FOXP3,HMHA1,ITGB7,TAGAP	0.0159285
606	63	26	3	V$AHR_01	6.80729e-05	BCL11A,CNOT10,KPNB1	0.0418648
607	268	17	4	V$USF_02	5.90999e-05	DCAF13,FZD6,SLC25A32,UBR5	0.0363464
622	245	9	3	V$LFA1_Q6	0.00013371	BCL6,CEBPB,KLK13	0.0462791
622	255	9	3	V$SREBP_Q3	0.000150501	BCL6,CEBPB,KLK13	0.0462791
623	245	13	5	V$AREB6_02	2.76531e-07	EFNA1,FDPS,S100A16,S100A1,TAGLN2	0.000170067
628	150	16	3	V$PAX5_01	0.000199625	GSTCD,INTS12,UBE2D3	0.0409232
628	245	16	4	V$CREB_Q3	3.21701e-05	C4orf33,RAP1GDS1,RG9MTD2,SMARCAD1	0.00989229
628	77	16	3	TAANNYSGCG_UNKNOWN	2.7423e-05	GSTCD,INTS12,UBE2D3	0.00989229
636	251	23	4	V$USF_01	0.000160838	EIF3A,PICALM,VPS26A,XPO1	0.0317857
636	268	23	4	V$USF_02	0.000206736	EIF3A,MDM1,PICALM,XPO1	0.0317857
636	247	23	4	V$USF2_Q6	0.000151217	EIF3A,LDHA,PICALM,VPS26A	0.0317857
636	102	23	3	KCCGNSWTTT_UNKNOWN	0.000196137	DMTF1,PICALM,XPO1	0.0317857
657	86	22	3	V$EGR3_01	0.000103164	C2orf15,CGGBP1,TSGA10	0.0317229
657	83	22	3	GTTNYYNNGGTNA_UNKNOWN	9.28136e-05	C2orf15,ITGB3BP,TSGA10	0.0317229
666	239	12	3	V$CEBPA_01	0.000317106	FBXW7,LMO4,XPR1	0.0482524
666	257	12	3	V$NKX25_02	0.000392296	FBXW7,FLT1,LMO4	0.0482524
666	255	12	3	V$STAT5A_03	0.000383426	FBXW7,FLT1,LMO4	0.0482524
666	241	12	3	V$SP3_Q3	0.000324954	FLT1,LMO4,XPR1	0.0482524
666	255	12	3	V$STAT_Q6	0.000383426	FBXW7,LMO4,XPR1	0.0482524
675	252	13	5	V$ATF_01	3.17994e-07	ATF3,DUSP1,FOSB,FOS,PPP1R15A	1.50436e-05
675	256	13	5	V$CREB_01	3.43811e-07	ATF3,AVPI1,DUSP1,FOSB,PPP1R15A	1.51031e-05
675	253	13	4	V$CREBP1CJUN_01	1.47526e-05	AVPI1,DUSP1,EGR1,PPP1R15A	0.00043204
675	249	13	3	V$CREB_02	0.000460721	DUSP1,FOSB,PPP1R15A	0.00885449
675	133	13	3	V$TAXCREB_01	7.24846e-05	DUSP1,FOSB,FOS	0.00185742
675	255	13	3	V$HSF1_01	0.000493889	DUSP1,FOS,JUN	0.00920429
675	239	13	3	V$HSF2_01	0.000408701	DUSP1,FOS,JUN	0.00837838
675	49	13	5	V$SRF_01	7.96221e-11	EGR1,FOSB,FOS,IER2,JUNB	1.22419e-08
675	257	13	6	V$CREB_Q2	5.78662e-09	ATF3,DUSP1,EGR1,FOSB,FOS,PPP1R15A	5.93129e-07
675	261	13	5	V$CREB_Q4	3.7839e-07	ATF3,DUSP1,FOSB,FOS,PPP1R15A	1.5514e-05
675	247	13	5	V$CREBP1_Q2	2.87912e-07	DUSP1,EGR1,FOSB,FOS,PPP1R15A	1.47555e-05
675	238	13	6	V$SRF_Q6	3.65315e-09	EGR1,FOSB,FOS,JUNB,KLF6,NR4A1	4.49338e-07
675	208	13	7	V$SRF_C	1.61362e-11	EGR1,FOSB,FOS,IER2,JUNB,KLF6,NR4A1	4.75595e-09
675	224	13	3	V$MEF2_02	0.000338047	ATF3,JUN,NR4A1	0.00726314
675	235	13	4	V$MEF2_03	1.10311e-05	ATF3,FOS,JUN,NR4A1	0.000383498
675	183	13	5	V$ATF_B	6.46967e-08	AVPI1,DUSP1,FOSB,FOS,PPP1R15A	5.68407e-06
675	136	13	3	V$HMEF2_Q6	7.7455e-05	FOS,JUN,NR4A1	0.00190539
675	143	13	3	V$STAT3_02	8.99088e-05	EGR1,FOSB,NR4A1	0.00212669
675	243	13	5	V$ATF3_Q6	2.6551e-07	ATF3,DUSP1,FOSB,JUN,PPP1R15A	1.47555e-05
675	251	13	4	V$ATF4_Q2	1.4299e-05	DUSP1,FOSB,FOS,PPP1R15A	0.00043204
675	235	13	5	V$CEBPDELTA_Q6	2.24859e-07	ATF3,FOSB,FOS,JUN,NR4A1	1.38288e-05
675	282	13	4	V$E4F1_Q6	2.25945e-05	DUSP1,FOSB,NR4A1,PPP1R15A	0.000631619
675	242	13	4	V$TFIIA_Q6	1.2384e-05	EGR1,FOSB,IER2,NR4A1	0.000400851
675	244	13	3	V$CEBP_Q3	0.000434208	JUNB,JUN,NFKBIZ	0.00861413
675	219	13	7	V$SRF_Q4	2.31998e-11	EGR1,FOSB,FOS,IER2,JUNB,KLF6,NR4A1	4.75595e-09
675	215	13	5	V$CREB_Q2_01	1.44498e-07	DUSP1,EGR1,FOSB,JUN,PPP1R15A	1.11083e-05
675	207	13	3	V$CREB_Q4_01	0.000268144	DUSP1,FOSB,PPP1R15A	0.00610773
675	217	13	7	V$SRF_Q5_01	2.17484e-11	ATF3,EGR1,FOSB,FOS,IER2,JUNB,KLF6	4.75595e-09
675	225	13	3	TGACGTCA_V$ATF3_Q6	0.000342489	AVPI1,DUSP1,PPP1R15A	0.00726314
675	85	13	4	CCAWWNAAGG_V$SRF_Q4	1.9012e-07	EGR1,FOSB,KLF6,NR4A1	1.29916e-05
677	247	16	4	V$ISRE_01	3.32089e-05	DTX3L,EPSTI1,IFIH1,XAF1	0.0102117
677	244	16	4	V$IRF7_01	3.16597e-05	DTX3L,EPSTI1,PARP12,XAF1	0.0102117
690	231	20	4	V$E2F1_Q6_01	6.56596e-05	FANCC,NCBP1,TSTD2,ZNF367	0.0403807
693	234	19	4	V$GATA1_01	5.57218e-05	ING3,TNPO3,UBE2H,ZNF800	0.019214
693	241	19	4	V$MYB_Q3	6.24845e-05	ING3,TNPO3,UBE2H,ZNF800	0.019214
694	265	14	4	V$ELK1_01	2.45303e-05	PPP1CA,SIPA1,STX5,UBXN1	0.0150862
699	238	23	5	V$SRF_Q6	5.69512e-06	ACTB,ACTR3,ASPH,MATR3,TES	0.0035025
700	244	16	4	V$P300_01	3.16597e-05	FBRS,FBXL19,TNRC6A,ZNF768	0.010705
700	250	16	4	V$SF1_Q6	3.4813e-05	FBRS,FBXL19,TNRC6A,ZNF768	0.010705
712	245	15	4	V$ICSBP_Q6	2.43554e-05	B2M,IDO1,IL18BP,PSMB9	0.00748929
712	183	15	5	STTTCRNTTT_V$IRF_Q6	1.48788e-07	B2M,IDO1,IL18BP,PSMB10,PSMB9	9.15046e-05
713	245	12	5	V$IRF1_01	1.71844e-07	HLA-C,PSMB8,PSMB9,TAP1,TAPBP	0.000105684
713	122	12	4	V$IRF2_01	5.66186e-07	PSMB8,PSMB9,TAP1,TAPBP	0.000174102
713	247	12	3	V$ISRE_01	0.000349247	HLA-C,HLA-F,TAPBP	0.0306838
713	244	12	3	V$IRF7_01	0.000336958	PSMB9,TAP1,TAPBP	0.0306838
713	245	12	4	V$ICSBP_Q6	9.08496e-06	PSMB8,PSMB9,TAP1,TAPBP	0.00111745
713	240	12	4	V$IRF_Q6	8.37455e-06	HLA-C,HLA-F,PSMB8,TAPBP	0.00111745
713	183	12	4	STTTCRNTTT_V$IRF_Q6	2.85933e-06	PSMB8,PSMB9,TAP1,TAPBP	0.000586163
751	237	12	3	V$CACBINDINGPROTEIN_Q6	0.000309383	EFNB3,SLC2A4,TP53	0.037523
751	250	12	3	V$SF1_Q6	0.000361822	EFNB3,SLC2A4,VAMP2	0.037523
751	245	12	3	V$DR1_Q3	0.000341023	EFNB3,TP53,YBX2	0.037523
751	246	12	3	V$PPAR_DR1_Q2	0.000345119	DLG4,EFNB3,TP53	0.037523
751	251	12	3	V$HNF4_DR1_Q3	0.000366078	EFNB3,TP53,YBX2	0.037523
751	237	12	3	V$COUP_DR1_Q6	0.000309383	EFNB3,TP53,YBX2	0.037523
755	260	10	3	V$GATA_C	0.000225569	GLMN,RPAP2,S100PBP	0.0154139
755	238	10	3	V$E2F1_Q3	0.000173812	AK2,RBBP4,ZBTB8OS	0.0149081
755	225	10	3	V$E2F1_Q6	0.000147241	AK2,RBBP4,ZBTB8OS	0.0149081
755	237	10	3	V$E2F_03	0.000171665	AK2,RBBP4,ZBTB8OS	0.0149081
755	233	10	3	V$ZF5_01	0.000163251	RBBP4,RNF19B,ZBTB8OS	0.0149081
755	247	10	3	V$USF2_Q6	0.000193926	AK2,RBBP4,ZBTB8OS	0.0149081
755	171	10	3	V$E2F_Q2	6.52604e-05	RBBP4,RNF19B,ZBTB8OS	0.0149081
755	69	10	3	KTGGYRSGAA_UNKNOWN	4.28658e-06	RBBP4,YARS,ZBTB8OS	0.00263624
775	217	16	5	V$SRF_Q5_01	5.00422e-07	ANXA6,CTNND1,FLNC,LIX1L,MAP1A	0.00030776
779	149	17	3	YTAAYNGCT_UNKNOWN	0.000236405	CCND2,CLVS1,NUDT4	0.048463
780	240	9	3	V$GATA1_03	0.000125796	MECOM,SOX5,ZNF263	0.0386824
780	277	9	4	V$GATA1_05	3.87365e-06	FILIP1,MECOM,SOX5,ZNF263	0.0023823

## Sheet: M3. K-Means
Module_Number	# of gene in function	# of gene in module	# of common gene	Description	p-value	related_gene	adjusted_p-value
2	265	150	9	V$ELK1_01	0.000147919	ARPC4,EBNA1BP2,NEDD8,POMP,PSMA5,SEC11A,TRAPPC1,UFC1,UQCRH	0.0227425
2	101	150	6	GGAANCGGAANY_UNKNOWN	9.85171e-05	EBNA1BP2,POMP,RUVBL2,SEC11A,TMCO1,UBL5	0.020196
6	247	460	14	V$CMYB_01	0.00143479	ABHD2,AP2B1,ATXN2L,BAP1,DHX30,GSK3B,HNRNPH3,MAZ,NUFIP2,PPP2R4,STT3B,TOR1AIP1,TUG1,WAC	0.00882393
6	265	460	17	V$ELK1_01	0.000108337	ADNP,ANKS1A,BCL2L1,CRTC2,DDX1,EIF4G1,EPHA2,IRF2BP1,KIAA1967,PDLIM5,SEMA4C,SHC1,SLC39A6,TEAD3,TMEM127,TRPC4AP,ZBTB7B	0.00128129
6	230	460	16	V$SP1_01	6.67102e-05	ARID1A,BCL6,CHD6,ECE1,EGLN2,FBRS,HNRNPUL1,IRF2BP1,NR2F2,OSBP,PIAS3,PIP4K2B,PPRC1,SEC63,SYNCRIP,ZNF703	0.000820535
6	252	460	12	V$ATF_01	0.0117422	CALD1,CD2AP,ELOVL5,EPHA2,GART,GOLGB1,GTF2F1,MCAM,OGDH,PTPRU,RPRD1A,SON	0.0443512
6	66	460	7	V$E2F_01	0.000674449	ADNP,AMD1,CHD6,NOLC1,PPP1R10,PRKDC,SMC4	0.00494199
6	247	460	15	V$CETS1P54_01	0.000485026	AP1M1,BCL2L1,CHD2,EPHA2,EPN1,MTOR,PRKACA,RNF31,SHC1,TEAD3,TNKS2,TRPC4AP,XAB2,ZNF24,ZNF768	0.00377584
6	229	460	16	V$E2F_02	6.33467e-05	APPL1,H2AFV,HNRNPUL1,ILF3,MAZ,MCM6,MEPCE,NOLC1,NUFIP2,PCIF1,PRKDC,STT3B,SYNCRIP,TMPO,UGGT1,ZNF362	0.000795499
6	267	460	13	V$NMYC_01	0.00749175	ADSS,ALDH18A1,EIF4G1,FOXJ3,GIT1,GTPBP1,LMNB1,MINK1,MTHFD1,PDK2,POGK,USP34,XRN2	0.0317753
6	238	460	15	V$YY1_01	0.000327965	ADNP,AKIRIN2,ANKRD17,AP1G1,CALD1,CHD2,EPS8L1,GTF3C2,KIF1B,MATR3,PRKACA,SRF,SYNCRIP,UBE3A,UBE4B	0.00276299
6	236	460	15	V$YY1_02	0.000299747	ADNP,AP1G1,BCL2L1,CNOT3,EIF4G1,GTF3C2,MAEA,PCIF1,PIAS3,RALA,RPRD2,SLC39A9,TNKS2,TUG1,ZNF207	0.00268278
6	257	460	15	V$CP2_01	0.000731034	ABHD4,BAP1,C12orf51,CALD1,E2F4,EWSR1,HIPK2,LRCH4,NUFIP2,PCIF1,RHOQ,TIMELESS,TJP2,UBE4B,VAMP2	0.00522775
6	61	460	5	ACAWNRNSRCGG_UNKNOWN	0.0117549	ELOVL5,ILF3,PCIF1,PTBP1,UBE4B	0.0443512
6	228	460	17	V$MZF1_01	1.63978e-05	ADNP,AMD1,ARID1A,BRD2,CLIP3,E2F4,EIF4G1,FBRS,FUT8,GSK3B,KLF3,PIP4K2B,RPRD2,SAMD1,SMARCA5,TUG1,XPO1	0.000288295
6	229	460	16	V$MZF1_02	6.33467e-05	ARID1A,ASXL1,CHD2,EWSR1,FBRS,GART,IGF1R,LRCH4,PPAP2B,PPP1R10,RFX5,SEMA4C,SON,UBE4B,XPO1,ZNF24	0.000795499
6	259	460	13	V$IK2_01	0.00585996	CDKN1B,CGN,E2F4,EPHA2,FAM20B,FBRS,IGF1R,KIAA0195,PDLIM5,PPAP2B,SLC5A3,SORBS3,TES	0.0275105
6	124	460	8	V$CDPCR1_01	0.00686252	AKIRIN2,GART,MEIS1,MLL,NFIB,PCGF2,SON,TUG1	0.0301461
6	133	460	10	V$TAXCREB_01	0.000839428	ANKS1A,ASXL1,CD2AP,CDKN1B,OSBP,PTPRU,RFX5,SMARCA5,SMARCD1,VAMP2	0.00567306
6	249	460	19	V$MYCMAX_01	3.76405e-06	ASXL1,CBX5,EWSR1,FOXJ3,GIT1,HNRNPA1,HNRNPH3,ILF3,KCMF1,KIAA0664,MLL,MTHFD1,NOP58,POGK,PPRC1,RFX5,SNX5,SYNCRIP,USP34	8.57366e-05
6	258	460	18	V$MAX_01	2.28383e-05	ADSS,ATP6V1A,CBX5,GIT1,HNRNPA1,ILF3,MLL,MTHFD1,NOP58,NOTCH1,PDK2,PICALM,POGK,PPRC1,SNX5,SYNCRIP,UBE4B,XPO1	0.000390155
6	251	460	16	V$USF_01	0.000184305	ATIC,ATP6V1A,BRD2,CGN,DCTN4,EIF4G1,GSK3B,HNRNPH2,ILF3,KIAA0664,NOP58,PICALM,POGK,SNX5,UBE4B,XPO1	0.00195427
6	268	460	18	V$USF_02	3.77651e-05	ATP6V1A,CBX5,CHD6,DCTN4,EGLN2,HNRNPA1,HNRNPH2,ILF3,MCAM,MTHFD1,NOP58,PICALM,PIP5K1A,POGK,RHOQ,SPPL3,UBE4B,XPO1	0.000595527
6	262	460	18	V$MYCMAX_02	2.8021e-05	ADSS,ANKRD17,CBX5,FXR1,GIT1,HNRNPA1,IGF1R,IP6K1,KIAA0664,MLL,MTHFD1,NOLC1,NOTCH1,POGK,PPRC1,SYNCRIP,USP34,XPO1	0.000465754
6	259	460	13	V$HNF4_01	0.00585996	ASXL1,BSDC1,EIF4G1,ERBB3,IGF1R,KIAA0664,MOV10,PRKCD,SEC22B,STT3B,TIMELESS,TMED4,UBE4A	0.0275105
6	257	460	13	V$LYF1_01	0.00550007	ASXL1,CALD1,CXXC5,EPHA2,FBRS,FUT8,IGF1R,MEIS1,NDUFS2,SPRY1,TES,TIMELESS,UGGT1	0.026429
6	150	460	9	V$PAX5_01	0.00679165	ABCA2,ARID1A,ASXL1,BTBD1,CALD1,GSK3B,LRCH4,PCIF1,SRF	0.0300494
6	218	460	11	V$SRY_01	0.0103919	ATF7,C10orf26,CRTC2,CTTNBP2NL,LRP6,MLL,PDCD4,PPAP2B,TEAD1,TNKS2,ZNF362	0.0406404
6	257	460	14	V$CREB_Q2	0.00207627	ALDH18A1,CD2AP,ELOVL5,EPHA2,FTSJD2,IFT57,JAG1,OGDH,PTPRU,RFX5,RPRD1A,SEMA4C,SMARCD1,UBQLN2	0.0118232
6	249	460	13	V$MYB_Q6	0.00423326	ANKRD17,BAP1,GTF3C2,HNRNPUL1,LRCH4,MLL,PIP4K2B,RPRD2,TOR1AIP1,TUG1,UGGT1,ZNF362,ZYX	0.0218778
6	50	460	5	ATCMNTCCGY_UNKNOWN	0.00511023	AP1G1,FOXJ3,GSK3B,KDM5A,NOTCH1	0.0253451
6	238	460	15	V$SRF_Q6	0.000327965	AKIRIN2,CALD1,CDKN1B,CHD6,CORO1C,KIF1B,MATR3,NR2F2,PDLIM5,PICALM,PPAP2B,SIN3A,SRF,SYNCRIP,TES	0.00276299
6	252	460	14	V$USF_Q6	0.00173095	ATIC,BRD2,DCTN4,EGLN2,EIF4G1,EWSR1,HNRNPH2,HNRNPM,PICALM,PRKACA,SLC16A1,SNX2,STT3B,UBE4B	0.0102359
6	100	460	7	ATGGYGGA_UNKNOWN	0.00725823	CSNK1A1,HNRNPH2,NUFIP2,PIAS3,PPP1R10,PTBP1,WASF2	0.0309987
6	254	460	20	V$SP1_Q6	1.28986e-06	ANKS1A,CHD6,CORO1C,CSNK1D,CTTNBP2NL,ERBB3,FLII,GOLGA3,KAT2A,PCGF2,PCIF1,PIAS3,RTF1,SMARCA5,SMARCD1,SMARCE1,SNX2,TIMELESS,TRPC4AP,VAMP2	3.96633e-05
6	163	460	16	V$SREBP1_01	8.45412e-07	ATP6V1A,CHD2,DCTN4,EIF4G1,GSK3B,HK2,HNRNPH2,KLHL24,PICALM,PIP5K1A,SNRPA,SNX2,SPPL3,TUG1,UBE4B,XPO1	3.0584e-05
6	139	460	10	V$AHRARNT_01	0.00117727	ANKS1A,HK2,JAG1,MAEA,MOV10,PPRC1,REPIN1,SHC1,TNKS2,UGGT1	0.0075419
6	258	460	20	V$ARNT_01	1.64374e-06	ADSS,ATP6V1A,BRD2,CBX5,DCTN4,EGLN2,HNRNPA1,ILF3,JAG1,MLL,NOP58,PICALM,POGK,PPRC1,SNX2,SNX5,SPPL3,SYNCRIP,UBE4B,XPO1	4.81381e-05
6	262	460	20	V$EGR1_01	2.08387e-06	ADSS,AKIRIN2,ANKS1A,AP1G1,ATXN2L,BRD2,CORO1C,CRTC2,EGLN2,GIT1,KAT2A,KLF3,MATR3,NAB2,NUFIP2,PCIF1,PRKACA,SMARCA5,TUG1,VAMP2	5.70706e-05
6	251	460	15	V$NGFIC_01	0.000573232	ADSS,AP1G1,BCL6,CORO1C,CRTC2,EGLN2,ERBB3,GIT1,KLF3,MATR3,NUFIP2,PCIF1,SIN3A,SYNCRIP,TUG1	0.00429924
6	59	460	5	CCAATNNSNNNGCG_UNKNOWN	0.0102562	MEIS1,PPP1R10,TES,TMPO,XPO1	0.0406404
6	247	460	14	V$HLF_01	0.00143479	ADNP,ARID1B,BCL6,CHD2,CRIM1,HNRNPH1,IRF2BP1,MECP2,NR2F2,NUFIP2,PIP5K1A,RPRD2,SYT11,XPO7	0.00882393
6	260	460	16	V$MYCMAX_B	0.000274395	ANKS1A,BAP1,DNAJC11,EIF3B,EPHA2,EWSR1,GIT1,ILF3,NELF,PICALM,PIP4K2B,SNX5,SRF,TRPC4AP,XRN2,ZNF362	0.00255686
6	267	460	14	V$ETS2_B	0.00293896	ADNP,AP2B1,CDKN1B,CORO1C,CRTC2,EPHA2,FOXJ3,NUFIP2,PPRC1,RTKN,SEMA4C,TEAD3,TRPC4AP,ZBTB7B	0.0158549
6	248	460	12	V$PAX4_03	0.0104409	ABI2,AKIRIN2,DPYSL2,LIMK2,LRCH4,MOV10,NFIB,NUFIP2,PICALM,PIP4K2B,PPAP2B,WASF2	0.0406404
6	212	460	11	V$PAX4_04	0.0085372	ASXL1,BCL6,CALD1,GSK3B,IGF1R,MEIS1,NFIB,PPAP2B,PPP1R10,SLC5A3,TIMELESS	0.0352374
6	98	460	7	CCCNNNNNNAAGWT_UNKNOWN	0.0065147	BRD3,CHD6,CNOT1,PREPL,PRKACA,PTBP1,SNX5	0.0295118
6	232	460	14	V$SOX9_B1	0.000787445	CDKN1B,CHD6,CTNNB1,DPYSL2,KLF3,MAML1,MEIS1,NFIB,PICALM,RAB5A,SLC39A9,TEAD1,UBE3A,ZNF664	0.00550316
6	246	460	13	V$HNF4_01_B	0.00382389	ASXL1,CNOT1,EIF4G1,FUT8,IGF1R,KIAA0664,KLF3,MOV10,NR2F2,PEPD,PICALM,PRKACA,PRKCD	0.0199296
6	245	460	15	V$AREB6_04	0.000445464	CHD6,EFNB2,EIF4G1,ERBB3,FUT8,GART,H2AFV,HNRNPUL1,IGF1R,MLL,PDCD4,RFX5,SON,TJP1,XPO1	0.00360474
6	219	460	15	V$E2F_Q3	0.000132973	CBX5,CNOT3,DNAJC11,DPYSL2,HNRNPA1,MAZ,MCM6,MEIS1,PDS5A,PRKDC,RTF1,SMG1,STT3B,SYT11,ZNF362	0.00154299
6	226	460	17	V$E2F_Q4	1.46247e-05	ABI2,APPL1,CBX5,CHD2,DNAJC11,HNRNPA1,HNRNPUL1,ILF3,MAZ,MCM6,NOLC1,NUFIP2,PRKDC,STT3B,TMPO,UGGT1,ZNF362	0.000272552
6	224	460	15	V$E2F_Q6	0.000170463	APPL1,CBX5,DNAJC11,HNRNPA1,HNRNPUL1,ILF3,MAZ,MCM6,NOLC1,NUFIP2,PRKDC,STT3B,TMPO,UGGT1,ZNF362	0.00190609
6	238	460	15	V$E2F1_Q3	0.000327965	CNOT3,HNRNPUL1,ILF3,MAZ,MCM6,MEIS1,NOLC1,NUFIP2,RTF1,SMG1,STT3B,SYT11,TMPO,UGGT1,ZNF362	0.00276299
6	237	460	16	V$E2F1_Q4	9.49778e-05	ATF7,CBX5,CDKN1B,DNAJC11,ECE1,HNRNPA1,KIAA0317,OGDH,PRKACA,PRKDC,RTF1,SIN3A,SLC39A9,TUG1,WASF2,ZNF362	0.00114532
6	225	460	15	V$E2F1_Q6	0.000178972	APPL1,H2AFV,HNRNPUL1,ILF3,MAZ,MCM6,MEPCE,NOLC1,NUFIP2,PRKDC,STT3B,SYNCRIP,TMPO,UGGT1,ZNF362	0.00195427
6	221	460	22	V$VDR_Q3	5.79809e-09	ARHGEF2,ARID1A,ASXL1,ATF7,CHD2,DHX30,EGLN2,FBRS,GSK3B,HNRNPUL1,MAZ,NUFIP2,PICALM,POGK,RFX5,SEC63,SIN3A,SMARCA5,SRF,XPO1,XPO7,ZNF362	4.45728e-07
6	231	460	19	V$SPZ1_01	1.23762e-06	ADNP,DPYSL2,EIF4G1,FBRS,ILF3,MAZ,MOV10,NAB2,NR2F2,PICALM,PPP1R10,RBM12,SMARCC1,SRRM1,SYNCRIP,VPS26B,XPO1,XPO7,ZNF362	3.96633e-05
6	252	460	16	V$ZIC1_01	0.000192839	BCL6,CDKN1B,CTTNBP2NL,CXXC5,DHX30,EIF4G1,ERBB3,GIT1,MAEA,NOTCH1,PICALM,PPP1R10,PTPN1,RBM12,TUG1,ZNF362	0.0020101
6	251	460	12	V$ZIC3_01	0.0114058	BCL2L1,CXXC5,DHX30,ERBB3,FBRS,MAEA,MAP7D1,PPRC1,RBM12,SYNCRIP,TEAD3,ZNF362	0.0435687
6	216	460	13	V$FAC1_01	0.00122715	CHD6,CSNK1A1,MEPCE,NFIB,NR2F2,PDCD4,RAB5A,SLC5A3,SORBS3,SPPL3,USP34,WASF2,ZNF362	0.00778036
6	236	460	13	V$AP2ALPHA_01	0.00268448	ARID1A,CXXC5,EGLN2,FBRS,FTSJD2,NELF,NFIB,NUFIP2,PCIF1,SMG1,TMEM127,ZNF362,ZNF703	0.0147407
6	245	460	12	V$AP2GAMMA_01	0.00954053	ARID1A,CXXC5,EGLN2,FBRS,FTSJD2,NFIB,NUFIP2,PCIF1,PIP4K2B,SMG1,ZNF362,ZNF703	0.0383492
6	250	460	13	V$FOXO4_02	0.00437732	ACVR1B,ARID1B,ASXL1,C10orf26,CHD2,CRTC2,CXXC5,JAG1,KLHL24,MLL,PDCD4,XPO7,ZNF362	0.0224338
6	213	460	11	V$MAZR_01	0.008827	CORO1C,EIF4G1,FBRS,GART,HNRNPUL1,KIAA0664,MOV10,SEMA4C,SON,SRF,UBE4B	0.0361907
6	245	460	13	V$STAT1_02	0.00369479	AKIRIN2,BCLAF1,C10orf26,CSNK1A1,CTTNBP2NL,EIF4G1,FAM20B,FBRS,HNRNPH2,HNRNPK,PREPL,PRKACA,SHC1	0.0194213
6	251	460	16	V$ATF4_Q2	0.000184305	ABCA2,ANKS1A,CHD2,EIF4G1,ELOVL5,EPHA2,GSK3B,HP1BP3,JAG1,OGDH,PPP1R10,PTPRU,RFX5,TUG1,UBQLN2,XPO1	0.00195427
6	237	460	14	V$E2F_03	0.000967994	ANP32E,CBX5,DNAJC11,DPYSL2,EGLN2,HNRNPA1,MAZ,MCM6,PDS5A,PPRC1,PRKDC,SMG1,STT3B,ZNF362	0.00633315
6	76	460	6	V$GNCF_01	0.00714498	AMD1,C10orf26,CHD2,KIAA0664,NFIB,USP34	0.0307284
6	243	460	17	V$ARNT_02	3.70545e-05	ANKRD17,ATP6V1A,BRD2,CBX5,DCTN4,EGLN2,EIF4G1,HNRNPA1,HNRNPH2,LONP1,NOTCH1,PICALM,SNX2,SPPL3,SYNCRIP,TUG1,UBE4B	0.000595527
6	248	460	17	V$MYCMAX_03	4.78623e-05	ADSS,ANKRD17,BRD2,CBX5,DCTN4,EIF4G1,HNRNPA1,ILF3,KIAA0664,NOP58,PICALM,PPRC1,SNX5,SPPL3,SYNCRIP,UBE4B,XPO1	0.000717934
6	235	460	12	V$CEBPDELTA_Q6	0.00696781	ARID1B,CHD2,CNOT1,GTF3C2,HNRNPH1,HNRNPH2,INTS5,NOTCH1,PPP1R10,PREPL,SYT11,TBC1D10B	0.0303915
6	191	460	16	V$MAZ_Q6	6.7585e-06	ARHGEF2,ARID1A,CRTC2,EPHA2,MOV10,PIAS3,PIP5K1A,PPRC1,RFX5,RPRD2,SETDB1,SHC1,SYT11,UBE4B,WAC,ZNF362	0.000130675
6	239	460	23	V$NFMUE1_Q6	5.00781e-09	BCLAF1,BRD3,CBX5,CHD2,CNOT3,HNRNPA1,HNRNPH3,MAEA,MAML1,PCIF1,PIAS3,PICALM,PPRC1,RALA,RBM12,RPRD2,SLC39A9,SMC4,SRRM1,TNKS2,UBE4B,VAMP2,ZNF207	4.39972e-07
6	245	460	17	V$NRF1_Q6	4.1086e-05	ABI2,ATXN2L,CCDC97,FUT8,GTF2F1,HNRNPH1,JAG1,MAZ,MECP2,MEPCE,PCIF1,PPP1R10,RPRD2,RTF1,SMC4,SRRM1,TNKS2	0.000631698
6	237	460	14	V$PTF1BETA_Q6	0.000967994	ANKRD17,BCL2L1,C10orf26,CALD1,CHD2,EIF4G1,ERBB3,KLHL24,LRCH4,REPIN1,TBC1D10B,TEAD1,WNK1,XPO1	0.00633315
6	241	460	12	V$SP3_Q3	0.00843522	ANKRD17,CHD2,EIF4G1,FBRS,FUT8,GSK3B,KCMF1,MAML1,PCIF1,RTF1,XRN2,ZNF703	0.0350518
6	233	460	12	V$TEL2_Q6	0.00652619	AMD1,CHD2,CORO1C,CTTNBP2NL,MEIS1,NDUFS2,PRKACA,SEMA4C,SHC1,SLC39A9,TEAD3,ZNF768	0.0295118
6	255	460	16	V$ALPHACP1_01	0.000220536	BRD2,CALD1,CNOT3,FLII,GART,HK2,LRCH4,MAZ,MEIS1,PPP1R10,RHOQ,SON,TUG1,WASF2,XPO1,ZNF362	0.00222344
6	282	460	15	V$E4F1_Q6	0.00184421	ADNP,CALD1,CD2AP,EHD4,ELOVL5,MCAM,OSBP,RANBP2,RFX5,RPRD1A,SEC63,SMARCE1,TOR1AIP1,UBQLN2,ZNF24	0.0106999
6	113	460	7	V$ETF_Q6	0.0137046	ARID1A,CRTC2,MTOR,RPRD2,SRRM1,WAC,ZNF362	0.0498832
6	218	460	14	V$TEF1_Q6	0.000425565	ARID1A,C10orf26,CGN,CTTNBP2NL,EPHA2,KDM5A,KIF1B,MCAM,PBXIP1,PIAS3,POGK,SHC1,SRRM1,TSPAN9	0.00348963
6	233	460	14	V$ZF5_01	0.000821077	ATXN2L,CORO1C,EFNB2,FUT8,HNRNPUL1,KIF1B,MAZ,NR2F2,PICALM,PTBP1,SMARCD1,UBE4B,VPS26B,ZNF362	0.00561069
6	237	460	15	V$CACBINDINGPROTEIN_Q6	0.000313583	ACVR1B,AP1G1,C10orf26,CHP,EIF4G1,FBRS,HNRNPH3,KIAA0664,MEF2D,MINK1,NDUFS2,NUFIP2,PICALM,PIP4K2B,RPRD2	0.00275505
6	225	460	11	V$HP1SITEFACTOR_Q6	0.0129304	AP1G1,BCL6,CHD2,DPYSL2,DYNC1LI2,JAG1,KIF1B,MEIS1,RHOQ,SYNCRIP,XPO1	0.0479048
6	247	460	15	V$USF2_Q6	0.000485026	ADSS,ALDH18A1,CBX5,CGN,FOXJ3,HNRNPA1,HNRNPH3,MLL,NAT10,PICALM,POGK,PPRC1,RFX5,SLC16A1,UBE4B	0.00377584
6	119	460	8	GCGNNANTTCC_UNKNOWN	0.00538078	AMD1,ANKS1A,APPL1,DHX30,E2F4,SIN3A,SORBS3,TAX1BP1	0.0262633
6	250	460	12	V$SF1_Q6	0.0110768	AFG3L2,C10orf26,CHD2,DNAJC11,FBRS,KDM5A,KIAA0664,MEF2D,RPRD2,VAMP2,ZNF664,ZNF768	0.0425766
6	231	460	12	V$SMAD4_Q6	0.00610699	ARID1A,CALD1,ELOVL5,EPHA2,FBRS,HNRNPK,HNRNPUL1,NAB2,RALA,RHOQ,UBE4B,WASF2	0.0282391
6	229	460	16	V$E2F1DP1_01	6.33467e-05	APPL1,H2AFV,HNRNPUL1,ILF3,MAZ,MCM6,MEPCE,NOLC1,NUFIP2,PCIF1,PRKDC,STT3B,SYNCRIP,TMPO,UGGT1,ZNF362	0.000795499
6	229	460	16	V$E2F1DP2_01	6.33467e-05	APPL1,H2AFV,HNRNPUL1,ILF3,MAZ,MCM6,MEPCE,NOLC1,NUFIP2,PCIF1,PRKDC,STT3B,SYNCRIP,TMPO,UGGT1,ZNF362	0.000795499
6	232	460	15	V$E2F4DP1_01	0.000249528	APPL1,H2AFV,HNRNPUL1,ILF3,MAZ,MCM6,MEPCE,NOLC1,NUFIP2,PRKDC,STT3B,SYNCRIP,TMPO,UGGT1,ZNF362	0.00247516
6	229	460	16	V$E2F4DP2_01	6.33467e-05	APPL1,H2AFV,HNRNPUL1,ILF3,MAZ,MCM6,MEPCE,NOLC1,NUFIP2,PCIF1,PRKDC,STT3B,SYNCRIP,TMPO,UGGT1,ZNF362	0.000795499
6	222	460	14	V$E2F1DP1RB_01	0.000510362	CBX5,DNAJC11,DPYSL2,HNRNPA1,HNRNPUL1,ILF3,MAZ,MCM6,NOLC1,NUFIP2,STT3B,TMPO,UGGT1,ZNF362	0.00392341
6	253	460	16	V$LEF1_Q6	0.000201715	ABHD2,ACVR1B,ARID1A,C10orf26,CGN,CHD2,COL18A1,CORO1C,EPHB3,IGF1R,KLF3,SEMA4C,SMARCC1,SYNCRIP,SYT11,ZNF703	0.00206758
6	296	460	15	GCTNWTTGK_UNKNOWN	0.00293021	AMD1,CALD1,CHD6,CNOT3,DENR,DNAJC11,H2AFV,LRP6,MAZ,MEIS1,NFIB,RAB5B,SYNCRIP,TACC3,UBE2E3	0.0158549
6	241	460	12	V$MYB_Q3	0.00843522	ABHD2,ANKRD17,BAP1,EHMT1,GTF3C2,MAZ,STT3B,TOR1AIP1,TUG1,UBE3A,XPO1,ZNF362	0.0350518
6	261	460	13	V$NFY_Q6_01	0.00623841	ANAPC5,ATXN2L,GART,MAEA,PDK2,PRKACA,RFX5,RPRD2,SNRPA,SON,TUG1,XPO1,ZNF362	0.0286315
6	210	460	13	V$AHR_Q5	0.000949341	ABI2,ATXN2L,CDKN1B,CMIP,FUT8,MAZ,MECP2,MEIS1,MINK1,NR2F2,PDS5A,TNKS2,WAC	0.00633315
6	251	460	21	V$SMAD_Q6	2.57326e-07	ANP32E,ARID1A,CALD1,CBX5,CHD6,CRIM1,DNAJC11,HNRNPA1,HNRNPUL1,KIAA1967,PIAS3,PPP1R10,RBM12,RPRD2,SHC1,SMG1,SRRM1,SYT11,TEAD1,UBE4B,ZNF362	1.31879e-05
6	236	460	18	V$YY1_Q6	6.79937e-06	CNOT3,CSNK1A1,GTPBP1,HNRNPH3,MAEA,PCIF1,PIAS3,PREPL,PTBP1,RAB5A,RALA,RPRD1A,SNX5,SYT11,TNKS2,TUG1,UBE3A,UBE4B	0.000130675
6	255	460	12	V$TTF1_Q6	0.0127974	ADNP,BRD2,KIAA0664,MAZ,PICALM,PIP4K2C,SLC39A9,SNRPA,TEAD1,TRRAP,TUG1,WASF2	0.0476995
6	235	460	18	V$USF_Q6_01	6.41086e-06	ANKRD17,CGN,DCTN4,EGLN2,EIF3B,EIF4G1,EWSR1,GIT1,HNRNPH2,HNRNPH3,ILF3,KIAA0664,MINK1,PICALM,POGK,RHOQ,SLC16A1,STT3B	0.000130675
6	224	460	15	V$HIF1_Q3	0.000170463	ABI2,ATXN2L,BCL6,EIF4G1,EPHB3,GYS1,HNRNPUL1,IRF2BP1,KIAA0664,NR2F2,PPRC1,RFX5,SNX5,TRPC4AP,XRN2	0.00190609
6	184	460	13	V$MYC_Q2	0.0002718	ADSS,ALDH18A1,CBX5,CGN,FOXJ3,HNRNPA1,HNRNPH3,MLL,NAT10,POGK,PPRC1,RFX5,SLC16A1	0.00255686
6	245	460	13	V$CREB_Q3	0.00369479	AP1G1,AP2B1,CDKN1B,CHD2,EHD4,GTF3C2,JAG1,KIAA0317,NAT10,NOLC1,RFX5,SYT11,TMEM33	0.0194213
6	269	460	20	V$EGR_Q6	3.1188e-06	ABI2,ADSS,AKIRIN2,ANP32E,BRD2,CORO1C,CRTC2,CXXC5,FBRS,HK2,MATR3,NR2F2,PIAS3,PPRC1,SEC63,SMARCA5,TUG1,UBE3A,VAMP2,ZNF703	7.37716e-05
6	248	460	12	V$PAX_Q6	0.0104409	AMD1,C10orf26,CHD2,EGLN2,GTPBP1,JAG1,NUFIP2,RFX5,TEAD1,TUG1,VWF,ZNF703	0.0406404
6	257	460	14	V$MYB_Q5_01	0.00207627	ABHD2,ANKRD17,CRTC2,GTF3C2,IFT57,PRKACA,RPRD2,STT3B,TOR1AIP1,TUG1,UBE3A,XPO1,XPO7,ZNF362	0.0118232
6	262	460	14	V$AP2_Q6_01	0.00247679	AKIRIN2,ARID1A,BCL6,CXXC5,FBRS,NR2F2,NUFIP2,PCIF1,PICALM,PIP4K2B,SMARCD1,WNK1,ZNF362,ZNF703	0.0137228
6	231	460	12	V$E2F_Q3_01	0.00610699	CBX5,DNAJC11,HNRNPA1,MAZ,MCM6,PPRC1,PRKDC,RTF1,SIN3A,SMG1,STT3B,ZNF362	0.0282391
6	233	460	13	V$E2F_Q4_01	0.00240298	ANP32E,CBX5,DNAJC11,DPYSL2,HNRNPA1,MAZ,MCM6,PPRC1,PRKDC,SMG1,STT3B,SYT11,ZNF362	0.0134348
6	234	460	12	V$E2F_Q6_01	0.00674415	ANP32E,CBX5,DNAJC11,DPYSL2,HNRNPA1,MAZ,MCM6,PCIF1,PRKDC,SMG1,STT3B,ZNF362	0.0300494
6	261	460	16	V$AP1_Q6_01	0.000286435	ABCA2,ABHD4,AP2A2,ATP6V1A,BRD2,CHPF2,CSNK1A1,EIF4G1,EPHA2,FBRS,GIT1,IGSF8,MAP7D1,TBC1D10B,UBE3A,ZNF207	0.00262922
6	115	460	15	GGCNKCCATNK_UNKNOWN	4.43143e-08	ADNP,ARID1A,BCL2L1,BRD2,DPYSL2,HNRNPK,IGF1R,KIF1B,MATR3,RALA,SLC39A9,SYNCRIP,UBE4B,VAMP2,ZNF362	2.72533e-06
6	238	460	20	V$SP1_Q6_01	4.62741e-07	ADSS,CORO1C,CSNK1D,CTTNBP2NL,ECE1,FLII,GOLGA3,KAT2A,MAZ,NUFIP2,PCGF2,PIAS3,PIP4K2B,RTF1,SMARCD1,SMARCE1,TIMELESS,ULK1,VAMP2,ZNF768	1.77866e-05
6	256	460	19	V$SP1_Q4_01	5.63089e-06	ANKS1A,CHD6,CORO1C,CSNK1D,CTTNBP2NL,FLII,GOLGA3,KAT2A,PCGF2,PIAS3,RTF1,SMARCA5,SMARCD1,SMARCE1,SNX2,TIMELESS,TRPC4AP,VAMP2,ZNF768	0.000119414
6	241	460	19	V$SP1_Q2_01	2.32878e-06	BCL6,CHD6,CORO1C,CTTNBP2NL,EGLN2,ERBB3,FUT8,IRF2BP1,NR2F2,PCGF2,PIAS3,PIP4K2B,PPRC1,RTF1,SMARCD1,SNX2,TIMELESS,VAMP2,ZNF768	5.89457e-05
6	241	460	13	V$E2F1_Q3_01	0.00321325	ABI2,DNAJC11,EIF4G1,FUT8,HNRNPUL1,IRF2BP1,MAML1,MAZ,MEIS1,MEPCE,NR2F2,PTPRU,SYNCRIP	0.0171839
6	224	460	12	V$E2F1_Q4_01	0.00480489	CBX5,DNAJC11,DPYSL2,HNRNPA1,MAZ,MCM6,PPRC1,PRKDC,SIN3A,SMG1,STT3B,ZNF362	0.0240245
6	72	460	6	GGCNNMSMYNTTG_UNKNOWN	0.00550066	ADNP,ELOVL5,KIF1B,MLL,RALA,UBE4B	0.026429
6	231	460	20	V$E2F1_Q6_01	2.86743e-07	AMD1,CBX5,CNOT3,DNAJC11,HNRNPA1,HNRNPUL1,ILF3,MAZ,MCM6,MEPCE,NOLC1,NUFIP2,PCIF1,PPRC1,PRKDC,SIN3A,STT3B,SYNCRIP,TMPO,ZNF362	1.35652e-05
6	252	460	13	V$PXR_Q2	0.00467731	AKIRIN2,CHD2,FBRS,GSK3B,GTPBP1,KIAA0664,MEIS1,NUFIP2,PRKACA,SHC1,TUG1,UBE4B,ZNF768	0.0237731
6	140	460	8	V$DR3_Q4	0.0137077	ASXL1,CHD2,EPN1,FBRS,NDUFS2,TMPO,XPO1,ZNF768	0.0498832
6	81	460	6	GGGNRMNNYCAT_UNKNOWN	0.00966679	AP1G1,MEIS1,PTPN1,RTF1,WHSC2,XPO1	0.0386044
6	102	460	13	KCCGNSWTTT_UNKNOWN	4.62692e-07	ADNP,AP1G1,CNOT3,CSNK1A1,CXXC5,HNRNPH1,HNRNPK,ILF3,PICALM,SRRM1,SYNCRIP,SYT11,XPO1	1.77866e-05
6	83	460	8	KMCATNNWGGA_UNKNOWN	0.00054233	AP1G1,CNOT3,CSNK1A1,EPHA2,NR2F2,NUFIP2,SNX5,SYNCRIP	0.00411769
6	107	460	9	MYAATNNNNNNNGGC_UNKNOWN	0.000678573	AMD1,BCL2L1,CENPF,DPYSL2,GTF3C2,JAG1,OSBP,PRKACA,TYK2	0.00494199
6	83	460	11	RRCCGTTA_UNKNOWN	2.39617e-06	AP1M1,BAP1,EWSR1,FXR1,GART,ILF3,KLHL24,MAZ,MEPCE,SMARCA5,SON	5.89457e-05
6	217	460	13	SYATTGTG_UNKNOWN	0.00127945	AHCYL1,BCL2L1,CHD6,EIF4G1,ELOVL5,HNRNPH1,ILF3,MEIS1,MLL,NFIB,NUFIP2,REC8,ZNF362	0.00802921
6	77	460	6	TAANNYSGCG_UNKNOWN	0.00760616	CNOT1,GART,GTF3C2,MATR3,SON,SYNCRIP	0.0320397
6	205	460	15	TCCCRNNRTGC_UNKNOWN	6.33812e-05	ADSS,AKIRIN2,ASXL1,EXOC4,FBRS,GART,IRF2BP1,KAT2A,RHOQ,RPS27A,SCAMP4,SMG1,SON,TMEM33,ZNF664	0.000795499
6	153	460	11	TMTCGCGANR_UNKNOWN	0.00068304	ADNP,ASXL1,ATF7,CD2AP,CNOT3,DENR,HNRNPH3,HNRNPK,MATR3,SEC63,WDR6	0.00494199
6	140	460	8	WWTAAGGC_UNKNOWN	0.0137077	CHD6,KIAA0664,MEIS1,NFIB,NR2F2,PPAP2B,SLC16A1,ZNF207	0.0498832
6	190	460	10	YYCATTCAWW_UNKNOWN	0.0108033	ADNP,CHD2,CHD6,IGF1R,LMNB1,PIP4K2B,PPAP2B,SMARCA4,USP10,XPO1	0.0417863
6	162	460	12	SGCGSSAAA_V$E2F1DP2_01	0.000300995	H2AFV,HNRNPUL1,ILF3,MAZ,MCM6,MEPCE,NOLC1,PCIF1,PRKDC,STT3B,SYNCRIP,UGGT1	0.00268278
6	250	460	17	AAAYWAACM_V$HFH4_01	5.29117e-05	ARHGEF2,ARID1B,ASXL1,BCL6,CALD1,CRIM1,CXXC5,EIF4G1,FOXJ3,H2AFV,KLF3,NR2F2,PDCD4,PPAP2B,SIN3A,TJP1,UBE3A	0.000774779
6	146	460	10	CGTSACG_V$PAX3_B	0.00170388	ANKS1A,AP2B1,EHD4,ELOVL5,FTSJD2,MINK1,NAB2,PEPD,SMARCA5,SMARCE1	0.0101737
6	85	460	6	CCAWWNAAGG_V$SRF_Q4	0.0120971	ANP32E,CALD1,CORO1C,PDLIM5,PICALM,SRF	0.045364
8	247	242	10	V$CMYB_01	0.000730708	ARL1,ARL8B,ATF5,LPCAT3,MORF4L2,MTCH2,QRICH1,UBE2K,VPS26A,YWHAZ	0.0224693
8	21	242	3	V$EVI1_06	0.00183862	ARPC2,NRAS,RNF11	0.0418798
8	240	242	9	V$ELK1_02	0.00225345	CGGBP1,FAF2,GDE1,IPO4,NRAS,NUDT21,PURB,RAB2A,VPS52	0.0426874
8	61	242	6	ACAWNRNSRCGG_UNKNOWN	8.14034e-05	CRKL,DDX17,KPNA6,PTBP1,RNF26,SUMO1	0.00455119
8	260	242	10	V$NRF2_01	0.00107925	C1orf144,DLST,FAM134A,HNRNPD,HSPH1,KDM5C,NRAS,NUDT21,TOMM70A,VPS52	0.0276559
8	249	242	12	V$CREB_02	4.24293e-05	AGPAT1,AHR,ARIH1,C19orf50,DLST,HNRNPAB,QRICH1,RAB2A,RNF40,RNF44,UBE2D3,YWHAZ	0.0026094
8	257	242	11	V$NFY_Q6	0.000249671	AK2,ARRDC3,GANAB,HMGB2,HNRNPC,HNRNPR,HNRNPUL1,KDM5C,RNF40,SEL1L,ZFP91	0.0102365
8	100	242	7	ATGGYGGA_UNKNOWN	0.000182927	ARIH1,CGGBP1,CRKL,EXT1,KPNA6,PTBP1,YWHAZ	0.00861416
8	276	242	10	V$USF_C	0.00168398	ARRDC3,C10orf46,EFNB1,HERPUD1,HSPH1,IPO4,MORF4L2,NUDC,RAB2A,ZFP91	0.0398327
8	251	242	10	V$NGFIC_01	0.000826274	AAMP,APLP2,CGGBP1,ETF1,FUS,G3BP2,HNRNPR,LUC7L2,QRICH1,RAB2A	0.024198
8	248	242	11	V$WHN_B	0.000183534	ANKH,ARIH1,DDX17,EFNB1,NUDT21,PFN2,RPRD2,SSB,SUMO1,VEZF1,YTHDF2	0.00861416
8	125	242	7	CCTNTMAGA_UNKNOWN	0.00071099	ACTR1B,C1orf144,ETV6,FKBP8,PATL1,RNF44,ZFP91	0.0224693
8	213	242	9	V$MAZR_01	0.000991187	AHR,ETF1,FAF2,FUS,HNRNPR,HNRNPUL1,LUC7L2,VEZF1,ZER1	0.0265035
8	200	242	8	V$STAT5A_04	0.00263628	ARIH1,ARPC2,ARRDC3,DPF2,EXT1,FYTTD1,HNRNPR,NRAS	0.0475272
8	191	242	8	V$MAZ_Q6	0.00198189	C1orf144,HNRNPF,HNRNPR,NRAS,PATL1,RPRD2,YARS,ZFP91	0.0426874
8	239	242	12	V$NFMUE1_Q6	2.84406e-05	CPNE1,EXT1,HNRNPD,KDM5C,PABPN1,PPP1R15B,RNF26,RPRD2,UBE2D3,WASL,YY1,ZFP91	0.00213936
8	245	242	10	V$NRF1_Q6	0.00068646	ACTR1A,C10orf46,FUS,HNRNPH1,KDM5C,PDXDC1,PPP1R15B,RAB18,RPRD2,UBE2K	0.0224693
8	237	242	10	V$PTF1BETA_Q6	0.000530957	ACADVL,ATP1B3,DDX17,ETV6,GAPDH,ICMT,LPCAT3,REPIN1,SLC44A1,TRAF4	0.0192081
8	113	242	6	V$ETF_Q6	0.00223009	CMPK1,KPNA6,MFN2,POMGNT1,RPRD2,YTHDF2	0.0426874
8	247	242	9	V$USF2_Q6	0.00273217	AK2,C10orf46,GAPDH,HNRNPF,MTCH2,NRAS,NUDC,VPS26A,ZFP91	0.0475272
8	153	242	7	TMTCGCGANR_UNKNOWN	0.00229054	FUS,ICMT,LUC7L2,QRICH1,RRAGA,UBE2D3,ZFP91	0.0426874
11	258	18	4	V$MAX_01	6.48938e-05	EEF1B2,GNAS,HNRNPA1,NPM1	0.0133032
11	251	18	4	V$USF_01	5.83178e-05	EEF1B2,GNAS,NPM1,RPL13A	0.0133032
11	248	18	4	V$MYCMAX_03	5.56545e-05	GNAS,HNRNPA1,NPM1,RPL13A	0.0133032
12	66	58	4	V$E2F_01	3.6263e-05	MCM2,MCM3,MCM4,PCNA	0.00183469
12	229	58	6	V$E2F_02	4.49729e-05	MCM2,MCM3,MCM4,MCM7,PCNA,SMC1A	0.00183469
12	219	58	7	V$E2F_Q3	2.70491e-06	MCM2,MCM3,MCM4,MCM7,PCNA,PELP1,SMC1A	0.00118309
12	226	58	6	V$E2F_Q4	4.17863e-05	MCM2,MCM3,MCM4,MCM7,PCNA,SMC1A	0.00183469
12	224	58	6	V$E2F_Q6	3.97645e-05	MCM2,MCM3,MCM4,MCM7,PCNA,SMC1A	0.00183469
12	238	58	5	V$E2F1_Q3	0.00055764	MCM2,MCM3,MCM7,PCNA,PELP1	0.0171474
12	225	58	6	V$E2F1_Q6	4.07653e-05	MCM2,MCM3,MCM4,MCM7,PCNA,SMC1A	0.00183469
12	237	58	6	V$E2F_03	5.44328e-05	ANP32A,MCM2,MCM3,MCM4,MCM7,SMC1A	0.00185979
12	229	58	6	V$E2F1DP1_01	4.49729e-05	MCM2,MCM3,MCM4,MCM7,PCNA,SMC1A	0.00183469
12	229	58	6	V$E2F1DP2_01	4.49729e-05	MCM2,MCM3,MCM4,MCM7,PCNA,SMC1A	0.00183469
12	232	58	6	V$E2F4DP1_01	4.83516e-05	MCM2,MCM3,MCM4,MCM7,PCNA,SMC1A	0.00183469
12	229	58	6	V$E2F4DP2_01	4.49729e-05	MCM2,MCM3,MCM4,MCM7,PCNA,SMC1A	0.00183469
12	236	58	5	V$YY1_Q6	0.000536702	CASC3,DDX23,PFN2,PNRC2,RBM15B	0.0171474
12	231	58	7	V$E2F_Q3_01	3.84745e-06	MCM2,MCM3,MCM4,MCM7,PCNA,PELP1,SMC1A	0.00118309
12	233	58	6	V$E2F_Q4_01	4.9522e-05	MCM2,MCM3,MCM4,MCM7,PCNA,SMC1A	0.00183469
12	234	58	6	V$E2F_Q6_01	5.0715e-05	MCM2,MCM3,MCM4,MCM7,PCNA,SMC1A	0.00183469
12	224	58	6	V$E2F1_Q4_01	3.97645e-05	MCM2,MCM3,MCM4,MCM7,PCNA,SMC1A	0.00183469
12	231	58	6	V$E2F1_Q6_01	4.72035e-05	MCM2,MCM3,MCM4,MCM7,PCNA,SMC1A	0.00183469
12	162	58	6	SGCGSSAAA_V$E2F1DP2_01	6.34198e-06	MCM2,MCM3,MCM4,MCM7,PCNA,SMC1A	0.00130011
14	245	51	9	V$IRF1_01	8.33075e-09	CXCL10,DDX58,DTX3L,IRF9,PSMB8,PSMB9,TAP1,USP18,XAF1	7.31916e-07
14	122	51	8	V$IRF2_01	6.33852e-10	CXCL10,DDX58,DTX3L,PSMB8,PSMB9,TAP1,USP18,XAF1	7.79638e-08
14	247	51	11	V$ISRE_01	1.9057e-11	CXCL10,DDX58,DTX3L,IFI44,IFIH1,IFIT2,IFIT3,IRF9,UBA7,USP18,XAF1	2.93001e-09
14	244	51	11	V$IRF7_01	1.67032e-11	ADAR,CXCL10,DDX58,DTX3L,IFIT2,PARP12,PSMB9,TAP1,UBA7,USP18,XAF1	2.93001e-09
14	245	51	12	V$ICSBP_Q6	6.69687e-13	ADAR,CTSS,DTX3L,IFI44,IFIH1,IFIT3,PARP12,PSMB8,PSMB9,TAP1,UBA7,USP18	2.05929e-10
14	240	51	9	V$IRF_Q6	6.96235e-09	ADAR,CXCL10,DTX3L,IFI44,IFIT2,IRF9,LGALS9,PARP12,PSMB8	7.13641e-07
14	183	51	13	STTTCRNTTT_V$IRF_Q6	4.44089e-16	CXCL10,DDX58,DTX3L,IFI44,IFIT2,IFIT3,PSMB8,PSMB9,PSME2,TAP1,UBA7,USP18,XAF1	2.73115e-13
16	239	384	13	V$NFMUE1_Q6	0.000598687	ARF1,C19orf48,CLSTN1,DAP3,EIF4G2,ENSA,FASTK,HNRNPA1,NACA,RAC1,RBM4,WDR77,ZNF207	0.0460241
16	245	384	15	V$NRF1_Q6	6.30529e-05	AIP,BCKDHA,CD320,CDK2AP2,CHMP2A,CKS2,EIF2S1,LSM12,MAGED1,MAZ,MRPS18B,NDUFB8,PGRMC2,PREB,TCTA	0.00827543
16	101	384	9	GGAANCGGAANY_UNKNOWN	0.000117087	ATP6V1E1,CHMP2A,COMMD6,EIF2S1,GLRX5,MRPS21,RARS,RRAS,UBXN1	0.0120014
19	237	38	5	V$E2F_03	7.22769e-05	CBX5,FUS,MAZ,PRKDC,TCP1	0.0222252
21	252	160	8	V$ATF_01	0.000828257	ATF3,FLNC,FOSB,KDELR3,PDLIM3,PER1,PPP1R15A,SIK1	0.0181921
21	239	160	8	V$S8_01	0.000586529	CTNND1,CXCL14,FBLN2,FOSB,ITGA11,LAMB1,NRP1,SULF2	0.0156833
21	254	160	9	V$CEBPB_02	0.000175303	ID3,ITGA11,MAP4K4,PCDH7,PDGFRA,PER1,SIRPA,SULF1,VCAN	0.0067382
21	222	160	9	V$OCT1_03	6.30969e-05	COL8A1,DCN,ERRFI1,NPTX2,NRP1,NRP2,PDGFRA,PLEC,ZFP36L1	0.00298497
21	49	160	6	V$SRF_01	2.16155e-06	ACTG2,ANXA6,CD248,FOSB,TGFB1I1,TPM1	0.000221559
21	119	160	7	ARGGGTTAA_UNKNOWN	4.12861e-05	CCDC80,FLNC,GAS7,MAF,PLEC,TGFB1I1,VCAM1	0.0025391
21	238	160	9	V$SRF_Q6	0.00010741	ACTG2,ANXA6,CD248,FOSB,PCDH7,PDLIM3,PDLIM7,PODN,TGFB1I1	0.00471836
21	223	160	7	V$CEBP_Q2	0.00186152	CHST15,ID3,ITGA11,NRP2,PDGFRA,PER1,ZFP36L1	0.035776
21	208	160	8	V$SRF_C	0.000232166	ACTG2,ANXA6,CD248,COL8A1,CTNND1,FOSB,PDLIM7,TGFB1I1	0.00793232
21	250	160	8	V$TATA_01	0.000786593	AQP1,CILP,COL10A1,ERRFI1,KLF2,PDLIM7,RGS1,TPM1	0.0181921
21	252	160	8	V$POU3F2_02	0.000828257	ACTG2,CCDC80,DCN,ERRFI1,LOX,MAF,NPTX2,OLFML2B	0.0181921
21	218	160	8	V$LHX3_01	0.000318641	FBLN2,ID3,LRRC15,NRP1,SEMA3C,SULF1,SULF2,UNC5B	0.0097982
21	243	160	8	V$ATF3_Q6	0.000653849	ATF3,FOSB,MXRA8,OLFML2A,PER1,PPP1R15A,SIK1,ZFP36L1	0.0167549
21	202	160	8	V$RP58_01	0.000190267	ATF3,C1QTNF1,CILP,COL16A1,COLEC12,GAS7,NUAK1,PODN	0.00688319
21	256	160	12	V$AFP1_Q6	8.22462e-07	ATF3,COL8A1,EFEMP1,FBLN2,ITGA11,MAP4K4,PCDHGC3,PDGFRA,SEMA3C,SULF1,SULF2,WNT7A	0.000168605
21	266	160	9	V$HNF4ALPHA_Q6	0.000247019	CCDC80,CSRNP1,DCN,MAF,NRP1,PCDH7,PDGFRA,PODN,TPM1	0.00799561
21	197	160	7	V$HSF_Q6	0.000912504	ATF3,CD248,CSRNP1,GAS7,MAP4K4,MXRA8,SHC1	0.0193514
21	237	160	7	V$AP3_Q6	0.00262021	ANXA6,CTNND1,CXCL14,FN1,MAP4K4,NRP1,SULF1	0.0473949
21	219	160	7	V$SRF_Q4	0.00167981	ACTG2,ANXA6,FOSB,NUAK1,PODN,TGFB1I1,TPM1	0.0333253
21	263	160	11	V$CEBP_Q2_01	7.13336e-06	CHST15,DCN,EFEMP1,ID3,NRP2,PCDH7,PCDHGC3,PER1,SIRPA,SULF1,ZFP36L1	0.000626717
21	217	160	11	V$SRF_Q5_01	1.1173e-06	ACTG2,ANXA6,ATF3,CD248,CTNND1,FLNC,FOSB,PCDH7,PDLIM7,PODN,TGFB1I1	0.000171785
23	267	51	6	V$ETS2_B	5.04192e-05	ARHGEF12,BAZ2A,LRP5,SF1,VCL,ZNFX1	0.0155039
23	256	51	6	V$PAX4_01	3.98927e-05	ARHGEF12,DDX17,PACS1,POFUT1,RNF10,ZDHHC5	0.0155039
23	235	51	5	V$TITF1_Q3	0.000287987	POFUT1,PXN,SP1,UBE2H,WASF2	0.044278
23	248	51	5	V$P53_DECAMER_Q2	0.000368771	BAZ2A,EP300,PXN,STARD7,WASF2	0.0444867
23	257	51	5	TTAYRTAA_V$E4BP4_01	0.000434017	CLSTN1,EP300,RCC2,UBE2H,ZDHHC5	0.0444867
26	247	154	9	V$CMYB_01	0.000106289	ASH1L,C20orf112,EHMT2,KPNB1,PAFAH1B1,PBX1,POGZ,RBM14,XPO5	0.00459134
26	238	154	7	V$YY1_01	0.00216412	ADNP,ASH1L,CTDSP1,DDX3X,NFE2L1,PAFAH1B1,ZNF687	0.0349395
26	236	154	8	V$YY1_02	0.000418667	ADNP,AP3D1,ASH1L,CHD4,DGCR2,SCRN1,SHKBP1,STRN4	0.0111948
26	61	154	4	ACAWNRNSRCGG_UNKNOWN	0.0011397	C20orf112,CAPRIN1,ILF3,NCOA6	0.0219035
26	249	154	9	V$MYCMAX_01	0.000112988	C20orf112,CAD,CHD4,DIAPH1,ILF3,IVNS1ABP,TOP1,UBR4,YEATS2	0.00459134
26	258	154	8	V$MAX_01	0.000751809	C20orf112,CAD,CHD4,DDX3X,EIF4B,ILF3,TOP1,UBR4	0.0177832
26	239	154	7	V$RORA1_01	0.00221568	AP3D1,BCL9,IVNS1ABP,NEO1,SEMA3F,STAU1,ZNF687	0.0349395
26	248	154	9	V$NFKB_Q6	0.000109596	ASH1L,C20orf112,CHD4,NSD1,RAI1,RBM14,SMG7,TOP1,XPO6	0.00459134
26	246	154	9	V$STAT_01	0.000103067	BCL9,BMPR2,EHMT2,KLF13,MBD6,RBM14,SEC24C,SHKBP1,SYMPK	0.00459134
26	260	154	9	V$MYCMAX_B	0.000156482	DIAPH1,DLGAP4,ILF3,IVNS1ABP,KLF13,KPNB1,PITPNA,SHKBP1,TMEM43	0.00506509
26	252	154	7	V$ETS1_B	0.00297618	ADNP,DLGAP4,KLF13,PTPN11,SEC24C,SLC7A1,ZNF687	0.0446427
26	256	154	7	V$PAX4_01	0.00324631	CIZ1,CTDSP1,KLF13,KPNB1,PBX1,PTPN23,TPR	0.0464298
26	232	154	7	V$SOX9_B1	0.00187395	C20orf112,NEO1,PBX1,PCBP2,RERE,SEC24C,TOP1	0.0320133
26	229	154	9	V$FOXJ2_02	5.95896e-05	BMPR2,C20orf112,MBD6,NEO1,PAFAH1B1,PBX1,PYGO2,TTC3,XPOT	0.00459134
26	231	154	7	V$SPZ1_01	0.00182868	ADNP,CHD4,DLGAP4,ILF3,KPNB1,LDB1,MBD6	0.0320133
26	252	154	9	V$POU3F2_02	0.000123696	ABL1,ADNP,ANKRD11,BMPR2,C20orf112,NEO1,SCRN1,STRN4,TOP1	0.00459134
26	245	154	7	V$AP2GAMMA_01	0.00254528	CENPB,DGCR2,KLF13,LDB1,NEO1,ZFAND3,ZNF687	0.0391337
26	255	154	7	V$STAT6_01	0.00317709	AP2A1,NEO1,PCYOX1,SLC7A1,TAB2,TM9SF3,ZFAND3	0.0464298
26	251	154	8	V$ATF4_Q2	0.000628422	DDX3X,HNRNPA2B1,KLF13,PAFAH1B1,RAI1,TAB2,XPOT,ZNF687	0.0161033
26	191	154	10	V$MAZ_Q6	1.84703e-06	BCL9,CAPRIN1,CTNND1,KDM4A,PBX1,POGZ,RERE,SMG7,UBR4,ZNF687	0.000378641
26	226	154	7	V$ATF1_Q6	0.00161494	AFF4,IVNS1ABP,MBD6,PAFAH1B1,RAI1,TOP1,YEATS2	0.0292113
26	201	154	7	V$TFIII_Q6	0.000820158	CYFIP1,KPNB1,LDB1,NCOA6,PAFAH1B1,PBX1,SMG7	0.0186814
26	259	154	9	V$AML_Q6	0.000152025	C20orf112,KPNB1,LTBP3,PAFAH1B1,PBX1,RBM14,SCRN1,SHKBP1,SMG7	0.00506509
26	236	154	7	V$YY1_Q6	0.00206378	AP3D1,ASH1L,ATP13A1,DGCR2,RBM14,STRN4,ZBTB4	0.0343034
26	262	154	9	V$AP2_Q6_01	0.000165725	CHD4,DLGAP4,KLF13,LDB1,NCOA6,NEO1,SH3BP4,SYMPK,TAB2	0.00509604
26	241	154	9	V$SP1_Q2_01	8.81584e-05	CDH3,ENAH,KLF13,LDB1,NCOA6,NFE2L1,PITPNA,TM9SF3,ZNF687	0.00459134
26	140	154	6	V$DR3_Q4	0.000663646	BCL9,CTDSP1,DIAPH1,KPNB1,RBM14,TTC3	0.0163257
26	102	154	5	KCCGNSWTTT_UNKNOWN	0.00103277	ADNP,AP3D1,HNRNPA2B1,ILF3,PAFAH1B1	0.0210073
26	83	154	4	KMCATNNWGGA_UNKNOWN	0.00353425	ABL1,ENAH,RBM14,STRN4	0.0493992
26	217	154	7	SYATTGTG_UNKNOWN	0.00127968	C20orf112,CAPRIN1,CHD4,DDX3X,ILF3,KLF13,NSD1	0.0238486
26	153	154	6	TMTCGCGANR_UNKNOWN	0.00105405	ADNP,CAND1,DDX3X,HSPA4,MBTPS1,SMG7	0.0210073

## Sheet: M4. CLICK
Module_Number	# of gene in function	# of gene in module	# of common gene	Description	p-value	related_gene	adjusted_p-value
1	256	350	13	V$SOX5_01	0.000480041	DTNA,FAM117B,MAML3,MXI1,NFIA,NOVA1,RERE,SEMA6C,SOX5,SOX6,TCF4,TRERF1,ZC4H2	0.0166402
1	259	350	13	V$IK2_01	0.000535674	ACVR2B,AGBL5,AGPAT4,ARAP3,CA14,CSRP2BP,HCN4,HMGA2,IGF1R,JARID2,NFIA,SLC26A7,ST7L	0.0166402
1	99	350	9	V$PAX6_01	4.93405e-05	CNTFR,FILIP1,HNRNPA0,JARID2,LMNA,MAML3,SRPK2,TCF4,TRERF1	0.00433491
1	133	350	8	V$TAXCREB_01	0.00203805	BAHD1,CCND2,CLSTN3,FAM117B,GLYR1,KIF7,SMARCD1,TRIM39	0.0358114
1	262	350	12	V$MYCMAX_02	0.00189153	BACH2,CBX5,HNRNPA1,HNRPDL,IGF1R,LEF1,MAML3,NTN3,PTK7,RCOR2,TCF4,TGFB2	0.0342144
1	257	350	12	V$LYF1_01	0.00161006	BAHD1,CLSTN3,HNRNPA0,IGF1R,JARID2,MSI1,NLGN3,NOVA1,SHANK1,TCF4,TNFRSF19,WASF1	0.0319414
1	255	350	12	V$HSF1_01	0.0015076	AGPAT1,ATP1B2,BCL9,CACNA2D2,HCN4,MAP2,NFATC3,PPT2,SHANK1,TMEM107,TNFRSF19,TRERF1	0.0319414
1	244	350	12	V$SRY_02	0.00103548	AP4M1,CSRP2BP,DTNA,MAML3,MXI1,NFIA,SEMA6C,SOX5,SOX6,TCF4,TNFRSF19,TNRC6A	0.0235859
1	254	350	16	V$NF1_Q6	8.16966e-06	BAHD1,CACNB3,CLSTN3,HMGA2,NFATC3,NFIA,NLGN3,RCOR2,RERE,SLC26A7,SLC2A4,STK36,SUPT3H,TNNI1,ZNF384,ZNF423	0.00125609
1	206	350	12	V$RREB1_01	0.000228784	BAHD1,BCL9,EMX2,FILIP1,GLYR1,HNRNPA0,MXI1,NDRG2,RERE,TRERF1,ZNF532,ZNF821	0.0117252
1	178	350	11	V$MIF1_01	0.000249705	CCND2,EMX2,FILIP1,IFT81,MAP9,NCOA5,ORAI3,SALL2,SOX5,STK36,TRIM39	0.011813
1	248	350	13	V$PAX4_03	0.000355042	ABI2,ACVR2B,CLSTN3,CREBBP,EMX2,FGFR1,MPL,MXI1,NEDD4L,NLGN3,PBX1,TNNI1,ZNF532	0.0155965
1	229	350	12	V$FOXJ2_02	0.00059526	MAP2,MECOM,MXI1,NFIA,PBX1,SLC26A7,SLCO1A2,SMARCD1,TCF4,TRERF1,TUBA1A,ZNF423	0.0166402
1	235	350	15	V$TITF1_Q3	1.33764e-05	ARHGEF11,JARID2,MAML3,MAZ,MXI1,ORAI3,PLAGL2,PTK7,RRN3P1,SHANK1,SOX5,SRPK2,TCF4,TNRC6A,ZNF532	0.00164529
1	252	350	14	V$ZIC1_01	0.000116127	BAHD1,CA14,LEF1,LMAN2L,LMNA,MAML3,NLGN3,NTN3,PTK7,RCOR2,TRERF1,USP21,ZMYM3,ZNF384	0.00714179
1	251	350	14	V$ZIC3_01	0.00011136	C5orf4,CA14,CNTFR,KIF7,LMNA,LOXL3,NLGN3,NTN3,PTK7,RCOR2,TNNI1,TRERF1,ZNF384,ZNF532	0.00714179
1	236	350	12	V$AP2ALPHA_01	0.00077559	C6orf89,CIC,HNRPDL,JARID2,LPHN3,NFATC3,PRR3,RCOR2,SEMA6C,SOX5,TRERF1,ZFAND3	0.0198745
1	245	350	17	V$AP2GAMMA_01	1.14656e-06	C6orf89,CDON,CIC,DTX3,HNRPDL,JARID2,LPHN3,MECOM,NFATC3,PRR3,PTK7,RCOR2,SEMA6C,SOX5,TRERF1,ZFAND3,ZNF687	0.000235046
1	244	350	12	V$NERF_Q2	0.00103548	AGPAT1,ARAP3,BAHD1,C11orf61,LOXL3,MPL,NAT8L,NFATC3,NFIA,SPRED2,ST7L,TRO	0.0235859
1	260	350	12	V$EFC_Q6	0.00177445	ABI2,CCND2,FLRT1,NCOA5,NLGN3,NPAS3,ORAI3,PPT2,SHANK1,STK36,TRIM39,ZC4H2	0.0338684
1	143	350	8	CYTAGCAAY_UNKNOWN	0.00319472	FILIP1,GRIK2,IQCA1,SALL2,TNRC6A,TRERF1,TTLL4,USP30	0.0476309
1	245	350	11	V$LFA1_Q6	0.00335569	ARAP3,BAHD1,CIC,EFNA3,MAZ,NPAS3,PDLIM7,SLC13A5,SLC2A4,SOX5,TUBA1A	0.0479942
1	191	350	11	V$MAZ_Q6	0.000455844	BCL9,CA14,EMX2,FAM189B,LMNA,PBX1,RCOR2,RERE,UBE4B,ZNF496,ZNF687	0.0166402
1	241	350	11	V$SP3_Q3	0.00296066	ADAMTS3,AGBL5,CLSTN3,CNTFR,DNMT3A,EMX2,FOXP4,FZD2,MPL,PLAGL2,TRERF1	0.0455201
1	113	350	7	V$ETF_Q6	0.00325284	DCAF8,EFNA3,NFIA,RERE,USP21,ZNF496,ZNF687	0.0476309
1	201	350	12	V$TFIII_Q6	0.000182225	BAHD1,CCND2,EMX2,LMNA,MSI1,NAB2,NDRG2,PBX1,RCOR2,SLC7A8,SPRED2,ZNF263	0.010188
1	253	350	13	V$LEF1_Q6	0.000429386	ACVR1B,BAHD1,CA14,DACH1,IGF1R,NRCAM,PHC1,SLC7A8,SOX11,SOX5,TNFRSF19,TUBA1A,ZNF532	0.0166402
1	241	350	11	V$SREBP1_Q6	0.00296066	CLSTN3,EMX2,FOXP4,LPHN3,MAML3,MSI1,NDRG2,RCOR2,SLC2A4,TRERF1,ZNF532	0.0455201
1	90	350	7	V$LXR_DR4_Q3	0.000876701	C11orf61,CIC,DTX3,JARID2,PTK7,SALL2,SLC2A4	0.0215669
1	261	350	13	V$NF1_Q6_01	0.000575717	BAHD1,BCL9,LMNA,MORN4,NFATC3,NFIA,NLGN3,SLC26A7,SLC2A4,STK36,TRERF1,ZNF384,ZNF687	0.0166402
1	256	350	12	V$SP1_Q4_01	0.00155813	AGBL5,FOXP4,FUS,HCN4,HNRPDL,MAP3K7,PRR3,PTK7,RCOR2,SMARCD1,SMARCE1,TCF4	0.0319414
1	241	350	11	V$SP1_Q2_01	0.00296066	AGBL5,BAHD1,C11orf61,DNMT3A,FAM117B,FZD2,HCN4,MECOM,RCOR2,SMARCD1,ZNF687	0.0455201
1	165	350	10	GTTRYCATRR_UNKNOWN	0.000551749	DTNA,HCN4,NLGN3,ORAI3,PHC1,POLL,PPT2,SHANK1,TSPYL4,ZNF532	0.0166402
4	253	262	12	V$PEA3_Q6	0.000105659	ARHGDIB,C11orf24,CCDC88B,DPP3,ESRRA,RAB1B,RIN1,RTN3,STX5,TYSND1,UNC93B1,VWA1	0.0145216
4	233	262	11	V$TEL2_Q6	0.000212587	CCDC85B,CYBASC3,DPP3,ESRRA,FIBP,HMGA1,MAP3K11,MCRS1,RIN1,SLC9A3R1,TRIM41	0.0217902
4	256	262	12	V$AP1_Q4_01	0.000118061	ADAM15,ALDOA,C9orf16,LTBP3,PLEKHH3,PRR7,RELA,RIN1,ROM1,RTN3,TREX1,TYSND1	0.0145216
5	230	278	11	V$SP1_01	0.000316029	ACCN2,ACLY,CHST14,CYP26B1,DES,GPR3,MEX3B,MLLT11,MYADM,RNF24,SLC7A10	0.0149506
5	219	278	9	V$IK3_01	0.00308352	ACCN2,FLNC,IGDCC3,KCNH2,MAP4K4,SLIT3,TMEM88,ZEB1,ZNF362	0.0486248
5	229	278	10	V$CDPCR3HD_01	0.00117786	ACCN2,AEBP2,CCDC88A,DES,GART,JPH4,KCNH2,ST7,TCF7L2,VGF	0.0325168
5	258	278	10	V$MAX_01	0.0028264	AKAP12,ATOH8,CDK5R1,DUSP7,GNAS,HBP1,IGF2BP1,PICALM,SNCAIP,VGF	0.0468629
5	251	278	10	V$USF_01	0.00231834	AKAP12,BMP4,DUSP7,GNAS,HOXA1,IGF2BP1,PICALM,RARG,TMEM132E,VGF	0.0456638
5	119	278	7	ARGGGTTAA_UNKNOWN	0.0011937	CYP26B1,FLNC,KCNJ8,NES,RARG,TCF7L2,TGFB1I1	0.0325168
5	220	278	10	V$AP4_Q6	0.000869483	CACNA1G,FHL3,FNDC5,HDAC4,NES,PDE3A,PICALM,RASL10B,SPTBN1,VGF	0.0267366
5	139	278	7	V$AHRARNT_01	0.00289559	CDK6,CYP26B1,MEX3B,RARG,SGK1,SHC1,TCF7L2	0.0468629
5	252	278	10	V$ZIC1_01	0.00238605	AEBP2,CCDC88A,CDK6,CYP26B1,KCNH2,NFYA,PICALM,SLIT3,USP21,ZNF362	0.0456638
5	216	278	11	V$FAC1_01	0.000184001	CACNA1G,CHM,GNAS,HEY1,LIX1L,MAP4K4,NTRK2,SGK1,TCF7L2,TMEM88,ZNF362	0.011316
5	255	278	10	V$STAT5A_03	0.00259875	ADAM23,ANGPT1,FLNC,LIX1L,MAP4K4,MEX3B,PCYOX1,PLEKHA1,SHC1,SNCAIP	0.0456638
5	266	278	12	V$HNF4ALPHA_Q6	0.000290991	BAI2,CDK5R1,FZD7,GART,PPP2R5D,RAPGEF4,RHOBTB1,SEC24B,SLIT3,TMEM132E,TPM1,VGF	0.0149133
5	191	278	9	V$MAZ_Q6	0.00121608	ATP1A1,BAI2,FHL3,LDB3,PHC2,SHC1,TCF7L2,ZEB1,ZNF362	0.0325168
5	254	278	11	V$OSF2_Q6	0.000725549	BAI2,COL2A1,FGD1,HEY1,MEX3B,MGP,PI15,PICALM,RNF24,SGK1,ZNF362	0.0262407
5	253	278	10	V$LEF1_Q6	0.00245533	B3GNT5,CDK5R1,CDK6,IGDCC3,MEX3B,NFYA,PTP4A1,SARM1,TCF7L2,UHRF1	0.0456638
5	251	278	11	V$SMAD_Q6	0.00065789	BMP4,ELN,FGFR1OP2,FHL3,GPR3,KCNH2,MEX3B,RARA,SHC1,TSPAN18,ZNF362	0.0252876
5	248	278	11	V$AP2_Q3	0.00059557	ADAM23,BARX1,CACNA1G,CDK5R1,FGD1,HDLBP,HEY1,MEX3B,NKIRAS2,SLC7A10,TMEM132E	0.0244184
5	236	278	10	V$E2A_Q2	0.00147502	ACVR1,BAI2,DGKD,FNDC5,GNAS,LDB3,MLLT11,NKX2-5,RAPGEF4,SLIT2	0.0362856
5	262	278	13	V$AP2_Q6_01	6.32284e-05	FGD1,GPR3,HDLBP,HEY1,HOXA1,IGF2BP1,KCNH2,PICALM,SLC7A10,SPSB4,ST7,TMEM132E,ZNF362	0.00555507
5	250	278	12	V$MYOD_Q6_01	0.000164514	AKAP12,DGKD,DOCK6,DST,FHL3,GNAS,IGF2BP1,KCNH2,LDB3,MLLT11,TMEM88,VGF	0.0112418
5	252	278	10	V$PXR_Q2	0.00238605	CACNA1G,CCDC88A,CDK2,FHL3,MAP4K4,MEIS2,PLEKHA1,RARG,SHC1,TMEM88	0.0456638
5	81	278	6	GGGNRMNNYCAT_UNKNOWN	0.000810258	ANGPT1,ATP8B2,BAI2,PBX3,ST3GAL3,ZFP37	0.0262407
5	292	278	11	TGANNYRGCA_V$TCF11MAFG_01	0.00221074	ADAM23,ANGPT1,ANGPTL4,C12orf23,FLNC,HDLBP,MAPK12,MLLT11,NKIRAS2,NUDT11,RARG	0.0456638
6	234	204	13	V$NFKAPPAB65_01	6.62426e-07	BIRC3,CD40,CXCL10,CXCL11,CXCL16,HSD3B7,NFKBIA,PARP8,SLC44A1,TNFRSF1B,TNIP1,UBD,ZMYND15	0.000101848
6	253	204	11	V$CREL_01	4.8009e-05	BIRC3,CD74,CXCL10,CXCL11,NFKBIA,PARP8,SLC44A1,TACC1,TNFRSF1B,TNIP1,UBD	0.00295256
6	248	204	14	V$NFKAPPAB_01	2.00417e-07	BIRC3,CD40,CXCL10,CXCL11,CXCL16,HSD3B7,IRF1,NOD2,PARP8,SLC44A1,TNFRSF1B,TNIP1,UBD,ZMYND15	4.10854e-05
6	245	204	12	V$IRF1_01	6.59198e-06	B2M,CXCL10,CXCL11,HLA-C,IL15RA,IL17RC,PSMB10,PSMB8,PSMB9,TAP1,TAPBP,UBD	0.000506758
6	122	204	9	V$IRF2_01	3.66355e-06	B2M,CXCL10,IL15RA,PSMB8,PSMB9,TAP1,TAPBP,TCIRG1,UBD	0.000321869
6	260	204	10	V$NFKB_C	0.000286334	CD40,CD74,CXCL10,HSD3B7,IRF1,LCN2,NFKBIA,PARP8,RORC,TNIP1	0.0146746
6	245	204	14	V$ICSBP_Q6	1.72672e-07	B2M,BANK1,CCDC109B,CXCL16,FRY,IL18BP,LY75,LYSMD2,PSMB8,PSMB9,TAP1,TAPBP,TCIRG1,ZMYND15	4.10854e-05
6	251	204	11	V$IRF1_Q6	4.46794e-05	BANK1,CIITA,HLA-C,HLA-DQA1,IL18BP,LYSMD2,MBNL1,PSMB10,TAPBP,TCIRG1,UBD	0.00295256
6	240	204	13	V$IRF_Q6	8.81529e-07	ACSL5,B2M,CIITA,CXCL10,HLA-C,HLA-F,IL18BP,LGALS9,NOD2,PSMB10,PSMB8,TAPBP,TCIRG1	0.000108428
6	231	204	12	V$NFKB_Q6_01	3.61083e-06	BIRC3,CD40,ELMO1,HSD3B7,IL12A,IL7,NFKBIA,NR3C1,SLC44A1,TNFRSF1B,TNIP1,UBD	0.000321869
6	183	204	14	STTTCRNTTT_V$IRF_Q6	4.36443e-09	B2M,CASP1,CIITA,CXCL10,IL17RC,IL18BP,NOD2,PSMB10,PSMB8,PSMB9,TAP1,TAPBP,TCIRG1,UBD	2.68412e-06
6	133	204	8	GGGNNTTTCC_V$NFKB_Q6_01	5.61447e-05	BIRC3,CD74,MT2A,NFKBIA,SLC44A1,TNFRSF1B,TNIP1,UBD	0.003139
7	256	264	10	V$MYOD_01	0.0018371	AAK1,CELF1,CHD6,COQ10A,EPHB6,GAL3ST3,GCK,ITSN1,PTK2B,ST3GAL5	0.0489758
7	256	264	11	V$AP4_01	0.000504779	BAI2,CELF1,CHD6,EPN2,GPBP1,GSK3B,KIF3C,PTPRS,SEMA4C,SMARCA1,SNAP25	0.0221742
7	235	264	10	V$BRN2_01	0.0009701	AAK1,ADAM11,AGTPBP1,ANKS1B,CHD6,CREB5,IP6K2,NFIA,SNAP25,TCF4	0.0331451
7	223	264	11	V$CEBP_Q2	0.000155063	CALML4,CSNK1E,GEN1,GSK3B,INPP4A,IP6K2,ITSN1,NEO1,PDE4D,PKNOX2,TCF4	0.0119205
7	212	264	10	V$PAX4_04	0.000438048	AKAP12,ANKS1B,FBXO11,GSK3B,ITSN1,MEIS1,PAPPA,RAB10,SMARCA1,TCF4	0.0207231
7	98	264	8	CCCNNNNNNAAGWT_UNKNOWN	3.89756e-05	AKAP12,CHD6,OSBPL11,PREPL,PRKACA,SNAP25,TIA1,ZMYND8	0.00585925
7	243	264	11	V$STAT1_03	0.000325341	EHBP1,EIF2B4,EXTL3,FBXO11,HMBOX1,INTS9,PDE4D,PPP2CB,PREPL,PRKACA,SMARCA1	0.0200085
7	238	264	10	V$CIZ_01	0.00106779	GSK3B,PAPPA,PDE4D,PITPNC1,PPP2R1B,SLC4A1AP,TCF4,TECTA,ZMYND8,ZNF513	0.0345625
7	255	264	13	V$TTF1_Q6	2.8112e-05	BAI2,CREB1,DCTN1,DRD2,MXI1,PITPNC1,SMARCA1,TCF4,TEAD1,TRPV6,UST,ZMYND8,ZNF513	0.00576296
7	249	264	11	V$CP2_02	0.000399997	ATXN7L2,CAMK2G,CDK14,CELF6,CREB1,GSK3B,KIF5A,MACROD2,PAPPA,PRKACA,RAB10	0.0207231
7	88	264	6	SNACANNNYSYAGA_UNKNOWN	0.000959209	AAK1,ATXN7L2,CCDC25,CIAO1,HMBOX1,INTS9	0.0331451
7	205	264	9	TCCCRNNRTGC_UNKNOWN	0.00139011	CCDC25,CEP97,DLG4,EIF2B4,FAM165B,HMBOX1,INTS9,MBD6,PTCD3	0.0407105
7	251	264	11	WCAANNNYCAG_UNKNOWN	0.000427875	AAK1,ATXN7L2,CCDC25,CEP97,CIAO1,CREB1,EHBP1,GTPBP8,HMBOX1,INTS9,ZNF513	0.0207231
7	94	264	6	YGTCCTTGR_UNKNOWN	0.001352	AAK1,ADAM11,CHD6,KCNJ16,PRKACA,SEMA6D	0.0407105
8	245	187	11	V$IRF1_01	1.6026e-05	DDX58,DTX3L,IRF9,ISG15,NT5C3,PCGF5,TAPBP,TMEM229B,TRIM21,USP18,XAF1	0.001408
8	122	187	9	V$IRF2_01	1.79157e-06	DDX58,DTX3L,NT5C3,PCGF5,PRKD2,TAPBP,TMEM229B,USP18,XAF1	0.000183636
8	247	187	31	V$ISRE_01	0	ADAM15,BATF2,DDX58,DDX60,DHX58,DTX3L,EPSTI1,IFI44,IFIH1,IFIT2,IFIT3,IRF2,IRF9,ISG15,MOV10,NT5C3,NUB1,OPTN,PCGF5,PML,PRKD2,RTP4,SLC25A28,STAT6,TAPBP,TNFSF15,TRIM21,UBA7,USP18,XAF1,ZBP1	0
8	244	187	27	V$IRF7_01	0	ADAR,BATF2,C19orf66,CXCL16,DDX58,DDX60,DTX3L,EPSTI1,IFIT2,IRF2,ISG15,LGALS3BP,MOV10,NT5C3,OASL,OPTN,PARP12,PCGF5,SLC25A28,SP110,TAPBP,TMEM229B,TNFSF15,TRIM21,UBA7,USP18,XAF1	0
8	245	187	24	V$ICSBP_Q6	0	ADAR,BANK1,BATF2,CXCL16,DTX3L,IDO1,IFI35,IFI44,IFIH1,IFIT3,ISG15,MOV10,NT5C3,PARP12,PRKD2,SLC15A3,SP110,SP140,STAT6,TAPBP,TNFSF15,UBA7,USP18,ZBP1	0
8	240	187	28	V$IRF_Q6	0	ADAM15,ADAR,BATF2,DDX60,DHX58,DTX3L,IFI35,IFI44,IFIT2,IRF2,IRF9,ISG15,LGALS9,MOV10,NT5C3,NUB1,PARP12,PCGF5,PRKD2,RTP4,SLC15A3,STAT6,TAPBP,TMEM229B,TNFSF15,TRIM21,UBE2L6,ZBP1	0
8	183	187	27	STTTCRNTTT_V$IRF_Q6	0	BATF2,C19orf66,DDX58,DHX58,DTX3L,EPSTI1,IDO1,IFI44,IFIT2,IFIT3,ISG15,LGALS3BP,MOV10,NT5C3,NUB1,PCGF5,PRKD2,RNF31,SLC15A3,SLC25A28,TAPBP,TMEM229B,TRIM21,UBA7,USP18,XAF1,ZBP1	0
11	262	214	9	V$MYCMAX_02	0.00177292	ADD3,C10orf46,CCDC6,DCAF17,HSPA4,JMJD1C,LZTS2,NOLC1,PPRC1	0.0403832
11	218	214	14	V$SRY_01	7.38368e-08	ABLIM1,ANK3,C10orf26,CPEB3,FAM53B,JMJD1C,LDB1,NCAM1,PDCD4,SORBS1,THBS3,TM9SF3,TNKS2,TRIM8	1.13524e-05
11	220	214	9	V$AP4_Q6	0.000520361	ABLIM1,C10orf118,CNNM2,CPEB3,JMJD1C,SORBS1,XPNPEP1,ZMIZ1,ZRANB1	0.017779
11	254	214	9	V$AP2_Q6	0.00143353	ACTR1A,CNNM2,ECD,LCOR,LDB1,SFXN2,SIRT1,SUFU,ZNF503	0.0352647
11	272	214	9	V$ER_Q6	0.00228462	C10orf26,CAMKK2,CNNM2,CPEB3,FAM190B,JMJD1C,PI4K2A,XPNPEP1,ZNF503	0.0468347
11	258	214	9	V$GFI1_01	0.00159599	ADD3,CPEB3,FAM190B,JMJD1C,LCOR,NCAM1,PANK1,PI4K2A,PTEN	0.0377512
11	259	214	10	V$AML1_01	0.000405949	ANK3,BCAR3,HIPK1,JMJD1C,LCOR,NHLRC2,PCGF6,SIRT1,TACC2,THBS3	0.0164869
11	233	214	10	V$MEIS1_01	0.000174492	ACADSB,DCAF17,DDX50,IKZF5,LCOR,NCAM1,SIRT1,SORBS1,TIAM1,ZNF485	0.00870896
11	216	214	9	V$FAC1_01	0.000455734	ACADSB,FAM190B,FAM53B,GBF1,HIPK1,IKZF5,LCOR,PDCD4,PI4K2A	0.0164869
11	221	214	13	V$LBP1_Q6	5.96791e-07	C10orf26,DCLRE1A,FAM178A,JMJD1C,LZTS2,NHLRC2,POLL,PPP3CB,TRIM8,USP54,ZMIZ1,ZNF503,ZRANB1	7.34053e-05
11	191	214	9	V$MAZ_Q6	0.000184092	DDX50,DNAJB12,FAM53B,HERC4,HNRNPF,MGEA5,PPRC1,TRIM8,ZNF503	0.00870896
11	245	214	9	V$NRF1_Q6	0.00111638	ACTR1A,ADO,C10orf46,PLEKHA1,SEC24C,SND1,SUFU,TNKS2,USP37	0.0298511
11	253	214	16	V$PEA3_Q6	1.04578e-08	ABLIM1,ANK3,CALHM2,CTBP2,FAM178A,FAM53B,HIPK1,LCOR,LZTS2,NCAM1,NT5C2,SEC24C,TRIM8,TYSND1,XPNPEP1,ZRANB1	3.21576e-06
11	218	214	14	V$TEF1_Q6	7.38368e-08	ADD3,ANK3,C10orf26,CNNM2,FAM178A,FAM190B,FAM53B,FGFR2,JMJD1C,NFKB2,SLK,THBS3,ZMIZ1,ZNF485	1.13524e-05
11	247	214	18	V$USF2_Q6	1.22533e-10	ALDH18A1,AP3M1,C10orf46,CCDC6,CTBP2,EIF3A,ERCC6,HNRNPF,LZTS2,OGDHL,PPRC1,REEP3,SEC23IP,SFXN2,SIRT1,SMC3,VPS26A,ZNF503	7.53579e-08
11	250	214	9	V$SF1_Q6	0.00128465	ACTR1A,C10orf26,CS,EIF3A,OGDHL,PANK1,PLEKHA1,THBS3,ZRANB1	0.0329193
11	259	214	10	V$AML1_Q6	0.000405949	ANK3,BCAR3,HIPK1,JMJD1C,LCOR,NHLRC2,PCGF6,SIRT1,TACC2,THBS3	0.0164869
11	210	214	10	V$AHR_Q5	7.42637e-05	ABCB6,ACADSB,ADO,C10orf46,EIF3A,IKZF5,LCOR,SFXN2,TNKS2,USP37	0.00570902
11	184	214	11	V$MYC_Q2	3.8212e-06	ALDH18A1,AP3M1,C10orf46,CCDC6,CTBP2,EIF3A,ERCC6,HNRNPF,PPRC1,SFXN2,SIRT1	0.00033572
11	171	214	7	V$E2F_Q2	0.00214976	ADO,CCDC6,DDX50,DNAJB12,HIPK1,VPS26A,ZNF503	0.0455897
11	217	214	12	V$LEF1_Q2	3.106e-06	ACTR1A,ADD3,ANK3,C10orf12,C10orf76,EIF4EBP2,GBF1,GLUD1,MYOF,PANK1,SFXN2,SORBS1	0.000318365
11	84	214	5	RYAAAKNNNNNNTTGW_UNKNOWN	0.00185977	ABLIM1,HIPK1,JMJD1C,PKP4,ZNF503	0.0408485
11	103	214	6	YAATNRNNNYNATT_UNKNOWN	0.000738033	ABLIM1,ACADSB,FAM190B,IKZF5,OGDHL,ZNF485	0.0231463
12	237	200	11	V$E2F1_Q4	2.20259e-05	C10orf137,CDK2AP1,KNTC1,LUC7L2,NASP,PPP1CC,RSRC2,UNG,WEE1,ZCCHC8,ZDHHC17	0.0135459
12	233	200	10	V$E2F_Q4_01	0.000100248	KNTC1,LUC7L2,MTF2,NASP,RSRC2,SETD8,UNG,WEE1,ZCCHC8,ZDHHC17	0.0154131
12	76	200	6	MCAATNNNNNGCG_UNKNOWN	9.8334e-05	ATP2A2,C12orf49,FICD,RNFT2,TMED2,ZMYND8	0.0154131
13	267	258	11	V$NMYC_01	0.000591623	CELF1,GNA13,NPM1,PA2G4,PABPC1,POGK,RBBP6,RPL13A,SCYL1,SOCS5,TIAL1	0.0242565
13	194	258	9	V$HEN1_02	0.000804383	ADAM15,ARHGAP5,ATP13A1,CELF1,CHPF,EIF4G2,HSD3B7,RELA,UBE2D3	0.0281273
13	249	258	10	V$CREB_02	0.00126173	CDC42,CNOT7,MED27,PPP2R2A,SMS,SPRED2,SSBP3,ST13,UBE2D3,YTHDF3	0.0337375
13	258	258	11	V$MAX_01	0.000444455	ATF7IP,GNAS,HNRNPA1,NPM1,PA2G4,PABPC1,POGK,RAI14,RPS2,RSPRY1,SERBP1	0.0210261
13	251	258	11	V$USF_01	0.00035243	ATF7IP,GNA13,GNAS,KAT5,NPM1,POGK,RAI14,RBBP6,RPL13A,RSPRY1,SCYL1	0.0185258
13	268	258	10	V$USF_02	0.00217018	ATF7IP,HNRNPA1,NPM1,PABPC1,PIK3R1,POGK,RAI14,RPS2,RSPRY1,TCF12	0.0460229
13	262	258	10	V$MYCMAX_02	0.00183952	ATF7IP,HNRNPA1,NPM1,PA2G4,POGK,RAI14,RPS2,RSPRY1,SERBP1,TMEM109	0.0419001
13	241	258	10	V$NFY_C	0.000986769	BAZ1A,DGKZ,FDPS,HNRNPA1,MAZ,MTX1,PIGA,PIK3R1,RREB1,SSBP3	0.0303431
13	258	258	10	V$ARNT_01	0.00164266	ATF7IP,HNRNPA1,NPM1,POGK,RBBP6,RPL13A,RSPRY1,SCYL1,SERBP1,UBXN6	0.0404095
13	237	258	10	V$CHOP_01	0.000868975	CTNND1,EIF4A2,FBXO11,GLUD1,PPP2R2A,RNF220,SERBP1,SKA2,SOCS5,TBL1X	0.0281273
13	248	258	12	V$MYCMAX_03	7.55664e-05	CELF1,CTSA,GNAS,HNRNPA1,KAT5,NPM1,PABPC1,RPL13A,RSPRY1,SCYL1,SOCS5,UBXN6	0.00663904
13	191	258	13	V$MAZ_Q6	9.44313e-07	ATP1A1,CELF1,CTNND1,CUL2,EIF4G2,FDPS,OTUB1,RNF220,RPL5,SSBP3,TIAL1,TMEM109,TPM3	0.000580752
13	247	258	11	V$USF2_Q6	0.000307455	ATF7IP,CELF1,ERCC6,HNRNPA1,KAT5,PA2G4,POGK,RUSC1,SCYL1,SERBP1,TIAL1	0.0185258
13	236	258	10	V$ELF1_Q6	0.000841409	ARPC2,BAZ1A,CTNND1,CTSA,DGKZ,PABPC1,PUM1,RELA,RPL17,SPRED2	0.0281273
13	184	258	9	V$MYC_Q2	0.000550832	ATF7IP,ERCC6,HNRNPA1,PA2G4,POGK,RUSC1,SCYL1,SERBP1,TIAL1	0.0241973
13	115	258	7	GGCNKCCATNK_UNKNOWN	0.000631104	EIF4G2,HNRNPK,ITSN1,MATR3,PIGA,PUM1,SOCS5	0.0242581
13	102	258	6	KCCGNSWTTT_UNKNOWN	0.00182973	CELF1,EIF4A2,EIF4G2,HNRNPH1,HNRNPK,SPRED2	0.0419001
13	77	258	8	TAANNYSGCG_UNKNOWN	5.55424e-06	ATL2,KLC2,MATR3,PPIG,PPP1R12A,RBMX,SON,UBE2D3	0.00128537
13	205	258	9	TCCCRNNRTGC_UNKNOWN	0.00118557	CHCHD3,EXOC4,PA2G4,PUM1,RPL7,RPS27A,SMG1,SON,TTC30B	0.033142
13	153	258	9	TMTCGCGANR_UNKNOWN	0.00014056	DCTN2,HNRNPK,MATR3,OFD1,PPP1R12A,RPL12,RPL17,TMEM183A,UBE2D3	0.0108056
13	272	258	10	YKACATTT_UNKNOWN	0.00241607	DHRS4,EIF4A2,HSD17B4,MEMO1,PIK3R1,POLR1B,RAP1GDS1,RBBP6,SNX14,TIAL1	0.0495295
16	192	213	8	AAANWWTGC_UNKNOWN	0.000911711	DMD,EFNA5,GATA3,GPC3,ITM2C,KLF12,NTRK3,TLK1	0.00692225
16	256	213	8	V$AP4_01	0.00540188	BTBD11,DMD,SALL1,SLC22A17,SMARCA1,TCF7,TLE3,ZNF238	0.0222964
16	142	213	5	V$MEF2_01	0.0163684	BMP7,CACNA2D3,FGF12,SMARCA1,ZNF238	0.0485039
16	243	213	8	V$RSRFC4_01	0.00396365	B3GALTL,CACNA2D3,DMD,FGF12,NRXN3,RNF145,TWIST1,ZNF238	0.0181485
16	176	213	6	V$CREBP1_01	0.0102629	ANO1,C5orf13,CADM1,DMD,RNF145,SERPINE2	0.0364839
16	256	213	12	V$SOX5_01	1.58522e-05	B3GALTL,CLIP2,HOXA9,ID1,KLHL13,MARK1,MOSPD2,SEMA6A,TCF12,TCF4,TWIST1,ZNF238	0.000464242
16	238	213	8	V$YY1_01	0.00349733	CACNA2D3,HOXD10,ID1,PDE4D,PHF6,SRGAP2,TCF4,TLE3	0.0172069
16	240	213	13	V$TAL1BETAE47_01	1.43236e-06	AFF3,DMD,GFRA1,HOXA7,HTR2C,MARK1,PPAP2B,SERTAD4,SH3KBP1,SMARCA1,TCF12,TLK1,ZNF238	8.80902e-05
16	244	213	9	V$TAL1ALPHAE47_01	0.00104998	AFF3,C3orf54,DMD,GFRA1,HTR2C,MARK1,SH3KBP1,TCF12,ZNF238	0.00733795
16	192	213	7	V$HEN1_01	0.00398381	NRXN3,PAX2,SALL1,TBX3,TCF12,TCF7,ZNF238	0.0181485
16	247	213	10	V$TAL1BETAITF2_01	0.000268657	AFF3,C3orf54,DMD,GFRA1,HTR2C,MARK1,SERTAD4,SH3KBP1,TCF12,ZNF238	0.00323969
16	240	213	8	V$E47_02	0.00367845	AFF3,BTBD11,DMD,FAIM3,HOXA7,KLHL13,PCDH17,TFAP2A	0.0177645
16	234	213	7	V$GATA1_01	0.0113155	BMP7,HOXD10,LHX1,LRRC4,NTRK3,SALL1,TLE3	0.0382364
16	238	213	7	V$GATA3_01	0.012331	ATP2C1,DMD,HOXD10,SALL1,SCUBE3,SH3KBP1,SIX1	0.0397045
16	128	213	5	V$EVI1_02	0.010844	DMD,HOXD10,PAX2,SCUBE3,SIX1	0.0376783
16	229	213	10	V$EVI1_04	0.000145909	CACNA1C,DMD,FGF12,HOXD10,NRXN3,PDE4D,PPAP2B,SEMA6A,SERTAD4,TWIST1	0.00218864
16	229	213	8	V$MZF1_02	0.00276625	ALDH4A1,KLF12,NTRK3,PAX2,PPAP2B,SALL1,SLC22A17,TLE3	0.0150552
16	267	213	8	V$IK1_01	0.00690451	KIAA0195,PCDH17,PDE10A,PPAP2B,SALL1,SEMA6A,TFAP2A,TWIST1	0.0264911
16	219	213	7	V$IK3_01	0.0080427	C7orf10,CADM1,GATA3,PPAP2B,RAMP2,SALL1,TFAP2A	0.0297968
16	87	213	4	V$CDP_01	0.0128316	CACNA2D3,FGF12,HOXA9,ZNF238	0.0408882
16	246	213	7	V$PBX1_01	0.0145567	CACNA2D3,HOXD10,ID2,MOSPD2,SALL1,SCHIP1,TCF7	0.0449868
16	99	213	5	V$PAX6_01	0.0037262	CACNA1C,DMD,SERTAD4,TCF4,TWIST1	0.0177645
16	239	213	10	V$S8_01	0.00020632	DMD,EFNA5,HOXA7,HOXA9,HTR2C,KCNK2,KIAA0195,LRRC4,PPAP2B,SIX1	0.00269972
16	106	213	9	V$CDP_02	1.61746e-06	CACNA2D3,CADM1,HOXA7,NRXN3,SALL1,SEMA6A,SIX1,TBX3,TCF4	9.04309e-05
16	124	213	5	V$CDPCR1_01	0.00953776	DBC1,FGF12,HOXD10,NRXN3,TBX3	0.0343025
16	229	213	7	V$CDPCR3HD_01	0.0101332	DBC1,DMD,HOXD10,SIX1,TBX3,TLK1,TWIST1	0.036232
16	239	213	10	V$CEBPA_01	0.00020632	C5orf13,CADM1,FBN2,HTR2C,MOSPD2,NRXN3,PCDHA11,PDE4D,SALL1,SERTAD4	0.00269972
16	254	213	7	V$CEBPB_02	0.0170559	DMD,EFNA5,MOSPD2,PDE4D,SERTAD4,SMARCA1,TCF12	0.0494781
16	125	213	7	V$PBX1_02	0.000332232	DMD,EFNA5,HOXD10,KITLG,SIX1,TLK1,ZNF238	0.00368412
16	239	213	9	V$GATA1_02	0.000908027	CACNA1C,CACNA2D3,DMD,SCHIP1,SCUBE3,SEMA6A,SH3KBP1,SIX1,ZNF238	0.00692225
16	240	213	8	V$GATA1_03	0.00367845	CACNA2D3,DMD,HOXA7,PCOLCE,SCUBE3,SERTAD4,SIX1,TWIST1	0.0177645
16	235	213	8	V$HFH1_01	0.00323872	CLIP2,DMD,EFNA5,KLF12,SCN4B,SERTAD4,TLK1,ZNF238	0.0165984
16	196	213	10	V$FOXD3_01	3.99762e-05	AFF3,CACNA1C,DMD,ID2,KLF12,LHX1,NRXN3,PCDH17,SCUBE3,TWIST1	0.000878049
16	216	213	9	V$HNF3B_01	0.000440514	AFF3,CLIP2,DMD,GFRA1,HOXA7,ID1,ID2,KLF12,SCUBE3	0.00430726
16	257	213	10	V$TST1_01	0.000368066	B3GALTL,CACNA2D3,DMD,HTR2C,KLHL13,NRXN3,PAX2,PCDH17,TWIST1,ZNF238	0.00383662
16	254	213	10	V$OCT1_01	0.000335464	CACNA1C,CADM1,COL25A1,DMD,KLF12,NRXN3,PDE4D,SERTAD4,TCF12,TCF4	0.00368412
16	205	213	8	V$OCT1_02	0.00138703	AFF3,CACNA1C,DMD,GPC3,NRXN3,PAX2,PDE4D,TCF4	0.00894885
16	222	213	9	V$OCT1_03	0.000536978	CACNA2D3,DLX2,DMD,ELK3,GPC3,KLF12,SALL1,TCF4,TLK1	0.00492898
16	229	213	9	V$OCT1_04	0.00067076	CACNA1C,CADM1,DMD,HOXD10,MOXD1,PAX2,PTPRD,SERTAD4,TWIST1	0.00589311
16	235	213	8	V$BRN2_01	0.00323872	CACNA1C,CADM1,DMD,EDNRA,KLF12,NRXN3,SALL1,TCF4	0.0165984
16	255	213	9	V$HSF1_01	0.001426	ADAMTS9,CADM1,DMD,GATA3,GPRASP2,NRXN3,PHF6,SCUBE3,TLK1	0.00894885
16	263	213	8	V$CEBP_01	0.0063255	C5orf13,CACNA2D3,CADM1,DMD,EDNRA,HDAC4,KCNK2,OLFM2	0.0249371
16	244	213	7	V$SRY_02	0.0139753	C5orf13,CADM1,CLIP2,FBN2,HOXD10,KLHL13,TCF4	0.043851
16	243	213	9	V$OCT1_05	0.00102024	CADM1,COL25A1,DMD,ELK3,PDE4D,SERTAD4,SIX1,TCF12,ZNF238	0.00733795
16	253	213	11	V$OCT1_06	7.08897e-05	DCLK1,FGF12,HOXA7,KLHL13,NTRK3,PAX2,PDE4D,SCUBE3,SEMA6A,SERTAD4,TLE3	0.00135808
16	220	213	9	V$AP4_Q6	0.000503068	ABLIM1,FGF12,GAS7,GATA3,HDAC4,PALM2,RAMP2,TCF7,ZNF238	0.0047598
16	50	213	3	ATCMNTCCGY_UNKNOWN	0.0150889	GPRASP2,HOXA9,TCF12	0.046141
16	257	213	10	V$OCT1_Q6	0.000368066	CADM1,COL25A1,DMD,HOXA7,KLF12,PDE4D,SERTAD4,SIX1,TCF4,TLE3	0.00383662
16	260	213	8	V$GATA_C	0.00591604	DMD,HOXA7,KLF12,NRXN3,PAX2,SCUBE3,SERTAD4,SIX1	0.0234733
16	255	213	11	V$OCT_C	7.60584e-05	CADM1,COL25A1,DMD,FGF12,HOXA7,PDE4D,SALL1,SERTAD4,SFRP1,SIX1,TLE3	0.00135808
16	275	213	9	V$TATA_C	0.00238291	CAPN6,HOXA9,HOXD10,KITLG,PRKAR2B,TBX3,TCF4,TLE3,TWIST1	0.0136961
16	74	213	5	CAGNYGKNAAA_UNKNOWN	0.00103348	AFF3,GFRA1,HOXA7,PDE4D,ZNF238	0.00733795
16	224	213	8	V$MEF2_02	0.00241524	C5orf13,CACNA2D3,DMD,FGF12,NELL2,SMARCA1,TWIST1,ZNF238	0.0137535
16	139	213	6	V$AHRARNT_01	0.00332803	DTX1,ELK3,LHX1,MOSPD2,PAX2,PCDH17	0.0169152
16	123	213	5	V$NKX25_01	0.00922899	CACNA2D3,LRRC4,PCDH17,SMARCA1,TCF4	0.0333872
16	257	213	10	V$NKX25_02	0.000368066	CACNA1C,DMD,FLRT2,HTR2C,KLF12,KLHL13,NELL2,PAX2,PPAP2B,TCF12	0.00383662
16	251	213	7	V$NGFIC_01	0.0160856	HOXA7,LRRC4,NTRK3,PCDH17,SH3KBP1,SLC22A17,TLE3	0.0480226
16	237	213	10	V$CHOP_01	0.000192798	ABLIM1,FAR2,HTR2C,ID2,KITLG,KLF12,NTRK3,PCDH17,PHF6,WIPF1	0.0026349
16	258	213	11	V$GFI1_01	8.44153e-05	HOXA7,HOXA9,HOXD10,ID2,KLF12,NRXN3,PDE4D,SERTAD4,TCF12,TCF4,TLK1	0.0014421
16	247	213	8	V$HLF_01	0.00437016	ANO1,C5orf13,CACNA2D3,CADM1,DMD,PDE4D,SERTAD4,ZNF238	0.0193638
16	269	213	9	V$OLF1_01	0.00205392	AFF3,CAPN6,COL23A1,ELK3,ERO1LB,FGF12,GFRA1,SCN4B,SCUBE3	0.0122637
16	242	213	9	V$LMO2COM_02	0.000991187	CACNA2D3,FAM101B,ID2,LRRC4,PAX2,SALL1,SCHIP1,SCUBE3,SIX1	0.00733795
16	247	213	8	V$TCF11_01	0.00437016	C5orf13,CADM1,DMD,NTRK3,PAX2,PCSK5,PDE4D,TLK1	0.0193638
16	187	213	9	V$HFH3_01	0.00015161	DMD,GFRA1,ID1,ID2,KLF12,PCDH17,SCUBE3,TLE3,TWIST1	0.00222001
16	251	213	8	V$FREAC2_01	0.00480805	CADM1,CLIP2,FGF12,ID2,KLF12,PPAP2B,SCUBE3,ZNF238	0.0202531
16	242	213	8	V$FREAC3_01	0.00386675	CADM1,EFNA5,GFRA1,HOXA9,ID2,KIAA0195,NTRK3,RPN2	0.0179267
16	147	213	6	V$FREAC4_01	0.00437654	CADM1,CLIP2,GFRA1,ID2,KLF12,TLE3	0.0193638
16	187	213	7	V$FREAC7_01	0.00344754	CACNA2D3,CADM1,EFNA5,ELK3,SCUBE3,TWIST1,ZNF238	0.0172069
16	198	213	7	V$HFH8_01	0.00470829	CADM1,DMD,GFRA1,ID2,KLF12,NTRK3,ZNF238	0.0201083
16	239	213	7	V$NFAT_Q6	0.0125948	CAPN6,COL25A1,ELK3,ID2,PDE4D,PHF6,ZNF238	0.0403427
16	105	213	5	V$PAX8_B	0.00478634	HOXA9,KLHL13,MAN1C1,OLFM2,TWIST1	0.0202531
16	248	213	9	V$WHN_B	0.00117606	HDAC4,HOXA7,HOXA9,ID2,KLHL13,SALL1,SIX1,TBX3,ZNF238	0.00803642
16	234	213	8	V$ZF5_B	0.0031559	CIDEB,FGF12,GFRA1,NAV2,PDE10A,SEMA6A,TLE3,ZDHHC15	0.0164481
16	140	213	6	CCAWYNNGAAR_UNKNOWN	0.00344764	DMD,LHX1,SCUBE3,SLC22A17,STARD4,TERF1	0.0172069
16	256	213	12	V$OCT1_B	1.58522e-05	CACNA1C,CADM1,COL23A1,COL25A1,DMD,FGF12,KLF12,NRXN3,PDE4D,SERTAD4,TCF12,TWIST1	0.000464242
16	277	213	9	V$GATA1_05	0.00250143	BMP7,CACNA2D3,HOXA7,KLF12,SERTAD4,SFRP1,TLE3,TLK1,TWIST1	0.0139852
16	256	213	9	V$PAX4_01	0.00146495	CIZ1,DTX1,EFNA5,HOXA7,HOXD10,NTRK3,PDE4D,SALL1,SCUBE3	0.00910044
16	232	213	8	V$PAX4_02	0.00299522	CACNA2D3,ELK3,HOXD10,HTR2C,MAN1C1,PAX2,PPAP2B,TCF4	0.0158799
16	248	213	8	V$PAX4_03	0.00447663	ABI2,C5orf13,CADM1,ELK3,PPAP2B,PRKAR2B,SEMA6A,TLK1	0.0193882
16	212	213	10	V$PAX4_04	7.7289e-05	ABLIM1,C5orf13,COL25A1,DMD,HOXA9,PPAP2B,SMARCA1,TCF12,TCF4,ZNF238	0.00135808
16	212	213	7	V$RSRFC4_Q2	0.00678193	B3GALTL,CACNA2D3,DMD,FGF12,NRXN3,RNF145,TWIST1	0.026232
16	232	213	7	V$SOX9_B1	0.0108311	CADM1,DMD,DTX1,FBN2,KLHL13,NAV1,SIX1	0.0376783
16	180	213	10	V$FOXJ2_01	1.92796e-05	C5orf13,DMD,GFRA1,HOXA7,ID1,ID2,KLF12,PCDH17,SCUBE3,TWIST1	0.000515519
16	229	213	13	V$FOXJ2_02	8.46236e-07	B3GALTL,CACNA1C,CADM1,DLX2,DMD,HOXA7,HOXA9,ID1,PDE4D,PHF6,SCUBE3,TCF4,ZNF238	6.50544e-05
16	230	213	8	V$NKX61_01	0.002841	CADM1,FAR2,FGF12,GATA3,HOXA7,MAN1C1,PTPRD,TCF4	0.0151932
16	228	213	11	V$NKX3A_01	2.75812e-05	B3GALTL,CACNA1C,CADM1,DMD,NRXN3,SALL1,SH3KBP1,SIX1,TCF12,TLK1,ZNF238	0.000678498
16	245	213	8	V$STAT5A_01	0.00416308	ADAMTS9,C20orf46,COL25A1,NRXN3,PCOLCE,PRKAR2B,SYNPO,WIPF1	0.0188257
16	242	213	8	V$STAT5B_01	0.00386675	ADAMTS9,C20orf46,NRXN3,PCOLCE,PRKAR2B,SYNPO,TWIST1,WIPF1	0.0179267
16	252	213	7	V$POU3F2_02	0.0164046	CADM1,COL25A1,HOXD10,KCNK2,SCUBE3,SIX1,SLC22A17	0.0485039
16	234	213	9	V$POU6F1_01	0.000782083	ABLIM1,CACNA1C,CACNA2D3,CADM1,COL25A1,HOXA7,HOXA9,ID2,ZNF238	0.00639449
16	234	213	7	V$FOXO4_01	0.0113155	DMD,ID2,KLF12,KRT86,NTRK3,PDE4D,ZNF238	0.0382364
16	235	213	9	V$FOXO1_01	0.000806059	DMD,FGF12,GFRA1,KLF12,LHX1,NTRK3,PTPRD,SCUBE3,ZNF238	0.00639449
16	237	213	7	V$FOXO1_02	0.0120712	CADM1,CLIP2,ID2,KLF12,SERTAD4,TCF7,ZNF238	0.0392792
16	250	213	8	V$FOXO4_02	0.00469555	CADM1,FGF12,GFRA1,ID2,KLF12,NTRK3,SCUBE3,ZNF238	0.0201083
16	236	213	11	V$FOXO3_01	3.78214e-05	CADM1,CLIP2,DLX2,FGF12,GFRA1,ID2,KITLG,KLF12,NTRK3,SCUBE3,ZNF238	0.000871892
16	243	213	15	V$CDC5_01	3.96322e-08	ABLIM1,ADAMTS9,C5orf13,CACNA1C,CADM1,FGF12,GFRA1,GPC3,HOXA9,HOXD10,KLF12,NRXN3,PAX2,SALL1,SCUBE3	8.27839e-06
16	122	213	5	V$ATF6_01	0.00892718	GFRA1,LHX1,SLC22A17,TLE3,TWIST1	0.0324865
16	183	213	7	V$NKX22_01	0.00305969	CACNA1C,DMD,PCDH17,SCHIP1,SH3KBP1,TMEM185A,ZNF238	0.016083
16	252	213	9	V$PAX2_02	0.00131411	DMD,ELK3,ERI1,GPC3,OLFM2,SCUBE3,TCF12,TCF4,TOMM20	0.00878455
16	235	213	9	V$NKX62_Q2	0.000806059	CACNA2D3,CADM1,DMD,KIAA0195,SCUBE3,SERTAD4,TLE3,TWIST1,ZNF238	0.00639449
16	255	213	9	V$STAT5A_03	0.001426	CACNA2D3,CADM1,KITLG,KLHL13,PCDH17,SCUBE3,TCF4,TLE3,ZNF238	0.00894885
16	255	213	8	V$STAT6_01	0.00527886	AMOTL1,CACNA2D3,CADM1,GAS7,KITLG,KLHL13,PCDH17,TCF4	0.022085
16	243	213	7	V$STAT1_03	0.0136909	DMD,GATA3,ITM2C,NTRK3,PDE4D,SALL1,SMARCA1	0.043179
16	143	213	5	V$STAT3_02	0.0168228	FBN2,GPC3,NAV2,NELL2,SCUBE3	0.0494781
16	218	213	8	V$LHX3_01	0.00204123	C5orf13,CADM1,DMD,SEMA6A,SERTAD4,SIX1,TFAP2A,ZNF238	0.0122637
16	237	213	7	V$E2F_03	0.0120712	BMP7,DMD,RET,SALL1,SLC16A2,TBX3,TLE3	0.0392792
16	202	213	10	V$RP58_01	5.15779e-05	CACNA2D3,DMD,GAS7,NAV1,PALM2,PCOLCE,PDE10A,PPAP2B,TCF12,ZNF238	0.00109381
16	248	213	8	V$MYCMAX_03	0.00447663	BMP7,CLIP2,DLX2,GPC3,HOXA7,HOXA9,HOXD10,OLFM2	0.0193882
16	256	213	12	V$AFP1_Q6	1.58522e-05	ABLIM1,AFF3,B3GALTL,CACNA2D3,DLX2,FGF12,HOXD10,HTR2C,ID2,SERTAD4,SIX1,ZNF238	0.000464242
16	262	213	9	V$CRX_Q4	0.00171704	ABLIM1,DMD,HOXD10,ID2,NRXN3,PALM2,PDE4D,TCF7,ZNF238	0.0105598
16	249	213	10	V$DBP_Q6	0.000286493	ADAMTS9,AFF3,ATP2C1,DMD,EFNA5,GFRA1,PAX2,PCDH17,SCUBE1,SEMA6A	0.00338833
16	244	213	9	V$GATA4_Q3	0.00104998	ALDH4A1,ATP12A,DMD,HOXA7,ID2,PDE4D,SCUBE1,TOMM20,ZNF238	0.00733795
16	229	213	10	V$HNF6_Q6	0.000145909	CACNA2D3,CADM1,COL25A1,DBC1,DLX2,HOXD10,PCDH17,SALL1,SIX1,TWIST1	0.00218864
16	255	213	7	V$HOXA4_Q2	0.0173883	CADM1,DMD,ELK3,GPC3,HDAC4,HOXA9,ZNF238	0.0497386
16	221	213	7	V$LBP1_Q6	0.00843274	BTBD11,FCRLB,GATA3,MAN1C1,SLC22A17,TBX3,ZNF238	0.0309272
16	254	213	7	V$MAF_Q6	0.0170559	GAS7,SEMA4A,SIX1,SMARCA1,TNKS,TWIST1,ZNF238	0.0494781
16	243	213	9	V$MTF1_Q4	0.00102024	ADAMTS9,CADM1,CIZ1,DTX1,EFNA5,ELK3,OLFM2,SALL1,SFRP1	0.00733795
16	237	213	7	V$PTF1BETA_Q6	0.0120712	AFF3,CACNA1C,DMD,PCDH17,PDE10A,SRGAP2,TFAP2A	0.0392792
16	220	213	8	V$PU1_Q6	0.00216044	FGF12,GATA3,NAV1,NAV2,PAX2,PCSK5,SEMA6B,TWIST1	0.0127757
16	259	213	8	V$TCF1P_Q6	0.00578415	CACNA1C,EFNA5,KITLG,NRXN3,SRGAP2,TBX3,TLE3,TLK1	0.0233965
16	255	213	7	V$ALPHACP1_01	0.0173883	AFF3,CADM1,ERO1LB,GPC3,HOXD10,SFRP1,SIX1	0.0497386
16	237	213	9	V$AP3_Q6	0.000855807	C5orf13,DMD,EDNRA,HOXD10,NRXN3,NTRK3,PCDHGB2,SEMA6A,ZNF238	0.0066623
16	245	213	7	V$ICSBP_Q6	0.0142639	CACNA1C,HDAC4,KLHL13,PHF6,SIX1,TWIST1,ZNF238	0.0443045
16	236	213	7	V$SMAD3_Q6	0.0118153	ALDH4A1,GPC3,NRXN3,NTRK3,PAX2,PDE4D,SYNPO	0.0390668
16	247	213	7	V$MYOGENIN_Q6	0.0148538	BTBD11,CADM1,ELK3,GFRA1,OLFM2,PAX2,ZNF238	0.0456755
16	38	213	3	V$PAX8_01	0.00710998	DMD,MAN1C1,OLFM2	0.0269916
16	266	213	8	V$COREBINDINGFACTOR_Q6	0.00675614	ARMCX1,CACNA2D3,CADM1,PALM2,PHF6,RAMP2,TLE3,TMEM215	0.026232
16	204	213	8	V$HNF3ALPHA_Q6	0.00134464	AFF3,DMD,ID1,KLF12,PCDH17,PDE4D,TLE3,TWIST1	0.00889196
16	225	213	8	V$HP1SITEFACTOR_Q6	0.00248248	CACNA2D3,DMD,FBN2,GPC3,HOXA9,LHX1,NRXN3,SCHIP1	0.0139852
16	249	213	9	V$CDX2_Q5	0.00120942	C5orf13,CACNA1C,CADM1,DMD,ELK3,HOXA7,HOXA9,SERTAD4,TWIST1	0.00817355
16	254	213	9	V$OSF2_Q6	0.00138788	CACNA2D3,DLX2,HOXD10,ID2,PCSK5,PHF6,TCF12,TCF4,ZNF238	0.00894885
16	231	213	7	V$SMAD4_Q6	0.0105947	CADM1,COL25A1,ERO1LB,HOXA9,NTRK3,SLC22A17,TCF4	0.0372329
16	238	213	7	V$CIZ_01	0.012331	EFNA5,ID2,KLF12,PDE4D,PHF6,TCF4,ZNF238	0.0397045
16	195	213	10	V$HFH4_01	3.82782e-05	C5orf13,CADM1,DMD,GFRA1,ID1,ID2,PCDH17,SCHIP1,SCUBE3,TWIST1	0.000871892
16	230	213	12	V$POU1F1_Q6	5.38274e-06	C20orf46,CADM1,DMD,FGF12,GORAB,GPC3,HOXD10,PCSK5,PTPRD,SIX1,TLE3,ZNF238	0.000220692
16	253	213	10	V$LEF1_Q6	0.000325148	AFF3,BMP7,EDN3,ELK3,HOXD10,PDE4D,SERTAD4,SIX1,TCF7,ZNF238	0.00368412
16	296	213	9	GCTNWTTGK_UNKNOWN	0.00387683	ABLIM1,C5orf13,GPC3,LHX1,SALL1,SCUBE3,SFRP1,SIX1,TLE3	0.0179267
16	110	213	5	V$FXR_IR1_Q6	0.00582059	DMD,HOXA9,KITLG,KLHL13,SERTAD4	0.0233965
16	244	213	12	V$CEBP_Q3	9.80244e-06	CADM1,DMD,EDNRA,EFNA5,HOXD10,HTR2C,KITLG,MOSPD2,NRXN3,PALM2,PCDHA11,TCF12	0.000334917
16	245	213	7	V$ETS_Q4	0.0142639	ELK3,GATA3,KLF12,MARK1,TCF12,TMEM185A,TWIST1	0.0443045
16	255	213	9	V$SREBP_Q3	0.001426	DTX1,HOXD10,KLF12,LHX1,NTRK3,PAX2,SH3KBP1,SMARCA1,ZNF238	0.00894885
16	255	213	7	V$STAT_Q6	0.0173883	DMD,ERI1,MOXD1,NTRK3,SEMA6A,SIX1,TLK1	0.0497386
16	196	213	7	V$GATA_Q6	0.00445658	C5orf13,CACNA2D3,KLF12,NRXN3,PAX2,SCUBE3,SIX1	0.0193882
16	186	213	9	V$HNF3_Q6	0.000145602	AFF3,DMD,GFRA1,ID1,PCDH17,SCUBE3,TLE3,TMEM185A,TWIST1	0.00218864
16	250	213	11	V$OCT_Q6	6.37023e-05	CADM1,COL23A1,COL25A1,DMD,FGF12,HOXA7,NRXN3,PDE4D,SERTAD4,TCF12,TWIST1	0.0013059
16	225	213	9	V$PIT1_Q6	0.000591341	CACNA1C,CADM1,HOXA9,HTR2C,KLHL13,PAX2,SALL1,SERTAD4,TWIST1	0.00534816
16	77	213	4	GGARNTKYCCA_UNKNOWN	0.0084484	NELL2,NTRK3,PHF6,RAMP2	0.0309272
16	248	213	7	V$PAX_Q6	0.0151552	AMOTL1,ATP2C1,CACNA2D3,GATA3,PCDH17,TLE3,TWIST1	0.046141
16	208	213	10	V$FOX_Q2	6.59358e-05	C5orf13,CADM1,DMD,GFRA1,HOXD10,KLF12,PRKAR2B,SCUBE3,TMEM185A,TWIST1	0.00130808
16	219	213	7	V$SRF_Q4	0.0080427	COL23A1,DMD,HOXD10,PPAP2B,SCUBE3,SERTAD4,TLE3	0.0297968
16	263	213	10	V$CEBP_Q2_01	0.000441232	ANO1,C5orf13,CADM1,DMD,HDAC4,KLF12,MOSPD2,NRXN3,PDE4D,TCF12	0.00430726
16	257	213	8	V$MYB_Q5_01	0.00552709	CADM1,DLX2,DMD,FGF12,HTR2C,KLF12,SRGAP2,TCF12	0.0226611
16	231	213	7	V$E2F_Q3_01	0.0105947	BMP7,DMD,GATA3,HOXA9,SALL1,SLC16A2,TBX3	0.0372329
16	233	213	7	V$E2F_Q4_01	0.0110714	BMP7,DMD,GATA3,HOXA9,SALL1,SLC16A2,TBX3	0.0378272
16	234	213	9	V$E2F_Q6_01	0.000782083	ADAMTS9,BMP7,DMD,HOXA9,HTR2C,SALL1,SLC16A2,TBX3,TLE3	0.00639449
16	217	213	7	V$SRF_Q5_01	0.00766615	COL23A1,HOXD10,NRXN3,PPAP2B,SERTAD4,TLE3,ZNF238	0.0289244
16	259	213	11	V$OCT1_Q5_01	8.73702e-05	CADM1,COL25A1,DMD,FGF12,HOXA7,NRXN3,PDE4D,PHF6,SERTAD4,SFRP1,TCF12	0.00145223
16	241	213	9	V$SP1_Q2_01	0.000962807	CADM1,ERO1LB,FGF12,GAS7,GFRA1,NTRK3,PAX2,TBX3,TCF12	0.00722105
16	259	213	8	V$NFAT_Q4_01	0.00578415	AMOTL1,C5orf13,ELK3,GAS7,GPC3,HOXD10,PCDH17,PHF6	0.0233965
16	241	213	7	V$E2F1_Q3_01	0.0131346	ABI2,CADM1,DCLK1,DMD,ELK3,SMARCA1,TLE3	0.0416381
16	238	213	8	V$MEF2_Q6_01	0.00349733	CACNA2D3,DMD,FGF12,HDAC4,RNF145,SCUBE3,SIX1,SMARCA1	0.0172069
16	249	213	7	V$CP2_02	0.015461	ATP10D,CAPN6,GPC3,NRXN3,NTRK3,PAX2,SCUBE3	0.0466103
16	260	213	8	V$PR_Q2	0.00591604	CAPN6,DLX2,KCNIP1,PAX2,PDE4D,SCUBE3,TCF12,TMEM185A	0.0234733
16	246	213	10	V$T3R_Q6	0.000260094	C20orf46,CACNA2D3,FGF12,SALL1,SCUBE3,SMARCA1,SYNPO,TBX3,TCF7,TMEM215	0.00323969
16	250	213	7	V$HNF4_Q6	0.0157711	CACNA2D3,COL25A1,ID2,LHX1,NAV2,PCDH17,XPNPEP2	0.0473133
16	83	213	4	KMCATNNWGGA_UNKNOWN	0.0109361	DMD,GAS7,HOXA7,PDE4D	0.0377847
16	249	213	7	RRAGTTGT_UNKNOWN	0.015461	DMD,ERO1LB,GAS7,HOXD10,LHX1,TCF4,TFAP2A	0.0466103
16	150	213	8	RTTTNNNYTGGM_UNKNOWN	0.000175522	ATP10D,DMD,GORAB,HOXA7,ID2,PALM2,PAX2,SCUBE3	0.00245333
16	84	213	4	RYAAAKNNNNNNTTGW_UNKNOWN	0.0113918	ABLIM1,FAM101B,HOXD10,TWIST1	0.0382838
16	229	213	8	TCCATTKW_UNKNOWN	0.00276625	CACNA2D3,FGF12,HOXA7,KITLG,NAV1,SCUBE3,SEMA6A,TLE3	0.0150552
16	140	213	7	WWTAAGGC_UNKNOWN	0.00065676	ATP12A,LHX1,PDE4D,PPAP2B,SALL1,SCUBE3,SIX1	0.00585373
16	68	213	5	YNTTTNNNANGCARM_UNKNOWN	0.000703171	CACNA1C,CADM1,DMD,FGF12,PDE4D	0.00609085
16	190	213	7	YYCATTCAWW_UNKNOWN	0.00376221	BMP7,DCLK1,DMD,ID1,KLF12,PPAP2B,PRKAR2B	0.0177981
16	254	213	7	RACCACAR_V$AML_Q6	0.0170559	HOXA9,HOXD10,PCSK5,PHF6,TCF12,TCF7,TMEM215	0.0494781
16	290	213	8	GATAAGR_V$GATA_C	0.011045	CACNA2D3,DMD,HOXD10,NRXN3,PAX2,SALL1,SCUBE3,SIX1	0.0378272
16	280	213	10	TGATTTRY_V$GFI1_01	0.000716881	DMD,HOXA7,HOXA9,HOXD10,NRXN3,PAX2,SALL1,SIX1,TCF12,TLK1	0.00612336
16	250	213	13	AAAYWAACM_V$HFH4_01	2.25406e-06	BMP7,C5orf13,CADM1,DMD,GFRA1,HOXA9,ID2,KLF12,NRXN3,PPAP2B,TBX3,TCF4,TLE3	0.00011552
16	162	213	8	TAAWWATAG_V$RSRFC4_Q2	0.000296496	C5orf13,HDAC4,HOXA9,NRXN3,RNF145,SALL1,SEMA6A,TCF4	0.00344047
20	269	119	7	V$AP1_C	0.000986778	ADCK4,C19orf33,C19orf55,CAPN12,ITPKC,PRX,TLL1	0.0404579
20	245	119	9	V$STAT1_02	1.31033e-05	ADCK4,ITPKC,SHKBP1,ZNF420,ZNF546,ZNF568,ZNF569,ZNF570,ZNF571	0.00161171
20	257	119	7	V$BACH1_01	0.000756034	ADCK4,C19orf33,CAPN12,ITPKC,PRX,SERTAD1,TLL1	0.0332115
20	243	119	9	V$STAT1_03	1.22742e-05	ADCK4,ITPKC,SHKBP1,ZNF420,ZNF546,ZNF568,ZNF569,ZNF570,ZNF571	0.00161171
20	251	119	7	V$ATF4_Q2	0.000657963	ADCK4,CAPN12,GGN,ITPKC,NF1,NFKBID,SULT4A1	0.0311267
20	245	119	8	V$NRF1_Q6	9.20798e-05	CCDC97,EID2B,EID2,EIF3K,HNRNPL,MAP4K1,NF1,SPINT2	0.00629212
20	241	119	7	V$SP1_Q2_01	0.000517183	AKT2,EGLN2,GGN,NUMBL,PAK4,POLR2I,TBCB	0.0265056
20	115	119	7	RACTNNRTTTNC_UNKNOWN	4.80696e-06	SHKBP1,ZNF420,ZNF546,ZNF568,ZNF569,ZNF570,ZNF571	0.00147814
20	88	119	5	SNACANNNYSYAGA_UNKNOWN	0.000160466	HKR1,SERTAD3,ZNF546,ZNF569,ZNF570	0.00986867
20	129	119	7	TNCATNTCCYR_UNKNOWN	1.0258e-05	SHKBP1,ZNF420,ZNF546,ZNF568,ZNF569,ZNF570,ZNF571	0.00161171
20	272	119	9	YKACATTT_UNKNOWN	2.99177e-05	ADCK4,ITPKC,SHKBP1,ZNF420,ZNF546,ZNF568,ZNF569,ZNF570,ZNF571	0.00262849
23	253	170	10	V$GABP_B	5.11214e-05	C16orf57,COG4,EDC4,FAM192A,LRRC29,MON1B,RSPRY1,SF3B3,TMEM208,ZNF23	0.0314397
25	245	150	9	V$STAT1_02	8.16364e-05	CAP1,GNL2,ISG20L2,LZIC,MARS,MTF1,PREPL,ZMPSTE24,ZNF385A	0.0123429
25	113	150	6	V$ETF_Q6	0.000182812	DAP3,EIF2C1,EIF2C3,NFYC,RRAGC,YBX1	0.0160614
25	233	150	8	V$ZF5_01	0.000322167	CAP1,KIF1B,MYCBP,PABPC4,PPIE,RLF,RRAGC,SLC25A33	0.0220147
25	247	150	12	V$USF2_Q6	2.8027e-07	AGMAT,EBNA1BP2,FOXJ3,IPO13,MYCL1,PABPC4,PPCS,RLF,RRAGC,SLC25A33,YBX1,ZMYND12	5.74553e-05
25	184	150	12	V$MYC_Q2	1.10236e-08	AGMAT,C12orf66,EBNA1BP2,FOXJ3,IPO13,MYCL1,PABPC4,RLF,RRAGC,SLC25A33,USP15,YBX1	3.38975e-06
25	171	150	14	V$E2F_Q2	3.03456e-11	CAP1,DAP3,EIF2C1,KIF1B,MYCBP,MYCL1,NCDN,PABPC4,RLF,RRAGC,SCMH1,SMAP2,TFAP2E,ZMYM4	1.86626e-08
25	146	150	7	CGTSACG_V$PAX3_B	0.000100349	AKIRIN1,BCL11A,GLYR1,HMOX2,LTBP1,NMRAL1,SLC25A33	0.0123429
28	267	184	9	V$NFE2_01	0.000703707	ABCA2,DTX2,EIF4G1,MAP4,MAST2,PKN3,PLEC,SEL1L3,TBL1X	0.0480866
28	264	184	9	V$AP1FJ_Q2	0.000649317	CASK,CIZ1,DNM1,DTX2,EIF4G1,GOLGA4,GSN,MAP4,PKN3	0.0480866
28	259	184	9	V$AP1_Q2	0.000566335	CASK,CIZ1,DNM1,DTX2,EIF4G1,GOLGA4,GSN,MAP4,PKN3	0.0480866
28	265	184	10	V$AP1_Q4	0.000144895	C20orf112,CASK,CIZ1,DNM1,DTX2,EIF4G1,GOLGA4,GSN,LIMK1,PKN3	0.0222776
28	266	184	9	V$BACH2_01	0.000685179	C14orf43,DTX2,EIF4G1,EPHB2,NCS1,PKN3,PLEC,SLC39A13,ZBTB43	0.0480866
28	253	184	12	V$NRF2_Q4	3.16785e-06	ABCA2,C14orf43,C20orf112,DTX2,EIF4G1,EPHB2,LIMK1,MAST2,PKN3,PLEC,SEL1L3,TBL1X	0.00185625
29	251	146	8	V$USF_01	0.000441188	ALDH6A1,ATXN3,FAM179B,GTF2A1,KDM6A,KIAA1737,MAX,PPM1A	0.0455952
29	268	146	8	V$USF_02	0.000678685	ALDH6A1,ATXN3,FAM179B,GTF2A1,KIAA1737,MAX,MTHFD1,PPM1A	0.0463768
29	197	146	7	V$HSF_Q6	0.000530821	CHURC1,GPHN,GTF2A1,MAX,MID1,PSEN1,ZBTB25	0.0455952
29	239	146	9	V$NFMUE1_Q6	5.47279e-05	CPSF2,DYNC1H1,EIF5,KDM6A,KIAA1737,MARK3,MID1,SLC39A9,YY1	0.0168288
29	236	146	8	V$YY1_Q6	0.000292448	CCNK,DYNC1H1,EIF5,HIF1A,KDM6A,MARK3,SETD3,YY1	0.0449639
29	81	146	5	GGGNRMNNYCAT_UNKNOWN	0.000281776	ALDH6A1,C14orf129,CPSF2,MID1,YY1	0.0449639
31	121	195	8	YGCANTGCR_UNKNOWN	2.06481e-05	ASCL2,C9orf125,ELOVL4,NRXN3,PLEKHA1,PLK1S1,SEZ6L2,TRIM9	0.0126986
32	138	220	7	AACWWCAANK_UNKNOWN	0.000729636	BMPR2,C9orf5,DMD,DOCK4,ETV1,NUFIP2,QTRTD1	0.0364039
32	256	220	10	V$SOX5_01	0.000460415	ACVR2A,AMFR,ANKRD28,CHM,CPEB4,ERBB4,FMNL3,NFIA,PCDH7,ZFYVE1	0.0283155
32	99	220	6	V$PAX6_01	0.000691831	ACVR2A,CHD6,DMD,ETV1,JMJD1C,LUC7L3	0.0364039
32	229	220	9	V$OCT1_04	0.000843973	CHD6,CHM,CPEB4,DMD,ETV1,LUC7L3,NFIA,NR3C2,PKP4	0.0364039
32	158	220	7	V$OCT1_07	0.00160435	BACE2,CPEB4,ETV1,ITSN1,NFIA,SCRN1,ZNF148	0.0469846
32	187	220	8	V$HFH3_01	0.000947093	CHD6,CPEB4,DMD,ETV1,NFIA,NR3C2,PHTF2,UBAP2L	0.0364039
32	232	220	9	V$SOX9_B1	0.00092508	ACVR2A,CHD6,DMD,DOCK4,ETV1,LARP4,RTN4,SASH1,ZFYVE1	0.0364039
32	183	220	8	V$NKX22_01	0.000823329	CPEB4,DMD,ESR1,JMJD1C,LRRC8A,LUC7L3,NFIA,TIAM1	0.0364039
32	257	220	11	V$STAT4_01	0.000108719	AAK1,ANKRD28,CHD6,CPEB4,DOCK4,ETS1,FLT1,JMJD1C,MECOM,PKP4,RBMS1	0.011102
32	200	220	8	V$STAT5A_04	0.00145563	AAK1,ANKHD1,ANKRD28,DMD,ETS1,IKZF2,JMJD1C,MECOM	0.0447606
32	254	220	11	V$MAF_Q6	9.79945e-05	CHM,FLT1,HMGCS1,IKZF2,JMJD1C,NUFIP2,SP3,STAT6,TGFBR1,TIAM1,TLK2	0.011102
32	38	220	5	V$PAX8_01	5.0797e-05	DMD,IKZF2,JMJD1C,LUC7L3,PCDH7	0.0104134
32	236	220	9	V$ELF1_Q6	0.00104296	ANKRD28,CTNND1,IKZF2,LRRC8A,NFIA,NUFIP2,STAT6,TBC1D8,TM6SF1	0.0377307
32	240	220	9	V$IRF_Q6	0.00117274	ADAR,CPEB4,ESR1,IKZF2,PCDH7,RTN4,STAT6,TLK2,ZCCHC24	0.0400686
32	196	220	8	V$GR_01	0.00128035	CPEB4,DOCK4,ETS1,IKZF2,JMJD1C,LARP4,LUC7L3,NUFIP2	0.0414429
33	257	188	10	V$NFY_Q6	0.000134612	ACTL6A,C11orf82,C12orf48,CDK1,GANAB,HNRNPC,PTMA,SKA2,STX5,TTC9C	0.0275955
33	101	188	6	GGAANCGGAANY_UNKNOWN	0.000335572	ATP6V1E1,BANF1,DPM1,EIF1AD,LOC152217,NCBP2	0.0346047
33	236	188	9	V$YY1_Q6	0.000337607	DAP3,MORF4L2,MYNN,PFN2,PTMA,RPL35A,RPN1,SLC26A6,TRA2B	0.0346047
33	58	188	5	GKCGCNNNNNNNTGAYG_UNKNOWN	0.000188746	BRMS1,CCDC86,MRPL49,PHF5A,RNF7	0.0290197
33	242	188	11	TGACCTTG_V$SF1_Q6	1.502e-05	APIP,ATP5G1,METTL11A,MRPL47,MTCH2,MTX2,NDUFB5,PDHX,PHF5A,TBL1XR1,TFRC	0.00461866
35	191	140	7	V$MAZ_Q6	0.000342494	C1orf144,CLSTN1,CTNNBIP1,PHF13,UBE4B,UBR4,ZBTB17	0.0351057
35	113	140	15	V$ETF_Q6	1.55431e-15	CLSTN1,CTNNBIP1,FAM76A,GNB1,KIAA0090,KIAA2013,MFN2,MRTO4,MTOR,PHF13,TMEM222,UBR4,USP48,VAMP3,ZBTB17	9.55902e-13
35	247	140	10	V$USF2_Q6	7.73335e-06	ACAP3,ATAD3A,ATAD3B,B3GALT6,KIAA0090,MRTO4,NUDC,UBE4B,UBIAD1,UBR4	0.001189
35	236	140	8	V$YY1_Q6	0.000219822	B3GALT6,C1orf144,LYPLA2,PIGV,THAP3,UBE2J2,UBE4B,UBIAD1	0.0270381
35	184	140	9	V$MYC_Q2	4.90106e-06	ACAP3,ATAD3A,ATAD3B,B3GALT6,KIAA0090,MRTO4,NUDC,UBIAD1,UBR4	0.00100472
35	171	140	13	V$E2F_Q2	1.68289e-10	C1orf144,CDC42,CLSTN1,CTNNBIP1,FAM76A,FBXO44,GNB1,PIGV,PUSL1,UBE4B,USP48,VAMP3,ZBTB48	5.1749e-08
36	229	138	7	V$E2F_02	0.000922663	FIZ1,HNRNPUL1,IL4I1,NUP62,POLD1,TMEM143,ZNF524	0.0351119
36	236	138	8	V$YY1_02	0.000199198	AKT1S1,C19orf48,CNOT3,FIZ1,FKRP,STRN4,TBC1D17,ZNF524	0.0201932
36	82	138	5	CCAWNWWNNNGGC_UNKNOWN	0.000229841	CNOT3,FIZ1,FKRP,STRN4,ZNF524	0.0201932
36	226	138	7	V$E2F_Q4	0.000854315	FIZ1,HNRNPUL1,IL4I1,NUP62,POLD1,TMEM143,ZNF524	0.0351119
36	224	138	7	V$E2F_Q6	0.000811018	FIZ1,HNRNPUL1,IL4I1,NUP62,POLD1,TMEM143,ZNF524	0.0351119
36	238	138	8	V$E2F1_Q3	0.000210952	CNOT3,FIZ1,HNRNPUL1,IL4I1,NUP62,POLD1,TMEM143,ZNF524	0.0201932
36	225	138	7	V$E2F1_Q6	0.000832444	FIZ1,HNRNPUL1,IL4I1,NUP62,POLD1,TMEM143,ZNF524	0.0351119
36	229	138	7	V$E2F1DP1_01	0.000922663	FIZ1,HNRNPUL1,IL4I1,NUP62,POLD1,TMEM143,ZNF524	0.0351119
36	229	138	7	V$E2F1DP2_01	0.000922663	FIZ1,HNRNPUL1,IL4I1,NUP62,POLD1,TMEM143,ZNF524	0.0351119
36	232	138	8	V$E2F4DP1_01	0.000177301	FIZ1,HNRNPUL1,IL4I1,LIG1,NUP62,POLD1,TMEM143,ZNF524	0.0201932
36	229	138	7	V$E2F4DP2_01	0.000922663	FIZ1,HNRNPUL1,IL4I1,NUP62,POLD1,TMEM143,ZNF524	0.0351119
36	222	138	8	V$E2F1DP1RB_01	0.000131083	FIZ1,HNRNPUL1,IL4I1,LIG1,NUP62,POLD1,TMEM143,ZNF524	0.0201932
36	101	138	5	GGAANCGGAANY_UNKNOWN	0.00060265	EPN1,GYS1,RPL28,RUVBL2,U2AF2	0.0351119
36	238	138	7	V$SP1_Q6_01	0.0011539	CLPTM1,NTF4,PRMT1,PTOV1,PVRL2,TEAD2,ZNF524	0.0394249
36	231	138	7	V$E2F1_Q6_01	0.000970574	CNOT3,ERF,FIZ1,HNRNPUL1,SPHK2,TMEM143,ZNF524	0.0351119
39	220	141	8	V$AP4_Q6	0.000142969	ADRBK1,BCL2L2,ESRRA,INPPL1,KDM2A,RTKN,SYVN1,ZNF668	0.0433783
39	253	141	11	V$PEA3_Q6	1.43721e-06	ADRBK1,ARAP1,ARFGAP2,DPP3,ESRRA,INPPL1,LRFN4,MARK2,PLCB3,RPS6KA4,ST7L	0.000883881
39	233	141	8	V$TEL2_Q6	0.000211601	ARAP1,DPP3,ESRRA,MAP3K11,PTK2,ST7L,SYVN1,ZNF668	0.0433783
40	229	167	10	V$E2F_02	1.88064e-05	CDCA7,DCTPP1,FANCD2,FANCG,GINS3,H2AFZ,KIAA0101,MXD3,PCNA,RANBP1	0.000771064
40	219	167	11	V$E2F_Q3	1.86247e-06	CDC45,CDCA7,CLTA,CTCF,DCTPP1,H2AFZ,HMGN2,MXD3,PCNA,RANBP1,SLC25A3	0.000127269
40	226	167	13	V$E2F_Q4	4.32998e-08	CDC45,CDCA7,CDT1,CTCF,DCTPP1,FANCD2,GINS3,H2AFZ,HMGN2,KIAA0101,MXD3,PCNA,RANBP1	4.43823e-06
40	224	167	13	V$E2F_Q6	3.89935e-08	CDC45,CDCA7,CDT1,CTCF,DCTPP1,FANCD2,GINS3,H2AFZ,HMGN2,KIAA0101,MXD3,PCNA,RANBP1	4.43823e-06
40	238	167	9	V$E2F1_Q3	0.000148702	CDCA7,DCTPP1,GINS3,H2AFZ,HMGN2,KIAA0101,MXD3,PCNA,SLC25A3	0.00537952
40	237	167	8	V$E2F1_Q4	0.00073545	C10orf137,CCDC107,CDC45,CTCF,HMGN2,MELK,PCNA,RANBP1	0.0238054
40	225	167	13	V$E2F1_Q6	4.10958e-08	CDCA7,CDT1,CTCF,DCTPP1,FANCD2,FANCG,GINS3,H2AFZ,KIAA0101,MXD3,PCNA,RANBP1,SLC25A3	4.43823e-06
40	237	167	12	V$E2F_03	5.74507e-07	CDC45,CDCA7,CTCF,DCTPP1,FANCG,H2AFZ,HMGN2,KIAA0101,MELK,MXD3,RANBP1,SMC2	4.41652e-05
40	229	167	10	V$E2F1DP1_01	1.88064e-05	CDCA7,DCTPP1,FANCD2,FANCG,GINS3,H2AFZ,KIAA0101,MXD3,PCNA,RANBP1	0.000771064
40	229	167	10	V$E2F1DP2_01	1.88064e-05	CDCA7,DCTPP1,FANCD2,FANCG,GINS3,H2AFZ,KIAA0101,MXD3,PCNA,RANBP1	0.000771064
40	232	167	10	V$E2F4DP1_01	2.10337e-05	CDCA7,DCTPP1,FANCD2,FANCG,GINS3,H2AFZ,KIAA0101,MXD3,PCNA,RANBP1	0.000808485
40	229	167	10	V$E2F4DP2_01	1.88064e-05	CDCA7,DCTPP1,FANCD2,FANCG,GINS3,H2AFZ,KIAA0101,MXD3,PCNA,RANBP1	0.000771064
40	222	167	11	V$E2F1DP1RB_01	2.12577e-06	CDCA7,CDT1,CLTA,CTCF,DCTPP1,GINS3,H2AFZ,HMGN2,KIAA0101,MXD3,PCNA	0.000130735
40	231	167	14	V$E2F_Q3_01	6.59869e-09	CDC45,CDCA7,CTCF,DCTPP1,FANCG,GINS3,H2AFZ,HMGN2,KIAA0101,MELK,MXD3,PCNA,RANBP1,SMC2	1.51034e-06
40	233	167	14	V$E2F_Q4_01	7.3675e-09	CDC45,CDCA7,CTCF,DCTPP1,FANCG,GINS3,H2AFZ,HMGN2,KIAA0101,MELK,MXD3,PCNA,RANBP1,SMC2	1.51034e-06
40	234	167	13	V$E2F_Q6_01	6.51437e-08	CDC45,CDCA7,CTCF,DCTPP1,FANCG,H2AFZ,HMGN2,KIAA0101,MELK,MXD3,PCNA,RANBP1,SMC2	5.72334e-06
40	224	167	14	V$E2F1_Q4_01	4.44711e-09	CDC45,CDCA7,CTCF,DCTPP1,FANCG,GINS3,H2AFZ,HMGN2,KIAA0101,MELK,MXD3,PCNA,RANBP1,SMC2	1.51034e-06
40	231	167	8	V$E2F1_Q6_01	0.000622122	CDC45,CDCA7,CTCF,FANCG,HMGN2,MXD3,PCNA,RANBP1	0.0212558
40	162	167	9	SGCGSSAAA_V$E2F1DP2_01	7.32754e-06	CDCA7,DCTPP1,FANCG,GINS3,H2AFZ,KIAA0101,MXD3,PCNA,RANBP1	0.000409676
42	244	167	9	V$P300_01	0.000179195	ACIN1,BAHD1,FBRS,FBXL19,RERE,TNRC6A,ZFYVE26,ZMYM2,ZNF768	0.0151145
42	238	167	11	V$YY1_01	4.15873e-06	CBX4,NFE2L1,RGS12,RNF44,SRF,TLE3,ZFP91,ZNF646,ZNF668,ZNF687,ZNF747	0.00255762
42	251	167	9	V$NGFIC_01	0.000221188	AGAP1,BAHD1,GIT1,NFE2L1,RBM26,SAP130,TLE3,UBTF,ZMYM2	0.0151145
42	234	167	9	V$ZF5_B	0.000130886	BAHD1,FBXL19,KIF7,MAZ,RBM14,TLE3,ZFP91,ZNF646,ZNF668	0.0151145
42	221	167	8	V$VDR_Q3	0.000464862	ARHGEF2,BAHD1,FBRS,FBXL19,MAZ,RBM26,SRF,TLE3	0.0238242
42	239	167	10	V$NFMUE1_Q6	2.71293e-05	BAHD1,DCAF8,FKRP,GNL3L,KDM5C,REXO1,RPAP1,SF1,ZFP91,ZMYM2	0.00834227
42	257	167	9	V$HEB_Q6	0.000263411	ARHGEF2,FBRS,MEN1,NFE2L1,TBC1D10B,TLE3,UBTF,ZNF646,ZNF668	0.0161998
42	241	167	9	V$SP1_Q2_01	0.000163356	BAHD1,BCL7C,FBXL19,HIPK1,NFE2L1,UBE2O,ZFP91,ZNF687,ZNF768	0.0151145
42	140	167	6	V$DR3_Q4	0.0010121	BAHD1,FBRS,RBM14,TRIM41,ZMYM2,ZNF768	0.0478799
47	229	154	8	V$E2F_02	0.000342552	CASP8AP2,HNRNPR,MCM3,MYH10,NASP,PBRM1,PRKDC,SOAT1	0.0287247
47	241	154	8	V$NFY_C	0.000481037	BAZ1A,CBLB,GNAI2,LRP8,OGG1,PPP2R5C,SUZ12,ZNF436	0.0328709
47	226	154	9	V$E2F_Q4	5.38215e-05	CASP8AP2,EPC1,HNRNPR,MCM3,MYH10,NASP,PBRM1,PRKDC,SOAT1	0.0287247
47	224	154	8	V$E2F_Q6	0.000295425	CASP8AP2,HNRNPR,MCM3,MYH10,NASP,PBRM1,PRKDC,SOAT1	0.0287247
47	225	154	8	V$E2F1_Q6	0.000304399	CASP8AP2,HNRNPR,MCM3,MYH10,NASP,PBRM1,PRKDC,SOAT1	0.0287247
47	229	154	8	V$E2F1DP1_01	0.000342552	CASP8AP2,HNRNPR,MCM3,MYH10,NASP,PBRM1,PRKDC,SOAT1	0.0287247
47	229	154	8	V$E2F1DP2_01	0.000342552	CASP8AP2,HNRNPR,MCM3,MYH10,NASP,PBRM1,PRKDC,SOAT1	0.0287247
47	232	154	8	V$E2F4DP1_01	0.000373655	CASP8AP2,HNRNPR,MCM3,MYH10,NASP,PBRM1,PRKDC,SOAT1	0.0287247
47	229	154	8	V$E2F4DP2_01	0.000342552	CASP8AP2,HNRNPR,MCM3,MYH10,NASP,PBRM1,PRKDC,SOAT1	0.0287247
47	261	154	8	V$NFY_Q6_01	0.000810333	GNAI2,HNRNPR,LRP8,MAEA,MAPK7,PNRC2,PPP2R5C,ZNF436	0.0498355
48	113	154	9	V$ETF_Q6	1.826e-07	CDC73,RNF2,SCYL3,SLC41A1,TROVE2,UCHL5,USP21,ZBTB41,ZNF496	0.000112299
48	171	154	9	V$E2F_Q2	5.88296e-06	ADIPOR1,CDC73,HECTD2,IPO9,MAPKAPK2,MPZL1,PPP2R5A,RNF2,SDCCAG8	0.00180901
51	113	136	8	V$ETF_Q6	8.59837e-07	CMPK1,FAF1,KPNA6,LRP8,MIER1,POMGNT1,RNF220,SPATA6	0.000137936
51	233	136	8	V$ZF5_01	0.000165116	CMPK1,HPCA,LRP8,LRRC41,PHC2,RBBP4,RNF19B,ZBTB8OS	0.0169244
51	247	136	11	V$USF2_Q6	7.93475e-07	AK2,DNTTIP2,FAF1,HPCA,LRP8,RBBP4,SERBP1,TESK2,TXNDC12,ZBTB8OS,ZMYM6	0.000137936
51	184	136	9	V$MYC_Q2	3.86256e-06	AK2,DNTTIP2,HPCA,LRP8,SERBP1,TESK2,TXNDC12,USP15,ZMYM6	0.000475095
51	171	136	18	V$E2F_Q2	0	CAPZA1,CDC42,CMPK1,EIF2B3,HPCA,LRP8,LRRC41,MED8,PRPF38A,RBBP4,RNF19B,SERBP1,SFPQ,SNRNP40,ST7L,UROD,ZBTB8OS,ZCCHC17	0
52	245	143	6	V$E47_01	0.00747226	EPHA2,ID1,KLF10,NR4A3,RUNX1,VEGFA	0.0316927
52	252	143	16	V$ATF_01	2.51729e-11	ATF3,DUSP1,EGR3,EPHA2,FOSB,FOS,MAFF,NFIL3,NR4A2,PER1,PPP1R15A,SGK1,SLC25A25,TPM4,TRIB1,ZFAND5	2.17849e-09
52	267	143	6	V$NFE2_01	0.0111243	EPHA2,GADD45A,IL6,MAFF,TOB1,ZFAND5	0.0414632
52	256	143	16	V$CREB_01	3.18804e-11	AREG,ATF3,AVPI1,CREM,DUSP1,EPHA2,FOSB,ID1,LMCD1,MAFF,NR4A2,PDP1,PER1,PPP1R15A,SLC25A25,YWHAZ	2.17849e-09
52	176	143	6	V$CREBP1_01	0.00147755	ATF3,NFIL3,PDP1,PER2,TOB1,WEE1	0.0098771
52	253	143	15	V$CREBP1CJUN_01	2.84768e-10	AREG,AVPI1,CREM,DUSP1,EGR1,EPHA2,ID1,LMCD1,MAFF,NR4A2,PDP1,PER1,PPP1R15A,SLC25A25,YWHAZ	1.59211e-08
52	256	143	11	V$SOX5_01	1.85206e-06	CPEB4,DUSP5,ID1,KRT14,LRCH2,NFIL3,NR4A1,PCDH7,PIM1,RHOB,TOB1	3.55944e-05
52	267	143	6	V$IK1_01	0.0111243	APOLD1,CHAD,GADD45B,IL6,JUN,NR4A3	0.0414632
52	246	143	6	V$PBX1_01	0.00761627	DUSP5,JUNB,LIF,PCDH7,TOB1,YWHAZ	0.0320822
52	106	143	4	V$CDP_02	0.00647718	CPEB4,LIF,LRCH2,TOB1	0.0288422
52	256	143	7	V$CEBPB_01	0.00214425	CCNL1,DUSP1,ERRFI1,PIM1,RHOB,TOB1,TRIB1	0.0122103
52	249	143	11	V$CREB_02	1.41411e-06	DUSP1,EPHA2,FOSB,ID1,MAFF,NR4A2,NR4A3,PDP1,PPP1R15A,YWHAZ,ZFAND5	2.89893e-05
52	133	143	6	V$TAXCREB_01	0.000341226	DUSP1,FOSB,FOS,MAFF,NR4A3,VEGFA	0.00313215
52	254	143	11	V$CEBPB_02	1.7162e-06	DUSP1,EDN2,NFIL3,NFKBIA,NFKBIZ,PCDH7,PER1,RHOB,TGIF1,TOB1,TRIB1	3.40471e-05
52	125	143	5	V$PBX1_02	0.0018356	EGR3,LIF,LRCH2,RHOB,ZFP36L1	0.011403
52	235	143	7	V$HFH1_01	0.00131843	DUSP1,ERRFI1,NR4A1,NR4A2,PCDH7,PIM1,TOB1	0.00900925
52	196	143	7	V$FOXD3_01	0.000454686	ERRFI1,IER3,JUNB,NR4A1,RUNX1,SGK1,TOB1	0.00383058
52	216	143	7	V$HNF3B_01	0.000808358	ANXA1,CPEB4,DUSP1,ERRFI1,ID1,IER3,TOB1	0.00613754
52	257	143	6	V$TST1_01	0.0093353	LIF,LMNA,NR4A2,NR4A3,PIM1,TOB1	0.0368026
52	235	143	6	V$BRN2_01	0.00613859	FOSL1,FOS,NR4A3,PIM1,SAT1,TOB1	0.0281734
52	255	143	10	V$HSF1_01	1.2313e-05	CREM,DUSP1,EGR3,EPHA2,FOS,JUN,NR4A3,PIM1,TGIF1,TRIB1	0.000184695
52	239	143	9	V$HSF2_01	4.65371e-05	CREM,DUSP1,EGR3,FOS,JUN,NR4A3,PCDH7,TGIF1,TRIB1	0.00064006
52	49	143	7	V$SRF_01	4.61529e-08	EGR1,EGR3,FOSB,FOSL1,FOS,IER2,JUNB	1.18747e-06
52	255	143	7	V$COUP_01	0.00209759	FKBP5,HBEGF,ID1,LMNA,NR4A3,PCDH7,VEGFA	0.01217
52	263	143	7	V$CEBP_01	0.0024938	CPEB4,DUSP2,FOSB,NFKBIZ,NR4A3,PER2,TGIF1	0.0135725
52	243	143	8	V$OCT1_05	0.000309222	EDN1,FOS,IL6,NEDD9,NR4A3,PIM1,RHOB,ZFP36L1	0.00292571
52	264	143	7	V$AP1FJ_Q2	0.00254712	EPHA2,FOS,ID1,IL6,LMNA,MMP7,TOB1	0.0137314
52	259	143	9	V$AP1_Q2	8.63343e-05	CREM,EPHA2,FOS,GADD45A,ID1,IL6,LMNA,MMP7,TOB1	0.0010018
52	256	143	7	V$AP1_Q6	0.00214425	EPHA2,GADD45A,LMNA,MMP7,TRIB1,YWHAZ,ZFAND5	0.0122103
52	257	143	19	V$CREB_Q2	1.93179e-14	ATF3,CREM,DUSP1,EGR1,EGR3,EPHA2,FOSB,FOS,GADD45B,ID1,LMCD1,MAFF,NR4A2,NR4A3,PDP1,PER1,PPP1R15A,TPM4,TRIB1	1.18805e-11
52	261	143	15	V$CREB_Q4	4.39085e-10	ATF3,DUSP1,EGR3,EPHA2,FOSB,FOS,ID1,LMCD1,MAFF,NR4A2,NR4A3,PDP1,PPP1R15A,TPM4,TRIB1	2.07721e-08
52	247	143	17	V$CREBP1_Q2	1.58451e-12	CREM,DUSP1,EGR1,EGR3,EPHA2,FOSB,FOS,ID1,MAFF,NR4A2,NR4A3,PDP1,PER1,PPP1R15A,SLC25A25,TPM4,TRIB1	4.61359e-10
52	238	143	13	V$SRF_Q6	1.24297e-08	ACTB,DUSP2,DUSP5,EGR1,EGR3,FOSB,FOSL1,FOS,JUNB,KLF6,MYADM,NR4A1,PCDH7	3.82212e-07
52	265	143	7	V$AP1_Q4	0.00260131	CREM,EDN1,EPHA2,IL6,LMNA,MMP7,TRIB1	0.0137914
52	223	143	8	V$CEBP_Q2	0.000172883	EDN2,NFIL3,NFKBIA,NFKBIZ,PER1,PTX3,TOB1,ZFP36L1	0.00183315
52	248	143	6	V$NFKB_Q6	0.00791028	BHLHE40,CXCL2,EPHA2,MAP3K8,NFKBIA,RUNX1	0.0328704
52	269	143	9	V$AP1_C	0.000115109	EPHA2,FOSL1,GADD45A,IL11,LMNA,PPP1R15A,RGS2,TOB1,ZFAND5	0.00126415
52	193	143	5	V$CEBP_C	0.0114044	JUN,NFKBIA,PER1,SAT1,VEGFA	0.0422513
52	260	143	6	V$NFKB_C	0.00984864	BHLHE40,EGR3,FOS,GADD45B,MAP3K8,NFKBIA	0.0380938
52	208	143	14	V$SRF_C	2.18208e-10	ACTB,DUSP2,DUSP5,EGR1,EGR3,FOSB,FOSL1,FOS,IER2,JUNB,KLF6,LMCD1,NR4A1,YWHAZ	1.34198e-08
52	246	143	7	V$STAT_01	0.00171209	CREM,JUN,MAFF,NFIL3,NR4A3,TET2,ZFP36L1	0.010855
52	235	143	7	V$MEF2_03	0.00131843	ATF3,CPEB4,FOS,JUN,NR4A1,RHOB,ZFAND5	0.00900925
52	139	143	6	V$AHRARNT_01	0.00043193	EGR3,KLF10,NR4A1,PDP1,RUNX1,SGK1	0.00373846
52	262	143	10	V$EGR1_01	1.55654e-05	CREB3L1,EGR1,EGR3,ERRFI1,RHOB,RUNX1,TPBG,TPM4,TRIB1,VEGFA	0.000227922
52	251	143	8	V$NGFIC_01	0.000383938	BHLHE40,CSRNP1,EGR1,EGR3,MAP3K5,RHOB,TPM4,TRIB1	0.00337317
52	86	143	4	V$EGR3_01	0.0030804	CSRNP1,EGR1,EGR3,VEGFA	0.0157871
52	198	143	6	V$EGR2_01	0.00267143	CSRNP1,EGR1,EGR3,KLF4,RUNX1,VEGFA	0.0140421
52	237	143	8	V$CHOP_01	0.000261367	ATF3,BHLHE40,NFKBIA,PCDH7,PER1,TOB1,TRIB1,VEGFA	0.00259259
52	258	143	6	V$GFI1_01	0.00950423	CREM,EDN1,GADD45A,TET2,TGIF1,TPBG	0.03723
52	250	143	8	V$TATA_01	0.000373865	ADAMTS1,EDN1,ERRFI1,HBEGF,IL11,LIF,NR4A1,ZFP36L2	0.00333228
52	259	143	6	V$LMO2COM_01	0.00967534	EPHA2,FOSL1,ID1,MAP3K14,MYADM,RUNX1	0.0376604
52	247	143	6	V$NFY_01	0.00776227	ACTB,JUNB,KLF10,PDP1,RHOB,ZFP36L2	0.0324748
52	187	143	6	V$HFH3_01	0.00200802	CPEB4,DUSP1,ID1,NR4A3,SGK1,TOB1	0.0121072
52	251	143	6	V$FREAC2_01	0.00836652	C4orf19,DUSP1,MAFF,TET2,TOB1,WEE1	0.0340755
52	187	143	6	V$FREAC7_01	0.00200802	CPEB4,CXCL2,ERRFI1,IER3,JUNB,RHOB	0.0121072
52	198	143	8	V$HFH8_01	7.5989e-05	CPEB4,CXCL2,DUSP1,NR4A1,NR4A2,RUNX1,TGIF1,TOB1	0.000916337
52	239	143	7	V$NFAT_Q6	0.00145236	APOLD1,CPEB4,EDN1,EPHA2,LIF,NR4A3,PER2	0.00981538
52	260	143	12	V$MYCMAX_B	2.88883e-07	EGR3,EPHA2,ID1,KLF10,PER1,RND3,SOCS3,TGIF1,TRIB1,VEGFA,WEE1,ZFP36L1	6.5801e-06
52	88	143	4	V$PAX3_B	0.00334666	BHLHE40,JUNB,NR4A1,NR4A3	0.0167333
52	248	143	8	V$WHN_B	0.000354366	BHLHE40,EGR3,JUNB,JUN,NR4A3,PCDH7,TOB1,TRIB1	0.00320493
52	183	143	15	V$ATF_B	2.82685e-12	AREG,AVPI1,CREM,DUSP1,EPHA2,FOSB,FOS,ID1,LMCD1,MAFF,PDP1,PER1,PPP1R15A,SLC25A25,YWHAZ	4.61359e-10
52	252	143	6	V$ETS1_B	0.00852272	APOLD1,CSRNP1,FOSL1,JUNB,LIF,PCDH7	0.034258
52	105	143	4	V$EN1_01	0.00626601	CREM,MAP3K5,NR4A3,SAT1	0.0285451
52	245	143	6	V$AREB6_04	0.00747226	APOLD1,EDN1,JUNB,NEDD9,PCDH7,TGIF1	0.0316927
52	233	143	6	V$MEIS1_01	0.00589426	CREB3L1,ERRFI1,FOS,KLF10,SLC25A25,TGIF1	0.0276267
52	180	143	5	V$FOXJ2_01	0.00860822	CPEB4,CXCL2,ERRFI1,ID1,IER3	0.034377
52	230	143	6	V$NKX61_01	0.00554121	ETS2,LMNA,NR4A3,SAT1,TOB1,ZFP36L1	0.0265826
52	237	143	6	V$E2F1_Q4	0.00639022	CSRNP1,LIF,NR4A2,TRIB1,WEE1,ZFP36L2	0.028686
52	221	143	8	V$VDR_Q3	0.000162553	BHLHE40,ERRFI1,FOS,IL11,LIF,NR4A3,PCDH7,VEGFA	0.00175387
52	244	143	7	V$IRF7_01	0.00163446	FOS,LIF,MAP3K8,NR4A2,NR4A3,SAT1,ZFP36L1	0.0104708
52	216	143	7	V$FAC1_01	0.000808358	JUNB,LRCH2,NAMPT,PDP1,RUNX1,SAT1,SGK1	0.00613754
52	245	143	9	V$STAT5A_01	5.6374e-05	APOLD1,CREM,FOS,KLF4,LIF,MAFF,NFIL3,NR4A2,NR4A3	0.000722292
52	242	143	9	V$STAT5B_01	5.12565e-05	CREM,FOS,KLF4,LIF,MAFF,NFIL3,NFKBIA,NR4A2,NR4A3	0.000670697
52	135	143	5	V$STAT5A_02	0.00256765	CREM,FOS,KLF4,NR4A3,RUNX1	0.0137314
52	242	143	7	V$HIF1_Q5	0.0015596	CHAD,GADD45B,HBEGF,PIM1,TET2,VEGFA,WEE1	0.0102038
52	243	143	7	V$CDC5_01	0.00159669	CPEB4,ERRFI1,KLF4,LMNA,SAT1,TGIF1,VEGFA	0.0103365
52	122	143	8	V$ATF6_01	2.245e-06	CREM,EGR1,EGR3,NR4A1,PER1,SRP19,TPM4,ZFAND5	3.94479e-05
52	252	143	6	V$PAX2_02	0.00852272	FOS,NEDD9,NFKBIA,PCDH7,PER2,TOB1	0.034258
52	266	143	13	V$BACH2_01	4.63404e-08	CSRNP1,GADD45A,GADD45B,HBEGF,IL11,KRT16,LMNA,MMP7,NR4A1,PIM1,RGS2,SGK1,TRIB1	1.18747e-06
52	255	143	7	V$STAT6_01	0.00209759	NFKBIA,NR4A2,PIM1,SGK1,TGIF1,TOB1,TRIB1	0.01217
52	257	143	11	V$BACH1_01	1.92348e-06	CSRNP1,HBEGF,IL11,KRT16,LMNA,PIM1,PPP1R15A,RGS2,SGK1,TRIB1,ZFAND5	3.58466e-05
52	143	143	5	V$STAT3_02	0.00329016	EGR1,EGR3,FOSB,NR4A1,WEE1	0.0165857
52	243	143	16	V$ATF3_Q6	1.45612e-11	AREG,ATF3,CREM,DUSP1,EPHA2,FOSB,IL11,JUN,MAFF,PDP1,PER1,PPP1R15A,TRIB1,YWHAZ,ZFAND5,ZFP36L1	1.71334e-09
52	251	143	13	V$ATF4_Q2	2.33853e-08	DUSP1,EPHA2,FOSB,FOS,ID1,NR4A2,NR4A3,PDP1,PPP1R15A,SGK1,TPM4,TRIB1,ZFAND5	6.53725e-07
52	261	143	11	V$AP1_01	2.23389e-06	EPHA2,FOSL1,GADD45A,HBEGF,IL11,IL6,LMNA,MMP7,PIM1,TRIB1,ZFAND5	3.94479e-05
52	235	143	8	V$CEBPDELTA_Q6	0.000246836	ATF3,CCNL1,FOSB,FOS,JUN,NR4A1,NR4A2,TRIB1	0.00248859
52	255	143	7	V$HOXA4_Q2	0.00209759	CPEB4,EDN2,PER1,PIM1,TOB1,ZFP36L1,ZFP36L2	0.01217
52	191	143	5	V$MAZ_Q6	0.0109387	CREM,EPHA2,JUN,LMNA,PLK3	0.0414632
52	243	143	6	V$MTF1_Q4	0.00719018	EGR1,JUN,NFIL3,PCDH7,TOB1,VEGFA	0.0311406
52	237	143	6	V$PTF1BETA_Q6	0.00639022	KRT14,LIF,NR4A2,NR4A3,PCDH7,ZFP36L1	0.028686
52	241	143	6	V$SP3_Q3	0.00691589	CREB3L1,JUNB,PIM1,RUNX1,TOB1,TPBG	0.0303805
52	259	143	8	V$TCF1P_Q6	0.000472745	CPEB4,EDN1,FOS,PER1,SAT1,TET2,TGIF1,TRIB1	0.00390902
52	226	143	14	V$ATF1_Q6	6.50315e-10	AREG,CREM,FOSB,FOS,ID1,LMCD1,MAFF,NFIL3,PDP1,PER1,TPM4,TRIB1,YWHAZ,ZFAND5	2.66629e-08
52	282	143	13	V$E4F1_Q6	9.16354e-08	DUSP1,EGR3,FOSB,ID1,MAFF,NEDD9,NR4A1,NR4A2,NR4A3,PDP1,PPP1R15A,SLC25A25,TRIB1	2.20437e-06
52	242	143	8	V$TFIIA_Q6	0.000300784	EGR1,FOSB,FOXE1,IER2,LMNA,NR4A1,TRIB1,YWHAZ	0.00289034
52	266	143	6	V$COREBINDINGFACTOR_Q6	0.0109352	CHAD,LIF,NFKBIZ,NR4A1,NR4A3,RUNX1	0.0414632
52	204	143	8	V$HNF3ALPHA_Q6	9.35739e-05	C4orf19,ERRFI1,ID1,NR4A3,SGK1,TET2,TOB1,TRIB1	0.00104633
52	195	143	6	V$HFH4_01	0.00247622	CPEB4,ID1,NR4A3,RUNX1,SGK1,TGIF1	0.0135725
52	245	143	6	V$DR1_Q3	0.00747226	FKBP5,ID1,NEDD9,NR4A1,NR4A3,PCDH7	0.0316927
52	259	143	9	V$AML_Q6	8.63343e-05	CHAD,CREM,DUSP1,DUSP2,LIF,NR4A1,PER1,RUNX1,TRIB1	0.0010018
52	186	143	7	V$HNF3_Q6	0.000331837	ERRFI1,FOSB,ID1,NR4A1,NR4A3,SGK1,TOB1	0.00309211
52	235	143	7	V$USF_Q6_01	0.00131843	CSRNP1,KLF4,PER1,SGK1,TET2,TRIB1,WEE1	0.00900925
52	269	143	6	V$EGR_Q6	0.0115093	EGR1,KLF10,TGIF1,TPM4,ZFP36L1,ZFP36	0.0423844
52	248	143	7	V$PAX_Q6	0.00179256	ATF3,EGR3,HBEGF,IER3,MYADM,RUNX1,TRIB1	0.0112492
52	208	143	7	V$FOX_Q2	0.000647383	CPEB4,ERRFI1,JUNB,NR4A3,TET2,TGIF1,TOB1	0.00523869
52	219	143	16	V$SRF_Q4	3.00071e-12	ACTB,CSRP1,DUSP2,DUSP5,EDN1,EGR1,EGR3,FOSB,FOS,IER2,JUNB,KLF6,MCL1,NR4A1,SGK1,TGIF1	4.61359e-10
52	263	143	10	V$CEBP_Q2_01	1.60856e-05	JUN,NFIL3,NFKBIZ,PCDH7,PER1,RHOB,TOB1,TRIB1,WEE1,ZFP36L1	0.000230061
52	267	143	6	V$ER_Q6_01	0.0111243	NFIL3,NR4A2,RHOB,SAT1,TET2,ZFP36L2	0.0414632
52	215	143	15	V$CREB_Q2_01	2.87256e-11	AREG,CREM,DUSP1,EGR1,EPHA2,FOSB,ID1,JUN,MAFF,NR4A2,PPP1R15A,SLC25A25,TPM4,TRIB1,ZFAND5	2.17849e-09
52	207	143	15	V$CREB_Q4_01	1.67155e-11	AREG,CREM,DUSP1,EPHA2,FOSB,ID1,MAFF,NR4A2,PDP1,PER1,PPP1R15A,SLC25A25,TRIB1,YWHAZ,ZFAND5	1.71334e-09
52	217	143	14	V$SRF_Q5_01	3.81564e-10	ACTB,ATF3,CSRP1,DUSP5,EGR1,EGR3,FOSB,FOS,IER2,JUNB,KLF6,MYADM,PCDH7,SGK1	1.95551e-08
52	269	143	7	V$AP1_Q2_01	0.00282701	FOSL1,HBEGF,IL11,KRT16,LMNA,TRIB1,ZFAND5	0.014734
52	261	143	9	V$AP1_Q6_01	9.1545e-05	EPHA2,IL6,LMNA,PIM1,PPP1R15A,RGS2,SGK1,TOB1,ZFAND5	0.0010426
52	256	143	8	V$AP1_Q4_01	0.000437673	FOSL1,GADD45A,HBEGF,IL11,PPP1R15A,RGS2,TOB1,ZFAND5	0.00373846
52	259	143	7	V$NFAT_Q4_01	0.00228908	BHLHE40,FOS,IER3,KRT14,NFIL3,NR4A2,NR4A3	0.012798
52	241	143	10	V$E2F1_Q3_01	7.52312e-06	CYTH2,EGR3,FOSL1,JUNB,KLF10,KLF4,NR4A3,TPBG,WEE1,ZFP36L2	0.000118634
52	238	143	6	V$MEF2_Q6_01	0.00651881	JUN,LIF,PER1,RHOB,TPBG,ZFAND5	0.0288422
52	140	143	5	V$DR3_Q4	0.00300399	ERRFI1,IL11,PCDH7,SGK1,VEGFA	0.0155248
52	289	143	11	GTGGGTGK_UNKNOWN	5.93084e-06	BAG1,BHLHE40,EGR1,EGR3,HBEGF,LRCH2,NR4A3,PER1,PER2,VEGFA,ZFP36L1	9.85802e-05
52	249	143	6	RRAGTTGT_UNKNOWN	0.00806031	KLF4,LIF,LRCH2,NR4A3,PCDH7,SAT1	0.0332691
52	77	143	4	TAANNYSGCG_UNKNOWN	0.00205985	CLK1,NFIL3,NFKBIA,RND3	0.01217
52	62	143	3	TTANWNANTGGM_UNKNOWN	0.00927242	LIF,PDP1,TGIF1	0.0367906
52	67	143	4	YWATTWNNRGCT_UNKNOWN	0.00123091	ATF3,CPEB4,NFKBIA,NR4A1	0.00870128
52	190	143	10	YYCATTCAWW_UNKNOWN	8.95238e-07	ATF3,ETS2,FOSB,FOSL1,ID1,LIF,MAFF,NR4A3,RUNX1,TOB1	1.89852e-05
52	225	143	14	TGACGTCA_V$ATF3_Q6	6.13644e-10	AREG,AVPI1,CREM,DUSP1,EPHA2,ID1,LMCD1,MAFF,NR4A2,PDP1,PER1,PPP1R15A,SLC25A25,YWHAZ	2.66629e-08
52	63	143	4	TTGCWCAAY_V$CEBPB_02	0.000977356	RHOB,TOB1,TRIB1,ZFP36L1	0.00724186
52	150	143	5	TTCNRGNNNNTTC_V$HSF_Q6	0.00403354	EDN1,EGR3,FOSB,NR4A3,VEGFA	0.020005
52	146	143	7	CGTSACG_V$PAX3_B	7.43152e-05	BHLHE40,EGR1,EGR3,NR4A1,NR4A2,PDP1,TRIB1	0.000914077
52	162	143	5	TAAWWATAG_V$RSRFC4_Q2	0.00557587	JUN,LIF,NR4A1,PER1,ZFAND5	0.0265826
52	85	143	9	CCAWWNAAGG_V$SRF_Q4	7.86557e-09	ACTB,CSRP1,DUSP2,DUSP5,EGR1,FOSB,KLF6,NR4A1,PCDH7	2.54596e-07
52	292	143	8	TGANNYRGCA_V$TCF11MAFG_01	0.0010318	DUSP2,GADD45A,IL6,ITPRIP,NEDD9,NR4A3,PIM1,TOB1	0.0073786
54	218	126	9	V$SRY_01	8.17955e-06	ABLIM1,CADM1,DDX6,MAML2,MLL,PCF11,PVRL1,RBM4,RNF214	0.00167681
54	259	126	9	V$AML1_01	3.21103e-05	ARHGAP32,CADM1,CBL,HINFP,PCF11,PICALM,SLC37A4,SNX1,TMEM136	0.0032913
54	253	126	10	V$PEA3_Q6	3.72389e-06	ABLIM1,BUD13,C11orf61,CADM1,CBL,PICALM,RTN3,SIK3,VPS11,ZNF202	0.0011451
54	218	126	8	V$TEF1_Q6	6.10115e-05	ADIPOR1,BCL9L,C11orf57,CPT1A,KDM4D,PPP2R1B,PVRL1,RTN3	0.00536029
54	247	126	9	V$USF2_Q6	2.21276e-05	BCL9L,CEP57,CPT1A,CUL5,DPAGT1,FAM76B,MLL,PICALM,SC5DL	0.0032913
54	259	126	9	V$AML1_Q6	3.21103e-05	ARHGAP32,CADM1,CBL,HINFP,PCF11,PICALM,SLC37A4,SNX1,TMEM136	0.0032913
58	256	158	10	V$SOX5_01	3.02749e-05	ANK2,ATRNL1,CAMK1G,HSD11B1,KANK1,MYLK,NCAM1,PTCH1,RHOBTB1,ZADH2	0.0079925
58	229	158	8	V$EVI1_04	0.000406824	CYP17A1,MTUS1,NR2F2,PTCH1,PTCH2,SLC4A4,WNT2B,ZADH2	0.0166798
58	239	158	10	V$CEBPA_01	1.68052e-05	ANGPT2,CHST7,ESR1,NCKAP5,NR2F2,SMARCA2,SORBS2,TENC1,WNT5A,ZADH2	0.0079925
58	262	158	8	V$MYCMAX_02	0.000981038	ANGPT2,DZIP1,ENPP2,FOXF2,GATA4,LRRC2,PTCH1,WFIKKN2	0.0299623
58	240	158	8	V$GATA1_03	0.000554777	ANGPT2,GATA4,GREB1,HES1,SERPINB6,TNXB,TTBK2,WWP2	0.0213243
58	272	158	9	V$ER_Q6	0.000265198	GREB1,KCNIP4,NR2F2,SCHIP1,SOCS2,SORBS2,SPATA7,TTBK2,WNT5A	0.0135914
58	261	158	9	V$GR_Q6	0.000195339	ESR1,FGD4,GREB1,NCAM1,PCDH18,PDE2A,SCHIP1,WFIKKN2,WWP2	0.0109212
58	258	158	8	V$GATA6_01	0.000888532	ANGPT2,BMP6,GREB1,ITPR1,LEPR,NCKAP5,NR2F2,WWP2	0.0287604
58	250	158	8	V$FOXO4_02	0.000724527	ENPP2,ESR2,FRY,PCDH18,PTCH1,SEPP1,TEK,ZADH2	0.0247547
58	168	158	7	V$NCX_01	0.000328268	ANK2,ESR1,GATA4,PEG3,PITPNM2,PTCH2,WNT5A	0.0153303
58	238	158	9	V$CIZ_01	9.75589e-05	FOXF2,KIT,MYLK,NCAM1,NR2F2,NRIP2,SMARCA2,WNT5A,WWP2	0.00857124
58	269	158	10	V$GR_Q6_01	4.60283e-05	ATRNL1,C20orf160,FAM198B,FGD4,GPM6A,GREB1,NCKAP5,SCHIP1,WFIKKN2,WWP2	0.0079925
58	238	158	9	V$MEF2_Q6_01	9.75589e-05	ANGPT2,ESR1,GATA4,HS6ST2,LRRC2,RHOBTB1,SMARCA2,WFDC1,ZADH2	0.00857124
59	254	141	7	V$CEBPB_02	0.00189397	BCL6,CHD2,FMO2,NEK6,RBPMS,SMARCA2,STEAP4	0.0485329
59	239	141	7	V$GATA1_02	0.00133904	BCL6,BIN1,CAPN1,CAST,CHD2,IKZF2,RBPMS	0.0476657
59	269	141	8	V$AP1_C	0.000552533	EPB41L1,LMNA,SEMA3B,SMARCA2,SYNGR1,SYT2,TUBA4A,VCL	0.0273821
59	251	141	7	V$NGFIC_01	0.00177078	BCL6,CRTC2,KCND2,NTN1,RASGEF1A,RPS6KA3,TPM4	0.0485329
59	252	141	7	V$ZIC1_01	0.00181113	BCL6,FUT2,KCND2,LMNA,LRP8,NTN1,SEMA3B	0.0485329
59	251	141	7	V$ZIC3_01	0.00177078	BCL3,KCND2,LMNA,LRP8,NTN1,RAC1,SEMA3B	0.0485329
59	243	141	7	V$CDC5_01	0.0014726	BCL6,CHD2,CUX1,INPP4B,LMNA,NEK6,SMARCA2	0.0476657
59	261	141	9	V$AP1_01	8.21318e-05	LMNA,NEDD4L,NEK6,SMARCA2,SYNGR1,SYT2,TINAGL1,TUBA4A,VCL	0.0126278
59	257	141	7	V$HEB_Q6	0.0020237	BCL6,MKNK2,MYO18A,RASGEF1A,SYNC,TNS1,TUBA4A	0.049783
59	218	141	9	V$TEF1_Q6	2.02588e-05	C1orf116,EPS8L2,ITGB1,LMNA,ST5,SYT2,TINAGL1,TNKS1BP1,VCL	0.00622957
59	225	141	7	V$HP1SITEFACTOR_Q6	0.000944545	ANPEP,BCL6,CHD2,IKZF2,LMNA,SFXN5,TNKS1BP1	0.0363059
59	238	141	9	V$CIZ_01	4.03359e-05	ARHGAP1,CAST,CHD2,DGKA,IKZF2,SMARCA2,STIM1,TNKS1BP1,VCL	0.00826885
59	241	141	7	V$SREBP1_Q6	0.00140458	ARFIP2,LDLR,LRP8,PTK2B,RARG,STX4,TNS1	0.0476657
59	269	141	8	V$AP1_Q2_01	0.000552533	DGKA,EPB41L1,LMNA,RBPMS,SEMA3B,SFXN5,SMARCA2,TINAGL1	0.0273821
61	230	117	7	V$SP1_01	0.00035295	CAMKK1,EIF5A,FXR2,KIF1C,MNT,SMG6,SRR	0.0241183
61	116	117	5	AAGWWRNYGGC_UNKNOWN	0.000534691	CYB5D2,POLR2A,VAMP2,ZBTB4,ZZEF1	0.025295
61	257	117	7	V$CREB_Q2	0.000683608	ALKBH5,CNTROB,FXR2,PAFAH1B1,PFAS,PLSCR3,ZZEF1	0.0300299
61	262	117	8	V$EGR1_01	0.000129999	DVL2,EIF5A,MNT,PAFAH1B1,PITPNA,VAMP2,YWHAE,ZNF232	0.0114213
61	245	117	9	V$NRF1_Q6	1.14218e-05	ARRB2,CNTROB,CRK,EIF5A,FXR2,SMG6,SRR,YWHAE,ZNF287	0.00234148
61	241	117	7	V$SP3_Q3	0.000467018	EFNB3,FXR2,NLGN2,POLR2A,SPAG7,YWHAE,ZBTB4	0.025295
61	282	117	7	V$E4F1_Q6	0.00117421	EIF4A1,EIF5A,FXR2,PAFAH1B1,POLR2A,RNMTL1,ZBTB4	0.0451336
61	262	117	8	V$CACCCBINDINGFACTOR_Q6	0.000129999	CAMTA2,CRK,EIF5A,FXR2,MNT,MYO1C,RAP1GAP2,YWHAE	0.0114213
61	236	117	8	V$YY1_Q6	6.29142e-05	CYB5D2,EIF4A1,MNT,POLR2A,SMCR8,TAX1BP3,ZBTB4,ZZEF1	0.00773845
61	241	117	7	V$SP1_Q2_01	0.000467018	CAMKK1,EFNB3,PITPNA,SMG6,SRR,VAMP2,WDR81	0.025295
61	72	117	4	GGCNNMSMYNTTG_UNKNOWN	0.000764477	EIF4A1,GEMIN4,PAFAH1B1,WDR81	0.0313436
61	146	117	6	CGTSACG_V$PAX3_B	0.000190838	ALKBH5,CYB5D2,MINK1,PIAS4,WDR81,ZZEF1	0.0146706
62	236	128	8	V$YY1_Q6	0.000118402	ARF1,CYB5D2,DAP3,EIF4A1,MPDU1,PIGL,TMEM93,TOP3A	0.0242724
63	246	130	8	V$T3R_Q6	0.000175271	ATP1A2,C7orf51,FGF17,HSD11B1L,KCNN3,MYOM3,SNCB,TMEM8B	0.0300486
69	267	141	9	V$NMYC_01	9.76529e-05	AMPD2,DNMT3A,FOXO3,HYAL2,IPO4,NR5A1,PABPC1,PLAGL1,VARS2	0.0150141
69	254	141	8	V$AREB6_03	0.000378044	CDH3,DNMT3A,HNF1B,JUB,MEGF8,PAQR5,SEMA4G,TACC2	0.0332138
69	258	141	9	V$E12_Q6	7.51852e-05	ALDH1A2,DNMT3A,FYN,HIF3A,HNF1B,MEGF8,NEURL,SOST,WNK2	0.0150141
69	250	141	8	V$MYOD_Q6_01	0.000340056	DOCK6,FZD5,HMBOX1,HYAL2,NDRG4,NEURL,SOST,ZIC4	0.0332138
70	256	154	11	V$MYOD_01	3.81895e-06	BTBD11,CBFA2T2,CHD6,CPNE1,FRMD4A,HES6,HOXA10,KAZALD1,KCNE1L,MFAP2,PGF	0.00234865
70	256	154	10	V$DR4_Q2	2.42794e-05	CPNE1,FRMD4A,NELL2,NOVA1,NPTX2,PCSK1N,PGF,RASL11B,SALL2,TOX2	0.00746592
75	218	97	6	V$SRY_01	0.00059196	C1orf43,CRTC2,DEDD,RBM8A,SELENBP1,USF1	0.0272796
75	220	97	6	V$AP4_Q6	0.000620998	ARHGEF2,ARNT,FAM63A,FMO5,GOLPH3L,VPS45	0.0272796
75	260	97	6	V$NFKB_C	0.00147091	ARHGEF2,DAP3,EFNA3,GABPB2,PIGC,RORC	0.0430766
75	259	97	6	V$AML1_01	0.00144238	ARHGEF2,ARNT,CRTC2,HDGF,NOTCH2NL,RORC	0.0430766
75	140	97	5	CCAWYNNGAAR_UNKNOWN	0.000534898	APH1A,GOLPH3L,POLR3GL,RFX5,SHC1	0.0272796
75	245	97	9	V$STAT1_02	2.43012e-06	FAM63A,GABPB2,PI4KB,PIGC,POGZ,SCNM1,SF3B4,SHC1,USF1	0.000373631
75	255	97	7	V$STAT5A_03	0.000208518	APH1A,C1orf43,FAM63A,POLR3C,RNF115,SF3B4,SHC1	0.011658
75	191	97	13	V$MAZ_Q6	6.10623e-12	ARHGEF2,CRTC2,ENSA,FAM189B,GABPB2,PIAS3,PIP5K1A,POGZ,POLR3GL,RFX5,SETDB1,SHC1,ZNF687	3.75533e-09
75	239	97	7	V$NFMUE1_Q6	0.000140045	ARNT,DAP3,ENSA,GABPB2,PIAS3,SLC39A9,USF1	0.00956972
75	253	97	9	V$PEA3_Q6	3.16114e-06	APH1A,CDC42SE1,CRTC2,FAM63A,GOLPH3L,PBXIP1,PI4KB,PRUNE,ZNF687	0.00038882
75	113	97	7	V$ETF_Q6	1.08344e-06	C1orf43,CRTC2,DAP3,EFNA3,RUSC1,SCYL3,ZNF687	0.000222104
75	257	97	6	V$HEB_Q6	0.0013866	ARHGEF2,CDC42SE1,FMO5,GABPB2,GOLPH3L,RORC	0.0430766
75	218	97	9	V$TEF1_Q6	9.25759e-07	CDC42SE1,DEDD,HDGF,NOTCH2NL,PBXIP1,PIAS3,POGZ,PRUNE,SHC1	0.000222104
75	247	97	7	V$USF2_Q6	0.000171529	C1orf43,POLR3C,RFX5,RNF115,RORC,RUSC1,SCAMP3	0.010549
75	259	97	6	V$AML1_Q6	0.00144238	ARHGEF2,ARNT,CRTC2,HDGF,NOTCH2NL,RORC	0.0430766
75	236	97	7	V$YY1_Q6	0.000129525	ARNT,CLK2,DAP3,ENSA,PIAS3,SCYL3,USF1	0.00956972
75	171	97	7	V$E2F_Q2	1.68248e-05	APH1A,C1orf43,DAP3,EFNA3,POGZ,SNX27,USF1	0.00172455
75	217	97	7	V$LEF1_Q2	7.67879e-05	ARNT,FAM63A,GOLPH3L,PRUNE,SCAMP3,SCNM1,TARS2	0.00674636
75	247	97	6	V$AP4_Q6_01	0.00113198	ARHGEF2,CDC42SE1,GABPB2,GOLPH3L,RORC,USF1	0.0430766
75	251	97	6	WCAANNNYCAG_UNKNOWN	0.0012291	APH1A,ARHGEF2,PRCC,PSMD4,SCNM1,VPS45	0.0430766
79	217	88	7	V$CART1_01	4.11144e-05	CNTLN,PELI2,PRSS12,RFX3,SMARCA2,UNC13B,ZDHHC21	0.0252854
81	256	119	8	V$CREB_01	0.000124751	ASPHD1,CHGB,PCSK1,RUNDC3A,SCAMP5,SEZ6L2,SNAP25,SST	0.00562917
81	253	119	8	V$CREBP1CJUN_01	0.000115015	ASPHD1,CHGB,PCSK1,RUNDC3A,SCAMP5,SEZ6L2,SNAP25,SST	0.00562917
81	240	119	8	V$E47_02	7.97767e-05	ARL4A,CCDC64,GIT1,JPH3,PLEKHB1,PODXL,RELL2,SNAP25	0.00545141
81	257	119	7	V$CREB_Q2	0.000756034	ASPHD1,CHGB,PCSK1,RUNDC3A,SCAMP5,SEZ6L2,SST	0.0202157
81	261	119	9	V$CREB_Q4	2.16339e-05	ASPHD1,C11orf9,CHGB,PCSK1,RUNDC3A,SCAMP5,SEZ6L2,SNAP25,SST	0.00221748
81	247	119	9	V$CREBP1_Q2	1.39797e-05	ASPHD1,C11orf9,CHGB,GNG4,PCSK1,RUNDC3A,SCAMP5,SEZ6L2,SNAP25	0.0017195
81	84	119	8	CAGNWMCNNNGAC_UNKNOWN	3.03225e-08	BEX1,CHGA,CHGB,CHRNB2,DRD2,INA,SCN3B,TMEM22	9.32416e-06
81	96	119	12	V$NRSF_01	3.38396e-13	CHGA,CHRNB2,DRD2,FGF12,INA,KCNH8,RUNDC3A,SCAMP5,SCN3B,SNAP25,SST,TMEM22	2.08114e-10
81	269	119	7	V$OLF1_01	0.000986778	FGF12,MAP1B,NEO1,PPFIA3,PRKCG,PSD,SMPD3	0.0250875
81	183	119	7	V$ATF_B	9.63771e-05	ASPHD1,CHGB,RUNDC3A,SCAMP5,SEZ6L2,SNAP25,SST	0.00562917
81	254	119	7	V$AREB6_03	0.000705648	ANKRD13B,CCDC64,CRMP1,FLNB,RELL2,SCN3B,SNAP25	0.0197261
81	257	119	8	V$BACH1_01	0.000128144	CCDC64,FGF12,GIT1,RELL2,RUNDC3A,SYN1,SYP,TMEM151A	0.00562917
81	243	119	7	V$ATF3_Q6	0.000543213	C9orf25,CHGB,MAP1B,RUNDC3A,SCN3B,SEZ6L2,SST	0.0167038
81	241	119	7	V$SP3_Q3	0.000517183	ASPHD1,BAI2,MANEAL,NEO1,PRKCG,RELL2,SEZ6L2	0.0167038
81	226	119	8	V$ATF1_Q6	5.23591e-05	ASPHD1,CHGB,PCSK1,RUNDC3A,SCAMP5,SEZ6L2,SNAP25,SST	0.00402511
81	237	119	7	V$CACBINDINGPROTEIN_Q6	0.000468107	ASPHD1,GNAO1,NRGN,PRKCG,PSD,RTN2,SEZ6L2	0.0159937
81	215	119	6	V$CREB_Q2_01	0.00159876	ASPHD1,CHGB,PCSK1,RUNDC3A,SEZ6L2,SNAP25	0.0378168
81	207	119	7	V$CREB_Q4_01	0.000206543	ASPHD1,CHGB,RUNDC3A,SCAMP5,SEZ6L2,SNAP25,SST	0.00793901
81	121	119	5	YGCANTGCR_UNKNOWN	0.000699733	ASPHD1,BAI2,MAP1B,SEZ6L2,TMEM151A	0.0197261
81	225	119	8	TGACGTCA_V$ATF3_Q6	5.07485e-05	ASPHD1,CHGB,PCSK1,RUNDC3A,SCAMP5,SEZ6L2,SNAP25,SST	0.00402511
86	260	87	7	V$NRF2_01	0.000118845	DNAJC7,EMG1,ING4,PHB2,TNFRSF1A,UBXN1,ZNF384	0.0365447
89	249	92	7	V$MYCMAX_01	0.000129373	LYAR,MAP7,MXD4,PAICS,PPAT,SRP72,ZBTB49	0.0397821
89	276	92	8	V$USF_C	3.38095e-05	DCUN1D4,LYAR,MXD4,PAICS,PPAT,SCFD2,SRP72,ZBTB49	0.0207928
89	65	92	4	GCGSCMNTTT_UNKNOWN	0.000207414	CEP135,PAICS,PPAT,UBE2K	0.0425198
93	192	95	6	AAANWWTGC_UNKNOWN	0.000269642	ESR1,HOXB6,MID1,PPARGC1A,SGCD,SSBP3	0.0184255
93	245	95	7	V$IRF1_01	0.000143211	BLNK,DIO2,ESR1,F3,HOXB6,HOXB7,PPARGC1A	0.0110094
93	229	95	6	V$EVI1_04	0.000685895	HOXB3,HOXB7,MID1,MTUS1,PPARGC1A,RAB11FIP1	0.0271559
93	165	95	6	V$EVI1_05	0.000118459	HOXB3,HOXB5,HOXB7,HOXB8,MID1,PPARGC1A	0.0110094
93	259	95	6	V$IK2_01	0.00129532	BLNK,HOXB5,MSX1,OVOL1,RDH10,SGCD	0.0295046
93	239	95	6	V$S8_01	0.000856701	DIO2,GCNT2,HOXB6,HOXB7,MTUS1,OVOL1	0.0295046
93	243	95	6	V$OCT1_05	0.00093354	HOXB3,HOXB9,MID1,MTUS1,NEDD9,PROM1	0.0295046
93	257	95	6	V$OCT1_Q6	0.00124503	BLNK,HOXB3,HOXB8,MID1,MTUS1,PROM1	0.0295046
93	255	95	6	V$OCT_C	0.00119624	BLNK,GCNT2,HOXB3,HOXB8,MTUS1,NEDD9	0.0295046
93	198	95	5	V$HFH8_01	0.00227819	HOXB7,HOXB9,PPARGC1A,RASD1,SCNN1G	0.0451963
93	105	95	5	V$PAX8_B	0.000127841	DIO2,HOXB5,HOXB7,HOXB8,TSPAN2	0.0110094
93	254	95	6	V$AMEF2_Q6	0.0011724	HOXB5,HOXB6,HOXB8,MID1,MTUS1,PPARGC1A	0.0295046
93	217	95	6	V$CART1_01	0.000517165	HOXB3,HOXB5,HOXB6,HOXB7,MID1,MTUS1	0.0265047
93	235	95	7	V$TITF1_Q3	0.000110641	HOXB3,KLF8,MID1,PLS1,PPARGC1A,SSBP3,ZDHHC14	0.0110094
93	252	95	6	V$ZIC1_01	0.00112582	ACSL4,HOXB8,HOXB9,MTUS1,OVOL1,ZMYND11	0.0295046
93	244	95	6	V$IRF7_01	0.000953554	ESR1,HOXB3,HOXB8,MSX1,RDH10,ZDHHC14	0.0295046
93	216	95	6	V$FAC1_01	0.000504724	BLNK,HOXB3,HOXB6,HOXB7,HOXB8,REPS2	0.0265047
93	234	95	7	V$TCF4_Q5	0.000107747	HABP2,HOXB6,HOXB7,NEDD9,PPARGC1A,SGCD,TSPAN2	0.0110094
93	245	95	6	V$ICSBP_Q6	0.000973897	DIO2,ESR1,HOXB7,MSX1,PPARGC1A,TSPAN2	0.0295046
93	225	95	6	V$HP1SITEFACTOR_Q6	0.000625508	DIO2,GCNT2,HOXB3,HOXB7,RDH10,RNF144B	0.0271559
93	225	95	6	V$PIT1_Q6	0.000625508	HOXB3,HOXB5,HOXB6,HOXB8,HOXB9,MID1	0.0271559
93	259	95	6	V$OCT1_Q5_01	0.00129532	BLNK,HOXB3,HOXB6,HOXB8,MID1,MTUS1	0.0295046
93	280	95	8	TGATTTRY_V$GFI1_01	4.72026e-05	ESR1,HOXB5,HOXB6,HOXB7,HOXB8,HOXB9,MID1,PPARGC1A	0.0110094
93	183	95	5	STTTCRNTTT_V$IRF_Q6	0.00161517	ESR1,HOXB6,MSX1,PPARGC1A,ZDHHC14	0.0342528
95	238	103	7	V$YY1_01	0.000198483	DAP3,DSTN,PCBP4,PRKAG1,RBMS1,TPM1,WTAP	0.0244134
95	239	103	9	V$NFMUE1_Q6	3.27676e-06	CELF1,DAP3,DCAF8,HNRNPA1,PCBP4,RBM4,SERBP1,UBE2D3,ZNF207	0.00201521
95	102	103	5	KCCGNSWTTT_UNKNOWN	0.00016324	CELF1,DAP3,HNRNPK,RBM4,UBC	0.0244134
95	153	103	6	TMTCGCGANR_UNKNOWN	0.000122443	BZW1,CCT8,DENR,HNRNPK,TMEM183A,UBE2D3	0.0244134
96	191	69	6	V$MAZ_Q6	4.4155e-05	CREM,CUL2,MLLT10,TPM3,UPF2,WAC	0.0271553
98	248	92	6	V$NFKB_Q6	0.000876646	C1QL1,CTAGE4,PTGS2,STC2,TCEA2,TNIP1	0.0414721
98	260	92	7	V$NFKB_C	0.000168881	AKR1B1,C1QL1,CA9,CTAGE4,PTGS2,TCEA2,TNIP1	0.0207724
98	86	92	5	V$EGR3_01	4.23497e-05	EPHB1,NDUFA4L2,PNCK,VEGFA,WDR44	0.00868168
98	198	92	6	V$EGR2_01	0.000267185	BCL6,EPHB1,NDUFA4L2,PNCK,VEGFA,WDR44	0.0234741
98	237	92	8	V$CHOP_01	1.13239e-05	ADM,FGF11,FUT11,KITLG,NDUFA4L2,PLXND1,STC1,VEGFA	0.00437996
98	242	92	7	V$HIF1_Q5	0.000108407	BCL6,CA9,FGF11,P4HA1,RORA,SCYL1,VEGFA	0.0166676
98	236	92	6	V$AP2ALPHA_01	0.000677332	KITLG,MAP3K6,P4HA1,PPP2R5B,RARA,VEGFA	0.037869
98	255	92	6	V$STAT5A_03	0.00101218	BCL6,FGF11,FGR,FLT1,KITLG,STC1	0.0444637
98	244	92	6	V$NERF_Q2	0.000805759	AGL,FGR,FLT1,JAG1,MID1,RHOV	0.0412951
98	235	92	6	V$CEBPDELTA_Q6	0.000662469	EGFR,MID1,NDUFA4L2,RORA,STC1,STC2	0.037869
98	197	92	6	V$HSF_Q6	0.000260015	BCL6,LRRK1,MID1,P4HA1,PNCK,STC1	0.0234741
98	224	92	6	V$HIF1_Q3	0.000515107	BCL6,CA9,FGF11,SCYL1,STC1,VEGFA	0.037869
98	262	92	6	V$AP2_Q6_01	0.0011633	BCL6,DTNB,EPHB1,FGF11,PFKFB3,VEGFA	0.0476955
99	256	89	6	V$MYOD_01	0.000868124	GCNT3,HYAL2,ITGA3,LAMC2,LYPD1,PRICKLE1	0.0358869
99	194	89	5	V$HEN1_02	0.001563	DPF3,ETV5,HYAL2,LYPD1,PRICKLE1	0.0440965
99	192	89	6	V$HEN1_01	0.000188825	DPF3,HYAL2,LYPD1,MGLL,PRICKLE1,SGMS2	0.0163702
99	257	89	6	V$LYF1_01	0.000885825	DUSP6,FAM107B,MEIS1,PRICKLE1,SMYD2,SPRY1	0.0358869
99	235	89	6	V$BRN2_01	0.000555423	DUSP6,ETV4,ETV5,MGLL,NPAS2,SPRY4	0.0341585
99	264	89	6	V$AP1FJ_Q2	0.00101765	ETV5,LAMC2,LRRC3B,SIX4,SMARCA2,SYTL1	0.0358869
99	258	89	6	V$GFI1_01	0.000903802	DPF3,MEIS1,NGEF,REN,SLC4A7,TPBG	0.0358869
99	198	89	5	V$HFH8_01	0.00170952	ETV5,ITPKB,KCTD12,LYPD1,MGLL	0.0455164
99	232	89	7	V$SOX9_B1	6.74436e-05	CHL1,DUSP6,HYAL2,MEIS1,PDE9A,RGS3,TRIB2	0.0138259
99	125	89	5	CCTNTMAGA_UNKNOWN	0.000212946	DPF3,HYAL2,ITGA3,MEIS1,PRICKLE1	0.0163702
99	254	89	6	V$MAF_Q6	0.000833544	HYAL2,ITPKB,MGLL,SIX4,SYTL1,TPBG	0.0358869
99	262	89	7	V$CACCCBINDINGFACTOR_Q6	0.000143808	ADCY5,ETV5,MEIS1,SIX4,SPRY2,SPRY4,STK16	0.0163702
99	204	89	6	V$HNF3ALPHA_Q6	0.000261875	DUSP6,FAM176A,ITGA3,ITPKB,MGLL,SMARCA2	0.0178948
99	190	89	6	YYCATTCAWW_UNKNOWN	0.000178404	DUSP4,ETV4,ETV5,RGS3,SPRY4,TRIB2	0.0163702
103	257	78	6	V$OCT1_Q6	0.000438879	C22orf29,MAP2,PAX6,SATB2,SLC7A11,THRA	0.04269
103	256	78	6	V$OCT1_B	0.000429916	NR1D1,PATZ1,PAX6,SATB2,SCOC,THRA	0.04269
103	237	78	6	V$FOXO1_02	0.000285139	GRB7,HR,NR1D1,PCDH18,SATB2,THRA	0.04269
103	250	78	7	V$FOXO4_02	4.61995e-05	AP4M1,GRB7,HR,NR1D1,PCDH18,SATB2,THRA	0.0284127
103	236	78	6	V$FOXO3_01	0.000278753	AP4M1,GRB7,HR,NR1D1,PAX6,PCDH18	0.04269
103	262	78	6	V$CACCCBINDINGFACTOR_Q6	0.000485902	DUSP14,HR,PATZ1,PPP1R1B,SPEG,TFAP2A	0.04269
103	246	78	6	V$PPAR_DR1_Q2	0.000347936	ERBB2,HOXD3,NR1D1,PATZ1,PAX6,RBMS1	0.04269
106	77	100	5	TAANNYSGCG_UNKNOWN	3.70916e-05	ATF2,EYA3,GART,GTF3C2,RFX3	0.0228113
109	251	67	7	V$ZIC3_01	1.74803e-05	BECN1,CLTC,DCAKD,FBXL20,NMT1,SPATA20,TLK2	0.0107504
109	82	67	4	GGCNRNWCTTYS_UNKNOWN	0.0001496	KIAA1267,SP2,TMUB2,XYLT2	0.0417647
113	218	68	6	V$SRY_01	8.45949e-05	CSAD,HOXC4,HOXC6,HOXC8,PLXNA2,SH3GLB1	0.0320031
113	88	68	4	V$PAX3_B	0.000208151	DKK2,HOXC4,HOXC6,SEMA3A	0.0320031
113	229	68	6	V$HNF6_Q6	0.00011085	ANKRD1,CHN2,HOXC4,HOXC6,PIK3R1,SEMA3A	0.0320031
113	249	68	6	RRAGTTGT_UNKNOWN	0.000174905	COL4A3BP,ERBB2,ORMDL3,PIK3R1,PLXNA2,SYNCRIP	0.0320031
119	261	65	7	V$AP1_01	1.83812e-05	ANXA7,ATP6V1C2,BAZ2A,ICK,SERPINB5,SLC22A18AS,SLC22A18	0.0106461
120	243	54	6	V$P53_02	4.15005e-05	C11orf46,COPB1,DGKZ,EIF4G2,SBF2,ST5	0.0255228
120	191	54	5	V$MAZ_Q6	0.000144491	ARFIP2,CAPRIN1,EIF4G2,FXC1,ST5	0.0444309
133	251	58	6	V$ZIC3_01	7.47773e-05	BCL2L1,DOK1,IMPDH1,MAP4K2,PCDH10,PTK7	0.045988
135	251	47	5	V$USF_01	0.000264731	ARMCX6,HNRNPH2,MORF4L2,TCEAL3,TSR2	0.027135
135	100	47	4	ATGGYGGA_UNKNOWN	8.04641e-05	ARMCX6,DLG3,HNRNPH2,STAG2	0.0164951
135	163	47	5	V$SREBP1_01	3.47525e-05	ARMCX3,ARMCX6,ATP7A,HNRNPH2,TCEAL3	0.0106864
135	131	47	4	V$XBP1_01	0.000228287	ARMCX2,ARMCX3,HNRNPH2,MORF4L2	0.027135
135	243	47	5	V$ARNT_02	0.000227933	ARMCX3,ARMCX6,ATP7A,HNRNPH2,TCEAL3	0.027135
139	238	56	6	V$GATA3_01	4.5568e-05	APTX,ATP2C1,CD34,CTF1,INHBB,LMO3	0.0223377
139	99	56	4	V$PAX6_01	0.000154128	CHRDL1,LMO3,TRERF1,ZBED2	0.0296133
139	218	56	5	V$SRY_01	0.000317029	ABLIM1,ATP2A2,B3GALT2,LMO3,PALMD	0.0296133
139	159	56	5	V$ARP1_01	7.26431e-05	ATP2C1,B3GALT2,FAM70A,MMP28,TRERF1	0.0223377
139	239	56	5	V$RORA1_01	0.0004828	ARNTL,B3GALT2,CHRDL1,LMO3,STEAP2	0.0296133
139	272	56	5	V$ER_Q6	0.000865589	B3GALT2,CHRDL1,FST,STEAP2,WNT10A	0.0354891
139	245	56	5	V$RFX1_01	0.000540363	B3GALT2,CPEB2,CTF1,LMO3,TRERF1	0.0296133
139	231	56	5	V$SPZ1_01	0.000413395	ARNTL,EFEMP2,FST,TOM1L2,WNT10A	0.0296133
139	243	56	5	V$ZIC2_01	0.000520631	ATP2C1,FAM70A,PPP1R16B,RAB6B,TRERF1	0.0296133
139	243	56	5	V$CDC5_01	0.000520631	ABLIM1,ARNTL,CHRDL1,LMO3,VSTM2L	0.0296133
139	256	56	5	V$AFP1_Q6	0.00065914	ABLIM1,ARNTL,CHRDL1,PALMD,TRERF1	0.0311824
139	140	56	4	V$DR3_Q4	0.00057782	ARNTL,ATP2A2,B3GALT2,LMO3	0.0296133
143	255	46	6	V$OCT_C	2.13807e-05	HIST1H2AC,HIST1H2AM,HIST1H2BC,HIST1H2BK,HIST3H2BB,STXBP6	0.00438304
143	64	46	18	KRCTCNNNNMANAGC_UNKNOWN	0	HIST1H1C,HIST1H1D,HIST1H2AC,HIST1H2AE,HIST1H2AG,HIST1H2AM,HIST1H2BC,HIST1H2BD,HIST1H2BG,HIST1H2BH,HIST1H2BJ,HIST1H2BK,HIST1H3D,HIST1H3E,HIST1H3G,HIST1H3H,HIST2H2BE,HIST3H2BB	0
143	131	46	16	TTTNNANAGCYR_UNKNOWN	0	HIST1H1C,HIST1H1D,HIST1H2AC,HIST1H2AE,HIST1H2AG,HIST1H2AM,HIST1H2BC,HIST1H2BD,HIST1H2BG,HIST1H2BH,HIST1H2BJ,HIST1H2BK,HIST1H3D,HIST1H3H,HIST2H2BE,HIST3H2BB	0

## Sheet: M5. SAMBA
Module_Number	# of gene in function	# of gene in module	# of common gene	Description	p-value	related_gene	adjusted_p-value

## Sheet: M6. NMF (Best rank)
Module_Number	# of gene in function	# of gene in module	# of common gene	Description	p-value	related_gene	adjusted_p-value
5	252	19	7	V$ATF_01	1.71599e-09	FOSB,ATF3,EGR3,FOS,NR4A2,DUSP1,EGR2	1.17259e-07
5	243	19	3	V$RSRFC4_01	0.00137928	NR4A1,ATF3,SLC26A9	0.0147195
5	256	19	4	V$CREB_01	7.89731e-05	FOSB,ATF3,NR4A2,DUSP1	0.00147177
5	253	19	3	V$CREBP1CJUN_01	0.00154836	EGR1,NR4A2,DUSP1	0.0158707
5	238	19	3	V$YY1_01	0.00129934	EGR3,FOS,EGR2	0.0147195
5	245	19	3	V$IRF1_01	0.00141211	ATF3,IL6,EGR2	0.0147195
5	219	19	3	V$IK3_01	0.00102251	EGR3,FOS,EGR1	0.0128336
5	249	19	4	V$CREB_02	7.09272e-05	FOSB,NR4A3,NR4A2,DUSP1	0.00142914
5	133	19	4	V$TAXCREB_01	6.04945e-06	FOSB,NR4A3,FOS,DUSP1	0.000195811
5	235	19	4	V$HFH1_01	5.66534e-05	NR4A1,NR4A2,DUSP1,EGR2	0.00141255
5	257	19	3	V$TST1_01	0.00161947	NR4A3,NR4A2,EGR2	0.0163275
5	255	19	4	V$HSF1_01	7.77848e-05	NR4A3,EGR3,FOS,DUSP1	0.00147177
5	239	19	4	V$HSF2_01	6.04942e-05	NR4A3,EGR3,FOS,DUSP1	0.00141255
5	49	19	5	V$SRF_01	7.11707e-10	FOSB,EGR3,FOS,EGR1,EGR2	6.25286e-08
5	263	19	3	V$CEBP_01	0.00172996	FOSB,NR4A3,EGR2	0.0163759
5	244	19	3	V$SRY_02	0.00139564	NR4A1,NR4A3,SLC26A9	0.0147195
5	243	19	4	V$OCT1_05	6.45222e-05	NR4A3,FOS,IL6,EGR2	0.00141255
5	257	19	8	V$CREB_Q2	3.62773e-11	FOSB,NR4A3,ATF3,EGR3,FOS,EGR1,NR4A2,DUSP1	5.57764e-09
5	261	19	7	V$CREB_Q4	2.19001e-09	FOSB,NR4A3,ATF3,EGR3,FOS,NR4A2,DUSP1	1.34686e-07
5	247	19	8	V$CREBP1_Q2	2.64168e-11	FOSB,NR4A3,EGR3,FOS,EGR1,NR4A2,DUSP1,EGR2	5.41544e-09
5	238	19	8	V$SRF_Q6	1.9629e-11	FOSB,NR4A1,KLF6,EGR3,FOS,EGR1,KRT17,EGR2	5.41544e-09
5	260	19	3	V$NFKB_C	0.00167414	EGR3,FOS,EGR2	0.0163428
5	208	19	7	V$SRF_C	4.49992e-10	FOSB,NR4A1,KLF6,EGR3,FOS,EGR1,EGR2	5.53491e-08
5	235	19	3	V$MEF2_03	0.00125281	NR4A1,ATF3,FOS	0.0147195
5	187	19	3	V$HFH3_01	0.000647082	NR4A3,DUSP1,EGR2	0.00925478
5	198	19	5	V$HFH8_01	8.26264e-07	NR4A1,NR4A2,CXCL2,DUSP1,EGR2	3.38768e-05
5	183	19	3	V$ATF_B	0.000607645	FOSB,FOS,DUSP1	0.00889765
5	136	19	3	V$HMEF2_Q6	0.000254894	NR4A1,FOS,SLC26A9	0.00423676
5	212	19	3	V$RSRFC4_Q2	0.000930943	NR4A1,ATF3,SLC26A9	0.0119277
5	244	19	3	V$IRF7_01	0.00139564	NR4A3,FOS,NR4A2	0.0147195
5	245	19	4	V$STAT5A_01	6.66081e-05	NR4A3,FOS,NR4A2,SLC26A9	0.00141255
5	242	19	4	V$STAT5B_01	6.34974e-05	NR4A3,FOS,NR4A2,SLC26A9	0.00141255
5	239	19	4	V$TBP_01	6.04942e-05	NR4A1,FOS,EGR2,SLC26A9	0.00141255
5	122	19	4	V$ATF6_01	4.29287e-06	NR4A1,EGR3,EGR1,EGR2	0.000146673
5	143	19	4	V$STAT3_02	8.0631e-06	FOSB,NR4A1,EGR3,EGR1	0.00024794
5	243	19	3	V$ATF3_Q6	0.00137928	FOSB,ATF3,DUSP1	0.0147195
5	251	19	5	V$ATF4_Q2	2.65276e-06	FOSB,NR4A3,FOS,NR4A2,DUSP1	9.59674e-05
5	235	19	5	V$CEBPDELTA_Q6	1.92066e-06	FOSB,NR4A1,ATF3,FOS,NR4A2	7.38253e-05
5	245	19	3	V$LFA1_Q6	0.00141211	NR4A1,ZFP36,SLC26A9	0.0147195
5	282	19	7	V$E4F1_Q6	3.74663e-09	FOSB,NR4A1,NR4A3,EGR3,NR4A2,DUSP1,EGR2	2.0947e-07
5	242	19	3	V$TFIIA_Q6	0.00136305	FOSB,NR4A1,EGR1	0.0147195
5	204	19	3	V$HNF3ALPHA_Q6	0.000832903	NR4A3,KRT17,EGR2	0.0111355
5	186	19	5	V$HNF3_Q6	6.06592e-07	FOSB,NR4A1,NR4A3,KRT17,EGR2	2.66467e-05
5	269	19	3	V$EGR_Q6	0.00184507	EGR1,ZFP36,EGR2	0.0171927
5	219	19	8	V$SRF_Q4	1.00755e-11	FOSB,NR4A1,KLF6,EGR3,FOS,EGR1,KRT17,EGR2	5.41544e-09
5	215	19	4	V$CREB_Q2_01	4.00648e-05	FOSB,EGR1,NR4A2,DUSP1	0.0010713
5	207	19	4	V$CREB_Q4_01	3.45506e-05	FOSB,NR4A2,DUSP1,EGR2	0.000965845
5	217	19	7	V$SRF_Q5_01	6.05093e-10	FOSB,KLF6,ATF3,EGR3,FOS,EGR1,EGR2	6.2022e-08
5	259	19	3	V$NFAT_Q4_01	0.00165579	NR4A3,FOS,NR4A2	0.0163428
5	289	19	4	GTGGGTGK_UNKNOWN	0.000126144	NR4A3,EGR3,EGR1,KRT17	0.00225808
5	229	19	3	TCCATTKW_UNKNOWN	0.00116296	NR4A1,NR4A3,EGR3	0.0143044
5	190	19	3	YYCATTCAWW_UNKNOWN	0.000677711	FOSB,NR4A3,ATF3	0.00947255
5	250	19	4	AAAYWAACM_V$HFH4_01	7.20382e-05	FOSB,NR4A3,DUSP1,EGR2	0.00142914
5	150	19	3	TTCNRGNNNNTTC_V$HSF_Q6	0.000339912	FOSB,NR4A3,EGR3	0.00550121
5	146	19	5	CGTSACG_V$PAX3_B	1.82178e-07	NR4A1,EGR3,EGR1,NR4A2,EGR2	8.61843e-06
5	85	19	5	CCAWWNAAGG_V$SRF_Q4	1.19941e-08	FOSB,NR4A1,KLF6,EGR1,EGR2	6.14698e-07
6	178	68	8	V$MIF1_01	1.29377e-07	APOBEC4,C20orf85,VWA3B,FAM92B,DNAI1,CCDC151,LRRC46,ENKUR	7.95671e-05
8	202	40	6	V$RP58_01	2.4461e-06	IGF1,FAM180A,COL3A1,FGF7,HSPB7,ADAMTS2	0.00150435
10	247	18	6	V$ISRE_01	4.69322e-08	ZBP1,CXCL11,ISG15,NT5C3,IFIT3,IFIT2	2.88633e-05
10	244	18	4	V$IRF7_01	5.22434e-05	OASL,ISG15,NT5C3,IFIT2	0.00652901
10	245	18	4	V$ICSBP_Q6	5.30814e-05	ZBP1,ISG15,NT5C3,IFIT3	0.00652901
10	240	18	4	V$IRF_Q6	4.89879e-05	ZBP1,ISG15,NT5C3,IFIT2	0.00652901
10	183	18	5	STTTCRNTTT_V$IRF_Q6	4.15394e-07	ZBP1,ISG15,NT5C3,IFIT3,IFIT2	0.000127734
13	269	40	6	V$GR_Q6_01	1.26353e-05	TPM1,CPA3,GPR133,WFIKKN2,FAM198B,ATRNL1	0.00777073
14	247	22	4	V$MYOGENIN_Q6	0.000126105	IGF2BP1,ADAM11,SORCS1,HMGA2	0.0387774
19	231	21	4	V$SPZ1_01	8.03952e-05	PAX2,HOXA9,HOXC10,HOXB9	0.0494431
20	243	16	4	V$ZIC2_01	3.11553e-05	GNAS,HOXD13,SMOC1,CYP26B1	0.0191605
23	192	45	5	AAANWWTGC_UNKNOWN	6.1226e-05	SFRP2,INHBA,FN1,THBS2,DMD	0.0048401
23	239	45	5	V$S8_01	0.000171319	ITGA11,CXCL14,ETV1,DMD,PRRX1	0.0075258
23	235	45	4	V$HFH1_01	0.00172538	OMD,INHBA,C1QTNF3,DMD	0.0304014
23	205	45	5	V$OCT1_02	8.34625e-05	RUNX1,CXCL14,ANKRD1,DMD,DCN	0.00513295
23	222	45	4	V$OCT1_03	0.00140067	FAP,COL8A1,DMD,DCN	0.0304014
23	229	45	4	V$OCT1_04	0.00156964	OMD,RUNX1,ETV1,DMD	0.0304014
23	147	45	3	V$RORA2_01	0.00409514	NTM,C1QTNF3,DMD	0.0484329
23	248	45	4	V$NFKB_Q6	0.00209914	CYP26A1,GREM1,FGF1,RUNX1	0.0312545
23	257	45	4	V$OCT1_Q6	0.00238856	ETV1,ANKRD1,DMD,PRRX1	0.0312545
23	255	45	4	V$OCT_C	0.002322	SFRP2,ETV1,DMD,PRRX1	0.0312545
23	235	45	4	V$MEF2_03	0.00172538	THBS2,COL8A1,DMD,PRRX1	0.0304014
23	257	45	4	V$NKX25_02	0.00238856	INHBA,CXCL14,DMD,PRRX1	0.0312545
23	187	45	4	V$HFH3_01	0.000741707	OMD,ETV1,C1QTNF3,DMD	0.0201695
23	242	45	4	V$FREAC3_01	0.00192031	FAP,MRVI1,ETV1,DCN	0.0312545
23	198	45	5	V$HFH8_01	7.08308e-05	INHBA,RUNX1,ETV1,C1QTNF3,DMD	0.0048401
23	256	45	4	V$OCT1_B	0.00235512	SFRP2,ETV1,DMD,PRRX1	0.0312545
23	232	45	4	V$SOX9_B1	0.00164622	INHBA,FN1,ETV1,DMD	0.0304014
23	245	45	5	V$AREB6_04	0.000192251	ITGBL1,FAP,ASPN,COL8A1,DMD	0.0078823
23	121	45	3	V$AR_Q2	0.00236555	INHBA,DMD,IL16	0.0312545
23	234	45	6	V$FOXO4_01	1.15464e-05	INHBA,COL8A1,RUNX1,ETV1,C1QTNF3,DMD	0.00142021
23	235	45	5	V$FOXO1_01	0.000158366	INHBA,RUNX1,ETV1,C1QTNF3,DMD	0.00749191
23	256	45	5	V$AFP1_Q6	0.000235646	EPYC,ITGA11,COL8A1,C1QTNF3,PRRX1	0.00905763
23	255	45	7	V$HOXA4_Q2	1.27395e-06	ITGBL1,FAP,GREM1,COL10A1,ANKRD1,DMD,PRRX1	0.000261159
23	237	45	4	V$AP3_Q6	0.00177959	FN1,CXCL14,ETV1,DMD	0.0304014
23	254	45	4	V$OSF2_Q6	0.00228921	INHBA,RUNX1,IL16,PRRX1	0.0312545
23	195	45	5	V$HFH4_01	6.58933e-05	CYP26A1,COL10A1,RUNX1,ETV1,DMD	0.0048401
23	230	45	4	V$POU1F1_Q6	0.00159488	INHBA,THBS2,RUNX1,DMD	0.0304014
23	250	45	4	V$OCT_Q6	0.00216123	SFRP2,ETV1,DMD,PRRX1	0.0312545
23	225	45	4	V$PIT1_Q6	0.00147144	INHBA,FAP,TPM1,ASPN	0.0304014
23	236	45	4	V$E2A_Q2	0.00175234	CYP26A1,RUNX1,ANKRD1,DMD	0.0304014
23	248	45	4	V$PAX_Q6	0.00209914	NTM,INHBA,RUNX1,PRRX1	0.0312545
23	250	45	4	V$MYOD_Q6_01	0.00216123	CYP26A1,ITGA11,RUNX1,DMD	0.0312545
23	259	45	4	V$OCT1_Q5_01	0.00245642	SFRP2,ETV1,DMD,PRRX1	0.0314729
23	261	45	4	V$VDR_Q6	0.00252561	CYP26A1,GREM1,PODNL1,VCAN	0.0316989
23	190	45	4	YYCATTCAWW_UNKNOWN	0.000787102	INHBA,RUNX1,VCAN,DMD	0.0201695
23	133	45	3	GGGNNTTTCC_V$NFKB_Q6_01	0.00309157	GREM1,FGF1,ETV1	0.0380263

## Sheet: M7. NMF (Integrated)
Module_Number	# of gene in function	# of gene in module	# of common gene	Description	p-value	related_gene	adjusted_p-value
5	245	228	10	V$E47_01	0.00043197	DPYSL5,TUBB2B,EMILIN3,FLNC,CCND2,SOST,CACNA2D2,RXRG,WNT2B,TREML2	0.00983932
5	256	228	8	V$AP4_01	0.00802307	SOX11,SALL1,PTPRT,SEMA4C,SOST,NTN3,HOXA11,BAI2	0.0493419
5	248	228	8	V$NFKAPPAB_01	0.00668148	FGF17,SALL1,FLRT1,HOXA11,LAMA1,SPTB,BAI2,TCEA2	0.0446642
5	234	228	8	V$GATA1_01	0.00475096	ZIC4,SALL1,ZIC1,PENK,CLVS1,ZNF423,CRLF1,SLC4A3	0.0389579
5	228	228	8	V$MZF1_01	0.0040692	SALL1,SHANK1,HNRNPA3,PRKCG,NDRG2,SPTB,LRP2,MSI1	0.0352473
5	239	228	8	V$S8_01	0.00538335	ADAM11,ZNF423,PTH1R,SLC26A7,SLC6A15,SIX3,HOXA9,POGZ	0.0403752
5	237	228	11	V$HNF1_01	7.27173e-05	SOX3,ADAM11,COL9A1,FLRT1,TBX2,PKHD1,HGFAC,PTH1R,KCP,PPP2R5C,COL4A5	0.00245809
5	257	228	9	V$LYF1_01	0.00239093	ZIC4,SHANK1,HNRNPA3,TNFRSF19,WASF1,JPH4,NLGN3,TNNT1,MSI1	0.0278249
5	253	228	8	V$OCT1_06	0.0074982	PAX2,SCUBE3,SOST,NDRG2,SLC26A7,HOXA11,FGF19,ALDH1A2	0.0475401
5	263	228	9	V$AP4_Q5	0.00278952	TUBB2B,SALL1,SOST,TNFRSF19,PRKCG,RXRG,PCYT1B,WNT2B,KCNE1L	0.030635
5	241	228	10	V$MYOD_Q6	0.000379535	FGF17,ZIC4,ADAM11,IGF2BP1,SEMA4C,SHANK1,SOST,PRKCG,SPTB,KCNE1L	0.00933655
5	254	228	10	V$AP2_Q6	0.000572257	SALL1,PAX2,TBX2,ST8SIA2,SLC7A10,CRLF1,DUSP15,LHX2,SPTB,NOTCH3	0.0117036
5	254	228	10	V$NF1_Q6	0.000572257	FGF17,SALL1,HMGA2,SEMA4C,ZNF423,PTH1R,SLC26A7,JPH4,NLGN3,HOXA9	0.0117036
5	248	228	8	V$NFKB_Q6	0.00668148	FGF17,IGF2BP1,ZNF423,CPLX2,NDRG2,HOXA11,SPTB,TCEA2	0.0446642
5	234	228	9	V$HNF1_C	0.00126084	SOX3,PAX2,ADAM11,FLRT1,CDH20,PKHD1,SP8,PPP2R5C,NCAM1	0.0184623
5	158	228	7	V$OCT1_07	0.00196471	SOX3,ZIC4,SALL1,ZIC1,CLVS1,DTNA,CCDC14	0.0241659
5	269	228	9	V$OLF1_01	0.003239	DPYSL5,SLC13A4,ATP1A2,CAPN6,CA14,SCUBE3,PRKCG,CRLF1,NLGN3	0.0316188
5	243	228	8	V$P53_02	0.00593402	FLRT1,TBX2,DTNA,SP8,SCN2A,PTH1R,HOXA11,TMEFF1	0.041999
5	178	228	7	V$MIF1_01	0.00381791	SOX3,CCDC151,KIF17,CCND2,CRLF1,PACRG,LRP2	0.0345391
5	232	228	12	V$PAX4_02	1.17151e-05	ZIC4,PAX2,SERPINI2,ADAM11,ZIC1,HIF3A,SLC5A12,SLC26A7,HOXA11,KCP,SIX3,POGZ	0.00102439
5	170	228	7	V$MSX1_01	0.00296287	ZIC4,SALL1,ADAM11,ZIC1,PKHD1,HOXA11,SPTB	0.0314558
5	267	228	11	V$MMEF2_Q6	0.00020745	SOX3,MYO15A,SALL1,ADAM11,MYH6,PENK,PRRT2,CYP26B1,HOXA11,PIP4K2C,SIX3	0.00607532
5	232	228	8	V$SOX9_B1	0.00451464	DPYSL5,ZIC4,ZIC1,FBN2,FGFR1,RTN4,TMEFF1,NCAM1	0.0375203
5	246	228	8	V$HNF4_01_B	0.0063744	ZIC4,CCDC151,FXYD1,CPLX2,HOXA9,RTN4,KCNE1L,MSI1	0.0445484
5	180	228	7	V$FOXJ2_01	0.0040583	SCUBE3,DTNA,CYP26B1,HOXA11,C5orf13,NCAM1,POGZ	0.0352473
5	229	228	9	V$FOXJ2_02	0.0010848	SERPINI2,CDH20,SLCO1A2,SCUBE3,ZNF423,SLC26A7,PCYT1B,JPH4,HOXA9	0.0171065
5	230	228	8	V$NKX61_01	0.00428746	ZIC4,DTNA,CCND2,ST8SIA2,SLC26A7,HOXA11,SLC6A15,ALDH1A2	0.0363021
5	217	228	8	V$CHX10_01	0.00301771	ZIC4,ZIC1,CDH20,IMPG2,ZNF423,SLC26A7,FGF19,POGZ	0.0314558
5	221	228	8	V$VDR_Q3	0.0033721	ATP1A2,TBX2,HIF3A,PRRT2,NLGN3,NCAM1,MSI1,POGZ	0.0324038
5	231	228	11	V$SPZ1_01	5.77585e-05	FGF17,SOX3,PAX2,ECEL1,IGF2BP1,SHANK1,CCND2,HIF3A,PRKCG,PPP2R5C,HOXA9	0.00221155
5	228	228	9	V$NKX3A_01	0.00105211	ZIC4,SALL1,ADAM11,ZIC1,ZNF423,PTH1R,SIX3,SPTB,LRP2	0.0171065
5	135	228	7	V$STAT5A_02	0.000790238	DDX25,CCND2,ZNF423,SCN2A,HOXA11,LAMA1,POU6F2	0.014294
5	99	228	5	V$POU3F2_01	0.00496502	ZNF423,HOXA11,TREML2,SPTB,ALDH1A2	0.0396557
5	234	228	9	V$POU6F1_01	0.00126084	ADAM11,GRIK4,CDH20,DTNA,PTH1R,HOXA11,HOXA9,RTN4,NCAM1	0.0184623
5	239	228	8	V$TBP_01	0.00538335	ADAM11,GRIK4,CDH20,GPR133,FXYD1,CYP26B1,NDRG2,SPTB	0.0403752
5	243	228	8	V$CDC5_01	0.00593402	SALL1,PAX2,MYH6,SCUBE3,HOXA11,C5orf13,HOXA9,UCHL1	0.041999
5	252	228	10	V$PAX2_02	0.000538209	ZIC4,IGF2BP1,FLNC,SCUBE3,DTNA,ST8SIA2,CACNA2D2,PTH1R,PPP2R5C,PACRG	0.0117036
5	235	228	12	V$NKX62_Q2	1.33254e-05	ZIC4,ADAM11,ZIC1,FLRT1,SCUBE3,DTNA,AQP6,PTH1R,HOXA11,FGF19,KCP,SIX3	0.00102439
5	213	228	13	V$MAZR_01	8.05474e-07	FGF17,ZIC4,SALL1,SCUBE3,SEMA4C,FXYD1,PRKCG,PRRT2,NTN3,LINGO1,JPH4,BAI2,POGZ	0.000165122
5	143	228	6	V$STAT3_02	0.00531461	FLRT1,SCUBE3,CPLX2,FBN2,LRP2,NCAM1	0.0403752
5	218	228	8	V$LHX3_01	0.00310345	ADAM11,NKX6-1,SP8,PTH1R,C5orf13,FGF19,KCP,LRP2	0.0316188
5	127	228	6	V$PPARA_02	0.00297582	LEFTY2,NLGN3,HOXA9,RTN4,MSI1,POGZ	0.0314558
5	229	228	9	V$HNF6_Q6	0.0010848	ZIC4,SALL1,IGF2BP1,ZIC1,CCND2,SP8,HOXA11,JPH4,POGZ	0.0171065
5	255	228	10	V$HOXA4_Q2	0.000589939	ZIC4,FGF3,ZIC1,HMGA2,SHANK1,SLC26A7,FGF19,HOXA9,GCK,POGZ	0.0117036
5	241	228	8	V$SP3_Q3	0.00565357	ADAM11,SCUBE3,PRKCG,LAMA1,BRSK1,LHX2,RTN4,BAI2	0.0413922
5	234	228	9	V$TCF4_Q5	0.00126084	FGF17,SLC6A10P,ZIC4,ZIC1,EDN3,SP8,TNFRSF19,HOXA11,PPP2R5C	0.0184623
5	201	228	7	V$TFIII_Q6	0.00732909	ATP1A2,SALL1,PAX2,ADAM11,CCND2,NDRG2,MSI1	0.0475401
5	148	228	7	GCCNNNWTAAR_UNKNOWN	0.0013516	CA14,SCUBE3,HMGA2,NDRG2,COCH,KCP,JPH4	0.0193311
5	247	228	12	V$MYOGENIN_Q6	2.18645e-05	PAX2,ADAM11,IGF2BP1,COL2A1,FLRT1,KCNIP3,HMGA2,SOST,FXYD1,SPTB,ALDH1A2,SORCS1	0.00126347
5	237	228	8	V$CACBINDINGPROTEIN_Q6	0.00512312	SALL1,IGF2BP1,DTNA,PRKCG,NTN3,JPH4,LRP2,NCAM1	0.0398825
5	225	228	9	V$HP1SITEFACTOR_Q6	0.00095879	ADAM11,ZIC1,FLRT1,TBX2,ST8SIA2,SLC5A12,FBN2,HOXA11,HOXA9	0.0167173
5	249	228	11	V$CDX2_Q5	0.00011279	ZIC4,ADAM11,HMGA2,NKX6-1,DTNA,PTH1R,HOXA11,C5orf13,HOXA9,ALDH1A2,LRP2	0.00346828
5	254	228	9	V$OSF2_Q6	0.00220939	DPYSL5,ZIC4,COL2A1,ZIC1,SLC8A1,SLC26A7,FGFR1,BAI2,NCAM1	0.0266426
5	253	228	8	V$LEF1_Q6	0.0074982	FGF17,SOX11,ZIC4,CA14,EDN3,SEMA4C,SP8,TNFRSF19	0.0475401
5	241	228	10	V$SREBP1_Q6	0.000379535	ZIC4,SALL1,IGF2BP1,FLNC,FXYD1,PRRT2,NDRG2,HOXA11,CRLF1,MSI1	0.00933655
5	296	228	13	GCTNWTTGK_UNKNOWN	2.87619e-05	ZIC4,SALL1,ECEL1,ZIC1,SCUBE3,HMGA2,TBX2,ST8SIA2,ZNF423,C5orf13,LAMA1,PPP2R5C,TMEFF1	0.00126347
5	237	228	8	V$COUP_DR1_Q6	0.00512312	ZIC4,SALL1,CCDC151,FXYD1,PTH1R,RTN4,KCNE1L,TCEA2	0.0398825
5	247	228	9	V$HNF1_Q6	0.00182833	PAX2,ADAM11,TBX2,PKHD1,CCND2,HGFAC,KCP,PPP2R5C,COL4A5	0.0239239
5	255	228	8	V$TTF1_Q6	0.00784514	FGF17,ZIC4,ZIC1,PTPRT,NTN3,NDRG2,PIP4K2C,BAI2	0.048735
5	248	228	9	V$AP2_Q3	0.00187929	MYO15A,SALL1,ZIC1,KCNA6,SLC7A10,NLGN3,LHX2,MSI1,SLC4A3	0.0240783
5	253	228	8	V$NRF2_Q4	0.0074982	ZIC4,CAPN6,ZIC1,FLNC,SOST,NDRG2,CCDC14,UCHL1	0.0475401
5	269	228	9	V$GR_Q6_01	0.003239	TUBB2B,ZIC4,PAX2,SEMA4C,GPR133,ZNF423,PRKCG,MPZ,LINGO1	0.0316188
5	247	228	8	V$AP4_Q6_01	0.00652657	TUBB2B,FGF17,CLVS1,CCND2,PRKCG,RXRG,PTH1R,WNT2B	0.0445982
5	249	228	9	V$CP2_02	0.00193137	PAX2,CAPN6,EFNA3,SCUBE3,TBX2,AQP6,CPLX2,PPP2R5C,LHX2	0.0241659
5	165	228	7	GTTRYCATRR_UNKNOWN	0.00250846	SOX3,GDF10,SHANK1,DTNA,FXYD1,PRKCG,NLGN3	0.0285686
5	107	228	8	MYAATNNNNNNNGGC_UNKNOWN	2.59452e-05	TUBB2B,SALL1,FGF3,KCNA6,SOST,RXRG,PCYT1B,LAMA1	0.00126347
5	150	228	8	RTTTNNNYTGGM_UNKNOWN	0.000278487	ZIC4,PAX2,ZIC1,SCUBE3,ZNF423,PCYT1B,HOXA11,ALDH1A2	0.00744651
5	112	228	6	RYTGCNWTGGNR_UNKNOWN	0.00157933	SHANK1,FXYD1,NTN3,FXYD7,C1orf114,NLGN3	0.021115
5	251	228	8	WCAANNNYCAG_UNKNOWN	0.00716295	SALL1,MYH6,SCUBE3,SP8,PRRT2,FGFR1,NCAM1,TCEA2	0.0473679
5	140	228	7	WWTAAGGC_UNKNOWN	0.000978576	FGF17,SALL1,SCUBE3,TBX2,FGFRL1,FGF19,NCAM1	0.0167173
5	64	228	4	YRTCANNRCGC_UNKNOWN	0.00559241	FLNC,SLC6A15,UCHL1,NCAM1	0.0413922
5	149	228	6	YTAAYNGCT_UNKNOWN	0.00646843	FGF17,ZIC4,CLVS1,CCND2,ZNF423,SLC26A7	0.0445982
5	70	228	4	YTCCCRNNAGGY_UNKNOWN	0.00766554	ADAM11,NTN3,LEFTY2,PACRG	0.0481052
5	280	228	15	TGATTTRY_V$GFI1_01	6.02191e-07	ZIC4,SALL1,PAX2,ZIC1,FLRT1,DTNA,SP8,UPK1A,RXRG,JPH4,SIX3,HOXA9,ALDH1A2,LRP2,POGZ	0.000165122
5	250	228	12	AAAYWAACM_V$HFH4_01	2.46288e-05	FGF17,SOX3,ADAM11,CLVS1,DTNA,SDK2,SCN2A,HOXA11,C5orf13,NLGN3,HOXA9,NCAM1	0.00126347
5	74	228	5	RGTTAMWNATT_V$HNF1_01	0.00139746	COL9A1,HGFAC,SLC5A12,KCP,RTN4	0.0195327
9	262	100	7	V$MYCMAX_02	0.000296708	VGF,HOXA11,OGN,WFIKKN2,COL2A1,GPC3,GATA4	0.0182475
9	240	100	7	V$GATA1_04	0.000173844	SCUBE3,WFIKKN2,COL17A1,PI15,TCF21,PDGFRA,CYP11A1	0.0123362
9	269	100	7	V$OLF1_01	0.000347869	VGF,GFRA1,HOXD13,SCUBE3,GSTM5,TCF21,IGSF1	0.019449
9	229	100	7	V$FOXJ2_02	0.000130177	DLX2,SCUBE3,ATRNL1,HOXA9,ADAM23,JPH4,TCF21	0.0123362
9	235	100	6	V$TITF1_Q3	0.00102678	HOXD13,OGN,ARX,HOXA9,MEOX2,PDGFRA	0.0420978
9	235	100	6	V$FOXO1_01	0.00102678	GFRA1,HOXA11,SCUBE3,WFIKKN2,SDK2,IGSF1	0.0420978
9	243	100	9	V$CDC5_01	2.93253e-06	GFRA1,HOXA11,SCUBE3,SCN7A,HOXA9,SMTNL2,BAMBI,TCF21,GPC3	0.00102471
9	168	100	6	V$NCX_01	0.0001734	GNAS,PEG3,SDK2,GNG4,GPC3,GATA4	0.0123362
9	248	100	6	V$MYCMAX_03	0.00135302	GNAS,DLX2,HOXA11,HOXA9,MEOX2,GPC3	0.0489474
9	195	100	6	V$HFH4_01	0.000386488	GFRA1,HOXA11,SCUBE3,CYP26B1,BAMBI,PDGFRA	0.0198075
12	245	62	5	V$E47_01	0.000863876	DPYSL5,TUBB2B,TREML2,SOST,CCND2	0.0427076
12	229	62	5	V$MZF1_02	0.000637577	IGF2BP1,ATP1A2,SALL1,PAX2,CLDN6	0.040781
12	267	62	5	V$IK1_01	0.00126674	FGF17,SALL1,ZIC4,HMGA2,LRP2	0.0427076
12	254	62	5	V$AP2_Q6	0.00101493	SALL1,PAX2,CRLF1,SLC7A10,ST8SIA2	0.0427076
12	269	62	5	V$OLF1_01	0.00130923	DPYSL5,ATP1A2,CRLF1,CAPN6,CA14	0.0427076
12	267	62	5	V$MMEF2_Q6	0.00126674	SOX3,PENK,SALL1,SIX3,MYH6	0.0427076
12	231	62	5	V$SPZ1_01	0.000663105	IGF2BP1,SOX3,FGF17,PAX2,CCND2	0.040781
12	229	62	5	V$HNF6_Q6	0.000637577	IGF2BP1,SALL1,ZIC4,SP8,CCND2	0.040781
12	218	62	5	V$TEF1_Q6	0.000510111	SLC6A13,PAX2,MPZ,CA14,CCND2	0.040781
12	242	62	5	V$TFIIA_Q6	0.000817471	SOX3,FGF17,SP8,SLC7A10,CA14	0.0427076
12	247	62	6	V$MYOGENIN_Q6	9.98521e-05	IGF2BP1,PAX2,HMGA2,SCNN1G,SOST,FLRT1	0.0153523
12	253	62	5	V$LEF1_Q6	0.000997241	SOX11,FGF17,ZIC4,SP8,CA14	0.0427076
12	269	62	5	V$GR_Q6_01	0.00130923	TUBB2B,ZIC4,PAX2,MPZ,GPR133	0.0427076
12	107	62	4	MYAATNNNNNNNGGC_UNKNOWN	0.000308299	TUBB2B,FGF3,SALL1,SOST	0.0316007
12	280	62	8	TGATTTRY_V$GFI1_01	1.93513e-06	SALL1,ZIC4,SP8,SIX3,PAX2,UPK1A,LRP2,FLRT1	0.0011901
40	240	34	4	V$GATA1_04	0.00064113	IGF1,PAPPA,DMD,CCDC80	0.0246435
40	238	34	4	V$SRF_Q6	0.000621342	NR4A1,IGF1,DMD,PLN	0.0246435
40	208	34	4	V$SRF_C	0.000374014	NR4A1,DMD,MRVI1,PLN	0.0246435
40	247	34	4	V$TCF11_01	0.000713925	FABP4,NR4A3,DMD,CCDC80	0.0258273
40	239	34	4	V$TBP_01	0.000631181	NR4A1,IGF1,DMD,GPR133	0.0246435
40	202	34	4	V$RP58_01	0.000334739	IGF1,DMD,FGF7,HSPB7	0.0246435
40	235	34	4	V$CEBPDELTA_Q6	0.00059248	FABP4,NR4A1,GPD1,DMD	0.0246435
40	204	34	4	V$HNF3ALPHA_Q6	0.000347484	FABP4,NR4A3,DMD,VTN	0.0246435
40	237	34	4	V$COUP_DR1_Q6	0.000611613	ADIPOQ,NR4A1,NR4A3,DMD	0.0246435
40	186	34	5	V$HNF3_Q6	1.30006e-05	FABP4,NR4A1,NR4A3,DMD,VTN	0.0079954
40	289	34	4	GTGGGTGK_UNKNOWN	0.00127857	NR4A3,TPM1,SERPINE1,IGF1	0.038895
40	229	34	4	TCCATTKW_UNKNOWN	0.00053764	NR4A1,NR4A3,IGF1,PLN	0.0246435
40	290	34	4	GATAAGR_V$GATA_C	0.00129494	DMD,FGF7,CCDC80,PLN	0.038895
40	85	34	3	CCAWWNAAGG_V$SRF_Q4	0.000373513	NR4A1,MRVI1,PLN	0.0246435
40	292	34	4	TGANNYRGCA_V$TCF11MAFG_01	0.00132812	NR4A3,FBLN2,GPD1,DMD	0.038895
41	248	46	6	V$MYCMAX_03	1.82746e-05	GNAS,DLX2,MEOX2,HOXA11,HOXA9,GPC3	0.0112389
54	128	37	3	V$EVI1_02	0.00157526	PAX2,SOX11,SCUBE3	0.0484391
54	229	37	4	V$MZF1_02	0.000745907	PAX2,IGF2BP1,NTRK3,SALL1	0.0346956
54	254	37	6	V$AP2_Q6	5.69675e-06	PAX2,GATA2,LHX1,SLC7A10,SALL1,ST8SIA2	0.00116783
54	98	37	3	CCCNNNNNNAAGWT_UNKNOWN	0.000728365	PAX2,IGF2BP1,ADCY2	0.0346956
54	242	37	4	V$TGIF_01	0.000916183	TUBB2B,LHX1,SCUBE3,CAPN6	0.0346956
54	235	37	4	V$FOXO1_01	0.000821422	GFRA1,LHX1,SCUBE3,NTRK3	0.0346956
54	243	37	5	V$CDC5_01	7.13126e-05	PAX2,GFRA1,SCUBE3,GPC3,SALL1	0.00562463
54	252	37	4	V$PAX2_02	0.0010646	IGF2BP1,SCUBE3,GPC3,ST8SIA2	0.0363739
54	245	37	4	V$LFA1_Q6	0.000959065	EFNA3,SLC7A10,SCUBE3,SALL1	0.0346956
54	258	37	4	V$E12_Q6	0.00116136	IGF2BP1,GFRA1,GATA2,NTRK3	0.0375913
54	247	37	6	V$MYOGENIN_Q6	4.85312e-06	PAX2,IGF2BP1,GFRA1,HMGA2,SORCS1,BTBD11	0.00116783
54	296	37	6	GCTNWTTGK_UNKNOWN	1.36252e-05	LHX1,HMGA2,SCUBE3,GPC3,SALL1,ST8SIA2	0.00161389
54	262	37	5	V$AP2_Q6_01	0.000101676	IGF2BP1,SLC7A10,SCUBE3,SALL1,ST8SIA2	0.00694786
54	241	37	4	V$SP1_Q2_01	0.000902196	PAX2,IGF2BP1,GFRA1,NTRK3	0.0346956
54	249	37	7	V$CP2_02	2.67789e-07	PAX2,UPK2,EFNA3,SCUBE3,GPC3,CAPN6,NTRK3	0.00016469
58	192	87	6	AAANWWTGC_UNKNOWN	0.000166639	SFRP2,INHBA,THBS2,FN1,LOX,FGF7	0.0170082
58	251	87	6	V$FREAC2_01	0.000694946	INHBA,ADAM12,IGF1,GREM1,MRVI1,PAPPA	0.0356157
58	234	87	6	V$FOXO4_01	0.000480947	COL8A1,INHBA,ADAM12,RUNX1,ETV1,C1QTNF3	0.0268893
58	202	87	8	V$RP58_01	2.29656e-06	IGF1,COL3A1,RUNX1,FAM180A,FGF7,ADAMTS2,HSPB7,COL16A1	0.000706194
58	225	87	6	V$PIT1_Q6	0.000390757	FAP,TPM1,INHBA,ASPN,FGF7,VGLL3	0.0240315
61	217	35	5	V$LEF1_Q2	3.15805e-05	GFRA1,HABP2,FGF19,DKK1,RET	0.019422
62	247	26	5	V$MYOGENIN_Q6	1.29486e-05	IGF2BP1,SOST,SORCS1,ALDH1A2,HMGA2	0.0079634
63	254	9	3	V$NF1_Q6	0.000148763	SEMA4C,COL11A2,RERE	0.0353418
63	267	9	3	V$MMEF2_Q6	0.000172399	MYO15A,MYH6,COL11A2	0.0353418
70	245	27	4	V$E47_01	0.000279804	DPYSL5,TUBB2B,SOST,TREML2	0.0137573
70	256	27	3	V$AP4_01	0.00449203	SOX11,SOST,SALL1	0.0488225
70	244	27	3	V$P300_01	0.00392815	ZIC4,ST8SIA2,ZIC1	0.0488225
70	112	27	3	V$COMP1_01	0.000420157	ZIC4,SALL1,ZIC1	0.0139585
70	192	27	3	V$HEN1_01	0.0019961	SOST,PAX2,SALL1	0.0472155
70	234	27	4	V$GATA1_01	0.000234874	ZIC4,SALL1,LHX1,ZIC1	0.0137573
70	229	27	3	V$MZF1_02	0.00328744	IGF2BP1,PAX2,SALL1	0.0488225
70	267	27	3	V$IK1_01	0.00505011	ZIC4,SALL1,HMGA2	0.0492987
70	246	27	3	V$PBX1_01	0.00401892	ZIC4,SALL1,ZIC1	0.0488225
70	257	27	4	V$TST1_01	0.000335543	PAX2,ZIC4,HMGA2,ZIC1	0.0137573
70	205	27	3	V$OCT1_02	0.0024046	PAX2,ZIC4,ZIC1	0.0488225
70	229	27	3	V$OCT1_04	0.00328744	PAX2,ZIC4,ZIC1	0.0488225
70	253	27	3	V$OCT1_06	0.00434671	SOST,PAX2,ALDH1A2	0.0488225
70	263	27	3	V$AP4_Q5	0.00484256	TUBB2B,SOST,SALL1	0.0488225
70	241	27	3	V$MYOD_Q6	0.00379437	IGF2BP1,SOST,ZIC4	0.0488225
70	254	27	4	V$AP2_Q6	0.000320921	PAX2,SALL1,ST8SIA2,LHX1	0.0137573
70	260	27	3	V$GATA_C	0.00469037	PAX2,ZIC4,ZIC1	0.0488225
70	158	27	4	V$OCT1_07	5.16163e-05	SOX3,ZIC4,SALL1,ZIC1	0.0063488
70	239	27	3	V$NFAT_Q6	0.00370676	SOX3,ZIC4,ZIC1	0.0488225
70	260	27	3	V$MYCMAX_B	0.00469037	PAX2,SALL1,ALDH1A2	0.0488225
70	232	27	3	V$PAX4_02	0.00340998	PAX2,ZIC4,ZIC1	0.0488225
70	170	27	3	V$MSX1_01	0.00140958	ZIC4,SALL1,ZIC1	0.0346757
70	98	27	3	CCCNNNNNNAAGWT_UNKNOWN	0.000283837	IGF2BP1,PAX2,ADCY2	0.0137573
70	232	27	4	V$SOX9_B1	0.000227303	DPYSL5,MFAP5,ZIC4,ZIC1	0.0137573
70	265	27	3	V$AREB6_01	0.00494567	IGF2BP1,ZIC4,ZIC1	0.0490579
70	242	27	3	V$TGIF_01	0.00383864	TUBB2B,SOST,LHX1	0.0488225
70	141	27	3	V$MEIS1BHOXA9_01	0.000821901	SOST,ZIC4,ST8SIA2	0.0229759
70	230	27	3	V$NKX61_01	0.00332798	ZIC4,ST8SIA2,ALDH1A2	0.0488225
70	231	27	3	V$SPZ1_01	0.00336883	IGF2BP1,SOX3,PAX2	0.0488225
70	228	27	3	V$NKX3A_01	0.00324721	ZIC4,SALL1,ZIC1	0.0488225
70	243	27	3	V$CDC5_01	0.00388324	SLC6A13,PAX2,SALL1	0.0488225
70	252	27	3	V$PAX2_02	0.00429892	IGF2BP1,ZIC4,ST8SIA2	0.0488225
70	113	27	3	V$FXR_Q3	0.000431238	ZIC4,LHX1,ZIC1	0.0139585
70	229	27	4	V$HNF6_Q6	0.000216279	IGF2BP1,ZIC4,SALL1,ZIC1	0.0137573
70	255	27	3	V$HOXA4_Q2	0.00444327	ZIC4,HMGA2,ZIC1	0.0488225
70	258	27	3	V$E12_Q6	0.00459055	IGF2BP1,SOST,ALDH1A2	0.0488225
70	218	27	3	V$TEF1_Q6	0.00286156	SLC6A13,MFAP5,PAX2	0.0488225
70	247	27	5	V$MYOGENIN_Q6	1.57362e-05	IGF2BP1,SOST,PAX2,ALDH1A2,HMGA2	0.00483887
70	233	27	3	V$ZF5_01	0.00345145	IGF2BP1,SALL1,ST8SIA2	0.0488225
70	225	27	3	V$HP1SITEFACTOR_Q6	0.00312834	ST8SIA2,LHX1,ZIC1	0.0488225
70	249	27	3	V$CDX2_Q5	0.00415747	ZIC4,ALDH1A2,HMGA2	0.0488225
70	254	27	3	V$OSF2_Q6	0.00439483	DPYSL5,ZIC4,ZIC1	0.0488225
70	241	27	3	V$SREBP1_Q6	0.00379437	IGF2BP1,ZIC4,SALL1	0.0488225
70	242	27	3	V$HMGIY_Q6	0.00383864	IGF2BP1,ZIC4,ZIC1	0.0488225
70	296	27	6	GCTNWTTGK_UNKNOWN	1.95832e-06	ZIC4,SALL1,ST8SIA2,HMGA2,LHX1,ZIC1	0.00120437
70	255	27	3	V$SREBP_Q3	0.00444327	PAX2,ZIC4,LHX1	0.0488225
70	253	27	3	V$NRF2_Q4	0.00434671	SOST,ZIC4,ZIC1	0.0488225
70	262	27	3	V$AP2_Q6_01	0.0047915	IGF2BP1,SALL1,ST8SIA2	0.0488225
70	269	27	3	V$GR_Q6_01	0.00515589	TUBB2B,PAX2,ZIC4	0.0495448
70	250	27	3	V$MYOD_Q6_01	0.0042043	IGF2BP1,SOST,ZIC4	0.0488225
70	107	27	3	MYAATNNNNNNNGGC_UNKNOWN	0.0003675	TUBB2B,SOST,SALL1	0.0139585
70	249	27	3	RRAGTTGT_UNKNOWN	0.00415747	SOX11,ZIC4,LHX1	0.0488225
70	150	27	4	RTTTNNNYTGGM_UNKNOWN	4.21451e-05	PAX2,ZIC4,ALDH1A2,ZIC1	0.0063488
70	280	27	5	TGATTTRY_V$GFI1_01	2.87371e-05	PAX2,ZIC4,SALL1,ALDH1A2,ZIC1	0.00589111
78	230	41	5	V$SP1_01	9.11184e-05	GFRA1,EDN3,TCF12,CYP26B1,KCNE1L	0.00329634
78	267	41	4	V$NFE2_01	0.00194028	HOXA11,ANGPT1,SCUBE3,CAPN6	0.018358
78	112	41	3	V$COMP1_01	0.00144862	TCF12,ANGPT1,HOXA10	0.0169504
78	240	41	5	V$TAL1BETAE47_01	0.000111294	GNAS,GFRA1,HOXA11,PI15,TCF12	0.00360241
78	244	41	5	V$TAL1ALPHAE47_01	0.000120261	GNAS,GFRA1,HOXA11,PI15,TCF12	0.00369803
78	247	41	4	V$TAL1BETAITF2_01	0.00145972	GFRA1,HOXA11,PI15,TCF12	0.0169504
78	103	41	3	V$GATA2_01	0.00113809	GNAS,ANGPT1,HOXA10	0.0169504
78	238	41	5	V$GATA3_01	0.000107008	VGF,PI15,ANGPT1,SCUBE3,HOXA10	0.00360241
78	165	41	3	V$EVI1_05	0.00434311	PI15,CYP26B1,SCUBE3	0.0356135
78	267	41	5	V$IK1_01	0.000183098	VGF,MEOX2,HOXB13,SMOC1,PDE10A	0.00401992
78	124	41	3	V$CDPCR1_01	0.00193871	COL2A1,CYP26B1,HOXA10	0.018358
78	249	41	4	V$MYCMAX_01	0.00150355	HOXA11,COL2A1,MEOX2,GPC3	0.0169504
78	258	41	4	V$MAX_01	0.00171222	GNAS,VGF,HOXA11,MEOX2	0.0172626
78	251	41	4	V$USF_01	0.00154829	GNAS,VGF,HOXA11,HOXA9	0.0169504
78	262	41	4	V$MYCMAX_02	0.00181113	VGF,HOXA11,COL2A1,GPC3	0.0176801
78	196	41	4	V$FOXD3_01	0.000618779	HOXA11,CYP26B1,SCUBE3,HOXA10	0.0118922
78	216	41	4	V$HNF3B_01	0.000889393	GFRA1,HOXA11,CYP26B1,SCUBE3	0.0151938
78	259	41	5	V$HNF4_01	0.000158926	HOXA9,EDN3,SMOC1,KCNE1L,HOXA10	0.00382733
78	257	41	4	V$LYF1_01	0.0016881	DLX2,GFRA1,GPC3,ANGPT1	0.0172626
78	255	41	5	V$COUP_01	0.000147799	EDN3,ANGPT1,SMOC1,KCNE1L,HOXA10	0.00382733
78	275	41	4	V$TATA_C	0.00216	HOXA9,CAPN6,NKX2-5,HOXA10	0.0201272
78	258	41	5	V$GFI1_01	0.000156086	PI15,HOXA9,TCF12,ANGPT1,HOXA10	0.00382733
78	269	41	5	V$OLF1_01	0.000189557	VGF,HOXD13,GFRA1,SCUBE3,CAPN6	0.00401992
78	247	41	4	V$NFY_01	0.00145972	HOXB13,GPC3,SFRP1,SIX2	0.0169504
78	187	41	6	V$HFH3_01	1.81756e-06	GFRA1,HOXA11,CYP26B1,SCUBE3,ADAM23,HOXA10	0.000558901
78	242	41	4	V$FREAC3_01	0.00135406	GFRA1,HOXA11,HOXA9,HOXA10	0.0169504
78	187	41	3	V$FREAC7_01	0.00614709	HOXA11,SCUBE3,HOXA10	0.0484675
78	198	41	4	V$HFH8_01	0.000642776	GFRA1,HOXA11,CYP26B1,HOXA10	0.011979
78	256	41	4	V$PAX4_01	0.00166421	VGF,ANGPT1,SCUBE3,HOXA10	0.0172626
78	246	41	4	V$HNF4_01_B	0.00143814	HOXA9,TCF12,KCNE1L,HOXA10	0.0169504
78	180	41	6	V$FOXJ2_01	1.45596e-06	GFRA1,HOXA11,CYP26B1,ANGPT1,SCUBE3,HOXA10	0.000558901
78	229	41	5	V$FOXJ2_02	8.9268e-05	DLX2,HOXA9,SCUBE3,ADAM23,HOXA10	0.00329634
78	235	41	4	V$TITF1_Q3	0.00121531	HOXD13,MEOX2,HOXA9,ANGPT1	0.0169504
78	243	41	6	V$ZIC2_01	8.21474e-06	GNAS,HOXD13,EDN3,CYP26B1,SMOC1,HOXA10	0.000945702
78	251	41	5	V$ZIC3_01	0.000137279	GNAS,HOXD13,HOXA11,CYP26B1,HOXA10	0.00382733
78	244	41	4	V$IRF7_01	0.00139566	HOXD13,TCF12,SCUBE3,HOXA10	0.0169504
78	250	41	4	V$FOXO4_02	0.00152581	GNAS,GFRA1,MEOX2,SCUBE3	0.0169504
78	243	41	6	V$CDC5_01	8.21474e-06	GFRA1,HOXA11,HOXA9,GPC3,ANGPT1,SCUBE3	0.000945702
78	252	41	4	V$PAX2_02	0.00157101	TCF12,GPC3,SCUBE3,HOXA10	0.0169504
78	235	41	4	V$NKX62_Q2	0.00121531	HOXA11,ANGPT1,SCUBE3,HOXA10	0.0169504
78	143	41	3	V$STAT3_02	0.00290596	HOXB13,GPC3,SCUBE3	0.0255309
78	243	41	4	V$ARNT_02	0.00137475	GNAS,DLX2,VGF,HOXA9	0.0169504
78	248	41	6	V$MYCMAX_03	9.22636e-06	GNAS,DLX2,HOXA11,MEOX2,HOXA9,GPC3	0.000945702
78	240	41	4	V$FOXM1_01	0.00131334	VGF,MEOX2,PI15,TCF12	0.0169504
78	237	41	4	V$PTF1BETA_Q6	0.00125389	HOXA11,SMOC1,PDE10A,KCNE1L	0.0169504
78	234	41	4	V$TCF4_Q5	0.00119634	IGDCC3,HOXA11,EDN3,HOXA10	0.0169504
78	148	41	3	GCCNNNWTAAR_UNKNOWN	0.00320174	SCUBE3,NKX2-5,HOXA10	0.0273482
78	242	41	4	V$TFIIA_Q6	0.00135406	HOXA9,GPC3,ANGPT1,SFRP1	0.0169504
78	254	41	4	V$OSF2_Q6	0.00161714	DLX2,COL2A1,PI15,TCF12	0.0171473
78	195	41	5	V$HFH4_01	4.16798e-05	GFRA1,HOXA11,CYP26B1,SCUBE3,HOXA10	0.00233028
78	251	41	4	V$IRF1_Q6	0.00154829	HOXD13,RET,ADAM23,HOXA10	0.0169504
78	186	41	5	V$HNF3_Q6	3.32611e-05	GFRA1,HOXA11,CYP26B1,SCUBE3,HOXA10	0.00222232
78	236	41	4	V$E2A_Q2	0.00123449	GNAS,DLX2,NKX2-5,KCNE1L	0.0169504
78	208	41	5	V$FOX_Q2	5.66536e-05	GFRA1,HOXA11,CYP26B1,SCUBE3,HOXA10	0.00268015
78	261	41	4	V$AP1_Q6_01	0.00178604	VGF,HOXA11,PI15,CAPN6	0.0176801
78	260	41	5	V$PR_Q2	0.000161806	DLX2,VGF,TCF12,SCUBE3,CAPN6	0.00382733
78	250	41	4	AAAYWAACM_V$HFH4_01	0.00152581	GFRA1,HOXA11,HOXA9,HOXA10	0.0169504
78	162	41	3	TAAWWATAG_V$RSRFC4_Q2	0.0041261	PI15,HOXA9,ADAM23	0.034761
88	241	14	4	V$MYOD_Q6	1.69e-05	IGF2BP1,ZIC4,SOST,ADAM11	0.00572394
88	247	14	4	V$MYOGENIN_Q6	1.86145e-05	IGF2BP1,SOST,ALDH1A2,ADAM11	0.00572394
94	247	22	4	V$MYOGENIN_Q6	0.000126105	IGF2BP1,ADAM11,SORCS1,HMGA2	0.0387774
99	231	21	4	V$SPZ1_01	8.03952e-05	PAX2,HOXA9,HOXC10,HOXB9	0.0494431
100	243	16	4	V$ZIC2_01	3.11553e-05	GNAS,HOXD13,SMOC1,CYP26B1	0.0191605
101	192	211	7	AAANWWTGC_UNKNOWN	0.00378384	SFRP2,INHBA,FN1,THBS2,LOX,FGF7,MMP3	0.0393455
101	240	211	8	V$TAL1BETAE47_01	0.00347463	FAP,ITGBL1,GPD1,SULF1,FGF7,PRG4,TCF12,RCAN2	0.0374894
101	244	211	9	V$TAL1ALPHAE47_01	0.000982744	FAP,ITGBL1,GPD1,SULF1,FGF7,PRG4,GJB2,TCF12,RCAN2	0.0172682
101	247	211	9	V$TAL1BETAITF2_01	0.0010705	FAP,ITGBL1,GPD1,SULF1,PRG4,FOSB,TCF12,RCAN2,DDAH1	0.0173252
101	239	211	10	V$S8_01	0.000191174	SYTL2,ITGA11,PRRX1,BMP1,ETV1,CXCL14,PRG4,DIO2,FBLN2,FOSB	0.00489883
101	254	211	8	V$CEBPB_02	0.00487778	VCAN,ITGA11,SULF1,PRG4,TCF12,MEOX2,PDGFRA,ANGPT1	0.0468724
101	49	211	5	V$SRF_01	0.000144342	TPM1,MRVI1,ACTG2,FOSB,THBS1	0.00422716
101	244	211	8	V$SRY_02	0.00383858	INHBA,FN1,SLC12A8,GREM2,NR4A3,NR4A1,ABCA6,ANGPT1	0.0393455
101	256	211	11	V$AP1_Q6	7.23793e-05	FAP,PAPPA,DCN,AK5,HSPB7,ECM1,TLL1,TCF12,SPARC,RCAN2,PVALB	0.00278208
101	238	211	12	V$SRF_Q6	6.92519e-06	ADAMTS12,COL1A1,IGF1,COL1A2,PDLIM3,ACTG2,PODN,FOSB,NR4A1,PLN,THBS1,LRRFIP1	0.000473221
101	223	211	10	V$CEBP_Q2	0.000108646	SFRP2,OMD,ITGA11,CTSK,PTGIS,GREM2,TCF12,MEOX2,PDGFRA,ANGPT1	0.00350546
101	254	211	8	V$NF1_Q6	0.00487778	SYTL2,ASPN,RUNX1,ADAMTSL1,ACTG2,IRS4,VCAM1,ANGPT1	0.0468724
101	208	211	8	V$SRF_C	0.00143258	COL8A1,MRVI1,COL1A2,ACTG2,FOSB,NR4A1,PLN,THBS1	0.0186663
101	257	211	10	V$NKX25_02	0.000341576	LRRC15,INHBA,PRRX1,CTSK,SULF1,CXCL14,FGF7,APCDD1L,NR4A3,TCF12	0.00778033
101	247	211	9	V$TCF11_01	0.0010705	FABP4,ECM2,CTSK,AK5,CCDC80,PRG4,NR4A3,THBS1,ANGPT1	0.0173252
101	187	211	8	V$HFH3_01	0.000722495	OMD,ETV1,ADAMTS14,C1QTNF3,VGLL3,NR4A3,TWIST2,IRS4	0.0145097
101	251	211	9	V$FREAC2_01	0.00119727	ADAM12,INHBA,GREM1,MRVI1,IGF1,PAPPA,HAND2,MMP13,IRS4	0.0177459
101	242	211	8	V$FREAC3_01	0.00365309	FAP,MMP11,SCG2,MRVI1,ETV1,PAPPA,DCN,GPR1	0.0387354
101	147	211	6	V$FREAC4_01	0.00418098	INHBA,IGF1,LOX,HEPH,MSC,NR4A1	0.0421525
101	198	211	8	V$HFH8_01	0.00104619	INHBA,RUNX1,ETV1,C1QTNF3,PDLIM3,HAND2,NR4A1,IRS4	0.0173252
101	239	211	9	V$NFAT_Q6	0.00084952	COL8A1,FAP,COL3A1,SULF1,COL16A1,WISP1,TLL1,NR4A3,NRK	0.0163267
101	235	211	8	V$TITF1_Q3	0.003058	ADIPOQ,SYTL2,BMP1,ETV1,OGN,MEOX2,PDGFRA,ANGPT1	0.034194
101	234	211	9	V$POU6F1_01	0.000731381	LRRC15,FABP4,SCG2,CTSK,ETV1,COL1A2,VGLL3,SLC12A8,TLL1	0.0145097
101	239	211	10	V$TBP_01	0.000191174	SYTL2,THBS2,COL10A1,IGF1,COL1A2,MSC,HAND2,NR4A1,MEOX2,GPR133	0.00489883
101	234	211	8	V$FOXO4_01	0.00297956	COL8A1,ADAM12,INHBA,RUNX1,ETV1,C1QTNF3,MSC,IRS4	0.034194
101	257	211	10	V$BACH1_01	0.000341576	LRRC15,FAP,FABP4,FAM180A,ADAMTSL1,ECM1,TLL1,SPARC,MMP3,MMP1	0.00778033
101	257	211	10	V$STAT4_01	0.000341576	ALPK2,FN1,GREM1,CTSK,IGF1,HSPB7,TLL1,CPA3,NR4A1,NEXN	0.00778033
101	202	211	14	V$RP58_01	2.37637e-08	COL3A1,RUNX1,FAM180A,IGF1,ADAMTS2,FGF7,COL16A1,HSPB7,PRG4,PODN,TLL1,TCF12,GLT8D2,CACNA1G	2.92293e-06
101	256	211	8	V$AFP1_Q6	0.00510927	COL8A1,EPYC,ITGA11,PRRX1,SULF1,C1QTNF3,FBLN2,PDGFRA	0.0483415
101	237	211	8	V$AP3_Q6	0.0032197	FN1,SULF1,ETV1,CXCL14,PAPPA,SPARC,MEOX2,EDNRA	0.0353592
101	258	211	9	V$E12_Q6	0.00144817	ADAM12,RUNX1,SCG2,GPD1,CYP26A1,CXCL14,NEGR1,GJB2,NR4A1	0.0186663
101	242	211	9	V$TFIIA_Q6	0.000927557	COL1A1,MRVI1,COL16A1,ACTG2,HAND2,FOSB,NR4A1,EMILIN1,ANGPT1	0.0172682
101	254	211	9	V$OSF2_Q6	0.0013001	INHBA,PRRX1,RUNX1,GPD1,IL7R,IL16,APCDD1L,MMP13,TCF12	0.0181718
101	195	211	10	V$HFH4_01	3.5333e-05	COL10A1,RUNX1,ETV1,ADAMTS14,CYP26A1,VGLL3,NR4A3,IRS4,ABCA6,PDGFRA	0.00155213
101	259	211	9	V$AML_Q6	0.00148723	RUNX1,GPD1,IL7R,CTSK,SULF1,PAPPA,PDLIM3,NR4A1,MEOX2	0.0186663
101	186	211	8	V$HNF3_Q6	0.000697628	FABP4,ADAMTS14,IL16,HAND2,NR4A3,FOSB,NR4A1,IRS4	0.0145097
101	261	211	9	V$NF1_Q6_01	0.0015679	POSTN,SYTL2,SFRP2,ASPN,RUNX1,GPD1,LOX,ADAMTSL1,IRS4	0.018907
101	208	211	11	V$FOX_Q2	1.07486e-05	FABP4,ITGBL1,FAM180A,ADAMTS14,VGLL3,PRG4,NR4A3,TWIST2,IRS4,CTHRC1,GPR1	0.000661036
101	217	211	10	V$SRF_Q5_01	8.6729e-05	COL1A1,FGF7,ADAMTSL1,ACTG2,PODN,TIMP3,FOSB,PLN,THBS1,LRRFIP1	0.00313755
101	261	211	9	V$AP1_Q6_01	0.0015679	FABP4,DCN,ADAMTSL1,AK5,HSPB7,TLL1,MCTP1,RCAN2,IL6	0.018907
101	256	211	9	V$AP1_Q4_01	0.00137253	FABP4,PAPPA,COL16A1,AK5,ECM1,TLL1,MCTP1,CALB2,PVALB	0.0186663
101	196	211	8	V$GR_01	0.000980031	PRRX1,LOX,CXCL14,ADAMTSL1,SLC12A8,TCF12,EMILIN1,NEXN	0.0172682
101	260	211	12	V$PR_Q2	1.68325e-05	ITGBL1,PRRX1,LOX,CXCL14,FMO1,ADAMTSL1,GREM2,NR4A3,TCF12,PDGFRA,NEXN,CACNA1G	0.00094109
101	190	211	9	YYCATTCAWW_UNKNOWN	0.000159214	VCAN,INHBA,RUNX1,SCG2,PAPPA,DIO2,NR4A3,FOSB,NRK	0.00445075
101	250	211	8	AAAYWAACM_V$HFH4_01	0.00443901	SYTL2,ITGBL1,ADAMTS14,C1QTNF3,NR4A3,FOSB,IRS4,NRK	0.0440321
101	133	211	7	GGGNNTTTCC_V$NFKB_Q6_01	0.000456966	GREM1,FGF1,ETV1,CCDC80,MSC,IL6,GEM	0.0100369
101	162	211	7	TAAWWATAG_V$RSRFC4_Q2	0.00145857	COL8A1,ALPK2,COL1A1,ADAMTS14,SLC12A8,NR4A1,PDGFRA	0.0186663
101	85	211	7	CCAWWNAAGG_V$SRF_Q4	2.74476e-05	MRVI1,ACTG2,PODN,FOSB,NR4A1,PLN,THBS1	0.00129848
104	260	21	4	V$PR_Q2	0.000126933	PAX2,TCF12,SYP,CAPN6	0.0390319
105	192	47	5	AAANWWTGC_UNKNOWN	7.57161e-05	SFRP2,INHBA,FN1,THBS2,DMD	0.00598271
105	239	47	5	V$S8_01	0.000211066	ITGA11,CXCL14,ETV1,DMD,PRRX1	0.00927185
105	235	47	4	V$HFH1_01	0.002029	OMD,INHBA,C1QTNF3,DMD	0.0338645
105	205	47	5	V$OCT1_02	0.000103108	RUNX1,CXCL14,ANKRD1,DMD,DCN	0.00634111
105	222	47	4	V$OCT1_03	0.00164879	FAP,COL8A1,DMD,DCN	0.0338002
105	229	47	4	V$OCT1_04	0.0018467	OMD,RUNX1,ETV1,DMD	0.0338645
105	248	47	4	V$NFKB_Q6	0.0024661	CYP26A1,GREM1,FGF1,RUNX1	0.0344916
105	257	47	4	V$OCT1_Q6	0.0028042	ETV1,ANKRD1,DMD,PRRX1	0.0344916
105	255	47	4	V$OCT_C	0.00272647	SFRP2,ETV1,DMD,PRRX1	0.0344916
105	235	47	4	V$MEF2_03	0.002029	THBS2,COL8A1,DMD,PRRX1	0.0338645
105	257	47	4	V$NKX25_02	0.0028042	INHBA,CXCL14,DMD,PRRX1	0.0344916
105	187	47	4	V$HFH3_01	0.000875434	OMD,ETV1,C1QTNF3,DMD	0.022433
105	242	47	4	V$FREAC3_01	0.00225703	FAP,MRVI1,ETV1,DCN	0.0344916
105	198	47	5	V$HFH8_01	8.75518e-05	INHBA,RUNX1,ETV1,C1QTNF3,DMD	0.00598271
105	256	47	4	V$OCT1_B	0.00276514	SFRP2,ETV1,DMD,PRRX1	0.0344916
105	232	47	4	V$SOX9_B1	0.00193636	INHBA,FN1,ETV1,DMD	0.0338645
105	245	47	5	V$AREB6_04	0.000236741	ITGBL1,FAP,ASPN,COL8A1,DMD	0.00962623
105	121	47	3	V$AR_Q2	0.00268013	INHBA,DMD,IL16	0.0344916
105	234	47	6	V$FOXO4_01	1.49349e-05	INHBA,COL8A1,RUNX1,ETV1,C1QTNF3,DMD	0.001837
105	235	47	5	V$FOXO1_01	0.00019517	INHBA,RUNX1,ETV1,C1QTNF3,DMD	0.00923305
105	256	47	5	V$AFP1_Q6	0.000289922	EPYC,ITGA11,COL8A1,C1QTNF3,PRRX1	0.0104884
105	255	47	7	V$HOXA4_Q2	1.72861e-06	ITGBL1,FAP,GREM1,COL10A1,ANKRD1,DMD,PRRX1	0.000354366
105	237	47	4	V$AP3_Q6	0.00209244	FN1,CXCL14,ETV1,DMD	0.0338645
105	254	47	4	V$OSF2_Q6	0.00268817	INHBA,RUNX1,IL16,PRRX1	0.0344916
105	195	47	5	V$HFH4_01	8.14684e-05	CYP26A1,COL10A1,RUNX1,ETV1,DMD	0.00598271
105	230	47	4	V$POU1F1_Q6	0.00187626	INHBA,THBS2,RUNX1,DMD	0.0338645
105	250	47	4	V$OCT_Q6	0.00253866	SFRP2,ETV1,DMD,PRRX1	0.0344916
105	225	47	4	V$PIT1_Q6	0.0017317	INHBA,FAP,TPM1,ASPN	0.0338645
105	236	47	4	V$E2A_Q2	0.00206055	CYP26A1,RUNX1,ANKRD1,DMD	0.0338645
105	248	47	5	V$PAX_Q6	0.000250439	NTM,INHBA,RUNX1,PRRX1,ATP2C1	0.00962623
105	250	47	4	V$MYOD_Q6_01	0.00253866	CYP26A1,ITGA11,RUNX1,DMD	0.0344916
105	259	47	4	V$OCT1_Q5_01	0.00288343	SFRP2,ETV1,DMD,PRRX1	0.0347708
105	261	47	4	V$VDR_Q6	0.00296419	CYP26A1,GREM1,PODNL1,VCAN	0.0350573
105	190	47	4	YYCATTCAWW_UNKNOWN	0.000928799	INHBA,RUNX1,VCAN,DMD	0.0228485
105	133	47	3	GGGNNTTTCC_V$NFKB_Q6_01	0.00349969	GREM1,FGF1,ETV1	0.0406096
106	256	35	3	V$MYOD_01	0.00934327	GNAS,HOXA10,KCNE1L	0.0486785
106	245	35	3	V$E47_01	0.00829041	GNAS,DPYSL5,EMILIN3	0.0486785
106	142	35	3	V$MEF2_01	0.00180284	GNAS,HOXA10,ZIC4	0.0201591
106	230	35	3	V$SP1_01	0.00697359	SLC7A10,CYP26B1,KCNE1L	0.0486785
106	243	35	3	V$RSRFC4_01	0.00810696	MEOX2,CYP26B1,ADAM23	0.0486785
106	256	35	3	V$SOX5_01	0.00934327	HOXA9,ANGPT1,ALDH1A2	0.0486785
106	253	35	3	V$CREL_01	0.00904873	IGDCC3,SMOC1,ZIC4	0.0486785
106	248	35	3	V$NFKAPPAB_01	0.00857017	HOXA11,IGDCC3,SMOC1	0.0486785
106	267	35	3	V$NMYC_01	0.0104712	VGF,COL2A1,IGF2BP1	0.049537
106	112	35	3	V$COMP1_01	0.000910793	ANGPT1,HOXA10,ZIC4	0.0112028
106	240	35	3	V$TAL1BETAE47_01	0.00783636	GNAS,HOXA11,PI15	0.0486785
106	244	35	3	V$TAL1ALPHAE47_01	0.00819838	GNAS,HOXA11,PI15	0.0486785
106	234	35	3	V$GATA1_01	0.00731148	ANGPT1,HOXA10,ZIC4	0.0486785
106	103	35	3	V$GATA2_01	0.000714164	GNAS,ANGPT1,HOXA10	0.0107984
106	238	35	4	V$GATA3_01	0.000695186	VGF,PI15,ANGPT1,HOXA10	0.0107984
106	267	35	5	V$IK1_01	8.4523e-05	VGF,MEOX2,SMOC1,HOXB13,ZIC4	0.00288787
106	246	35	3	V$PBX1_01	0.00838305	HOXA11,ANGPT1,ZIC4	0.0486785
106	124	35	3	V$CDPCR1_01	0.00122209	COL2A1,HOXA10,CYP26B1	0.0139183
106	254	35	3	V$CEBPB_02	0.00914629	MEOX2,ANGPT1,ALDH1A2	0.0486785
106	249	35	4	V$MYCMAX_01	0.00082285	COL2A1,HOXA11,MEOX2,IGF2BP1	0.0107984
106	258	35	5	V$MAX_01	7.18974e-05	GNAS,VGF,HOXA11,MEOX2,IGF2BP1	0.00264896
106	251	35	5	V$USF_01	6.31274e-05	GNAS,VGF,HOXA11,HOXA9,IGF2BP1	0.00264896
106	262	35	4	V$MYCMAX_02	0.000994142	VGF,COL2A1,HOXA11,IGF2BP1	0.0117576
106	235	35	3	V$HFH1_01	0.00739746	HOXA11,HOXA10,CYP26B1	0.0486785
106	196	35	3	V$FOXD3_01	0.00447889	HOXA11,HOXA10,CYP26B1	0.045156
106	257	35	3	V$TST1_01	0.00944269	SMOC1,ADAM23,ZIC4	0.0486785
106	259	35	5	V$HNF4_01	7.32233e-05	HOXA9,SMOC1,HOXA10,KCNE1L,ZIC4	0.00264896
106	257	35	3	V$LYF1_01	0.00944269	DLX2,ANGPT1,ZIC4	0.0486785
106	255	35	5	V$COUP_01	6.80307e-05	SMOC1,ANGPT1,HOXA10,KCNE1L,ZIC4	0.00264896
106	263	35	3	V$CEBP_01	0.0100523	COL2A1,HOXA11,HOXA10	0.0486785
106	220	35	4	V$AP4_Q6	0.000517611	VGF,CACNA1G,KCNE1L,EMILIN3	0.0107984
106	241	35	4	V$MYOD_Q6	0.000728498	GNAS,IGF2BP1,KCNE1L,ZIC4	0.0107984
106	252	35	4	V$USF_Q6	0.000860361	GNAS,DLX2,HOXA9,IGF2BP1	0.0107984
106	223	35	3	V$CEBP_Q2	0.00640517	MEOX2,ANGPT1,ALDH1A2	0.0486785
106	254	35	3	V$NF1_Q6	0.00914629	HOXA9,ANGPT1,MAGEL2	0.0486785
106	258	35	3	V$ARNT_01	0.00954274	VGF,HOXA11,IGF2BP1	0.0486785
106	258	35	5	V$GFI1_01	7.18974e-05	PI15,HOXA9,ANGPT1,HOXA10,ZIC4	0.00264896
106	187	35	4	V$HFH3_01	0.000279801	HOXA11,HOXA10,CYP26B1,ADAM23	0.00665375
106	242	35	3	V$FREAC3_01	0.00801615	HOXA11,HOXA9,HOXA10	0.0486785
106	198	35	3	V$HFH8_01	0.00460742	HOXA11,HOXA10,CYP26B1	0.0454937
106	256	35	3	V$PAX4_01	0.00934327	VGF,ANGPT1,HOXA10	0.0486785
106	232	35	4	V$PAX4_02	0.00063183	HOXA11,MEOX2,SMOC1,ZIC4	0.0107984
106	267	35	3	V$MMEF2_Q6	0.0104712	HOXA11,HOXA10,CYP26B1	0.049537
106	232	35	3	V$SOX9_B1	0.00714134	HOXA10,DPYSL5,ZIC4	0.0486785
106	246	35	4	V$HNF4_01_B	0.000786512	HOXA9,HOXA10,KCNE1L,ZIC4	0.0107984
106	265	35	3	V$AREB6_01	0.0102605	CYP26B1,IGF2BP1,ZIC4	0.0492986
106	180	35	4	V$FOXJ2_01	0.000241931	HOXA11,ANGPT1,HOXA10,CYP26B1	0.00626026
106	229	35	4	V$FOXJ2_02	0.000601745	DLX2,HOXA9,HOXA10,ADAM23	0.0107984
106	230	35	3	V$NKX61_01	0.00697359	HOXA11,ALDH1A2,ZIC4	0.0486785
106	235	35	5	V$TITF1_Q3	4.61823e-05	HOXD13,MEOX2,HOXA9,ANGPT1,ZIC4	0.00264896
106	231	35	3	V$SPZ1_01	0.00705716	HOXA9,HOXA10,IGF2BP1	0.0486785
106	243	35	5	V$ZIC2_01	5.41432e-05	GNAS,HOXD13,SMOC1,HOXA10,CYP26B1	0.00264896
106	251	35	5	V$ZIC3_01	6.31274e-05	GNAS,HOXD13,HOXA11,HOXA10,CYP26B1	0.00264896
106	216	35	3	V$FAC1_01	0.00586557	GNAS,CACNA1G,ZIC4	0.0486785
106	99	35	3	V$POU3F2_01	0.00063635	VGF,HOXA11,ALDH1A2	0.0107984
106	239	35	3	V$TBP_01	0.00774737	MEOX2,HOXA10,CYP26B1	0.0486785
106	234	35	3	V$FOXO4_01	0.00731148	HOXA11,HOXA10,ALDH1A2	0.0486785
106	237	35	3	V$FOXO1_02	0.00757121	GNAS,HOXA11,HOXA10	0.0486785
106	243	35	3	V$CDC5_01	0.00810696	HOXA11,HOXA9,ANGPT1	0.0486785
106	245	35	3	V$PITX2_Q2	0.00829041	COL2A1,MEOX2,DPYSL5	0.0486785
106	252	35	3	V$PAX2_02	0.00895178	HOXA10,IGF2BP1,ZIC4	0.0486785
106	235	35	4	V$NKX62_Q2	0.00066297	HOXA11,ANGPT1,HOXA10,ZIC4	0.0107984
106	243	35	4	V$ARNT_02	0.000751326	GNAS,VGF,DLX2,HOXA9	0.0107984
106	248	35	6	V$MYCMAX_03	3.53873e-06	GNAS,DLX2,HOXA11,MEOX2,HOXA9,IGF2BP1	0.00108816
106	256	35	3	V$AFP1_Q6	0.00934327	DLX2,CYP26B1,ZIC4	0.0486785
106	260	35	4	V$EFC_Q6	0.000966287	HOXA11,HOXA10,CYP26B1,DPYSL5	0.0116523
106	240	35	4	V$FOXM1_01	0.000717271	VGF,MEOX2,PI15,ALDH1A2	0.0107984
106	244	35	3	V$GATA4_Q3	0.00819838	VGF,PI15,ZIC4	0.0486785
106	231	35	3	V$GCM_Q2	0.00705716	GNAS,COL2A1,CACNA1G	0.0486785
106	229	35	4	V$HNF6_Q6	0.000601745	DLX2,HOXA11,IGF2BP1,ZIC4	0.0107984
106	255	35	3	V$HOXA4_Q2	0.00924447	HOXA9,SMOC1,ZIC4	0.0486785
106	237	35	3	V$PTF1BETA_Q6	0.00757121	HOXA11,SMOC1,KCNE1L	0.0486785
106	234	35	4	V$TCF4_Q5	0.000652472	HOXA11,IGDCC3,HOXA10,ZIC4	0.0107984
106	226	35	3	V$ATF1_Q6	0.00664523	VGF,ANGPT1,CACNA1G	0.0486785
106	258	35	3	V$E12_Q6	0.00954274	GNAS,IGF2BP1,ALDH1A2	0.0486785
106	242	35	3	V$TFIIA_Q6	0.00801615	HOXA9,SLC7A10,ANGPT1	0.0486785
106	247	35	4	V$MYOGENIN_Q6	0.000798495	COL2A1,SMOC1,IGF2BP1,ALDH1A2	0.0107984
106	237	35	4	V$CACBINDINGPROTEIN_Q6	0.000684326	VGF,CACNA1G,HOXA10,IGF2BP1	0.0107984
106	262	35	3	V$CACCCBINDINGFACTOR_Q6	0.00994914	PI15,MAGEL2,IGF2BP1	0.0486785
106	249	35	5	V$CDX2_Q5	6.07807e-05	HOXA11,HOXA9,ANGPT1,ALDH1A2,ZIC4	0.00264896
106	254	35	5	V$OSF2_Q6	6.67782e-05	DLX2,COL2A1,PI15,DPYSL5,ZIC4	0.00264896
106	231	35	4	V$SMAD4_Q6	0.000621685	VGF,HOXA9,CACNA1G,HOXA10	0.0107984
106	195	35	3	V$HFH4_01	0.00441545	HOXA11,HOXA10,CYP26B1	0.045156
106	253	35	3	V$LEF1_Q6	0.00904873	IGDCC3,HOXA10,ZIC4	0.0486785
106	251	35	3	V$IRF1_Q6	0.00885546	HOXD13,HOXA10,ADAM23	0.0486785
106	241	35	5	V$SREBP1_Q6	5.20604e-05	GNAS,HOXA11,MEOX2,IGF2BP1,ZIC4	0.00264896
106	245	35	3	V$DR1_Q3	0.00829041	IGF2BP1,KCNE1L,ZIC4	0.0486785
106	246	35	3	V$PPAR_DR1_Q2	0.00838305	IGF2BP1,KCNE1L,ZIC4	0.0486785
106	251	35	4	V$HNF4_DR1_Q3	0.000847726	SMOC1,IGF2BP1,KCNE1L,ZIC4	0.0107984
106	259	35	3	V$AML_Q6	0.0096434	MEOX2,PI15,ZIC4	0.0486785
106	241	35	3	V$MYB_Q3	0.00792595	GNAS,HOXA11,CACNA1G	0.0486785
106	255	35	3	V$SREBP_Q3	0.00924447	COL2A1,HOXA10,ZIC4	0.0486785
106	186	35	3	V$HNF3_Q6	0.00386919	HOXA11,HOXA10,CYP26B1	0.0403314
106	235	35	4	V$USF_Q6_01	0.00066297	GNAS,VGF,HOXA9,IGF2BP1	0.0107984
106	248	35	4	V$AP2_Q3	0.000810608	BARX1,SLC7A10,CACNA1G,ADAM23	0.0107984
106	236	35	4	V$E2A_Q2	0.000673588	GNAS,DLX2,NKX2-5,KCNE1L	0.0107984
106	208	35	3	V$FOX_Q2	0.00528364	HOXA11,HOXA10,CYP26B1	0.0486785
106	263	35	3	V$CEBP_Q2_01	0.0100523	ANGPT1,HOXA10,ALDH1A2	0.0486785
106	261	35	3	V$AP1_Q6_01	0.0098466	VGF,HOXA11,PI15	0.0486785
106	250	35	4	V$MYOD_Q6_01	0.000835222	GNAS,VGF,IGF2BP1,ZIC4	0.0107984
106	238	35	3	V$SP1_Q6_01	0.00765898	SMOC1,CYP26B1,IGF2BP1	0.0486785
106	260	35	3	V$PR_Q2	0.00974469	VGF,DLX2,CACNA1G	0.0486785
106	252	35	3	V$PXR_Q2	0.00895178	CACNA1G,HOXA10,ALDH1A2	0.0486785
106	150	35	3	RTTTNNNYTGGM_UNKNOWN	0.00210776	HOXA11,ALDH1A2,ZIC4	0.0231477
106	250	35	3	AAAYWAACM_V$HFH4_01	0.00875975	HOXA11,HOXA9,HOXA10	0.0486785
106	162	35	3	TAAWWATAG_V$RSRFC4_Q2	0.00262231	PI15,HOXA9,ADAM23	0.0282934
111	253	134	9	V$PEA3_Q6	4.34764e-05	AMICA1,CD84,PTPN6,PTPRC,FCGR3A,XCL2,LCK,CD3E,LAG3	0.00689224
111	266	134	10	V$COREBINDINGFACTOR_Q6	1.00268e-05	PTPN22,SLA2,XCL2,TAGAP,FOXP3,TIGIT,GPR171,ARHGAP15,SLC37A2,HMHA1	0.00308325
111	254	134	9	RACCACAR_V$AML_Q6	4.48276e-05	PTPN22,SLA2,OSCAR,TAGAP,FOXP3,GPR171,CXCR3,LCK,HMHA1	0.00689224
112	202	44	6	V$RP58_01	4.35375e-06	IGF1,FAM180A,COL3A1,FGF7,HSPB7,ADAMTS2	0.00267755
113	245	31	5	V$IRF1_01	3.06305e-05	CXCL11,ISG15,NT5C3,XAF1,CXCL10	0.00376755
113	247	31	8	V$ISRE_01	2.434e-09	ZBP1,CXCL11,ISG15,NT5C3,IFIT3,IFIT2,XAF1,CXCL10	1.49691e-06
113	244	31	6	V$IRF7_01	1.52093e-06	OASL,ISG15,NT5C3,IFIT2,XAF1,CXCL10	0.00031179
113	245	31	4	V$ICSBP_Q6	0.000483235	ZBP1,ISG15,NT5C3,IFIT3	0.0495316
113	240	31	5	V$IRF_Q6	2.77527e-05	ZBP1,ISG15,NT5C3,IFIT2,CXCL10	0.00376755
113	183	31	7	STTTCRNTTT_V$IRF_Q6	8.74473e-09	ZBP1,ISG15,NT5C3,IFIT3,IFIT2,XAF1,CXCL10	2.689e-06
114	234	51	5	V$GATA1_01	0.000282385	ZIC4,CRLF1,SALL1,LHX1,CLVS1	0.0284124
114	267	51	5	V$IK1_01	0.000516358	FGF17,LRP2,ZIC4,HMGA2,SALL1	0.0307506
114	254	51	5	V$AP2_Q6	0.000411371	PAX2,SLC7A10,CRLF1,SALL1,LHX1	0.0307506
114	158	51	4	V$OCT1_07	0.000636799	SOX3,ZIC4,SALL1,CLVS1	0.0307506
114	269	51	5	V$OLF1_01	0.000534148	DPYSL5,SLC13A4,ATP1A2,CRLF1,CAPN6	0.0307506
114	231	51	5	V$SPZ1_01	0.000266076	FGF17,SOX3,IGF2BP1,PAX2,HIF3A	0.0284124
114	241	51	5	V$SREBP1_Q6	0.000323393	ZIC4,IGF2BP1,FLNC,CRLF1,SALL1	0.0284124
114	269	51	6	V$GR_Q6_01	5.25523e-05	TUBB2B,ZIC4,PAX2,GPR133,MPZ,LINGO1	0.0181711
114	107	51	4	MYAATNNNNNNNGGC_UNKNOWN	0.000144314	TUBB2B,FGF3,SOST,SALL1	0.0284124
114	280	51	5	TGATTTRY_V$GFI1_01	0.000640382	UPK1A,LRP2,ZIC4,PAX2,SALL1	0.0307506
115	252	30	9	V$ATF_01	6.26366e-11	FOSB,ATF3,FOS,EGR3,TRIB1,NR4A2,DUSP1,EGR2,CYR61	1.14724e-08
115	243	30	3	V$RSRFC4_01	0.00525149	NR4A1,ATF3,SLC26A9	0.0424242
115	256	30	4	V$CREB_01	0.000501346	FOSB,ATF3,NR4A2,DUSP1	0.00616655
115	253	30	3	V$CREBP1CJUN_01	0.00587197	EGR1,NR4A2,DUSP1	0.0429912
115	238	30	4	V$YY1_01	0.000380739	FOS,EGR3,EGR2,CYR61	0.005559
115	245	30	4	V$IRF1_01	0.000424834	ATF3,IL6,EGR2,F3	0.005559
115	219	30	4	V$IK3_01	0.000277648	FOS,EGR3,EGR1,CYR61	0.00487868
115	249	30	4	V$CREB_02	0.000451612	FOSB,NR4A3,NR4A2,DUSP1	0.00566819
115	133	30	4	V$TAXCREB_01	4.04732e-05	FOSB,FOS,NR4A3,DUSP1	0.000888964
115	235	30	4	V$HFH1_01	0.000362885	NR4A1,NR4A2,DUSP1,EGR2	0.005559
115	196	30	3	V$FOXD3_01	0.00287709	NR4A1,EGR2,CYR61	0.0294901
115	216	30	3	V$HNF3B_01	0.00378133	DUSP1,EGR2,CYR61	0.0361567
115	257	30	3	V$TST1_01	0.00613198	NR4A3,NR4A2,EGR2	0.0441638
115	255	30	5	V$HSF1_01	3.14154e-05	FOS,EGR3,NR4A3,TRIB1,DUSP1	0.000715574
115	239	30	5	V$HSF2_01	2.30332e-05	FOS,EGR3,NR4A3,TRIB1,DUSP1	0.000615887
115	218	30	3	V$SRY_01	0.00388023	SLC26A9,EGR2,CYR61	0.0361567
115	49	30	5	V$SRF_01	8.55243e-09	FOSB,FOS,EGR3,EGR1,EGR2	5.25974e-07
115	263	30	3	V$CEBP_01	0.00653481	FOSB,NR4A3,EGR2	0.0441638
115	244	30	3	V$SRY_02	0.00531165	NR4A1,NR4A3,SLC26A9	0.0424242
115	243	30	4	V$OCT1_05	0.000411881	FOS,NR4A3,IL6,EGR2	0.005559
115	257	30	9	V$CREB_Q2	7.4617e-11	FOSB,ATF3,FOS,EGR3,EGR1,NR4A3,TRIB1,NR4A2,DUSP1	1.14724e-08
115	261	30	8	V$CREB_Q4	2.81577e-09	FOSB,ATF3,FOS,EGR3,NR4A3,TRIB1,NR4A2,DUSP1	1.92411e-07
115	247	30	9	V$CREBP1_Q2	5.23875e-11	FOSB,FOS,EGR3,EGR1,NR4A3,TRIB1,NR4A2,DUSP1,EGR2	1.14724e-08
115	238	30	8	V$SRF_Q6	1.36172e-09	FOSB,NR4A1,KLF6,FOS,EGR3,EGR1,KRT17,EGR2	1.04683e-07
115	252	30	3	V$USF_Q6	0.00580802	TRIB1,DUSP1,EGR2	0.0429912
115	248	30	3	V$NFKB_Q6	0.00555648	CXCL2,CYR61,CTGF	0.0429912
115	260	30	4	V$NFKB_C	0.000531459	FOS,EGR3,EGR2,CTGF	0.00628552
115	208	30	8	V$SRF_C	4.68755e-10	FOSB,NR4A1,KLF6,FOS,EGR3,EGR1,EGR2,CYR61	4.80474e-08
115	224	30	3	V$MEF2_02	0.00418637	NR4A1,ATF3,CTGF	0.0377981
115	235	30	3	V$MEF2_03	0.00478507	NR4A1,ATF3,FOS	0.0403126
115	139	30	3	V$AHRARNT_01	0.00107843	NR4A1,EGR3,CTGF	0.0116357
115	262	30	3	V$EGR1_01	0.0064666	EGR3,EGR1,TRIB1	0.0441638
115	251	30	3	V$NGFIC_01	0.00574451	EGR3,EGR1,TRIB1	0.0429912
115	187	30	4	V$HFH3_01	0.000151742	NR4A3,DUSP1,EGR2,CYR61	0.00311071
115	198	30	5	V$HFH8_01	9.2897e-06	NR4A1,NR4A2,DUSP1,CXCL2,EGR2	0.000300693
115	248	30	3	V$WHN_B	0.00555648	EGR3,NR4A3,TRIB1	0.0429912
115	183	30	3	V$ATF_B	0.00236921	FOSB,FOS,DUSP1	0.024696
115	136	30	3	V$HMEF2_Q6	0.00101259	NR4A1,FOS,SLC26A9	0.0111204
115	212	30	3	V$RSRFC4_Q2	0.00358823	NR4A1,ATF3,SLC26A9	0.0355929
115	244	30	3	V$IRF7_01	0.00531165	FOS,NR4A3,NR4A2	0.0424242
115	245	30	4	V$STAT5A_01	0.000424834	FOS,NR4A3,NR4A2,SLC26A9	0.005559
115	242	30	4	V$STAT5B_01	0.000405512	FOS,NR4A3,NR4A2,SLC26A9	0.005559
115	239	30	4	V$TBP_01	0.000386827	NR4A1,FOS,SLC26A9,EGR2	0.005559
115	235	30	3	V$FOXO1_01	0.00478507	NR4A2,DUSP1,CYR61	0.0403126
115	122	30	4	V$ATF6_01	2.88564e-05	NR4A1,EGR3,EGR1,EGR2	0.000708364
115	266	30	3	V$BACH2_01	0.00674203	NR4A1,TRIB1,SLC26A9	0.045069
115	143	30	5	V$STAT3_02	1.89264e-06	FOSB,NR4A1,EGR3,EGR1,CTGF	6.84691e-05
115	243	30	4	V$ATF3_Q6	0.000411881	FOSB,ATF3,TRIB1,DUSP1	0.005559
115	251	30	6	V$ATF4_Q2	1.46016e-06	FOSB,FOS,NR4A3,TRIB1,NR4A2,DUSP1	5.6125e-05
115	235	30	6	V$CEBPDELTA_Q6	9.95348e-07	FOSB,NR4A1,ATF3,FOS,TRIB1,NR4A2	4.08093e-05
115	249	30	3	V$DBP_Q6	0.00561873	NR4A3,TRIB1,KRT17	0.0429912
115	245	30	4	V$LFA1_Q6	0.000424834	NR4A1,SLC26A9,ZFP36,CTGF	0.005559
115	226	30	3	V$ATF1_Q6	0.0042916	FOSB,FOS,TRIB1	0.0377981
115	282	30	9	V$E4F1_Q6	1.70253e-10	FOSB,NR4A1,EGR3,NR4A3,TRIB1,NR4A2,DUSP1,EGR2,CYR61	2.09412e-08
115	218	30	3	V$TEF1_Q6	0.00388023	EGR2,CYR61,SYT8	0.0361567
115	242	30	4	V$TFIIA_Q6	0.000405512	FOSB,NR4A1,EGR1,TRIB1	0.005559
115	204	30	5	V$HNF3ALPHA_Q6	1.07357e-05	NR4A3,TRIB1,KRT17,EGR2,CYR61	0.000330122
115	259	30	4	V$AML_Q6	0.000523813	NR4A1,TRIB1,DUSP1,CYR61	0.00628552
115	186	30	6	V$HNF3_Q6	2.52722e-07	FOSB,NR4A1,NR4A3,KRT17,EGR2,CYR61	1.11017e-05
115	269	30	3	V$EGR_Q6	0.00695316	EGR1,ZFP36,EGR2	0.0457379
115	248	30	4	V$PAX_Q6	0.000444808	ATF3,EGR3,TRIB1,CYR61	0.00566819
115	219	30	9	V$SRF_Q4	1.78627e-11	FOSB,NR4A1,KLF6,FOS,EGR3,EGR1,KRT17,EGR2,CTGF	1.09856e-08
115	215	30	5	V$CREB_Q2_01	1.38393e-05	FOSB,EGR1,TRIB1,NR4A2,DUSP1	0.00038687
115	207	30	5	V$CREB_Q4_01	1.15217e-05	FOSB,TRIB1,NR4A2,DUSP1,EGR2	0.000337421
115	217	30	7	V$SRF_Q5_01	2.21484e-08	FOSB,ATF3,KLF6,FOS,EGR3,EGR1,EGR2	1.2383e-06
115	261	30	3	V$AP1_Q6_01	0.00639881	DMKN,IL6,SLC26A9	0.0441638
115	259	30	3	V$NFAT_Q4_01	0.00626454	FOS,NR4A3,NR4A2	0.0441638
115	252	30	3	V$PXR_Q2	0.00580802	NR4A3,EGR2,CTGF	0.0429912
115	289	30	4	GTGGGTGK_UNKNOWN	0.000789634	EGR3,EGR1,NR4A3,KRT17	0.00916274
115	217	30	3	SYATTGTG_UNKNOWN	0.00383058	EGR3,NR4A3,TRIB1	0.0361567
115	229	30	3	TCCATTKW_UNKNOWN	0.00445245	NR4A1,EGR3,NR4A3	0.038567
115	190	30	4	YYCATTCAWW_UNKNOWN	0.000161308	FOSB,ATF3,NR4A3,CYR61	0.00320014
115	250	30	5	AAAYWAACM_V$HFH4_01	2.85765e-05	FOSB,NR4A3,DUSP1,EGR2,CYR61	0.000708364
115	150	30	3	TTCNRGNNNNTTC_V$HSF_Q6	0.00134283	FOSB,EGR3,NR4A3	0.0142386
115	146	30	6	CGTSACG_V$PAX3_B	6.01652e-08	NR4A1,EGR3,EGR1,TRIB1,NR4A2,EGR2	3.08346e-06
115	85	30	5	CCAWWNAAGG_V$SRF_Q4	1.41831e-07	FOSB,NR4A1,KLF6,EGR1,EGR2	6.70968e-06
120	240	66	7	V$GATA1_04	1.18367e-05	CYP11A1,TCF21,WFIKKN2,TNXB,PDGFRA,IGF1,FMO1	0.00727958
122	178	95	9	V$MIF1_01	1.40015e-07	APOBEC4,C20orf85,VWA3B,FAM92B,DNAI1,CCDC151,LRRC46,ENKUR,KIAA1324	8.61091e-05
122	83	95	5	RYTGCNNRGNAAC_V$MIF1_01	4.16436e-05	C11orf88,DNAI1,CCDC151,TEKT4,KIAA1324	0.0128054
125	192	94	5	AAANWWTGC_UNKNOWN	0.00190218	LOX,FN1,SFRP2,INHBA,THBS2	0.0316173
125	245	94	6	V$IRF1_01	0.000921433	DIO2,LOX,VGLL3,EPYC,ITGBL1,KCNE4	0.0209882
125	239	94	7	V$S8_01	0.000114926	SYTL2,DIO2,PRRX1,BMP1,SHOX2,ITGA11,CXCL14	0.0064254
125	205	94	6	V$OCT1_02	0.000361482	DCN,LOX,CXCL14,VGLL3,RUNX1,ADAMTSL1	0.0109525
125	229	94	6	V$OCT1_04	0.000648524	CCRL1,SHOX2,VGLL3,OMD,RUNX1,PTPRD	0.017341
125	256	94	6	V$AP1_Q6	0.00115521	FAP,PVALB,AK5,TCF12,DCN,ECM1	0.0238501
125	261	94	6	V$GR_Q6	0.00127542	PRRX1,SHOX2,NEGR1,LOX,CXCL14,ADAMTSL1	0.0245119
125	257	94	8	V$NKX25_02	2.37845e-05	LRRC15,CTSK,PRRX1,SULF1,TCF12,SHOX2,CXCL14,INHBA	0.0029255
125	187	94	5	V$HFH3_01	0.00169471	ADAMTS14,SHOX2,VGLL3,OMD,C1QTNF3	0.0297786
125	170	94	6	V$MSX1_01	0.000131563	POSTN,SYTL2,SHOX2,INHBA,COL6A3,ADAMTSL1	0.00674261
125	234	94	6	V$FOXO4_01	0.00072595	ADAM12,SHOX2,COL8A1,INHBA,RUNX1,C1QTNF3	0.0186025
125	257	94	6	V$BACH1_01	0.00117853	LRRC15,MMP1,FAP,FAM180A,ECM1,ADAMTSL1	0.0238501
125	202	94	6	V$RP58_01	0.000334155	TCF12,SHOX2,COL3A1,ADAMTS2,RUNX1,FAM180A	0.0108161
125	256	94	7	V$AFP1_Q6	0.000175631	PRRX1,SULF1,SHOX2,ITGA11,EPYC,COL8A1,C1QTNF3	0.00730379
125	255	94	7	V$HOXA4_Q2	0.000171461	PRRX1,FAP,SHOX2,ALPK2,COL10A1,ITGBL1,GREM1	0.00730379
125	258	94	6	V$E12_Q6	0.0012022	SCG2,ADAM12,NEGR1,CXCL14,CYP26A1,RUNX1	0.0238501
125	195	94	5	V$HFH4_01	0.00203526	ADAMTS14,VGLL3,COL10A1,CYP26A1,RUNX1	0.0328172
125	225	94	7	V$PIT1_Q6	7.88814e-05	FAP,IBSP,VGLL3,INHBA,TPM1,ASPN,ADAMTSL1	0.00561213
125	261	94	7	V$NF1_Q6_01	0.000197731	POSTN,SYTL2,LOX,SFRP2,ASPN,RUNX1,ADAMTSL1	0.00730379
125	269	94	7	V$AP1_Q2_01	0.000237727	MMP1,FAP,TCF12,COL1A2,CXCL14,FAM180A,ADAMTSL1	0.00812234
125	196	94	5	V$GR_01	0.00208109	PRRX1,TCF12,LOX,CXCL14,ADAMTSL1	0.0328172
125	130	94	4	V$PR_02	0.00301532	PRRX1,LOX,CXCL14,ADAMTSL1	0.0463606
125	260	94	7	V$PR_Q2	0.00019314	PRRX1,FMO1,TCF12,LOX,CXCL14,ITGBL1,ADAMTSL1	0.00730379
125	190	94	5	YYCATTCAWW_UNKNOWN	0.00181708	DIO2,SCG2,VCAN,INHBA,RUNX1	0.0310418
125	183	94	5	STTTCRNTTT_V$IRF_Q6	0.00154112	EDIL3,ADAM12,TCF12,ECM2,KCNE4	0.0278761
125	162	94	5	TAAWWATAG_V$RSRFC4_Q2	0.000896709	ADAMTS14,SHOX2,ALPK2,COL1A1,COL8A1	0.0209882
127	192	58	4	AAANWWTGC_UNKNOWN	0.00212073	IGF2BP1,DPYSL5,MMP3,OLFM1	0.0372642
127	245	58	5	V$E47_01	0.000635795	DPYSL5,TUBB2B,FLNC,GNAS,EMILIN3	0.0191684
127	165	58	4	V$EVI1_05	0.00121743	SOX11,SCUBE3,CYP26B1,PI15	0.02674
127	267	58	6	V$IK1_01	0.000105024	VGF,SMOC1,HMGA2,ZIC4,MEOX2,HOXB13	0.00538249
127	87	58	3	V$CDP_01	0.00191658	SMOC1,ADAM11,HOXA9	0.0359063
127	258	58	6	V$MAX_01	8.70084e-05	IRS4,IGF2BP1,VGF,HOXA11,MEOX2,GNAS	0.00538249
127	251	58	6	V$USF_01	7.47773e-05	IRS4,IGF2BP1,VGF,HOXA11,HOXA9,GNAS	0.00538249
127	262	58	6	V$MYCMAX_02	9.46827e-05	IRS4,IGF2BP1,VGF,COL2A1,HOXA11,NPHS1	0.00538249
127	196	58	4	V$FOXD3_01	0.00228539	IRS4,HOXA11,SCUBE3,CYP26B1	0.0379869
127	216	58	4	V$HNF3B_01	0.0032426	HOXA11,SCUBE3,CYP26B1,SP8	0.0474809
127	259	58	6	V$HNF4_01	8.88787e-05	LGALS4,SMOC1,ZIC4,HOXA9,FLNC,SP8	0.00538249
127	252	58	5	V$USF_Q6	0.000721902	IRS4,IGF2BP1,HOXA9,GNAS,DLX2	0.0191684
127	275	58	5	V$TATA_C	0.00106713	MMP3,DUOX2,HOXA9,MMP10,NKX2-5	0.0243069
127	187	58	4	V$HFH3_01	0.00192668	IRS4,HOXA11,SCUBE3,CYP26B1	0.0359063
127	232	58	5	V$PAX4_02	0.000496607	HOXA11,SMOC1,ADAM11,ZIC4,MEOX2	0.0179655
127	180	58	4	V$FOXJ2_01	0.00167621	IRS4,HOXA11,SCUBE3,CYP26B1	0.0343623
127	99	58	3	V$POU3F2_01	0.00276907	VGF,HOXA11,ALDH1A2	0.0444506
127	250	58	5	V$FOXO4_02	0.000696459	IRS4,SCUBE3,MEOX2,FLNC,GNAS	0.0191684
127	243	58	5	V$ARNT_02	0.000612675	IRS4,VGF,HOXA9,GNAS,DLX2	0.0191684
127	248	58	7	V$MYCMAX_03	6.13356e-06	IRS4,IGF2BP1,HOXA11,MEOX2,HOXA9,GNAS,DLX2	0.00188607
127	229	58	5	V$HNF6_Q6	0.000468051	IGF2BP1,HOXA11,ZIC4,DLX2,SP8	0.0179655
127	247	58	6	V$MYOGENIN_Q6	6.84311e-05	IGF2BP1,COL2A1,SMOC1,HMGA2,ADAM11,ALDH1A2	0.00538249
127	249	58	6	V$CDX2_Q5	7.1548e-05	HOXA11,HMGA2,ADAM11,ZIC4,ALDH1A2,HOXA9	0.00538249
127	254	58	5	V$OSF2_Q6	0.000748035	DPYSL5,COL2A1,ZIC4,DLX2,PI15	0.0191684
127	195	58	4	V$HFH4_01	0.00224343	IRS4,HOXA11,SCUBE3,CYP26B1	0.0379869
127	253	58	5	V$LEF1_Q6	0.000734881	IRS4,IGDCC3,SOX11,ZIC4,SP8	0.0191684
127	241	58	6	V$SREBP1_Q6	5.97261e-05	IGF2BP1,HOXA11,ZIC4,MEOX2,FLNC,GNAS	0.00538249
127	186	58	4	V$HNF3_Q6	0.0018894	IRS4,HOXA11,SCUBE3,CYP26B1	0.0359063
127	235	58	5	V$USF_Q6_01	0.000526458	IRS4,IGF2BP1,VGF,HOXA9,GNAS	0.0179873
127	208	58	4	V$FOX_Q2	0.00283205	IRS4,HOXA11,SCUBE3,CYP26B1	0.0444506
127	150	58	4	RTTTNNNYTGGM_UNKNOWN	0.000854843	HOXA11,SCUBE3,ZIC4,ALDH1A2	0.0210291

## Sheet: M8. WCGNA algorithm
Module_Number	# of gene in function	# of gene in module	# of common gene	Description	p-value	related_gene	adjusted_p-value
1	256	350	13	V$SOX5_01	0.000480041	DTNA,FAM117B,MAML3,MXI1,NFIA,NOVA1,RERE,SEMA6C,SOX5,SOX6,TCF4,TRERF1,ZC4H2	0.0166402
1	259	350	13	V$IK2_01	0.000535674	ACVR2B,AGBL5,AGPAT4,ARAP3,CA14,CSRP2BP,HCN4,HMGA2,IGF1R,JARID2,NFIA,SLC26A7,ST7L	0.0166402
1	99	350	9	V$PAX6_01	4.93405e-05	CNTFR,FILIP1,HNRNPA0,JARID2,LMNA,MAML3,SRPK2,TCF4,TRERF1	0.00433491
1	133	350	8	V$TAXCREB_01	0.00203805	BAHD1,CCND2,CLSTN3,FAM117B,GLYR1,KIF7,SMARCD1,TRIM39	0.0358114
1	262	350	12	V$MYCMAX_02	0.00189153	BACH2,CBX5,HNRNPA1,HNRPDL,IGF1R,LEF1,MAML3,NTN3,PTK7,RCOR2,TCF4,TGFB2	0.0342144
1	257	350	12	V$LYF1_01	0.00161006	BAHD1,CLSTN3,HNRNPA0,IGF1R,JARID2,MSI1,NLGN3,NOVA1,SHANK1,TCF4,TNFRSF19,WASF1	0.0319414
1	255	350	12	V$HSF1_01	0.0015076	AGPAT1,ATP1B2,BCL9,CACNA2D2,HCN4,MAP2,NFATC3,PPT2,SHANK1,TMEM107,TNFRSF19,TRERF1	0.0319414
1	244	350	12	V$SRY_02	0.00103548	AP4M1,CSRP2BP,DTNA,MAML3,MXI1,NFIA,SEMA6C,SOX5,SOX6,TCF4,TNFRSF19,TNRC6A	0.0235859
1	254	350	16	V$NF1_Q6	8.16966e-06	BAHD1,CACNB3,CLSTN3,HMGA2,NFATC3,NFIA,NLGN3,RCOR2,RERE,SLC26A7,SLC2A4,STK36,SUPT3H,TNNI1,ZNF384,ZNF423	0.00125609
1	206	350	12	V$RREB1_01	0.000228784	BAHD1,BCL9,EMX2,FILIP1,GLYR1,HNRNPA0,MXI1,NDRG2,RERE,TRERF1,ZNF532,ZNF821	0.0117252
1	178	350	11	V$MIF1_01	0.000249705	CCND2,EMX2,FILIP1,IFT81,MAP9,NCOA5,ORAI3,SALL2,SOX5,STK36,TRIM39	0.011813
1	248	350	13	V$PAX4_03	0.000355042	ABI2,ACVR2B,CLSTN3,CREBBP,EMX2,FGFR1,MPL,MXI1,NEDD4L,NLGN3,PBX1,TNNI1,ZNF532	0.0155965
1	229	350	12	V$FOXJ2_02	0.00059526	MAP2,MECOM,MXI1,NFIA,PBX1,SLC26A7,SLCO1A2,SMARCD1,TCF4,TRERF1,TUBA1A,ZNF423	0.0166402
1	235	350	15	V$TITF1_Q3	1.33764e-05	ARHGEF11,JARID2,MAML3,MAZ,MXI1,ORAI3,PLAGL2,PTK7,RRN3P1,SHANK1,SOX5,SRPK2,TCF4,TNRC6A,ZNF532	0.00164529
1	252	350	14	V$ZIC1_01	0.000116127	BAHD1,CA14,LEF1,LMAN2L,LMNA,MAML3,NLGN3,NTN3,PTK7,RCOR2,TRERF1,USP21,ZMYM3,ZNF384	0.00714179
1	251	350	14	V$ZIC3_01	0.00011136	C5orf4,CA14,CNTFR,KIF7,LMNA,LOXL3,NLGN3,NTN3,PTK7,RCOR2,TNNI1,TRERF1,ZNF384,ZNF532	0.00714179
1	236	350	12	V$AP2ALPHA_01	0.00077559	C6orf89,CIC,HNRPDL,JARID2,LPHN3,NFATC3,PRR3,RCOR2,SEMA6C,SOX5,TRERF1,ZFAND3	0.0198745
1	245	350	17	V$AP2GAMMA_01	1.14656e-06	C6orf89,CDON,CIC,DTX3,HNRPDL,JARID2,LPHN3,MECOM,NFATC3,PRR3,PTK7,RCOR2,SEMA6C,SOX5,TRERF1,ZFAND3,ZNF687	0.000235046
1	244	350	12	V$NERF_Q2	0.00103548	AGPAT1,ARAP3,BAHD1,C11orf61,LOXL3,MPL,NAT8L,NFATC3,NFIA,SPRED2,ST7L,TRO	0.0235859
1	260	350	12	V$EFC_Q6	0.00177445	ABI2,CCND2,FLRT1,NCOA5,NLGN3,NPAS3,ORAI3,PPT2,SHANK1,STK36,TRIM39,ZC4H2	0.0338684
1	143	350	8	CYTAGCAAY_UNKNOWN	0.00319472	FILIP1,GRIK2,IQCA1,SALL2,TNRC6A,TRERF1,TTLL4,USP30	0.0476309
1	245	350	11	V$LFA1_Q6	0.00335569	ARAP3,BAHD1,CIC,EFNA3,MAZ,NPAS3,PDLIM7,SLC13A5,SLC2A4,SOX5,TUBA1A	0.0479942
1	191	350	11	V$MAZ_Q6	0.000455844	BCL9,CA14,EMX2,FAM189B,LMNA,PBX1,RCOR2,RERE,UBE4B,ZNF496,ZNF687	0.0166402
1	241	350	11	V$SP3_Q3	0.00296066	ADAMTS3,AGBL5,CLSTN3,CNTFR,DNMT3A,EMX2,FOXP4,FZD2,MPL,PLAGL2,TRERF1	0.0455201
1	113	350	7	V$ETF_Q6	0.00325284	DCAF8,EFNA3,NFIA,RERE,USP21,ZNF496,ZNF687	0.0476309
1	201	350	12	V$TFIII_Q6	0.000182225	BAHD1,CCND2,EMX2,LMNA,MSI1,NAB2,NDRG2,PBX1,RCOR2,SLC7A8,SPRED2,ZNF263	0.010188
1	253	350	13	V$LEF1_Q6	0.000429386	ACVR1B,BAHD1,CA14,DACH1,IGF1R,NRCAM,PHC1,SLC7A8,SOX11,SOX5,TNFRSF19,TUBA1A,ZNF532	0.0166402
1	241	350	11	V$SREBP1_Q6	0.00296066	CLSTN3,EMX2,FOXP4,LPHN3,MAML3,MSI1,NDRG2,RCOR2,SLC2A4,TRERF1,ZNF532	0.0455201
1	90	350	7	V$LXR_DR4_Q3	0.000876701	C11orf61,CIC,DTX3,JARID2,PTK7,SALL2,SLC2A4	0.0215669
1	261	350	13	V$NF1_Q6_01	0.000575717	BAHD1,BCL9,LMNA,MORN4,NFATC3,NFIA,NLGN3,SLC26A7,SLC2A4,STK36,TRERF1,ZNF384,ZNF687	0.0166402
1	256	350	12	V$SP1_Q4_01	0.00155813	AGBL5,FOXP4,FUS,HCN4,HNRPDL,MAP3K7,PRR3,PTK7,RCOR2,SMARCD1,SMARCE1,TCF4	0.0319414
1	241	350	11	V$SP1_Q2_01	0.00296066	AGBL5,BAHD1,C11orf61,DNMT3A,FAM117B,FZD2,HCN4,MECOM,RCOR2,SMARCD1,ZNF687	0.0455201
1	165	350	10	GTTRYCATRR_UNKNOWN	0.000551749	DTNA,HCN4,NLGN3,ORAI3,PHC1,POLL,PPT2,SHANK1,TSPYL4,ZNF532	0.0166402
4	253	262	12	V$PEA3_Q6	0.000105659	ARHGDIB,C11orf24,CCDC88B,DPP3,ESRRA,RAB1B,RIN1,RTN3,STX5,TYSND1,UNC93B1,VWA1	0.0145216
4	233	262	11	V$TEL2_Q6	0.000212587	CCDC85B,CYBASC3,DPP3,ESRRA,FIBP,HMGA1,MAP3K11,MCRS1,RIN1,SLC9A3R1,TRIM41	0.0217902
4	256	262	12	V$AP1_Q4_01	0.000118061	ADAM15,ALDOA,C9orf16,LTBP3,PLEKHH3,PRR7,RELA,RIN1,ROM1,RTN3,TREX1,TYSND1	0.0145216
5	230	278	11	V$SP1_01	0.000316029	ACCN2,ACLY,CHST14,CYP26B1,DES,GPR3,MEX3B,MLLT11,MYADM,RNF24,SLC7A10	0.0149506
5	219	278	9	V$IK3_01	0.00308352	ACCN2,FLNC,IGDCC3,KCNH2,MAP4K4,SLIT3,TMEM88,ZEB1,ZNF362	0.0486248
5	229	278	10	V$CDPCR3HD_01	0.00117786	ACCN2,AEBP2,CCDC88A,DES,GART,JPH4,KCNH2,ST7,TCF7L2,VGF	0.0325168
5	258	278	10	V$MAX_01	0.0028264	AKAP12,ATOH8,CDK5R1,DUSP7,GNAS,HBP1,IGF2BP1,PICALM,SNCAIP,VGF	0.0468629
5	251	278	10	V$USF_01	0.00231834	AKAP12,BMP4,DUSP7,GNAS,HOXA1,IGF2BP1,PICALM,RARG,TMEM132E,VGF	0.0456638
5	119	278	7	ARGGGTTAA_UNKNOWN	0.0011937	CYP26B1,FLNC,KCNJ8,NES,RARG,TCF7L2,TGFB1I1	0.0325168
5	220	278	10	V$AP4_Q6	0.000869483	CACNA1G,FHL3,FNDC5,HDAC4,NES,PDE3A,PICALM,RASL10B,SPTBN1,VGF	0.0267366
5	139	278	7	V$AHRARNT_01	0.00289559	CDK6,CYP26B1,MEX3B,RARG,SGK1,SHC1,TCF7L2	0.0468629
5	252	278	10	V$ZIC1_01	0.00238605	AEBP2,CCDC88A,CDK6,CYP26B1,KCNH2,NFYA,PICALM,SLIT3,USP21,ZNF362	0.0456638
5	216	278	11	V$FAC1_01	0.000184001	CACNA1G,CHM,GNAS,HEY1,LIX1L,MAP4K4,NTRK2,SGK1,TCF7L2,TMEM88,ZNF362	0.011316
5	255	278	10	V$STAT5A_03	0.00259875	ADAM23,ANGPT1,FLNC,LIX1L,MAP4K4,MEX3B,PCYOX1,PLEKHA1,SHC1,SNCAIP	0.0456638
5	266	278	12	V$HNF4ALPHA_Q6	0.000290991	BAI2,CDK5R1,FZD7,GART,PPP2R5D,RAPGEF4,RHOBTB1,SEC24B,SLIT3,TMEM132E,TPM1,VGF	0.0149133
5	191	278	9	V$MAZ_Q6	0.00121608	ATP1A1,BAI2,FHL3,LDB3,PHC2,SHC1,TCF7L2,ZEB1,ZNF362	0.0325168
5	254	278	11	V$OSF2_Q6	0.000725549	BAI2,COL2A1,FGD1,HEY1,MEX3B,MGP,PI15,PICALM,RNF24,SGK1,ZNF362	0.0262407
5	253	278	10	V$LEF1_Q6	0.00245533	B3GNT5,CDK5R1,CDK6,IGDCC3,MEX3B,NFYA,PTP4A1,SARM1,TCF7L2,UHRF1	0.0456638
5	251	278	11	V$SMAD_Q6	0.00065789	BMP4,ELN,FGFR1OP2,FHL3,GPR3,KCNH2,MEX3B,RARA,SHC1,TSPAN18,ZNF362	0.0252876
5	248	278	11	V$AP2_Q3	0.00059557	ADAM23,BARX1,CACNA1G,CDK5R1,FGD1,HDLBP,HEY1,MEX3B,NKIRAS2,SLC7A10,TMEM132E	0.0244184
5	236	278	10	V$E2A_Q2	0.00147502	ACVR1,BAI2,DGKD,FNDC5,GNAS,LDB3,MLLT11,NKX2-5,RAPGEF4,SLIT2	0.0362856
5	262	278	13	V$AP2_Q6_01	6.32284e-05	FGD1,GPR3,HDLBP,HEY1,HOXA1,IGF2BP1,KCNH2,PICALM,SLC7A10,SPSB4,ST7,TMEM132E,ZNF362	0.00555507
5	250	278	12	V$MYOD_Q6_01	0.000164514	AKAP12,DGKD,DOCK6,DST,FHL3,GNAS,IGF2BP1,KCNH2,LDB3,MLLT11,TMEM88,VGF	0.0112418
5	252	278	10	V$PXR_Q2	0.00238605	CACNA1G,CCDC88A,CDK2,FHL3,MAP4K4,MEIS2,PLEKHA1,RARG,SHC1,TMEM88	0.0456638
5	81	278	6	GGGNRMNNYCAT_UNKNOWN	0.000810258	ANGPT1,ATP8B2,BAI2,PBX3,ST3GAL3,ZFP37	0.0262407
5	292	278	11	TGANNYRGCA_V$TCF11MAFG_01	0.00221074	ADAM23,ANGPT1,ANGPTL4,C12orf23,FLNC,HDLBP,MAPK12,MLLT11,NKIRAS2,NUDT11,RARG	0.0456638
6	234	204	13	V$NFKAPPAB65_01	6.62426e-07	BIRC3,CD40,CXCL10,CXCL11,CXCL16,HSD3B7,NFKBIA,PARP8,SLC44A1,TNFRSF1B,TNIP1,UBD,ZMYND15	0.000101848
6	253	204	11	V$CREL_01	4.8009e-05	BIRC3,CD74,CXCL10,CXCL11,NFKBIA,PARP8,SLC44A1,TACC1,TNFRSF1B,TNIP1,UBD	0.00295256
6	248	204	14	V$NFKAPPAB_01	2.00417e-07	BIRC3,CD40,CXCL10,CXCL11,CXCL16,HSD3B7,IRF1,NOD2,PARP8,SLC44A1,TNFRSF1B,TNIP1,UBD,ZMYND15	4.10854e-05
6	245	204	12	V$IRF1_01	6.59198e-06	B2M,CXCL10,CXCL11,HLA-C,IL15RA,IL17RC,PSMB10,PSMB8,PSMB9,TAP1,TAPBP,UBD	0.000506758
6	122	204	9	V$IRF2_01	3.66355e-06	B2M,CXCL10,IL15RA,PSMB8,PSMB9,TAP1,TAPBP,TCIRG1,UBD	0.000321869
6	260	204	10	V$NFKB_C	0.000286334	CD40,CD74,CXCL10,HSD3B7,IRF1,LCN2,NFKBIA,PARP8,RORC,TNIP1	0.0146746
6	245	204	14	V$ICSBP_Q6	1.72672e-07	B2M,BANK1,CCDC109B,CXCL16,FRY,IL18BP,LY75,LYSMD2,PSMB8,PSMB9,TAP1,TAPBP,TCIRG1,ZMYND15	4.10854e-05
6	251	204	11	V$IRF1_Q6	4.46794e-05	BANK1,CIITA,HLA-C,HLA-DQA1,IL18BP,LYSMD2,MBNL1,PSMB10,TAPBP,TCIRG1,UBD	0.00295256
6	240	204	13	V$IRF_Q6	8.81529e-07	ACSL5,B2M,CIITA,CXCL10,HLA-C,HLA-F,IL18BP,LGALS9,NOD2,PSMB10,PSMB8,TAPBP,TCIRG1	0.000108428
6	231	204	12	V$NFKB_Q6_01	3.61083e-06	BIRC3,CD40,ELMO1,HSD3B7,IL12A,IL7,NFKBIA,NR3C1,SLC44A1,TNFRSF1B,TNIP1,UBD	0.000321869
6	183	204	14	STTTCRNTTT_V$IRF_Q6	4.36443e-09	B2M,CASP1,CIITA,CXCL10,IL17RC,IL18BP,NOD2,PSMB10,PSMB8,PSMB9,TAP1,TAPBP,TCIRG1,UBD	2.68412e-06
6	133	204	8	GGGNNTTTCC_V$NFKB_Q6_01	5.61447e-05	BIRC3,CD74,MT2A,NFKBIA,SLC44A1,TNFRSF1B,TNIP1,UBD	0.003139
7	256	264	10	V$MYOD_01	0.0018371	AAK1,CELF1,CHD6,COQ10A,EPHB6,GAL3ST3,GCK,ITSN1,PTK2B,ST3GAL5	0.0489758
7	256	264	11	V$AP4_01	0.000504779	BAI2,CELF1,CHD6,EPN2,GPBP1,GSK3B,KIF3C,PTPRS,SEMA4C,SMARCA1,SNAP25	0.0221742
7	235	264	10	V$BRN2_01	0.0009701	AAK1,ADAM11,AGTPBP1,ANKS1B,CHD6,CREB5,IP6K2,NFIA,SNAP25,TCF4	0.0331451
7	223	264	11	V$CEBP_Q2	0.000155063	CALML4,CSNK1E,GEN1,GSK3B,INPP4A,IP6K2,ITSN1,NEO1,PDE4D,PKNOX2,TCF4	0.0119205
7	212	264	10	V$PAX4_04	0.000438048	AKAP12,ANKS1B,FBXO11,GSK3B,ITSN1,MEIS1,PAPPA,RAB10,SMARCA1,TCF4	0.0207231
7	98	264	8	CCCNNNNNNAAGWT_UNKNOWN	3.89756e-05	AKAP12,CHD6,OSBPL11,PREPL,PRKACA,SNAP25,TIA1,ZMYND8	0.00585925
7	243	264	11	V$STAT1_03	0.000325341	EHBP1,EIF2B4,EXTL3,FBXO11,HMBOX1,INTS9,PDE4D,PPP2CB,PREPL,PRKACA,SMARCA1	0.0200085
7	238	264	10	V$CIZ_01	0.00106779	GSK3B,PAPPA,PDE4D,PITPNC1,PPP2R1B,SLC4A1AP,TCF4,TECTA,ZMYND8,ZNF513	0.0345625
7	255	264	13	V$TTF1_Q6	2.8112e-05	BAI2,CREB1,DCTN1,DRD2,MXI1,PITPNC1,SMARCA1,TCF4,TEAD1,TRPV6,UST,ZMYND8,ZNF513	0.00576296
7	249	264	11	V$CP2_02	0.000399997	ATXN7L2,CAMK2G,CDK14,CELF6,CREB1,GSK3B,KIF5A,MACROD2,PAPPA,PRKACA,RAB10	0.0207231
7	88	264	6	SNACANNNYSYAGA_UNKNOWN	0.000959209	AAK1,ATXN7L2,CCDC25,CIAO1,HMBOX1,INTS9	0.0331451
7	205	264	9	TCCCRNNRTGC_UNKNOWN	0.00139011	CCDC25,CEP97,DLG4,EIF2B4,FAM165B,HMBOX1,INTS9,MBD6,PTCD3	0.0407105
7	251	264	11	WCAANNNYCAG_UNKNOWN	0.000427875	AAK1,ATXN7L2,CCDC25,CEP97,CIAO1,CREB1,EHBP1,GTPBP8,HMBOX1,INTS9,ZNF513	0.0207231
7	94	264	6	YGTCCTTGR_UNKNOWN	0.001352	AAK1,ADAM11,CHD6,KCNJ16,PRKACA,SEMA6D	0.0407105
8	245	187	11	V$IRF1_01	1.6026e-05	DDX58,DTX3L,IRF9,ISG15,NT5C3,PCGF5,TAPBP,TMEM229B,TRIM21,USP18,XAF1	0.001408
8	122	187	9	V$IRF2_01	1.79157e-06	DDX58,DTX3L,NT5C3,PCGF5,PRKD2,TAPBP,TMEM229B,USP18,XAF1	0.000183636
8	247	187	31	V$ISRE_01	0	ADAM15,BATF2,DDX58,DDX60,DHX58,DTX3L,EPSTI1,IFI44,IFIH1,IFIT2,IFIT3,IRF2,IRF9,ISG15,MOV10,NT5C3,NUB1,OPTN,PCGF5,PML,PRKD2,RTP4,SLC25A28,STAT6,TAPBP,TNFSF15,TRIM21,UBA7,USP18,XAF1,ZBP1	0
8	244	187	27	V$IRF7_01	0	ADAR,BATF2,C19orf66,CXCL16,DDX58,DDX60,DTX3L,EPSTI1,IFIT2,IRF2,ISG15,LGALS3BP,MOV10,NT5C3,OASL,OPTN,PARP12,PCGF5,SLC25A28,SP110,TAPBP,TMEM229B,TNFSF15,TRIM21,UBA7,USP18,XAF1	0
8	245	187	24	V$ICSBP_Q6	0	ADAR,BANK1,BATF2,CXCL16,DTX3L,IDO1,IFI35,IFI44,IFIH1,IFIT3,ISG15,MOV10,NT5C3,PARP12,PRKD2,SLC15A3,SP110,SP140,STAT6,TAPBP,TNFSF15,UBA7,USP18,ZBP1	0
8	240	187	28	V$IRF_Q6	0	ADAM15,ADAR,BATF2,DDX60,DHX58,DTX3L,IFI35,IFI44,IFIT2,IRF2,IRF9,ISG15,LGALS9,MOV10,NT5C3,NUB1,PARP12,PCGF5,PRKD2,RTP4,SLC15A3,STAT6,TAPBP,TMEM229B,TNFSF15,TRIM21,UBE2L6,ZBP1	0
8	183	187	27	STTTCRNTTT_V$IRF_Q6	0	BATF2,C19orf66,DDX58,DHX58,DTX3L,EPSTI1,IDO1,IFI44,IFIT2,IFIT3,ISG15,LGALS3BP,MOV10,NT5C3,NUB1,PCGF5,PRKD2,RNF31,SLC15A3,SLC25A28,TAPBP,TMEM229B,TRIM21,UBA7,USP18,XAF1,ZBP1	0
11	262	214	9	V$MYCMAX_02	0.00177292	ADD3,C10orf46,CCDC6,DCAF17,HSPA4,JMJD1C,LZTS2,NOLC1,PPRC1	0.0403832
11	218	214	14	V$SRY_01	7.38368e-08	ABLIM1,ANK3,C10orf26,CPEB3,FAM53B,JMJD1C,LDB1,NCAM1,PDCD4,SORBS1,THBS3,TM9SF3,TNKS2,TRIM8	1.13524e-05
11	220	214	9	V$AP4_Q6	0.000520361	ABLIM1,C10orf118,CNNM2,CPEB3,JMJD1C,SORBS1,XPNPEP1,ZMIZ1,ZRANB1	0.017779
11	254	214	9	V$AP2_Q6	0.00143353	ACTR1A,CNNM2,ECD,LCOR,LDB1,SFXN2,SIRT1,SUFU,ZNF503	0.0352647
11	272	214	9	V$ER_Q6	0.00228462	C10orf26,CAMKK2,CNNM2,CPEB3,FAM190B,JMJD1C,PI4K2A,XPNPEP1,ZNF503	0.0468347
11	258	214	9	V$GFI1_01	0.00159599	ADD3,CPEB3,FAM190B,JMJD1C,LCOR,NCAM1,PANK1,PI4K2A,PTEN	0.0377512
11	259	214	10	V$AML1_01	0.000405949	ANK3,BCAR3,HIPK1,JMJD1C,LCOR,NHLRC2,PCGF6,SIRT1,TACC2,THBS3	0.0164869
11	233	214	10	V$MEIS1_01	0.000174492	ACADSB,DCAF17,DDX50,IKZF5,LCOR,NCAM1,SIRT1,SORBS1,TIAM1,ZNF485	0.00870896
11	216	214	9	V$FAC1_01	0.000455734	ACADSB,FAM190B,FAM53B,GBF1,HIPK1,IKZF5,LCOR,PDCD4,PI4K2A	0.0164869
11	221	214	13	V$LBP1_Q6	5.96791e-07	C10orf26,DCLRE1A,FAM178A,JMJD1C,LZTS2,NHLRC2,POLL,PPP3CB,TRIM8,USP54,ZMIZ1,ZNF503,ZRANB1	7.34053e-05
11	191	214	9	V$MAZ_Q6	0.000184092	DDX50,DNAJB12,FAM53B,HERC4,HNRNPF,MGEA5,PPRC1,TRIM8,ZNF503	0.00870896
11	245	214	9	V$NRF1_Q6	0.00111638	ACTR1A,ADO,C10orf46,PLEKHA1,SEC24C,SND1,SUFU,TNKS2,USP37	0.0298511
11	253	214	16	V$PEA3_Q6	1.04578e-08	ABLIM1,ANK3,CALHM2,CTBP2,FAM178A,FAM53B,HIPK1,LCOR,LZTS2,NCAM1,NT5C2,SEC24C,TRIM8,TYSND1,XPNPEP1,ZRANB1	3.21576e-06
11	218	214	14	V$TEF1_Q6	7.38368e-08	ADD3,ANK3,C10orf26,CNNM2,FAM178A,FAM190B,FAM53B,FGFR2,JMJD1C,NFKB2,SLK,THBS3,ZMIZ1,ZNF485	1.13524e-05
11	247	214	18	V$USF2_Q6	1.22533e-10	ALDH18A1,AP3M1,C10orf46,CCDC6,CTBP2,EIF3A,ERCC6,HNRNPF,LZTS2,OGDHL,PPRC1,REEP3,SEC23IP,SFXN2,SIRT1,SMC3,VPS26A,ZNF503	7.53579e-08
11	250	214	9	V$SF1_Q6	0.00128465	ACTR1A,C10orf26,CS,EIF3A,OGDHL,PANK1,PLEKHA1,THBS3,ZRANB1	0.0329193
11	259	214	10	V$AML1_Q6	0.000405949	ANK3,BCAR3,HIPK1,JMJD1C,LCOR,NHLRC2,PCGF6,SIRT1,TACC2,THBS3	0.0164869
11	210	214	10	V$AHR_Q5	7.42637e-05	ABCB6,ACADSB,ADO,C10orf46,EIF3A,IKZF5,LCOR,SFXN2,TNKS2,USP37	0.00570902
11	184	214	11	V$MYC_Q2	3.8212e-06	ALDH18A1,AP3M1,C10orf46,CCDC6,CTBP2,EIF3A,ERCC6,HNRNPF,PPRC1,SFXN2,SIRT1	0.00033572
11	171	214	7	V$E2F_Q2	0.00214976	ADO,CCDC6,DDX50,DNAJB12,HIPK1,VPS26A,ZNF503	0.0455897
11	217	214	12	V$LEF1_Q2	3.106e-06	ACTR1A,ADD3,ANK3,C10orf12,C10orf76,EIF4EBP2,GBF1,GLUD1,MYOF,PANK1,SFXN2,SORBS1	0.000318365
11	84	214	5	RYAAAKNNNNNNTTGW_UNKNOWN	0.00185977	ABLIM1,HIPK1,JMJD1C,PKP4,ZNF503	0.0408485
11	103	214	6	YAATNRNNNYNATT_UNKNOWN	0.000738033	ABLIM1,ACADSB,FAM190B,IKZF5,OGDHL,ZNF485	0.0231463
12	237	200	11	V$E2F1_Q4	2.20259e-05	C10orf137,CDK2AP1,KNTC1,LUC7L2,NASP,PPP1CC,RSRC2,UNG,WEE1,ZCCHC8,ZDHHC17	0.0135459
12	233	200	10	V$E2F_Q4_01	0.000100248	KNTC1,LUC7L2,MTF2,NASP,RSRC2,SETD8,UNG,WEE1,ZCCHC8,ZDHHC17	0.0154131
12	76	200	6	MCAATNNNNNGCG_UNKNOWN	9.8334e-05	ATP2A2,C12orf49,FICD,RNFT2,TMED2,ZMYND8	0.0154131
13	267	258	11	V$NMYC_01	0.000591623	CELF1,GNA13,NPM1,PA2G4,PABPC1,POGK,RBBP6,RPL13A,SCYL1,SOCS5,TIAL1	0.0242565
13	194	258	9	V$HEN1_02	0.000804383	ADAM15,ARHGAP5,ATP13A1,CELF1,CHPF,EIF4G2,HSD3B7,RELA,UBE2D3	0.0281273
13	249	258	10	V$CREB_02	0.00126173	CDC42,CNOT7,MED27,PPP2R2A,SMS,SPRED2,SSBP3,ST13,UBE2D3,YTHDF3	0.0337375
13	258	258	11	V$MAX_01	0.000444455	ATF7IP,GNAS,HNRNPA1,NPM1,PA2G4,PABPC1,POGK,RAI14,RPS2,RSPRY1,SERBP1	0.0210261
13	251	258	11	V$USF_01	0.00035243	ATF7IP,GNA13,GNAS,KAT5,NPM1,POGK,RAI14,RBBP6,RPL13A,RSPRY1,SCYL1	0.0185258
13	268	258	10	V$USF_02	0.00217018	ATF7IP,HNRNPA1,NPM1,PABPC1,PIK3R1,POGK,RAI14,RPS2,RSPRY1,TCF12	0.0460229
13	262	258	10	V$MYCMAX_02	0.00183952	ATF7IP,HNRNPA1,NPM1,PA2G4,POGK,RAI14,RPS2,RSPRY1,SERBP1,TMEM109	0.0419001
13	241	258	10	V$NFY_C	0.000986769	BAZ1A,DGKZ,FDPS,HNRNPA1,MAZ,MTX1,PIGA,PIK3R1,RREB1,SSBP3	0.0303431
13	258	258	10	V$ARNT_01	0.00164266	ATF7IP,HNRNPA1,NPM1,POGK,RBBP6,RPL13A,RSPRY1,SCYL1,SERBP1,UBXN6	0.0404095
13	237	258	10	V$CHOP_01	0.000868975	CTNND1,EIF4A2,FBXO11,GLUD1,PPP2R2A,RNF220,SERBP1,SKA2,SOCS5,TBL1X	0.0281273
13	248	258	12	V$MYCMAX_03	7.55664e-05	CELF1,CTSA,GNAS,HNRNPA1,KAT5,NPM1,PABPC1,RPL13A,RSPRY1,SCYL1,SOCS5,UBXN6	0.00663904
13	191	258	13	V$MAZ_Q6	9.44313e-07	ATP1A1,CELF1,CTNND1,CUL2,EIF4G2,FDPS,OTUB1,RNF220,RPL5,SSBP3,TIAL1,TMEM109,TPM3	0.000580752
13	247	258	11	V$USF2_Q6	0.000307455	ATF7IP,CELF1,ERCC6,HNRNPA1,KAT5,PA2G4,POGK,RUSC1,SCYL1,SERBP1,TIAL1	0.0185258
13	236	258	10	V$ELF1_Q6	0.000841409	ARPC2,BAZ1A,CTNND1,CTSA,DGKZ,PABPC1,PUM1,RELA,RPL17,SPRED2	0.0281273
13	184	258	9	V$MYC_Q2	0.000550832	ATF7IP,ERCC6,HNRNPA1,PA2G4,POGK,RUSC1,SCYL1,SERBP1,TIAL1	0.0241973
13	115	258	7	GGCNKCCATNK_UNKNOWN	0.000631104	EIF4G2,HNRNPK,ITSN1,MATR3,PIGA,PUM1,SOCS5	0.0242581
13	102	258	6	KCCGNSWTTT_UNKNOWN	0.00182973	CELF1,EIF4A2,EIF4G2,HNRNPH1,HNRNPK,SPRED2	0.0419001
13	77	258	8	TAANNYSGCG_UNKNOWN	5.55424e-06	ATL2,KLC2,MATR3,PPIG,PPP1R12A,RBMX,SON,UBE2D3	0.00128537
13	205	258	9	TCCCRNNRTGC_UNKNOWN	0.00118557	CHCHD3,EXOC4,PA2G4,PUM1,RPL7,RPS27A,SMG1,SON,TTC30B	0.033142
13	153	258	9	TMTCGCGANR_UNKNOWN	0.00014056	DCTN2,HNRNPK,MATR3,OFD1,PPP1R12A,RPL12,RPL17,TMEM183A,UBE2D3	0.0108056
13	272	258	10	YKACATTT_UNKNOWN	0.00241607	DHRS4,EIF4A2,HSD17B4,MEMO1,PIK3R1,POLR1B,RAP1GDS1,RBBP6,SNX14,TIAL1	0.0495295
16	192	213	8	AAANWWTGC_UNKNOWN	0.000911711	DMD,EFNA5,GATA3,GPC3,ITM2C,KLF12,NTRK3,TLK1	0.00692225
16	256	213	8	V$AP4_01	0.00540188	BTBD11,DMD,SALL1,SLC22A17,SMARCA1,TCF7,TLE3,ZNF238	0.0222964
16	142	213	5	V$MEF2_01	0.0163684	BMP7,CACNA2D3,FGF12,SMARCA1,ZNF238	0.0485039
16	243	213	8	V$RSRFC4_01	0.00396365	B3GALTL,CACNA2D3,DMD,FGF12,NRXN3,RNF145,TWIST1,ZNF238	0.0181485
16	176	213	6	V$CREBP1_01	0.0102629	ANO1,C5orf13,CADM1,DMD,RNF145,SERPINE2	0.0364839
16	256	213	12	V$SOX5_01	1.58522e-05	B3GALTL,CLIP2,HOXA9,ID1,KLHL13,MARK1,MOSPD2,SEMA6A,TCF12,TCF4,TWIST1,ZNF238	0.000464242
16	238	213	8	V$YY1_01	0.00349733	CACNA2D3,HOXD10,ID1,PDE4D,PHF6,SRGAP2,TCF4,TLE3	0.0172069
16	240	213	13	V$TAL1BETAE47_01	1.43236e-06	AFF3,DMD,GFRA1,HOXA7,HTR2C,MARK1,PPAP2B,SERTAD4,SH3KBP1,SMARCA1,TCF12,TLK1,ZNF238	8.80902e-05
16	244	213	9	V$TAL1ALPHAE47_01	0.00104998	AFF3,C3orf54,DMD,GFRA1,HTR2C,MARK1,SH3KBP1,TCF12,ZNF238	0.00733795
16	192	213	7	V$HEN1_01	0.00398381	NRXN3,PAX2,SALL1,TBX3,TCF12,TCF7,ZNF238	0.0181485
16	247	213	10	V$TAL1BETAITF2_01	0.000268657	AFF3,C3orf54,DMD,GFRA1,HTR2C,MARK1,SERTAD4,SH3KBP1,TCF12,ZNF238	0.00323969
16	240	213	8	V$E47_02	0.00367845	AFF3,BTBD11,DMD,FAIM3,HOXA7,KLHL13,PCDH17,TFAP2A	0.0177645
16	234	213	7	V$GATA1_01	0.0113155	BMP7,HOXD10,LHX1,LRRC4,NTRK3,SALL1,TLE3	0.0382364
16	238	213	7	V$GATA3_01	0.012331	ATP2C1,DMD,HOXD10,SALL1,SCUBE3,SH3KBP1,SIX1	0.0397045
16	128	213	5	V$EVI1_02	0.010844	DMD,HOXD10,PAX2,SCUBE3,SIX1	0.0376783
16	229	213	10	V$EVI1_04	0.000145909	CACNA1C,DMD,FGF12,HOXD10,NRXN3,PDE4D,PPAP2B,SEMA6A,SERTAD4,TWIST1	0.00218864
16	229	213	8	V$MZF1_02	0.00276625	ALDH4A1,KLF12,NTRK3,PAX2,PPAP2B,SALL1,SLC22A17,TLE3	0.0150552
16	267	213	8	V$IK1_01	0.00690451	KIAA0195,PCDH17,PDE10A,PPAP2B,SALL1,SEMA6A,TFAP2A,TWIST1	0.0264911
16	219	213	7	V$IK3_01	0.0080427	C7orf10,CADM1,GATA3,PPAP2B,RAMP2,SALL1,TFAP2A	0.0297968
16	87	213	4	V$CDP_01	0.0128316	CACNA2D3,FGF12,HOXA9,ZNF238	0.0408882
16	246	213	7	V$PBX1_01	0.0145567	CACNA2D3,HOXD10,ID2,MOSPD2,SALL1,SCHIP1,TCF7	0.0449868
16	99	213	5	V$PAX6_01	0.0037262	CACNA1C,DMD,SERTAD4,TCF4,TWIST1	0.0177645
16	239	213	10	V$S8_01	0.00020632	DMD,EFNA5,HOXA7,HOXA9,HTR2C,KCNK2,KIAA0195,LRRC4,PPAP2B,SIX1	0.00269972
16	106	213	9	V$CDP_02	1.61746e-06	CACNA2D3,CADM1,HOXA7,NRXN3,SALL1,SEMA6A,SIX1,TBX3,TCF4	9.04309e-05
16	124	213	5	V$CDPCR1_01	0.00953776	DBC1,FGF12,HOXD10,NRXN3,TBX3	0.0343025
16	229	213	7	V$CDPCR3HD_01	0.0101332	DBC1,DMD,HOXD10,SIX1,TBX3,TLK1,TWIST1	0.036232
16	239	213	10	V$CEBPA_01	0.00020632	C5orf13,CADM1,FBN2,HTR2C,MOSPD2,NRXN3,PCDHA11,PDE4D,SALL1,SERTAD4	0.00269972
16	254	213	7	V$CEBPB_02	0.0170559	DMD,EFNA5,MOSPD2,PDE4D,SERTAD4,SMARCA1,TCF12	0.0494781
16	125	213	7	V$PBX1_02	0.000332232	DMD,EFNA5,HOXD10,KITLG,SIX1,TLK1,ZNF238	0.00368412
16	239	213	9	V$GATA1_02	0.000908027	CACNA1C,CACNA2D3,DMD,SCHIP1,SCUBE3,SEMA6A,SH3KBP1,SIX1,ZNF238	0.00692225
16	240	213	8	V$GATA1_03	0.00367845	CACNA2D3,DMD,HOXA7,PCOLCE,SCUBE3,SERTAD4,SIX1,TWIST1	0.0177645
16	235	213	8	V$HFH1_01	0.00323872	CLIP2,DMD,EFNA5,KLF12,SCN4B,SERTAD4,TLK1,ZNF238	0.0165984
16	196	213	10	V$FOXD3_01	3.99762e-05	AFF3,CACNA1C,DMD,ID2,KLF12,LHX1,NRXN3,PCDH17,SCUBE3,TWIST1	0.000878049
16	216	213	9	V$HNF3B_01	0.000440514	AFF3,CLIP2,DMD,GFRA1,HOXA7,ID1,ID2,KLF12,SCUBE3	0.00430726
16	257	213	10	V$TST1_01	0.000368066	B3GALTL,CACNA2D3,DMD,HTR2C,KLHL13,NRXN3,PAX2,PCDH17,TWIST1,ZNF238	0.00383662
16	254	213	10	V$OCT1_01	0.000335464	CACNA1C,CADM1,COL25A1,DMD,KLF12,NRXN3,PDE4D,SERTAD4,TCF12,TCF4	0.00368412
16	205	213	8	V$OCT1_02	0.00138703	AFF3,CACNA1C,DMD,GPC3,NRXN3,PAX2,PDE4D,TCF4	0.00894885
16	222	213	9	V$OCT1_03	0.000536978	CACNA2D3,DLX2,DMD,ELK3,GPC3,KLF12,SALL1,TCF4,TLK1	0.00492898
16	229	213	9	V$OCT1_04	0.00067076	CACNA1C,CADM1,DMD,HOXD10,MOXD1,PAX2,PTPRD,SERTAD4,TWIST1	0.00589311
16	235	213	8	V$BRN2_01	0.00323872	CACNA1C,CADM1,DMD,EDNRA,KLF12,NRXN3,SALL1,TCF4	0.0165984
16	255	213	9	V$HSF1_01	0.001426	ADAMTS9,CADM1,DMD,GATA3,GPRASP2,NRXN3,PHF6,SCUBE3,TLK1	0.00894885
16	263	213	8	V$CEBP_01	0.0063255	C5orf13,CACNA2D3,CADM1,DMD,EDNRA,HDAC4,KCNK2,OLFM2	0.0249371
16	244	213	7	V$SRY_02	0.0139753	C5orf13,CADM1,CLIP2,FBN2,HOXD10,KLHL13,TCF4	0.043851
16	243	213	9	V$OCT1_05	0.00102024	CADM1,COL25A1,DMD,ELK3,PDE4D,SERTAD4,SIX1,TCF12,ZNF238	0.00733795
16	253	213	11	V$OCT1_06	7.08897e-05	DCLK1,FGF12,HOXA7,KLHL13,NTRK3,PAX2,PDE4D,SCUBE3,SEMA6A,SERTAD4,TLE3	0.00135808
16	220	213	9	V$AP4_Q6	0.000503068	ABLIM1,FGF12,GAS7,GATA3,HDAC4,PALM2,RAMP2,TCF7,ZNF238	0.0047598
16	50	213	3	ATCMNTCCGY_UNKNOWN	0.0150889	GPRASP2,HOXA9,TCF12	0.046141
16	257	213	10	V$OCT1_Q6	0.000368066	CADM1,COL25A1,DMD,HOXA7,KLF12,PDE4D,SERTAD4,SIX1,TCF4,TLE3	0.00383662
16	260	213	8	V$GATA_C	0.00591604	DMD,HOXA7,KLF12,NRXN3,PAX2,SCUBE3,SERTAD4,SIX1	0.0234733
16	255	213	11	V$OCT_C	7.60584e-05	CADM1,COL25A1,DMD,FGF12,HOXA7,PDE4D,SALL1,SERTAD4,SFRP1,SIX1,TLE3	0.00135808
16	275	213	9	V$TATA_C	0.00238291	CAPN6,HOXA9,HOXD10,KITLG,PRKAR2B,TBX3,TCF4,TLE3,TWIST1	0.0136961
16	74	213	5	CAGNYGKNAAA_UNKNOWN	0.00103348	AFF3,GFRA1,HOXA7,PDE4D,ZNF238	0.00733795
16	224	213	8	V$MEF2_02	0.00241524	C5orf13,CACNA2D3,DMD,FGF12,NELL2,SMARCA1,TWIST1,ZNF238	0.0137535
16	139	213	6	V$AHRARNT_01	0.00332803	DTX1,ELK3,LHX1,MOSPD2,PAX2,PCDH17	0.0169152
16	123	213	5	V$NKX25_01	0.00922899	CACNA2D3,LRRC4,PCDH17,SMARCA1,TCF4	0.0333872
16	257	213	10	V$NKX25_02	0.000368066	CACNA1C,DMD,FLRT2,HTR2C,KLF12,KLHL13,NELL2,PAX2,PPAP2B,TCF12	0.00383662
16	251	213	7	V$NGFIC_01	0.0160856	HOXA7,LRRC4,NTRK3,PCDH17,SH3KBP1,SLC22A17,TLE3	0.0480226
16	237	213	10	V$CHOP_01	0.000192798	ABLIM1,FAR2,HTR2C,ID2,KITLG,KLF12,NTRK3,PCDH17,PHF6,WIPF1	0.0026349
16	258	213	11	V$GFI1_01	8.44153e-05	HOXA7,HOXA9,HOXD10,ID2,KLF12,NRXN3,PDE4D,SERTAD4,TCF12,TCF4,TLK1	0.0014421
16	247	213	8	V$HLF_01	0.00437016	ANO1,C5orf13,CACNA2D3,CADM1,DMD,PDE4D,SERTAD4,ZNF238	0.0193638
16	269	213	9	V$OLF1_01	0.00205392	AFF3,CAPN6,COL23A1,ELK3,ERO1LB,FGF12,GFRA1,SCN4B,SCUBE3	0.0122637
16	242	213	9	V$LMO2COM_02	0.000991187	CACNA2D3,FAM101B,ID2,LRRC4,PAX2,SALL1,SCHIP1,SCUBE3,SIX1	0.00733795
16	247	213	8	V$TCF11_01	0.00437016	C5orf13,CADM1,DMD,NTRK3,PAX2,PCSK5,PDE4D,TLK1	0.0193638
16	187	213	9	V$HFH3_01	0.00015161	DMD,GFRA1,ID1,ID2,KLF12,PCDH17,SCUBE3,TLE3,TWIST1	0.00222001
16	251	213	8	V$FREAC2_01	0.00480805	CADM1,CLIP2,FGF12,ID2,KLF12,PPAP2B,SCUBE3,ZNF238	0.0202531
16	242	213	8	V$FREAC3_01	0.00386675	CADM1,EFNA5,GFRA1,HOXA9,ID2,KIAA0195,NTRK3,RPN2	0.0179267
16	147	213	6	V$FREAC4_01	0.00437654	CADM1,CLIP2,GFRA1,ID2,KLF12,TLE3	0.0193638
16	187	213	7	V$FREAC7_01	0.00344754	CACNA2D3,CADM1,EFNA5,ELK3,SCUBE3,TWIST1,ZNF238	0.0172069
16	198	213	7	V$HFH8_01	0.00470829	CADM1,DMD,GFRA1,ID2,KLF12,NTRK3,ZNF238	0.0201083
16	239	213	7	V$NFAT_Q6	0.0125948	CAPN6,COL25A1,ELK3,ID2,PDE4D,PHF6,ZNF238	0.0403427
16	105	213	5	V$PAX8_B	0.00478634	HOXA9,KLHL13,MAN1C1,OLFM2,TWIST1	0.0202531
16	248	213	9	V$WHN_B	0.00117606	HDAC4,HOXA7,HOXA9,ID2,KLHL13,SALL1,SIX1,TBX3,ZNF238	0.00803642
16	234	213	8	V$ZF5_B	0.0031559	CIDEB,FGF12,GFRA1,NAV2,PDE10A,SEMA6A,TLE3,ZDHHC15	0.0164481
16	140	213	6	CCAWYNNGAAR_UNKNOWN	0.00344764	DMD,LHX1,SCUBE3,SLC22A17,STARD4,TERF1	0.0172069
16	256	213	12	V$OCT1_B	1.58522e-05	CACNA1C,CADM1,COL23A1,COL25A1,DMD,FGF12,KLF12,NRXN3,PDE4D,SERTAD4,TCF12,TWIST1	0.000464242
16	277	213	9	V$GATA1_05	0.00250143	BMP7,CACNA2D3,HOXA7,KLF12,SERTAD4,SFRP1,TLE3,TLK1,TWIST1	0.0139852
16	256	213	9	V$PAX4_01	0.00146495	CIZ1,DTX1,EFNA5,HOXA7,HOXD10,NTRK3,PDE4D,SALL1,SCUBE3	0.00910044
16	232	213	8	V$PAX4_02	0.00299522	CACNA2D3,ELK3,HOXD10,HTR2C,MAN1C1,PAX2,PPAP2B,TCF4	0.0158799
16	248	213	8	V$PAX4_03	0.00447663	ABI2,C5orf13,CADM1,ELK3,PPAP2B,PRKAR2B,SEMA6A,TLK1	0.0193882
16	212	213	10	V$PAX4_04	7.7289e-05	ABLIM1,C5orf13,COL25A1,DMD,HOXA9,PPAP2B,SMARCA1,TCF12,TCF4,ZNF238	0.00135808
16	212	213	7	V$RSRFC4_Q2	0.00678193	B3GALTL,CACNA2D3,DMD,FGF12,NRXN3,RNF145,TWIST1	0.026232
16	232	213	7	V$SOX9_B1	0.0108311	CADM1,DMD,DTX1,FBN2,KLHL13,NAV1,SIX1	0.0376783
16	180	213	10	V$FOXJ2_01	1.92796e-05	C5orf13,DMD,GFRA1,HOXA7,ID1,ID2,KLF12,PCDH17,SCUBE3,TWIST1	0.000515519
16	229	213	13	V$FOXJ2_02	8.46236e-07	B3GALTL,CACNA1C,CADM1,DLX2,DMD,HOXA7,HOXA9,ID1,PDE4D,PHF6,SCUBE3,TCF4,ZNF238	6.50544e-05
16	230	213	8	V$NKX61_01	0.002841	CADM1,FAR2,FGF12,GATA3,HOXA7,MAN1C1,PTPRD,TCF4	0.0151932
16	228	213	11	V$NKX3A_01	2.75812e-05	B3GALTL,CACNA1C,CADM1,DMD,NRXN3,SALL1,SH3KBP1,SIX1,TCF12,TLK1,ZNF238	0.000678498
16	245	213	8	V$STAT5A_01	0.00416308	ADAMTS9,C20orf46,COL25A1,NRXN3,PCOLCE,PRKAR2B,SYNPO,WIPF1	0.0188257
16	242	213	8	V$STAT5B_01	0.00386675	ADAMTS9,C20orf46,NRXN3,PCOLCE,PRKAR2B,SYNPO,TWIST1,WIPF1	0.0179267
16	252	213	7	V$POU3F2_02	0.0164046	CADM1,COL25A1,HOXD10,KCNK2,SCUBE3,SIX1,SLC22A17	0.0485039
16	234	213	9	V$POU6F1_01	0.000782083	ABLIM1,CACNA1C,CACNA2D3,CADM1,COL25A1,HOXA7,HOXA9,ID2,ZNF238	0.00639449
16	234	213	7	V$FOXO4_01	0.0113155	DMD,ID2,KLF12,KRT86,NTRK3,PDE4D,ZNF238	0.0382364
16	235	213	9	V$FOXO1_01	0.000806059	DMD,FGF12,GFRA1,KLF12,LHX1,NTRK3,PTPRD,SCUBE3,ZNF238	0.00639449
16	237	213	7	V$FOXO1_02	0.0120712	CADM1,CLIP2,ID2,KLF12,SERTAD4,TCF7,ZNF238	0.0392792
16	250	213	8	V$FOXO4_02	0.00469555	CADM1,FGF12,GFRA1,ID2,KLF12,NTRK3,SCUBE3,ZNF238	0.0201083
16	236	213	11	V$FOXO3_01	3.78214e-05	CADM1,CLIP2,DLX2,FGF12,GFRA1,ID2,KITLG,KLF12,NTRK3,SCUBE3,ZNF238	0.000871892
16	243	213	15	V$CDC5_01	3.96322e-08	ABLIM1,ADAMTS9,C5orf13,CACNA1C,CADM1,FGF12,GFRA1,GPC3,HOXA9,HOXD10,KLF12,NRXN3,PAX2,SALL1,SCUBE3	8.27839e-06
16	122	213	5	V$ATF6_01	0.00892718	GFRA1,LHX1,SLC22A17,TLE3,TWIST1	0.0324865
16	183	213	7	V$NKX22_01	0.00305969	CACNA1C,DMD,PCDH17,SCHIP1,SH3KBP1,TMEM185A,ZNF238	0.016083
16	252	213	9	V$PAX2_02	0.00131411	DMD,ELK3,ERI1,GPC3,OLFM2,SCUBE3,TCF12,TCF4,TOMM20	0.00878455
16	235	213	9	V$NKX62_Q2	0.000806059	CACNA2D3,CADM1,DMD,KIAA0195,SCUBE3,SERTAD4,TLE3,TWIST1,ZNF238	0.00639449
16	255	213	9	V$STAT5A_03	0.001426	CACNA2D3,CADM1,KITLG,KLHL13,PCDH17,SCUBE3,TCF4,TLE3,ZNF238	0.00894885
16	255	213	8	V$STAT6_01	0.00527886	AMOTL1,CACNA2D3,CADM1,GAS7,KITLG,KLHL13,PCDH17,TCF4	0.022085
16	243	213	7	V$STAT1_03	0.0136909	DMD,GATA3,ITM2C,NTRK3,PDE4D,SALL1,SMARCA1	0.043179
16	143	213	5	V$STAT3_02	0.0168228	FBN2,GPC3,NAV2,NELL2,SCUBE3	0.0494781
16	218	213	8	V$LHX3_01	0.00204123	C5orf13,CADM1,DMD,SEMA6A,SERTAD4,SIX1,TFAP2A,ZNF238	0.0122637
16	237	213	7	V$E2F_03	0.0120712	BMP7,DMD,RET,SALL1,SLC16A2,TBX3,TLE3	0.0392792
16	202	213	10	V$RP58_01	5.15779e-05	CACNA2D3,DMD,GAS7,NAV1,PALM2,PCOLCE,PDE10A,PPAP2B,TCF12,ZNF238	0.00109381
16	248	213	8	V$MYCMAX_03	0.00447663	BMP7,CLIP2,DLX2,GPC3,HOXA7,HOXA9,HOXD10,OLFM2	0.0193882
16	256	213	12	V$AFP1_Q6	1.58522e-05	ABLIM1,AFF3,B3GALTL,CACNA2D3,DLX2,FGF12,HOXD10,HTR2C,ID2,SERTAD4,SIX1,ZNF238	0.000464242
16	262	213	9	V$CRX_Q4	0.00171704	ABLIM1,DMD,HOXD10,ID2,NRXN3,PALM2,PDE4D,TCF7,ZNF238	0.0105598
16	249	213	10	V$DBP_Q6	0.000286493	ADAMTS9,AFF3,ATP2C1,DMD,EFNA5,GFRA1,PAX2,PCDH17,SCUBE1,SEMA6A	0.00338833
16	244	213	9	V$GATA4_Q3	0.00104998	ALDH4A1,ATP12A,DMD,HOXA7,ID2,PDE4D,SCUBE1,TOMM20,ZNF238	0.00733795
16	229	213	10	V$HNF6_Q6	0.000145909	CACNA2D3,CADM1,COL25A1,DBC1,DLX2,HOXD10,PCDH17,SALL1,SIX1,TWIST1	0.00218864
16	255	213	7	V$HOXA4_Q2	0.0173883	CADM1,DMD,ELK3,GPC3,HDAC4,HOXA9,ZNF238	0.0497386
16	221	213	7	V$LBP1_Q6	0.00843274	BTBD11,FCRLB,GATA3,MAN1C1,SLC22A17,TBX3,ZNF238	0.0309272
16	254	213	7	V$MAF_Q6	0.0170559	GAS7,SEMA4A,SIX1,SMARCA1,TNKS,TWIST1,ZNF238	0.0494781
16	243	213	9	V$MTF1_Q4	0.00102024	ADAMTS9,CADM1,CIZ1,DTX1,EFNA5,ELK3,OLFM2,SALL1,SFRP1	0.00733795
16	237	213	7	V$PTF1BETA_Q6	0.0120712	AFF3,CACNA1C,DMD,PCDH17,PDE10A,SRGAP2,TFAP2A	0.0392792
16	220	213	8	V$PU1_Q6	0.00216044	FGF12,GATA3,NAV1,NAV2,PAX2,PCSK5,SEMA6B,TWIST1	0.0127757
16	259	213	8	V$TCF1P_Q6	0.00578415	CACNA1C,EFNA5,KITLG,NRXN3,SRGAP2,TBX3,TLE3,TLK1	0.0233965
16	255	213	7	V$ALPHACP1_01	0.0173883	AFF3,CADM1,ERO1LB,GPC3,HOXD10,SFRP1,SIX1	0.0497386
16	237	213	9	V$AP3_Q6	0.000855807	C5orf13,DMD,EDNRA,HOXD10,NRXN3,NTRK3,PCDHGB2,SEMA6A,ZNF238	0.0066623
16	245	213	7	V$ICSBP_Q6	0.0142639	CACNA1C,HDAC4,KLHL13,PHF6,SIX1,TWIST1,ZNF238	0.0443045
16	236	213	7	V$SMAD3_Q6	0.0118153	ALDH4A1,GPC3,NRXN3,NTRK3,PAX2,PDE4D,SYNPO	0.0390668
16	247	213	7	V$MYOGENIN_Q6	0.0148538	BTBD11,CADM1,ELK3,GFRA1,OLFM2,PAX2,ZNF238	0.0456755
16	38	213	3	V$PAX8_01	0.00710998	DMD,MAN1C1,OLFM2	0.0269916
16	266	213	8	V$COREBINDINGFACTOR_Q6	0.00675614	ARMCX1,CACNA2D3,CADM1,PALM2,PHF6,RAMP2,TLE3,TMEM215	0.026232
16	204	213	8	V$HNF3ALPHA_Q6	0.00134464	AFF3,DMD,ID1,KLF12,PCDH17,PDE4D,TLE3,TWIST1	0.00889196
16	225	213	8	V$HP1SITEFACTOR_Q6	0.00248248	CACNA2D3,DMD,FBN2,GPC3,HOXA9,LHX1,NRXN3,SCHIP1	0.0139852
16	249	213	9	V$CDX2_Q5	0.00120942	C5orf13,CACNA1C,CADM1,DMD,ELK3,HOXA7,HOXA9,SERTAD4,TWIST1	0.00817355
16	254	213	9	V$OSF2_Q6	0.00138788	CACNA2D3,DLX2,HOXD10,ID2,PCSK5,PHF6,TCF12,TCF4,ZNF238	0.00894885
16	231	213	7	V$SMAD4_Q6	0.0105947	CADM1,COL25A1,ERO1LB,HOXA9,NTRK3,SLC22A17,TCF4	0.0372329
16	238	213	7	V$CIZ_01	0.012331	EFNA5,ID2,KLF12,PDE4D,PHF6,TCF4,ZNF238	0.0397045
16	195	213	10	V$HFH4_01	3.82782e-05	C5orf13,CADM1,DMD,GFRA1,ID1,ID2,PCDH17,SCHIP1,SCUBE3,TWIST1	0.000871892
16	230	213	12	V$POU1F1_Q6	5.38274e-06	C20orf46,CADM1,DMD,FGF12,GORAB,GPC3,HOXD10,PCSK5,PTPRD,SIX1,TLE3,ZNF238	0.000220692
16	253	213	10	V$LEF1_Q6	0.000325148	AFF3,BMP7,EDN3,ELK3,HOXD10,PDE4D,SERTAD4,SIX1,TCF7,ZNF238	0.00368412
16	296	213	9	GCTNWTTGK_UNKNOWN	0.00387683	ABLIM1,C5orf13,GPC3,LHX1,SALL1,SCUBE3,SFRP1,SIX1,TLE3	0.0179267
16	110	213	5	V$FXR_IR1_Q6	0.00582059	DMD,HOXA9,KITLG,KLHL13,SERTAD4	0.0233965
16	244	213	12	V$CEBP_Q3	9.80244e-06	CADM1,DMD,EDNRA,EFNA5,HOXD10,HTR2C,KITLG,MOSPD2,NRXN3,PALM2,PCDHA11,TCF12	0.000334917
16	245	213	7	V$ETS_Q4	0.0142639	ELK3,GATA3,KLF12,MARK1,TCF12,TMEM185A,TWIST1	0.0443045
16	255	213	9	V$SREBP_Q3	0.001426	DTX1,HOXD10,KLF12,LHX1,NTRK3,PAX2,SH3KBP1,SMARCA1,ZNF238	0.00894885
16	255	213	7	V$STAT_Q6	0.0173883	DMD,ERI1,MOXD1,NTRK3,SEMA6A,SIX1,TLK1	0.0497386
16	196	213	7	V$GATA_Q6	0.00445658	C5orf13,CACNA2D3,KLF12,NRXN3,PAX2,SCUBE3,SIX1	0.0193882
16	186	213	9	V$HNF3_Q6	0.000145602	AFF3,DMD,GFRA1,ID1,PCDH17,SCUBE3,TLE3,TMEM185A,TWIST1	0.00218864
16	250	213	11	V$OCT_Q6	6.37023e-05	CADM1,COL23A1,COL25A1,DMD,FGF12,HOXA7,NRXN3,PDE4D,SERTAD4,TCF12,TWIST1	0.0013059
16	225	213	9	V$PIT1_Q6	0.000591341	CACNA1C,CADM1,HOXA9,HTR2C,KLHL13,PAX2,SALL1,SERTAD4,TWIST1	0.00534816
16	77	213	4	GGARNTKYCCA_UNKNOWN	0.0084484	NELL2,NTRK3,PHF6,RAMP2	0.0309272
16	248	213	7	V$PAX_Q6	0.0151552	AMOTL1,ATP2C1,CACNA2D3,GATA3,PCDH17,TLE3,TWIST1	0.046141
16	208	213	10	V$FOX_Q2	6.59358e-05	C5orf13,CADM1,DMD,GFRA1,HOXD10,KLF12,PRKAR2B,SCUBE3,TMEM185A,TWIST1	0.00130808
16	219	213	7	V$SRF_Q4	0.0080427	COL23A1,DMD,HOXD10,PPAP2B,SCUBE3,SERTAD4,TLE3	0.0297968
16	263	213	10	V$CEBP_Q2_01	0.000441232	ANO1,C5orf13,CADM1,DMD,HDAC4,KLF12,MOSPD2,NRXN3,PDE4D,TCF12	0.00430726
16	257	213	8	V$MYB_Q5_01	0.00552709	CADM1,DLX2,DMD,FGF12,HTR2C,KLF12,SRGAP2,TCF12	0.0226611
16	231	213	7	V$E2F_Q3_01	0.0105947	BMP7,DMD,GATA3,HOXA9,SALL1,SLC16A2,TBX3	0.0372329
16	233	213	7	V$E2F_Q4_01	0.0110714	BMP7,DMD,GATA3,HOXA9,SALL1,SLC16A2,TBX3	0.0378272
16	234	213	9	V$E2F_Q6_01	0.000782083	ADAMTS9,BMP7,DMD,HOXA9,HTR2C,SALL1,SLC16A2,TBX3,TLE3	0.00639449
16	217	213	7	V$SRF_Q5_01	0.00766615	COL23A1,HOXD10,NRXN3,PPAP2B,SERTAD4,TLE3,ZNF238	0.0289244
16	259	213	11	V$OCT1_Q5_01	8.73702e-05	CADM1,COL25A1,DMD,FGF12,HOXA7,NRXN3,PDE4D,PHF6,SERTAD4,SFRP1,TCF12	0.00145223
16	241	213	9	V$SP1_Q2_01	0.000962807	CADM1,ERO1LB,FGF12,GAS7,GFRA1,NTRK3,PAX2,TBX3,TCF12	0.00722105
16	259	213	8	V$NFAT_Q4_01	0.00578415	AMOTL1,C5orf13,ELK3,GAS7,GPC3,HOXD10,PCDH17,PHF6	0.0233965
16	241	213	7	V$E2F1_Q3_01	0.0131346	ABI2,CADM1,DCLK1,DMD,ELK3,SMARCA1,TLE3	0.0416381
16	238	213	8	V$MEF2_Q6_01	0.00349733	CACNA2D3,DMD,FGF12,HDAC4,RNF145,SCUBE3,SIX1,SMARCA1	0.0172069
16	249	213	7	V$CP2_02	0.015461	ATP10D,CAPN6,GPC3,NRXN3,NTRK3,PAX2,SCUBE3	0.0466103
16	260	213	8	V$PR_Q2	0.00591604	CAPN6,DLX2,KCNIP1,PAX2,PDE4D,SCUBE3,TCF12,TMEM185A	0.0234733
16	246	213	10	V$T3R_Q6	0.000260094	C20orf46,CACNA2D3,FGF12,SALL1,SCUBE3,SMARCA1,SYNPO,TBX3,TCF7,TMEM215	0.00323969
16	250	213	7	V$HNF4_Q6	0.0157711	CACNA2D3,COL25A1,ID2,LHX1,NAV2,PCDH17,XPNPEP2	0.0473133
16	83	213	4	KMCATNNWGGA_UNKNOWN	0.0109361	DMD,GAS7,HOXA7,PDE4D	0.0377847
16	249	213	7	RRAGTTGT_UNKNOWN	0.015461	DMD,ERO1LB,GAS7,HOXD10,LHX1,TCF4,TFAP2A	0.0466103
16	150	213	8	RTTTNNNYTGGM_UNKNOWN	0.000175522	ATP10D,DMD,GORAB,HOXA7,ID2,PALM2,PAX2,SCUBE3	0.00245333
16	84	213	4	RYAAAKNNNNNNTTGW_UNKNOWN	0.0113918	ABLIM1,FAM101B,HOXD10,TWIST1	0.0382838
16	229	213	8	TCCATTKW_UNKNOWN	0.00276625	CACNA2D3,FGF12,HOXA7,KITLG,NAV1,SCUBE3,SEMA6A,TLE3	0.0150552
16	140	213	7	WWTAAGGC_UNKNOWN	0.00065676	ATP12A,LHX1,PDE4D,PPAP2B,SALL1,SCUBE3,SIX1	0.00585373
16	68	213	5	YNTTTNNNANGCARM_UNKNOWN	0.000703171	CACNA1C,CADM1,DMD,FGF12,PDE4D	0.00609085
16	190	213	7	YYCATTCAWW_UNKNOWN	0.00376221	BMP7,DCLK1,DMD,ID1,KLF12,PPAP2B,PRKAR2B	0.0177981
16	254	213	7	RACCACAR_V$AML_Q6	0.0170559	HOXA9,HOXD10,PCSK5,PHF6,TCF12,TCF7,TMEM215	0.0494781
16	290	213	8	GATAAGR_V$GATA_C	0.011045	CACNA2D3,DMD,HOXD10,NRXN3,PAX2,SALL1,SCUBE3,SIX1	0.0378272
16	280	213	10	TGATTTRY_V$GFI1_01	0.000716881	DMD,HOXA7,HOXA9,HOXD10,NRXN3,PAX2,SALL1,SIX1,TCF12,TLK1	0.00612336
16	250	213	13	AAAYWAACM_V$HFH4_01	2.25406e-06	BMP7,C5orf13,CADM1,DMD,GFRA1,HOXA9,ID2,KLF12,NRXN3,PPAP2B,TBX3,TCF4,TLE3	0.00011552
16	162	213	8	TAAWWATAG_V$RSRFC4_Q2	0.000296496	C5orf13,HDAC4,HOXA9,NRXN3,RNF145,SALL1,SEMA6A,TCF4	0.00344047
20	269	119	7	V$AP1_C	0.000986778	ADCK4,C19orf33,C19orf55,CAPN12,ITPKC,PRX,TLL1	0.0404579
20	245	119	9	V$STAT1_02	1.31033e-05	ADCK4,ITPKC,SHKBP1,ZNF420,ZNF546,ZNF568,ZNF569,ZNF570,ZNF571	0.00161171
20	257	119	7	V$BACH1_01	0.000756034	ADCK4,C19orf33,CAPN12,ITPKC,PRX,SERTAD1,TLL1	0.0332115
20	243	119	9	V$STAT1_03	1.22742e-05	ADCK4,ITPKC,SHKBP1,ZNF420,ZNF546,ZNF568,ZNF569,ZNF570,ZNF571	0.00161171
20	251	119	7	V$ATF4_Q2	0.000657963	ADCK4,CAPN12,GGN,ITPKC,NF1,NFKBID,SULT4A1	0.0311267
20	245	119	8	V$NRF1_Q6	9.20798e-05	CCDC97,EID2B,EID2,EIF3K,HNRNPL,MAP4K1,NF1,SPINT2	0.00629212
20	241	119	7	V$SP1_Q2_01	0.000517183	AKT2,EGLN2,GGN,NUMBL,PAK4,POLR2I,TBCB	0.0265056
20	115	119	7	RACTNNRTTTNC_UNKNOWN	4.80696e-06	SHKBP1,ZNF420,ZNF546,ZNF568,ZNF569,ZNF570,ZNF571	0.00147814
20	88	119	5	SNACANNNYSYAGA_UNKNOWN	0.000160466	HKR1,SERTAD3,ZNF546,ZNF569,ZNF570	0.00986867
20	129	119	7	TNCATNTCCYR_UNKNOWN	1.0258e-05	SHKBP1,ZNF420,ZNF546,ZNF568,ZNF569,ZNF570,ZNF571	0.00161171
20	272	119	9	YKACATTT_UNKNOWN	2.99177e-05	ADCK4,ITPKC,SHKBP1,ZNF420,ZNF546,ZNF568,ZNF569,ZNF570,ZNF571	0.00262849
23	253	170	10	V$GABP_B	5.11214e-05	C16orf57,COG4,EDC4,FAM192A,LRRC29,MON1B,RSPRY1,SF3B3,TMEM208,ZNF23	0.0314397
25	245	150	9	V$STAT1_02	8.16364e-05	CAP1,GNL2,ISG20L2,LZIC,MARS,MTF1,PREPL,ZMPSTE24,ZNF385A	0.0123429
25	113	150	6	V$ETF_Q6	0.000182812	DAP3,EIF2C1,EIF2C3,NFYC,RRAGC,YBX1	0.0160614
25	233	150	8	V$ZF5_01	0.000322167	CAP1,KIF1B,MYCBP,PABPC4,PPIE,RLF,RRAGC,SLC25A33	0.0220147
25	247	150	12	V$USF2_Q6	2.8027e-07	AGMAT,EBNA1BP2,FOXJ3,IPO13,MYCL1,PABPC4,PPCS,RLF,RRAGC,SLC25A33,YBX1,ZMYND12	5.74553e-05
25	184	150	12	V$MYC_Q2	1.10236e-08	AGMAT,C12orf66,EBNA1BP2,FOXJ3,IPO13,MYCL1,PABPC4,RLF,RRAGC,SLC25A33,USP15,YBX1	3.38975e-06
25	171	150	14	V$E2F_Q2	3.03456e-11	CAP1,DAP3,EIF2C1,KIF1B,MYCBP,MYCL1,NCDN,PABPC4,RLF,RRAGC,SCMH1,SMAP2,TFAP2E,ZMYM4	1.86626e-08
25	146	150	7	CGTSACG_V$PAX3_B	0.000100349	AKIRIN1,BCL11A,GLYR1,HMOX2,LTBP1,NMRAL1,SLC25A33	0.0123429
28	267	184	9	V$NFE2_01	0.000703707	ABCA2,DTX2,EIF4G1,MAP4,MAST2,PKN3,PLEC,SEL1L3,TBL1X	0.0480866
28	264	184	9	V$AP1FJ_Q2	0.000649317	CASK,CIZ1,DNM1,DTX2,EIF4G1,GOLGA4,GSN,MAP4,PKN3	0.0480866
28	259	184	9	V$AP1_Q2	0.000566335	CASK,CIZ1,DNM1,DTX2,EIF4G1,GOLGA4,GSN,MAP4,PKN3	0.0480866
28	265	184	10	V$AP1_Q4	0.000144895	C20orf112,CASK,CIZ1,DNM1,DTX2,EIF4G1,GOLGA4,GSN,LIMK1,PKN3	0.0222776
28	266	184	9	V$BACH2_01	0.000685179	C14orf43,DTX2,EIF4G1,EPHB2,NCS1,PKN3,PLEC,SLC39A13,ZBTB43	0.0480866
28	253	184	12	V$NRF2_Q4	3.16785e-06	ABCA2,C14orf43,C20orf112,DTX2,EIF4G1,EPHB2,LIMK1,MAST2,PKN3,PLEC,SEL1L3,TBL1X	0.00185625
29	251	146	8	V$USF_01	0.000441188	ALDH6A1,ATXN3,FAM179B,GTF2A1,KDM6A,KIAA1737,MAX,PPM1A	0.0455952
29	268	146	8	V$USF_02	0.000678685	ALDH6A1,ATXN3,FAM179B,GTF2A1,KIAA1737,MAX,MTHFD1,PPM1A	0.0463768
29	197	146	7	V$HSF_Q6	0.000530821	CHURC1,GPHN,GTF2A1,MAX,MID1,PSEN1,ZBTB25	0.0455952
29	239	146	9	V$NFMUE1_Q6	5.47279e-05	CPSF2,DYNC1H1,EIF5,KDM6A,KIAA1737,MARK3,MID1,SLC39A9,YY1	0.0168288
29	236	146	8	V$YY1_Q6	0.000292448	CCNK,DYNC1H1,EIF5,HIF1A,KDM6A,MARK3,SETD3,YY1	0.0449639
29	81	146	5	GGGNRMNNYCAT_UNKNOWN	0.000281776	ALDH6A1,C14orf129,CPSF2,MID1,YY1	0.0449639
31	121	195	8	YGCANTGCR_UNKNOWN	2.06481e-05	ASCL2,C9orf125,ELOVL4,NRXN3,PLEKHA1,PLK1S1,SEZ6L2,TRIM9	0.0126986
32	138	220	7	AACWWCAANK_UNKNOWN	0.000729636	BMPR2,C9orf5,DMD,DOCK4,ETV1,NUFIP2,QTRTD1	0.0364039
32	256	220	10	V$SOX5_01	0.000460415	ACVR2A,AMFR,ANKRD28,CHM,CPEB4,ERBB4,FMNL3,NFIA,PCDH7,ZFYVE1	0.0283155
32	99	220	6	V$PAX6_01	0.000691831	ACVR2A,CHD6,DMD,ETV1,JMJD1C,LUC7L3	0.0364039
32	229	220	9	V$OCT1_04	0.000843973	CHD6,CHM,CPEB4,DMD,ETV1,LUC7L3,NFIA,NR3C2,PKP4	0.0364039
32	158	220	7	V$OCT1_07	0.00160435	BACE2,CPEB4,ETV1,ITSN1,NFIA,SCRN1,ZNF148	0.0469846
32	187	220	8	V$HFH3_01	0.000947093	CHD6,CPEB4,DMD,ETV1,NFIA,NR3C2,PHTF2,UBAP2L	0.0364039
32	232	220	9	V$SOX9_B1	0.00092508	ACVR2A,CHD6,DMD,DOCK4,ETV1,LARP4,RTN4,SASH1,ZFYVE1	0.0364039
32	183	220	8	V$NKX22_01	0.000823329	CPEB4,DMD,ESR1,JMJD1C,LRRC8A,LUC7L3,NFIA,TIAM1	0.0364039
32	257	220	11	V$STAT4_01	0.000108719	AAK1,ANKRD28,CHD6,CPEB4,DOCK4,ETS1,FLT1,JMJD1C,MECOM,PKP4,RBMS1	0.011102
32	200	220	8	V$STAT5A_04	0.00145563	AAK1,ANKHD1,ANKRD28,DMD,ETS1,IKZF2,JMJD1C,MECOM	0.0447606
32	254	220	11	V$MAF_Q6	9.79945e-05	CHM,FLT1,HMGCS1,IKZF2,JMJD1C,NUFIP2,SP3,STAT6,TGFBR1,TIAM1,TLK2	0.011102
32	38	220	5	V$PAX8_01	5.0797e-05	DMD,IKZF2,JMJD1C,LUC7L3,PCDH7	0.0104134
32	236	220	9	V$ELF1_Q6	0.00104296	ANKRD28,CTNND1,IKZF2,LRRC8A,NFIA,NUFIP2,STAT6,TBC1D8,TM6SF1	0.0377307
32	240	220	9	V$IRF_Q6	0.00117274	ADAR,CPEB4,ESR1,IKZF2,PCDH7,RTN4,STAT6,TLK2,ZCCHC24	0.0400686
32	196	220	8	V$GR_01	0.00128035	CPEB4,DOCK4,ETS1,IKZF2,JMJD1C,LARP4,LUC7L3,NUFIP2	0.0414429
33	257	188	10	V$NFY_Q6	0.000134612	ACTL6A,C11orf82,C12orf48,CDK1,GANAB,HNRNPC,PTMA,SKA2,STX5,TTC9C	0.0275955
33	101	188	6	GGAANCGGAANY_UNKNOWN	0.000335572	ATP6V1E1,BANF1,DPM1,EIF1AD,LOC152217,NCBP2	0.0346047
33	236	188	9	V$YY1_Q6	0.000337607	DAP3,MORF4L2,MYNN,PFN2,PTMA,RPL35A,RPN1,SLC26A6,TRA2B	0.0346047
33	58	188	5	GKCGCNNNNNNNTGAYG_UNKNOWN	0.000188746	BRMS1,CCDC86,MRPL49,PHF5A,RNF7	0.0290197
33	242	188	11	TGACCTTG_V$SF1_Q6	1.502e-05	APIP,ATP5G1,METTL11A,MRPL47,MTCH2,MTX2,NDUFB5,PDHX,PHF5A,TBL1XR1,TFRC	0.00461866
35	191	140	7	V$MAZ_Q6	0.000342494	C1orf144,CLSTN1,CTNNBIP1,PHF13,UBE4B,UBR4,ZBTB17	0.0351057
35	113	140	15	V$ETF_Q6	1.55431e-15	CLSTN1,CTNNBIP1,FAM76A,GNB1,KIAA0090,KIAA2013,MFN2,MRTO4,MTOR,PHF13,TMEM222,UBR4,USP48,VAMP3,ZBTB17	9.55902e-13
35	247	140	10	V$USF2_Q6	7.73335e-06	ACAP3,ATAD3A,ATAD3B,B3GALT6,KIAA0090,MRTO4,NUDC,UBE4B,UBIAD1,UBR4	0.001189
35	236	140	8	V$YY1_Q6	0.000219822	B3GALT6,C1orf144,LYPLA2,PIGV,THAP3,UBE2J2,UBE4B,UBIAD1	0.0270381
35	184	140	9	V$MYC_Q2	4.90106e-06	ACAP3,ATAD3A,ATAD3B,B3GALT6,KIAA0090,MRTO4,NUDC,UBIAD1,UBR4	0.00100472
35	171	140	13	V$E2F_Q2	1.68289e-10	C1orf144,CDC42,CLSTN1,CTNNBIP1,FAM76A,FBXO44,GNB1,PIGV,PUSL1,UBE4B,USP48,VAMP3,ZBTB48	5.1749e-08
36	229	138	7	V$E2F_02	0.000922663	FIZ1,HNRNPUL1,IL4I1,NUP62,POLD1,TMEM143,ZNF524	0.0351119
36	236	138	8	V$YY1_02	0.000199198	AKT1S1,C19orf48,CNOT3,FIZ1,FKRP,STRN4,TBC1D17,ZNF524	0.0201932
36	82	138	5	CCAWNWWNNNGGC_UNKNOWN	0.000229841	CNOT3,FIZ1,FKRP,STRN4,ZNF524	0.0201932
36	226	138	7	V$E2F_Q4	0.000854315	FIZ1,HNRNPUL1,IL4I1,NUP62,POLD1,TMEM143,ZNF524	0.0351119
36	224	138	7	V$E2F_Q6	0.000811018	FIZ1,HNRNPUL1,IL4I1,NUP62,POLD1,TMEM143,ZNF524	0.0351119
36	238	138	8	V$E2F1_Q3	0.000210952	CNOT3,FIZ1,HNRNPUL1,IL4I1,NUP62,POLD1,TMEM143,ZNF524	0.0201932
36	225	138	7	V$E2F1_Q6	0.000832444	FIZ1,HNRNPUL1,IL4I1,NUP62,POLD1,TMEM143,ZNF524	0.0351119
36	229	138	7	V$E2F1DP1_01	0.000922663	FIZ1,HNRNPUL1,IL4I1,NUP62,POLD1,TMEM143,ZNF524	0.0351119
36	229	138	7	V$E2F1DP2_01	0.000922663	FIZ1,HNRNPUL1,IL4I1,NUP62,POLD1,TMEM143,ZNF524	0.0351119
36	232	138	8	V$E2F4DP1_01	0.000177301	FIZ1,HNRNPUL1,IL4I1,LIG1,NUP62,POLD1,TMEM143,ZNF524	0.0201932
36	229	138	7	V$E2F4DP2_01	0.000922663	FIZ1,HNRNPUL1,IL4I1,NUP62,POLD1,TMEM143,ZNF524	0.0351119
36	222	138	8	V$E2F1DP1RB_01	0.000131083	FIZ1,HNRNPUL1,IL4I1,LIG1,NUP62,POLD1,TMEM143,ZNF524	0.0201932
36	101	138	5	GGAANCGGAANY_UNKNOWN	0.00060265	EPN1,GYS1,RPL28,RUVBL2,U2AF2	0.0351119
36	238	138	7	V$SP1_Q6_01	0.0011539	CLPTM1,NTF4,PRMT1,PTOV1,PVRL2,TEAD2,ZNF524	0.0394249
36	231	138	7	V$E2F1_Q6_01	0.000970574	CNOT3,ERF,FIZ1,HNRNPUL1,SPHK2,TMEM143,ZNF524	0.0351119
39	220	141	8	V$AP4_Q6	0.000142969	ADRBK1,BCL2L2,ESRRA,INPPL1,KDM2A,RTKN,SYVN1,ZNF668	0.0433783
39	253	141	11	V$PEA3_Q6	1.43721e-06	ADRBK1,ARAP1,ARFGAP2,DPP3,ESRRA,INPPL1,LRFN4,MARK2,PLCB3,RPS6KA4,ST7L	0.000883881
39	233	141	8	V$TEL2_Q6	0.000211601	ARAP1,DPP3,ESRRA,MAP3K11,PTK2,ST7L,SYVN1,ZNF668	0.0433783
40	229	167	10	V$E2F_02	1.88064e-05	CDCA7,DCTPP1,FANCD2,FANCG,GINS3,H2AFZ,KIAA0101,MXD3,PCNA,RANBP1	0.000771064
40	219	167	11	V$E2F_Q3	1.86247e-06	CDC45,CDCA7,CLTA,CTCF,DCTPP1,H2AFZ,HMGN2,MXD3,PCNA,RANBP1,SLC25A3	0.000127269
40	226	167	13	V$E2F_Q4	4.32998e-08	CDC45,CDCA7,CDT1,CTCF,DCTPP1,FANCD2,GINS3,H2AFZ,HMGN2,KIAA0101,MXD3,PCNA,RANBP1	4.43823e-06
40	224	167	13	V$E2F_Q6	3.89935e-08	CDC45,CDCA7,CDT1,CTCF,DCTPP1,FANCD2,GINS3,H2AFZ,HMGN2,KIAA0101,MXD3,PCNA,RANBP1	4.43823e-06
40	238	167	9	V$E2F1_Q3	0.000148702	CDCA7,DCTPP1,GINS3,H2AFZ,HMGN2,KIAA0101,MXD3,PCNA,SLC25A3	0.00537952
40	237	167	8	V$E2F1_Q4	0.00073545	C10orf137,CCDC107,CDC45,CTCF,HMGN2,MELK,PCNA,RANBP1	0.0238054
40	225	167	13	V$E2F1_Q6	4.10958e-08	CDCA7,CDT1,CTCF,DCTPP1,FANCD2,FANCG,GINS3,H2AFZ,KIAA0101,MXD3,PCNA,RANBP1,SLC25A3	4.43823e-06
40	237	167	12	V$E2F_03	5.74507e-07	CDC45,CDCA7,CTCF,DCTPP1,FANCG,H2AFZ,HMGN2,KIAA0101,MELK,MXD3,RANBP1,SMC2	4.41652e-05
40	229	167	10	V$E2F1DP1_01	1.88064e-05	CDCA7,DCTPP1,FANCD2,FANCG,GINS3,H2AFZ,KIAA0101,MXD3,PCNA,RANBP1	0.000771064
40	229	167	10	V$E2F1DP2_01	1.88064e-05	CDCA7,DCTPP1,FANCD2,FANCG,GINS3,H2AFZ,KIAA0101,MXD3,PCNA,RANBP1	0.000771064
40	232	167	10	V$E2F4DP1_01	2.10337e-05	CDCA7,DCTPP1,FANCD2,FANCG,GINS3,H2AFZ,KIAA0101,MXD3,PCNA,RANBP1	0.000808485
40	229	167	10	V$E2F4DP2_01	1.88064e-05	CDCA7,DCTPP1,FANCD2,FANCG,GINS3,H2AFZ,KIAA0101,MXD3,PCNA,RANBP1	0.000771064
40	222	167	11	V$E2F1DP1RB_01	2.12577e-06	CDCA7,CDT1,CLTA,CTCF,DCTPP1,GINS3,H2AFZ,HMGN2,KIAA0101,MXD3,PCNA	0.000130735
40	231	167	14	V$E2F_Q3_01	6.59869e-09	CDC45,CDCA7,CTCF,DCTPP1,FANCG,GINS3,H2AFZ,HMGN2,KIAA0101,MELK,MXD3,PCNA,RANBP1,SMC2	1.51034e-06
40	233	167	14	V$E2F_Q4_01	7.3675e-09	CDC45,CDCA7,CTCF,DCTPP1,FANCG,GINS3,H2AFZ,HMGN2,KIAA0101,MELK,MXD3,PCNA,RANBP1,SMC2	1.51034e-06
40	234	167	13	V$E2F_Q6_01	6.51437e-08	CDC45,CDCA7,CTCF,DCTPP1,FANCG,H2AFZ,HMGN2,KIAA0101,MELK,MXD3,PCNA,RANBP1,SMC2	5.72334e-06
40	224	167	14	V$E2F1_Q4_01	4.44711e-09	CDC45,CDCA7,CTCF,DCTPP1,FANCG,GINS3,H2AFZ,HMGN2,KIAA0101,MELK,MXD3,PCNA,RANBP1,SMC2	1.51034e-06
40	231	167	8	V$E2F1_Q6_01	0.000622122	CDC45,CDCA7,CTCF,FANCG,HMGN2,MXD3,PCNA,RANBP1	0.0212558
40	162	167	9	SGCGSSAAA_V$E2F1DP2_01	7.32754e-06	CDCA7,DCTPP1,FANCG,GINS3,H2AFZ,KIAA0101,MXD3,PCNA,RANBP1	0.000409676
42	244	167	9	V$P300_01	0.000179195	ACIN1,BAHD1,FBRS,FBXL19,RERE,TNRC6A,ZFYVE26,ZMYM2,ZNF768	0.0151145
42	238	167	11	V$YY1_01	4.15873e-06	CBX4,NFE2L1,RGS12,RNF44,SRF,TLE3,ZFP91,ZNF646,ZNF668,ZNF687,ZNF747	0.00255762
42	251	167	9	V$NGFIC_01	0.000221188	AGAP1,BAHD1,GIT1,NFE2L1,RBM26,SAP130,TLE3,UBTF,ZMYM2	0.0151145
42	234	167	9	V$ZF5_B	0.000130886	BAHD1,FBXL19,KIF7,MAZ,RBM14,TLE3,ZFP91,ZNF646,ZNF668	0.0151145
42	221	167	8	V$VDR_Q3	0.000464862	ARHGEF2,BAHD1,FBRS,FBXL19,MAZ,RBM26,SRF,TLE3	0.0238242
42	239	167	10	V$NFMUE1_Q6	2.71293e-05	BAHD1,DCAF8,FKRP,GNL3L,KDM5C,REXO1,RPAP1,SF1,ZFP91,ZMYM2	0.00834227
42	257	167	9	V$HEB_Q6	0.000263411	ARHGEF2,FBRS,MEN1,NFE2L1,TBC1D10B,TLE3,UBTF,ZNF646,ZNF668	0.0161998
42	241	167	9	V$SP1_Q2_01	0.000163356	BAHD1,BCL7C,FBXL19,HIPK1,NFE2L1,UBE2O,ZFP91,ZNF687,ZNF768	0.0151145
42	140	167	6	V$DR3_Q4	0.0010121	BAHD1,FBRS,RBM14,TRIM41,ZMYM2,ZNF768	0.0478799
47	229	154	8	V$E2F_02	0.000342552	CASP8AP2,HNRNPR,MCM3,MYH10,NASP,PBRM1,PRKDC,SOAT1	0.0287247
47	241	154	8	V$NFY_C	0.000481037	BAZ1A,CBLB,GNAI2,LRP8,OGG1,PPP2R5C,SUZ12,ZNF436	0.0328709
47	226	154	9	V$E2F_Q4	5.38215e-05	CASP8AP2,EPC1,HNRNPR,MCM3,MYH10,NASP,PBRM1,PRKDC,SOAT1	0.0287247
47	224	154	8	V$E2F_Q6	0.000295425	CASP8AP2,HNRNPR,MCM3,MYH10,NASP,PBRM1,PRKDC,SOAT1	0.0287247
47	225	154	8	V$E2F1_Q6	0.000304399	CASP8AP2,HNRNPR,MCM3,MYH10,NASP,PBRM1,PRKDC,SOAT1	0.0287247
47	229	154	8	V$E2F1DP1_01	0.000342552	CASP8AP2,HNRNPR,MCM3,MYH10,NASP,PBRM1,PRKDC,SOAT1	0.0287247
47	229	154	8	V$E2F1DP2_01	0.000342552	CASP8AP2,HNRNPR,MCM3,MYH10,NASP,PBRM1,PRKDC,SOAT1	0.0287247
47	232	154	8	V$E2F4DP1_01	0.000373655	CASP8AP2,HNRNPR,MCM3,MYH10,NASP,PBRM1,PRKDC,SOAT1	0.0287247
47	229	154	8	V$E2F4DP2_01	0.000342552	CASP8AP2,HNRNPR,MCM3,MYH10,NASP,PBRM1,PRKDC,SOAT1	0.0287247
47	261	154	8	V$NFY_Q6_01	0.000810333	GNAI2,HNRNPR,LRP8,MAEA,MAPK7,PNRC2,PPP2R5C,ZNF436	0.0498355
48	113	154	9	V$ETF_Q6	1.826e-07	CDC73,RNF2,SCYL3,SLC41A1,TROVE2,UCHL5,USP21,ZBTB41,ZNF496	0.000112299
48	171	154	9	V$E2F_Q2	5.88296e-06	ADIPOR1,CDC73,HECTD2,IPO9,MAPKAPK2,MPZL1,PPP2R5A,RNF2,SDCCAG8	0.00180901
51	113	136	8	V$ETF_Q6	8.59837e-07	CMPK1,FAF1,KPNA6,LRP8,MIER1,POMGNT1,RNF220,SPATA6	0.000137936
51	233	136	8	V$ZF5_01	0.000165116	CMPK1,HPCA,LRP8,LRRC41,PHC2,RBBP4,RNF19B,ZBTB8OS	0.0169244
51	247	136	11	V$USF2_Q6	7.93475e-07	AK2,DNTTIP2,FAF1,HPCA,LRP8,RBBP4,SERBP1,TESK2,TXNDC12,ZBTB8OS,ZMYM6	0.000137936
51	184	136	9	V$MYC_Q2	3.86256e-06	AK2,DNTTIP2,HPCA,LRP8,SERBP1,TESK2,TXNDC12,USP15,ZMYM6	0.000475095
51	171	136	18	V$E2F_Q2	0	CAPZA1,CDC42,CMPK1,EIF2B3,HPCA,LRP8,LRRC41,MED8,PRPF38A,RBBP4,RNF19B,SERBP1,SFPQ,SNRNP40,ST7L,UROD,ZBTB8OS,ZCCHC17	0
52	245	143	6	V$E47_01	0.00747226	EPHA2,ID1,KLF10,NR4A3,RUNX1,VEGFA	0.0316927
52	252	143	16	V$ATF_01	2.51729e-11	ATF3,DUSP1,EGR3,EPHA2,FOSB,FOS,MAFF,NFIL3,NR4A2,PER1,PPP1R15A,SGK1,SLC25A25,TPM4,TRIB1,ZFAND5	2.17849e-09
52	267	143	6	V$NFE2_01	0.0111243	EPHA2,GADD45A,IL6,MAFF,TOB1,ZFAND5	0.0414632
52	256	143	16	V$CREB_01	3.18804e-11	AREG,ATF3,AVPI1,CREM,DUSP1,EPHA2,FOSB,ID1,LMCD1,MAFF,NR4A2,PDP1,PER1,PPP1R15A,SLC25A25,YWHAZ	2.17849e-09
52	176	143	6	V$CREBP1_01	0.00147755	ATF3,NFIL3,PDP1,PER2,TOB1,WEE1	0.0098771
52	253	143	15	V$CREBP1CJUN_01	2.84768e-10	AREG,AVPI1,CREM,DUSP1,EGR1,EPHA2,ID1,LMCD1,MAFF,NR4A2,PDP1,PER1,PPP1R15A,SLC25A25,YWHAZ	1.59211e-08
52	256	143	11	V$SOX5_01	1.85206e-06	CPEB4,DUSP5,ID1,KRT14,LRCH2,NFIL3,NR4A1,PCDH7,PIM1,RHOB,TOB1	3.55944e-05
52	267	143	6	V$IK1_01	0.0111243	APOLD1,CHAD,GADD45B,IL6,JUN,NR4A3	0.0414632
52	246	143	6	V$PBX1_01	0.00761627	DUSP5,JUNB,LIF,PCDH7,TOB1,YWHAZ	0.0320822
52	106	143	4	V$CDP_02	0.00647718	CPEB4,LIF,LRCH2,TOB1	0.0288422
52	256	143	7	V$CEBPB_01	0.00214425	CCNL1,DUSP1,ERRFI1,PIM1,RHOB,TOB1,TRIB1	0.0122103
52	249	143	11	V$CREB_02	1.41411e-06	DUSP1,EPHA2,FOSB,ID1,MAFF,NR4A2,NR4A3,PDP1,PPP1R15A,YWHAZ,ZFAND5	2.89893e-05
52	133	143	6	V$TAXCREB_01	0.000341226	DUSP1,FOSB,FOS,MAFF,NR4A3,VEGFA	0.00313215
52	254	143	11	V$CEBPB_02	1.7162e-06	DUSP1,EDN2,NFIL3,NFKBIA,NFKBIZ,PCDH7,PER1,RHOB,TGIF1,TOB1,TRIB1	3.40471e-05
52	125	143	5	V$PBX1_02	0.0018356	EGR3,LIF,LRCH2,RHOB,ZFP36L1	0.011403
52	235	143	7	V$HFH1_01	0.00131843	DUSP1,ERRFI1,NR4A1,NR4A2,PCDH7,PIM1,TOB1	0.00900925
52	196	143	7	V$FOXD3_01	0.000454686	ERRFI1,IER3,JUNB,NR4A1,RUNX1,SGK1,TOB1	0.00383058
52	216	143	7	V$HNF3B_01	0.000808358	ANXA1,CPEB4,DUSP1,ERRFI1,ID1,IER3,TOB1	0.00613754
52	257	143	6	V$TST1_01	0.0093353	LIF,LMNA,NR4A2,NR4A3,PIM1,TOB1	0.0368026
52	235	143	6	V$BRN2_01	0.00613859	FOSL1,FOS,NR4A3,PIM1,SAT1,TOB1	0.0281734
52	255	143	10	V$HSF1_01	1.2313e-05	CREM,DUSP1,EGR3,EPHA2,FOS,JUN,NR4A3,PIM1,TGIF1,TRIB1	0.000184695
52	239	143	9	V$HSF2_01	4.65371e-05	CREM,DUSP1,EGR3,FOS,JUN,NR4A3,PCDH7,TGIF1,TRIB1	0.00064006
52	49	143	7	V$SRF_01	4.61529e-08	EGR1,EGR3,FOSB,FOSL1,FOS,IER2,JUNB	1.18747e-06
52	255	143	7	V$COUP_01	0.00209759	FKBP5,HBEGF,ID1,LMNA,NR4A3,PCDH7,VEGFA	0.01217
52	263	143	7	V$CEBP_01	0.0024938	CPEB4,DUSP2,FOSB,NFKBIZ,NR4A3,PER2,TGIF1	0.0135725
52	243	143	8	V$OCT1_05	0.000309222	EDN1,FOS,IL6,NEDD9,NR4A3,PIM1,RHOB,ZFP36L1	0.00292571
52	264	143	7	V$AP1FJ_Q2	0.00254712	EPHA2,FOS,ID1,IL6,LMNA,MMP7,TOB1	0.0137314
52	259	143	9	V$AP1_Q2	8.63343e-05	CREM,EPHA2,FOS,GADD45A,ID1,IL6,LMNA,MMP7,TOB1	0.0010018
52	256	143	7	V$AP1_Q6	0.00214425	EPHA2,GADD45A,LMNA,MMP7,TRIB1,YWHAZ,ZFAND5	0.0122103
52	257	143	19	V$CREB_Q2	1.93179e-14	ATF3,CREM,DUSP1,EGR1,EGR3,EPHA2,FOSB,FOS,GADD45B,ID1,LMCD1,MAFF,NR4A2,NR4A3,PDP1,PER1,PPP1R15A,TPM4,TRIB1	1.18805e-11
52	261	143	15	V$CREB_Q4	4.39085e-10	ATF3,DUSP1,EGR3,EPHA2,FOSB,FOS,ID1,LMCD1,MAFF,NR4A2,NR4A3,PDP1,PPP1R15A,TPM4,TRIB1	2.07721e-08
52	247	143	17	V$CREBP1_Q2	1.58451e-12	CREM,DUSP1,EGR1,EGR3,EPHA2,FOSB,FOS,ID1,MAFF,NR4A2,NR4A3,PDP1,PER1,PPP1R15A,SLC25A25,TPM4,TRIB1	4.61359e-10
52	238	143	13	V$SRF_Q6	1.24297e-08	ACTB,DUSP2,DUSP5,EGR1,EGR3,FOSB,FOSL1,FOS,JUNB,KLF6,MYADM,NR4A1,PCDH7	3.82212e-07
52	265	143	7	V$AP1_Q4	0.00260131	CREM,EDN1,EPHA2,IL6,LMNA,MMP7,TRIB1	0.0137914
52	223	143	8	V$CEBP_Q2	0.000172883	EDN2,NFIL3,NFKBIA,NFKBIZ,PER1,PTX3,TOB1,ZFP36L1	0.00183315
52	248	143	6	V$NFKB_Q6	0.00791028	BHLHE40,CXCL2,EPHA2,MAP3K8,NFKBIA,RUNX1	0.0328704
52	269	143	9	V$AP1_C	0.000115109	EPHA2,FOSL1,GADD45A,IL11,LMNA,PPP1R15A,RGS2,TOB1,ZFAND5	0.00126415
52	193	143	5	V$CEBP_C	0.0114044	JUN,NFKBIA,PER1,SAT1,VEGFA	0.0422513
52	260	143	6	V$NFKB_C	0.00984864	BHLHE40,EGR3,FOS,GADD45B,MAP3K8,NFKBIA	0.0380938
52	208	143	14	V$SRF_C	2.18208e-10	ACTB,DUSP2,DUSP5,EGR1,EGR3,FOSB,FOSL1,FOS,IER2,JUNB,KLF6,LMCD1,NR4A1,YWHAZ	1.34198e-08
52	246	143	7	V$STAT_01	0.00171209	CREM,JUN,MAFF,NFIL3,NR4A3,TET2,ZFP36L1	0.010855
52	235	143	7	V$MEF2_03	0.00131843	ATF3,CPEB4,FOS,JUN,NR4A1,RHOB,ZFAND5	0.00900925
52	139	143	6	V$AHRARNT_01	0.00043193	EGR3,KLF10,NR4A1,PDP1,RUNX1,SGK1	0.00373846
52	262	143	10	V$EGR1_01	1.55654e-05	CREB3L1,EGR1,EGR3,ERRFI1,RHOB,RUNX1,TPBG,TPM4,TRIB1,VEGFA	0.000227922
52	251	143	8	V$NGFIC_01	0.000383938	BHLHE40,CSRNP1,EGR1,EGR3,MAP3K5,RHOB,TPM4,TRIB1	0.00337317
52	86	143	4	V$EGR3_01	0.0030804	CSRNP1,EGR1,EGR3,VEGFA	0.0157871
52	198	143	6	V$EGR2_01	0.00267143	CSRNP1,EGR1,EGR3,KLF4,RUNX1,VEGFA	0.0140421
52	237	143	8	V$CHOP_01	0.000261367	ATF3,BHLHE40,NFKBIA,PCDH7,PER1,TOB1,TRIB1,VEGFA	0.00259259
52	258	143	6	V$GFI1_01	0.00950423	CREM,EDN1,GADD45A,TET2,TGIF1,TPBG	0.03723
52	250	143	8	V$TATA_01	0.000373865	ADAMTS1,EDN1,ERRFI1,HBEGF,IL11,LIF,NR4A1,ZFP36L2	0.00333228
52	259	143	6	V$LMO2COM_01	0.00967534	EPHA2,FOSL1,ID1,MAP3K14,MYADM,RUNX1	0.0376604
52	247	143	6	V$NFY_01	0.00776227	ACTB,JUNB,KLF10,PDP1,RHOB,ZFP36L2	0.0324748
52	187	143	6	V$HFH3_01	0.00200802	CPEB4,DUSP1,ID1,NR4A3,SGK1,TOB1	0.0121072
52	251	143	6	V$FREAC2_01	0.00836652	C4orf19,DUSP1,MAFF,TET2,TOB1,WEE1	0.0340755
52	187	143	6	V$FREAC7_01	0.00200802	CPEB4,CXCL2,ERRFI1,IER3,JUNB,RHOB	0.0121072
52	198	143	8	V$HFH8_01	7.5989e-05	CPEB4,CXCL2,DUSP1,NR4A1,NR4A2,RUNX1,TGIF1,TOB1	0.000916337
52	239	143	7	V$NFAT_Q6	0.00145236	APOLD1,CPEB4,EDN1,EPHA2,LIF,NR4A3,PER2	0.00981538
52	260	143	12	V$MYCMAX_B	2.88883e-07	EGR3,EPHA2,ID1,KLF10,PER1,RND3,SOCS3,TGIF1,TRIB1,VEGFA,WEE1,ZFP36L1	6.5801e-06
52	88	143	4	V$PAX3_B	0.00334666	BHLHE40,JUNB,NR4A1,NR4A3	0.0167333
52	248	143	8	V$WHN_B	0.000354366	BHLHE40,EGR3,JUNB,JUN,NR4A3,PCDH7,TOB1,TRIB1	0.00320493
52	183	143	15	V$ATF_B	2.82685e-12	AREG,AVPI1,CREM,DUSP1,EPHA2,FOSB,FOS,ID1,LMCD1,MAFF,PDP1,PER1,PPP1R15A,SLC25A25,YWHAZ	4.61359e-10
52	252	143	6	V$ETS1_B	0.00852272	APOLD1,CSRNP1,FOSL1,JUNB,LIF,PCDH7	0.034258
52	105	143	4	V$EN1_01	0.00626601	CREM,MAP3K5,NR4A3,SAT1	0.0285451
52	245	143	6	V$AREB6_04	0.00747226	APOLD1,EDN1,JUNB,NEDD9,PCDH7,TGIF1	0.0316927
52	233	143	6	V$MEIS1_01	0.00589426	CREB3L1,ERRFI1,FOS,KLF10,SLC25A25,TGIF1	0.0276267
52	180	143	5	V$FOXJ2_01	0.00860822	CPEB4,CXCL2,ERRFI1,ID1,IER3	0.034377
52	230	143	6	V$NKX61_01	0.00554121	ETS2,LMNA,NR4A3,SAT1,TOB1,ZFP36L1	0.0265826
52	237	143	6	V$E2F1_Q4	0.00639022	CSRNP1,LIF,NR4A2,TRIB1,WEE1,ZFP36L2	0.028686
52	221	143	8	V$VDR_Q3	0.000162553	BHLHE40,ERRFI1,FOS,IL11,LIF,NR4A3,PCDH7,VEGFA	0.00175387
52	244	143	7	V$IRF7_01	0.00163446	FOS,LIF,MAP3K8,NR4A2,NR4A3,SAT1,ZFP36L1	0.0104708
52	216	143	7	V$FAC1_01	0.000808358	JUNB,LRCH2,NAMPT,PDP1,RUNX1,SAT1,SGK1	0.00613754
52	245	143	9	V$STAT5A_01	5.6374e-05	APOLD1,CREM,FOS,KLF4,LIF,MAFF,NFIL3,NR4A2,NR4A3	0.000722292
52	242	143	9	V$STAT5B_01	5.12565e-05	CREM,FOS,KLF4,LIF,MAFF,NFIL3,NFKBIA,NR4A2,NR4A3	0.000670697
52	135	143	5	V$STAT5A_02	0.00256765	CREM,FOS,KLF4,NR4A3,RUNX1	0.0137314
52	242	143	7	V$HIF1_Q5	0.0015596	CHAD,GADD45B,HBEGF,PIM1,TET2,VEGFA,WEE1	0.0102038
52	243	143	7	V$CDC5_01	0.00159669	CPEB4,ERRFI1,KLF4,LMNA,SAT1,TGIF1,VEGFA	0.0103365
52	122	143	8	V$ATF6_01	2.245e-06	CREM,EGR1,EGR3,NR4A1,PER1,SRP19,TPM4,ZFAND5	3.94479e-05
52	252	143	6	V$PAX2_02	0.00852272	FOS,NEDD9,NFKBIA,PCDH7,PER2,TOB1	0.034258
52	266	143	13	V$BACH2_01	4.63404e-08	CSRNP1,GADD45A,GADD45B,HBEGF,IL11,KRT16,LMNA,MMP7,NR4A1,PIM1,RGS2,SGK1,TRIB1	1.18747e-06
52	255	143	7	V$STAT6_01	0.00209759	NFKBIA,NR4A2,PIM1,SGK1,TGIF1,TOB1,TRIB1	0.01217
52	257	143	11	V$BACH1_01	1.92348e-06	CSRNP1,HBEGF,IL11,KRT16,LMNA,PIM1,PPP1R15A,RGS2,SGK1,TRIB1,ZFAND5	3.58466e-05
52	143	143	5	V$STAT3_02	0.00329016	EGR1,EGR3,FOSB,NR4A1,WEE1	0.0165857
52	243	143	16	V$ATF3_Q6	1.45612e-11	AREG,ATF3,CREM,DUSP1,EPHA2,FOSB,IL11,JUN,MAFF,PDP1,PER1,PPP1R15A,TRIB1,YWHAZ,ZFAND5,ZFP36L1	1.71334e-09
52	251	143	13	V$ATF4_Q2	2.33853e-08	DUSP1,EPHA2,FOSB,FOS,ID1,NR4A2,NR4A3,PDP1,PPP1R15A,SGK1,TPM4,TRIB1,ZFAND5	6.53725e-07
52	261	143	11	V$AP1_01	2.23389e-06	EPHA2,FOSL1,GADD45A,HBEGF,IL11,IL6,LMNA,MMP7,PIM1,TRIB1,ZFAND5	3.94479e-05
52	235	143	8	V$CEBPDELTA_Q6	0.000246836	ATF3,CCNL1,FOSB,FOS,JUN,NR4A1,NR4A2,TRIB1	0.00248859
52	255	143	7	V$HOXA4_Q2	0.00209759	CPEB4,EDN2,PER1,PIM1,TOB1,ZFP36L1,ZFP36L2	0.01217
52	191	143	5	V$MAZ_Q6	0.0109387	CREM,EPHA2,JUN,LMNA,PLK3	0.0414632
52	243	143	6	V$MTF1_Q4	0.00719018	EGR1,JUN,NFIL3,PCDH7,TOB1,VEGFA	0.0311406
52	237	143	6	V$PTF1BETA_Q6	0.00639022	KRT14,LIF,NR4A2,NR4A3,PCDH7,ZFP36L1	0.028686
52	241	143	6	V$SP3_Q3	0.00691589	CREB3L1,JUNB,PIM1,RUNX1,TOB1,TPBG	0.0303805
52	259	143	8	V$TCF1P_Q6	0.000472745	CPEB4,EDN1,FOS,PER1,SAT1,TET2,TGIF1,TRIB1	0.00390902
52	226	143	14	V$ATF1_Q6	6.50315e-10	AREG,CREM,FOSB,FOS,ID1,LMCD1,MAFF,NFIL3,PDP1,PER1,TPM4,TRIB1,YWHAZ,ZFAND5	2.66629e-08
52	282	143	13	V$E4F1_Q6	9.16354e-08	DUSP1,EGR3,FOSB,ID1,MAFF,NEDD9,NR4A1,NR4A2,NR4A3,PDP1,PPP1R15A,SLC25A25,TRIB1	2.20437e-06
52	242	143	8	V$TFIIA_Q6	0.000300784	EGR1,FOSB,FOXE1,IER2,LMNA,NR4A1,TRIB1,YWHAZ	0.00289034
52	266	143	6	V$COREBINDINGFACTOR_Q6	0.0109352	CHAD,LIF,NFKBIZ,NR4A1,NR4A3,RUNX1	0.0414632
52	204	143	8	V$HNF3ALPHA_Q6	9.35739e-05	C4orf19,ERRFI1,ID1,NR4A3,SGK1,TET2,TOB1,TRIB1	0.00104633
52	195	143	6	V$HFH4_01	0.00247622	CPEB4,ID1,NR4A3,RUNX1,SGK1,TGIF1	0.0135725
52	245	143	6	V$DR1_Q3	0.00747226	FKBP5,ID1,NEDD9,NR4A1,NR4A3,PCDH7	0.0316927
52	259	143	9	V$AML_Q6	8.63343e-05	CHAD,CREM,DUSP1,DUSP2,LIF,NR4A1,PER1,RUNX1,TRIB1	0.0010018
52	186	143	7	V$HNF3_Q6	0.000331837	ERRFI1,FOSB,ID1,NR4A1,NR4A3,SGK1,TOB1	0.00309211
52	235	143	7	V$USF_Q6_01	0.00131843	CSRNP1,KLF4,PER1,SGK1,TET2,TRIB1,WEE1	0.00900925
52	269	143	6	V$EGR_Q6	0.0115093	EGR1,KLF10,TGIF1,TPM4,ZFP36L1,ZFP36	0.0423844
52	248	143	7	V$PAX_Q6	0.00179256	ATF3,EGR3,HBEGF,IER3,MYADM,RUNX1,TRIB1	0.0112492
52	208	143	7	V$FOX_Q2	0.000647383	CPEB4,ERRFI1,JUNB,NR4A3,TET2,TGIF1,TOB1	0.00523869
52	219	143	16	V$SRF_Q4	3.00071e-12	ACTB,CSRP1,DUSP2,DUSP5,EDN1,EGR1,EGR3,FOSB,FOS,IER2,JUNB,KLF6,MCL1,NR4A1,SGK1,TGIF1	4.61359e-10
52	263	143	10	V$CEBP_Q2_01	1.60856e-05	JUN,NFIL3,NFKBIZ,PCDH7,PER1,RHOB,TOB1,TRIB1,WEE1,ZFP36L1	0.000230061
52	267	143	6	V$ER_Q6_01	0.0111243	NFIL3,NR4A2,RHOB,SAT1,TET2,ZFP36L2	0.0414632
52	215	143	15	V$CREB_Q2_01	2.87256e-11	AREG,CREM,DUSP1,EGR1,EPHA2,FOSB,ID1,JUN,MAFF,NR4A2,PPP1R15A,SLC25A25,TPM4,TRIB1,ZFAND5	2.17849e-09
52	207	143	15	V$CREB_Q4_01	1.67155e-11	AREG,CREM,DUSP1,EPHA2,FOSB,ID1,MAFF,NR4A2,PDP1,PER1,PPP1R15A,SLC25A25,TRIB1,YWHAZ,ZFAND5	1.71334e-09
52	217	143	14	V$SRF_Q5_01	3.81564e-10	ACTB,ATF3,CSRP1,DUSP5,EGR1,EGR3,FOSB,FOS,IER2,JUNB,KLF6,MYADM,PCDH7,SGK1	1.95551e-08
52	269	143	7	V$AP1_Q2_01	0.00282701	FOSL1,HBEGF,IL11,KRT16,LMNA,TRIB1,ZFAND5	0.014734
52	261	143	9	V$AP1_Q6_01	9.1545e-05	EPHA2,IL6,LMNA,PIM1,PPP1R15A,RGS2,SGK1,TOB1,ZFAND5	0.0010426
52	256	143	8	V$AP1_Q4_01	0.000437673	FOSL1,GADD45A,HBEGF,IL11,PPP1R15A,RGS2,TOB1,ZFAND5	0.00373846
52	259	143	7	V$NFAT_Q4_01	0.00228908	BHLHE40,FOS,IER3,KRT14,NFIL3,NR4A2,NR4A3	0.012798
52	241	143	10	V$E2F1_Q3_01	7.52312e-06	CYTH2,EGR3,FOSL1,JUNB,KLF10,KLF4,NR4A3,TPBG,WEE1,ZFP36L2	0.000118634
52	238	143	6	V$MEF2_Q6_01	0.00651881	JUN,LIF,PER1,RHOB,TPBG,ZFAND5	0.0288422
52	140	143	5	V$DR3_Q4	0.00300399	ERRFI1,IL11,PCDH7,SGK1,VEGFA	0.0155248
52	289	143	11	GTGGGTGK_UNKNOWN	5.93084e-06	BAG1,BHLHE40,EGR1,EGR3,HBEGF,LRCH2,NR4A3,PER1,PER2,VEGFA,ZFP36L1	9.85802e-05
52	249	143	6	RRAGTTGT_UNKNOWN	0.00806031	KLF4,LIF,LRCH2,NR4A3,PCDH7,SAT1	0.0332691
52	77	143	4	TAANNYSGCG_UNKNOWN	0.00205985	CLK1,NFIL3,NFKBIA,RND3	0.01217
52	62	143	3	TTANWNANTGGM_UNKNOWN	0.00927242	LIF,PDP1,TGIF1	0.0367906
52	67	143	4	YWATTWNNRGCT_UNKNOWN	0.00123091	ATF3,CPEB4,NFKBIA,NR4A1	0.00870128
52	190	143	10	YYCATTCAWW_UNKNOWN	8.95238e-07	ATF3,ETS2,FOSB,FOSL1,ID1,LIF,MAFF,NR4A3,RUNX1,TOB1	1.89852e-05
52	225	143	14	TGACGTCA_V$ATF3_Q6	6.13644e-10	AREG,AVPI1,CREM,DUSP1,EPHA2,ID1,LMCD1,MAFF,NR4A2,PDP1,PER1,PPP1R15A,SLC25A25,YWHAZ	2.66629e-08
52	63	143	4	TTGCWCAAY_V$CEBPB_02	0.000977356	RHOB,TOB1,TRIB1,ZFP36L1	0.00724186
52	150	143	5	TTCNRGNNNNTTC_V$HSF_Q6	0.00403354	EDN1,EGR3,FOSB,NR4A3,VEGFA	0.020005
52	146	143	7	CGTSACG_V$PAX3_B	7.43152e-05	BHLHE40,EGR1,EGR3,NR4A1,NR4A2,PDP1,TRIB1	0.000914077
52	162	143	5	TAAWWATAG_V$RSRFC4_Q2	0.00557587	JUN,LIF,NR4A1,PER1,ZFAND5	0.0265826
52	85	143	9	CCAWWNAAGG_V$SRF_Q4	7.86557e-09	ACTB,CSRP1,DUSP2,DUSP5,EGR1,FOSB,KLF6,NR4A1,PCDH7	2.54596e-07
52	292	143	8	TGANNYRGCA_V$TCF11MAFG_01	0.0010318	DUSP2,GADD45A,IL6,ITPRIP,NEDD9,NR4A3,PIM1,TOB1	0.0073786
54	218	126	9	V$SRY_01	8.17955e-06	ABLIM1,CADM1,DDX6,MAML2,MLL,PCF11,PVRL1,RBM4,RNF214	0.00167681
54	259	126	9	V$AML1_01	3.21103e-05	ARHGAP32,CADM1,CBL,HINFP,PCF11,PICALM,SLC37A4,SNX1,TMEM136	0.0032913
54	253	126	10	V$PEA3_Q6	3.72389e-06	ABLIM1,BUD13,C11orf61,CADM1,CBL,PICALM,RTN3,SIK3,VPS11,ZNF202	0.0011451
54	218	126	8	V$TEF1_Q6	6.10115e-05	ADIPOR1,BCL9L,C11orf57,CPT1A,KDM4D,PPP2R1B,PVRL1,RTN3	0.00536029
54	247	126	9	V$USF2_Q6	2.21276e-05	BCL9L,CEP57,CPT1A,CUL5,DPAGT1,FAM76B,MLL,PICALM,SC5DL	0.0032913
54	259	126	9	V$AML1_Q6	3.21103e-05	ARHGAP32,CADM1,CBL,HINFP,PCF11,PICALM,SLC37A4,SNX1,TMEM136	0.0032913
58	256	158	10	V$SOX5_01	3.02749e-05	ANK2,ATRNL1,CAMK1G,HSD11B1,KANK1,MYLK,NCAM1,PTCH1,RHOBTB1,ZADH2	0.0079925
58	229	158	8	V$EVI1_04	0.000406824	CYP17A1,MTUS1,NR2F2,PTCH1,PTCH2,SLC4A4,WNT2B,ZADH2	0.0166798
58	239	158	10	V$CEBPA_01	1.68052e-05	ANGPT2,CHST7,ESR1,NCKAP5,NR2F2,SMARCA2,SORBS2,TENC1,WNT5A,ZADH2	0.0079925
58	262	158	8	V$MYCMAX_02	0.000981038	ANGPT2,DZIP1,ENPP2,FOXF2,GATA4,LRRC2,PTCH1,WFIKKN2	0.0299623
58	240	158	8	V$GATA1_03	0.000554777	ANGPT2,GATA4,GREB1,HES1,SERPINB6,TNXB,TTBK2,WWP2	0.0213243
58	272	158	9	V$ER_Q6	0.000265198	GREB1,KCNIP4,NR2F2,SCHIP1,SOCS2,SORBS2,SPATA7,TTBK2,WNT5A	0.0135914
58	261	158	9	V$GR_Q6	0.000195339	ESR1,FGD4,GREB1,NCAM1,PCDH18,PDE2A,SCHIP1,WFIKKN2,WWP2	0.0109212
58	258	158	8	V$GATA6_01	0.000888532	ANGPT2,BMP6,GREB1,ITPR1,LEPR,NCKAP5,NR2F2,WWP2	0.0287604
58	250	158	8	V$FOXO4_02	0.000724527	ENPP2,ESR2,FRY,PCDH18,PTCH1,SEPP1,TEK,ZADH2	0.0247547
58	168	158	7	V$NCX_01	0.000328268	ANK2,ESR1,GATA4,PEG3,PITPNM2,PTCH2,WNT5A	0.0153303
58	238	158	9	V$CIZ_01	9.75589e-05	FOXF2,KIT,MYLK,NCAM1,NR2F2,NRIP2,SMARCA2,WNT5A,WWP2	0.00857124
58	269	158	10	V$GR_Q6_01	4.60283e-05	ATRNL1,C20orf160,FAM198B,FGD4,GPM6A,GREB1,NCKAP5,SCHIP1,WFIKKN2,WWP2	0.0079925
58	238	158	9	V$MEF2_Q6_01	9.75589e-05	ANGPT2,ESR1,GATA4,HS6ST2,LRRC2,RHOBTB1,SMARCA2,WFDC1,ZADH2	0.00857124
59	254	141	7	V$CEBPB_02	0.00189397	BCL6,CHD2,FMO2,NEK6,RBPMS,SMARCA2,STEAP4	0.0485329
59	239	141	7	V$GATA1_02	0.00133904	BCL6,BIN1,CAPN1,CAST,CHD2,IKZF2,RBPMS	0.0476657
59	269	141	8	V$AP1_C	0.000552533	EPB41L1,LMNA,SEMA3B,SMARCA2,SYNGR1,SYT2,TUBA4A,VCL	0.0273821
59	251	141	7	V$NGFIC_01	0.00177078	BCL6,CRTC2,KCND2,NTN1,RASGEF1A,RPS6KA3,TPM4	0.0485329
59	252	141	7	V$ZIC1_01	0.00181113	BCL6,FUT2,KCND2,LMNA,LRP8,NTN1,SEMA3B	0.0485329
59	251	141	7	V$ZIC3_01	0.00177078	BCL3,KCND2,LMNA,LRP8,NTN1,RAC1,SEMA3B	0.0485329
59	243	141	7	V$CDC5_01	0.0014726	BCL6,CHD2,CUX1,INPP4B,LMNA,NEK6,SMARCA2	0.0476657
59	261	141	9	V$AP1_01	8.21318e-05	LMNA,NEDD4L,NEK6,SMARCA2,SYNGR1,SYT2,TINAGL1,TUBA4A,VCL	0.0126278
59	257	141	7	V$HEB_Q6	0.0020237	BCL6,MKNK2,MYO18A,RASGEF1A,SYNC,TNS1,TUBA4A	0.049783
59	218	141	9	V$TEF1_Q6	2.02588e-05	C1orf116,EPS8L2,ITGB1,LMNA,ST5,SYT2,TINAGL1,TNKS1BP1,VCL	0.00622957
59	225	141	7	V$HP1SITEFACTOR_Q6	0.000944545	ANPEP,BCL6,CHD2,IKZF2,LMNA,SFXN5,TNKS1BP1	0.0363059
59	238	141	9	V$CIZ_01	4.03359e-05	ARHGAP1,CAST,CHD2,DGKA,IKZF2,SMARCA2,STIM1,TNKS1BP1,VCL	0.00826885
59	241	141	7	V$SREBP1_Q6	0.00140458	ARFIP2,LDLR,LRP8,PTK2B,RARG,STX4,TNS1	0.0476657
59	269	141	8	V$AP1_Q2_01	0.000552533	DGKA,EPB41L1,LMNA,RBPMS,SEMA3B,SFXN5,SMARCA2,TINAGL1	0.0273821
61	230	117	7	V$SP1_01	0.00035295	CAMKK1,EIF5A,FXR2,KIF1C,MNT,SMG6,SRR	0.0241183
61	116	117	5	AAGWWRNYGGC_UNKNOWN	0.000534691	CYB5D2,POLR2A,VAMP2,ZBTB4,ZZEF1	0.025295
61	257	117	7	V$CREB_Q2	0.000683608	ALKBH5,CNTROB,FXR2,PAFAH1B1,PFAS,PLSCR3,ZZEF1	0.0300299
61	262	117	8	V$EGR1_01	0.000129999	DVL2,EIF5A,MNT,PAFAH1B1,PITPNA,VAMP2,YWHAE,ZNF232	0.0114213
61	245	117	9	V$NRF1_Q6	1.14218e-05	ARRB2,CNTROB,CRK,EIF5A,FXR2,SMG6,SRR,YWHAE,ZNF287	0.00234148
61	241	117	7	V$SP3_Q3	0.000467018	EFNB3,FXR2,NLGN2,POLR2A,SPAG7,YWHAE,ZBTB4	0.025295
61	282	117	7	V$E4F1_Q6	0.00117421	EIF4A1,EIF5A,FXR2,PAFAH1B1,POLR2A,RNMTL1,ZBTB4	0.0451336
61	262	117	8	V$CACCCBINDINGFACTOR_Q6	0.000129999	CAMTA2,CRK,EIF5A,FXR2,MNT,MYO1C,RAP1GAP2,YWHAE	0.0114213
61	236	117	8	V$YY1_Q6	6.29142e-05	CYB5D2,EIF4A1,MNT,POLR2A,SMCR8,TAX1BP3,ZBTB4,ZZEF1	0.00773845
61	241	117	7	V$SP1_Q2_01	0.000467018	CAMKK1,EFNB3,PITPNA,SMG6,SRR,VAMP2,WDR81	0.025295
61	72	117	4	GGCNNMSMYNTTG_UNKNOWN	0.000764477	EIF4A1,GEMIN4,PAFAH1B1,WDR81	0.0313436
61	146	117	6	CGTSACG_V$PAX3_B	0.000190838	ALKBH5,CYB5D2,MINK1,PIAS4,WDR81,ZZEF1	0.0146706
62	236	128	8	V$YY1_Q6	0.000118402	ARF1,CYB5D2,DAP3,EIF4A1,MPDU1,PIGL,TMEM93,TOP3A	0.0242724
63	246	130	8	V$T3R_Q6	0.000175271	ATP1A2,C7orf51,FGF17,HSD11B1L,KCNN3,MYOM3,SNCB,TMEM8B	0.0300486
69	267	141	9	V$NMYC_01	9.76529e-05	AMPD2,DNMT3A,FOXO3,HYAL2,IPO4,NR5A1,PABPC1,PLAGL1,VARS2	0.0150141
69	254	141	8	V$AREB6_03	0.000378044	CDH3,DNMT3A,HNF1B,JUB,MEGF8,PAQR5,SEMA4G,TACC2	0.0332138
69	258	141	9	V$E12_Q6	7.51852e-05	ALDH1A2,DNMT3A,FYN,HIF3A,HNF1B,MEGF8,NEURL,SOST,WNK2	0.0150141
69	250	141	8	V$MYOD_Q6_01	0.000340056	DOCK6,FZD5,HMBOX1,HYAL2,NDRG4,NEURL,SOST,ZIC4	0.0332138
70	256	154	11	V$MYOD_01	3.81895e-06	BTBD11,CBFA2T2,CHD6,CPNE1,FRMD4A,HES6,HOXA10,KAZALD1,KCNE1L,MFAP2,PGF	0.00234865
70	256	154	10	V$DR4_Q2	2.42794e-05	CPNE1,FRMD4A,NELL2,NOVA1,NPTX2,PCSK1N,PGF,RASL11B,SALL2,TOX2	0.00746592
75	218	97	6	V$SRY_01	0.00059196	C1orf43,CRTC2,DEDD,RBM8A,SELENBP1,USF1	0.0272796
75	220	97	6	V$AP4_Q6	0.000620998	ARHGEF2,ARNT,FAM63A,FMO5,GOLPH3L,VPS45	0.0272796
75	260	97	6	V$NFKB_C	0.00147091	ARHGEF2,DAP3,EFNA3,GABPB2,PIGC,RORC	0.0430766
75	259	97	6	V$AML1_01	0.00144238	ARHGEF2,ARNT,CRTC2,HDGF,NOTCH2NL,RORC	0.0430766
75	140	97	5	CCAWYNNGAAR_UNKNOWN	0.000534898	APH1A,GOLPH3L,POLR3GL,RFX5,SHC1	0.0272796
75	245	97	9	V$STAT1_02	2.43012e-06	FAM63A,GABPB2,PI4KB,PIGC,POGZ,SCNM1,SF3B4,SHC1,USF1	0.000373631
75	255	97	7	V$STAT5A_03	0.000208518	APH1A,C1orf43,FAM63A,POLR3C,RNF115,SF3B4,SHC1	0.011658
75	191	97	13	V$MAZ_Q6	6.10623e-12	ARHGEF2,CRTC2,ENSA,FAM189B,GABPB2,PIAS3,PIP5K1A,POGZ,POLR3GL,RFX5,SETDB1,SHC1,ZNF687	3.75533e-09
75	239	97	7	V$NFMUE1_Q6	0.000140045	ARNT,DAP3,ENSA,GABPB2,PIAS3,SLC39A9,USF1	0.00956972
75	253	97	9	V$PEA3_Q6	3.16114e-06	APH1A,CDC42SE1,CRTC2,FAM63A,GOLPH3L,PBXIP1,PI4KB,PRUNE,ZNF687	0.00038882
75	113	97	7	V$ETF_Q6	1.08344e-06	C1orf43,CRTC2,DAP3,EFNA3,RUSC1,SCYL3,ZNF687	0.000222104
75	257	97	6	V$HEB_Q6	0.0013866	ARHGEF2,CDC42SE1,FMO5,GABPB2,GOLPH3L,RORC	0.0430766
75	218	97	9	V$TEF1_Q6	9.25759e-07	CDC42SE1,DEDD,HDGF,NOTCH2NL,PBXIP1,PIAS3,POGZ,PRUNE,SHC1	0.000222104
75	247	97	7	V$USF2_Q6	0.000171529	C1orf43,POLR3C,RFX5,RNF115,RORC,RUSC1,SCAMP3	0.010549
75	259	97	6	V$AML1_Q6	0.00144238	ARHGEF2,ARNT,CRTC2,HDGF,NOTCH2NL,RORC	0.0430766
75	236	97	7	V$YY1_Q6	0.000129525	ARNT,CLK2,DAP3,ENSA,PIAS3,SCYL3,USF1	0.00956972
75	171	97	7	V$E2F_Q2	1.68248e-05	APH1A,C1orf43,DAP3,EFNA3,POGZ,SNX27,USF1	0.00172455
75	217	97	7	V$LEF1_Q2	7.67879e-05	ARNT,FAM63A,GOLPH3L,PRUNE,SCAMP3,SCNM1,TARS2	0.00674636
75	247	97	6	V$AP4_Q6_01	0.00113198	ARHGEF2,CDC42SE1,GABPB2,GOLPH3L,RORC,USF1	0.0430766
75	251	97	6	WCAANNNYCAG_UNKNOWN	0.0012291	APH1A,ARHGEF2,PRCC,PSMD4,SCNM1,VPS45	0.0430766
79	217	88	7	V$CART1_01	4.11144e-05	CNTLN,PELI2,PRSS12,RFX3,SMARCA2,UNC13B,ZDHHC21	0.0252854
81	256	119	8	V$CREB_01	0.000124751	ASPHD1,CHGB,PCSK1,RUNDC3A,SCAMP5,SEZ6L2,SNAP25,SST	0.00562917
81	253	119	8	V$CREBP1CJUN_01	0.000115015	ASPHD1,CHGB,PCSK1,RUNDC3A,SCAMP5,SEZ6L2,SNAP25,SST	0.00562917
81	240	119	8	V$E47_02	7.97767e-05	ARL4A,CCDC64,GIT1,JPH3,PLEKHB1,PODXL,RELL2,SNAP25	0.00545141
81	257	119	7	V$CREB_Q2	0.000756034	ASPHD1,CHGB,PCSK1,RUNDC3A,SCAMP5,SEZ6L2,SST	0.0202157
81	261	119	9	V$CREB_Q4	2.16339e-05	ASPHD1,C11orf9,CHGB,PCSK1,RUNDC3A,SCAMP5,SEZ6L2,SNAP25,SST	0.00221748
81	247	119	9	V$CREBP1_Q2	1.39797e-05	ASPHD1,C11orf9,CHGB,GNG4,PCSK1,RUNDC3A,SCAMP5,SEZ6L2,SNAP25	0.0017195
81	84	119	8	CAGNWMCNNNGAC_UNKNOWN	3.03225e-08	BEX1,CHGA,CHGB,CHRNB2,DRD2,INA,SCN3B,TMEM22	9.32416e-06
81	96	119	12	V$NRSF_01	3.38396e-13	CHGA,CHRNB2,DRD2,FGF12,INA,KCNH8,RUNDC3A,SCAMP5,SCN3B,SNAP25,SST,TMEM22	2.08114e-10
81	269	119	7	V$OLF1_01	0.000986778	FGF12,MAP1B,NEO1,PPFIA3,PRKCG,PSD,SMPD3	0.0250875
81	183	119	7	V$ATF_B	9.63771e-05	ASPHD1,CHGB,RUNDC3A,SCAMP5,SEZ6L2,SNAP25,SST	0.00562917
81	254	119	7	V$AREB6_03	0.000705648	ANKRD13B,CCDC64,CRMP1,FLNB,RELL2,SCN3B,SNAP25	0.0197261
81	257	119	8	V$BACH1_01	0.000128144	CCDC64,FGF12,GIT1,RELL2,RUNDC3A,SYN1,SYP,TMEM151A	0.00562917
81	243	119	7	V$ATF3_Q6	0.000543213	C9orf25,CHGB,MAP1B,RUNDC3A,SCN3B,SEZ6L2,SST	0.0167038
81	241	119	7	V$SP3_Q3	0.000517183	ASPHD1,BAI2,MANEAL,NEO1,PRKCG,RELL2,SEZ6L2	0.0167038
81	226	119	8	V$ATF1_Q6	5.23591e-05	ASPHD1,CHGB,PCSK1,RUNDC3A,SCAMP5,SEZ6L2,SNAP25,SST	0.00402511
81	237	119	7	V$CACBINDINGPROTEIN_Q6	0.000468107	ASPHD1,GNAO1,NRGN,PRKCG,PSD,RTN2,SEZ6L2	0.0159937
81	215	119	6	V$CREB_Q2_01	0.00159876	ASPHD1,CHGB,PCSK1,RUNDC3A,SEZ6L2,SNAP25	0.0378168
81	207	119	7	V$CREB_Q4_01	0.000206543	ASPHD1,CHGB,RUNDC3A,SCAMP5,SEZ6L2,SNAP25,SST	0.00793901
81	121	119	5	YGCANTGCR_UNKNOWN	0.000699733	ASPHD1,BAI2,MAP1B,SEZ6L2,TMEM151A	0.0197261
81	225	119	8	TGACGTCA_V$ATF3_Q6	5.07485e-05	ASPHD1,CHGB,PCSK1,RUNDC3A,SCAMP5,SEZ6L2,SNAP25,SST	0.00402511
86	260	87	7	V$NRF2_01	0.000118845	DNAJC7,EMG1,ING4,PHB2,TNFRSF1A,UBXN1,ZNF384	0.0365447
89	249	92	7	V$MYCMAX_01	0.000129373	LYAR,MAP7,MXD4,PAICS,PPAT,SRP72,ZBTB49	0.0397821
89	276	92	8	V$USF_C	3.38095e-05	DCUN1D4,LYAR,MXD4,PAICS,PPAT,SCFD2,SRP72,ZBTB49	0.0207928
89	65	92	4	GCGSCMNTTT_UNKNOWN	0.000207414	CEP135,PAICS,PPAT,UBE2K	0.0425198
93	192	95	6	AAANWWTGC_UNKNOWN	0.000269642	ESR1,HOXB6,MID1,PPARGC1A,SGCD,SSBP3	0.0184255
93	245	95	7	V$IRF1_01	0.000143211	BLNK,DIO2,ESR1,F3,HOXB6,HOXB7,PPARGC1A	0.0110094
93	229	95	6	V$EVI1_04	0.000685895	HOXB3,HOXB7,MID1,MTUS1,PPARGC1A,RAB11FIP1	0.0271559
93	165	95	6	V$EVI1_05	0.000118459	HOXB3,HOXB5,HOXB7,HOXB8,MID1,PPARGC1A	0.0110094
93	259	95	6	V$IK2_01	0.00129532	BLNK,HOXB5,MSX1,OVOL1,RDH10,SGCD	0.0295046
93	239	95	6	V$S8_01	0.000856701	DIO2,GCNT2,HOXB6,HOXB7,MTUS1,OVOL1	0.0295046
93	243	95	6	V$OCT1_05	0.00093354	HOXB3,HOXB9,MID1,MTUS1,NEDD9,PROM1	0.0295046
93	257	95	6	V$OCT1_Q6	0.00124503	BLNK,HOXB3,HOXB8,MID1,MTUS1,PROM1	0.0295046
93	255	95	6	V$OCT_C	0.00119624	BLNK,GCNT2,HOXB3,HOXB8,MTUS1,NEDD9	0.0295046
93	198	95	5	V$HFH8_01	0.00227819	HOXB7,HOXB9,PPARGC1A,RASD1,SCNN1G	0.0451963
93	105	95	5	V$PAX8_B	0.000127841	DIO2,HOXB5,HOXB7,HOXB8,TSPAN2	0.0110094
93	254	95	6	V$AMEF2_Q6	0.0011724	HOXB5,HOXB6,HOXB8,MID1,MTUS1,PPARGC1A	0.0295046
93	217	95	6	V$CART1_01	0.000517165	HOXB3,HOXB5,HOXB6,HOXB7,MID1,MTUS1	0.0265047
93	235	95	7	V$TITF1_Q3	0.000110641	HOXB3,KLF8,MID1,PLS1,PPARGC1A,SSBP3,ZDHHC14	0.0110094
93	252	95	6	V$ZIC1_01	0.00112582	ACSL4,HOXB8,HOXB9,MTUS1,OVOL1,ZMYND11	0.0295046
93	244	95	6	V$IRF7_01	0.000953554	ESR1,HOXB3,HOXB8,MSX1,RDH10,ZDHHC14	0.0295046
93	216	95	6	V$FAC1_01	0.000504724	BLNK,HOXB3,HOXB6,HOXB7,HOXB8,REPS2	0.0265047
93	234	95	7	V$TCF4_Q5	0.000107747	HABP2,HOXB6,HOXB7,NEDD9,PPARGC1A,SGCD,TSPAN2	0.0110094
93	245	95	6	V$ICSBP_Q6	0.000973897	DIO2,ESR1,HOXB7,MSX1,PPARGC1A,TSPAN2	0.0295046
93	225	95	6	V$HP1SITEFACTOR_Q6	0.000625508	DIO2,GCNT2,HOXB3,HOXB7,RDH10,RNF144B	0.0271559
93	225	95	6	V$PIT1_Q6	0.000625508	HOXB3,HOXB5,HOXB6,HOXB8,HOXB9,MID1	0.0271559
93	259	95	6	V$OCT1_Q5_01	0.00129532	BLNK,HOXB3,HOXB6,HOXB8,MID1,MTUS1	0.0295046
93	280	95	8	TGATTTRY_V$GFI1_01	4.72026e-05	ESR1,HOXB5,HOXB6,HOXB7,HOXB8,HOXB9,MID1,PPARGC1A	0.0110094
93	183	95	5	STTTCRNTTT_V$IRF_Q6	0.00161517	ESR1,HOXB6,MSX1,PPARGC1A,ZDHHC14	0.0342528
95	238	103	7	V$YY1_01	0.000198483	DAP3,DSTN,PCBP4,PRKAG1,RBMS1,TPM1,WTAP	0.0244134
95	239	103	9	V$NFMUE1_Q6	3.27676e-06	CELF1,DAP3,DCAF8,HNRNPA1,PCBP4,RBM4,SERBP1,UBE2D3,ZNF207	0.00201521
95	102	103	5	KCCGNSWTTT_UNKNOWN	0.00016324	CELF1,DAP3,HNRNPK,RBM4,UBC	0.0244134
95	153	103	6	TMTCGCGANR_UNKNOWN	0.000122443	BZW1,CCT8,DENR,HNRNPK,TMEM183A,UBE2D3	0.0244134
96	191	69	6	V$MAZ_Q6	4.4155e-05	CREM,CUL2,MLLT10,TPM3,UPF2,WAC	0.0271553
98	248	92	6	V$NFKB_Q6	0.000876646	C1QL1,CTAGE4,PTGS2,STC2,TCEA2,TNIP1	0.0414721
98	260	92	7	V$NFKB_C	0.000168881	AKR1B1,C1QL1,CA9,CTAGE4,PTGS2,TCEA2,TNIP1	0.0207724
98	86	92	5	V$EGR3_01	4.23497e-05	EPHB1,NDUFA4L2,PNCK,VEGFA,WDR44	0.00868168
98	198	92	6	V$EGR2_01	0.000267185	BCL6,EPHB1,NDUFA4L2,PNCK,VEGFA,WDR44	0.0234741
98	237	92	8	V$CHOP_01	1.13239e-05	ADM,FGF11,FUT11,KITLG,NDUFA4L2,PLXND1,STC1,VEGFA	0.00437996
98	242	92	7	V$HIF1_Q5	0.000108407	BCL6,CA9,FGF11,P4HA1,RORA,SCYL1,VEGFA	0.0166676
98	236	92	6	V$AP2ALPHA_01	0.000677332	KITLG,MAP3K6,P4HA1,PPP2R5B,RARA,VEGFA	0.037869
98	255	92	6	V$STAT5A_03	0.00101218	BCL6,FGF11,FGR,FLT1,KITLG,STC1	0.0444637
98	244	92	6	V$NERF_Q2	0.000805759	AGL,FGR,FLT1,JAG1,MID1,RHOV	0.0412951
98	235	92	6	V$CEBPDELTA_Q6	0.000662469	EGFR,MID1,NDUFA4L2,RORA,STC1,STC2	0.037869
98	197	92	6	V$HSF_Q6	0.000260015	BCL6,LRRK1,MID1,P4HA1,PNCK,STC1	0.0234741
98	224	92	6	V$HIF1_Q3	0.000515107	BCL6,CA9,FGF11,SCYL1,STC1,VEGFA	0.037869
98	262	92	6	V$AP2_Q6_01	0.0011633	BCL6,DTNB,EPHB1,FGF11,PFKFB3,VEGFA	0.0476955
99	256	89	6	V$MYOD_01	0.000868124	GCNT3,HYAL2,ITGA3,LAMC2,LYPD1,PRICKLE1	0.0358869
99	194	89	5	V$HEN1_02	0.001563	DPF3,ETV5,HYAL2,LYPD1,PRICKLE1	0.0440965
99	192	89	6	V$HEN1_01	0.000188825	DPF3,HYAL2,LYPD1,MGLL,PRICKLE1,SGMS2	0.0163702
99	257	89	6	V$LYF1_01	0.000885825	DUSP6,FAM107B,MEIS1,PRICKLE1,SMYD2,SPRY1	0.0358869
99	235	89	6	V$BRN2_01	0.000555423	DUSP6,ETV4,ETV5,MGLL,NPAS2,SPRY4	0.0341585
99	264	89	6	V$AP1FJ_Q2	0.00101765	ETV5,LAMC2,LRRC3B,SIX4,SMARCA2,SYTL1	0.0358869
99	258	89	6	V$GFI1_01	0.000903802	DPF3,MEIS1,NGEF,REN,SLC4A7,TPBG	0.0358869
99	198	89	5	V$HFH8_01	0.00170952	ETV5,ITPKB,KCTD12,LYPD1,MGLL	0.0455164
99	232	89	7	V$SOX9_B1	6.74436e-05	CHL1,DUSP6,HYAL2,MEIS1,PDE9A,RGS3,TRIB2	0.0138259
99	125	89	5	CCTNTMAGA_UNKNOWN	0.000212946	DPF3,HYAL2,ITGA3,MEIS1,PRICKLE1	0.0163702
99	254	89	6	V$MAF_Q6	0.000833544	HYAL2,ITPKB,MGLL,SIX4,SYTL1,TPBG	0.0358869
99	262	89	7	V$CACCCBINDINGFACTOR_Q6	0.000143808	ADCY5,ETV5,MEIS1,SIX4,SPRY2,SPRY4,STK16	0.0163702
99	204	89	6	V$HNF3ALPHA_Q6	0.000261875	DUSP6,FAM176A,ITGA3,ITPKB,MGLL,SMARCA2	0.0178948
99	190	89	6	YYCATTCAWW_UNKNOWN	0.000178404	DUSP4,ETV4,ETV5,RGS3,SPRY4,TRIB2	0.0163702
103	257	78	6	V$OCT1_Q6	0.000438879	C22orf29,MAP2,PAX6,SATB2,SLC7A11,THRA	0.04269
103	256	78	6	V$OCT1_B	0.000429916	NR1D1,PATZ1,PAX6,SATB2,SCOC,THRA	0.04269
103	237	78	6	V$FOXO1_02	0.000285139	GRB7,HR,NR1D1,PCDH18,SATB2,THRA	0.04269
103	250	78	7	V$FOXO4_02	4.61995e-05	AP4M1,GRB7,HR,NR1D1,PCDH18,SATB2,THRA	0.0284127
103	236	78	6	V$FOXO3_01	0.000278753	AP4M1,GRB7,HR,NR1D1,PAX6,PCDH18	0.04269
103	262	78	6	V$CACCCBINDINGFACTOR_Q6	0.000485902	DUSP14,HR,PATZ1,PPP1R1B,SPEG,TFAP2A	0.04269
103	246	78	6	V$PPAR_DR1_Q2	0.000347936	ERBB2,HOXD3,NR1D1,PATZ1,PAX6,RBMS1	0.04269
106	77	100	5	TAANNYSGCG_UNKNOWN	3.70916e-05	ATF2,EYA3,GART,GTF3C2,RFX3	0.0228113
109	251	67	7	V$ZIC3_01	1.74803e-05	BECN1,CLTC,DCAKD,FBXL20,NMT1,SPATA20,TLK2	0.0107504
109	82	67	4	GGCNRNWCTTYS_UNKNOWN	0.0001496	KIAA1267,SP2,TMUB2,XYLT2	0.0417647
113	218	68	6	V$SRY_01	8.45949e-05	CSAD,HOXC4,HOXC6,HOXC8,PLXNA2,SH3GLB1	0.0320031
113	88	68	4	V$PAX3_B	0.000208151	DKK2,HOXC4,HOXC6,SEMA3A	0.0320031
113	229	68	6	V$HNF6_Q6	0.00011085	ANKRD1,CHN2,HOXC4,HOXC6,PIK3R1,SEMA3A	0.0320031
113	249	68	6	RRAGTTGT_UNKNOWN	0.000174905	COL4A3BP,ERBB2,ORMDL3,PIK3R1,PLXNA2,SYNCRIP	0.0320031
119	261	65	7	V$AP1_01	1.83812e-05	ANXA7,ATP6V1C2,BAZ2A,ICK,SERPINB5,SLC22A18AS,SLC22A18	0.0106461
120	243	54	6	V$P53_02	4.15005e-05	C11orf46,COPB1,DGKZ,EIF4G2,SBF2,ST5	0.0255228
120	191	54	5	V$MAZ_Q6	0.000144491	ARFIP2,CAPRIN1,EIF4G2,FXC1,ST5	0.0444309
133	251	58	6	V$ZIC3_01	7.47773e-05	BCL2L1,DOK1,IMPDH1,MAP4K2,PCDH10,PTK7	0.045988
135	251	47	5	V$USF_01	0.000264731	ARMCX6,HNRNPH2,MORF4L2,TCEAL3,TSR2	0.027135
135	100	47	4	ATGGYGGA_UNKNOWN	8.04641e-05	ARMCX6,DLG3,HNRNPH2,STAG2	0.0164951
135	163	47	5	V$SREBP1_01	3.47525e-05	ARMCX3,ARMCX6,ATP7A,HNRNPH2,TCEAL3	0.0106864
135	131	47	4	V$XBP1_01	0.000228287	ARMCX2,ARMCX3,HNRNPH2,MORF4L2	0.027135
135	243	47	5	V$ARNT_02	0.000227933	ARMCX3,ARMCX6,ATP7A,HNRNPH2,TCEAL3	0.027135
139	238	56	6	V$GATA3_01	4.5568e-05	APTX,ATP2C1,CD34,CTF1,INHBB,LMO3	0.0223377
139	99	56	4	V$PAX6_01	0.000154128	CHRDL1,LMO3,TRERF1,ZBED2	0.0296133
139	218	56	5	V$SRY_01	0.000317029	ABLIM1,ATP2A2,B3GALT2,LMO3,PALMD	0.0296133
139	159	56	5	V$ARP1_01	7.26431e-05	ATP2C1,B3GALT2,FAM70A,MMP28,TRERF1	0.0223377
139	239	56	5	V$RORA1_01	0.0004828	ARNTL,B3GALT2,CHRDL1,LMO3,STEAP2	0.0296133
139	272	56	5	V$ER_Q6	0.000865589	B3GALT2,CHRDL1,FST,STEAP2,WNT10A	0.0354891
139	245	56	5	V$RFX1_01	0.000540363	B3GALT2,CPEB2,CTF1,LMO3,TRERF1	0.0296133
139	231	56	5	V$SPZ1_01	0.000413395	ARNTL,EFEMP2,FST,TOM1L2,WNT10A	0.0296133
139	243	56	5	V$ZIC2_01	0.000520631	ATP2C1,FAM70A,PPP1R16B,RAB6B,TRERF1	0.0296133
139	243	56	5	V$CDC5_01	0.000520631	ABLIM1,ARNTL,CHRDL1,LMO3,VSTM2L	0.0296133
139	256	56	5	V$AFP1_Q6	0.00065914	ABLIM1,ARNTL,CHRDL1,PALMD,TRERF1	0.0311824
139	140	56	4	V$DR3_Q4	0.00057782	ARNTL,ATP2A2,B3GALT2,LMO3	0.0296133
143	255	46	6	V$OCT_C	2.13807e-05	HIST1H2AC,HIST1H2AM,HIST1H2BC,HIST1H2BK,HIST3H2BB,STXBP6	0.00438304
143	64	46	18	KRCTCNNNNMANAGC_UNKNOWN	0	HIST1H1C,HIST1H1D,HIST1H2AC,HIST1H2AE,HIST1H2AG,HIST1H2AM,HIST1H2BC,HIST1H2BD,HIST1H2BG,HIST1H2BH,HIST1H2BJ,HIST1H2BK,HIST1H3D,HIST1H3E,HIST1H3G,HIST1H3H,HIST2H2BE,HIST3H2BB	0
143	131	46	16	TTTNNANAGCYR_UNKNOWN	0	HIST1H1C,HIST1H1D,HIST1H2AC,HIST1H2AE,HIST1H2AG,HIST1H2AM,HIST1H2BC,HIST1H2BD,HIST1H2BG,HIST1H2BH,HIST1H2BJ,HIST1H2BK,HIST1H3D,HIST1H3H,HIST2H2BE,HIST3H2BB	0

## Sheet: M9. FGMD algorithm
Module_Number	# of gene in function	# of gene in module	# of common gene	Description	p-value	related_gene	adjusted_p-value
1	49	91	6	V$SRF_01	7.69653e-08	CALD1,TPM1,TGFB1I1,MRVI1,CNN2,ACTG2	2.36668e-05
1	238	91	6	V$SRF_Q6	0.000668043	CALD1,PDLIM3,TGFB1I1,ZEB1,CNN2,ACTG2	0.043268
1	208	91	8	V$SRF_C	4.01136e-06	COL8A1,CALD1,GFPT2,TGFB1I1,MRVI1,CNN2,ZEB2,ACTG2	0.000822329
1	259	91	6	V$AML1_01	0.0010358	TPM1,MSRB3,MMP14,DACT1,APLNR,COL4A1	0.0490012
1	202	91	10	V$RP58_01	2.1874e-08	COL16A1,NUAK1,GFPT2,SRPX2,GLT8D2,SORBS1,OLFML1,ZEB2,PHLDB1,COLEC12	1.34525e-05
1	257	91	7	V$HEB_Q6	0.000146831	COL16A1,CREB3L1,ANGPTL2,SORBS1,SEMA7A,COLEC12,ACTG2	0.0180602
1	259	91	6	V$AML1_Q6	0.0010358	TPM1,MSRB3,MMP14,DACT1,APLNR,COL4A1	0.0490012
1	219	91	6	V$SRF_Q4	0.000431204	CALD1,TPM1,MMP14,NUAK1,TGFB1I1,ACTG2	0.0378843
1	169	91	5	TAAYNRNNTCC_UNKNOWN	0.000936122	GFPT2,HIC1,ZEB1,SEMA7A,ZCCHC24	0.0490012
3	178	91	13	V$MIF1_01	1.07048e-12	FAM92B,DNAI1,APOBEC4,LRRC46,KCNRG,CCDC151,VWA3B,C20orf85,DNAH7,DYDC2,RFX2,SPA17,IQCD	6.58343e-10
3	245	91	8	V$RFX1_01	1.32843e-05	FAM92B,DNAI1,RIBC1,LRRC46,DNAH7,DYDC2,SPA17,IQCD	0.00272328
3	267	91	7	V$RFX1_02	0.000185658	RIBC1,HYDIN,WDR65,WDR69,LRRC6,SPEF1,PIH1D2	0.022836
3	143	91	6	CYTAGCAAY_UNKNOWN	4.21197e-05	TPPP3,LRRC46,HSPBP1,SPATA18,DNAH7,IQCD	0.0064759
3	83	91	6	RYTGCNNRGNAAC_V$MIF1_01	1.84129e-06	DNAI1,KCNRG,CCDC151,DNAH7,SPA17,C11orf88	0.000566197
5	178	74	7	V$MIF1_01	3.60952e-06	TEKT2,DNAH7,ENKUR,CCDC103,VWA3B,DNAH9,RFX2	0.00221985
6	178	78	10	V$MIF1_01	1.4079e-09	DNAI1,FAM92B,LRRC46,APOBEC4,KCNRG,C20orf85,DYDC2,CCDC151,SPA17,IQCD	8.65858e-07
6	245	78	7	V$RFX1_01	4.06472e-05	RIBC1,DNAI1,FAM92B,LRRC46,DYDC2,SPA17,IQCD	0.00833267
6	143	78	5	CYTAGCAAY_UNKNOWN	0.000214454	LRRC46,SPATA18,HSPBP1,TPPP3,IQCD	0.0329724
6	83	78	5	RYTGCNNRGNAAC_V$MIF1_01	1.60101e-05	DNAI1,KCNRG,CCDC151,C11orf88,SPA17	0.00492311
7	244	120	9	V$NERF_Q2	1.35711e-05	ARHGDIB,FGR,FCGR2C,HCLS1,FCER1G,GPR132,FCGR2B,LYL1,LST1	0.00208656
7	220	120	8	V$PU1_Q6	4.59721e-05	LAIR1,NCF2,ABI3,FCGR1A,TBXAS1,C1orf162,TLR4,GNGT2	0.00565457
7	236	120	9	V$ELF1_Q6	1.03993e-05	ARHGDIB,ABI3,C1QA,TLR4,GNGT2,FCER1G,ALOX5AP,S1PR4,AIF1	0.00208656
7	240	120	9	V$IRF_Q6	1.18952e-05	ZNF385A,TNFSF13B,CYBB,NCF1,FCGR2C,LY86,SLC2A5,FCGR2B,LSP1	0.00208656
8	17	99	3	V$PAX5_02	7.04108e-05	FLI1,ZEB2,MKL1	0.00481141
8	247	99	7	V$ISRE_01	0.000194782	SLA,LSP1,CXorf21,ARHGEF6,GPR65,TLR7,ZEB2	0.0119791
8	253	99	8	V$PEA3_Q6	3.10097e-05	ARHGAP30,PRKACB,CD84,KCNAB2,FCGR3A,FLI1,NLRP3,AMICA1	0.00280196
8	220	99	9	V$PU1_Q6	1.18768e-06	ARHGAP30,PTPN22,GIMAP4,IRF8,CD37,TLR4,VAV1,PLCB2,SIRPA	0.00036521
8	266	99	8	V$COREBINDINGFACTOR_Q6	4.4233e-05	PTPN22,CCR1,FLI1,TAGAP,SLC37A2,EPB41L3,RGS1,TMEM86A	0.00340041
8	236	99	9	V$ELF1_Q6	2.12108e-06	SAMSN1,IRF8,CD37,TLR4,SLC9A9,TM6SF1,VAV1,TGFB1,PLCB2	0.000434822
8	259	99	9	V$AML_Q6	4.53482e-06	SLA,PTPN22,CCR1,FLI1,NLRP3,EPB41L3,MKL1,RGS1,TMEM86A	0.000557783
8	254	99	8	RACCACAR_V$AML_Q6	3.18923e-05	ARHGAP30,PTPN22,CCR1,FLI1,TAGAP,ZEB2,RGS1,TMEM86A	0.00280196
9	253	68	8	V$PEA3_Q6	1.85906e-06	CD247,LCK,PRF1,CD3E,DENND2D,GFI1,CD5,CTSW	0.000340315
9	233	68	6	V$TEL2_Q6	0.000121861	CD247,CD3E,AGAP2,GFI1,HMHA1,CTSW	0.0107064
9	266	68	7	V$COREBINDINGFACTOR_Q6	2.79773e-05	SLA2,PTK2B,PTPN22,ITGB7,HMHA1,TAGAP,FOXP3	0.00302053
9	259	68	8	V$AML_Q6	2.21343e-06	LCK,PTK2B,PTPN22,ITGB7,GFI1,HMHA1,SEMA4A,FOXP3	0.000340315
9	245	68	6	V$ETS_Q4	0.000160197	CD247,ACAP1,AGAP2,ITGB7,GFI1,HMHA1	0.0109468
9	254	68	8	RACCACAR_V$AML_Q6	1.91451e-06	LCK,SLA2,CXCR3,PTPN22,ITGB7,HMHA1,TAGAP,FOXP3	0.000340315
11	253	49	6	V$PEA3_Q6	2.9606e-05	ARHGAP30,PRKACB,CD84,PTPRC,AMICA1,FLI1	0.0182077
12	244	51	5	V$NERF_Q2	0.000342289	FCER1G,FGR,FCGR2C,LST1,FCGR2B	0.0421015
12	220	51	6	V$PU1_Q6	1.70285e-05	FCGR1A,ABI3,GNGT2,NCF2,C1orf162,LAIR1	0.0104725
12	236	51	5	V$ELF1_Q6	0.000293673	C1QA,ABI3,GNGT2,FCER1G,FGD2	0.0421015
14	36	34	3	V$PPARA_01	2.85392e-05	MLLT6,RPL19,CACNB1	0.0175516
15	290	80	7	GATAAGR_V$GATA_C	0.000137427	TCF21,PLN,CSDC2,TNXB,TACC1,INHA,MITF	0.0281725
16	275	55	7	V$TATA_C	8.3964e-06	MYCT1,SVIL,LMOD1,GRK5,LDB2,MAF,NAV3	0.00103276
16	187	55	4	V$HFH3_01	0.00158192	MCC,OMD,MAF,NAV3	0.0466977
16	277	55	6	V$GATA1_05	9.51246e-05	MYCT1,CXorf36,ERG,KLHL4,EGFL7,MAF	0.00650018
16	250	55	5	V$FOXO4_02	0.000544633	ERG,PDK4,TEK,ENPP2,NXPH3	0.0223299
16	236	55	6	V$FOXO3_01	3.91911e-05	PDK4,ENPP2,NXPH3,LDB2,OMD,ZEB2	0.00344321
16	248	55	5	V$CEBPGAMMA_Q6	0.000525142	PDGFRA,PPP1R12B,LDB2,CELF2,NAV3	0.0223299
16	266	55	5	V$HNF4ALPHA_Q6	0.000720814	CXorf36,PDGFRA,GRK5,MAF,DCN	0.0246278
16	64	55	3	YAATNANRNNNCAG_UNKNOWN	0.000675124	LDB2,CALD1,DCN	0.0244236
16	68	55	3	YNTTTNNNANGCARM_UNKNOWN	0.000805961	GRK5,LDB2,ZEB2	0.0260877
18	220	123	9	V$PU1_Q6	7.23282e-06	ABI3,TBXAS1,C1orf162,FCGR1A,ADORA3,VAV1,ARHGAP30,SIRPA,CSF1	0.00222409
18	204	123	7	V$HNF3ALPHA_Q6	0.000231616	TBXAS1,C1QA,GAL3ST4,ARHGAP30,GPRIN3,MEF2C,MAF	0.0474813
18	240	123	10	V$IRF_Q6	1.86767e-06	LY86,ADORA3,FCGR2B,TLR7,SLC2A5,CYBB,FCGR2C,ZEB2,SH2B3,PLXNC1	0.00114862
19	253	123	14	V$PEA3_Q6	3.80184e-10	TSPAN4,RHOG,CTSW,PRF1,CD247,XCL2,LCK,CD3E,DENND2D,AMICA1,IL18BP,GFI1,CD5,LAG3	1.16907e-07
19	266	123	9	V$COREBINDINGFACTOR_Q6	3.26728e-05	CCR1,TMEM86A,CYTIP,RHOG,SLA2,XCL2,GPR171,CCL4,BATF	0.00502344
19	259	123	8	V$AML_Q6	0.000169989	CCR1,PTPN7,TMEM86A,CYTIP,XCL2,LCK,GFI1,BATF	0.0174239
19	254	123	10	RACCACAR_V$AML_Q6	3.10193e-06	CCR1,TMEM86A,CYTIP,RHOG,SLA2,LCK,GPR171,CXCR3,CCL4,BATF	0.000635897
19	183	123	7	STTTCRNTTT_V$IRF_Q6	0.000118608	IL12RB1,B2M,IL18BP,VAMP5,PSMB9,PSMB8,CASP1	0.0145887
20	178	83	12	V$MIF1_01	7.04492e-12	LRRC46,DNAI1,ENKUR,C20orf85,CCDC103,TEKT2,DNAH7,CCDC151,DYDC2,VWA3B,SPA17,IQCD	4.33263e-09
20	245	83	8	V$RFX1_01	6.6917e-06	LRRC46,DNAI1,CCDC103,TEKT2,DNAH7,DYDC2,SPA17,IQCD	0.0013718
20	143	83	6	CYTAGCAAY_UNKNOWN	2.49632e-05	LRRC46,HSPBP1,TPPP3,DNAH7,TTC25,IQCD	0.00383809
20	83	83	7	RYTGCNNRGNAAC_V$MIF1_01	4.41999e-08	DNAI1,CCDC103,TEKT4,DNAH7,CCDC151,C11orf88,SPA17	1.35915e-05
22	245	61	6	V$RFX1_01	8.71148e-05	CCDC65,RIBC1,FAM92B,NME5,UBXN10,DNAH9	0.0267878
22	143	61	5	CYTAGCAAY_UNKNOWN	6.64391e-05	CCDC65,SPATA18,NME5,LRRC48,ARMC3	0.0267878
23	267	46	5	V$ETS2_B	0.000317655	SPI1,TYROBP,ARHGDIB,LST1,FGR	0.0488395
23	220	46	5	V$PU1_Q6	0.000129398	FCGR1A,GNGT2,LAIR1,GIMAP4,NCF2	0.03979
23	236	46	6	V$ELF1_Q6	1.38032e-05	FCER1G,TYROBP,ARHGDIB,AIF1,GNGT2,C1QA	0.00848895
23	254	46	5	RACCACAR_V$AML_Q6	0.000252412	FCER1G,OSCAR,EVI2A,TRPV2,DOK2	0.0488395
24	245	35	5	V$STAT1_02	5.62899e-05	ZNF420,ZNF571,ZNF570,ZNF568,ZNF569	0.00692366
24	243	35	5	V$STAT1_03	5.41432e-05	ZNF420,ZNF571,ZNF570,ZNF568,ZNF569	0.00692366
24	115	35	5	RACTNNRTTTNC_UNKNOWN	1.43395e-06	ZNF420,ZNF571,ZNF570,ZNF568,ZNF569	0.000440939
24	88	35	3	SNACANNNYSYAGA_UNKNOWN	0.000450954	HKR1,ZNF570,ZNF569	0.0346671
24	129	35	5	TNCATNTCCYR_UNKNOWN	2.52802e-06	ZNF420,ZNF571,ZNF570,ZNF568,ZNF569	0.000518243
24	272	35	5	YKACATTT_UNKNOWN	9.22392e-05	ZNF420,ZNF571,ZNF570,ZNF568,ZNF569	0.00945452
25	220	79	7	V$PU1_Q6	2.22193e-05	ARHGAP30,PTPN22,IRF8,TLR4,VAV1,GIMAP4,SIRPA	0.00683242
26	17	63	3	V$PAX5_02	1.81581e-05	FLI1,ZEB2,MKL1	0.0111672
26	240	63	6	V$IRF_Q6	9.33267e-05	ARHGEF6,FLI1,ZEB2,FCGR2C,SLC2A5,LSP1	0.028698
35	253	61	6	V$OCT1_06	0.00010392	SEMA6A,SERTAD4,PRRX1,KLHL13,DCLK1,PAX2	0.0319554
35	243	61	6	V$CDC5_01	8.32729e-05	GFRA1,PRRX1,HOXD10,GPC3,ADAMTS9,PAX2	0.0319554
36	17	112	3	V$PAX5_02	0.000101637	ZEB2,FLI1,MKL1	0.00817368
36	253	112	7	V$PEA3_Q6	0.000479486	FCGR3A,CTSS,FLI1,AMICA1,RHOG,IL18BP,DENND2D	0.0294884
36	245	112	7	V$ICSBP_Q6	0.000395681	LY86,TNFSF13B,CTSS,P2RY13,ZEB2,TFEC,IL18BP	0.0270382
36	266	112	8	V$COREBINDINGFACTOR_Q6	0.000106324	CCR1,PTK2B,TAGAP,HMHA1,CYTIP,FLI1,RHOG,TMEM86A	0.00817368
36	236	112	9	V$ELF1_Q6	5.91642e-06	C17orf87,SAMSN1,TRAF3IP3,CD37,VAV1,ALOX5AP,TLR4,SLC9A9,S1PR4	0.00104194
36	251	112	11	V$IRF1_Q6	1.29581e-07	LY86,GPR65,TNFSF13B,ZNF385A,CTSS,CD37,ZEB2,FCGR2B,FCGR2C,FLI1,IL18BP	3.98462e-05
36	259	112	9	V$AML_Q6	1.24858e-05	CCR1,DOK2,PTK2B,HMHA1,CYTIP,PTPN7,FLI1,TMEM86A,MKL1	0.0012798
36	240	112	9	V$IRF_Q6	6.77687e-06	LY86,TNFSF13B,NCF1,ZNF385A,ZEB2,FCGR2B,FCGR2C,FLI1,IL18BP	0.00104194
36	254	112	9	RACCACAR_V$AML_Q6	1.06862e-05	CCR1,DOK2,TAGAP,HMHA1,CYTIP,ZEB2,FLI1,RHOG,TMEM86A	0.0012798
37	220	108	10	V$PU1_Q6	2.5225e-07	ABI3,C1orf162,LAIR1,FCGR1A,NCF2,IRF8,ARHGAP30,TLR4,PTPN22,SIRPA	0.000155134
37	236	108	8	V$ELF1_Q6	3.54811e-05	ABI3,C1QA,AIF1,IRF8,TLR4,TM6SF1,TGFB1,STAB1	0.00727363
38	217	42	7	V$LEF1_Q2	2.63568e-07	PAK1,NDUFC2,RSF1,PRKRIR,GAB2,NARS2,TSKU	0.000162094
46	36	46	3	V$PPARA_01	7.13584e-05	CALCOCO1,MASP2,MLLT6	0.0438854
48	17	154	3	V$PAX5_02	0.000260516	FLI1,ZEB2,MKL1	0.0160217
48	247	154	10	V$ISRE_01	1.78595e-05	LY86,GPR65,ZNF385A,CXorf21,TLR7,SLA,ARHGEF6,LSP1,AIF1,ZEB2	0.0018306
48	267	154	8	V$ETS2_B	0.000938375	SPI1,ARHGAP30,ARHGEF6,FLI1,ZEB2,LYL1,TYROBP,LST1	0.0443924
48	254	154	8	V$STAT6_02	0.000679123	ABI3,SPI1,DOK3,GNGT2,FLI1,ZEB2,STAB1,TFEC	0.0348051
48	244	154	9	V$NERF_Q2	9.68683e-05	FCER1G,FCGR2B,SLCO2B1,ARHGAP30,HCLS1,FCGR2C,LYL1,GPR132,LST1	0.00851057
48	253	154	9	V$PEA3_Q6	0.000127449	SPI1,FCGR3A,ARHGAP30,CD84,KCNAB2,FLI1,PRKACB,NLRP3,FERMT3	0.00870901
48	220	154	12	V$PU1_Q6	1.06839e-07	ABI3,FCGR1A,GIMAP4,C1orf162,LAIR1,ARHGAP30,VAV1,IRF8,GNGT2,TLR4,PTPN22,SIRPA	2.15337e-05
48	236	154	14	V$ELF1_Q6	3.03095e-09	ABI3,C1QA,FCER1G,SAMSN1,TM6SF1,SLC9A9,VAV1,IRF8,GNGT2,TLR4,AIF1,STAB1,TGFB1,TYROBP	1.86404e-06
48	251	154	9	V$IRF1_Q6	0.000120036	LY86,GPR65,ZNF385A,FCGR2B,LSP1,FCGR2C,FLI1,ZEB2,TYROBP	0.00870901
48	240	154	12	V$IRF_Q6	2.73988e-07	LY86,CYBB,ZNF385A,FCGR2B,TLR7,NCF1,SLC2A5,ARHGEF6,LSP1,FCGR2C,FLI1,ZEB2	3.37005e-05
48	254	154	8	RACCACAR_V$AML_Q6	0.000679123	FCER1G,CCR1,OSCAR,ARHGAP30,FLI1,ZEB2,PTPN22,TAGAP	0.0348051
50	239	130	8	V$NFMUE1_Q6	0.000143854	TIA1,HNRNPH3,LUC7L3,APBB3,CSAD,ZZEF1,NACA,TRA2B	0.0385971
60	245	30	5	V$NRF1_Q6	2.59413e-05	EID2,HNRNPL,EID2B,MAP4K1,SPINT2	0.0159539
61	124	29	4	V$CDPCR1_01	2.67818e-05	GRB7,THRA,PCGF2,TUG1	0.00823541
61	82	29	4	GGCNRNWCTTYS_UNKNOWN	5.20192e-06	SRP14,PATZ1,C5orf13,TUG1	0.00319918
62	253	105	10	V$PEA3_Q6	6.98996e-07	LCK,CD3E,DENND2D,PRF1,CTSS,CD247,NCF2,IL2RA,IL18BP,TSPAN4	0.000143294
62	259	105	7	V$AML_Q6	0.000373064	CYTIP,LCK,PTPN7,ITGB7,DOK2,SEMA4A,FOXP3	0.0458869
62	245	105	7	V$ETS_Q4	0.000266724	ACAP1,ITGB7,CD247,SIGIRR,VAV1,SLC9A9,LCP1	0.0410088
62	254	105	11	RACCACAR_V$AML_Q6	7.48315e-08	CYTIP,LCK,SLA2,TRPV2,GPR171,ITGB7,DOK2,CXCR3,SLC31A2,ZEB2,FOXP3	2.30107e-05
63	220	80	7	V$PU1_Q6	2.41305e-05	GIMAP4,ARHGAP30,PTPN22,IRF8,CD37,FCGR1A,GNGT2	0.00742014
64	253	72	7	V$PEA3_Q6	2.95758e-05	ARHGDIB,PRKACB,FCGR3A,SPI1,AMICA1,FLI1,PTPRC	0.00909455
64	236	72	7	V$ELF1_Q6	1.89365e-05	SAMSN1,ARHGDIB,ABI3,C1QA,TLR4,FCER1G,FGD2	0.00909455
67	238	130	7	V$GATA3_01	0.000813221	ERG,CSDC2,TNXB,TACC1,MITF,INHA,BMP6	0.0232978
67	239	130	7	V$GATA1_02	0.000833418	PDGFRA,ERG,CSDC2,TNXB,MITF,INHA,BMP6	0.0232978
67	240	130	8	V$GATA1_04	0.000148034	TCF21,PDGFRA,TNXB,TACC1,MITF,INHA,CALD1,BMP6	0.00700313
67	244	130	7	V$SRY_02	0.000940427	ABCA6,HS3ST1,EMCN,MYLK,EBF1,MITF,GRAP	0.0240984
67	238	130	7	V$SRF_Q6	0.000813221	PLN,MYH11,SVIL,SDPR,LRRFIP1,MYLK,CALD1	0.0232978
67	275	130	8	V$TATA_C	0.000371551	MYH11,MYCT1,SVIL,GRK5,LMOD1,SDPR,LDB2,MYLK	0.0159861
67	239	130	8	V$NFAT_Q6	0.000143854	CXorf36,SPARCL1,ERG,TNXB,TEK,ARHGAP6,MITF,GATA4	0.00700313
67	277	130	8	V$GATA1_05	0.000389905	TPM1,CXorf36,MYCT1,ERG,EGFL7,KLHL4,SDPR,GATA4	0.0159861
67	232	130	7	V$SOX9_B1	0.000700027	MYCT1,ERG,CSDC2,VLDLR,TEK,GRK5,EBF1	0.0232978
67	242	130	7	V$STAT5B_01	0.000896396	CLDN5,PROK1,LAMA2,C7,CNRIP1,ERG,ENPP2	0.0239689
67	250	130	7	V$FOXO4_02	0.00108283	HS3ST1,ERG,PDK4,TEK,ENPP2,NXPH3,PCDH18	0.0266377
67	236	130	7	V$FOXO3_01	0.00077399	HS3ST1,PDK4,ENPP2,NXPH3,LDB2,PCDH18,OMD	0.0232978
67	266	130	7	V$HNF4ALPHA_Q6	0.00154645	TPM1,CXorf36,PDGFRA,GRK5,MITF,PID1,GATA4	0.0365796
67	196	130	8	V$GATA_Q6	3.59475e-05	MYCT1,PDGFRA,ERG,CSDC2,TNXB,TACC1,INHA,BMP6	0.00245642
67	217	130	8	V$SRF_Q5_01	7.36918e-05	PLN,MYH11,SVIL,SDPR,LRRFIP1,MYLK,MITF,CALD1	0.00412004
67	290	130	10	GATAAGR_V$GATA_C	1.62335e-05	PLN,TCF21,MYCT1,ERG,CSDC2,TNXB,TACC1,MITF,INHA,BMP6	0.00128132
67	85	130	6	CCAWWNAAGG_V$SRF_Q4	1.66675e-05	PLN,MYH11,SVIL,SDPR,MYLK,CALD1	0.00128132
69	253	96	7	V$PEA3_Q6	0.000186307	ARHGDIB,AMICA1,CTSS,IL18BP,FCGR3A,NCF2,IL2RA	0.0381929
69	240	96	7	V$IRF_Q6	0.000134653	TNFSF13B,LSP1,NCF1,CYBB,IL18BP,ZNF385A,TLR7	0.0381929
70	252	79	6	V$ETS1_B	0.000423659	ACAP1,AGAP2,HMHA1,GIMAP4,KCNAB2,SLC9A9	0.0332589
70	253	79	6	V$PEA3_Q6	0.000432636	ARHGAP30,PRKACB,CD84,PTPRC,KCNAB2,FLI1	0.0332589
70	266	79	7	V$COREBINDINGFACTOR_Q6	7.41255e-05	PTK2B,CYTIP,HMHA1,PTPN22,FOXP3,TAGAP,FLI1	0.00911743
70	259	79	8	V$AML_Q6	6.93249e-06	PTK2B,PTPN7,CYTIP,SLA,HMHA1,PTPN22,FOXP3,FLI1	0.00213174
70	245	79	6	V$ETS_Q4	0.000364822	ACAP1,AGAP2,HMHA1,ARHGAP30,KCNAB2,SLC9A9	0.0332589
70	254	79	7	RACCACAR_V$AML_Q6	5.54582e-05	CYTIP,HMHA1,ARHGAP30,PTPN22,FOXP3,TAGAP,FLI1	0.0085267
71	253	105	8	V$PEA3_Q6	4.74006e-05	DENND2D,GFI1,LCK,CD3E,PTPRC,PRKACB,CD5,IL18BP	0.00828883
71	266	105	8	V$COREBINDINGFACTOR_Q6	6.73888e-05	CYTIP,TAGAP,ITGB7,TIGIT,PTK2B,GPR171,PTPN22,SLA2	0.00828883
71	259	105	8	V$AML_Q6	5.59015e-05	CYTIP,GFI1,PTPN7,SEMA4A,LCK,ITGB7,PTK2B,PTPN22	0.00828883
71	254	105	8	RACCACAR_V$AML_Q6	4.87372e-05	CYTIP,TAGAP,CXCR3,LCK,ITGB7,GPR171,PTPN22,SLA2	0.00828883
72	228	73	6	V$MZF1_01	0.000160739	C3orf54,MEX3B,DCHS1,HOXB13,HOXA1,LIX1L	0.00920289
72	229	73	6	V$CDPCR3HD_01	0.000164605	HOXD10,DACT3,EMILIN1,VGF,AEBP2,JPH4	0.00920289
72	139	73	4	V$AHRARNT_01	0.00152534	MEX3B,DCHS1,CYP26B1,SHC1	0.0486428
72	258	73	5	V$GFI1_01	0.00225878	HOXD10,MEX3B,ANGPT1,DDR2,JPH4	0.0496124
72	256	73	6	V$PAX4_01	0.00030007	HOXD10,MEX3B,ANGPT1,VGF,TPM1,HOXA1	0.0141956
72	229	73	5	V$FOXJ2_02	0.00134042	DLX2,DCHS1,ADAM23,ZFHX4,JPH4	0.0484918
72	235	73	7	V$TITF1_Q3	2.01836e-05	ANGPT1,HOXD13,AEBP2,SARM1,MARK3,PBX3,LIX1L	0.00248258
72	243	73	5	V$ZIC2_01	0.00174007	DACT3,NFYA,CYP26B1,HOXD13,MORF4L1	0.0486428
72	245	73	6	V$STAT5A_01	0.000237102	SYNPO,WIPF1,ST8SIA1,SARM1,KCNJ8,RARA	0.0121515
72	243	73	5	V$CDC5_01	0.00174007	HOXD10,ANGPT1,EMILIN1,GLI3,RARA	0.0486428
72	255	73	7	V$STAT5A_03	3.40375e-05	ID3,MEX3B,ANGPT1,ADAM23,SNCAIP,SHC1,LIX1L	0.00348885
72	256	73	5	V$AFP1_Q6	0.00218381	DLX2,HOXD10,CYP26B1,ZFHX4,HOXA1	0.0496124
72	242	73	5	V$TFIIA_Q6	0.00170893	ID3,SFRP1,ANGPT1,EMILIN1,SNCAIP	0.0486428
72	253	73	5	V$LEF1_Q6	0.0020748	HOXD10,MEX3B,IGDCC3,NFYA,SARM1	0.0496124
72	251	73	5	V$SMAD_Q6	0.00200437	MEX3B,DCHS1,FGFR1OP2,SHC1,RARA	0.0496124
72	248	73	5	V$AP2_Q3	0.00190204	HEY1,MEX3B,BARX1,ADAM23,CACNA1G	0.0496124
72	130	73	4	V$PR_02	0.00119173	DLX2,ID3,PHC2,ZFHX4	0.0458071
74	247	108	7	V$ISRE_01	0.000332979	GPR65,TLR7,SLA,CXorf21,LSP1,ARHGEF6,ZEB2	0.0341303
74	220	108	7	V$PU1_Q6	0.000164475	GIMAP4,ARHGAP30,TLR4,IRF8,VAV1,PTPN22,SIRPA	0.0202304
74	236	108	8	V$ELF1_Q6	3.54811e-05	SAMSN1,SLC9A9,TM6SF1,TLR4,IRF8,VAV1,TGFB1,STAB1	0.0061457
74	259	108	7	V$AML_Q6	0.000442664	SLA,CCR1,PTPN22,NLRP3,MKL1,EPB41L3,TMEM86A	0.0388912
74	240	108	8	V$IRF_Q6	3.9972e-05	TLR7,LSP1,CYBB,ARHGEF6,SLC2A5,FCGR2C,ZEB2,FCGR2B	0.0061457
76	220	53	7	V$PU1_Q6	1.49549e-06	ABI3,TBXAS1,FCGR1A,C1orf162,TLR4,GNGT2,LAIR1	0.000459862
76	236	53	8	V$ELF1_Q6	1.53649e-07	ABI3,C1QA,FCER1G,TLR4,GNGT2,AIF1,ALOX5AP,TYROBP	9.44938e-05
78	253	49	5	V$CREL_01	0.000334599	MLLT6,NLK,RAB34,RPL23A,TRAF4	0.0434418
78	36	49	3	V$PPARA_01	8.62956e-05	MLLT6,RPL19,CACNB1	0.0265359
78	213	49	5	V$MAZR_01	0.000150843	PHF12,MLLT6,NLK,CACNB1,SRCIN1	0.0309228
78	269	49	5	V$EGR_Q6	0.000442927	PHF12,UNC119,NLK,SRCIN1,TRAF4	0.0454001
78	256	49	5	V$SP1_Q4_01	0.000353185	SUPT6H,SLC46A1,NLK,LASP1,TRMT1	0.0434418
80	233	43	6	V$ZF5_01	8.59567e-06	MYCBP,RRAGC,PPIE,PABPC4,RLF,CAP1	0.00264317
80	247	43	5	V$USF2_Q6	0.000160402	RRAGC,PABPC4,MYCL1,YBX1,RLF	0.0246619
80	184	43	5	V$MYC_Q2	3.99863e-05	RRAGC,PABPC4,MYCL1,YBX1,RLF	0.00819719
80	171	43	10	V$E2F_Q2	1.86418e-12	MYCBP,RRAGC,PABPC4,MYCL1,RLF,CAP1,SMAP2,TFAP2E,NCDN,SCMH1	1.14647e-09
82	184	30	4	V$MYC_Q2	0.000142594	MYCL1,PABPC4,RLF,YBX1	0.0438476
82	171	30	8	V$E2F_Q2	9.836e-11	MYCL1,PABPC4,CAP1,RLF,SMAP2,TFAP2E,NCDN,SCMH1	6.04914e-08
84	252	75	6	V$ETS1_B	0.000319668	ACAP1,AGAP2,GIMAP4,HMHA1,KCNAB2,SLC9A9	0.0292947
84	253	75	6	V$PEA3_Q6	0.000326495	ARHGAP30,PRKACB,CD84,PTPRC,KCNAB2,FLI1	0.0292947
84	266	75	6	V$COREBINDINGFACTOR_Q6	0.000426112	PTK2B,CYTIP,PTPN22,HMHA1,TAGAP,FLI1	0.0327573
84	259	75	7	V$AML_Q6	4.48089e-05	PTK2B,PTPN7,CYTIP,SLA,PTPN22,HMHA1,FLI1	0.00918582
84	245	75	6	V$ETS_Q4	0.000274958	ACAP1,AGAP2,HMHA1,ARHGAP30,KCNAB2,SLC9A9	0.0292947
84	254	75	6	RACCACAR_V$AML_Q6	0.000333436	CYTIP,PTPN22,HMHA1,ARHGAP30,TAGAP,FLI1	0.0292947
86	240	101	6	V$TAL1BETAE47_01	0.00120472	FAP,SRPX2,FGF7,FOXP1,RCAN2,SULF1	0.0328385
86	244	101	7	V$TAL1ALPHAE47_01	0.000204656	FAP,SRPX2,FGF7,GJB2,FOXP1,RCAN2,SULF1	0.00839089
86	239	101	6	V$S8_01	0.00117922	CALD1,BMP1,LDB2,FOXP1,SYTL2,ZEB2	0.0328385
86	49	101	5	V$SRF_01	4.18728e-06	CALD1,TGFB1I1,TPM1,THBS1,CNN2	0.000515036
86	263	101	6	V$CEBP_01	0.00191666	VGLL3,TPM1,ANGPTL2,THBS1,FOXP1,ZEB2	0.0436573
86	259	101	6	V$AP1_Q2	0.00177434	FAP,MMP19,PDGFRB,DCN,GSN,TGFBR2	0.0419701
86	256	101	6	V$AP1_Q6	0.00167299	FAP,ECM1,PDGFRB,DCN,RCAN2,TGFBR2	0.0411556
86	238	101	6	V$SRF_Q6	0.00115415	CALD1,TGFB1I1,THBS1,PODN,FOXP1,CNN2	0.0328385
86	208	101	7	V$SRF_C	7.61293e-05	CALD1,GFPT2,TGFB1I1,THBS1,FOXP1,ZEB2,CNN2	0.00520217
86	147	101	6	V$FREAC4_01	8.81261e-05	INHBA,MSC,CALD1,LOX,COLEC12,HEPH	0.00538371
86	170	101	7	V$MSX1_01	2.10947e-05	COL6A3,INHBA,PMP22,POSTN,FOXP1,VCAM1,SYTL2	0.00216221
86	252	101	6	V$POU3F2_02	0.00154478	LOX,DCN,FGF7,OLFML2B,FOXP1,ZEB2	0.0395849
86	83	101	5	CTGYNNCTYTAA_UNKNOWN	5.58617e-05	PMP22,PDPN,CERCAM,LDB2,MFRP	0.00429437
86	202	101	9	V$RP58_01	6.91212e-07	GFPT2,SRPX2,FGF7,COLEC12,PODN,FOXP1,C1QTNF1,ZEB2,TGFBR2	0.000141699
86	236	101	6	V$SMAD3_Q6	0.00110522	FAP,FZD1,LOX,FGF7,FOXP1,ZEB2	0.0328385
86	225	101	7	V$PIT1_Q6	0.000124247	FAP,INHBA,VGLL3,TPM1,FGF7,LDB2,FEZ1	0.00587784
86	219	101	7	V$SRF_Q4	0.000105048	MMP14,CALD1,TGFB1I1,TPM1,THBS1,PODN,FOXP1	0.00538371
86	217	101	7	V$SRF_Q5_01	9.92141e-05	CALD1,TGFB1I1,THBS1,FGF7,PODN,FOXP1,CNN2	0.00538371
86	149	101	5	YTAAYNGCT_UNKNOWN	0.000852156	FAP,FGF7,LDB2,SYTL2,ZEB2	0.0291153
87	49	67	3	V$SRF_01	0.000549676	THBS1,CALD1,MRVI1	0.048293
87	238	67	6	V$SRF_Q6	0.000125963	ADAMTS12,COL1A2,COL1A1,PDLIM3,THBS1,CALD1	0.0134758
87	208	67	6	V$SRF_C	6.00173e-05	COL1A2,COL8A1,THBS1,CALD1,MRVI1,CYR61	0.0123036
87	234	67	6	V$FOXO4_01	0.00011482	ADAM12,COL8A1,RUNX1,C1QTNF3,CYR61,ETV1	0.0134758
87	217	67	5	V$SRF_Q5_01	0.000714435	COL1A1,THBS1,TIMP3,CALD1,ADAMTSL1	0.0492641
91	247	114	9	V$ISRE_01	9.8688e-06	SLA,TNFSF13B,LSP1,ARHGEF6,CXorf21,GPR65,ZNF385A,TLR7,ZEB2	0.0020231
91	253	114	7	V$PEA3_Q6	0.000533398	ARHGAP30,CD84,KCNAB2,FCGR3A,SPI1,IL2RA,TSPAN4	0.0468629
91	220	114	8	V$PU1_Q6	3.18075e-05	ARHGAP30,IRF8,LAIR1,ABI3,TLR4,FCGR1A,VAV1,C1orf162	0.0048904
91	236	114	11	V$ELF1_Q6	8.34189e-08	SAMSN1,C17orf87,IRF8,C1QA,ABI3,TLR4,VAV1,FCER1G,SLC9A9,FGD2,TM6SF1	5.13026e-05
91	240	114	8	V$IRF_Q6	5.88513e-05	TNFSF13B,LSP1,ARHGEF6,CYBB,NCF1,ZNF385A,TLR7,ZEB2	0.00723871
92	253	71	8	V$PEA3_Q6	2.59191e-06	LCK,CD3E,DENND2D,PRF1,CD247,PRKACB,CTSS,PTPRC	0.000826695
92	266	71	6	V$COREBINDINGFACTOR_Q6	0.000316416	CYTIP,SLA2,GPR171,TIGIT,ITGB7,FOXP3	0.048649
92	254	71	7	RACCACAR_V$AML_Q6	2.76699e-05	CYTIP,SLA2,LCK,GPR171,ITGB7,CXCR3,FOXP3	0.00567232
93	202	79	6	V$RP58_01	0.000128862	COL3A1,ADAMTS2,NUAK1,RUNX1,COLEC12,SORBS1	0.0198126
94	49	70	5	V$SRF_01	6.76245e-07	CALD1,TPM1,TGFB1I1,MRVI1,CNN2	0.00041589
94	208	70	7	V$SRF_C	6.9135e-06	CALD1,COL8A1,GFPT2,TGFB1I1,MRVI1,CNN2,ZEB2	0.0021259
94	202	70	6	V$RP58_01	6.54054e-05	COL16A1,GFPT2,SRPX2,GLT8D2,OLFML1,ZEB2	0.0134081
95	252	66	5	V$ATF_01	0.00130051	CALD1,PDLIM3,LRP1,CYR61,GEM	0.0319925
95	245	66	5	V$IRF1_01	0.00114793	KCNE4,VGLL3,LOX,LDB2,COL4A1	0.0307288
95	216	66	5	V$HNF3B_01	0.000653022	VGLL3,INHBA,CALD1,CYR61,SULF2	0.0223116
95	49	66	3	V$SRF_01	0.000525943	THBS1,CALD1,ACTG2	0.0211593
95	253	66	6	V$OCT1_06	0.000161548	LOX,LDB2,CYR61,PMP22,FOXP1,SULF2	0.00767155
95	238	66	6	V$SRF_Q6	0.000115793	THBS1,CALD1,PDLIM3,PODN,FOXP1,ACTG2	0.00747551
95	208	66	5	V$SRF_C	0.000550485	THBS1,CALD1,CYR61,FOXP1,ACTG2	0.0211593
95	259	66	5	V$AML1_01	0.00146761	APLNR,COL4A1,ADAMTS4,DACT1,MSRB3	0.0334288
95	170	66	5	V$MSX1_01	0.000218071	INHBA,COL6A3,PMP22,FOXP1,VCAM1	0.00957955
95	252	66	7	V$POU3F2_02	1.62283e-05	FGF7,CCDC80,LOX,DCN,CYR61,FOXP1,ACTG2	0.00249509
95	202	66	6	V$RP58_01	4.68253e-05	FGF7,C1QTNF1,PODN,GAS7,FOXP1,TGFBR2	0.00469545
95	249	66	5	V$TEF_Q6	0.00123339	FGF7,LOX,PDLIM3,FOXP1,OLFML3	0.0316056
95	282	66	5	V$E4F1_Q6	0.00212915	CALD1,PDLIM3,CYR61,DACT1,GEM	0.0451526
95	259	66	5	V$AML1_Q6	0.00146761	APLNR,COL4A1,ADAMTS4,DACT1,MSRB3	0.0334288
95	219	66	5	V$SRF_Q4	0.000694948	THBS1,CALD1,PODN,FOXP1,ACTG2	0.0224944
95	217	66	6	V$SRF_Q5_01	6.96787e-05	FGF7,THBS1,CALD1,PODN,FOXP1,ACTG2	0.00535655
95	150	66	5	RTTTNNNYTGGM_UNKNOWN	0.000121553	CCDC80,CALD1,LRP1,FOXP1,F13A1	0.00747551
95	64	66	3	YAATNANRNNNCAG_UNKNOWN	0.00114921	CALD1,DCN,LDB2	0.0307288
95	85	66	4	CCAWWNAAGG_V$SRF_Q4	0.000162163	THBS1,CALD1,PODN,ACTG2	0.00767155
96	192	137	6	AAANWWTGC_UNKNOWN	0.00184671	FN1,PDGFRB,LOX,FOXP1,FGF7,SFRP2	0.0454291
96	245	137	7	V$IRF1_01	0.00130724	VGLL3,LOX,ITGBL1,COL4A1,COL4A2,SEMA7A,SORBS1	0.0382835
96	239	137	8	V$S8_01	0.000206496	FOXP1,ETV1,ZEB2,SULF2,SYTL2,BMP1,LAMB1,CTNND1	0.0126995
96	240	137	7	V$GATA1_03	0.00116087	ZEB1,FOXP1,ETV1,HIC1,ADAMTSL1,ZEB2,SYTL2	0.037447
96	254	137	7	V$OCT1_01	0.00160678	PDGFRB,VGLL3,FOXP1,ETV1,SFRP2,ZEB2,GPR4	0.042964
96	205	137	7	V$OCT1_02	0.000459626	CREB3L1,VGLL3,DCN,LOX,RUNX1,FOXP1,ADAMTSL1	0.0188447
96	263	137	8	V$CEBP_01	0.000392855	PALLD,ANGPTL2,VGLL3,THBS1,FOXP1,ZEB2,EDNRA,TSHZ3	0.0172576
96	208	137	8	V$SRF_C	7.93116e-05	THBS1,FOXP1,CNN2,ZEB2,MRVI1,AOC3,DACT3,CTNND1	0.00975533
96	235	137	7	V$TITF1_Q3	0.0010277	FOXP1,ETV1,ZEB2,FSTL1,SYTL2,BMP1,AFAP1	0.035113
96	200	137	6	V$STAT5A_04	0.00226677	ZEB2,FSTL1,ETS1,TSHZ3,SYTL2,AFAP1	0.049788
96	202	137	10	V$RP58_01	1.05493e-06	COL16A1,SRPX2,COLEC12,RUNX1,FOXP1,FGF7,PODN,ZEB2,ADAMTS10,SORBS1	0.000324392
96	249	137	7	V$TEF_Q6	0.00143443	LOX,FOXP1,FGF7,ITGBL1,ITGA1,OLFML3,ZEB2	0.0400987
96	257	137	8	V$HEB_Q6	0.000336833	COL16A1,ANGPTL2,CREB3L1,COLEC12,SEMA7A,SORBS1,MYO18A,SYTL2	0.0159348
96	242	137	7	V$TFIIA_Q6	0.00121779	COL16A1,PMEPA1,ITGA1,EMILIN1,MRVI1,COL15A1,VASH1	0.037447
96	217	137	8	V$SRF_Q5_01	0.000106475	TIMP3,THBS1,FOXP1,FGF7,PODN,ADAMTSL1,CNN2,CTNND1	0.0109137
96	169	137	7	TAAYNRNNTCC_UNKNOWN	0.000141796	ZEB1,FGF7,ITGBL1,HIC1,ZCCHC24,SEMA7A,SYTL2	0.0115765
97	49	114	7	V$SRF_01	9.57174e-09	TPM1,CALD1,TGFB1I1,THBS1,MRVI1,ACTG2,CD248	2.94331e-06
97	238	114	11	V$SRF_Q6	9.08743e-08	ADAMTS12,COL1A2,COL1A1,PDLIM3,CALD1,TGFB1I1,THBS1,ACTG2,MRGPRF,IGF1,CD248	1.11775e-05
97	208	114	11	V$SRF_C	2.29116e-08	COL1A2,COL8A1,CALD1,TGFB1I1,GFPT2,THBS1,MRVI1,CYR61,ACTG2,MRGPRF,CD248	3.52267e-06
97	275	114	7	V$TATA_C	0.000871417	COL1A1,COL8A1,LOX,LDB2,CYR61,LMOD1,TCF4	0.0255201
97	147	114	5	V$FREAC4_01	0.00138006	MSC,CALD1,LOX,IGF1,PLS3	0.0363398
97	202	114	11	V$RP58_01	1.6933e-08	COL3A1,ADAMTS2,GLT8D2,GFPT2,NUAK1,GAS7,C1QTNF1,OLFML1,PHLDB1,MRGPRF,IGF1	3.47126e-06
97	219	114	7	V$SRF_Q4	0.000223634	TPM1,CALD1,TGFB1I1,NUAK1,THBS1,ACTG2,MRGPRF	0.00982392
97	217	114	7	V$SRF_Q5_01	0.000211444	COL1A1,CALD1,TGFB1I1,THBS1,ACTG2,MRGPRF,CD248	0.00982392
97	162	114	6	TAAWWATAG_V$RSRFC4_Q2	0.000290658	COL1A1,COL8A1,SLC12A8,ALPK2,PDGFRA,TCF4	0.0104568
97	85	114	6	CCAWWNAAGG_V$SRF_Q4	7.85726e-06	CALD1,THBS1,MRVI1,ACTG2,MRGPRF,TCF4	0.000805369
99	253	127	9	V$PEA3_Q6	2.84587e-05	NCF2,ARHGAP30,CD84,CTSS,KCNAB2,FCGR3A,FERMT3,NLRP3,PRKACB	0.00437553
99	220	127	12	V$PU1_Q6	1.23664e-08	ABI3,FCGR1A,C1orf162,LAIR1,CD37,NCF2,ARHGAP30,VAV1,IRF8,TLR4,SIRPA,PTPN22	7.60533e-06
99	236	127	8	V$ELF1_Q6	0.000112096	ABI3,C1QA,STAB1,SAMSN1,CD37,VAV1,IRF8,TLR4	0.0137879
103	17	78	3	V$PAX5_02	3.45202e-05	FLI1,ZEB2,MKL1	0.00707664
103	220	78	7	V$PU1_Q6	2.04345e-05	ABI3,GIMAP4,TBXAS1,FCGR1A,C1orf162,TLR4,GNGT2	0.00628362
103	236	78	9	V$ELF1_Q6	2.75407e-07	ABI3,C1QA,FCER1G,TLR4,SLC9A9,GNGT2,AIF1,ALOX5AP,TGFB1	0.000169375
103	240	78	6	V$IRF_Q6	0.000304988	TLR7,ARHGEF6,FCGR2B,FLI1,ZEB2,SH2B3	0.0468919
105	220	45	6	V$PU1_Q6	8.1248e-06	CD37,VAV1,GIMAP4,ADORA3,SIRPA,PLCB2	0.00271556
105	236	45	5	V$ELF1_Q6	0.000161531	TRAF3IP3,CD37,VAV1,STAB1,PLCB2	0.0248354
106	49	120	7	V$SRF_01	1.369e-08	TPM1,CALD1,THBS1,TGFB1I1,MRVI1,CNN2,ACTG2	4.20967e-06
106	253	120	8	V$OCT1_06	0.000121938	LOX,ZEB1,LDB2,DPYSL3,PMP22,CYR61,FOXP1,SULF2	0.00622419
106	238	120	9	V$SRF_Q6	1.11258e-05	PDLIM3,CALD1,THBS1,TGFB1I1,ZEB1,PODN,CNN2,FOXP1,ACTG2	0.00114039
106	208	120	11	V$SRF_C	3.91981e-08	COL8A1,CALD1,GFPT2,THBS1,TGFB1I1,MRVI1,CNN2,ZEB2,CYR61,FOXP1,ACTG2	8.03562e-06
106	252	120	8	V$POU3F2_02	0.000118654	LOX,DCN,CCDC80,FGF7,ZEB2,CYR61,FOXP1,ACTG2	0.00622419
106	173	120	6	V$AP2REP_01	0.000542506	COL16A1,CALD1,SERPINF1,MRVI1,CYR61,ADAMTS4	0.0196259
106	83	120	4	CTGYNNCTYTAA_UNKNOWN	0.00142895	LDB2,MRVI1,PMP22,PDPN	0.0351522
106	202	120	14	V$RP58_01	1.3587e-11	COL16A1,SRPX2,GFPT2,NUAK1,GLT8D2,GAS7,FGF7,C1QTNF1,PODN,OLFML1,ZEB2,PHLDB1,FOXP1,TGFBR2	8.35602e-09
106	256	120	7	V$AFP1_Q6	0.000776514	COL8A1,CALD1,DPYSL3,ZEB2,FOXP1,SEMA3C,SULF2	0.0251345
106	90	120	5	V$LXR_DR4_Q3	0.000185487	COL16A1,NUAK1,HIC1,FOXP1,ADAMTS4	0.00760497
106	219	120	8	V$SRF_Q4	4.45153e-05	TPM1,CALD1,THBS1,NUAK1,TGFB1I1,PODN,FOXP1,ACTG2	0.00304188
106	217	120	8	V$SRF_Q5_01	4.1717e-05	CALD1,THBS1,TGFB1I1,FGF7,PODN,CNN2,FOXP1,ACTG2	0.00304188
106	150	120	5	RTTTNNNYTGGM_UNKNOWN	0.00189176	CALD1,LRP1,CCDC80,FOXP1,F13A1	0.0438645
106	85	120	5	CCAWWNAAGG_V$SRF_Q4	0.000141689	CALD1,THBS1,MRVI1,PODN,ACTG2	0.00622419
107	247	51	5	V$TAL1BETAITF2_01	0.00036201	FAP,SCARF2,SORBS1,ITGBL1,RCAN2	0.0452634
107	198	51	5	V$EGR2_01	0.000129957	PDGFRB,MRC2,RUNX1,COLEC12,GPR176	0.0399619
107	233	51	5	V$MEIS1_01	0.000276867	COL11A1,CREB3L1,SORBS1,HEPH,ETV1	0.0452634
107	257	51	5	V$HEB_Q6	0.000434017	CREB3L1,ANGPTL2,SORBS1,SEMA7A,COLEC12	0.0452634
108	17	133	3	V$PAX5_02	0.0001691	FLI1,ZEB2,MKL1	0.0207994
108	253	133	8	V$PEA3_Q6	0.000247942	ARHGDIB,NCF2,FLI1,CTSS,TSPAN4,AMICA1,FERMT3,NLRP3	0.025414
108	236	133	8	V$ELF1_Q6	0.000154493	C17orf87,TRAF3IP3,ARHGDIB,SLC9A9,CD37,VAV1,ALOX5AP,S1PR4	0.0207994
108	251	133	9	V$IRF1_Q6	3.85369e-05	ZNF385A,TNFSF13B,LY86,CD37,FLI1,ZEB2,CTSS,FCGR2C,LSP1	0.00790006
108	259	133	8	V$AML_Q6	0.000290331	HMHA1,PTK2B,CYTIP,DOK2,FLI1,PTPN7,NLRP3,MKL1	0.0255076
108	240	133	11	V$IRF_Q6	4.77434e-07	ZNF385A,CYBB,NCF1,TNFSF13B,ARHGEF6,LY86,FLI1,ZEB2,FCGR2C,SLC2A5,LSP1	0.000146811
109	259	75	6	V$AML1_01	0.000369897	ARHGAP30,RGS18,SLC37A2,PTPN22,ENTPD1,TMEM86A	0.0380826
109	266	75	7	V$COREBINDINGFACTOR_Q6	5.30358e-05	CCR1,RGS18,EVI2A,SLC37A2,PTPN22,EPB41L3,TMEM86A	0.032617
109	259	75	6	V$AML1_Q6	0.000369897	ARHGAP30,RGS18,SLC37A2,PTPN22,ENTPD1,TMEM86A	0.0380826
109	259	75	6	V$AML_Q6	0.000369897	SLA,CCR1,EVI2A,PTPN22,EPB41L3,TMEM86A	0.0380826
109	254	75	6	RACCACAR_V$AML_Q6	0.000333436	CCR1,ARHGAP30,EVI2A,PTPN22,SLC31A2,TMEM86A	0.0380826
110	217	74	7	V$LEF1_Q2	1.32051e-05	NDUFC2,RSF1,PAK1,PRKRIR,GAB2,NARS2,TSKU	0.00812115
116	239	94	9	V$NFMUE1_Q6	1.52062e-06	SF1,ATP13A1,CNOT3,C1orf131,RBM5,LUC7L3,ZBED5,MAEA,TRA2B	0.000935179
120	245	64	9	V$IRF1_01	6.59026e-08	DDX58,NT5C3,ISG15,XAF1,USP18,TRIM21,DTX3L,IRF9,CXCL11	6.75501e-06
120	122	64	5	V$IRF2_01	3.93072e-05	DDX58,NT5C3,XAF1,USP18,DTX3L	0.00345342
120	247	64	18	V$ISRE_01	0	DDX58,IFIH1,IFIT3,IFI44,IFIT2,NT5C3,ZBP1,ISG15,DDX60,XAF1,USP18,EPSTI1,TRIM21,DHX58,DTX3L,IRF9,BATF2,CXCL11	0
120	244	64	15	V$IRF7_01	7.77156e-16	DDX58,IFIT2,OASL,PARP12,NT5C3,SP110,ISG15,DDX60,XAF1,USP18,EPSTI1,TRIM21,DTX3L,BATF2,C19orf66	1.59317e-13
120	245	64	12	V$ICSBP_Q6	1.20833e-11	IFIH1,IFIT3,IFI44,PARP12,NT5C3,SP110,ZBP1,ISG15,IFI35,USP18,DTX3L,BATF2	1.48625e-09
120	240	64	14	V$IRF_Q6	1.73195e-14	IFI44,IFIT2,PARP12,NT5C3,ZBP1,ISG15,IFI35,DDX60,TRIM21,DHX58,DTX3L,IRF9,BATF2,UBE2L6	2.66287e-12
120	183	64	15	STTTCRNTTT_V$IRF_Q6	0	DDX58,IFIT3,IFI44,IFIT2,NT5C3,ZBP1,ISG15,XAF1,USP18,EPSTI1,TRIM21,DHX58,DTX3L,BATF2,C19orf66	0
121	17	123	3	V$PAX5_02	0.00013419	FLI1,ZEB2,MKL1	0.0130679
121	220	123	7	V$PU1_Q6	0.000366017	GIMAP4,LAIR1,TBXAS1,FCGR1A,NCF2,CD37,VAV1	0.0250111
121	245	123	8	V$ICSBP_Q6	0.000116085	TNFSF13B,ARHGEF6,LY86,CTSS,TFEC,P2RY13,ZEB2,ENTPD1	0.0130679
121	236	123	8	V$ELF1_Q6	8.95792e-05	C17orf87,TRAF3IP3,ARHGDIB,SLC9A9,CD37,VAV1,ALOX5AP,S1PR4	0.0130679
121	251	123	9	V$IRF1_Q6	2.07143e-05	ZNF385A,TNFSF13B,LY86,CTSS,CD37,FLI1,FCGR2C,ZEB2,FCGR2B	0.00424643
121	259	123	8	V$AML_Q6	0.000169989	PTK2B,HMHA1,CYTIP,DOK2,FLI1,PTPN7,NLRP3,MKL1	0.0130679
121	240	123	10	V$IRF_Q6	1.86767e-06	NCF1,CYBB,ZNF385A,TNFSF13B,ARHGEF6,LY86,FLI1,FCGR2C,ZEB2,FCGR2B	0.000574309
121	254	123	8	RACCACAR_V$AML_Q6	0.000148772	HMHA1,TRPV2,TAGAP,CYTIP,DOK2,FLI1,ZEB2,OSCAR	0.0130679
122	266	80	7	V$COREBINDINGFACTOR_Q6	8.0346e-05	CCR1,EVI2A,RGS18,PTPN22,SLC37A2,EPB41L3,TMEM86A	0.0494128
123	202	106	11	V$RP58_01	7.83358e-09	COL3A1,ADAMTS2,SRPX2,GLT8D2,FGF7,C1QTNF1,PODN,OLFML1,ZEB2,COLEC12,TGFBR2	4.81765e-06
124	256	96	7	V$AP4_01	0.000200249	ALPK2,COL11A1,LRP1,SERPINE1,FOXP1,SEMA7A,SORBS1	0.0123153
124	256	96	6	V$CEBPB_01	0.00128846	ITGA5,FAP,LRP1,PTGIR,FOXP1,TUBB6	0.0414147
124	49	96	5	V$SRF_01	3.26024e-06	CALD1,THBS1,TPM1,TGFB1I1,CNN2	0.00066835
124	238	96	7	V$SRF_Q6	0.000127861	CALD1,PDLIM3,THBS1,TGFB1I1,CNN2,FOXP1,TAGLN	0.00873713
124	248	96	6	V$NFKB_Q6	0.00109508	MSC,LRP1,FGF1,PTGIR,CYR61,RUNX1	0.0414147
124	208	96	9	V$SRF_C	5.72424e-07	CALD1,COL8A1,THBS1,GFPT2,TGFB1I1,CYR61,CNN2,FOXP1,TAGLN	0.000352041
124	147	96	5	V$FREAC4_01	0.000636737	MSC,INHBA,CALD1,LOX,HEPH	0.0326328
124	202	96	8	V$RP58_01	4.8325e-06	COL16A1,GFPT2,NUAK1,RUNX1,GAS7,FOXP1,SORBS1,PHLDB1	0.000742997
124	256	96	6	V$AFP1_Q6	0.00128846	CALD1,COL8A1,ITGA11,DPYSL3,FOXP1,SEMA3C	0.0414147
124	262	96	6	V$CACCCBINDINGFACTOR_Q6	0.00144987	ITGA5,LRP1,SERPINE1,SORBS1,TAGLN,PHLDB1	0.0424606
124	90	96	4	V$LXR_DR4_Q3	0.000843346	COL16A1,NUAK1,FOXP1,ADAMTS4	0.0398968
124	219	96	7	V$SRF_Q4	7.61423e-05	CALD1,THBS1,TPM1,NUAK1,TGFB1I1,FOXP1,TAGLN	0.00585344
124	217	96	7	V$SRF_Q5_01	7.18836e-05	CALD1,THBS1,TGFB1I1,TIMP3,CNN2,FOXP1,TAGLN	0.00585344
125	266	79	6	V$COREBINDINGFACTOR_Q6	0.00056344	HMHA1,PTK2B,TAGAP,CYTIP,FLI1,TMEM86A	0.0495023
125	236	79	7	V$ELF1_Q6	3.48099e-05	ARHGDIB,C17orf87,TRAF3IP3,SLC9A9,CD37,ALOX5AP,S1PR4	0.00713602
125	251	79	6	V$IRF1_Q6	0.000414828	LY86,CD37,FLI1,FCGR2C,ZEB2,FCGR2B	0.0425199
125	259	79	7	V$AML_Q6	6.27009e-05	HMHA1,PTK2B,CYTIP,FLI1,PTPN7,NLRP3,TMEM86A	0.00771221
125	240	79	8	V$IRF_Q6	3.96109e-06	CYBB,LY86,ARHGEF6,SLC2A5,FLI1,FCGR2C,ZEB2,FCGR2B	0.00121804
125	254	79	7	RACCACAR_V$AML_Q6	5.54582e-05	HMHA1,TAGAP,CYTIP,FLI1,OSCAR,ZEB2,TMEM86A	0.00771221
128	49	66	3	V$SRF_01	0.000525943	THBS1,CALD1,MRVI1	0.0359395
128	253	66	6	V$OCT1_06	0.000161548	LOX,ZEB1,PMP22,LDB2,DPYSL3,CYR61	0.015698
128	238	66	5	V$SRF_Q6	0.00100906	ZEB1,PDLIM3,THBS1,CALD1,PODN	0.0443267
128	208	66	6	V$SRF_C	5.51035e-05	COL8A1,THBS1,CALD1,ZEB2,MRVI1,CYR61	0.00847216
128	252	66	5	V$POU3F2_02	0.00130051	LOX,DCN,FGF7,ZEB2,CYR61	0.0458048
128	202	66	6	V$RP58_01	4.68253e-05	NUAK1,SRPX2,FGF7,PODN,ZEB2,C1QTNF1	0.00847216
128	255	66	5	V$ALPHACP1_01	0.0013703	FGF7,CALD1,LDB2,ZEB2,UGP2	0.0458048
128	64	66	3	YAATNANRNNNCAG_UNKNOWN	0.00114921	DCN,CALD1,LDB2	0.0458048
128	68	66	3	YNTTTNNNANGCARM_UNKNOWN	0.00136975	LDB2,ZEB2,CD93	0.0458048
128	85	66	4	CCAWWNAAGG_V$SRF_Q4	0.000162163	THBS1,CALD1,PODN,MRVI1	0.015698
129	257	65	6	V$HEB_Q6	0.000161575	CREB3L1,COLEC12,ANGPTL2,GAS7,ACTG2,SYTL2	0.0496842
130	49	56	4	V$SRF_01	9.59801e-06	CALD1,TGFB1I1,TPM1,CNN2	0.00558271
130	238	56	6	V$SRF_Q6	4.5568e-05	COL1A2,COL1A1,ADAMTS12,CALD1,TGFB1I1,CNN2	0.00934144
130	208	56	5	V$SRF_C	0.000255343	COL1A2,CALD1,TGFB1I1,GFPT2,CNN2	0.0383695
130	234	56	5	V$FOXO4_01	0.000438472	ADAM12,INHBA,MSC,ETV1,ITGA1	0.0449434
130	202	56	6	V$RP58_01	1.81551e-05	COL3A1,ADAMTS2,GLT8D2,COL16A1,GFPT2,OLFML1	0.00558271
131	259	92	8	V$AML_Q6	2.14823e-05	HMHA1,SLA,PTK2B,PTPN7,PTPN22,CYTIP,EPB41L3,MKL1	0.00660581
132	220	71	7	V$PU1_Q6	1.09595e-05	ADORA3,TBXAS1,NCF2,TLR4,VAV1,GIMAP4,SIRPA	0.00674007
136	17	43	3	V$PAX5_02	5.70105e-06	ZEB2,FLI1,MKL1	0.00350615
136	240	43	5	V$IRF_Q6	0.000140266	ARHGEF6,ZEB2,FLI1,SLC2A5,LSP1	0.0431317
137	244	42	5	V$NERF_Q2	0.0001352	FCER1G,HCLS1,FCGR2B,LYL1,LST1	0.041574
137	236	42	5	V$ELF1_Q6	0.000115663	ABI3,C1QA,FCER1G,GNGT2,AIF1	0.041574
138	220	72	7	V$PU1_Q6	1.20303e-05	TBXAS1,FCGR1A,TLR4,NCF2,CD37,GNGT2,LAIR1	0.00739861
140	244	66	7	V$NERF_Q2	1.31747e-05	SLCO2B1,ARHGAP30,FCER1G,HCLS1,LYL1,GPR132,FCGR2B	0.00162049
140	253	66	6	V$PEA3_Q6	0.000161548	SPI1,ARHGAP30,CD84,KCNAB2,PRKACB,FERMT3	0.0165587
140	220	66	8	V$PU1_Q6	5.15358e-07	ABI3,FCGR1A,ARHGAP30,C1orf162,IRF8,PTPN22,VAV1,SIRPA	0.000158473
140	236	66	7	V$ELF1_Q6	1.06134e-05	ABI3,C1QA,FCER1G,TM6SF1,IRF8,VAV1,TGFB1	0.00162049
144	102	54	4	KCCGNSWTTT_UNKNOWN	0.000150047	ILF3,KIAA1310,RFX1,AKAP8	0.0461396
145	178	72	6	V$MIF1_01	3.79594e-05	DNAI1,ENKUR,LRRC46,C20orf85,TEKT2,CCDC151	0.023345
146	178	51	7	V$MIF1_01	2.74578e-07	CCDC103,DYDC2,DNAH9,VWA3B,DNAH7,SPA17,IQCD	8.44327e-05
146	245	51	8	V$RFX1_01	1.5002e-07	CCDC65,CCDC103,DYDC2,DNAH9,DNAH7,UBXN10,SPA17,IQCD	8.44327e-05
146	143	51	6	CYTAGCAAY_UNKNOWN	1.42984e-06	CCDC65,TPPP3,TTC25,DNAH7,ARMC3,IQCD	0.000293117
148	220	71	7	V$PU1_Q6	1.09595e-05	TBXAS1,IRF8,TLR4,VAV1,GIMAP4,SIRPA,PLCB2	0.00353885
148	236	71	7	V$ELF1_Q6	1.72627e-05	SAMSN1,IRF8,TLR4,VAV1,ALOX5AP,PLCB2,TGFB1	0.00353885
149	254	54	6	RACCACAR_V$AML_Q6	5.30903e-05	EVI2A,ZEB2,FLI1,OSCAR,SLC31A2,TMEM86A	0.0326505
150	244	47	5	V$NERF_Q2	0.000232305	SLCO2B1,ARHGAP30,FCER1G,FCGR2B,LYL1	0.0476226
150	220	47	5	V$PU1_Q6	0.00014355	ARHGAP30,PTPN22,ABI3,FCGR1A,C1orf162	0.0441417
151	202	58	6	V$RP58_01	2.22659e-05	COL3A1,ADAMTS2,RUNX1,SORBS1,ZEB2,ADAMTS10	0.00684676
152	49	45	4	V$SRF_01	3.96932e-06	CALD1,TPM1,TGFB1I1,MRVI1	0.00122057
152	272	45	5	V$ER_Q6	0.000311632	GFPT2,LDB2,PMP22,MRVI1,F13A1	0.038269
152	202	45	7	V$RP58_01	2.65899e-07	COL16A1,SRPX2,GFPT2,FGF7,PODN,C1QTNF1,TGFBR2	0.000163528
152	266	45	5	V$HNF4ALPHA_Q6	0.000281234	TPM1,DACT1,PODN,CCDC80,DCN	0.038269
152	64	45	3	YAATNANRNNNCAG_UNKNOWN	0.000373356	CALD1,DCN,LDB2	0.038269
154	252	40	5	V$ATF_01	0.00012403	PDLIM3,LRP1,CALD1,CYR61,GEM	0.0190697
154	49	40	3	V$SRF_01	0.000118613	THBS1,MRVI1,CALD1	0.0190697
154	208	40	5	V$SRF_C	5.0155e-05	THBS1,COL8A1,MRVI1,CALD1,CYR61	0.0154227
154	173	40	4	V$AP2REP_01	0.000351176	MRVI1,CALD1,CYR61,ADAMTS4	0.0431946
154	85	40	3	CCAWWNAAGG_V$SRF_Q4	0.000605752	THBS1,MRVI1,CALD1	0.0465672
155	259	67	6	V$AML1_01	0.000199368	PTPN22,PTPN7,FLI1,DENND2D,LCK,ENTPD1	0.0202242
155	252	67	7	V$ETS1_B	1.79338e-05	AGAP2,ACAP1,HMHA1,GIMAP4,SLC9A9,LCK,SH3BGRL	0.00328845
155	266	67	6	V$COREBINDINGFACTOR_Q6	0.000230194	PTK2B,HMHA1,PTPN22,CYTIP,FLI1,SLA2	0.0202242
155	259	67	6	V$AML1_Q6	0.000199368	PTPN22,PTPN7,FLI1,DENND2D,LCK,ENTPD1	0.0202242
155	259	67	7	V$AML_Q6	2.13883e-05	PTK2B,HMHA1,PTPN22,CYTIP,PTPN7,FLI1,LCK	0.00328845
155	254	67	7	RACCACAR_V$AML_Q6	1.88699e-05	HMHA1,PTPN22,CYTIP,FLI1,ZEB2,LCK,SLA2	0.00328845
156	244	64	6	V$NERF_Q2	0.00011165	HCLS1,FCER1G,FCGR2C,FCGR2B,LYL1,PLCB2	0.0228882
156	236	64	7	V$ELF1_Q6	8.63258e-06	ABI3,C1QA,FCER1G,TGFB1,ALOX5AP,STAB1,PLCB2	0.00296147
156	240	64	7	V$IRF_Q6	9.6308e-06	ZNF385A,NCF1,LY86,FCGR2C,LSP1,SLC2A5,FCGR2B	0.00296147
158	253	51	6	V$PEA3_Q6	3.73527e-05	NCF2,KCNAB2,CTSS,AMICA1,TSPAN4,IL18BP	0.0229719
159	233	35	6	V$ZF5_01	2.46877e-06	MYCBP,RRAGC,PABPC4,CAP1,RLF,PPIE	0.000759146
159	247	35	5	V$USF2_Q6	5.8502e-05	RRAGC,PABPC4,YBX1,RLF,MYCL1	0.00899468
159	184	35	5	V$MYC_Q2	1.42906e-05	RRAGC,PABPC4,YBX1,RLF,MYCL1	0.00292958
159	171	35	9	V$E2F_Q2	9.15001e-12	MYCBP,RRAGC,PABPC4,CAP1,RLF,MYCL1,SMAP2,TFAP2E,NCDN	5.62726e-09
160	244	70	6	V$NERF_Q2	0.000184017	FCGR2C,HCLS1,FCER1G,FCGR2B,LYL1,LST1	0.0377234
160	220	70	6	V$PU1_Q6	0.000104684	TBXAS1,ABI3,FCGR1A,C1orf162,GIMAP4,GNGT2	0.0321902
160	236	70	7	V$ELF1_Q6	1.57129e-05	ABI3,C1QA,GNGT2,FCER1G,ALOX5AP,TGFB1,AIF1	0.00966345
162	17	59	3	V$PAX5_02	1.48954e-05	FLI1,ZEB2,MKL1	0.00305356
162	236	59	7	V$ELF1_Q6	4.97744e-06	C17orf87,TRAF3IP3,SLC9A9,CD37,ARHGDIB,VAV1,S1PR4	0.00153056
162	259	59	6	V$AML_Q6	9.79055e-05	HMHA1,PTK2B,CYTIP,FLI1,PTPN7,MKL1	0.0120424
162	245	59	6	V$ETS_Q4	7.21101e-05	HMHA1,AGAP2,SLC9A9,VAV1,ACAP1,SIGIRR	0.0110869
164	102	273	8	KCCGNSWTTT_UNKNOWN	6.57449e-05	XPO1,PHF21A,RBM39,CNOT3,WDR33,RBM4,RGL2,SRRM1	0.0404331
170	49	72	5	V$SRF_01	7.78976e-07	CALD1,TGFB1I1,TPM1,THBS1,MRVI1	0.00015969
170	238	72	8	V$SRF_Q6	1.83163e-06	COL1A2,COL1A1,ADAMTS12,CALD1,PDLIM3,TGFB1I1,THBS1,ZEB1	0.000281614
170	208	72	8	V$SRF_C	6.659e-07	COL1A2,CALD1,GFPT2,TGFB1I1,COL8A1,THBS1,MRVI1,CYR61	0.00015969
170	147	72	5	V$FREAC4_01	0.000167204	INHBA,CALD1,MSC,LOX,HEPH	0.0150634
170	233	72	5	V$MEIS1_01	0.00136012	WISP1,COPZ2,HEPH,ETV1,SORBS1	0.0418238
170	234	72	6	V$FOXO4_01	0.000171453	ADAM12,INHBA,MSC,COL8A1,CYR61,ETV1	0.0150634
170	202	72	6	V$RP58_01	7.66784e-05	COL3A1,ADAMTS2,GFPT2,SRPX2,NUAK1,SORBS1	0.00943144
170	217	72	5	V$LEF1_Q2	0.000991868	ADAM12,NEXN,PDPN,MRVI1,SORBS1	0.035357
170	219	72	5	V$SRF_Q4	0.00103328	CALD1,TGFB1I1,TPM1,THBS1,NUAK1	0.035357
170	238	72	5	V$MEF2_Q6_01	0.00149356	COL1A1,ADAMTS12,COL8A1,PMEPA1,ETV1	0.0437401
170	183	72	5	STTTCRNTTT_V$IRF_Q6	0.000459756	ADAM12,MSC,KCNE4,ZEB1,SORBS1	0.0218887
171	202	62	7	V$RP58_01	2.50194e-06	COL16A1,RUNX1,GAS7,C1QTNF1,FOXP1,ZEB2,TGFBR2	0.00153869
173	49	65	3	V$SRF_01	0.000502878	ACTG2,CD248,KCNMB1	0.0451899
173	220	65	5	V$AP4_Q6	0.000661316	AKAP2,OLFML1,PCDH12,ARHGAP24,CREB3L1	0.0451899
173	235	65	5	V$TITF1_Q3	0.000889491	ANGPT1,FSTL1,TCF4,ADD3,EMCN	0.0497306
173	202	65	5	V$RP58_01	0.000448957	ADAMTS10,AKAP2,GLT8D2,OLFML1,COLEC12	0.0451899
173	217	65	5	V$LEF1_Q2	0.000621545	DCHS1,DDR2,GRK5,ADD3,HMCN1	0.0451899
174	235	61	5	V$TITF1_Q3	0.000664798	HOXD13,AEBP2,PBX3,SARM1,LIX1L	0.0453749
174	252	61	5	V$ZIC1_01	0.000909755	NFYA,AEBP2,CYP26B1,CTNND1,FAM126A	0.0453749
174	243	61	5	V$ZIC2_01	0.000772934	HOXD13,NFYA,CYP26B1,MORF4L1,CTNND1	0.0453749
174	255	61	6	V$STAT5A_03	0.0001085	ADAM23,SNCAIP,MEX3B,SHC1,LIX1L,FLNC	0.0237016
174	255	61	5	V$STAT6_01	0.000959143	ADAM23,SNCAIP,ST8SIA1,MEX3B,FLNC	0.0453749
174	248	61	5	V$AP2_Q3	0.000846887	BARX1,ADAM23,MEX3B,CACNA1G,HEY1	0.0453749
182	178	135	14	V$MIF1_01	1.24071e-11	DNAH7,ENKUR,TEKT2,FAM92B,DNAI1,VWA3B,KCNRG,APOBEC4,LRRC46,DYDC2,CCDC103,RFX2,IQCD,DNAH9	7.63035e-09
182	245	135	12	V$RFX1_01	8.06351e-08	DNAH7,TEKT2,CCDC65,FAM92B,DNAI1,RIBC1,LRRC46,DYDC2,CCDC103,UBXN10,IQCD,DNAH9	2.47953e-05
182	267	135	8	V$RFX1_02	0.00039349	HYDIN,ENKUR,WDR65,RIBC1,SPEF1,LRRC6,TMEM67,BAIAP3	0.0403327
182	143	135	9	CYTAGCAAY_UNKNOWN	4.4493e-07	DNAH7,CCDC65,TTC25,TPPP3,SPATA18,LRRC46,LRRC48,IQCD,ARMC3	9.12106e-05
182	165	135	7	GTTRYCATRR_UNKNOWN	0.000111471	KIF9,CCDC11,APOBEC4,PITPNM1,LRRC6,SPAG8,RAB36	0.0171386
182	83	135	5	RYTGCNNRGNAAC_V$MIF1_01	0.000219656	DNAH7,DNAI1,KCNRG,TEKT4,CCDC103	0.0270177
193	192	75	5	AAANWWTGC_UNKNOWN	0.000689766	PDGFRB,INHBA,LOX,FGF7,FOXP1	0.0282804
193	49	75	3	V$SRF_01	0.000764498	THBS1,ACTG2,MRVI1	0.0293854
193	208	75	6	V$SRF_C	0.000113235	THBS1,FOXP1,ACTG2,ZEB2,CYR61,MRVI1	0.0129143
193	170	75	5	V$MSX1_01	0.000396679	COL6A3,INHBA,PMP22,VCAM1,FOXP1	0.018766
193	252	75	8	V$POU3F2_02	3.82606e-06	LOX,DCN,FGF7,FOXP1,ACTG2,ZEB2,CYR61,CCDC80	0.000784343
193	202	75	9	V$RP58_01	5.18099e-08	GLT8D2,COLEC12,FGF7,NUAK1,FOXP1,PODN,GAS7,ZEB2,OLFML1	1.59315e-05
193	236	75	6	V$SMAD3_Q6	0.000224869	FAP,LOX,FZD1,FGF7,FOXP1,ZEB2	0.0148435
193	225	75	6	V$PIT1_Q6	0.000173739	FAP,INHBA,ASPN,FGF7,LDB2,FEZ1	0.0133562
193	219	75	6	V$SRF_Q4	0.000150018	MMP14,NUAK1,THBS1,FOXP1,PODN,ACTG2	0.0131802
193	217	75	5	V$SRF_Q5_01	0.00119268	FGF7,THBS1,FOXP1,PODN,ACTG2	0.0431469
193	85	75	4	CCAWWNAAGG_V$SRF_Q4	0.000265853	THBS1,PODN,ACTG2,MRVI1	0.0148435
194	49	67	4	V$SRF_01	1.96473e-05	CALD1,TGFB1I1,TPM1,CNN2	0.00604155
194	238	67	6	V$SRF_Q6	0.000125963	COL1A2,COL1A1,ADAMTS12,CALD1,TGFB1I1,CNN2	0.0193669
194	208	67	5	V$SRF_C	0.000590039	COL1A2,CALD1,TGFB1I1,GFPT2,CNN2	0.0453592
194	202	67	5	V$RP58_01	0.000516669	COL3A1,ADAMTS2,COL16A1,GFPT2,SRPX2	0.0453592
197	49	40	3	V$SRF_01	0.000118613	CALD1,TGFB1I1,MRVI1	0.00729471
197	238	40	4	V$SRF_Q6	0.00115969	MRGPRF,PODN,CALD1,TGFB1I1	0.0379224
197	208	40	4	V$SRF_C	0.00070291	MRGPRF,CALD1,TGFB1I1,MRVI1	0.0288193
197	242	40	4	V$FREAC3_01	0.00123325	MRGPRF,DCN,CALD1,MRVI1	0.0379224
197	239	40	4	V$NFAT_Q6	0.00117778	SPARCL1,MRGPRF,NRK,COL16A1	0.0379224
197	83	40	3	CTGYNNCTYTAA_UNKNOWN	0.000565023	LDB2,PMP22,MRVI1	0.0248206
197	202	40	6	V$RP58_01	2.4461e-06	MRGPRF,PODN,C1QTNF1,GLT8D2,FGF7,COL16A1	0.000752175
197	266	40	4	V$HNF4ALPHA_Q6	0.00174478	PDGFRA,DCN,PODN,DACT1	0.0487745
197	255	40	4	V$ALPHACP1_01	0.00149492	KLHL4,LDB2,CALD1,FGF7	0.0437798
197	219	40	4	V$SRF_Q4	0.000851885	MRGPRF,PODN,CALD1,TGFB1I1	0.0308182
197	217	40	5	V$SRF_Q5_01	6.13222e-05	MRGPRF,PODN,CALD1,FGF7,TGFB1I1	0.00469768
197	64	40	3	YAATNANRNNNCAG_UNKNOWN	0.000262858	LDB2,DCN,CALD1	0.0146962
197	85	40	4	CCAWWNAAGG_V$SRF_Q4	2.23163e-05	MRGPRF,PODN,CALD1,MRVI1	0.0027449
198	237	47	5	V$HNF1_01	0.000203	MITF,CALD1,MBNL2,EFEMP1,ADD3	0.0307748
198	251	47	5	V$FREAC2_01	0.000264731	MCC,ENPP2,MITF,CALD1,MBNL2	0.0307748
198	245	47	5	V$STAT5A_01	0.000236741	LAMA2,C7,PROK1,ENPP2,OLFML1	0.0307748
198	250	47	5	AAAYWAACM_V$HFH4_01	0.0002599	MCC,ENPP2,MITF,CALD1,INMT	0.0307748
209	245	137	10	V$IRF1_01	5.93833e-06	LOX,KCNE4,VGLL3,LDB2,COL4A1,SORBS1,ITGBL1,SEMA7A,COL4A2,HLX	0.000456509
209	244	137	6	V$TAL1ALPHAE47_01	0.00598018	LIMA1,SRPX2,FGF7,GJB2,ITGBL1,PCDH12	0.0497001
209	238	137	6	V$GATA3_01	0.00531063	PTGIR,PODN,SORBS1,PRRX1,MYO18A,FLI1	0.04803
209	219	137	6	V$IK3_01	0.00355064	SRPX2,ZEB1,TIMP3,OLFML1,PRRX1,STARD8	0.0363941
209	239	137	7	V$S8_01	0.00113321	LDB2,ZEB2,CALD1,SULF2,ETV1,PRRX1,SYTL2	0.0183061
209	262	137	7	V$MYCMAX_02	0.00191568	RUNX2,TIMP3,SEMA7A,ETV1,TCF4,SGCD,EPB41L3	0.0235106
209	216	137	7	V$HNF3B_01	0.00062715	VGLL3,RUNX2,ZEB2,SCARF2,CALD1,SULF2,NEDD4	0.0123866
209	49	137	3	V$SRF_01	0.00427975	MRVI1,CNN2,CALD1	0.0417785
209	244	137	6	V$SRY_02	0.00598018	MRC2,FN1,ZEB2,TCF4,MYO18A,HLX	0.0497001
209	220	137	6	V$AP4_Q6	0.0036306	GAS7,SORBS1,OLFML1,PCDH12,SYTL2,RASGRF2	0.0366036
209	238	137	9	V$SRF_Q6	3.21516e-05	COL1A2,COL1A1,ADAMTS12,ZEB1,PODN,CNN2,PDLIM3,CALD1,MRGPRF	0.00164777
209	208	137	6	V$SRF_C	0.00275519	COL1A2,ZEB2,MRVI1,CNN2,CALD1,MRGPRF	0.0307787
209	235	137	6	V$MEF2_03	0.00499731	ALPK2,TIMP2,PMEPA1,SEMA7A,PRRX1,HLX	0.0465659
209	247	137	7	V$ISRE_01	0.00136968	KCNE4,ZEB2,SORBS1,HEPH,PCDHGC3,HMCN1,SH2B3	0.020056
209	243	137	6	V$P53_02	0.00586453	MRC2,SEMA7A,CALD1,ETV1,PRRX1,STARD8	0.0497001
209	242	137	9	V$FREAC3_01	3.66207e-05	DCN,C1QTNF6,ZEB2,MRVI1,CALD1,ETV1,HMCN1,MRGPRF,NEDD4	0.00173244
209	147	137	5	V$FREAC4_01	0.00308132	LOX,HEPH,CALD1,HMCN1,NEDD4	0.0332458
209	267	137	8	V$ETS2_B	0.000434253	SPARC,C1QTNF6,CTHRC1,LDB2,ZEB2,PTGIR,TMEM204,FLI1	0.00953805
209	170	137	6	V$MSX1_01	0.000991829	COL6A3,PMP22,VCAM1,PCDHGC3,PCDH12,SYTL2	0.0169438
209	233	137	9	V$MEIS1_01	2.72231e-05	WISP1,COPZ2,SORBS1,HEPH,ETV1,PBRM1,MRGPRF,ETS1,HLX	0.00152202
209	236	137	6	V$FOXO3_01	0.0051002	LDB2,ZEB2,HMCN1,MRGPRF,HLX,NEDD4	0.0468153
209	255	137	7	V$STAT6_01	0.00164311	VGLL3,FN1,C1QTNF6,GAS7,SERPINE1,TCF4,SH2B3	0.0215003
209	257	137	9	V$STAT4_01	5.83651e-05	ALPK2,FN1,RUNX2,ZEB2,AFAP1,ETS1,FLI1,NEDD4,SH2B3	0.00256389
209	200	137	7	V$STAT5A_04	0.000396404	LDB2,RUNX2,ZEB2,AFAP1,ETS1,SYTL2,FLI1	0.00937647
209	83	137	4	CTGYNNCTYTAA_UNKNOWN	0.00231964	LDB2,PDPN,PMP22,MRVI1	0.0269166
209	202	137	14	V$RP58_01	8.30269e-11	ADAMTS2,COL16A1,COL3A1,GLT8D2,SRPX2,FGF7,ZEB2,C1QTNF1,GAS7,PODN,SORBS1,OLFML1,MRGPRF,ADAMTS10	5.10616e-08
209	256	137	7	V$AFP1_Q6	0.00168008	ZEB2,CALD1,SULF2,PRRX1,PCDHGC3,FLI1,EPB41L3	0.021526
209	235	137	6	V$CEBPDELTA_Q6	0.00499731	ZEB2,TIMP3,PTGIR,ITGBL1,FLI1,NEDD4	0.0465659
209	245	137	7	V$LFA1_Q6	0.00130724	PTRF,RAB31,CNN2,ETV1,XYLT1,PRRX1,FLI1	0.0196086
209	234	137	6	V$TCF4_Q5	0.00489596	CTHRC1,ZEB2,SORBS1,PRRX1,SYTL2,SGCD	0.0465659
209	249	137	8	V$TEF_Q6	0.000272449	LOX,FGF7,ZEB2,PDLIM3,ITGBL1,ITGA1,HMCN1,NEDD4	0.0074842
209	255	137	7	V$ALPHACP1_01	0.00164311	COL1A1,FGF7,LDB2,ZEB2,UGP2,CALD1,AFAP1	0.0215003
209	257	137	8	V$HEB_Q6	0.000336833	COL16A1,GAS7,PMP22,SORBS1,SEMA7A,MRGPRF,SYTL2,MYO18A	0.00863135
209	245	137	7	V$ICSBP_Q6	0.00130724	ZEB2,COL4A1,SORBS1,PCDHGC3,HMCN1,TUBB6,COL4A2	0.0196086
209	242	137	6	V$TFIIA_Q6	0.00575051	COL16A1,COL1A1,MRVI1,PMEPA1,ITGA1,VASH1	0.0497001
209	266	137	8	V$COREBINDINGFACTOR_Q6	0.000423585	DACT1,C1QTNF6,RUNX2,COL4A1,COL4A2,FLI1,HLX,EPB41L3	0.00953805
209	254	137	7	V$OSF2_Q6	0.00160678	C1QTNF6,RUNX2,SYNE1,DAB2,PRRX1,TCF4,AKAP13	0.0215003
209	238	137	8	V$CIZ_01	0.000200696	COL16A1,COL3A1,ZEB2,PRRX1,TCF4,PCDH12,SYTL2,FLI1	0.00726049
209	251	137	7	V$IRF1_Q6	0.00150154	LOX,ZEB2,SORBS1,CALD1,PCDHGC3,FLI1,NEDD4	0.0214755
209	240	137	7	V$IRF_Q6	0.00116087	ADAM12,ZEB2,PCDHGC3,HMCN1,FLI1,NEDD4,SH2B3	0.0183061
209	225	137	6	V$PIT1_Q6	0.00405062	VGLL3,FGF7,C1QTNF6,LDB2,FEZ1,SEMA7A	0.0401796
209	217	137	6	V$LEF1_Q2	0.00339467	ADAM12,PDPN,SORBS1,MRVI1,PRRX1,HMCN1	0.0353851
209	217	137	7	V$SRF_Q5_01	0.000644506	COL1A1,FGF7,TIMP3,PODN,CNN2,CALD1,MRGPRF	0.0123866
209	196	137	6	V$GR_01	0.00204861	LOX,SORBS1,PRRX1,ETS1,NEDD4,EPB41L3	0.0242287
209	289	137	7	GTGGGTGK_UNKNOWN	0.00330895	SPARC,DCN,RUNX2,SORBS1,SERPINE1,PRRX1,EPB41L3	0.0350863
209	169	137	5	TAAYNRNNTCC_UNKNOWN	0.0055612	FGF7,ZEB1,ITGBL1,SEMA7A,SYTL2	0.0494604
209	68	137	4	YNTTTNNNANGCARM_UNKNOWN	0.0011102	LDB2,ZEB2,CD93,SFRP2	0.0183061
209	254	137	7	RACCACAR_V$AML_Q6	0.00160678	C1QTNF6,CTHRC1,RUNX2,ZEB2,DAB2,FLI1,HLX	0.0215003
209	250	137	8	AAAYWAACM_V$HFH4_01	0.000279897	C1QTNF6,ITGBL1,CALD1,TCF4,HMCN1,SYTL2,NEDD4,EPB41L3	0.0074842
209	183	137	7	STTTCRNTTT_V$IRF_Q6	0.000231401	ADAM12,KCNE4,ZEB1,COL4A1,SORBS1,COL4A2,NEDD4	0.0074842
209	85	137	5	CCAWWNAAGG_V$SRF_Q4	0.000262893	PODN,MRVI1,CALD1,TCF4,MRGPRF	0.0074842
210	256	84	5	V$AP4_01	0.00401945	LRP1,SERPINE1,IGF1,SYNC,ELL2	0.0405239
210	252	84	9	V$ATF_01	9.05434e-07	CALD1,PDLIM3,LRP1,CYR61,GEM,SIK1,NFATC1,EGR3,FOSB	6.96052e-05
210	256	84	5	V$CREB_01	0.00401945	PDLIM3,GEM,SIK1,FOSB,ELL2	0.0405239
210	112	84	4	V$COMP1_01	0.0011576	CALD1,PPAP2A,IGF1,NR4A3	0.0192413
210	238	84	5	V$YY1_01	0.00294647	CALD1,TPM1,CYR61,EGR3,DNAJB4	0.0366297
210	267	84	5	V$IK1_01	0.00479867	LRP1,PHLDB1,NR4A3,FOSL2,GADD45B	0.0433998
210	249	84	6	V$CREB_02	0.000552924	PDLIM3,GEM,NR4A3,SIK1,FOSB,ELL2	0.0121446
210	133	84	4	V$TAXCREB_01	0.00217613	GEM,NR4A3,SIK1,FOSB	0.0305506
210	240	84	5	V$GATA1_04	0.00305404	CALD1,CCDC80,IGF1,DNAJB4,CNN1	0.0366297
210	255	84	5	V$HSF1_01	0.00395343	FSTL3,PTGIS,GSN,NR4A3,EGR3	0.0405239
210	49	84	8	V$SRF_01	2.19641e-11	CALD1,TGFB1I1,TPM1,MRVI1,THBS1,EGR3,FOSB,FOSL1	6.75396e-09
210	263	84	5	V$CEBP_01	0.00450387	TPM1,THBS1,NR4A3,FOSB,FAM180A	0.0421387
210	244	84	6	V$SRY_02	0.000496928	LRP1,SLC12A8,OLFML3,NR4A3,NR4A1,MRC2	0.0113189
210	263	84	6	V$AP4_Q5	0.000736106	SLC12A8,TGFBR2,PHLDB1,IGF1,NR4A3,FOSL2	0.014147
210	257	84	8	V$CREB_Q2	1.03723e-05	GEM,NR4A3,SIK1,NFATC1,EGR3,FOSB,MRC2,GADD45B	0.000637897
210	261	84	5	V$CREB_Q4	0.00436143	GEM,NR4A3,SIK1,EGR3,FOSB	0.0421387
210	247	84	7	V$CREBP1_Q2	6.90257e-05	PDLIM3,GEM,NR4A3,SIK1,EGR3,FOSB,ELL2	0.00235838
210	238	84	11	V$SRF_Q6	3.55836e-09	CALD1,TGFB1I1,PDLIM3,THBS1,IGF1,NR4A1,EGR3,FOSB,CNN1,MYADM,FOSL1	7.29463e-07
210	208	84	14	V$SRF_C	1.3145e-13	CALD1,GFPT2,TGFB1I1,COL8A1,MRVI1,THBS1,CYR61,AOC3,NR4A1,EGR3,FOSB,DNAJB4,CNN1,FOSL1	8.0842e-11
210	275	84	5	V$TATA_C	0.00542908	COL8A1,CYR61,PPAP2A,LMOD1,NFATC2	0.0476984
210	139	84	4	V$AHRARNT_01	0.00255367	NR4A1,EGR3,CTGF,KLF10	0.0341415
210	243	84	6	V$P53_02	0.000486281	CALD1,ADAMTS4,NR4A3,MRC2,GADD45B,FOSL1	0.0113189
210	147	84	4	V$FREAC4_01	0.00312399	MSC,CALD1,IGF1,NR4A1	0.0366297
210	88	84	3	V$PAX3_B	0.00564545	GEM,NR4A3,NR4A1	0.0482216
210	248	84	5	V$PAX4_03	0.00351291	ITGA5,MSC,VCAN,LRP1,CERCAM	0.0379024
210	245	84	5	V$AREB6_04	0.00333539	COL8A1,OLFML3,LMOD1,CTGF,FAM180A	0.0366297
210	173	84	5	V$AP2REP_01	0.000723294	CALD1,MRVI1,CYR61,ADAMTS4,FAM180A	0.014147
210	245	84	5	V$PITX2_Q2	0.00333539	MFRP,ADAMTS4,DLC1,AKAP2,FOSL2	0.0366297
210	143	84	4	V$STAT3_02	0.00282899	NR4A1,EGR3,FOSB,CTGF	0.0362464
210	243	84	5	V$ATF3_Q6	0.0032207	GEM,IGF1,SIK1,NFATC1,FOSB	0.0366297
210	83	84	3	CTGYNNCTYTAA_UNKNOWN	0.00479649	MRVI1,CERCAM,MFRP	0.0433998
210	202	84	6	V$RP58_01	0.000180935	GFPT2,TGFBR2,PHLDB1,IGF1,AKAP2,FAM180A	0.00483805
210	226	84	5	V$ATF1_Q6	0.00235773	CALD1,GEM,SIK1,FOSB,ELL2	0.0322223
210	282	84	10	V$E4F1_Q6	2.29932e-07	CALD1,PDLIM3,CYR61,GEM,NR4A3,NR4A1,SIK1,EGR3,FOSB,MRC2	2.3568e-05
210	233	84	5	V$ZF5_01	0.00268955	TPM1,NR4A1,NFATC1,GADD45B,FOSL1	0.0351931
210	186	84	5	V$HNF3_Q6	0.0010011	CALD1,CYR61,NR4A3,NR4A1,FOSB	0.0184363
210	219	84	9	V$SRF_Q4	2.79238e-07	CALD1,TGFB1I1,TPM1,THBS1,NR4A1,EGR3,FOSB,CNN1,CTGF	2.45331e-05
210	215	84	5	V$CREB_Q2_01	0.00189802	CALD1,PDLIM3,GEM,SIK1,FOSB	0.0291751
210	217	84	7	V$SRF_Q5_01	3.03989e-05	CALD1,TGFB1I1,THBS1,EGR3,FOSB,CNN1,MYADM	0.00133538
210	241	84	7	V$E2F1_Q3_01	5.91365e-05	NR4A3,SIK1,EGR3,MRC2,FOSL2,KLF10,FOSL1	0.00213935
210	289	84	6	GTGGGTGK_UNKNOWN	0.00119768	LRP1,TPM1,SERPINE1,IGF1,NR4A3,EGR3	0.0193835
210	150	84	6	RTTTNNNYTGGM_UNKNOWN	3.49819e-05	CALD1,LRP1,CCDC80,NFATC1,NFATC2,AKAP2	0.00143426
210	229	84	6	TCCATTKW_UNKNOWN	0.00035505	CALD1,OLFML3,IGF1,NR4A3,NR4A1,EGR3	0.00873423
210	190	84	6	YYCATTCAWW_UNKNOWN	0.000129648	VCAN,CYR61,NR4A3,FOSB,RAPH1,FOSL1	0.00388601
210	133	84	4	GGGNNTTTCC_V$NFKB_Q6_01	0.00217613	MSC,CCDC80,GEM,MYADM	0.0305506
210	162	84	4	TAAWWATAG_V$RSRFC4_Q2	0.00441698	COL8A1,SLC12A8,DLC1,NR4A1	0.0421387
210	85	84	5	CCAWWNAAGG_V$SRF_Q4	2.57881e-05	CALD1,MRVI1,THBS1,NR4A1,FOSB	0.00121997
211	205	56	5	V$OCT1_02	0.000238757	CREB3L1,LOX,RUNX1,DCN,FOXP1	0.0367088
213	17	61	3	V$PAX5_02	1.64735e-05	ZEB2,FLI1,MKL1	0.0025328
213	220	61	7	V$PU1_Q6	3.93633e-06	ABI3,GIMAP4,FCGR1A,C1orf162,CD37,VAV1,SIRPA	0.00191953
213	236	61	7	V$ELF1_Q6	6.24238e-06	ABI3,C1QA,SLC9A9,CD37,VAV1,FCER1G,TGFB1	0.00191953
215	234	78	6	V$FOXO4_01	0.00026632	INHBA,MSC,RUNX1,ETV1,C1QTNF3,ITGA1	0.0409467
215	202	78	8	V$RP58_01	9.93837e-07	GLT8D2,COLEC12,COL16A1,GFPT2,NUAK1,GAS7,RUNX1,OLFML1	0.00061121
215	219	78	6	V$SRF_Q4	0.000186355	MMP14,CALD1,TGFB1I1,NUAK1,TPM1,ADAMTSL1	0.0382028
216	240	58	5	V$GATA1_03	0.000579187	ZEB1,FOXP1,HIC1,ZEB2,CCDC80	0.0237467
216	49	58	3	V$SRF_01	0.000359427	THBS1,ACTG2,CNN2	0.0170037
216	253	58	6	V$OCT1_06	7.8122e-05	LOX,PMP22,DPYSL3,ZEB1,FOXP1,LDB2	0.00600563
216	238	58	6	V$SRF_Q6	5.57194e-05	THBS1,ZEB1,FOXP1,PODN,ACTG2,CNN2	0.00489535
216	208	58	5	V$SRF_C	0.000301326	THBS1,FOXP1,ACTG2,ZEB2,CNN2	0.0157064
216	252	58	7	V$POU3F2_02	6.81022e-06	LOX,DCN,FGF7,FOXP1,ACTG2,ZEB2,CCDC80	0.00160128
216	83	58	3	CTGYNNCTYTAA_UNKNOWN	0.00167469	CERCAM,PMP22,LDB2	0.0468151
216	202	58	7	V$RP58_01	1.58131e-06	SRPX2,FGF7,FOXP1,PODN,ZEB2,TGFBR2,C1QTNF1	0.000972506
216	266	58	5	V$HNF4ALPHA_Q6	0.000919997	DACT1,DCN,PMEPA1,PODN,CCDC80	0.0297789
216	249	58	5	V$TEF_Q6	0.000683993	LOX,FGF7,FOXP1,ZEB2,OLFML3	0.0260133
216	255	58	5	V$ALPHACP1_01	0.000761364	FGF7,LDB2,UGP2,ZEB2,OLFML3	0.0260133
216	225	58	5	V$PIT1_Q6	0.000431925	VGLL3,FEZ1,ASPN,FGF7,LDB2	0.0189739
216	217	58	6	V$SRF_Q5_01	3.32976e-05	FGF7,THBS1,FOXP1,PODN,ACTG2,CNN2	0.00436008
216	169	58	4	TAAYNRNNTCC_UNKNOWN	0.00132986	CERCAM,FGF7,ZEB1,HIC1	0.0389459
216	85	58	3	CCAWWNAAGG_V$SRF_Q4	0.00179308	THBS1,PODN,ACTG2	0.0479454
217	49	48	3	V$SRF_01	0.000204878	THBS1,CALD1,MRVI1	0.0252
217	238	48	6	V$SRF_Q6	1.86062e-05	COL1A2,COL1A1,ADAMTS12,PDLIM3,THBS1,CALD1	0.00381427
217	208	48	6	V$SRF_C	8.65874e-06	COL1A2,COL8A1,THBS1,CALD1,CYR61,MRVI1	0.00368495
219	245	86	5	V$E47_01	0.00369117	NR4A3,KLF10,RUNX1,EPHA2,PLEC	0.0204511
219	252	86	18	V$ATF_01	0	DUSP1,FOS,FOSB,PPP1R15A,ATF3,CYR61,EGR3,EGR2,GEM,SIK1,NR4A2,PER1,PDLIM3,NFATC1,CALD1,MAFF,SLC25A25,EPHA2	0
219	256	86	12	V$CREB_01	7.37351e-10	DUSP1,FOSB,PPP1R15A,ATF3,GEM,SIK1,NR4A2,PER1,PDLIM3,MAFF,SLC25A25,EPHA2	2.38669e-08
219	253	86	11	V$CREBP1CJUN_01	8.67324e-09	EGR1,DUSP1,PPP1R15A,GEM,SIK1,NR4A2,PER1,PDLIM3,MAFF,SLC25A25,EPHA2	2.54002e-07
219	256	86	5	V$SOX5_01	0.00444438	NR4A1,RHOB,DUSP5,FOSL2,MRC2	0.0220427
219	112	86	4	V$COMP1_01	0.00126345	NR4A3,IGF1,COL1A1,CALD1	0.00809396
219	194	86	4	V$HEN1_02	0.00898733	NR4A3,IGF1,NR4A2,ADAMTS2	0.038924
219	238	86	6	V$YY1_01	0.000494349	FOS,CYR61,EGR3,EGR2,DNAJB4,CALD1	0.00361934
219	257	86	5	V$CP2_01	0.00451789	ATF3,NFKBIZ,COL1A1,CALD1,PLEC	0.0220516
219	267	86	5	V$IK1_01	0.00530144	JUN,GADD45B,NR4A3,CHAD,FOSL2	0.024151
219	219	86	5	V$IK3_01	0.00228083	EGR1,FOS,CYR61,EGR3,CHAD	0.0144524
219	249	86	10	V$CREB_02	9.07329e-08	DUSP1,FOSB,PPP1R15A,GEM,NR4A3,SIK1,NR4A2,PDLIM3,MAFF,EPHA2	2.23203e-06
219	133	86	7	V$TAXCREB_01	1.43409e-06	DUSP1,FOS,FOSB,GEM,NR4A3,SIK1,MAFF	2.84505e-05
219	254	86	5	V$CEBPB_02	0.00429992	DUSP1,NFKBIZ,RHOB,PER1,MRC2	0.0216758
219	240	86	6	V$GATA1_04	0.000516639	JUN,EGR2,IGF1,DNAJB4,CCDC80,CALD1	0.00369457
219	196	86	7	V$FOXD3_01	1.84486e-05	JUNB,NR4A1,CYR61,EGR2,IER3,CALD1,RUNX1	0.00027014
219	216	86	6	V$HNF3B_01	0.000295254	DUSP1,CYR61,EGR2,ANXA1,IER3,CALD1	0.00253585
219	255	86	7	V$HSF1_01	9.78974e-05	DUSP1,FOS,JUN,EGR3,NR4A3,ADAMTS2,EPHA2	0.00107512
219	239	86	8	V$HSF2_01	7.28425e-06	DUSP1,FOS,JUN,EGR3,NR4A3,COL16A1,ADAMTS2,PLEC	0.000121076
219	49	86	9	V$SRF_01	4.62741e-13	EGR1,FOS,FOSB,JUNB,EGR3,EGR2,THBS1,FOSL1,CALD1	3.55732e-11
219	263	86	7	V$CEBP_01	0.000118607	FOSB,NFKBIZ,EGR2,DUSP2,NR4A3,THBS1,FAM180A	0.00123633
219	257	86	17	V$CREB_Q2	4.44089e-16	EGR1,DUSP1,FOS,FOSB,PPP1R15A,ATF3,EGR3,GADD45B,GEM,NR4A3,SIK1,NR4A2,PER1,NFATC1,MAFF,EPHA2,MRC2	9.10383e-14
219	261	86	12	V$CREB_Q4	9.19195e-10	DUSP1,FOS,FOSB,PPP1R15A,ATF3,EGR3,GEM,NR4A3,SIK1,NR4A2,MAFF,EPHA2	2.82652e-08
219	247	86	16	V$CREBP1_Q2	5.44009e-15	EGR1,DUSP1,FOS,FOSB,PPP1R15A,EGR3,EGR2,GEM,NR4A3,SIK1,NR4A2,PER1,PDLIM3,MAFF,SLC25A25,EPHA2	6.69131e-13
219	238	86	16	V$SRF_Q6	2.9976e-15	EGR1,FOS,FOSB,JUNB,NR4A1,KLF6,EGR3,DUSP5,EGR2,DUSP2,THBS1,IGF1,FOSL1,PDLIM3,COL1A1,CALD1	4.60881e-13
219	248	86	5	V$NFKB_Q6	0.00388671	CYR61,CTGF,BHLHE40,RUNX1,EPHA2	0.0211352
219	269	86	6	V$AP1_C	0.000936737	PPP1R15A,LMNA,FOSL1,COL16A1,EPHA2,PLEC	0.00612865
219	260	86	6	V$NFKB_C	0.000785337	FOS,EGR3,CTGF,BHLHE40,EGR2,GADD45B	0.00536647
219	208	86	16	V$SRF_C	3.33067e-16	EGR1,FOS,FOSB,JUNB,NR4A1,CYR61,KLF6,EGR3,DUSP5,EGR2,DUSP2,THBS1,FOSL1,DNAJB4,COL8A1,CALD1	9.10383e-14
219	275	86	7	V$TATA_C	0.000156235	LOX,ATF3,CYR61,ANXA1,COL1A1,COL8A1,NFATC2	0.00150133
219	264	86	5	V$HAND1E47_01	0.00505698	DUSP5,BHLHE40,DLC1,CALD1,NFATC2	0.0232093
219	246	86	5	V$STAT_01	0.00375554	JUN,NR4A3,ADAMTS4,MAFF,PLEC	0.020622
219	224	86	5	V$MEF2_02	0.0025148	NR4A1,JUN,ATF3,CTGF,COL8A1	0.0156222
219	235	86	6	V$MEF2_03	0.000462328	FOS,NR4A1,JUN,ATF3,RHOB,COL8A1	0.00346746
219	139	86	5	V$AHRARNT_01	0.000296879	NR4A1,EGR3,CTGF,KLF10,RUNX1	0.00253585
219	257	86	5	V$NKX25_02	0.00451789	KLF6,NR4A3,DNAJB4,FGF7,SLC25A25	0.0220516
219	262	86	5	V$EGR1_01	0.00489852	EGR1,EGR3,RHOB,RUNX1,MRC2	0.0226511
219	251	86	5	V$NGFIC_01	0.00408958	EGR1,CSRNP1,EGR3,RHOB,BHLHE40	0.0211352
219	86	86	4	V$EGR3_01	0.000469114	EGR1,CSRNP1,EGR3,MRC2	0.00347596
219	198	86	6	V$EGR2_01	0.000184782	EGR1,KLF4,CSRNP1,EGR3,RUNX1,MRC2	0.00167119
219	250	86	5	V$TATA_01	0.00402113	RGS4,NR4A1,EGR2,HBEGF,COL1A1	0.0211352
219	243	86	7	V$P53_02	7.24357e-05	ANXA1,GADD45B,NR4A3,ADAMTS4,FOSL1,CALD1,MRC2	0.000873489
219	259	86	5	V$LMO2COM_01	0.00466751	FOSL1,FGF7,RUNX1,EPHA2,PLEC	0.0222521
219	187	86	4	V$HFH3_01	0.00792179	DUSP1,CYR61,EGR2,NR4A3	0.0345525
219	251	86	5	V$FREAC2_01	0.00408958	DUSP1,IGF1,FOSL2,CALD1,MAFF	0.0211352
219	147	86	5	V$FREAC4_01	0.000384129	LOX,DUSP1,NR4A1,IGF1,CALD1	0.00310841
219	187	86	5	V$FREAC7_01	0.00113989	JUNB,RHOB,CTGF,IER3,PLEC	0.00737927
219	198	86	6	V$HFH8_01	0.000184782	DUSP1,NR4A1,EGR2,NR4A2,PDLIM3,RUNX1	0.00167119
219	260	86	5	V$MYCMAX_B	0.00474363	SOCS3,EGR3,KLF10,PER1,EPHA2	0.0222697
219	88	86	6	V$PAX3_B	1.86354e-06	JUNB,NR4A1,BHLHE40,GEM,NR4A3,PLEC	3.47296e-05
219	248	86	7	V$WHN_B	8.2289e-05	JUNB,JUN,EGR3,BHLHE40,NR4A3,SIK1,DNAJB4	0.000954863
219	183	86	11	V$ATF_B	2.85704e-10	DUSP1,FOS,FOSB,PPP1R15A,GEM,SIK1,PER1,PDLIM3,MAFF,SLC25A25,EPHA2	1.03358e-08
219	252	86	5	V$ETS1_B	0.00415886	JUNB,CSRNP1,DLC1,ADAMTS4,FOSL1	0.0213141
219	245	86	5	V$AREB6_04	0.00369117	JUNB,CTGF,FAM180A,COL8A1,PLEC	0.0204511
219	228	86	6	V$NKX3A_01	0.000393897	JUNB,NR4A1,LMNA,EGR2,DLC1,SLC25A25	0.00314606
219	244	86	5	V$IRF7_01	0.00362759	LOX,FOS,NR4A3,NR4A2,CALD1	0.0204511
219	245	86	6	V$STAT5A_01	0.000575799	FOS,KLF4,NR4A3,ADAMTS4,NR4A2,MAFF	0.0040703
219	242	86	7	V$STAT5B_01	7.05859e-05	FOS,KLF4,NR4A3,ADAMTS4,NR4A2,MAFF,PLEC	0.000868207
219	135	86	5	V$STAT5A_02	0.000259362	FOS,KLF4,NR4A3,NFATC2,RUNX1	0.00227868
219	252	86	6	V$POU3F2_02	0.000667327	LOX,LMNA,CYR61,DUSP5,CCDC80,FGF7	0.0046637
219	173	86	5	V$AP2REP_01	0.000804992	CYR61,ADAMTS4,FAM180A,CALD1,COL16A1	0.0053812
219	239	86	6	V$TBP_01	0.000505398	FOS,NR4A1,EGR2,HBEGF,IGF1,PLEC	0.0036567
219	250	86	5	V$FOXO4_02	0.00402113	LOX,NR4A2,COL8A1,MAFF,RUNX1	0.0211352
219	243	86	5	V$CDC5_01	0.0035648	LMNA,KLF4,EGR2,CALD1,COL16A1	0.0204511
219	245	86	5	V$PITX2_Q2	0.00369117	DLC1,ADAMTS4,FOSL2,AKAP2,RUNX1	0.0204511
219	122	86	5	V$ATF6_01	0.000161805	EGR1,NR4A1,EGR3,EGR2,PER1	0.00153092
219	266	86	7	V$BACH2_01	0.000127237	NR4A1,LMNA,CSRNP1,GADD45B,HBEGF,FAM180A,PLEC	0.0012814
219	257	86	6	V$BACH1_01	0.000739333	PPP1R15A,LMNA,CSRNP1,HBEGF,FAM180A,PLEC	0.00510887
219	143	86	5	V$STAT3_02	0.000338378	EGR1,FOSB,NR4A1,EGR3,CTGF	0.00285072
219	243	86	12	V$ATF3_Q6	4.06278e-10	DUSP1,FOSB,JUN,PPP1R15A,ATF3,GEM,SIK1,IGF1,PER1,NFATC1,MAFF,EPHA2	1.38812e-08
219	251	86	9	V$ATF4_Q2	1.07125e-06	DUSP1,FOS,FOSB,PPP1R15A,GEM,NR4A3,SIK1,NR4A2,EPHA2	2.19607e-05
219	261	86	5	V$AP1_01	0.00482064	LMNA,HBEGF,FOSL1,EPHA2,PLEC	0.0224598
219	244	86	5	V$NERF_Q2	0.00362759	JUNB,EGR3,HBEGF,ADAMTS4,FOSL1	0.0204511
219	202	86	9	V$RP58_01	1.72818e-07	ATF3,IGF1,NR4A2,FAM180A,AKAP2,FGF7,COL16A1,ADAMTS2,RUNX1	4.0878e-06
219	235	86	6	V$CEBPDELTA_Q6	0.000462328	FOS,FOSB,NR4A1,JUN,ATF3,NR4A2	0.00346746
219	245	86	5	V$LFA1_Q6	0.00369117	NR4A1,ZFP36,CTGF,ADAMTS4,PLEC	0.0204511
219	249	86	5	V$TEF_Q6	0.00395351	LOX,EGR2,IGF1,PDLIM3,FGF7	0.0211352
219	226	86	8	V$ATF1_Q6	4.83253e-06	FOS,FOSB,GEM,SIK1,PER1,COL1A1,CALD1,MAFF	8.25558e-05
219	282	86	16	V$E4F1_Q6	4.28546e-14	DUSP1,FOSB,NR4A1,PPP1R15A,CYR61,EGR3,EGR2,GEM,NR4A3,SIK1,NR4A2,PDLIM3,CALD1,MAFF,SLC25A25,MRC2	3.76508e-12
219	242	86	7	V$TFIIA_Q6	7.05859e-05	EGR1,FOSB,NR4A1,LMNA,COL1A1,COL16A1,FOXE1	0.000868207
219	233	86	5	V$ZF5_01	0.00297923	JUNB,NR4A1,GADD45B,FOSL1,NFATC1	0.017963
219	266	86	6	V$COREBINDINGFACTOR_Q6	0.000883969	NR4A1,NFKBIZ,NR4A3,CHAD,AKAP2,RUNX1	0.0058456
219	204	86	4	V$HNF3ALPHA_Q6	0.0106658	CYR61,EGR2,NR4A3,CALD1	0.0455518
219	231	86	5	V$SMAD4_Q6	0.00287106	DUSP5,ADAMTS4,CALD1,EPHA2,PLEC	0.0174822
219	259	86	8	V$AML_Q6	1.30687e-05	DUSP1,NR4A1,CYR61,DUSP2,PER1,PDLIM3,CHAD,RUNX1	0.000206083
219	244	86	8	V$CEBP_Q3	8.47306e-06	JUNB,JUN,CYR61,NFKBIZ,RHOB,AKAP2,CALD1,ADAMTS2	0.00013713
219	186	86	6	V$HNF3_Q6	0.000131497	FOSB,NR4A1,CYR61,EGR2,NR4A3,CALD1	0.00128366
219	250	86	5	V$OCT_Q6	0.00402113	CYR61,CSRNP1,RHOB,EGR2,ITPRIP	0.0211352
219	261	86	6	V$NF1_Q6_01	0.000801154	LOX,LMNA,CSRNP1,SIK1,DNAJB4,RUNX1	0.0053812
219	248	86	7	V$PAX_Q6	8.2289e-05	ATF3,CYR61,EGR3,HBEGF,IER3,NFATC1,RUNX1	0.000954863
219	208	86	4	V$FOX_Q2	0.0113902	JUNB,EGR2,NR4A3,FAM180A	0.0483102
219	219	86	13	V$SRF_Q4	7.09865e-12	EGR1,FOS,FOSB,JUNB,NR4A1,KLF6,EGR3,DUSP5,CTGF,EGR2,DUSP2,THBS1,CALD1	3.96879e-10
219	263	86	7	V$CEBP_Q2_01	0.000118607	JUN,CYR61,NFKBIZ,RHOB,PER1,CALD1,ADAMTS2	0.00123633
219	215	86	13	V$CREB_Q2_01	5.62206e-12	EGR1,DUSP1,FOSB,JUN,PPP1R15A,GEM,SIK1,NR4A2,PDLIM3,CALD1,MAFF,SLC25A25,EPHA2	3.84174e-10
219	207	86	12	V$CREB_Q4_01	6.3731e-11	DUSP1,FOSB,PPP1R15A,EGR2,GEM,SIK1,NR4A2,PER1,PDLIM3,MAFF,SLC25A25,EPHA2	3.01497e-09
219	217	86	13	V$SRF_Q5_01	6.32105e-12	EGR1,FOS,FOSB,JUNB,ATF3,KLF6,EGR3,DUSP5,EGR2,THBS1,COL1A1,CALD1,FGF7	3.88745e-10
219	250	86	7	V$MYOD_Q6_01	8.65247e-05	NR4A1,CSRNP1,EGR2,HBEGF,RUNX1,EPHA2,PLEC	0.000967503
219	259	86	5	V$OCT1_Q5_01	0.00466751	CYR61,CSRNP1,RHOB,EGR2,ITPRIP	0.0222521
219	259	86	5	V$NFAT_Q4_01	0.00466751	FOS,BHLHE40,IER3,NR4A3,NR4A2	0.0222521
219	241	86	9	V$E2F1_Q3_01	7.63927e-07	JUNB,KLF4,EGR3,NR4A3,SIK1,KLF10,FOSL1,FOSL2,MRC2	1.62005e-05
219	238	86	5	V$MEF2_Q6_01	0.00326254	JUN,RHOB,PER1,COL1A1,COL8A1	0.0194802
219	260	86	5	V$PR_Q2	0.00474363	LOX,CTGF,NR4A3,KLF10,EPHA2	0.0222697
219	289	86	8	GTGGGTGK_UNKNOWN	2.87027e-05	EGR1,EGR3,BHLHE40,HBEGF,NR4A3,SERPINE1,IGF1,PER1	0.000401186
219	150	86	5	RTTTNNNYTGGM_UNKNOWN	0.0004214	NFATC1,CCDC80,AKAP2,CALD1,NFATC2	0.00328052
219	169	86	4	TAAYNRNNTCC_UNKNOWN	0.00557279	ATF3,FAM180A,FGF7,PLEC	0.0252005
219	229	86	6	TCCATTKW_UNKNOWN	0.000403154	NR4A1,EGR3,NR4A3,IGF1,PER1,CALD1	0.00317871
219	190	86	7	YYCATTCAWW_UNKNOWN	1.50907e-05	FOSB,ATF3,CYR61,NR4A3,FOSL1,MAFF,RUNX1	0.00023202
219	225	86	10	TGACGTCA_V$ATF3_Q6	3.50156e-08	DUSP1,PPP1R15A,GEM,SIK1,NR4A2,PER1,PDLIM3,MAFF,SLC25A25,EPHA2	9.36287e-07
219	290	86	5	GATAAGR_V$GATA_C	0.00746116	JUN,EGR2,DUSP2,CCDC80,FGF7	0.0330116
219	250	86	7	AAAYWAACM_V$HFH4_01	8.65247e-05	DUSP1,FOSB,CYR61,EGR2,NR4A3,CALD1,MAFF	0.000967503
219	146	86	7	CGTSACG_V$PAX3_B	2.67531e-06	EGR1,NR4A1,EGR3,BHLHE40,EGR2,GEM,NR4A2	4.83916e-05
219	162	86	6	TAAWWATAG_V$RSRFC4_Q2	6.14215e-05	NR4A1,JUN,DLC1,PER1,COL1A1,COL8A1	0.000803707
219	85	86	9	CCAWWNAAGG_V$SRF_Q4	8.21078e-11	EGR1,FOSB,NR4A1,KLF6,DUSP5,EGR2,DUSP2,THBS1,CALD1	3.60688e-09
222	245	74	10	V$IRF1_01	1.79312e-08	B2M,PSMB8,PSMB9,HLA-C,CCL5,TAP1,CXCL11,CXCL10,PSMB10,TRIM21	3.67589e-06
222	122	74	5	V$IRF2_01	7.92091e-05	B2M,PSMB8,PSMB9,TAP1,CXCL10	0.00811893
222	247	74	7	V$ISRE_01	3.03657e-05	B2M,HLA-F,HLA-C,CXCL11,CXCL10,TRIM21,BATF2	0.00413774
222	253	74	6	V$PEA3_Q6	0.000303465	CD247,XCL2,CTSS,LAG3,CARD16,BATF2	0.0233289
222	245	74	6	V$ICSBP_Q6	0.000255479	B2M,PSMB8,PSMB9,CTSS,TAP1,BATF2	0.0224457
222	251	74	7	V$IRF1_Q6	3.36401e-05	CIITA,HLA-DQA1,HLA-C,CTSS,PSMB10,TRIM21,PSME2	0.00413774
222	240	74	10	V$IRF_Q6	1.47417e-08	CIITA,B2M,PSMB8,HLA-F,HLA-C,CXCL10,UBE2L6,PSMB10,TRIM21,BATF2	3.67589e-06
222	183	74	11	STTTCRNTTT_V$IRF_Q6	5.35435e-11	CIITA,B2M,PSMB8,PSMB9,IL12RB1,TAP1,CXCL10,PSMB10,TRIM21,PSME2,BATF2	3.29293e-08
224	260	75	7	V$NRF2_01	4.59154e-05	RPS10,RPL37,RPL29,RPL34,RPS18,RPS5,RPL6	0.00705949
224	101	75	5	GGAANCGGAANY_UNKNOWN	3.42548e-05	RPL38,GNB2L1,UBA52,COMMD6,RPL28	0.00702222
224	153	75	6	TMTCGCGANR_UNKNOWN	2.04607e-05	RPL10A,RPL26,RPS6,RPS15A,RPS7,RPS19	0.00629167
225	192	159	8	AAANWWTGC_UNKNOWN	0.000128625	FGF7,LOX,THBS2,INHBA,FN1,PDGFRB,SFRP2,FOXP1	0.00527361
225	256	159	7	V$AP4_01	0.00387085	ALPK2,COL11A1,ANGPTL2,SORBS1,ZEB1,SEMA7A,FOXP1	0.0476115
225	245	159	7	V$IRF1_01	0.00304175	KCNE4,LOX,LDB2,ITGBL1,SORBS1,SEMA7A,COL4A1	0.0476115
225	244	159	7	V$TAL1ALPHAE47_01	0.00297376	FGF7,LIMA1,FAP,SRPX2,ITGBL1,FOXP1,GJB2	0.0476115
225	239	159	7	V$S8_01	0.00265109	CALD1,LDB2,ITGA11,ZEB2,SULF2,FOXP1,ETV1	0.0465835
225	256	159	7	V$CEBPB_01	0.00387085	ITGA5,PTGIR,FAP,DCN,MARVELD1,FOXP1,ETV1	0.0476115
225	254	159	7	V$CEBPB_02	0.00370863	VCAN,MRC2,ITGA11,SERPINF1,ZEB2,FOXP1,UGP2	0.0476115
225	49	159	7	V$SRF_01	9.56659e-08	CALD1,TPM1,MRVI1,THBS1,TGFB1I1,CNN2,ACTG2	1.47086e-05
225	253	159	7	V$OCT1_06	0.00362949	LOX,DPYSL3,LDB2,ZEB1,PMP22,SULF2,FOXP1	0.0476115
225	238	159	12	V$SRF_Q6	3.54168e-07	PDLIM3,CALD1,COL1A1,COL1A2,PODN,THBS1,TGFB1I1,ADAMTS12,ZEB1,CNN2,FOXP1,ACTG2	4.35626e-05
225	208	159	11	V$SRF_C	6.91578e-07	COL8A1,CALD1,COL1A2,GFPT2,MRVI1,THBS1,TGFB1I1,ZEB2,CNN2,FOXP1,ACTG2	7.08868e-05
225	242	159	8	V$FREAC3_01	0.000610732	CALD1,FAP,MRVI1,DCN,C1QTNF6,ZEB2,FSTL1,ETV1	0.0163304
225	147	159	6	V$FREAC4_01	0.00101096	MSC,LOX,INHBA,CALD1,HEPH,COLEC12	0.022205
225	245	159	7	V$AREB6_04	0.00304175	COL8A1,FAP,OLFML3,ASPN,FZD1,ITGBL1,ZEB2	0.0476115
225	233	159	7	V$MEIS1_01	0.00230022	WISP1,COL11A1,CREB3L1,COPZ2,SORBS1,HEPH,ETV1	0.0442074
225	252	159	8	V$POU3F2_02	0.000795106	FGF7,LOX,DCN,SFRP2,ZEB2,OLFML2B,FOXP1,ACTG2	0.0195465
225	234	159	8	V$FOXO4_01	0.000489583	MSC,COL8A1,INHBA,ADAM12,LDB2,RUNX1,FSTL1,ETV1	0.0145634
225	83	159	6	CTGYNNCTYTAA_UNKNOWN	4.52978e-05	MRVI1,LDB2,CERCAM,PDPN,PMP22,MFRP	0.00278582
225	202	159	14	V$RP58_01	6.09702e-10	FGF7,COL3A1,ADAMTS2,GFPT2,PODN,SRPX2,RUNX1,GLT8D2,SORBS1,ZEB2,OLFML1,FOXP1,COLEC12,TGFBR2	3.74967e-07
225	256	159	7	V$AFP1_Q6	0.00387085	COL8A1,CALD1,DPYSL3,ITGA11,ZEB2,SULF2,FOXP1	0.0476115
225	235	159	7	V$CEBPDELTA_Q6	0.00241293	ITGA5,PTGIR,TIMP3,ITGBL1,SERPINF1,ZEB2,FOXP1	0.0449683
225	249	159	7	V$TEF_Q6	0.00332571	FGF7,PDLIM3,LOX,OLFML3,ITGBL1,ZEB2,FOXP1	0.0476115
225	255	159	7	V$ALPHACP1_01	0.00378908	FGF7,CALD1,COL1A1,LDB2,OLFML3,ZEB2,UGP2	0.0476115
225	257	159	7	V$HEB_Q6	0.00395396	CREB3L1,ANGPTL2,SORBS1,PMP22,SEMA7A,COLEC12,ACTG2	0.0476801
225	236	159	8	V$SMAD3_Q6	0.000517861	FGF7,LOX,THBS2,FAP,MRC2,FZD1,ZEB2,FOXP1	0.0145634
225	254	159	7	V$OSF2_Q6	0.00370863	INHBA,MMP14,C1QTNF6,RUNX2,RUNX1,IL16,DAB2	0.0476115
225	225	159	9	V$PIT1_Q6	6.66486e-05	FGF7,INHBA,TPM1,FAP,LDB2,C1QTNF6,ASPN,FEZ1,SEMA7A	0.00292778
225	219	159	8	V$SRF_Q4	0.00031498	CALD1,TPM1,PODN,MMP14,THBS1,TGFB1I1,FOXP1,ACTG2	0.0113949
225	217	159	10	V$SRF_Q5_01	7.66264e-06	FGF7,CALD1,COL1A1,PODN,THBS1,TGFB1I1,TIMP3,CNN2,FOXP1,ACTG2	0.000589065
225	169	159	8	TAAYNRNNTCC_UNKNOWN	5.27401e-05	FGF7,GFPT2,HIC1,CERCAM,ITGBL1,ZEB1,ZCCHC24,SEMA7A	0.00292778
225	68	159	4	YNTTTNNNANGCARM_UNKNOWN	0.00191936	LDB2,CD93,SFRP2,ZEB2	0.0380776
225	254	159	7	RACCACAR_V$AML_Q6	0.00370863	C1QTNF6,APLNR,CTHRC1,RUNX2,RUNX1,ZEB2,DAB2	0.0476115
225	183	159	6	STTTCRNTTT_V$IRF_Q6	0.00306159	KCNE4,MSC,ADAM12,SORBS1,ZEB1,COL4A1	0.0476115
225	85	159	5	CCAWWNAAGG_V$SRF_Q4	0.000520967	CALD1,PODN,MRVI1,THBS1,ACTG2	0.0145634
226	49	56	3	V$SRF_01	0.000323981	THBS1,MRVI1,CALD1	0.0498121
226	173	56	5	V$AP2REP_01	0.000108176	COL16A1,CYR61,ADAMTS4,MRVI1,CALD1	0.0374842
226	202	56	5	V$RP58_01	0.000223004	COL16A1,C1QTNF1,NUAK1,GAS7,PHLDB1	0.0457158
227	245	119	7	V$IRF1_01	0.000570276	VGLL3,LOX,COL4A1,LDB2,ITGBL1,COL4A2,LTBP2	0.0233813
227	216	119	6	V$HNF3B_01	0.00163679	INHBA,CALD1,VGLL3,SCARF2,ZEB2,SULF2	0.040265
227	49	119	6	V$SRF_01	3.81005e-07	CALD1,TPM1,TGFB1I1,THBS1,CNN2,ACTG2	7.81061e-05
227	238	119	8	V$SRF_Q6	7.52541e-05	CALD1,TGFB1I1,ZEB1,THBS1,PODN,CNN2,FOXP1,ACTG2	0.00661161
227	208	119	8	V$SRF_C	2.90641e-05	CALD1,GFPT2,TGFB1I1,THBS1,CNN2,FOXP1,ZEB2,ACTG2	0.00357489
227	259	119	7	V$AML1_01	0.000791178	MSRB3,TPM1,DACT1,COL4A1,APLNR,ADAMTS4,COL4A2	0.0248958
227	252	119	8	V$POU3F2_02	0.000111913	LOX,DCN,CCDC80,FGF7,SFRP2,FOXP1,ZEB2,ACTG2	0.00860332
227	83	119	4	CTGYNNCTYTAA_UNKNOWN	0.00138554	LDB2,PMP22,CERCAM,MFRP	0.0370481
227	202	119	13	V$RP58_01	1.72115e-10	COL16A1,SRPX2,GFPT2,GLT8D2,FGF7,C1QTNF1,RUNX1,PODN,GAS7,FOXP1,ZEB2,OLFML1,TGFBR2	1.05851e-07
227	259	119	7	V$AML1_Q6	0.000791178	MSRB3,TPM1,DACT1,COL4A1,APLNR,ADAMTS4,COL4A2	0.0248958
227	90	119	4	V$LXR_DR4_Q3	0.00186769	COL16A1,HIC1,FOXP1,ADAMTS4	0.0425419
227	225	119	7	V$PIT1_Q6	0.000342769	INHBA,VGLL3,TPM1,FGF7,LDB2,ASPN,FEZ1	0.0191639
227	219	119	7	V$SRF_Q4	0.000291112	CALD1,TPM1,TGFB1I1,THBS1,PODN,FOXP1,ACTG2	0.0179034
227	217	119	9	V$SRF_Q5_01	4.93465e-06	CALD1,TGFB1I1,TIMP3,FGF7,THBS1,PODN,CNN2,FOXP1,ACTG2	0.000758702
227	150	119	5	RTTTNNNYTGGM_UNKNOWN	0.0018235	CALD1,LRP1,CCDC80,FOXP1,ETV1	0.0425419
227	169	119	6	TAAYNRNNTCC_UNKNOWN	0.000458552	GFPT2,HIC1,ZEB1,FGF7,CERCAM,ITGBL1	0.021693
227	68	119	4	YNTTTNNNANGCARM_UNKNOWN	0.000656346	LDB2,SFRP2,ZEB2,CD93	0.0237443
227	85	119	4	CCAWWNAAGG_V$SRF_Q4	0.00151317	CALD1,THBS1,PODN,ACTG2	0.038775
229	49	40	3	V$SRF_01	0.000118613	THBS1,CALD1,MRVI1	0.0182368
229	208	40	5	V$SRF_C	5.0155e-05	COL8A1,THBS1,CALD1,MRVI1,CYR61	0.0148258
230	49	57	4	V$SRF_01	1.03043e-05	MRVI1,THBS1,CALD1,TPM1	0.00633715
230	208	57	6	V$SRF_C	2.37371e-05	COL8A1,MRVI1,THBS1,AOC3,CYR61,CALD1	0.00729916
231	49	56	5	V$SRF_01	2.18835e-07	CALD1,TGFB1I1,TPM1,THBS1,MRVI1	0.000134584
231	238	56	5	V$SRF_Q6	0.000473675	CALD1,TGFB1I1,ZEB1,FOXP1,THBS1	0.0323678
231	208	56	6	V$SRF_C	2.14178e-05	CALD1,TGFB1I1,GFPT2,FOXP1,THBS1,MRVI1	0.00337446
231	147	56	5	V$FREAC4_01	5.00369e-05	CALD1,MSC,INHBA,LOX,HEPH	0.00615454
231	202	56	6	V$RP58_01	1.81551e-05	COL16A1,SRPX2,GFPT2,FOXP1,GAS7,TGFBR2	0.00337446
231	225	56	5	V$PIT1_Q6	0.00036651	TPM1,INHBA,FEZ1,FAP,SEMA7A	0.0281754
231	219	56	5	V$SRF_Q4	0.000323768	CALD1,TGFB1I1,TPM1,FOXP1,THBS1	0.0281754
232	202	54	5	V$RP58_01	0.000187589	GLT8D2,OLFML1,ADAMTS10,SORBS1,COLEC12	0.0430075
234	17	116	3	V$PAX5_02	0.000112795	ZEB2,FLI1,MKL1	0.00990981
234	252	116	7	V$ETS1_B	0.000578309	GIMAP4,HMHA1,KCNAB2,SLC9A9,AGAP2,ACAP1,SH3BGRL	0.0395178
234	253	116	9	V$PEA3_Q6	1.37659e-05	ARHGAP30,CD84,ARHGDIB,KCNAB2,CTSS,FLI1,PRKACB,AMICA1,DENND2D	0.00203966
234	220	116	7	V$PU1_Q6	0.000255913	GIMAP4,ARHGAP30,IRF8,CD37,PTPN22,VAV1,SIRPA	0.0196733
234	266	116	7	V$COREBINDINGFACTOR_Q6	0.000795127	HMHA1,PTK2B,SLC37A2,PTPN22,CYTIP,FLI1,EPB41L3	0.0489003
234	236	116	10	V$ELF1_Q6	9.36345e-07	C17orf87,TRAF3IP3,ARHGDIB,IRF8,SLC9A9,TM6SF1,CD37,VAV1,S1PR4,TGFB1	0.000287926
234	259	116	9	V$AML_Q6	1.65826e-05	SLA,HMHA1,PTK2B,PTPN22,CYTIP,FLI1,PTPN7,EPB41L3,MKL1	0.00203966
234	245	116	8	V$ETS_Q4	7.69109e-05	ARHGAP30,HMHA1,KCNAB2,SLC9A9,VAV1,AGAP2,ACAP1,SIGIRR	0.00788336
235	244	105	8	V$NERF_Q2	3.66883e-05	FCER1G,FGR,FCGR2C,HCLS1,FCGR2B,LYL1,GPR132,LST1	0.00451266
235	220	105	9	V$PU1_Q6	1.95051e-06	ABI3,LAIR1,TBXAS1,FCGR1A,NCF2,TLR4,C1orf162,GNGT2,GIMAP4	0.00119956
235	236	105	8	V$ELF1_Q6	2.89439e-05	SAMSN1,ABI3,C1QA,TLR4,GNGT2,FCER1G,ALOX5AP,AIF1	0.00451266
235	240	105	8	V$IRF_Q6	3.26241e-05	CYBB,ZNF385A,NCF1,LY86,SLC2A5,FCGR2C,FCGR2B,LSP1	0.00451266
[truncated: 28 more rows]
