# Supplementary material for: FGMD: A novel approach for functional gene module detection in cancer
Source: PLoS One. 2017 Dec 15;12(12):e0188900. doi: 10.1371/journal.pone.0188900 (PMC5731741; doi:10.1371/journal.pone.0188900)
Supplement: S51 Table — (XLSX) [file pone.0188900.s051.xlsx]

## Sheet: Ranking Comparison
1) BRCA for microarray
Statistics	M1	M2	M3	M4	M5	M6	M7	M8	M9
# of modules	311	305	86	90	206	10	40	37	32
Ratio of enriched modules in GO	9	8	5	7	3	2	4	6	1
Ratio of enriched modules in KEGG	9	7	5	8	4	2	3	6	1
Ratio of enriched modules in BioCarta	9	6	7	5	4	2	3	8	1
Ratio of enriched modules in TF	9	8	7	5	6	2	4	3	1
BRCA genes	7	8	3	9	1	5	6	4	2
CGC genes	9	7	4	7	3	5	2	6	1
Cancer Genes	6	8	3	9	2	4	5	7	1
Average ranking	8.28571	7.42857	4.85714	7.14286	3.28571	3.14286	3.85714	5.71429	1.14286
2) BRCA for RNA-Seq
Statistics	M1	M2	M3	M4	M5	M6	M7	M8	M9
# of modules	301	323	48	56	291	7	21	84	44
Ratio of enriched modules in GO	8	9	6	10	5	3	3	7	2
Ratio of enriched modules in KEGG	9	7	5	8	6	2	4	10	3
Ratio of enriched modules in BioCarta	9	8	5	7	6	3	3	10	2
Ratio of enriched modules in TF	10	9	5	6	7	4	3	8	2
BRCA genes	7	8	6	9	5	2	1	9	4
CGC genes	4	6	5	9	8	10	6	3	2
Cancer Genes	7	8	5	9	6	4	3	10	1
Average ranking	7.71429	7.85714	5.28571	8.28571	6.14286	4	3.28571	8.14286	2.28571
3) OVC for gene expression
Statistics	M1	M2	M3	M4	M5	M6	M7	M8	M9
Ratio of enriched modules in GO	8	6	4	9	2	3	5	7	1
Ratio of enriched modules in KEGG	8	9	1	5	6	3	4	7	1
Ratio of enriched modules in BioCarta	8	7	2	9	4	3	5	6	1
Ratio of enriched modules in TF	7	8	3	5	9	4	6	2	1
CGC genes	5	7	1	7	9	3	5	2	4
Cancer Genes	5	6	1	8	8	2	3	7	4
Average ranking	6.83333	7.16667	2	7.16667	6.33333	3	4.66667	5.16667	2
2) OVC for isoform expression
Statistics	M1	M2	M3	M4	M5	M6	M7	M8	M9
Ratio of enriched modules in GO	7	8	2	5	9	3	6	4	1
Ratio of enriched modules in KEGG	8	9	1	5	6	3	4	7	1
Ratio of enriched modules in BioCarta	7	9	1	4	3	6	8	5	2
Ratio of enriched modules in TF	7	8	3	5	9	4	6	2	1
CGC genes	7	4	3	7	1	2	4	6	9
Cancer Genes	8	6	3	9	1	1	4	7	5
Average ranking	7.33333	7.33333	2.16667	5.83333	4.83333	3.16667	5.33333	5.16667	3.16667
