# Supplementary material for: FGMD: A novel approach for functional gene module detection in cancer
Source: PLoS One. 2017 Dec 15;12(12):e0188900. doi: 10.1371/journal.pone.0188900 (PMC5731741; doi:10.1371/journal.pone.0188900)
Supplement: S52 Table — (XLSX) [file pone.0188900.s052.xlsx]

## Sheet: Sheet1
	M1	M2	M3	M4	M5	M6	M7	M8	M9
Time	20min	4min	3 hour	5min	5min	3 hour	> 1day	5min	2 hour
M3,M4,M5 : Expander (Java based), Windows Web Server 2008 R2, Intel(R) Xeon(R) CPU E5620 @ 2.40GHZ (8core), 24GB RAM
M1,M2,M6,M7,M8 ,M9 : R, Red Hat Enterprise Linux Server release 6.4 (Tikanga), Intel(R) Xeon(R) CPU E5-2695 v2 @ 2.40GHz (48 core), 256GB RAM
