# Supplementary material for: FGMD: A novel approach for functional gene module detection in cancer
Source: PLoS One. 2017 Dec 15;12(12):e0188900. doi: 10.1371/journal.pone.0188900 (PMC5731741; doi:10.1371/journal.pone.0188900)
Supplement: S53 Table — (XLSX) [file pone.0188900.s053.xlsx]

## Sheet: BRCA
1) BRCA for microarray
Minimum module size	20	30	50 (Default)	70	100
#of modules	78	55	32	23	17
Ratio of enriched modules in GO	0.666667	0.781818	0.96875	0.956522	0.941176
Ratio of enriched modules in KEGG	0.74359	0.8	0.90625	0.913044	0.882353
Ratio of enriched modules in BioCarta	0.25641	0.327273	0.53125	0.652174	0.764706
Ratio of enriched modules in TF	0.384615	0.581818	0.75	0.869565	0.941176
BRCA genes	0.302	0.303	0.295	0.299	0.292
CGC genes	0.057	0.056	0.057	0.059	0.058
Cancer Genes	0.194	0.186	0.189	0.189	0.197
1) BRCA for RNA-Seq
Minimum module size	20	30	50 (Default)	70	100
	106	74	44	18	26
Ratio of enriched modules in GO	0.666667	0.781818	0.96875	0.956522	0.941176
Ratio of enriched modules in KEGG	0.74359	0.8	0.90625	0.913044	0.882353
Ratio of enriched modules in BioCarta	0.25641	0.327273	0.53125	0.652174	0.764706
Ratio of enriched modules in TF	0.384615	0.581818	0.75	0.869565	0.941176
BRCA genes	0.283	0.292	0.281	0.283	0.296
CGC genes	0.051	0.053	0.055	0.058	0.057
Cancer Genes	0.192	0.196	0.193	0.191	0.203

## Sheet: OVC
1) OVC for gene expression
Minimum module size	20	30	50 (Default)	70	100
#of modules	87	50	28	23	10
Ratio of enriched modules in GO	0.287356	0.44	0.535714	0.565217	0.6
Ratio of enriched modules in KEGG	0.402299	0.52	0.642857	0.652174	0.8
Ratio of enriched modules in BioCarta	0.160919	0.3	0.321429	0.391304	0.6
Ratio of enriched modules in TF	0.183908	0.38	0.642857	0.652174	0.7
CGC genes	0.035	0.04	0.034	0.033	0.033
Cancer Genes	0.129	0.143	0.132	0.13	0.121
2) OVC for isoform expression
Minimum module size	20	30	50 (Default)	70	100
#of modules	636	420	245	182	137
Ratio of enriched modules in GO	0.18239	0.309524	0.387755	0.489011	0.532847
Ratio of enriched modules in KEGG	0.284591	0.385714	0.481633	0.56044	0.554744
Ratio of enriched modules in BioCarta	0.105346	0.166667	0.240816	0.302198	0.343066
Ratio of enriched modules in TF	0.22327	0.361905	0.502041	0.637363	0.708029
CGC genes	0.039	0.04	0.037	0.038	0.038
Cancer Genes	0.156	0.159	0.155	0.159	0.158
