# Supplementary material for: FGMD: A novel approach for functional gene module detection in cancer
Source: PLoS One. 2017 Dec 15;12(12):e0188900. doi: 10.1371/journal.pone.0188900 (PMC5731741; doi:10.1371/journal.pone.0188900)
Supplement: S54 Table — (XLSX) [file pone.0188900.s054.xlsx]

## Sheet: Ranking Comparison
1) BRCA for microarray
Statistics	M1	M2	M3	M4	M5	M6	M7	M8	M9	M10
# of modules	311	305	86	90	206	10	40	37	32	32
Ratio of enriched modules in GO	0.093	0.105	0.198	0.122	0.408	0.5	0.4	0.135	0.969	0.96875
Ratio of enriched modules in KEGG	0.164	0.203	0.314	0.2	0.471	0.8	0.5	0.297	0.906	0.96875
Ratio of enriched modules in BioCarta	0.023	0.066	0.058	0.089	0.112	0.4	0.225	0.05	0.531	0.78125
Ratio of enriched modules in TF	0.109	0.174	0.279	0.311	0.306	0.6	0.325	0.351	0.75	0.937
BRCA genes	0.182	0.179	0.28	0.148	0.372	0.224	0.185	0.231	0.295	0.325
CGC genes	0.035	0.037	0.043	0.037	0.044	0.042	0.046	0.041	0.057	0.055
Cancer Genes	0.125	0.122	0.168	0.109	0.172	0.151	0.126	0.123	0.189	0.182
2) BRCA for RNA-Seq
Statistics	M1	M2	M3	M4	M5	M6	M7	M8	M9	M10
# of modules	301	323	48	56	291	7	21	84	44	44
Ratio of enriched modules in GO	0.116	0.111	0.229	0.107	0.361	0.571	0.571	0.119	0.795	0.886364
Ratio of enriched modules in KEGG	0.186	0.204	0.417	0.196	0.402	0.857	0.523	0.154	0.818	0.863636
Ratio of enriched modules in BioCarta	0.050	0.053	0.146	0.071	0.110	0.286	0.286	0.036	0.591	0.659091
Ratio of enriched modules in TF	0.15	0.206	0.396	0.339	0.296	0.429	0.476	0.261	0.84	0.931818
BRCA genes	0.185	0.18	0.234	0.159	0.257	0.305	0.314	0.159	0.281	0.291
CGC genes	0.038	0.035	0.037	0.033	0.034	0.032	0.035	0.039	0.055	0.056
Cancer Genes	0.126	0.121	0.156	0.111	0.14	0.168	0.169	0.104	0.193	0.191
3) OVC for gene expression
Statistics	M1	M2	M3	M4	M5	M6	M7	M8	M9	M10
# of modules	327	336	24	115	94	32	166	105	28	28
Ratio of enriched modules in GO	0.086	0.111	0.291	0.052	0.436	0.313	0.192	0.105	0.536	0.536
Ratio of enriched modules in KEGG	0.095	0.09	0.481	0.194	0.176	0.261	0.197	0.173	0.481	0.481
Ratio of enriched modules in BioCarta	0.033	0.036	0.208	0.017	0.086	0.125	0.06	0.038	0.321	0.321
Ratio of enriched modules in TF	0.155	0.09	0.407	0.369	0	0.391	0.197	0.414	0.481	0.481
CGC genes	0.033	0.032	0.048	0.032	0.028	0.035	0.033	0.037	0.034	0.031
Cancer Genes	0.114	0.11	0.172	0.108	0.108	0.154	0.152	0.109	0.132	0.13
2) OVC for isoform expression
Statistics	M1	M2	M3	M4	M5	M6	M7	M8	M9	M10
# of modules	754	800	27	149	17	23	127	133	245	245
Ratio of enriched modules in GO	0.062	0.061	0.333	0.148	0	0.217	0.126	0.152	0.321	0.502
Ratio of enriched modules in KEGG	0.095	0.09	0.481	0.194	0.176	0.261	0.197	0.173	0.481	0.514
Ratio of enriched modules in BioCarta	0.0331565	0.01875	0.259259	0.0956522	0.117647	0.0434783	0.149606	0.0952381	0.240816	0.29
Ratio of enriched modules in TF	0.155	0.09	0.407	0.369	0	0.391	0.197	0.414	0.481	0.633
CGC genes	0.038	0.041	0.054	0.038	0.074	0.062	0.041	0.04	0.037	0.033
Cancer Genes	0.124	0.129	0.167	0.122	0.17	0.17	0.162	0.125	0.155	0.148
M1 : Hierarchical clustering with Euclidean distance
M2 : Hierarchical clustering with (1- PCC) distance
M3 : K-means clustering
M4 : CLICK clustering
M5 : SAMBA Biclustering
M6 : Non-negative factorization (Best Rank)
M7 : Non-negative factorization (Integration)
M8 : WCGNA algorithm
M9 : FGMD algorithm without overlaps
M10 : FGMD algorithm with overlaps

## Sheet: Without and with overlaps
1) BRCA for microarray
Statistics	Without overlap	With overlap
# of modules	32	32
# of genes in modules	88.01	135.9
Ratio of enriched modules in GO	0.969	0.969
Ratio of enriched modules in KEGG	0.906	0.969
Ratio of enriched modules in BioCarta	0.531	0.781
Ratio of enriched modules in TF	0.75	0.937
BRCA genes	0.295	0.325
CGC genes	0.057	0.055
Cancer Genes	0.189	0.182
Overlapping Ratio	0.072	0.235
2) BRCA for RNA-Seq
Statistics	Without overlap	With overlap
# of modules	28	28
# of genes in modules	90	127.3
Ratio of enriched modules in GO	0.795	0.886
Ratio of enriched modules in KEGG	0.818	0.863
Ratio of enriched modules in BioCarta	0.591	0.659
Ratio of enriched modules in TF	0.84	0.932
BRCA genes	0.281	0.291
CGC genes	0.055	0.056
Cancer Genes	0.193	0.191
Overlapping Ratio	0.07	0.161
3) OVC for gene expression
Statistics	Without overlap	With overlap
# of modules	28	28
# of genes in modules	91.57	109.86
Ratio of enriched modules in GO	0.536	0.536
Ratio of enriched modules in KEGG	0.481	0.481
Ratio of enriched modules in BioCarta	0.321	0.321
Ratio of enriched modules in TF	0.481	0.481
CGC genes	0.034	0.031
Cancer Genes	0.132	0.13
Overlapping Ratio	0.06	0.122
4) OVC for isoform expression
Statistics	Without overlap	With overlap
# of modules	245	245
# of genes in modules	91.29	101.9
Ratio of enriched modules in GO	0.388	0.502
Ratio of enriched modules in KEGG	0.481	0.514
Ratio of enriched modules in BioCarta	0.241	0.29
Ratio of enriched modules in TF	0.481	0.633
CGC genes	0.037	0.033
Cancer Genes	0.155	0.148
Overlapping Ratio	0.022	0.078
